# Supplementary material for: iMet-Q: A User-Friendly Tool for Label-Free Metabolomics Quantitation Using Dynamic Peak-Width Determination
Source: PLoS One. 2016 Jan 19;11(1):e0146112. doi: 10.1371/journal.pone.0146112 (PMC4718670; doi:10.1371/journal.pone.0146112)
Supplement: S3 File — (ZIP) [file pone.0146112.s003.zip › XCMS_Arabidopsis_Data_Positive/XCMS-AraPos-fp-pw_5_40-ppm10-sn10.csv]

mz	mzmin	mzmax	rt	rtmin	rtmax	npeaks	Arabidopsis_Positive_mzXML	ATME01_1_2_POS	ATME01_2_POS	ATME01_3_POS	ATME01_4_POS	ATME07_1_2_POS	ATME07_2_POS	ATME07_3_2_POS	ATME07_4_2_POS	ATME09_1_2_POS	ATME09_2_2_POS	ATME09_3_POS	ATME09_4_2_POS	ATME10_1_POS	ATME10_2_POS	ATME10_3_POS	ATME10_4_POS	ATME101_1_2_POS	ATME101_2_POS	ATME101_3_2_POS	ATME101_4_2_POS	ATME12_1_POS	ATME12_2_2_POS	ATME12_3_2_POS	ATME12_4_POS	ATME13_1_POS	ATME13_2_2_POS	ATME13_3_2_POS	ATME13_4_2_POS	ATME14_1_2_POS	ATME14_2_2_POS	ATME14_3_POS	ATME14_4_2_POS	ATME15_1_2_POS	ATME15_2_POS	ATME15_3_2_POS	ATME15_4_2_POS	ATME16_1_2_POS	ATME16_2_2_POS	ATME16_3_POS	ATME16_4_2_POS	ATME19_1_2_POS	ATME19_2_2_POS
1	100.012395059113	100.011488722913	100.015103878481	1070.25	1070.21	1071.26	12	12	383.249999999992	633.419999999989	624.239999999989	651.779999999988	398.819999999993	653.819999999988	416.159999999993	466.139999999992	513.059999999991	592.619999999989	671.159999999988	512.039999999991	645.903999999987	674.219999999988	724.20000000001	637.499999999989	420.239999999993	645.659999999988	467.159999999992	405.733999999992	613.019999999989	519.179999999991	421.063999999992	635.43999999999	595.825999999988	551.81999999999	473.185999999991	357.00000000001	482.459999999991	434.519999999992	746.639999999987	340.679999999994	449.679999999991	570.17999999999	399.055999999994	507.959999999991	626.838181818183	386.579999999993	653.057999999987	520.191999999989	486.603999999992
2	100.505741192859	100.505410326163	100.506072059554	610.107	609.062	611.152	2	2	1578.68685714286	2054.976	2064.03800000002	2165.56971428573	1606.95000000001	2000.7802857143	1296.84366666666	1308.87383333333	1428.23333333336	1499.03771428572	2805.78571428569	1608.99057142858	2056.29399999998	1984.54833333332	2207.8982857143	2239.52714285716	1308.06733333332	2172.18828571427	1544.78466666666	1437.64966666666	1916.34666666666	1502.95099999999	1449.89366666666	1891.69799999999	2264.01400000002	1498.77000000001	1350.34200000001	1645.72085714284	1585.52400000001	1445.57616666666	1927.53	1655.92371428573	1247.86766666666	2151.78257142859	1434.58866666666	1507.24199999999	1544.71257142856	1517.16485714284	2425.95633333333	1564.09800000001	1506.96200000001
3	100.506353098288	100.506353098288	100.506353098288	844.812	844.812	844.812	1	1	1522.21300000001	2129.26174999998	2150.68700000001	1978.07250000001	1468.319625	2100.16999999999	1460.99800000001	1469.27962500001	1322.195	1307.96049999999	2251.87566666666	1304.10037499999	2107.83649999998	1930.31300000001	2074.67199999997	1966.02175000001	1390.60075000001	2179.25400000001	1235.78549999999	1450.97325	2023.28012499999	1456.91700000001	1254.040875	2285.71899999999	2112.449	1283.397	1228.263	1533.43574999999	1268.25800000001	1290.61625000001	2237.40825000001	1466.09925000001	1418.169	2125.18075000001	1350.81099999999	1403.00400000001	1308.01850000001	1352.85150000001	2051.23400000002	1299.00224999999	1290.68700000001
4	100.506273058535	100.506273058535	100.506273058535	837.67	837.67	837.67	1	1	2946.53013333335	3401.46178571428	3641.39971428571	3611.55857142858	2594.5408	3647.52142857143	2469.09142857143	2395.46314285715	2307.88628571428	2254.83142857145	3892.31733333336	2433.21107142857	3788.25013333335	3673.02857142857	3667.16978571431	3566.91885714286	2455.816	3729.14428571428	2208.76392857143	2644.39542857141	3593.93500000002	2457.85571428572	2286.17892857142	3601.60857142857	3684.74385714286	2323.19057142857	2249.73	2611.93142857143	2401.943	2504.80142857143	3873.00457142857	2623.23571428571	2545.43464285715	3701.59657142857	2354.81942857145	2472.99942857141	2512.9168	2415.01628571428	3647.01214285713	2272.01721428572	2426.23942857143
5	100.506379888963	100.506379888963	100.506379888963	896.846	896.846	896.846	1	1	795.670600000013	1065.32019999999	1266.0682	1179.58240000002	752.9076	1642.84399999999	760.197999999996	761.0692	745.7662	719.805000000003	767.1904	831.463	1320.1388	1234.442	1242.6036	1223.45960000002	736.5844	1481.3304	758.157199999996	827.3822	1330.60160000002	771.2712	714.318999999988	1365.0276	1360.9468	683.668000000012	683.802000000009	816.319999999996	738.6248	766.320399999996	1435.70279999999	790.655	736.5844	1419.0982	689.6552	768.361199999996	765.028599999996	736.5844	767.1904	761.0692	793.7156
6	100.506237869743	100.506237869743	100.506237869743	392.826	392.826	392.826	1	1	1462.87999999999	2045.67285714286	2110.97114285716	2052.74299999999	1335.554	2071.47885714285	1351.87857142857	1371.13142857142	1494.71857142858	1353.846	2915.976	1388.60885714286	1988.53685714286	2079.34228571428	1895.42542857142	2055.87571428571	1512.06342857143	1795.21371428571	1476.35342857143	1502.88085714286	1876.30542857143	1485.536	1422.27828571428	2034.16485714286	1948.74571428571	1412.89785714285	1499.82	1462.06942857144	1584.50371428571	1377.441	1933.44142857143	1447.78542857143	1377.38571428571	1973.23257142857	1476.35342857143	1557.24285714285	1560.01685714286	1541.65171428571	2736.40628571428	1514.104	1567.15885714286
7	100.506355645779	100.506355645779	100.506355645779	787.66	787.66	787.66	1	1	3662.64470588236	4672.25294117648	4996.06735294118	4907.61470588236	3627.0875	5274.83611111111	3438.36176470586	3382.27500000001	3457.60058823528	3535.52141176471	5600.29041176471	3421.90264705883	4904.55382352942	4712.46682352939	4920.87852941177	4875.34999999997	3440.23341176472	5012.70500000001	3509.60941176469	3553.47952941177	4901.49294117648	3456.5571764706	3272.08323529412	4954.26258823528	4827.01147058824	3399.61999999998	3247.49270588234	3720.74541176472	3660.81529411765	3531.23794117648	4892.31029411765	3541.23670588236	3423.08676470589	4915.15294117648	3492.46676470589	3549.60588235295	3512.87264705883	3537.15576470589	5386.30935294119	3276.16441176471	3523.0755882353
8	100.506449606413	100.506449606413	100.506449606413	1084.61	1084.61	1084.61	1	1	1950.24	2708.27083333333	2491.86	2554.08	1929.375	2530.64583333333	1921.20833333333	2004.91666666667	1914.0625	2035.92	3666.83333333333	1913.52	2761.14	2774.4	2620.37999999995	2573.46	1898.22	2687.7	2074.68	1964.95333333334	2638.74	1916.58	2031.84	2546.94	2569.38	1917.6	1970.64	2171.58	1872.20833333333	1948.2	2650.08333333333	2012.46	1939.02	2543.91666666667	1943.66666666667	2016.54	1922.22916666667	1945.14	3805.62	2008.37999999996	1932.9
9	100.5083482456	100.505056257483	100.515168265874	1070.255	1069.16	1076.39	150	139	2547.67222222217	3546.53999999994	2642.81999999995	2473.50000000003	2693.81999999995	1927.79999999997	2399.03999999996	2558.15999999995	3345.59999999994	3255.83999999994	4318.68000000003	3319.07999999994	2847.29199999994	2628.53999999995	2630.58000000002	2648.93999999995	2542.85999999995	2036.94000000004	3054.90000000004	2197.72999999996	3409.95374999994	2944.73999999995	2884.51428571423	1988.99999999996	2331.92142857146	2892.72000000004	2424.87142857138	2583.66000000005	3047.75999999995	2809.07999999995	3379.25999999994	1410.65999999997	2570.51333333328	3290.51999999994	2783.75571428567	2118.53999999996	3006.95999999995	2475.53999999996	3667.95000000005	3052.20571428565	3074.34833333328
10	100.507981057449	100.505331979097	100.514647155762	640.761	631.541	650.954	130	67	1555.9357142857	1624.28600000001	2294.30128571427	1784.27149999999	3178.950375	2154.84342857144	1524.09342857142	1285.62000000001	1635.51799999999	1390.48716666666	2771.72814285717	1370.30766666666	2235.28171428572	2041.59171428573	2450.87800000002	2536.5486666667	1256.03033333335	18023.1918461538	1425.40566666666	2390.45381818181	1868.94533333333	2229.64560000001	1819.10574999998	2745.17022222222	2245.64885714284	1342.75866666666	2489.72999999998	1438.03733333334	1705.9177142857	1370.30766666666	1888.82466666666	1571.95885714285	1301.94533333332	2061.99742857141	1368.26700000002	1422.07914285716	1553.89514285715	1126.264	2357.60516666666	2245.75999999999	1636.53828571427
11	100.507995100826	100.506077630412	100.515655517578	682.4115	673.349	690.735	114	66	1902.123	2726.79422222222	1658.14999999999	2531.550375	2286.4311818182	2406.76974999998	1756.88566666667	1703.81750000001	4299.54419999999	1869.451	2942.63775000001	1639.59914285715	2304.74475000001	3074.16389999999	1953.93833333332	2493.282	1721.16175000001	2316.58800000001	1714.79900000001	1696.67574999998	2400.64825000001	1872.514	1909.04366666666	4943.72941176471	2262.9937142857	1693.61499999998	930.4224	1770.13375000001	1730.34400000001	1584.44824999998	2455.74175000001	1964.948	3948.36749999999	2328.21050000001	5197.09596153845	1744.889	1800.961875	1772.91050000001	3403.832	1268.06716666666	1743.60725000001
12	100.508394497219	100.505875748067	100.514794309696	662.126	651.929	672.398	123	62	2091.68333333333	2556.95533333333	2672.68711111114	2619.19566666666	1294.80299999999	2812.03866666666	1753.75500000001	1638.6865	3030.24857142857	1953.93833333333	3218.80111111112	2037.07199999998	2590.34422222223	2060.97714285716	2088.52485714284	2159.94485714284	1664.02775000001	2731.68699999997	2014.93888888887	1801.76150000001	2485.32900000001	1239.70499999999	11614.6849152542	1956.10066666666	2663.07911111112	2045.76833333333	1404.33333333332	2283.50600000003	2013.11766666666	1852.77399999998	2474.904	1186.86679999999	1756.065375	2888.24911111112	1794.839625	2392.48624999999	2007.79733333334	1856.80444444445	5488.12466666669	1621.23400000001	1828.28799999998
13	100.50801966795	100.505747098957	100.514832801426	571.3625	564.187	579.518	90	59	1457.44266666665	2261.97342857145	1744.76999999999	2975.19480000003	1786.40911111111	2212.99971428573	1594.80200000001	1768.04511111111	1554.62857142856	1600.8282857143	2461.04400000003	1491.65771428573	1840.68133333332	1926.38933333332	1549.98759999999	1681.22440000003	1662.04542857144	1840.38066666666	1555.35085714286	1603.88914285715	2248.70971428573	1660.00485714284	1464.11000000001	1899.19166666667	2101.78857142859	1786.676625	2175.22145454545	1528.38800000001	1509.00257142856	1474.09371428573	2152.80285714284	1270.1075	1797.67233333334	2209.93885714287	1343.52814285714	1390.82899999999	1581.75028571429	1434.35433333333	2799.66400000002	2142.3897	1621.11857142856
14	100.507988510594	100.505722606282	100.515103592411	720.271	707.971	734.589	147	63	2398.72529999999	3383.78625000001	2080.36257142859	2645.43622222223	3767.88000000002	2969.8022	1988.35	2040.4	3878.81200000001	2216.09160000002	3720.6694	2168.13749999999	3050.398	2138.51885714284	6484.42895454546	2992.53989999999	1388.44683333333	2336.4542857143	1682.38125000001	2012.09733333333	2474.30833333333	1459.07666666666	1437.64966666666	3032.0344	2872.4949	1889.45155555556	1831.29888888889	2236.2784	2242.61940000002	1960.86711111111	3093.54959999999	1914.2235	1923.32833333333	2981.6028	1874.2911	2254.94719999999	1945.56377777778	2176.29990000002	2254.56833333333	1171.34266666668	1538.59085714284
15	100.507694216656	100.505870319786	100.514793470502	695.807	691.509	699.935	55	47	1323.37233333335	1202.58000000002	2819.08889999999	1980.14349999999	1329.55899999999	1916.18599999999	1350.92133333332	1697.75542857144	1444.79199999999	1491.65771428573	2450.84066666665	1651.84257142858	2048.49466666666	2825.303	1813.13233333332	1687.63133333332	1360.99300000001	1934.69466666666	1634.4977142857	1466.99966666666	1875.57333333333	1483.32233333333	1408.71866666666	2170.51550000002	2118.11314285712	1548.57685714285	1347.64016666666	6511.71612903226	1411.68	1294.5915	2175.24914285716	965.222999999994	1707.66249999999	2329.39428571427	1290.75466666668	1561.03714285715	1457.81816666666	1422.11233333336	3252.46844444445	8102.00377499998	1656.94400000001
16	100.508092864325	100.505612020166	100.514708172643	527.473	517.249	537.694	120	58	1755.045	2440.43800000001	1441.61325000001	2104.84942857144	1852.77399999998	3035.095	1962.85833333334	7260.37675675677	1551.85457142856	1965.70311111112	3284.587125	1743.60725000001	2402.983125	2054.62833333331	1776.40033333332	2234.11285714288	1727.28325000001	2033.42942857144	1568.90057142859	1809.92350000001	2587.49099999998	1677.29100000001	3107.81588235295	2668.17166666666	2424.875	2096.11299999999	1734.42500000001	1773.19450000001	1639.54175000001	1648.72400000001	2380.534875	1744.62750000001	1836.44999999998	2427.17475000001	1215.0582	1795.86	1813.296	1753.80974999998	3168.89650000001	5276.90974074074	1419.38857142858
17	100.50812107289	100.506002685455	100.514668376629	703.997	700.971	707.093	40	37	1545.73285714287	2175.66	1802.35916666669	2215.0402857143	1557.79599999999	2196.67514285716	1565.11828571427	1606.07025	2003.93466666666	1754.82999999998	2626.21542857141	1756.87049999998	2037.51057142855	2722.97311111112	2265.59900000002	2249.73000000002	1731.576375	3273.03490909093	1618.17314285713	1571.24000000001	2125.25514285712	1550.55085714285	1561.10900000001	2220.1417142857	2114.78685714286	1550.09485714286	1527.3677142857	1378.24516666666	1619.19342857144	1532.46914285715	2363.91924999998	1707.84400000001	3598.51972222222	2433.84487500001	1100.04779999999	1748.70849999998	1561.03714285713	1619.98685714285	3283.43266666666	1586.32214285713	1770.13374999998
18	100.508305076778	100.5055954276	100.514944858238	558.0875	552.968	563.234	64	52	1619.13675000001	1502.95099999999	2358.50999999997	1837.62033333332	1804.82224999998	2549.72969999999	1802.78175000001	1454.10742857143	1743.86799999998	1821.14625000001	2970.05171428574	1573.28057142858	2398.15799999998	2432.52699999998	1842.63599999998	2511.33637500001	1703.81750000001	3381.38466666667	1857.87525000001	1728.553	2339.43325000001	1829.30824999998	2141.3998	2444.76099999998	2380.24325000001	1140.4848	1811.254	1721.16175000001	1857.87525000001	1742.58700000001	2312.90675000001	1726.26299999998	1598.886	2171.16800000002	1716.301	1619.19342857141	1851.75375000001	1688.51374999998	3103.73850000001	4495.14000000002	2437.33130769231
19	100.508281441622	100.505511523117	100.514788977428	624.371	617.229	630.521	83	57	2043.50511111111	2580.14199999997	2624.33600000001	2729.39166666666	2869.04342857143	2619.60088888889	2215.01209090908	2153.92366666666	1577.36171428573	1870.06866666667	3528.31266666666	2317.17700000001	2536.93066666667	2662.47822222222	2618.58	1882.70866666666	1966.232	2660.009	2009.83777777778	1836.57911111111	2583.83533333334	2126.0968	1203.99333333332	5317.26	2623.60233333334	1926.38933333333	1457.20483333335	2068.9656	1974.13	1834.55933333333	2645.72433333333	2040.66666666666	1828.23822222223	2685.51733333333	2523.294	1519.20542857142	2237.51789999999	1905.77511111111	2737.42657142859	1410.8905	1928.43
20	100.507971706161	100.506121347927	100.514951833359	583.599	580.522	588.718	51	42	1734.42500000001	2464.92400000001	2337.67912499997	2001.56699999999	1743.60725000001	2356.35337499998	1825.450875	1607.9702857143	3758.70611111111	1878.28025000001	3130.5105	1448.80571428572	2487.67425	1881.49466666665	2216.06057142859	2518.99724999998	1645.72085714284	9149.39545454547	1549.81400000001	1469.00571428573	2386.4482857143	1704.89742857144	1528.38800000001	2174.94457142856	2550.9375	1393.54766666666	2399.68145454547	1721.372625	1706.87825000001	1504.92142857142	2317.271625	1785.729	1511.04314285715	2418.88124999999	1616.92642857145	1595.6292857143	1831.573125	1827.26775000001	2726.07	1416.15657142856	1313.16899999999
21	100.508038327371	100.505870874042	100.51469547423	506.034	494.791	516.274	120	56	1614.092	2345.63685714286	2053.83514285714	3011.6304	1272.35566666666	4953.02572222222	1598.78771428571	1467.98557142858	1976.114	1189.5532	2830.27257142857	1874.19925000001	2103.37585714286	1635.70119999999	1838.64066666665	3984.21571428571	1520.98742857143	3152.64272727273	4719.72678260869	1466.15057142856	2157.90428571428	1593.68628571428	1616.13257142857	2211.97942857144	2148.95542857142	1510.79314285714	1610.01085714286	1530.42857142858	1234.792	1599.808	2228.47085714285	1569.19942857143	1659.44914285714	2171.16800000002	1703.81750000001	1578.07542857143	1635.39257142857	1455.74385714286	2831.00699999999	1556.956	1298.924
22	100.508087850329	100.506069504415	100.514565617783	468.2745	452.948	479.533	120	47	1990.73333333334	2621.23633333333	2293.803	10128.6558333333	1898.77830000001	2489.61333333333	1706.09099999999	1716.0605	2112.8342	4169.94872727273	3166.223625	1767.02488888888	2244.54999999999	2216.41142857143	1757.74716666666	2964.40320000001	1676.27075	2483.63733333333	2940.24814285715	1730.344	2328.21049999999	1842.905	2066.532	2657.96833333333	2511.04033333335	1631.37975	1913.98899999999	1755.85025000001	1765.30899999999	1569.01049999999	2533.591125	1724.2225	1773.127875	2734.49333333333	1562.78400000001	1996.85866666668	1803.80200000001	1792.57925000001	3499.74333333333	1962.90755555556	2040.44444444445
23	100.507994251808	100.505710813734	100.514837273344	544.8325	538.702	551.972	72	53	1806.285	2150.7622857143	2909.89560000003	1917.20633333332	1610.97475000001	1866.18966666665	1617.09625000001	1607.09062499998	5269.75871999999	1855.98633333333	3046.46650000001	1727.494875	2315.230875	3663.5407692308	2725.56900000001	4283.07946666666	1473.24100000001	2740.31688888886	2833.16314285715	1769.258	2444.51899999998	1659.94674999998	1496.75914285715	2556.67688888889	2286.38025000001	1751.76925000001	1862.97649999998	1652.80500000001	1625.23300000001	1885.653	2432.82525000001	1757.08575	1541.67300000001	2325.14975000001	4233.16542857144	1336.5742857143	1766.05275000001	1750.74899999998	3008.71724999997	1766.05275000001	2896.59114285714
24	100.507894682561	100.50588453619	100.514597319835	487.6745	480.495	493.811	68	46	1448.80571428571	2038.53085714286	2412.89124999999	2349.63574999999	1617.9465	2157.90428571428	1636.481	1516.14457142857	2385.65209090909	3306.43475	3365.80474999999	2201.0604	2365.95975000001	1891.88266666668	1905.67133333333	2281.27899999999	1528.12342857142	2901.11359999999	1280.351	1414.085	2385.186375	1532.25457142858	1594.70657142857	2130.35657142857	2091.58571428571	2203.78909090909	1551.63728571428	1712.99975	1722.182	1533.48942857143	2378.20274999999	1746.668	1497.77942857143	2195.65485714286	1783.397	1661.90142857143	1841.55124999999	1700.75675	2871.084	1553.89514285714	1599.808
25	100.508230963419	100.506052226333	100.514879736423	742.768	735.563	750.942	69	44	2179.1472	7650.53571428572	2357.06625	3058.31680000003	2162.9781818182	3113.95560000003	2138.85000000001	2151.6018	1965.21111111111	2287.51259999999	3477.18239999999	2117.12249999999	3038.92159999999	3483.75066666665	2166.06657142859	3169.05180000003	1860.06766666666	3279.13079999998	1803.80199999998	2181.66329999999	2905.1253	1814.22675	1189.70866666668	3088.1454	2933.36250000003	2359.89081818181	2005.7132	1280.60199999999	2121.2037	2169.20000000002	3060.89999999999	2608.73007692306	2059.7838	2948.07039999999	2134.2321	2207.43400000001	2103.6524	2230.37579999999	4522.0036923077	785.399999999986	2253.12629999999
26	100.508218507723	100.506350107083	100.514769952353	757.029	751.905	762.153	44	35	1666.12657142858	2222.1822857143	1907.93428571427	2253.25285714284	2018.1534	2189.53314285712	1674.44000000001	1644.64300000001	5086.04211538462	1751.76925000001	2554.79542857145	1752.78950000001	2389.50914285716	1923.32833333336	1985.56866666665	2468.20949999998	2127.34719999999	3210.5694	1610.97475000001	1684.49171428573	2200.56285714283	1548.79371428573	1588.58485714287	2120.15371428573	2514.91625000001	1455.89675000001	1599.80800000001	1635.51799999999	1680.41057142858	1147.58166666667	2432.27600000001	1700.75675000001	1488.59685714287	2600.61725000001	1834.63425	1611.94242857142	1584.5037142857	1444.72457142858	2084.53666666666	1731.36425000001	1778.29575000001
27	100.508803657223	100.506219849636	100.51460138563	440.275	429.522	450.953	78	40	1638.5215	2504.00025	2450.94075	2122.19428571428	1676.27075	2368.2985	1675.2505	1706.87825000001	1617.94657142856	1800.65775	3246.43549999999	1789.5185	2277.19800000001	3780.64430769231	2229.49028571428	2433.594375	1471.261	2358.08662499999	1701.777	1404.93342857143	2469.00499999999	1527.36771428571	1763.267	2432.27600000001	2528.36	1701.77700000001	1505.94171428571	1755.85025000001	1185.4724	1452.88685714286	2305.76499999999	1633.6	1576.34142857143	2419.01274999999	1988.41311111111	1702.79725000001	1794.61975	1725.49	3153.869	1770.13375	1793.81925
28	100.508311670464	100.506390033797	100.514733925958	768.865	764.215	774.373	32	26	1811.96400000001	6369.56263636364	1714.27200000003	2568.98950000001	1745.91	2348.61550000001	1754.024625	1677.503	1725.454125	2105.73866666664	2848.53800000001	1931.52177777778	2426.15449999998	3381.1838181818	2701.54844444445	2508.79475000001	2496.80153846154	2590.54949999998	2447.59999999999	1809.92350000001	2391.46600000001	1815.247125	1758.91099999998	2459.82275000001	2675.02266666667	1822.16650000001	1623.21775000001	1760.146875	1766.269125	3153.85033333332	2400.371	1391.73466666666	1603.67349999999	2804.59088888886	1474.324	1728.30350000001	1757.61800000001	1760.146875	1691.82319999999	1939.19466666665	1978.21088888887
29	100.508420120515	100.505954017729	100.515017911116	418.594	411.151	428.485	51	32	1732.3845	1549.88633333334	1231.62279999999	2090.56542857143	1322.13600000001	2240.861	1726.263	1291.68171428571	1488.59685714286	1690.313625	3198.48374999999	1791.559	2315.96749999999	5806.86	2323.10924999999	2404.0035	1498.79971428571	2190.47675000001	1626.45299999999	1648.67911111111	2481.552	1606.5	1686.47325	2215.98299999999	2373.39225	1702.79725	1470.23171428571	1780.33625000001	1545.73285714286	1323.15616666667	2372.08124999999	1551.80025	1509.00257142857	2455.505	3994.32000000001	1744.6275	1867.05749999999	1739.52625	3098.49924999999	1538.59085714286	1786.45775
30	100.507420665983	100.506260569503	100.514557728216	814.141	804.999	832.53	31	14	1519.20542857144	2983.27745454547	2089.54514285713	2067.67771428572	1484.51571428573	2164.02599999998	1417.17685714285	1406.93800000001	1436.54699999999	1533.48942857144	2240.54742857144	1500.8402857143	2026.90800000002	2408.27688888889	1916.09657142859	2212.81657142858	1411.05514285715	2238.34514285715	1495.73885714284	1452.88685714287	1978.33400000001	1456.96800000001	1356.98000000001	2090.56542857141	2149.20500000001	1373.30457142856	1421.25799999999	1194.76499999999	1376.36542857144	1184.4135	2165.0462857143	1542.67199999999	1534.56300000001	2114.03200000002	1070.18266666668	1543.6922857143	1378.40600000001	1543.6922857143	2170.14771428573	1475.33314285713	1441.85371428572
31	100.508367791814	100.506576912535	100.514712826236	608.0725	600.899	616.237	86	59	2195.95590000001	8361.14020000003	2816.02800000002	2910.2238	1441.4955	2488.322	2089.3696	2053.86389999999	1405.78966666666	1855.976	3856.73399999999	1387.42666666666	2573.66088888889	19315.7063098591	2167.08685714284	1898.84033333332	2179.36079999999	1853.64283333336	2296.69529999999	1411.12099999999	3027.23009999999	1588.58485714284	1180.3714	3011.35999999999	2840.29866666667	1839.47866666667	1130.3816	10418.9640333333	2232.41640000002	2150.3708	2453.09999999999	6383.75470967743	2013.05190000002	2594.03200000001	2208.89045454545	9621.15395833335	2197.78239999999	2069.1684	3059.72974999997	2455.92450000001	1925.369
32	100.508151736376	100.506552364579	100.514463478703	594.812	589.71	599.958	59	47	1987.39288888887	1884.55566666669	2709.25433333334	2356.468	1842.70444444444	2519.828	1820.82700000001	1658.92649999998	1757.08575	1842.46237500001	3521.17033333333	2289.49199999999	2675.314	2417.268375	2396.00374999999	2319.02825000001	1792.57925000001	2694.70033333333	1804.023	1566.27562499998	2476.14674999998	1619.13675000001	1632.45714285715	10366.2985135135	2402.413	3053.76342857143	1755.85024999998	1774.30488888891	2083.63422222222	1647.51199999999	2464.92400000001	2870.92938461539	3391.61017647059	2659.71933333334	1736.50837499998	1866.03725000001	1741.780125	1910.8762222222	3082.552875	1489.61714285713	5772.634
33	100.508982276295	100.506554568686	100.514685060735	787.675	775.389	804.041	72	31	2617.53383333333	1787.62399999999	1950.7862857143	3539.53633333334	2460.84299999999	3606.87833333331	10710.8340483871	2617.08923076923	1634.26885714285	2756.88992307692	4048.29450000001	2636.30230769232	3508.63975000001	1885.57599999999	3880.23015384616	1338.5024	2636.27630769231	2471.04550000001	1358.95100000001	2774.00746153847	3841.45846153846	2639.33700000001	2373.10150000001	3809.54169230767	3670.79030769232	2452.68099999999	2501.6826153846	1452.95466666666	2608.77925000001	1527.3677142857	3758.81353846154	2817.87738461539	2440.63733333334	3872.50661538462	1388.44683333333	2748.72438461539	2561.84774999999	2521.03775000001	1802.02639999999	2527.30215384616	2697.69353846154
34	100.508193936982	100.506522999113	100.514954260121	396.879	374.422	410.124	67	28	2278.269	19351.3300465116	2040.75	12312.096125	2407.79	3403.83199999999	2311.99874999999	1994.63318181818	2216.03236363637	2344.5345	4269.84136363635	2318.008	3267.10733333333	3030.21	6948.45840740741	2040.57142857143	2252.76218181818	3121.70983333333	1277.45733333334	1842.722	3237.25325	2393.55981818182	2267.046	3020.00727272728	3267.27900000001	2328.2105	2283.37036363637	2375.33600000001	1837.5603	1408.96525000001	2966.38663636363	2361.87875	2154.68372727274	2894.51372727272	2289.9	14064.3955789474	2538.58933333334	2380.24325	4113.89727272727	2192.56609090909	2536.54866666666
35	101.022215267097	101.021101415358	101.028929076156	115.272	112.234	115.306	12	12	169.3615	298.93325	296.8782	352.9892	425.4234	688.635	456.05175	579.924799999999	197.9285	352.9892	160.2028	159.159	201.0188	209.914	191.7976	194.8964	105.1012	65.3055999999999	83.6564	88.7835000000002	158.131	114.268	178.745	196.8986	144.8755	94.9065000000002	137.592	389.1534	178.535	167.3456	202.009499999999	182.8306	650.395428571428	481.597333333333	113.24775	278.5146	348.498	456.512	113.24775	536.6252	96.9237500000001
36	101.069995331525	101.068642445973	101.075012812895	1012.15	1006.97	1017.2	11	9	829.260000000004	1147.50000000001	1157.70000000001	1186.26000000001	849.659999999985	1111.65599999998	828.842000000002	715.019999999987	864.960000000004	743.579999999987	625.260000000003	893.519999999984	1121.99999999998	1157.70000000001	1140.36	1224.00000000001	854.392000000002	1129.30999999998	827.634000000005	798.660000000003	1142.39999999998	829.260000000004	838.440000000004	1065.9	955.739999999983	895.560000000004	801.165999999987	865.634000000002	938.195999999982	844.560000000004	1179.11999999998	712.979999999987	854.760000000004	1089.452	886.380000000004	1115.88000000002	711.959999999987	850.304000000002	632.400000000003	834.359999999985	908.056000000006
37	101.069689516815	101.06846204642	101.070088411414	1023.32	1022.32	1025.34	6	6	1764.77166666667	2458.20000000002	2171.47363636364	2253.18000000001	1597.10181818182	2311.32	1755.83333333335	1693.5625	1809.48000000002	2093.04	1236.32090909091	1692.18	2173.62000000001	2435.70833333336	2266.44000000001	2200.05909090909	1720.74	2124.66000000001	1813.56000000002	1785	2390.88	1715.64	1814.02083333335	2461.22916666667	2458.2	1695.73	1600.78545454546	1618.74	1932.34	1764.60000000002	2438.77083333333	1661.91666666667	1772.76000000002	2265.39727272728	1769.7	1753.38	1779.9	1693.2	1236.22916666668	1814.58	1771.74000000002
38	101.06968827415	101.068663499745	101.076441285982	1035.015	1033.49	1038.63	6	6	865.35166666665	1255.61999999998	1253.86142857145	1296.19285714287	936.067142857157	1263.77999999998	482.531999999992	991.069999999983	1015.91999999998	1007.75999999998	671.160000000009	925.140000000013	1333.13999999998	1324.97999999998	1278.06000000002	1277.04000000002	896.579999999984	1208.02571428569	926.159999999983	980.219999999983	1325.99999999998	1012.85999999998	951.659999999983	1137.29999999998	1087.31999999998	970.357142857155	999.600000000014	985.320000000014	829.593333333317	914.178571428554	1126.07999999998	828.239999999985	908.819999999984	1390.26000000002	1015.91999999998	929.219999999983	830.614999999984	934.320000000013	735.408571428559	820.398333333318	962.879999999983
39	101.069672446395	101.068220706762	101.076619101255	993.732	982.51	1003.95	41	26	2346.44474999999	3102.38945454546	3349.48074999998	3299.604	2311.88649999999	1730.40457142856	2225.04490909091	2305.76499999999	2179.15718181818	2432.27600000001	1946.79599999999	2355.94966666667	3310.71124999998	3052.65599999999	3378.40666666665	10918.1384313726	2321.06875000001	3219.44550000001	2375.04666666666	2133.51000000001	3370.54916666665	2315.85224999999	1035.3	1227.36075000001	3210.25875000001	1366.97022222222	2310.78933333332	2359.974	2629.39900000001	2170.25945454546	3254.46525	2394.56866666668	2827.9400625	3316.41675000001	2229.12381818181	4907.40249999998	2016.12145454545	2359.83825000001	1728.34200000001	8763.8558153846	2338.41300000001
40	101.070661470488	101.069596042745	101.076719296618	974.399	966.191	980.48	13	10	1225.19157142857	1987.887	1786.52028571427	1767.68914285716	1255.09242857144	1345.81966666666	1436.688	1404.88424999999	1477.32199999999	1503.76250000001	1100.88828571429	1412.18062500001	1818.14914285716	2032.33800000001	1771.21600000001	1817.12885714284	1345.90500000001	1983.36600000001	1415.08675000001	1420.36199999998	1942.14749999999	1411.00574999999	1409.98549999999	3036.51199999998	1994.14199999999	1276.42857142856	1278.41800000001	1196.79514285713	1411.02199999999	5610.12187755102	2024.424	1411.14187500001	1389.58049999999	1767.90757142856	1460.15662499998	968.1698	2282.25623076924	1215.15999999998	1193.83450000001	1433.45125000001	1426.45537500001
41	101.070387839667	101.069176353767	101.076968728423	954.4605	947.854	962.081	8	7	1266.0682	1874.2086	1772.2386	1825.1378	1299.60570000001	4906.6509375	1253.49299999999	1238.95820000001	1372.30350000001	1396.989	1150.8984	1348.0434	1792.6671	1837.43999999999	1884.58140000001	1905.92040000002	1287.8811	1762.0581	1346.4352	1299.60569999999	1840.4408	1289.9205	1304.71019999999	1818.1251	1759.85919999999	1325.12820000001	1348.60889999999	1258.0299	1528.4094	1040.65499999999	1768.19880000001	1305.4753	1242.6036	1837.3802	1347.8163	1602.81274999999	1297.8216	1285.578	1070.29470000001	1279.4562	1305.984
42	101.070234499984	101.068856034098	101.076993635059	939.63	934.529	943.773	5	3	820.194857142853	1212.09942857142	1153.94314285715	1202.91685714287	852.958857142863	1091.7057142857	862.744999999992	852.958857142863	886.628285714278	939.68314285715	761.133142857148	880.506571428578	1092.72599999999	1190.85942857144	1184.55171428572	1204.95742857142	835.614000000006	1159.04457142856	854.999428571421	928.427499999991	1220.2617142857	898.871714285721	893.770285714278	1138.63885714287	1159.04457142856	886.628285714278	853.979142857149	823.370571428577	990.419999999998	781.538857142863	1139.65914285713	885.608000000007	860.10085714285	1155.9837142857	897.851428571421	833.45671428571	878.870571428579	835.177999999992	762.153428571434	837.654571428578	864.182000000006
43	101.507110826145	101.507032161047	101.507189491243	1070.195	1070.18	1070.21	2	2	372.908333333326	682.379999999988	594.659999999989	595.679999999989	473.279999999992	546.71999999999	440.639999999992	443.699999999992	535.49999999999	528.359999999991	732.359999999987	530.399999999991	623.216666666655	781.320000000008	582.41999999999	582.41999999999	452.879999999992	553.85999999999	564.05999999999	382.499999999993	624.238333333321	536.51999999999	491.639999999991	566.193333333324	536.37499999999	502.859999999991	480.419999999991	395.760000000008	503.879999999991	398.819999999993	617.099999999989	387.599999999993	400.859999999993	557.829999999989	534.624999999991	451.859999999992	530.399999999991	453.899999999992	656.931666666654	550.553333333322	566.003333333322
44	101.966547284966	101.963912401179	101.97280734226	1069.27	1069.19	1071.29	34	34	1189.31999999998	1751.33999999997	1040.39999999998	1080.25399999998	937.379999999983	1207.67999999998	1165.85999999998	956.759999999983	811.919999999986	841.499999999985	1090.37999999998	994.499999999982	1111.93599999998	1678.91999999997	1047.53999999998	1093.43999999998	1070.99999999998	1026.11999999998	1086.29999999998	1093.43999999998	1731.95999999997	825.179999999985	1148.51999999998	1087.57999999998	1011.83999999998	985.319999999982	1087.22399999998	1099.55999999998	914.939999999984	962.879999999983	964.919999999983	1130.15999999998	1056.71999999998	989.295999999981	1087.22399999998	901.680000000013	1067.93999999998	912.899999999984	1059.81399999998	969.877999999981	1062.83999999998
45	102.053004596544	102.052787045192	102.053409795651	53.058	52.049	53.063	3	3	207.127666666667	256.061833333333	221.593166666667	268.335142857143	207.093833333333	300.223	227.497166666667	355.009714285714	266.307	304.059333333333	525.447142857143	260.949333333333	264.032	322.365142857143	260.151	304.009666666667	177.538	156.2385	124.460333333333	134.794	160.192333333333	115.297666666667	109.170571428571	138.758857142857	193.673333333333	115.278833333333	92.846	260.185	186.6905	178.704166666667	233.618166666667	152.029666666667	360.177666666667	306.1	186.721	237.698833333333	395.889333333333	360.177666666667	857.04	401.654857142857	149.9645
46	104.105853847359	104.103597587817	104.112954525547	55.0875	50.995	61.22	60	55	754.948	1343.71628571429	764.853833333334	1695.5724	1109.2835	1655.6894	647.192	1792.8428	908.096666666667	735.600250000001	597.8372	935.625600000001	686.652285714285	1972.4332	1704.068	1753.0472	871.250800000001	1685.31	172.67575	410.1405	1896.9236	693.794285714285	753.9278	718.197333333333	1345.344	569.2995	1241.34	1504.86875	581.562857142857	1259.81775	1147.875	1082.4322	2261.7834	1841.461	712.2392	761.069200000001	1088.60675	943.808333333333	868.190200000001	1357.308	376.47225
47	105.034914024446	105.032386365787	105.039333210382	300.95	299.941	303.025	3	3	89.7776	177.5148	238.7268	245.8682	85.7135999999996	217.345199999999	136.7068	194.896399999999	13.2781999999999	17.3467999999999	17.3468000000001	23.4646	8.16319999999996	15.303	13.2626	12.2304	8.16319999999996	13.2496	9.1818	6.1212	5.10199999999998	10.2140000000001	8.1616	8.1616	11.2243999999999	7.1414	4.0808	6.1212	5.101	10.202	10.2140000000001	10.2140000000001	5.10700000000003	10.202	4.0768	7.14279999999997	8.1616	4.0808	11.2112	11.2244000000001	5.09500000000003
48	105.069733372441	105.068167691084	105.076951351912	552.998	547.879	555.032	19	19	259.143500000001	983.52099999999	846.911250000001	956.052333333344	547.954799999997	993.723500000004	643.777750000003	1822.28666666669	294.821285714284	434.626500000002	222.414500000001	324.439500000001	434.626499999996	948.641714285718	862.322499999999	778.993499999993	398.931714285717	345.907124999996	153.037500000001	213.239714285712	632.577142857137	230.584571428569	325.220499999998	790.646999999996	314.237000000001	273.427000000001	93.8662857142849	821.301250000004	250.981500000001	447.905428571432	481.557999999995	665.691999999991	1538.59085714284	836.623636363633	262.204250000001	345.864749999997	317.297750000001	961.193249999988	99.9039999999995	1434.51055555556	424.424000000002
49	105.070592971075	105.068154639386	105.077175344352	543.816	542.744	546.859	15	15	230.584571428569	751.950571428577	619.313428571433	720.296499999993	582.583142857147	933.561428571421	429.540285714289	1283.63174999998	544.832571428575	734.60571428572	828.471999999993	554.015142857147	350.978285714288	726.952000000001	636.123428571426	574.420857142861	339.75514285714	257.111999999998	358.907999999997	166.30657142857	540.732499999995	478.513999999996	533.609428571433	621.354000000005	222.422285714287	426.479428571432	230.576499999998	650.942285714291	376.432714285718	342.815999999997	341.508571428575	437.702571428568	1196.80914285716	621.353999999995	407.079749999996	530.548571428575	512.183428571432	533.609428571424	641.737249999994	735.626000000005	705.017428571423
50	105.110038987959	105.110038987959	105.110038987959	52.043	52.043	52.043	1	1	143.8482	267.2924	207.3442	230.6104	227.5492	270.406	190.8148	211.1814	339.7266	352.9892	199.9592	296.9364	265.959	328.5044	283.9492	306.12	99.9796000000001	159.3384	86.7340000000001	80.6906	185.6764	164.2522	120.4072	250.9692	191.7976	129.5654	134.6928	284.673	175.5088	153.21	270.353	125.4354	328.5044	420.3224	205.0602	304.0792	433.641666666667	412.147333333334	404.0784	418.282	113.1312
51	108.961902841548	108.961676318709	108.962129364387	1072.305	1071.33	1073.28	2	2	491.307142857149	698.699999999988	651.780000000009	686.46000000001	481.440000000007	576.29999999999	496.739999999991	488.242857142848	494.699999999991	477.360000000007	700.74000000001	497.062857142865	643.500000000008	712.979999999987	666.060000000009	688.442857142866	532.439999999991	621.180000000009	471.239999999992	516.842857142847	673.199999999988	456.959999999992	558.95999999999	596.700000000008	684.357142857152	508.980000000007	555.65714285715	507.960000000007	494.700000000007	500.819999999991	651.780000000009	472.260000000007	546.464285714275	648.720000000009	497.062857142849	502.542857142848	500.500000000006	486.540000000007	711.959999999987	531.142857142864	439.004285714278
52	110.005061355632	110.000003911966	110.013663990014	44.893	42.837	46.942	52	51	2723.04725	4003.788	4457.2538	4062.96733333333	2468.3476	4273.854	2586.714	3237.51766666667	2166.9048	2240.7984	2587.2272	2172.11225	3233.0138	4426.7476	3459.4982	3505.074	3126.913	3187.261	1769.3736	2917.772	3766.05033333333	2133.6564	3203.32514285714	4647.592	3321.402	2240.7984	3072.4244	3575.801	2515.5325	2911.011	4035.65066666667	2453.4028	4042.0324	3776.7804	2565.803	2486.34925	3231.9936	2906.2292	2936.525	3025.486	2117.9352
53	111.010857937298	111.008559334871	111.019214305216	44.878	42.838	45.921	73	72	685.664	857.08	1212.156	1201.75633333333	832.592	1082.6444	935.602	1094.512	954.011666666667	903.867666666666	878.507	789.738	985.642	700.817600000001	1257.05066666667	1248.82971428571	878.3635	901.974666666667	607.098333333333	829.531	687.7496	1021.3203	959.74	1331.23911111111	644.7664	846.876666666667	801.982	1105.86066666667	877.486666666667	800.830833333334	1225.86666666667	801.799	1323.26425	1290.66142857143	803.891333333334	849.8266	1107.901	1267.99175	1121.241	1257.05066666667	673.42
54	111.018509498879	111.016488087328	111.026299019382	1070.3	1069.16	1085.63	55	49	547.791999999989	1099.55999999998	802.739999999986	1220.89166666669	962.879999999983	831.299999999985	569.15999999999	649.739999999988	790.499999999986	977.159999999983	2761.14000000001	706.859999999987	593.781999999988	1000.61999999998	1118.93999999998	779.867692307691	999.599999999982	787.439999999986	609.959999999989	665.321999999987	1157.69999999998	649.739999999988	471.141999999991	1007.13166666665	1066.96799999998	955.740000000019	465.009999999991	752.76000000002	617.099999999989	721.139999999987	1312.73999999998	483.479999999991	926.953999999982	1034.27999999998	751.705714285702	774.179999999986	944.519999999983	900.660000000002	2565.38000000002	812.489999999984	804.219999999987
55	112.007302441116	112.004410517473	112.014693935422	44.885	42.838	46.15	82	81	581.628	1067.1815	1188.736875	1132.51714285714	930.544	1310.04685714286	986.616285714286	997.723	801.982	961.109142857142	916.259333333333	840.715428571429	1083.476	1175.55466666667	1200.87628571429	1143.66911111111	927.3315	819.26075	587.635200000001	775.453333333333	855.98975	913.049166666667	817.821	802.871166666667	1048.85371428571	843.815666666667	798.921	1107.01	853.979142857142	849.898	1117.15633333333	813.869833333334	1302.85925	1356.023	849.798833333334	976.413428571429	1088.64485714286	1149.1776	1177.37771428571	891.625666666667	657.094666666667
56	112.01796058198	112.017595141346	112.018326022614	1069.245	1069.23	1069.26	2	2	241.739999999996	450.839999999992	499.799999999991	451.723999999991	343.739999999994	403.919999999993	289.679999999995	389.639999999993	378.419999999993	496.739999999991	1847.21999999997	286.619999999995	584.869999999988	722.159999999987	414.119999999993	420.239999999993	403.919999999993	387.599999999993	309.059999999994	309.059999999994	461.039999999992	345.779999999994	234.599999999996	481.513999999992	552.901999999989	334.559999999994	187.311999999997	331.499999999994	430.439999999992	266.219999999995	671.159999999988	215.219999999996	377.399999999993	474.207999999991	347.137999999994	356.999999999994	351.899999999994	200.939999999996	1631.11199999997	332.312499999993	388.619999999993
57	112.017269929067	112.017269929067	112.017269929067	738.67	738.67	738.67	1	1	193.854285714284	228.351999999999	296.86157142857	366.538999999997	200.996285714287	349.957999999997	140.562857142857	160.050285714285	195.011000000001	165.286285714287	1285.56000000001	106.109714285715	276.265142857146	380.999142857147	381.90742857143	382.60714285714	170.387714285716	469.736666666663	170.387714285713	232.820571428572	269.129142857142	196.915142857144	252.010571428573	320.369714285717	321.389999999997	113.346857142856	146.921142857144	208.283999999998	128.556000000001	215.280285714284	217.138285714288	111.211142857142	173.594285714286	286.700285714288	129.485571428572	189.480857142856	161.205142857141	188.726428571428	1342.69599999999	146.921142857144	146.921142857144
58	112.017257312934	112.017257312934	112.017257312934	731.528	731.528	731.528	1	1	151.019199999999	181.5956	227.5046	237.753199999999	157.141599999999	249.949	165.304799999999	97.0329999999994	175.4744	104.0604	897.776	88.8617999999995	241.7874	288.773199999999	219.128	275.454	105.101199999999	212.2016	97.8432000000001	116.3028	282.5954	90.8155999999996	105.018799999999	223.4238	343.8074	176.488833333336	149.9694	196.8986	169.3532	133.672399999999	141.974599999999	86.8487499999998	139.794799999999	290.757	71.414	106.1008	111.223600000002	71.414	1011.21640000002	90.8155999999996	118.3432
59	112.017948774309	112.017948774309	112.017948774309	793.793	793.793	793.793	1	1	1037.619675	1597.9464	1886.488475	1759.75875	1257.15082926829	1820.1706	904.983924999998	872.442000000001	991.707299999998	1231.471925	6552.08236585366	973.461600000001	1832.18282926829	1672.476575	1851.0056	1741.865475	1040.553	1649.0068	1105.0932	1031.6244	1791.3395	1202.904225	1045.935625	1585.3131	1707.1292	1096.956875	833.687225	1130.6309	1159.02478048781	1252.8977	1978.313225	1201.040225	1089.7872	1668.354	1021.57055	1082.511775	905.760000000001	1046.95605	6470.65287500001	869.146499999999	1046.95605
60	112.017210323297	112.017210323297	112.017210323297	748.867	748.867	748.867	1	1	220.374000000001	224.454999999998	309.135750000001	412.180999999996	248.940999999998	548.961750000001	247.738499999998	235.533375000001	213.232250000001	242.84925	1575.403	152.022571428573	409.721749999999	269.345999999997	368.310250000002	339.951374999997	197.807250000001	424.424000000002	245.04	188.746250000001	266.285249999997	313.447	203.029750000001	372.391250000002	300.984285714288	231.625125	234.657499999998	285.669999999997	171.402000000001	153.15	419.322750000002	127.546875	202.009500000001	297.111	152.017250000001	225.475249999998	133.652749999999	193.847500000001	1525.27374999999	195.894857142859	203.179
61	112.958262044178	112.955605147615	112.964662264673	1077.41	1073.28	1083.52	31	28	990.42000000001	1329.06000000001	1197.48000000001	982.259999999982	644.070714285713	1306.17875000001	1032.24000000001	953.847500000008	813.936250000007	702.780000000007	650.760000000007	806.820000000008	1328.04000000001	1293.36000000001	1273.98000000001	1370.88	916.980000000009	857.820000000012	759.900000000008	966.96000000001	1413.72000000001	791.520000000008	795.600000000008	1207.68000000001	582.540000000015	692.579999999988	733.380000000007	942.479999999983	766.958750000007	933.300000000009	1328.04000000001	984.30000000001	900.660000000009	1606.40588235295	729.172500000006	775.128750000007	758.788750000007	852.720000000012	634.440000000006	812.940000000008	822.120000000008
62	113.028139841626	113.023700625983	113.032579057269	111.1995	109.162	113.237	2	2	25.5099999999999	42.8484	47.9494	38.7676	25.505	40.816	30.576	47.9494	169.1872	174.4542	23.4646	137.727	27.5454	33.627	28.5656	28.5656	28.5712	49.9898	20.404	28.5711999999999	37.7474	18.3636	24.4896	45.855	29.5915999999999	17.3468	22.418	36.7272	16.3424	29.5916	44.8448	19.3838	84.6766	36.6912	21.4284	34.6868	38.722	56.111	24.4848	42.8568	13.2652
63	113.962765225443	113.959205454679	113.971448960109	1077.46	1072.15	1092.75	182	114	4689.77187499998	6552.77800000002	9021.89999999995	1867.62000000003	1732.34285714288	7576.14923076922	1776.73333333334	4343.16	4256.54900000002	2831.52000000003	5891.99043478262	2439.84000000003	2377.62000000002	8096.75999999995	8151.83999999997	5010.24000000004	3171.18000000004	6964.56	5317.25999999997	2086.41375000002	6862.56000000003	2541.84000000005	2174.81600000005	7134.90000000003	6935.65300000002	5817.06000000004	4461.77000000002	2365.37999999996	4388.25800000002	4659.36000000002	1377.00000000002	5591.63999999999	5149.26333333332	4604.28000000006	4684.86	3577.97333333335	3733.1875	2264.40000000006	3741.36000000002	2761.94285714289	2895.28750000003
64	114.037402492674	114.035504689805	114.044211220143	303.0255	298.955	308.092	14	13	329.513833333332	390.723833333336	343.852333333331	278.551000000001	188.761666666667	294.828166666666	218.351333333334	263.461	197.085166666667	233.656333333334	177.364000000001	167.307333333334	325.433166666669	359.157333333334	352.015000000001	345.586285714287	214.269999999999	365.940666666669	199.985333333334	381.978666666666	314.211333333332	177.683	243.819833333335	386.706333333334	520.285000000003	199.985333333332	247.122333333334	488.739666666668	207.093833333335	287.686999999999	560.620500000001	192.8178	603.410999999999	526.406000000003	195.712	166.287166666666	632.606666666668	538.736000000001	176.517666666667	276.510333333334	226.476999999999
65	114.03729473692	114.03729473692	114.044206669456	183.652	183.652	185.694	3	2	177.538	241.7795	247.941000000001	211.1745	137.745	278.5055	157.105666666667	237.504666666667	106.097333333333	142.823333333334	145.764666666667	120.399333333334	243.859666666667	212.229333333333	228.330666666667	225.493666666667	168.3275	310.130666666667	159.146	185.700666666666	232.636000000001	145.883833333334	149.090333333334	254.0215	282.586166666667	164.273666666667	173.456666666667	193.831666666667	129.561166666667	147.803333333334	265.286666666667	136.590666666667	331.608333333333	327.206000000001	161.212666666667	132.643333333334	190.771166666667	180.5695	204.066666666667	168.355	156.111
66	114.101726114332	114.101427862598	114.10965650784	45.905	45.893	45.916	6	6	9.18360000000001	27.5454	12.2448	14.2828	29.5858	54.0706	34.6868	33.6732	53.0504000000001	39.78975	107.121	52.0302	15.303	24.4848	14.2856	16.3072	509.146333333333	718.2208	455.009200000001	469.292	13.2626	32.656	18.3852	15.321	16.3264	5.101	3.0606	5.101	11.2222	10.202	12.2592	5.107	51.02	65.3056	12.243	29.5858	111.2018	24.5136	105.0806	26.5304	32.6464
67	114.969155834567	114.966157809614	114.977905963716	1078.47	1074.35	1083.56	13	13	649.62857142858	857.820000000023	850.679999999985	1012.85999999998	426.359999999992	921.060000000025	688.500000000018	625.260000000017	607.068000000015	546.720000000015	593.639999999989	601.799999999989	868.019999999985	902.700000000024	868.019999999985	868.019999999985	700.740000000019	852.719999999985	600.780000000016	619.140000000017	885.360000000024	607.920000000016	581.400000000016	885.360000000024	868.700000000022	567.11999999999	634.439999999989	708.899999999987	563.122000000014	647.700000000017	913.920000000025	653.820000000018	617.100000000017	872.099999999984	570.276000000014	564.060000000015	605.024000000015	665.039999999988	588.540000000016	598.739999999989	600.780000000016
68	114.98898067444	114.988556801575	114.989404547306	45.4005	44.89	45.911	2	2	199.9984	224.444	266.28525	311.17625	254.0796	275.508	233.6716	280.555	240.7672	244.896	161.1995	209.141	240.779	281.589	283.6156	274.4876	246.8884	220.3632	139.7948	255.05	269.412	324.4236	217.5795	287.7528	226.5288	216.2824	202.0095	309.13575	132.652	222.4472	277.916	233.9006	369.3124	263.2116	249.949	234.646	247.92075	345.774000000001	183.915	287.7105	195.9168
69	115.963873853986	115.962833327882	115.970229173258	419.3495	412.216	428.507	18	11	1251.89057142857	1728.364	1824.20700000001	1808.593	1262.09342857143	1614.77485714286	1271.276	1181.49085714286	1224.34285714286	1155.222	1432.48114285714	1238.62685714286	1549.814	1632.10514285715	1579.40228571428	1522.26628571429	1228.42400000001	1655.92371428571	1197.633	1243.55414285715	1848.69299999999	1213.11971428571	1219.07071428571	1552.87485714286	6773.64051351351	1411.00575	1285.56	1394.68175	1240.66742857143	1242.57828571429	1673.26857142857	1283.51942857143	1157.004	1607.054	1266.13028571428	1296.78314285714	1193.73428571429	1238.62685714286	1433.50142857143	1284.35985714286	1179.45028571429
70	115.964007654498	115.962049711864	115.970758369641	355.104	346.908	361.226	15	11	1217.20228571429	1858.96057142857	1443.77166666666	1354.78133333334	1140.54633333333	1141.82759999999	1047.87466666667	1252.91085714286	1100.75983333333	1144.72783333334	1520.22571428571	1124.35485714286	1394.12	1598.688	1355.00266666667	1386.633	1270.20799999999	1331.53499999999	1119.25342857144	1232.48914285714	1479.6705	1069.30933333333	1219.24142857143	1611.03114285714	1446.83266666667	993.64233333333	1240.66742857143	975.438666666669	1035.63833333334	1190.67342857143	1605.92971428571	1148.70766666667	1242.708	1504.92142857144	1401.87257142857	1206.822	1022.35466666666	1082.57366666667	1472.27228571429	1252.91085714286	1145.83433333334
71	115.964253482913	115.963347212091	115.971258730404	382.549	375.441	389.76	17	13	1751.6728	2381.38020000001	2455.50327272727	2163.07520000001	1763.9258	2102.83829999999	1680.2694	1784.457	703.055599999997	1551.8763	1978.36170000001	1628.3988	2077.33080000001	2174.0004	1663.06571428571	2296.58960000001	1831.59345454546	2221.4784	1729.2352	1868.11936363637	2210.99009999999	1923.21409090909	1683.49500000001	2056.9248	8437.96362	1753.8957	1764.05154545454	1900.76809090908	1718.0168	3593.46	2212.01039999999	1710.8754	1848.73418181817	2071.20900000001	1737.40159999999	1811.8752	1700.8401	1706.96190000001	1931.3118	1949.74118181818	1815.11370000001
72	115.964124107171	115.962858893999	115.970872334072	435.66	430.543	444.859	13	8	1296.78314285714	1806.926	1555.35857142858	1721.22200000001	1211.07542857143	1666.12657142857	1292.702	1244.74857142857	1155.98371428571	1190.67342857143	1354.93942857143	1201.90628571428	1612.05142857143	1512.83200000001	1427.37971428571	1623.27457142857	1217.20085714286	1608.99057142857	1276.37742857143	1308.00628571429	1557.97628571429	1238.62685714286	1225.36314285714	1551.85457142857	1114.02200000001	1356.98	1218.22114285714	1215.16028571429	1292.702	1290.66142857143	1572.26028571428	1325.35114285715	1306.986	1600.82828571428	1267.19485714286	1213.11971428571	1037.63057142857	1287.60057142858	1366.16257142857	1223.15128571429	1214.14
73	115.963929258125	115.963100985998	115.969658244427	400.97	394.866	410.171	15	11	1526.29400000001	1901.97899999999	1722.182	1892.51222222223	1404.88425	1743.60725000001	1371.203	1400.46	1092.5985	1267.30575	1695.65550000001	1339.58825	1822.16650000001	1827.26774999999	1201.794	1883.38149999999	1380.39825	1719.12125000001	1356.9325	1426.3095	1771.154	1373.2565	1443.694	1739.739375	1817.7685	1351.804	1460.998	1431.41075	1430.421	1466.09925	1765.99050000001	1345.70975000001	1349.9835	1830.32850000001	1397.7425	1435.49175000001	1322.244	1373.42475	1529.458	1405.9045	1376.31725000001
74	115.964030428977	115.962002383145	115.96722535603	337.743	330.601	344.885	11	7	1559.92000000001	1882.36125000001	1868.43	2007.79733333332	1568.25233333333	1971.284	1471.261	1451.81575	7127.34072	1472.39866666667	1648.72400000001	1431.41075	1770.08555555556	2174.09355555556	3122.98525	1895.56033333334	1357.95275	2077.17244444444	1329.38575000001	1441.61325000001	2156.74977777778	1313.06175000001	1446.757	1813.91287500001	2061.07333333333	1515.195	1458.95750000001	1574.20288888889	1542.576	1439.749125	1729.574	1511.11366666667	1378.35775000001	1796.66025	1436.688	1431.41075	1531.35355555556	1466.219	1687.49350000001	1397.90587500001	1555.83888888889
75	115.963912806578	115.96284475708	115.97141957283	466.257	458.078	478.489	12	10	2256.56785714286	3116.97285714286	2840.47542857144	2983.31542857144	2240.54742857143	2883.32742857143	2273.99228571428	2323.23457142857	2276.09807142857	2327.06571428572	2372.97	2296.66314285715	2947.60542857143	1884.131	2914.95628571428	2930.26564285714	2345.47264285714	2799.50785714286	2268.16228571429	2391.54971428571	3071.06	2387.46857142857	2158.13028571428	2801.70457142857	2923.11857142857	2297.73814285715	2211.20514285714	2326.08857142857	2425.04742857143	2146.79928571428	2918.01714285715	2232.22885714286	2312.01614285714	6089.87224999999	2420.12342857143	2286.24	2259.93285714287	2149.74200000001	1209.04228571429	2377.07721428571	2316.04857142857
76	115.963873003597	115.9621104659	115.971229908078	324.9375	320.323	326.48	6	5	2038.4595	2650.88775000001	2202.76881818182	2274.1879090909	1818.12599999999	2454.80742857143	1837.73966666667	1847.67275	1920.11050000001	1778.33536363636	2389.4255	1883.47825	2465.12533333333	2621.23633333333	2648.50716666667	2427.22881818182	1909.908	2336.42454545455	1969.0825	2006.83175	2347.41218181818	1979.3835	1951.89766666666	2529.40633333334	2151.75518181817	1823.4349090909	1934.62383333333	1730.38254545455	1952.82518181818	1904.80675	2487.17025	1840.572	1814.15266666667	2511.04033333333	1936.4345	1987.447	1852.81527272727	1759.02954545455	2444.71866666667	1997.6495	1990.67033333333
77	115.963570839531	115.963065468467	115.964278372793	450.426	448.959	452.001	4	4	1167.26133333334	1449.89366666667	1626.33542857143	1553.962	1338.531	1319.291	1205.80885714286	1155.96066666667	1122.18333333333	1206.998	1206.034	1134.24	1643.45014285715	5733.66455172413	1409.73800000001	1587.56457142857	1087.49766666667	1627.35571428571	1129.45628571429	1056.02933333333	1613.07171428571	980.380166666673	1191.69371428571	1340.718	1373.46916666667	1308.00628571429	1068.14033333334	1259.03257142857	1286.40014285715	1123.387	1509.00257142857	1149.862	980.540333333336	1434.98666666667	1197.00266666668	1131.36483333334	1084.56371428571	1239.64714285714	1085.63466666667	1129.509	1084.61433333334
78	115.963529220059	115.96338107509	115.967502331734	489.21	486.635	494.785	6	4	1155.84883333334	1545.805	1319.0755	1298.88433333332	1176.31066666666	1351.94166666667	1132.57	943.808333333336	1030.36833333334	1041.75866666666	1235.62366666666	1062.167	1389.694	1541.592	1352.96199999999	1353.98233333334	965.308666666664	1356.10933333332	1002.82383333334	1180.52566666666	1696.15928571428	1079.51266666666	981.560666666669	1270.315	1379.26533333333	1009.10966666667	1079.51266666667	1072.19516666666	1031.3885	1085.45733333334	1315.20966666666	988.702999999993	1093.79733333333	1326.43333333334	1004.86416666667	1033.59766666667	964.214999999993	1131.54966666666	1095.838	1131.54966666667	1046.862
79	115.964654701537	115.964305275365	115.964879860441	574.389	568.268	574.44	4	2	888.5942	1271.64299999999	1088.76679999999	1103.8564	838.6044	1040.80799999999	844.697799999995	846.766	883.4932	839.789199999996	764.1298	827.544399999996	1056.9272	1034.6856	986.5334	1061.008	738.769599999996	1044.6848	805.958	880.605200000015	1046.93500000002	795.514799999999	860.197199999996	1039.37799999998	1188.533	893.870399999996	1095.07314285714	873.462399999996	792.6954	798.033600000001	1043.6646	834.5236	838.801600000001	932.4628	862.238000000015	826.312599999995	814.1196	832.4832	764.400000000001	825.503599999996	718.536000000001
80	115.964479630252	115.96399792522	115.965389772727	556.041	549.954	560.156	5	4	1919.09025000001	2679.12600000001	2147.65799999998	2123.16	1776.40033333332	2525.07115384616	1914.09723076923	1799.61615384615	1956.66715384615	1909.87199999999	1822.16650000001	1911.91246153845	2364.80025000002	2435.29084615383	2409.78507692308	2276.26800000001	1940.47892307693	2313.92700000001	1086.56625	2012.80523076923	2418.96715384616	1864.10215384616	1969.04538461539	2352.78507692308	2586.48	1857.84023076922	1061.84	1776.40033333334	1715.04024999999	1802.88369230769	2516.07876923077	1736.29575	1812.74953846154	2662.81830769232	1992.39138461539	1978.22746153847	1747.831	1833.539	1770.31938461539	1823.48492307691	1855.83475000001
81	115.963666489545	115.962959384444	115.971148854832	259.153	254.051	267.327	5	4	665.203000000003	1013.3565	818.240500000004	890.678250000004	666.223250000003	777.430500000003	521.424400000003	530.530000000002	746.822999999993	696.830750000003	998.824750000004	578.481750000002	913.123750000004	922.306000000004	922.306000000004	930.468000000004	675.405500000003	923.326250000004	618.271499999994	674.385249999993	853.949250000004	691.898999999999	691.729500000003	918.225000000004	887.617500000004	711.114250000003	763.146999999993	595.826000000003	712.134500000003	701.083499999999	937.609750000004	651.999999999998	508.084500000002	896.799750000004	716.215500000003	684.587749999993	714.175000000003	621.332250000003	964.531999999997	650.981249999998	681.527000000003
82	115.96411300551	115.963272459352	115.97090673376	226.481	223.415	227.519	3	3	5789.7496	8222.18292682927	6872.5724	9748.70393103448	5437.7116	6858.1084	5467.653725	4815.2676	5025.87465	4953.87105	8239.7409	4816.718275	7139.7678	7385.6552	6972.564025	7313.3312	5287.307875	7069.485475	5518.667475	5380.12317073171	7439.918675	5554.3771	5568.18	6996.01725	7199.0604	5540.90775	5523.5076	5204.04	5641.100475	5665.08	6992.08302439024	5624.08695	4887.716	6935.6588	5748.72	5550.296	5002.0008	5087.83905	8033.64535	5196.51675	5607.627125
83	115.963728507987	115.963712741276	115.967921771662	504.982	500.935	507.051	3	3	1398.77	2045.54555555555	2005.75688888888	1955.766	1489.68666666667	1742.72933333333	1493.768	1662.111	1434.671	1443.77166666667	1494.78833333333	1387.50222222222	1815.00666666666	2413.69445454545	2077.17244444444	1916.186	1628.4609	1883.33022222223	1425.40566666667	1632.32000000001	1731.50566666667	1473.14266666666	1508.05266666667	1867.00666666667	1962.85833333334	1507.101	1537.4414	1460.09700000001	1546.6351111111	1663.9462	1817.04599999999	1528.45933333333	1510.044	1905.77511111111	1467.1914	1451.77622222222	1470.35933333334	1566.04111111111	1528.8	1514.17466666667	1464.97555555555
84	115.963868035211	115.963409872128	115.971347023181	242.806	237.732	245.889	3	2	1040.57	1382.55166666666	1323.40371428571	1494.744	1107.87514285714	1468.198	1122.39085714286	952.835666666668	886.669666666665	1084.45371428571	1621.234	949.886	1416.127	1367.02333333334	1493.69828571429	1494.95314285715	982.581000000002	1446.76514285714	984.621666666669	898.766833333331	1464.11	991.811333333331	1014.21133333334	1236.644	1527.36771428572	1121.294	966.327999999998	1144.76057142857	1157.004	958.956666666668	1241.54283333334	1128.436	947.889666666664	1246.8445	1022.374	1018.12633333333	1143.74028571429	1068.23914285714	1630.41657142858	1092.726	969.158333333335
85	115.963064060852	115.962305818245	115.96382230346	308.1295	308.11	308.149	2	2	2038.53085714286	2656.82400000001	2706.76746666667	2374.18142857143	2202.75573333333	2666.97706666666	2122.19428571428	1686.41421428572	2196.42342857143	2224.18133333333	2828.06385714286	2120.15371428571	2701.60157142858	2679.27028571429	2770.07571428571	2874.78857142858	2058.79242857143	2801.31228571428	2208.67114285715	2149.62428571429	3089.36746666666	2086.19400000001	2196.67514285715	2780.27857142858	2835.1755	2470.0656	2158.545	2079.30346666666	2182.39114285714	2114.032	2710.82742857144	2124.97842857143	1905.67357142857	2659.88485714286	2266.12257142857	2194.48092857143	2220.10026666667	2027.49493333333	2763.67085714286	2127.29571428571	2277.21357142858
86	115.964102161368	115.963787044491	115.964432888344	537.6875	531.51	544.801	4	3	1309.65788888889	1745.91	1810.07133333333	1827.218	1440.55377777778	1771.10577777778	1510.12633333334	1364.03711111111	1343.63266666667	1469.17955555556	1597.842	1470.19911111112	1859.03866666666	1248.82971428572	1921.28766666667	1808.19099999999	1339.69766666667	2047.809	1489.492	1319.14733333332	1845.59666666667	1421.07733333333	1466.219	1850.68311111111	1905.98266666666	1378.58933333334	1431.52766666667	1520.13111111111	1360.10433333333	1403.82577777778	1772.126	1419.22133333332	1380.36066666667	1875.37266666667	1433.56833333333	1471.16044444445	1416.99377777778	1438.82800000001	1356.023	1518.22699999999	1464.17833333333
87	115.969928151002	115.969809616337	115.970046685666	151.509	150.999	152.019	2	1	5684.49547058824	7757.27278431373	7349.74347058824	7539.6837254902	5497.16088	7359.41160784314	5430.46236	4979.38564705882	5456.42807843137	5169.75876	10307.68678	5068.72376470588	7253.88142	7542.16996078431	7356.37376	7392.80964	5420.74764	7176.33254	5742.46298039216	5478.73594117647	7796.66664705883	5604.36788235294	5629.24288	7354.31082352941	7560.8118627451	5759.09333333333	5587.60088	5459.675	5515.63368	5621.44044	7300.24250980392	5750.64192	5136.91749019608	7332.04188235294	5858.7608627451	5819.78435294118	5053.87264	5158.94912	9951.76614	5305.456	5719.29803921569
88	115.963770729555	115.963406359046	115.963846907678	286.723	278.55	289.715	3	3	3513.84432	4443.34408000001	4351.44826923078	4214.77668	3206.74004	4008.68012	3160.82744	2820.4106	3487.28023076923	3114.62704	4794.21504	3120.01624	4263.75012	4081.05948000001	4145.44256000001	4347.4152	3540.55884	4545.3474	3448.4112	3649.84623999999	4948.4045	3312.84916	3474.25624	4287.04848	4404.54876	3512.82404	3593.60092	3090.3955	3302.64636	3279.4286	4457.42856	3600.25344	2651.08396	4099.48504	3444.46528	3232.50676	3006.33408	3202.329	4454.4864	2933.305	3623.18208
89	115.965563311968	115.964374266582	115.966752357354	920.7635	918.182	923.345	2	2	2716.98627272728	2903.73314285715	3881.13436363636	2887.62000000001	2194.60663636363	4248.41563636364	2135.45799999999	2247.141	1797.22628571429	1585.50381818182	675.239999999998	1876.78309090909	3675.02236363637	3060.85714285713	3250.43727272727	3419.95418181819	2186.00836363636	3928.07945454545	1736.11736363637	2348.22528571429	3145.50081818182	1930.786	1722.10566666667	3825.8545	3991.35327272727	1849.75445454546	1878.82418181818	2843.11299999999	1516.33445454546	2333.28452380953	3828.06327272728	2218.07290909091	1926.83885714286	1405.25604	1946.13872727273	1799.70000000001	1732.98	2138.94000000001	626.601619047617	1890.56536363636	2064.4715
90	115.967484020976	115.964494512649	115.970473529303	181.091	178.557	183.625	2	2	633.662499999998	927.407249999997	884.556749999998	820.093750000003	590.724750000002	838.645499999998	616.231000000003	606.028499999998	642.757499999998	681.711	997.804500000004	578.481749999998	874.354250000004	864.363499999999	915.164250000004	770.288749999998	650.919500000003	862.111250000004	702.952249999998	523.4652	882.94875	659.081499999998	712.134500000003	825.382249999998	967.1496	782.4934	660.101750000003	636.635999999998	604.267000000003	613.170250000003	844.766999999998	656.020750000003	657.040999999998	827.422749999998	621.332249999998	578.481749999998	610.109500000003	632.555000000003	1045.75625	636.636000000003	782.4934
91	115.966156860799	115.962575421771	115.972559200452	1072.34	1070.19	1082.47	40	35	1574.90199999997	1521.83999999997	1905.35999999997	1456.56000000003	1531.01999999997	1577.93999999997	1227.05999999998	1131.35399999998	943.499999999983	943.499999999983	1074.06000000003	1523.94599999998	1890.69999999996	1616.69999999997	1910.46000000005	1868.21600000005	1171.97999999998	1910.45999999997	1267.85999999998	1153.83799999998	1489.19999999997	1368.83999999998	1263.77999999998	1412.69999999997	1786.01999999997	1540.20000000004	1626.00199999997	1508.58000000004	1248.47999999998	1197.47999999998	1497.35999999997	956.760000000013	1146.68399999998	1969.62000000005	1433.38124999998	1326.55599999997	1188.29999999998	1499.40000000004	997.471999999981	1516.64800000004	718.707999999988
92	115.964068814839	115.961850571844	115.97156567667	368.299	363.193	373.401	13	10	1366.11475000001	1844.612	1737.48575	1783.61549999999	1411.178625	1623.21775	1261.02900000001	1196.75325	1197.7735	1210.16475	1601.98875	1144.681125	1876.23974999999	1750.9635	1376.20483333334	1910.92824999999	1373.25650000001	1798.70075	1349.79075	1425.28925	1777.27550000001	1375.3055	1401.8235	1676.27075000001	1661.98725000001	1443.830625	1392.80775000001	1421.20825	1483.44350000001	1115.17228571429	1804.82225	1409.9855	1267.15050000001	1845.63224999999	1460.156625	1483.807	1363.054	1447.77799999999	1702.007	1507.8405	1340.6085
93	115.971631568776	115.971537356206	115.971725781345	476.9755	474.425	479.526	2	1	1075.25566666667	1254.846	1133.12800000001	1092.84839999999	910.145600000001	1151.8058	897.776	857.9882	948.786	878.3922	970.2102	881.4528	1186.72519999999	1080.3918	1132.3312	1086.513	939.6042	1141.82759999999	914.222400000001	935.706799999995	1216.31679999999	934.5032	1088.59833333334	958.988	1157.927	956.114799999995	938.768000000006	917.1598	931.366000000005	813.0994	1106.917	910.067400000005	882.473	1295.61166666667	940.6244	1061.99350000001	922.441599999996	866.319599999996	951.8466	896.931599999996	1133.59033333334
94	115.971825907307	115.971825907307	115.971825907307	693.784	693.784	693.784	1	1	637.656250000003	816.399999999999	739.681250000003	789.673500000003	627.453750000003	770.288750000003	658.061250000003	544.946999999999	560.117250000002	591.745000000003	513.185750000002	498.902250000002	699.042499999999	623.372750000003	745.802749999982	958.988	556.853749999999	864.918749999985	565.218500000002	592.910499999999	664.388000000004	516.246500000002	531.550249999987	649.899250000003	660.263499999999	583.582999999986	591.745000000003	600.927250000003	546.854000000002	604.135999999999	706.013000000003	602.832499999998	596.846250000003	724.331249999988	602.967750000003	594.805750000002	573.520999999999	519.048999999999	436.667000000002	625.413250000003	543.793250000002
95	115.971673714834	115.971673714834	115.971673714834	462.165	462.165	462.165	1	1	770.399499999998	1073.30299999999	975.359000000004	1039.63475	715.195250000003	952.913500000004	670.304250000003	833.542000000004	773.349500000003	773.275500000002	837.836999999997	796.815250000003	993.723500000004	981.48049999999	1046.7765	948.973500000003	766.207750000003	1008.007	746.743750000008	741.721750000003	1069.222	842.506249999998	698.871250000003	1173.23	996.78424999999	787.493750000009	800.737499999998	740.701500000003	851.908750000004	756.005250000003	998.824750000004	684.587750000003	796.815250000003	953.933750000004	857.787499999998	815.179749999992	715.195250000003	724.377500000003	891.624999999995	784.703999999998	758.045750000003
96	115.971699166805	115.971699166805	115.971699166805	382.578	382.578	382.578	1	1	1141.65333333333	1452.95466666667	1412.14133333332	1394.91366666667	1097.87866666667	1342.53933333333	1069.30933333334	1008.94483333333	998.906333333336	973.398000000002	1229.30083333334	1045.84166666667	1311.12833333334	1351.72083333334	1391.73466666667	1457.036	1093.74466666666	1413.29466666667	1052.99466666667	1088.74133333333	1434.35433333333	1099.73966666666	1019.313	1307.85366666666	1411.25233333334	1049.074	990.74366666666	1100.93966666667	1099.91933333334	1146.85714285714	1438.67	1129.509	887.574	1334.596	966.318800000006	1121.34633333334	1091.57833333333	1069.30933333334	1263.97333333334	1128.48866666666	1134.42533333334
97	115.971515298056	115.971515298056	115.971515298056	219.345	219.345	219.345	1	1	1131.33842857143	1614.092	1387.58857142857	1454.92742857143	1168.22714285714	1492.548	1124.35485714286	1017.22485714286	970.291714285714	1016.20457142857	1634.49771428571	1039.81714285714	1409.01457142857	1447.78542857143	1350.85828571429	1404.93342857143	1066.19857142857	1293.72228571429	1232.462	1036.61028571429	1432.48114285714	1090.68542857143	1078.442	1591.2875	1367.24528571429	1035.73942857143	1076.51657142857	1045.64642857143	1100.88828571429	1152.92285714286	1499.78957142857	1136.59828571429	1102.92885714286	1353.91914285714	1170.687375	1201.8545	953.967142857142	1089.66514285714	1523.28657142857	1006.176	1063.13771428572
98	115.973450037945	115.973450037945	115.973450037945	162.209	162.209	162.209	1	1	672.3118	772.329250000003	730.499000000003	811.098749999998	592.765250000003	735.600249999998	599.906999999998	423.881	553.995750000002	540.732500000002	1081.465	515.487499999999	757.025499999998	812.118999999998	824.361999999998	760.086249999998	577.461499999998	738.661000000003	603.987999999998	690.882	793.754499999998	539.712250000002	645.818249999998	878.378	792.877999999998	616.381999999999	556.853749999999	580.522250000002	611.129750000003	600.927249999998	724.554999999999	564.198250000002	540.373500000002	772.329250000003	534.610999999999	622.608999999999	558.076750000002	583.583000000002	956.994499999997	558.076750000002	601.947499999998
99	116.069120486068	116.067878673279	116.077474728437	60.1855	57.122	65.296	28	26	564.763428571429	474.3775	451.933833333334	636.688000000001	679.415142857143	420.377333333334	622.403333333334	835.5165	128.34	111.216333333333	116.318	63.2606666666666	1144.814	759.004000000001	489.680000000001	550.89	1139.71233333333	819.544000000001	356.096333333334	914.218666666666	286.713666666667	156.977333333334	69.3826666666667	608.118666666667	556.846	62.2403333333333	58.1495000000001	610.159333333333	78.5528333333334	373.625	592.7362	320.384666666667	927.482999999999	371.401333333334	80.6063333333334	150.984666666667	178.558333333333	943.808333333333	241.7795	218.565333333334	37.7474
100	116.387788629575	116.387788629575	116.387788629575	57.139	57.139	57.139	1	1	3.057	7.14280000000001	6.1212	6.121	5.101	7.1414	4.0808	6.121	4.0768	3.0606	6.122	2.0408	6.12120000000001	7.14140000000001	9.18180000000001	8.16160000000001	10.204	13.2621666666667	3.0642	9.18180000000001	6.12120000000001	3.0612	4.08066666666667	5.10166666666667	8.15360000000001	1.0204	2.04033333333333	4.0808	3.0606	4.0856	7.1414	2.0404	6.12120000000001	6.1224	2.0404	3.0606	9.1818	6.1224	11.2218333333333	5.10166666666667	4.0856
101	117.961158909896	117.959101612503	117.969303957433	1070.26	1069.2	1071.29	57	56	918.777999999982	1419.83999999997	1067.93999999998	1103.63999999998	902.699999999984	831.299999999985	1061.81999999998	769.079999999986	888.419999999984	852.719999999985	614.039999999989	939.419999999983	1198.13571428569	1064.87999999998	1091.39999999998	1123.01999999998	856.799999999985	1141.37999999998	629.339999999989	1062.87999999998	1236.94999999998	926.159999999983	960.679999999981	1216.90833333331	761.939999999986	930.239999999983	1038.61125000001	850.680000000023	1039.37999999998	975.119999999983	1084.25999999998	1046.51999999998	907.535999999982	981.239999999983	923.325999999985	786.419999999986	895.559999999984	872.099999999984	524.28599999999	992.255999999979	867.335999999986
102	118.030970074492	118.030970074492	118.030970074492	269.355	269.355	269.355	1	1	307.095249999997	411.160749999996	421.982749999999	406.059500000002	343.824249999997	400.525999999999	310.156000000001	367.290000000002	114.267999999999	122.424	335.168749999999	97.9440000000004	356.562499999999	423.403749999996	448.910000000002	461.153000000002	306.643749999999	459.09	293.904	337.702750000001	378.512750000002	310.155999999997	353.092999999999	384.634249999996	428.504999999996	352.503750000004	347.905250000002	321.4575	328.520500000001	314.698999999999	417.384499999999	319.338250000001	289.155249999999	451.970750000002	321.851249999999	282.609250000001	297.986	328.520500000001	410.140500000002	323.962499999999	279.959499999999
103	118.084919399497	118.083694918998	118.093056865942	61.722	59.168	67.348	20	20	9.17485714285716	347.933666666667	394.869	583.535333333334	333.5945	631.586333333333	240.995333333333	646.891333333333	551.459333333334	699.834333333334	444.865333333333	552.000333333334	408.133333333334	447.926333333334	433.641666666667	377.461666666667	419.357	295.606666666667	211.1745	423.369166666667	277.485333333333	224.253333333334	208.114	289.774666666667	313.242333333334	140.806	105.094333333333	595.777333333333	244.84	247.941	255.083333333333	236.717333333333	1058.08566666667	576.488333333333	216.275333333333	420.377333333334	496.821166666666	582.515166666666	422.349	437.487333333334	198.9325
104	118.086193794299	118.083958231684	118.092488107905	77.5245	70.398	80.594	18	17	338.734857142857	419.725	427.537125000001	541.75275	471.372	527.044571428571	444.829	384.681375000001	670.304249999999	717.022857142857	582.56275	713.179714285714	548.894499999999	702.435499999999	614.190499999999	605.008249999999	457.088	484.635714285715	246.909142857143	431.520428571428	384.63425	219.35375	206.0905	361.1685	395.870857142857	204.9195	189.7665	480.243375000001	271.396	371.371	455.995875	340.775428571429	702.976857142857	537.690571428572	247.929428571428	356.079714285714	601.9475	961.506375000001	680.506749999999	540.7325	269.355428571428
105	119.051925928165	119.051925928165	119.051925928165	302.991	302.991	302.991	1	1	34.6913333333334	25.5083333333334	19.3863333333332	11.2236666666667	22.4473333333334	13.2621666666666	35.7116666666664	36.7620000000001	23.4868333333334	17.3456666666667	9.18149999999997	14.2846666666666	25.5041666666668	17.3456666666667	17.3428333333333	28.5413333333335	18.3630000000001	17.3286666666666	20.4066666666667	41.8336666666668	14.2823333333333	10.2116666666667	9.18300000000002	12.2420000000001	44.8873333333336	10.2033333333333	9.19050000000001	54.0776666666668	15.3049999999999	19.3863333333334	52.0795000000001	20.4233333333332	76.5875000000001	39.7929999999997	6.11600000000004	14.2823333333334	30.6049999999999	67.3420000000002	12.232	25.5041666666666	32.6506666666667
106	120.069794638963	120.068530092401	120.071059185526	52.032	51.011	53.053	2	2	150.997	177.5148	166.4882	179.5904	117.32875	152.01725	117.32875	125.4846	375.452	395.857	749.847	380.55325	255.769	247.9086	264.5426	307.09525	106.106	127.71875	79.5795000000001	109.32725	106.1216	71.4175	69.3872	88.7574	168.333	66.3162500000001	70.4075999999999	224.488	149.97675	162.4185	203.0198	158.06125	227.51575	211.19175	118.349	147.93625	272.4468	201.9996	638.7704	280.555	157.1185
107	120.080120799581	120.078585448369	120.086280721568	154.049	152.036	155.096	7	6	575.593750000002	973.318500000004	815.179750000003	1119.60625	600.927249999998	894.7154	669.702000000001	1559.70625000001	184.665250000001	523.516499999999	109.16675	700.8774	663.162499999998	745.281000000002	689.688999999998	588.684249999998	753.029749999998	814.159499999998	479.494	992.703250000004	562.349999999998	161.199500000001	389.257999999999	795.795000000003	641.7058	359.127999999999	301.92	791.907999999999	343.824249999999	501.9384	732.539500000003	458.092249999999	1084.52575	622.322	320.0288	457.183999999999	361.168499999999	747.843249999998	81.6199999999998	510.124999999999	277.576
108	121.064945593327	121.06258251664	121.073233923402	548.871	538.674	555.049	113	75	780.508636363641	865.242666666645	2026.26163636363	2343.56645454545	1136.43914285716	2121.04428571428	1490.61845454545	2334.77288888889	1949.71852173913	2037.49472222222	1744.66636363636	807.083666666676	1105.97563636363	2004.85119999999	1222.137	1926.26481818182	1166.14575	814.177636363633	638.690727272731	627.453750000003	1109.05057142858	973.340181818178	1189.49127272727	2254.61700000001	911.103545454542	986.603727272723	399.946909090912	2004.8359090909	940.691454545451	837.666299999998	916.851571428573	1004.80457142856	2764.37563636362	1517.11175	808.643727272734	1199.84072727272	1156.98927272727	2150.86390909092	944.784571428571	2431.28710526316	1537.60369230769
109	122.924525503199	122.920909229834	122.932148605265	48.9655	46.914	49.991	32	32	1634.3604	2298.811	2477.167	2275.1575	1997.6495	2675.4888	2039.7796	1038.098	1715.2924	1382.43875	1488.54475	2059.1672	2338.413	2515.9365	2337.39275	2401.0012	1518.0576	2773.9238	1402.84375	1886.44225	1870.0266	590.72475	599.6205	1262.883	1917.976	1237.56325	1239.60375	1539.55725	1879.5768	1816.312	2154.87075	1535.401	2032.2384	2993.2668	1737.48575	2072.4324	2073.0464	1720.627	1719.12125	2011.933	1870.232
110	124.040616301601	124.037058433861	124.044174169342	133.149	132.628	133.67	2	2	20.4066666666666	31.6251666666666	89.7952000000001	61.284	69.3826666666665	121.2015	88.7689999999998	57.1386666666665	62.2301666666668	67.3309999999998	23.4446666666666	62.2403333333332	36.7319999999999	51.0166666666665	25.505	42.8484	107.1175	132.621666666667	82.4849999999998	187.710666666666	81.6320000000001	35.7116666666666	47.9556666666666	96.8366666666664	52.0879999999999	40.8066666666665	65.3013333333332	44.8976	56.1183333333332	38.7346666666666	57.0826666666665	22.4253333333333	184.318333333333	114.277333333333	52.0369999999999	88.7689999999998	124.236666666666	77.5504000000001	52.0369999999999	77.5453333333331	114.389333333333
111	124.117331049443	124.116573948385	124.118088150502	319.3465	319.343	319.35	2	2	52.0795000000001	171.555999999999	171.3936	227.549200000001	80.5958	108.1412	90.7206666666665	293.856000000001	71.4116666666664	64.2726	10.2033333333333	14.2706666666666	42.8469999999999	46.9353333333334	40.808	39.8345999999998	14.2846666666667	19.3838	8.16266666666661	18.3659999999999	24.4848	6.12099999999998	7.14116666666664	49.0160000000001	29.5858	3.0606	3.06049999999999	53.0504	11.2218333333333	27.5444999999999	37.7523333333331	23.4646	158.151666666666	64.2704999999998	14.2823333333333	10.2033333333334	48.9792000000003	66.313	31.6251666666666	13.2751666666667	2.04066666666667
112	124.923688124992	124.922766961646	124.932376462087	48.971	46.937	49.997	5	5	304.0345	425.5485	448.91	416.262	394.83675	457.072	286.69025	158.37125	243.83975	293.832	280.56875	314.237	359.128	418.3025	429.52525	419.32275	256.08275	530.504000000001	258.12325	319.33825	331.58125	86.7212500000001	94.9995	197.19775	328.5205	223.43475	187.726	290.77125	350.966	234.6575	386.2215	261.1712	328.5205	528.463600000001	321.37875	341.78375	323.41925	276.89425	365.2495	343.82425	289.396
113	125.021524782232	125.020922590768	125.022638881908	166.292	163.254	167.317	3	3	39.7956	59.1832	51.02	49.0272000000003	39.7878	42.8484	25.505	34.6868	30.606	28.5711999999999	61.2239999999997	26.5589999999999	41.8364	53.0486666666667	41.8364	38.7296	78.5554	104.9776	71.414	80.5168000000001	45.918	28.5656	18.3636	48.9792	49.9898	34.6868	33.6666	27.5508	31.6323999999998	40.856	34.6868	36.7272	30.576	66.2566666666665	29.5858	48.8800000000001	35.707	19.3762	53.0504	30.5759999999999	31.6324
114	125.026740621903	125.022983564134	125.030497679672	147.425	145.886	148.964	2	2	31.6262	43.8256	48.9696	26.5252	31.6324	58.1628	36.7272	22.4444	31.6262	27.5454	53.0504	27.5508	48.9696	44.8976	43.8686	41.8364	25.51	31.6262	34.6868	36.7344	43.8772	23.4646	39.7878	28.5712	45.918	27.5454	26.5252	33.6666	37.7474	33.6336	45.909	32.6528	31.6262	47.9588	28.5712	20.404	29.5916	28.5656	49.9898	41.8282	28.532
115	125.964627211263	125.961913214789	125.967122968313	1072.265	1071.26	1073.32	18	18	582.35000000001	848.640000000006	796.620000000015	831.300000000016	614.040000000012	754.799999999987	484.499999999991	516.10999999999	446.759999999992	573.23999999999	1039.38000000002	508.148333333344	792.813333333347	771.119999999986	845.580000000016	550.857999999989	610.979999999989	742.560000000002	435.539999999992	468.075999999991	512.039999999991	472.259999999992	587.51999999999	467.159999999992	808.859999999986	580.380000000011	573.15500000001	626.280000000012	526.319999999991	480.419999999991	688.50000000001	589.559999999989	520.19799999999	748.680000000015	455.045999999993	453.767999999991	555.89999999999	575.280000000011	806.357999999984	595.631666666677	542.771666666658
116	125.986058493571	125.983807632015	125.994802935712	44.885	42.838	45.922	103	101	2023.321	3078.09425	3145.54085714286	3515.7815	1747.7739	2811.809	1663.14333333333	1713.05971428572	487.719333333333	570.366333333333	582.583142857143	733.619666666667	2897.27333333333	2954.774	2965.08866666667	2918.85577777778	803.985142857143	1356.9325	843.850125	818.269142857143	3754.41777777778	2819.181	2749.6088	3823.176875	3454.47244444444	2892.33	2293.70933333333	1758.911	1828.43733333333	1722.4352	3132.6855	2240.43966666667	1323.26425	2048.73371428571	1982.41514285714	1403.97866666667	878.3635	1195.4475	727.2368	1016.169	2408.9283
117	127.038447728233	127.038447728233	127.038447728233	295.855	295.855	295.855	1	1	38.7726666666668	43.8743333333334	38.7726666666664	52.0370000000001	40.8066666666669	43.8671666666669	27.5490000000001	34.6573333333336	239.778333333334	486.619500000003	302.989499999999	476.495666666668	41.8268333333336	55.1519999999999	60.1996666666668	49.988166666667	45.9128571428571	65.3013333333329	49.9963333333335	65.2982857142857	41.8268333333336	42.8539999999997	39.7930000000001	53.0573333333335	51.0083333333336	48.9760000000001	46.9331428571428	38.7726666666668	47.9556666666668	38.7663333333332	64.2810000000001	34.6913333333334	26.5243333333333	54.0776666666668	35.7116666666668	36.7302857142857	27.5489999999998	30.6350000000001	88.7544999999997	24.4839999999999	33.6710000000001
118	127.03854309813	127.038341805955	127.043565669373	58.16	58.159	59.179	4	4	456.891076923077	641.725153846153	578.470846153846	567.278857142857	322.392923076923	388.883769230769	360.141461538461	410.126142857143	254.730769230769	359.148307692308	630.536571428571	259.040923076923	368.331076923077	346.878461538461	335.655923076923	288.855923076923	127.538461538461	279.437846153846	114.265846153846	162.216692307692	464.24	280.584615384615	421.378	455.047428571428	392.492692307692	248.936307692308	259.152571428571	282.625230769231	164.257153846154	191.901	336.676153846154	296.954307692308	125.497846153846	280.457692307692	192.838153846154	190.783153846154	134.680615384615	332.620307692308	420.357714285714	168.414230769231	128.607230769231
119	128.020142362403	128.018183507329	128.029681445118	44.8675	42.855	45.911	26	26	282.5954	423.466	469.353333333333	462.1355	342.8544	499.996	347.8882	330.5448	421.4252	435.682333333333	452.007666666667	391.8336	440.784	502.5288	471.3324	481.6288	421.3426	444.8944	288.7732	404.0784	411.194333333333	348.897	290.0776	435.6254	428.484	278.5692	289.774666666667	490.700166666667	326.528	281.5752	501.5074	346.2546	544.832571428571	521.390333333333	295.848333333333	391.8336	495.882	520.007125	557.6844	424.4864	233.6258
120	128.052715494281	128.052508861988	128.052922126574	91.8255	91.817	91.834	2	2	47.9534285714285	35.705	26.546	11.231	133.657428571429	17.3594285714286	16.3291428571429	168.347142857143	82.6315714285715	69.3697142857143	6.12171428571429	122.434285714286	101.008285714286	162.18	122.331428571429	46.9397142857143	26.5274285714286	22.4462857142857	53.092	25.5071428571428	12.2434285714286	4.07771428571428	4.08057142857143	9.17485714285716	22.4462857142857	5.10571428571428	3.06342857142857	31.6288571428572	38.7708571428571	70.3997142857144	25.5071428571429	23.4665714285715	370.363714285714	218.524571428572	75.5645714285714	162.225428571428	266.294571428572	403.012857142857	7.142	154.063142857143	44.8862857142857
121	128.051602444668	128.051602444668	128.051602444668	355.025	355.025	355.025	1	1	0	5.101	6.1212	6.12239999999997	1.02040000000001	7.14279999999997	2.0384	2.0404	1.02040000000001	4.08560000000002	0	5.101	5.10699999999997	4.0808	7.14280000000004	4.0808	8.15333333333327	6.1212	12.2448000000001	17.3286666666666	12.2424	3.0606	2.0404	3.0606	7.1414	4.08160000000003	5.10199999999998	9.1818	7.13440000000001	7.1414	6.1212	3.06119999999999	11.2222	9.1818	1.02040000000001	3.0648	14.2996000000001	6.1212	6.1212	4.0808	10.202
122	128.955259346668	128.950960928233	128.960513812493	1076.25	1073.28	1079.43	11	11	739.68666666668	1037.33999999998	998.580000000014	890.460000000017	733.38000000001	1046.52000000002	667.079999999988	675.240000000013	657.899999999988	473.280000000009	495.720000000013	649.740000000009	926.160000000018	836.399999999985	938.400000000013	877.200000000012	1522.55047619048	992.460000000019	686.459999999988	693.711666666679	964.453333333351	688.500000000013	570.180000000011	859.860000000017	1026.77500000002	574.260000000011	700.863333333346	633.420000000012	643.620000000013	662.999999999988	965.940000000019	721.140000000014	674.300000000012	998.580000000014	646.679999999988	642.628333333345	638.541666666678	698.70000000001	995.103333333314	696.614285714295	628.31166666668
123	129.018267014611	129.016178859476	129.024452591601	90.808	88.761	93.874	18	18	78.562	82.6431428571428	78.562	86.7242857142857	124.562	108.226	120.3895	193.8475	1098.944	1327.45366666667	128.5515	896.726500000001	105.08575	166.30075	156.002625	118.349	64.2757499999999	119.442375	100.072	62.2374285714285	176.509428571428	403.693714285714	296.89275	310.9475	137.738571428572	181.763428571429	163.34	89.7820000000001	86.7212499999999	66.3185714285714	128.5515	156.117375	394.850571428571	167.467428571428	97.0085714285714	184.66525	651.962571428571	456.067714285714	118.2765	515.244285714285	88.7648571428571
124	129.036275645199	129.035410379735	129.037488648812	45.899	44.89	45.917	5	5	153.06	259.1308	400.938600000001	397.956	147.93625	453.0576	180.6108	218.3228	139.7674	78.5708000000001	96.9190000000001	152.0098	313.2014	289.7368	386.6558	332.6504	160.1714	264.2318	44.891	141.81475	256.1204	127.55	122.568	377.548	325.5076	119.36925	94.8786	293.8752	117.346	170.4068	351.3616	194.085	292.7974	416.241600000001	96.9237500000001	175.4744	148.9784	284.2828	189.9804	192.8178	95.9175999999999
125	129.040138812885	129.035121678262	129.045155947509	143.341	141.805	144.877	2	2	86.819	115.2826	104.080799999999	86.819	86.717	106.1216	82.7617499999998	105.976	146.9088	193.876	157.1416	168.366	51.02	135.527	115.3052	74.4746	62.2444000000001	91.818	53.0504	62.2322	73.5408	40.808	76.5300000000001	65.3056000000001	95.9176000000001	62.2301666666668	77.4693333333335	94.8971999999995	81.6320000000001	59.1136	72.4342	71.414	240.7672	173.434	78.5708000000001	81.6320000000001	185.6764	216.070399999999	115.2826	194.8964	223.4676
126	130.048995386304	130.044381770839	130.057922564717	99.99	94.9	112.217	49	45	132.6325	257.292	389.7355	411.16075	15.305625	120.3895	37.726125	24.486	30.61125	695.867333333333	27.54675	25.50625	297.152571428572	498.004	353.0065	305.279	17.34425	396.5855	581.1766	1232.85027272727	199.822	16.326	134.677714285714	94.9529999999999	95.9035000000001	212.212	49.9555	178.675	277.508	18.3645	133.570875	15.2925	1135.53825	397.169	134.673	13.2637142857143	992.411999999999	180.58425	34.6885	1211.927	90.7466250000001
127	130.048611994843	130.046466137018	130.056923296572	52.317	51	62.23	23	23	1149.9908	1631.2465	1501.458	1566.21166666667	8.1616	1510.6506	11.2222	25.5041666666667	595.7968	1542.8448	1739.38416666667	13.247	1724.712	1881.18733333333	1894.26416666667	1672.1078	20.404	1592.25866666667	798.8166	10.214	926.523199999999	6.1212	497.922666666667	867.242857142857	1020.35266666667	499.996	444.807200000001	766.320399999999	688.635	5.107	1092.6342	10.204	17.3468	1470.18025	918.15	14.2828	1724.476	9.1818	909.117	1991.69066666667	1106.996
128	130.064529880536	130.062379659733	130.070705504119	268.3325	265.269	272.428	14	14	12.2434285714286	46.9331428571428	23.4862857142856	30.6085714285714	26.5274285714288	69.4280000000005	61.2171428571428	227.523714285714	1943.6144	3608.62425000002	2263.199	4384.22909999999	29.5634285714284	35.71	30.6085714285714	24.4868571428571	105.990857142857	103.048857142857	185.692	212.397714285715	29.5882857142857	16.3245714285714	9.18257142857142	20.4057142857143	21.4269999999999	21.4440000000001	13.2637142857143	28.568	37.7505714285714	13.273	25.5285714285713	13.2637142857143	104.156571428572	64.278	23.5027142857142	57.136	118.353142857144	23.4665714285714	52.0345714285714	80.5461428571429	85.7759999999996
129	130.064085686938	130.063683950773	130.065604787477	287.715	286.724	288.73	4	4	376.0848	579.549333333335	327.4842	237.7066	108.162399999999	193.838	71.4933333333332	565.301600000004	79.4820000000004	115.259999999999	17.3434	122.44	36.7343999999998	92.8382	59.1213333333332	42.8484	20.404	27.5508000000002	30.6419999999998	94.8972000000006	89.8831999999995	8.1616	10.202	40.808	59.1716	19.3875999999999	2.0404	110.1816	42.8540000000001	35.707	66.313	22.4436666666666	148.978399999999	54.0812000000003	10.2040000000001	14.2688	71.414	103.060400000001	24.4639999999999	27.5454	78.5656666666669
130	130.064909069498	130.062024926358	130.073273700526	206.0765	203.003	208.14	74	72	1467.17085714286	2216.16400000001	2179.02514285714	2468.07114285714	1676.584	2267.18066666666	1591.46	2231.36485714286	452.0372	988.5738	207.127666666666	937.533166666668	2127.764	2344.343	2200.85900000001	1913.8952	1178.485	1716.12057142857	1267.19485714286	1334.596	1895.69085714286	839.6246	1515.50083333334	1891.913	1479.29	1404.07142857143	1150.748	1705.738	1047.88233333333	1344.73657142857	1468.25966666667	1018.3592	1608.04533333334	1780.39857142858	1183.58666666667	1112.018	1533.43575	1261.2144	508.043000000001	1441.74975	965.077666666668
131	130.085689154906	130.083902741505	130.093751166574	60.7015	59.168	72.438	14	14	219.120833333334	354.039142857143	34.6856666666667	242.839333333334	448.873333333334	640.769333333334	383.958666666667	1008.94483333333	444.429333333334	621.383000000001	509.146333333334	818.307333333334	519.325428571429	913.155714285715	601.898333333334	267.283666666667	610.159333333334	51.9908571428572	238.719	548.849666666668	256.103666666667	180.422	141.826333333333	215.290333333334	704.03	113.257	177.509	1079.33633333333	630.448285714285	419.5625	963.037333333334	732.565142857143	1383.572	2078.1474	395.889333333334	724.342	731.579	1165.22066666667	919.170166666668	659.824400000001	341.755833333334
132	130.071827236353	130.071827236353	130.071827236353	337.685	337.685	337.685	1	1	10.202	40.8159999999998	43.8772000000003	21.4242	10.202	11.2222	5.101	34.6528	28.5656	36.6840000000002	19.3838	25.505	14.2856000000001	9.18360000000006	14.2856000000001	11.2112	5.101	11.2222	10.202	18.3636000000002	14.2855999999999	5.10199999999998	8.17120000000005	7.13440000000001	32.6464	6.1212	6.12120000000007	24.4895999999999	7.14279999999997	10.2016666666666	17.3638000000001	7.14980000000004	11.2222	19.3838	9.18149999999997	8.1616	11.2243999999999	8.1616	11.2243999999999	8.1616	22.4488000000001
133	130.967544819657	130.965743675661	130.975680139138	1079.44	1074.31	1084.46	9	9	796.620000000011	1315.80000000001	1082.22000000002	1061.81999999998	721.14000000001	1337.83750000001	919.020000000009	907.891250000008	751.640000000007	818.040000000008	620.160000000009	646.680000000009	1168.92000000002	727.260000000014	691.560000000013	1055.70000000001	970.699285714283	670.140000000009	733.380000000007	855.780000000009	1298.46000000001	726.240000000007	807.840000000008	1167.90000000001	1173.41625000001	622.199999999989	706.86000000001	782.339999999986	783.298750000007	938.400000000009	1396.38000000001	996.54000000001	849.660000000008	1211.76000000002	773.086250000007	671.982500000006	727.130000000006	845.580000000012	668.100000000007	674.220000000009	742.560000000007
134	131.052718251022	131.052718251022	131.052718251022	97.951	97.951	97.951	1	1	7.14175000000001	18.369	5.10124999999999	10.2025	23.4657499999999	13.26325	6.11399999999999	41.8336666666666	39.78975	33.6764999999999	2.04066666666666	53.053	13.2903333333334	13.26975	12.246	13.26	37.74925	7.13999999999997	38.7694999999999	29.58725	3.06075	8.16200000000001	13.2643333333333	4.08099999999999	1.02025	7.14175000000001	6.1125	6.13199999999998	13.26325	11.21725	8.14999999999998	8.16266666666665	36.729	6.13399999999999	6.1215	28.567	64.2757499999998	26.5264999999999	5.10125	29.58725	17.323
135	131.047093847074	131.047093847074	131.047093847074	199.955	199.955	199.955	1	1	64.2726	94.8972000000001	137.808	90.7978	90.7978	116.325599999999	88.7574	56.111	55.0908	307.0802	38.7676	45.909	128.419199999999	108.1412	123.4442	124.4644	69.292	142.828	58.1627999999997	72.5194	105.976	53.0504	56.111	124.488799999999	111.3326	73.5408	53.0607999999997	82.6524000000001	42.8484	84.6931999999996	98.9594	72.4342	35.707	119.3634	54.0706	31.6324	26.5252	87.7372	17.3467999999999	21.4242	36.7704
136	131.128225610914	131.126385364532	131.137414894357	45.911	44.879	47.946	34	34	17.3456666666667	44.8946666666667	11.2236666666667	35.7058333333334	160.166166666667	223.4165	100.9965	153.2	258.144333333333	403.012857142857	436.702666666667	269.324	35.7116666666667	75.5046666666667	31.6303333333333	18.363	1293.677	1687.44755555556	1006.08975	799.810666666667	16.3226666666667	173.448571428571	84.7568333333334	21.448	17.3456666666667	21.426	23.4638333333333	11.2218333333333	99.9763333333334	9.1815	24.536	10.2116666666667	138.765333333333	221.412333333333	87.7445714285715	130.581333333333	422.349	147.048	403.986	97.952	161.069714285714
137	132.046594636143	132.046251641775	132.04693763051	92.3465	91.839	92.854	2	2	15.303	54.0706	59.2412	20.428	14.2828	55.1556	36.7272	20.404	7.1414	65.2928	13.2652	26.5304	64.2726	132.626	115.1696	76.515	33.6666	91.818	51.07	28.5656	34.6913333333333	13.2496	9.1818	33.6335999999999	45.918	9.18360000000001	13.2782	33.6666	63.2524	29.5915999999999	54.0811999999999	31.6323999999999	17.323	138.9104	55.1556	36.7272	93.8584	9.1818	29.5858	104.0808	15.303
138	132.046582099067	132.046582099067	132.046582099067	220.377	220.377	220.377	1	1	18.366	21.4235	17.3456666666667	13.2637142857143	14.2823333333334	24.4640000000001	16.3226666666667	7.14116666666668	8.16266666666669	15.3042857142857	14.284	7.14816666666668	17.3456666666666	15.305	13.2621666666666	11.2236666666666	17.3428333333334	19.3863333333334	14.2823333333334	11.2236666666667	19.3831666666667	13.2643333333334	13.2637142857143	17.3286666666667	19.3691428571428	20.3885714285714	16.3131428571429	15.305	15.3042857142857	13.2643333333334	24.4640000000001	9.18300000000002	14.2846666666667	25.5041666666667	11.2126666666667	14.2846666666667	18.366	13.2643333333334	9.18257142857142	15.3042857142857	13.2621666666667
139	132.051241221955	132.046763128774	132.055253974358	185.682	183.652	194.888	4	4	3.06100000000001	62.2403333333335	4.08133333333332	2.0408	91.818	4.0816	114.2624	549.420666666668	68.3623333333335	4.0816	28.5656	41.8364	5.10166666666665	7.14116666666668	13.247	6.1212	131.6316	6.12240000000001	3.0612	227.534333333334	12.244	5.10166666666668	7.1498	6.12200000000001	3.0606	3.0606	3.0612	143.867	9.1818	34.6528	10.2016666666667	16.3072	806.063333333335	1.01933333333334	66.3108333333334	72.4318333333334	5.102	323.4668	171.4272	2.0404	5.101
140	132.056315207441	132.056315207441	132.056315207441	304.022	304.022	304.022	1	1	179.564000000001	133.6462	1.02024999999999	2.04050000000001	429.525250000002	3.06075000000001	499.922499999995	1207.29480000001	6.12150000000003	4.08100000000002	8.15360000000001	12.2429999999999	7.14175000000003	6.12149999999994	4.08099999999996	8.16200000000003	7.14349999999999	2.03749999999999	1.02040000000001	6.13049999999998	4.08100000000002	3.06450000000001	4.0808	8.16320000000005	4.08100000000002	1.02024999999999	2.04300000000001	7.14175000000003	1.02024999999999	2.04050000000001	4.08560000000002	4.08099999999996	6.13049999999998	6.1212	3.05699999999998	4.08100000000002	5.10125000000002	4.08100000000002	6.12299999999999	1.02024999999999	7.14175000000003
141	132.101482583476	132.099443967813	132.108974825951	119.384	115.294	123.451	6	6	275.4675	468.625	463.170800000001	476.45675	433.60625	583.583	434.6265	776.410250000001	1402.167	1533.43575	721.2814	1406.92475	589.85625	770.399500000001	666.22325	487.6795	548.8945	592.76525	629.49425	725.35	453.989	823.352000000002	627.45375	1000.1295	643.777750000001	676.425750000001	477.477	883.762	564.19825	481.558	633.57525	406.557000000001	1476.531	904.961750000001	485.639	775.390000000001	1014.1285	1070.794	631.53475	1039.63475	533.721500000001
142	133.059599973718	133.059599973718	133.059599973718	52.043	52.043	52.043	1	1	83.6634285714286	105.089428571429	73.5239999999999	81.6114285714285	65.2982857142857	65.344	53.0474285714286	113.251714285714	163.245714285714	169.367428571429	127.535714285714	147.817142857143	101.942857142857	114.272	99.988	93.8662857142858	293.842285714286	295.110285714286	160.297	225.641	67.3388571428572	37.7505714285714	33.6694285714286	68.3591428571428	72.3895714285714	24.4868571428572	24.4868571428571	52.03275	51.0142857142857	60.2558571428571	60.1884285714286	46.9331428571428	135.698	131.616857142857	28.568	52.0345714285714	187.726	103.04525	198.955714285714	108.059428571429	54.0751428571429
143	133.099821000823	133.099821000823	133.099821000823	384.63	384.63	384.63	1	1	15.2850000000001	23.4715	22.4455000000001	48.0222500000005	13.2632500000001	25.5125	15.3037500000001	37.7492499999996	6.12150000000003	6.12150000000003	9.18225000000004	6.12150000000003	23.4657499999998	53.0530000000002	31.6323999999998	22.4455000000001	31.6277500000001	54.0732500000002	26.5654999999999	49.9922500000002	39.7994999999999	28.5670000000001	40.808	73.4579999999993	36.7290000000002	29.5799999999999	20.4050000000001	39.7897500000002	14.2835000000001	17.3442500000001	20.4049999999998	27.5467500000001	38.7695000000002	31.6277499999997	15.3037499999999	14.2834999999999	11.22275	21.4252500000001	12.2304	19.3847500000001	10.2024999999999
144	133.976919291932	133.97632285114	133.980642687098	1069.23	1069.23	1069.23	3	3	491.639999999991	733.379999999987	558.95999999999	626.485999999988	499.799999999991	575.27999999999	616.079999999989	465.119999999992	506.939999999991	487.559999999991	123.419999999998	492.659999999991	501.80199999999	629.339999999989	547.73999999999	627.299999999989	436.559999999992	569.15999999999	563.03999999999	598.739999999989	653.819999999988	431.459999999992	654.839999999988	587.578333333324	458.999999999992	427.379999999992	589.42199999999	431.459999999992	502.859999999991	551.81999999999	422.279999999992	505.919999999991	472.259999999992	424.129999999992	496.783999999992	545.69999999999	483.479999999991	471.239999999992	145.123999999997	527.35199999999	496.739999999991
145	134.045973104215	134.045355360599	134.047564534505	52.0265	49.997	52.037	4	4	127.525	163.232	139.9318	123.4684	3.0612	193.876	3.0612	4.0808	72.4342000000001	120.3836	132.626	46.9384	188.515	153.03	174.6594	212.2432	5.10100000000001	79.6692	31.6324	14.2996	154.0804	56.1110000000001	91.8359999999999	176.4946	190.7774	92.8382	114.2848	111.2236	163.264	3.0642	159.1512	5.099	2.0404	174.4542	143.8482	124.4888	392.854	3.0606	840.617333333334	298.9186	78.4784000000001
146	135.121304188174	135.116565114444	135.126043261904	614.7015	613.205	616.198	2	2	83.6634285714279	818.601142857139	481.574857142853	848.283428571435	329.506142857146	681.550857142862	462.189428571425	596.867142857138	330.572571428569	503.000857142861	143.860285714287	347.673857142854	467.290857142853	483.615428571424	487.696571428567	245.888857142859	292.822000000002	86.724285714285	74.4808571428565	142.840000000001	283.877714285715	255.07142857143	82.6431428571422	362.201428571431	101.008285714286	54.0751428571424	73.460571428572	204.057142857141	43.8722857142853	195.894857142855	48.9737142857139	278.537999999998	1120.326	431.58085714286	56.0685714285712	341.747857142855	255.071428571426	696.855142857137	175.489142857144	114.255999999999	61.165714285714
147	137.059319449941	137.058109978064	137.06316240557	293.837	292.828	295.855	3	3	7.14233333333328	13.2643333333334	16.3226666666666	14.2823333333334	12.244	21.427	15.3042857142857	18.348	546.898666666668	694.960499999999	525.471666666668	687.672571428571	12.244	18.3659999999999	28.568	15.305	44.8946666666664	47.9478333333332	47.9478333333332	55.0980000000001	12.244	15.3049999999999	9.18300000000002	15.29	18.366	15.3025	5.10583333333334	8.16133333333338	5.10142857142857	10.2033333333333	14.2823333333333	9.18149999999997	16.3093333333334	14.2846666666667	8.16266666666669	9.18299999999994	10.2033333333334	13.2751666666667	12.2434285714286	8.16133333333331	9.18300000000002
148	137.964997963403	137.961893946802	137.974138753108	1071.28	1071.2	1074.33	72	71	709.036666666653	1103.63999999998	1033.25999999998	965.081250000009	752.759999999987	1111.79999999998	600.779999999989	753.989999999985	731.339999999987	734.399999999987	1188.30000000002	730.144999999988	982.843333333314	756.839999999987	1198.50000000001	811.783333333338	808.859999999986	1103.64000000001	640.560000000004	724.361666666653	827.219999999985	654.839999999988	692.579999999988	724.199999999987	1033.25999999998	745.620000000014	772.139999999986	686.460000000013	746.639999999987	685.439999999988	984.299999999982	634.439999999989	480.339999999991	1005.72	655.806666666656	705.971666666653	809.879999999986	706.860000000014	1073.52142857141	744.795000000013	813.959999999998
149	138.054681891364	138.053140679413	138.063039957019	58.153	57.105	61.224	9	9	7.13533333333333	5.10142857142857	8.16228571428572	10.2014285714286	5.10166666666667	7.147	7.142	7.142	8.15466666666667	3.0605	6.12171428571429	6.11657142857143	7.142	9.18257142857143	9.18257142857143	6.122	29.5896666666667	11.2231428571429	14.2963333333333	37.7523333333333	9.18257142857143	6.122	2.04028571428572	9.18257142857143	9.16842857142856	0	3.06085714285714	8.16114285714285	5.10142857142857	8.16914285714286	14.284	8.16133333333334	34.6856666666667	15.305	2.04033333333333	1.02028571428571	8.16114285714285	81.6228571428571	23.4665714285714	10.2028571428571	3.0635
150	138.090452319941	138.089795843989	138.099526285474	120.3905	120.368	120.402	8	8	5.10166666666667	12.232	15.305	15.305	128.6964	159.1512	141.826333333333	285.693333333333	3.0605	4.08159999999999	3.0605	2.04066666666667	20.3866666666667	49.0272	19.4021666666667	36.726	80.5931666666666	82.6362	39.7955999999999	98.9561666666666	7.14233333333333	5.09666666666667	2.04066666666667	7.13533333333333	17.3286666666667	4.08066666666666	4.08133333333333	14.2706666666667	20.4066666666667	12.242	16.3093333333333	11.2328333333334	160.192333333333	88.7574	23.4676666666667	52.037	101.013	125.624	8.16266666666667	121.300666666667	64.2704999999999
151	138.127781393828	138.125663411283	138.135003741866	363.215	359.128	363.239	13	13	125.501	310.181333333334	310.130666666669	356.096333333334	178.558333333334	308.140666666667	177.538	577.414333333332	359.157333333334	323.445666666667	65.2906666666671	64.2179999999998	165.266999999999	127.520833333333	226.476999999999	209.134166666666	30.5800000000002	29.5848333333335	10.2033333333333	22.4253333333335	86.7283333333335	10.2033333333334	16.3253333333334	68.3623333333335	64.2704999999998	11.2236666666667	8.16133333333338	150.984666666666	40.777142857143	71.4233333333335	47.9478333333336	52.0370000000001	481.597333333334	174.476999999999	42.8469999999999	51.0166666666668	100.9965	193.831666666666	76.5250000000002	71.4233333333335	10.2016666666666
152	138.976571500821	138.97351004293	138.985371029799	1072.26	1069.27	1074.35	39	39	838.039999999984	1169.93999999998	721.140000000007	1041.42000000003	815.999999999985	1035.29999999998	654.839999999988	859.859999999985	597.719999999989	627.299999999989	884.340000000024	741.103999999988	1107.84799999998	837.419999999985	838.440000000008	1058.79200000003	839.459999999985	463.080000000012	781.320000000021	814.533999999984	1095.47999999998	502.859999999991	797.639999999986	682.379999999988	946.559999999983	760.92000000002	794.093999999984	775.200000000021	560.99999999999	840.479999999985	1047.53999999998	748.679999999987	783.873999999985	989.400000000026	754.337999999988	725.219999999987	742.559999999987	829.260000000022	904.174999999983	736.862000000018	784.877999999987
153	139.001360786062	138.999458499071	139.009774074947	91.836	83.66	95.904	12	10	85.7115	105.08575	121.406444444444	110.256	76.565625	111.289	94.8806666666667	48.976	933.528750000001	1138.692	376.462	757.025499999999	125.487333333333	108.12	124.399333333333	113.257	74.4782499999999	111.220875	82.7010000000001	81.63	223.428666666667	317.0645	274.439777777778	328.296888888889	165.2805	166.423	206.219555555556	64.281	58.161375	90.8096666666667	139.770444444444	156.111	157.13775	81.6800000000001	86.7849999999999	78.5592499999999	438.743333333334	288.722888888889	311.17625	424.458666666667	75.4984999999999
154	139.041369102041	139.037285408059	139.046572248357	237.7155	235.675	238.743	6	6	211.1814	324.4872	287.6964	344.872666666666	265.026666666667	372.421666666666	245.900333333334	194.8582	209.141	230.557666666667	493.841333333334	196.892166666667	356.096333333332	321.426	347.933666666666	364.861666666666	220.176	380.522166666667	256.120399999999	209.141	377.523333333334	241.7874	253.0096	281.5752	377.831666666665	255.333333333333	280.316666666666	210.1612	276.465166666667	239.512	310.795	248.717333333334	174.4542	311.221999999999	230.6104	224.444	234.638333333334	254.0215	548.939333333332	275.445	254.0796
155	139.988961753512	139.985041478297	139.997161048383	1070.23	1069.16	1072.2	57	56	1167.12399999998	1738.07999999997	1285.19999999998	1314.88500000002	1084.25999999998	1387.19999999998	1201.55999999998	920.039999999984	1362.71999999998	1073.03999999998	2037.95999999996	1146.48	1373.56799999997	1739.09999999997	1421.87999999997	1448.40000000002	1017.95999999998	1298.45999999998	1081.20000000002	1151.41833333331	1736.03999999997	1258.67999999998	1101.09999999998	1276.57199999998	1240.70799999998	1278.05999999998	1296.91799999997	1190.34000000002	625.259999999989	1119.95999999998	1245.41999999998	1128.11999999998	1187.17666666664	1198.49999999998	1098.48199999998	1203.59999999998	1200.53999999998	1027.13999999998	976.009999999981	1195.00799999997	1273.93499999998
156	140.95353998202	140.951005313859	140.962814450397	1073.24	1071.26	1078.43	75	70	871.481666666682	1945.13999999997	1188.29999999998	1696.26000000003	1428.00000000003	1725.84000000001	1112.81999999998	1129.96333333331	1094.45999999998	833.339999999985	966.959999999983	1169.04666666669	1715.37833333336	1578.95999999997	1702.38000000003	1650.95700000001	1084.25999999998	1653.42000000003	896.579999999984	1113.61666666665	1539.18000000002	1083.23999999998	1153.61999999998	879.239999999984	1544.27999999997	1251.54000000002	745.037999999985	814.980000000016	800.700000000006	1238.27999999998	1780.92000000002	1005.71999999998	1082.96666666665	1670.76000000001	681.041999999989	814.268333333318	576.408000000014	1354.56000000003	1449.97777777775	1192.28500000002	690.203999999989
157	140.96489173918	140.96489173918	140.96489173918	43.864	43.864	43.864	1	1	255.041666666666	417.316333333333	363.238666666667	411.127166666667	250.990285714286	247.941	240.759333333333	199.985333333333	814.188	1079.51266666667	859.120666666667	452.007666666667	215.290333333333	224.693333333333	263.246	274.469666666667	214.26	278.551	162.225428571429	153.05	263.246	89.7746666666667	112.328333333333	224.436666666667	210.154333333333	81.6266666666667	99.9926666666667	173.428333333333	112.236666666667	191.791333333333	237.931833333333	181.767666666667	170.363857142857	182.639666666667	64.2705	85.708	83.6536666666667	196.256	194.053333333333	80.6063333333333	100.9965
158	140.993841053453	140.990765533347	140.998518692408	1069.255	1069.18	1070.29	8	8	1657.68399999997	2388.83999999996	1642.19999999997	1779.89999999997	1558.55999999997	1749.29999999997	1569.77999999997	1432.07999999997	1261.73999999998	1568.75999999997	2174.63999999996	1057.73999999998	1870.25999999996	2319.47999999996	1392.29999999998	1639.13999999997	1574.87999999997	1645.25999999997	1675.85999999997	1568.75999999997	2190.95999999996	1348.43999999998	1571.81999999997	1556.52199999997	1562.63799999997	1534.07999999997	1542.23999999997	1573.86000000003	1556.51999999997	1421.87999999997	1693.19999999997	1606.49999999997	1447.37999999997	1668.38166666663	1491.36999999998	1471.85999999997	1495.31999999997	1384.13999999998	1893.76599999996	1307.81999999997	1524.89999999997
159	140.994747654396	140.994608637683	140.997077294732	35.713	30.612	37.754	3	3	594.789555555556	909.117	855.039333333333	999.796	645.800666666667	744.762222222222	631.930222222222	631.904	1007.43066666667	1081.43555555556	1385.61266666667	704.03	909.117	884.051	880.451777777778	852.905777777778	601.603333333333	817.287	647.841111111111	549.959666666667	944.322222222223	586.308333333333	552.000333333333	772.308222222222	820.258666666667	615.878666666667	644.780444444445	676.407333333333	610.092888888889	612.133333333333	823.319333333333	600.910888888889	579.486222222222	758.632	599.890666666667	525.471666666667	682.528666666667	626.484666666667	1089.0396	573.364888888889	585.607555555556
160	140.996425897127	140.996425897127	140.996425897127	11.225	11.225	11.225	1	1	344.8445	477.477	409.12025	467.2745	336.6825	448.91	394.353	330.561	339.74325	375.452	588.68425	370.89525	477.477	476.1355	474.41625	474.5325	319.80775	445.84925	366.84	300.97375	457.072	345.86475	344.32975	456.05175	452.991	329.54075	366.26975	308.1155	451.9486	327.50025	463.53225	306.225	311.17625	472.37575	389.7355	401.0565	360.14825	314.314	669.3824	394.83675	357.58125
161	140.998474571538	140.998474571538	140.998474571538	1151.89	1151.89	1151.89	1	1	293.314000000007	431.284000000011	422.280000000011	431.460000000012	289.680000000008	399.840000000011	311.099999999994	297.840000000008	319.886000000008	335.580000000009	552.840000000011	319.652000000009	429.420000000011	420.240000000011	430.440000000012	372.30000000001	297.840000000008	463.080000000009	320.279999999994	284.580000000008	420.240000000011	315.180000000008	304.980000000008	434.520000000012	442.526000000011	314.776000000008	397.800000000008	302.939999999995	348.502000000009	296.820000000008	391.680000000011	298.860000000008	250.920000000007	433.500000000012	306.000000000008	304.980000000008	288.660000000008	320.280000000009	609.960000000016	355.980000000007	338.640000000009
162	141.956827178193	141.954970581055	141.966266848006	1077.41	1072.3	1093.73	53	32	6918.77384615384	10087.7192857143	10894.62	10258.14	6494.34	11573.4705882352	7090.01999999999	6724.4657142857	6325.36642857141	6727.91999999999	7805.25000000001	5904.78	10429.1992307692	10416.24	11119.0199999999	10050.06	6638.7257142857	5580.42000000006	6497.39999999999	2674.44000000005	1572.84000000032	6334.19999999999	6830.93999999999	11329.14	9197.13076923076	6456.59999999999	3235.83846153846	6952.32000000008	6267.52307692307	6790.13999999999	11045.58	1630.97999999997	6795.9157142857	10282.2084615384	6588.17999999999	6246.77142857141	6295.7657142857	6458.64	5905.85285714284	6214.44307692307	6286.95428571428
163	141.957732214606	141.957312178938	141.966294227415	1102.91	1098.82	1109.04	13	9	1545.15125000001	1967.58000000002	2414.34000000002	2190.58125000002	1336.20000000001	2101.20000000003	1387.20000000001	1256.64000000002	1328.64625000001	1498.38000000002	1403.52000000001	1212.78000000001	2409.12875000002	2064.96750000002	2259.30000000002	2210.34000000002	1210.39285714287	2447.93625000002	1369.86000000001	1434.12000000001	1430.04000000003	1339.26000000001	1454.52000000001	2146.08000000003	2408.22000000002	1511.64000000002	808.859999999986	1546.17249999997	1415.76000000001	1313.76000000001	2119.46428571431	1451.46000000002	1307.64000000001	2288.88000000002	1425.96000000001	1273.98000000001	1150.56000000002	1379.70875000001	1492.26000000001	1456.56000000001	1311.72000000001
164	141.958111870297	141.957925335935	141.95829840466	1141.63	1140.61	1142.65	2	2	748.68000000001	968.661428571443	1179.12000000002	1002.65999999998	674.220000000009	1220.60714285716	565.080000000011	622.200000000009	632.400000000009	722.150000000009	753.780000000011	624.240000000009	1050.14714285716	931.760000000017	1105.68000000002	1072.02000000001	611.835714285722	1173.00000000002	592.620000000011	553.743333333343	1066.4442857143	570.180000000008	667.080000000009	1154.64000000002	1146.48000000002	649.628571428559	705.84000000001	788.542857142842	642.718571428581	620.151666666678	1144.00000000001	715.02000000001	630.360000000009	1173.00000000002	619.140000000012	638.520000000009	588.540000000008	622.199999999989	657.953333333345	704.82000000001	616.942857142865
165	141.958540751707	141.958265601264	141.95881590215	37.7535	35.713	39.794	2	2	482.57825	664.264125	816.2	828.420444444444	415.24175	800.89625	490.08	471.06675	391.536	370.35075	409.12025	331.621875	888.710333333333	781.575333333333	780.49125	752.9445	445.576125	862.11125	454.01125	468.352125	831.003555555555	313.024875	426.51675	825.38225	745.80275	396.925875	477.516	550.92	417.28225	438.7075	779.471	471.3555	507.06425	863.622375	396.87725	361.21275	442.776444444445	449.93025	493.518666666667	499.908888888889	384.63425
166	141.959723081724	141.959289484294	141.960156679153	7.6505	5.1	10.201	2	1	456.661333333333	680.451166666667	654.0764	620.261333333333	327.4842	650.122	344.8276	337.062	309.1206	336.666	343.8748	370.3205	742.802666666667	653.013333333333	682.603	628.928666666667	353.708666666667	749.0875	374.4134	404.052	668.318333333333	304.0196	459.719333333333	621.4236	768.311	411.194333333333	445.812833333333	367.272	385.0678	335.6458	629.8656	312.2424	396.844833333333	623.3422	355.7008	377.461666666667	328.5688	307.0802	366.6826	382.575	357.116666666667
167	141.958025585932	141.957425743518	141.968701609577	1120.225	1115.16	1130.46	12	9	1471.26100000001	1904.16500000001	2208.29999999996	1998.17999999996	1263.78000000001	2103.4888888889	1295.40000000001	1173.51111111112	1295.40000000001	1195.44000000001	1482.49199999997	1056.71999999998	3369.08312499999	1956.36000000001	1355.58000000002	2120.57999999996	1224.00000000001	2112.67888888885	1307.64000000001	1363.74000000001	1888.02000000001	1057.74000000001	1470.84000000001	2153.93111111113	2012.61000000001	1306.61999999998	1412.69999999997	1474.32400000001	1227.05999999998	1288.26000000001	2016.54000000001	2429.63999999999	1283.397	2264.57799999996	1309.943	1248.48000000001	1102.43777777779	1243.57799999998	1452.48000000001	1391.28000000001	1226.221
168	142.962821154104	142.961395616476	142.963667984847	1075.9	1072.27	1079.45	10	10	656.663750000006	1055.70000000001	839.460000000008	1077.12000000001	638.520000000004	397.799999999993	722.160000000005	617.100000000004	660.658888888893	682.380000000005	675.240000000005	620.160000000004	1041.42000000001	723.179999999995	464.100000000012	1165.86000000001	672.180000000005	873.120000000004	726.240000000005	669.848888888893	1058.89222222223	654.840000000005	700.740000000005	1171.98000000001	1129.3488888889	693.600000000005	617.856250000006	715.020000000005	635.131111111115	673.200000000005	1068.96000000001	702.780000000005	663.722222222226	1137.30000000001	693.334444444449	626.962222222226	640.23666666667	636.480000000004	638.194444444448	702.524444444449	628.654444444449
169	143.042708241304	143.042708241304	143.042708241304	148.964	148.964	148.964	1	1	88.7617500000004	147.718750000001	148.9565	113.24775	84.6807499999998	112.2275	95.9034999999997	73.4580000000003	89.7820000000004	72.4377499999998	135.69325	75.4985000000003	123.450250000001	172.422250000001	116.3085	166.2926	75.4985000000003	122.43	91.8225000000004	76.5187500000003	114.268	92.8427500000004	99.9844999999997	123.450250000001	106.106	92.8655000000005	97.9440000000004	79.5794999999998	83.6604999999998	97.8239999999998	141.78	80.5997499999998	80.5997500000003	111.20725	86.7212500000004	92.8427499999997	92.8427499999997	63.2554999999998	127.718750000001	97.9439999999997	95.7625000000004
170	143.958634507844	143.958204758812	143.959766674273	1094.245	1090.62	1099.86	6	6	1142.39999999998	1545.30000000001	3403.36750000001	1369.85999999998	971.039999999983	1498.99111111112	1170.96000000001	1041.53333333334	1297.83222222223	1334.16000000001	1834.97999999997	994.697499999981	1466.75999999997	1552.0888888889	1443.29999999997	1299.47999999998	1098.71555555556	1462.68000000001	1175.04000000001	1118.11666666667	1528.98000000001	1193.6788888889	1182.18000000001	1452.02000000001	1463.25222222223	1075.37624999998	1083.54624999998	987.359999999982	1154.87666666667	1105.68000000001	1517.76000000001	1108.92666666667	1106.70000000001	1396.37999999998	1244.40000000001	1196.46000000001	1205.64000000001	1002.65999999998	2087.15111111112	1048.55999999998	1191.36000000001
171	143.958402393644	143.958028112887	143.9587766744	158.6595	158.158	159.161	2	2	953.076666666664	1195.83066666667	1220.31866666666	1149.808	865.242666666665	1158.90933333333	870.344333333331	719.922499999998	778.387166666668	766.270333333331	1427.44633333333	821.234166666664	1260.11166666666	1199.75533333333	1212.156	1212.156	835.516499999997	1183.53216666666	938.706666666664	803.234666666669	1265.11085714286	959.976833333335	947.73483333333	1226.24033333333	1253.78483333334	976.458999999998	905.77483333333	798.920999999998	917.279666666664	799.810666666664	1223.55733333333	858.980333333331	736.680666666668	1189.562	948.909999999998	954.011666666664	900.807166666664	765.124999999998	1407.83	861.161333333331	949.930333333331
172	143.959937720061	143.959894569175	143.959980870947	921.328	918.267	924.389	2	1	533.63433333333	610.159333333329	764.978666666658	644.850666666662	415.207833333332	846.876666666661	440.784000000005	445.228666666663	426.917333333336	396.520666666666	403.031666666664	375.36	630.536571428566	628.525333333341	685.314666666672	650.866333333331	419.356999999997	907.965333333323	367.979333333332	452.007666666664	617.301666666662	405.072333333331	377.461666666666	907.076333333327	785.405333333324	365.219666666666	348.274666666669	526.492000000006	436.274666666666	433.570833333332	810.012333333331	469.353333333339	405.469333333329	867.283333333327	406.092666666671	381.542333333332	388.747000000005	452.583999999999	397.930000000005	375.482666666671	420.720666666671
173	143.960806216834	143.960806216834	143.960806216834	396.896	396.896	396.896	1	1	856.019714285721	1140.67942857143	1108.03028571429	1090.68542857143	703.009666666668	1121.294	757.688000000003	788.680857142863	856.019714285714	688.724999999995	1308.00628571429	813.167714285714	1122.31428571429	1083.39171428572	1076.40142857144	1125.37514285714	751.950571428571	1002.86	885.608	824.275428571431	1137.61857142857	850.918285714285	887.648571428578	1094.76657142857	1093.74628571429	864.182	927.439714285714	780.518571428577	839.379428571432	823.698285714289	1069.25942857143	750.965333333328	802.964857142857	1091.70571428571	917.493714285715	895.810857142864	753.903166666664	672.399666666668	1240.66742857143	870.181857142859	872.344285714292
174	143.960890327718	143.960890327718	143.960890327718	388.745	388.745	388.745	1	1	2980.25457142858	3909.93378571429	3803.84635714285	3976.68693103448	2800.154	3952.77678571429	2867.92275	2613.972	2530.75142857143	2501.21514285714	4327.03171428571	2721.12907142857	3939.32314285714	3958.89721428572	3990.33742857143	3935.43557142857	2993.4135	4057.508	3090.98632142858	2893.53028571428	3975.91425	2968.40785714286	3113.912	4008.524	3946.65635714286	3103.70914285715	3147.27914285714	2855.77971428571	3136.2485	2959.22721428572	3999.19953571428	2910.36414285714	2716.45021428572	3993.39828571428	3054.24960714286	3205.6255	3047.59342857143	2867.50464285715	4491.21725000001	3114.75278571429	3179.21028571428
175	143.958305453798	143.958305453798	143.958305453798	909.118	909.118	909.118	1	1	1660.38886956522	1961.44278260869	2409.45182608697	1907.47791666667	1377	2676.14426086957	1413.42260869565	1319.19730434783	1365.1672173913	1292.72560869565	1320.27382608696	1323.61669565218	2451.79134782609	2004.81260869565	2214.53217391304	2158.872	1306.26782608696	2802.65660869565	1271.94	1390.61556521739	2081.86434782609	1376.68382608696	1191.96939130435	2724.09652173913	2535.45630434782	1212.06991304348	1191.71547826087	1497.74295652173	1398.47960869565	1380.41295652174	2644.51617391304	1424.28417391304	1290.685	2749.7202173913	1278.80739130434	1358.98747826087	1288.31491304348	1349.51752173913	1184.82573913044	1218.50295652174	1358.98747826087
176	143.96144143129	143.96144143129	143.96144143129	613.154	613.154	613.154	1	1	507.064250000002	743.869999999987	619.291750000003	597.134000000003	474.416250000002	603.988000000003	455.031499999989	436.66699999999	470.335250000002	494.821250000002	689.689000000003	493.801000000002	617.251250000003	581.542500000003	621.484499999999	667.243500000003	504.999	670.468499999999	474.416249999989	463.193500000002	592.614999999998	488.699750000002	531.550249999987	617.251250000003	612.150000000003	471.355500000002	437.6658	500.942749999988	510.125000000002	446.869500000002	610.109500000003	480.537750000002	419.322750000002	689.689000000003	464.213749999989	480.537749999989	502.983249999988	408.100000000002	685.608000000003	474.532499999999	501.963000000002
177	143.961305697289	143.961305697289	143.961305697289	433.591	433.591	433.591	1	1	1019.202	1366.07755555556	1350.30999999999	1352.962	1013.74266666667	1404.846	966.255666666672	984.514444444446	1017.16155555555	1073.39066666667	1499.89	1081.15900000001	1388.67366666667	1542.8061	1409.94711111111	1335.61633333334	952.887555555551	1352.962	1040.74	974.418333333332	1390.71433333334	1075.31422222222	1062.167	1385.46177777778	1383.42133333334	1030.883	1085.51644444445	982.474000000002	1073.39066666667	1169.2638	1415.20233333333	1043.801	959.008888888891	1380.511	1034.5842	1125.42766666667	1082.45577777777	993.804666666666	1468.09977777778	1150.7856	1084.61433333333
178	143.959622253307	143.959622253307	143.959622253307	251.994	251.994	251.994	1	1	537.671749999998	708.053499999998	674.385249999998	640.874000000003	464.213750000002	602.820000000002	502.983250000002	464.191	525.428749999999	472.375750000002	784.572250000003	451.970750000002	643.777750000003	609.089249999998	694.790250000003	702.952250000003	501.963000000002	719.276250000003	672.672	509.104749999999	689.689000000003	494.821249999999	557.056500000002	617.402499999999	639.696750000003	541.752750000002	591.744999999998	442.788499999999	462.512500000002	497.881999999999	668.263749999998	506.044000000002	355.046999999999	690.6754	463.193499999999	412.180999999999	427.589499999999	424.648749999999	725.397750000003	386.674750000002	500.942749999999
179	143.959366369842	143.957335886982	143.9685279195	1139.66	1130.43	1149.85	50	32	2327.67272727273	2583.66000000003	2226.66000000003	2312.51428571432	1583.04000000002	2484.72000000002	1755.42000000002	1832.73125000002	1984.92000000002	2194.02000000002	3276.24000000005	1687.08000000002	2180.76000000003	2443.85125000002	2212.38000000003	2233.80000000003	1616.63875000001	2175.66000000003	1897.20000000002	1800.46375000002	3142.62000000001	4699.10217391305	2034.90000000002	2525.52000000003	2464.32000000002	1960.44000000002	4778.69999999997	1875.01500000002	1457.23500000003	1771.86875000002	2415.25625000002	1778.88000000002	1925.76000000002	2219.52000000003	1882.92000000002	1986.96000000002	1893.12000000002	1934.94000000002	3246.10000000004	2757.27083333333	1502.45999999997
180	143.959167292255	143.956930258615	143.967799814648	1160.01	1150.83	1169.27	47	27	2159.34000000002	2680.33124999996	2616.30000000003	2329.68000000003	2021.64000000002	2568.35999999995	1878.83999999997	1880.87999999997	2158.31999999996	2201.16000000002	4516.56000000002	2002.26000000002	2576.52000000003	1996.14000000003	2639.76000000003	2582.64000000003	1936.97999999997	2948.82000000002	1933.91999999997	1902.29999999997	2575.49999999995	1515.71999999997	2041.01999999996	2558.15999999995	2557.14000000003	1609.98500000003	1561.76428571431	1931.88000000002	2403.12000000001	1889.03999999997	2233.86428571431	1916.58000000002	1886.24874999996	2879.46000000002	2067.53999999996	2053.25999999996	1769.70000000002	2016.54000000002	5366.22	2264.40000000002	1558.56000000003
181	143.959958010076	143.95617885082	143.96839678227	34.681	21.418	39.789	33	29	4593.592	6333.0021	6425.75942857143	5976.6336	4696.08	6001.4046	6866.34767567568	4794.75763636364	4462.5	4646.77247619048	7870.64685714286	4541.3553	6020.22445	12505.813787234	6050.19653846154	6088.04485714286	4700.16	6293.84880952381	4719.84171428572	4586.94	5663.45123809524	4492.86114285714	4479.117	6091.91275	6031.718	4490.82171428571	4770.856	4848.73485714286	4618.8981	4760.34	12505.3320408163	4497.41942857143	2348.80733333333	6007.16190476191	4462.72971428571	5758.38506666667	4420.2805	4585.33115	7552.15485714286	4451.6391	4453.54714285714
182	143.959474368828	143.957330027798	143.968084490741	1120.23	1108.01	1129.49	35	22	1423.92000000003	3821.94	3747.48	3003.51454545455	2755.02	3643.12538461538	2729.53692307692	2694.8184615385	2989.62	3162	5569.2	2865.18	3704.37153846153	3627.81384615384	3747.24384615384	3645.48	4220.76	3643.12538461538	2866.2	2728.5	2698.91999999995	2874.36000000005	2809.08	3799.5	3671.70692307692	5746.80615384615	1471.86000000003	2580.66666666667	2782.56	2658.12	3689.34	2701.97615384615	2710.14	3850.34153846153	2879.59	2883.54	2908.88461538462	2548	10888.2310714285	8305.88101265822	2877.42
183	143.959808499331	143.958502408599	143.968754577637	1072.325	1071.2	1080.42	12	11	1313.27000000003	1778.87999999997	2608.14000000005	2400.06000000006	2215.44000000004	1700.33999999997	1261.73999999998	1271.36799999998	1520.81999999997	1578.95999999997	1645.26000000004	2034.63000000004	1796.67600000004	1807.43999999997	2393.94000000006	2387.39200000006	1244.39999999998	1693.20000000005	1548.35999999997	1306.11599999997	1791.11999999997	1571.81999999997	1539.17999999997	1656.47999999997	1665.65999999997	1869.66000000005	1459.41600000004	1899.24000000005	1436.15999999997	1376.99999999998	1802.33999999997	1282.13999999998	1380.72199999997	2329.68000000006	1447.59599999998	1518.69199999997	1493.27999999997	2008.38000000005	2000.21999999996	1849.82000000005	1449.63199999998
184	143.959507647764	143.957675196189	143.968155941413	107.116	103.035	108.153	9	9	2361.934	2928.53175	2962.75015384616	2274.13725	1937.45475	2316.98775	1638.87216666667	1528.73016666667	2333.188	2133.34275	4588.439	2232.48933333333	2604.62733333333	3069.4475	3308.67075	3318.45825	2147.62625	3540.86133333333	2640.407	1218.451875	3551.69107692308	1972.14325	2444.34075	3201.5445	3395.66933333333	1812.0528	2315.02166666667	1573.2255	1991.6256	2169.0515	3427.37975	2352.7555	1746.668	2674.003	2278.40433333333	2504.52352941176	1666.2715	1877.26	4453.39125	1533.84861538462	2201.6995
185	143.963890423655	143.9584042512	143.9684589567	11.728	4.079	20.403	12	9	2706.78354545455	4039.16975	3610.74518181818	4105.849	3006.67675	4060.6445	2954.45716666667	2619.04009090909	2988.31225	3164.8155	5061.46025	2988.31225	3726.036	3702.50754545455	3634.21145454545	3634.21145454546	2714.11381818182	3798.81381818182	3052.11175	2897.3465	3675.02236363636	2908.79754545455	2922.34218181818	3959.59025	3606.66409090909	2858.80418181818	2940.426	2659.851	2825.13518181818	1850.7335	3423.7328	2640.46581818182	2551.35763636364	5753.82	2869.51990909091	3118.90425	2947.56790909091	2887.14816666667	4468.79454545455	3165.83575	3074.7975
186	143.958595114176	143.957665424499	143.966436581149	93.869	91.833	98.954	8	8	1416.107	1951.73825	2066.175	1995.810625	1029.558375	1852.094	1247.20375	594.80575	973.318500000001	914.144000000001	2938.32	859.050500000001	1764.228375	1388.56025	1887.403	1743.820875	1381.4185	1627.29875	1236.431	1307.9605	2320.238	1389.748875	1557.92175	2062.701375	2033.35825	2838.165	1858.22	1270.21125	1282.31957142857	1401.78533333333	1880.1885	1314.082	387.695	1245.62	1185.381	900.880750000001	585.671333333334	510.166666666667	2394.820125	714.155555555556	1288.57575
187	143.965958740938	143.958404541016	143.969064427936	129.578	127.544	130.599	5	5	2109.99630769231	2921.85923076923	2841.60738461539	2749.95230769231	1984.54833333333	2764.80292307692	1976.336	1701.74492307692	2114.07753846154	2033.57323076923	3419.54415384615	2066.12307692308	1642.66	2782.95023076923	2683.47666666667	2862.98338461538	1839.51075	2696.8215	2133.51815384616	2032.45292307692	2851.76	2003.99769230769	2154.72738461538	2778.84246153846	2824.25561538462	2185.30223076923	2019.0435	1922.11476923077	2140.4845	2142.69676923077	2932.76953846154	2085.58538461538	1770.45292307692	2819.11015384615	2068.16369230769	3537.27342307692	2138.76114285714	1897.62923076923	3176.99861538462	1951.98553846154	2016.96875
188	143.959191894531	143.958218136349	143.969070791888	141.815	139.77	150.959	7	6	1834.28775	2373.978	2420.033	2373.24375	1764.01225	2355.75725	1620.75981818182	1504.25416666667	1604.85325	1629.117	2772.24566666667	1754.83	1900.674	2245.673	2562.68007692308	2359.83825	1709.101	2385.53933333333	1860.936	1711.9795	3777.28172222222	1810.8105	1817.06525	2445.53925	2444.519	1848.844	2052.79546153846	1660.76025	1991.528	1913.23138461539	2481.2545	1780.33625	1531.78966666667	2359.83825	1817.06525	1771.154	1397.50009090909	1587.8805	2592.45525	1656.886	1830.294
189	143.959921015892	143.958012785735	143.968350288731	117.338	115.284	122.448	6	6	1440.593	1944.424875	1548.79371428572	1432.48114285714	1025.38714285714	1403.71657142857	984.575714285714	864.475428571428	1205.9355	1018.24514285714	2040.57142857143	1057.016	1663.70742857143	1751.26	1661.02514285714	1654.90342857143	1151.90257142857	1747.74942857143	1211.07914285714	1270.297	1249.70416666667	1419.318	1243.578	1711.01914285714	2029.27725	1126.39542857143	1318.20914285714	1033.39657142857	1235.566	1249.959375	1792.391	1209.87885714286	744.32625	1451.86657142857	1148.84171428571	1055.99571428572	842.756000000001	911.115142857144	1967.11085714286	888.668857142857	1313.06175
190	143.959386347468	143.95783267804	143.966489477382	80.087	69.387	85.696	8	5	1997.7474	2408.9283	2683.31727272727	2426.20854545455	1619.2161	2458.56245454545	1556.93618181818	1333.49645454545	1453.0725	1288.742	3348.53509090909	1040.604	6869.43131707317	2487.11481818182	2778.20263636364	2810.85136363636	1534.2624	2808.81081818182	1617.1755	1287.60057142857	2729.035	1545.603	1871.18018181818	2891.45290909091	2752.7694	1547.9046	2255.823	1638.70172727273	1214.14	2018.09945454545	2854.21663636364	2232.52936363636	1146.17345454545	2245.6803	1603.7544	1480.41572727273	1064.14445454545	994.765909090909	2619.04009090909	1021.293	1592.64572727273
191	143.967278124884	143.967278124884	143.967278124884	198.939	198.939	198.939	1	1	1056.0105	1373.3238	1446.7854	1266.1923	979.9317	1223.3397	907.978	678.4995	1101.816	965.1092	1864.0881	1095.6948	1426.5603	1246.8066	1335.5727	1395.7704	946.7439	1382.371	1207.35709090909	948.3232	1537.7076	991.7316	1115.5518	1574.28081818182	1522.0128	1156.5664	1188.6495	826.443	990.6142	1101.89454545455	1381.3508	1110.9978	572.3883	1202.9337	1064.14445454546	837.6663	642.789	727.4026	1410.0546	679.5198	1056.528
192	144.068568485281	144.068568485281	144.068568485281	266.295	266.295	266.295	1	1	8.16228571428571	9.18257142857142	5.10499999999999	9.18225000000004	11.2215714285714	12.2537142857143	6.12171428571428	11.2231428571429	559.744714285714	661.122000000003	336.41142857143	652.982857142857	10.2028571428571	6.12171428571428	9.18257142857142	6.12171428571428	8.16228571428571	10.2028571428571	12.2434285714286	8.16800000000005	6.12171428571428	9.18257142857142	10.2028571428571	8.15542857142853	10.2028571428571	3.06085714285714	6.12171428571428	4.08114285714289	7.142	3.06085714285714	4.084	1.021	11.2310000000001	8.16228571428571	4.08514285714286	9.18257142857142	11.2231428571429	8.16228571428571	9.18257142857142	12.2331428571429	14.284
193	145.050762818591	145.048910007079	145.056413191456	112.228	110.176	113.271	3	3	7.14174999999998	11.22275	10.2025	15.30375	15.30375	19.3895	22.418	44.891	18.3645	9.18225000000001	7.14175000000001	17.34425	8.16199999999998	18.342	21.4242	13.26325	22.4455	9.18225000000001	11.22275	15.30375	13.26325	11.22275	3.06075	8.152	8.16199999999998	19.3847499999999	14.266	26.5265	7.14233333333335	11.2255	10.19	13.26325	26.5265	11.2112	9.18225000000001	12.243	15.28125	24.486	10.2025	9.18450000000002	25.5062499999999
194	145.057533358935	145.057533358935	145.057533358935	58.16	58.16	58.16	1	1	348.644571428572	285.68	62.2374285714286	23.46575	226.503428571429	69.3794285714286	246.909142857143	211.199142857143	180.438857142857	21.426	451.986571428571	207.118	101.008285714286	59.1745	58.15425	22.4462857142857	61.2171428571429	32.6217142857143	28.592	47.9534285714286	6.12171428571429	125.495142857143	34.6885	55.0954285714285	136.603428571429	45.9128571428572	57.134	156.081857142857	17.3448571428572	132.751666666667	65.2982857142857	179.545142857143	91.8257142857143	58.1562857142857	113.251714285714	109.170571428571	72.4301428571428	215.280285714286	311.17625	38.7708571428572	19.4017142857143
195	145.940567883943	145.930175981038	145.9410543286	1077.33	1076.34	1077.41	5	5	829.260000000016	755.82000000002	715.02000000001	847.238000000021	596.700000000008	722.160000000019	673.199999999988	661.234000000017	787.440000000021	627.300000000012	672.180000000018	819.060000000016	925.140000000018	820.079999999985	874.140000000023	843.540000000023	641.580000000017	969.000000000019	624.239999999989	699.720000000019	820.080000000022	615.060000000016	763.98000000002	763.980000000015	979.200000000019	498.780000000013	945.540000000018	733.379999999987	665.105000000012	751.74000000002	871.080000000017	747.660000000015	484.500000000013	818.040000000022	758.88000000002	592.760000000015	869.438333333349	615.060000000016	637.499999999989	649.740000000017	655.860000000018
196	145.952690368652	145.952690368652	145.952690368652	1150.89	1150.89	1150.89	1	1	528.632500000019	469.327499999991	659.940000000025	468.180000000018	439.620000000017	511.020000000019	520.199999999991	484.329999999992	505.11499999999	570.180000000022	1006.74000000004	472.260000000018	652.800000000025	653.819999999988	641.580000000024	752.76000000002	483.480000000018	648.720000000025	468.179999999992	449.819999999992	651.332499999987	465.119999999992	273.359999999995	620.160000000024	560.33000000002	468.180000000018	489.600000000019	527.34000000002	476.485000000017	418.199999999993	666.060000000025	465.120000000018	499.799999999991	637.500000000024	441.659999999992	497.759999999991	481.440000000018	547.740000000015	994.499999999982	474.300000000018	509.999999999991
197	145.954636298941	145.954636298941	145.954636298941	1157.99	1157.99	1157.99	1	1	444.719999999992	574.25999999999	683.399999999988	652.799999999988	455.939999999992	638.519999999989	464.099999999992	526.319999999991	527.339999999991	691.559999999988	978.179999999983	500.819999999991	634.439999999989	537.53999999999	621.179999999989	624.239999999989	464.099999999992	586.49999999999	548.75999999999	504.899999999991	679.319999999988	529.379999999991	529.379999999991	652.799999999988	715.019999999987	528.359999999991	460.019999999992	515.872499999992	464.099999999992	538.55999999999	822.119999999985	486.539999999991	447.779999999992	660.959999999988	527.339999999991	522.239999999991	521.219999999991	472.259999999992	996.539999999982	502.859999999991	451.859999999992
198	145.954931870537	145.952405519358	145.963194997687	1069.23	1069.16	1071.29	27	27	1370.87999999998	2081.81999999996	1423.91999999997	1463.50399999997	1395.35999999998	1500.41999999997	1546.31999999997	1486.13999999997	1610.57999999997	1696.25999999997	1721.75999999997	1484.09999999997	1602.49599999997	876.179999999984	1561.61999999997	1493.27999999997	1553.45999999997	1443.29999999997	1691.15999999997	1415.75999999997	2076.71999999996	1422.89999999997	1681.97999999997	1587.58166666664	1130.15999999998	1521.83999999997	1451.66799999998	1458.59999999997	1494.29999999997	1396.37999999998	1605.47999999997	1526.93999999997	1405.55999999997	1423.64599999997	1644.06999999997	1586.09999999997	1415.75999999997	1357.61999999998	1689.36599999997	1568.76999999997	1636.07999999997
199	145.954002358758	145.95228600604	145.962003114999	12.241	4.078	18.362	11	7	893.739	1350.92133333333	1404.846	1372.34833333333	1065.112	1310.001	986.017666666667	903.9415	1161.13933333333	1110.00177777778	1809.87422222222	1051.51555555556	1376.27977777778	957.698	1339.55177777778	1196.899875	912.774	1089.66514285714	1104.299	939.010666666667	1400.76511111111	997.8045	1000.58	1370.15844444444	1382.40111111111	1075.08	1118.28533333333	1073.39066666667	1032.46488888889	1088.57711111111	1260.8395	987.575111111111	624.4032	1446.83266666667	989.6425	1061.14666666667	1058.99066666667	1045.84166666667	1808.03066666667	1091.63777777778	1083.78755555556
200	145.953478376833	145.952033117877	145.962394609843	33.661	22.445	38.763	11	9	954.635	1453.85625	1306.94025	2255.823	1082.768	1246.7455	852.654285714285	962.71875	1028.412	1045.75625	1720.35225	1005.9665	1385.4995	1341.62875	1277.5095	1336.5275	1073.709	1349.79075	1099.8295	951.310125	1279.231	1010.724	1078.40425	1280.41375	1339.58825	1012.487625	1052.898	1042.6955	1077.384	967.197	1312.0415	948.8325	984.54125	1326.3695	1076.36375	911.753	1058.777	939.65025	2220.14171428571	1033.639875	1031.47275
201	146.062805692445	146.060359237218	146.072846070695	143.834	139.775	144.882	21	21	340.048500000001	631.5038	460.1102	409.5814	211.2228	374.401166666666	208.3656	493.472571428571	1079.3716	1280.602	919.320333333335	1295.61166666666	405.0194	715.571999999998	373.3932	265.252	307.070166666666	304.0792	233.656333333333	336.655000000001	253.3072	69.3736	83.6728000000001	166.287166666666	356.038166666667	135.704333333333	60.1406666666665	538.735999999999	241.7874	222.1856	311.161	95.8988	1330.056	907.978	256.061833333333	441.8332	1200.864	726.6896	1081.55333333333	1085.4928	1329.3206
202	146.063135851527	146.060953449401	146.072101903224	91.839	84.681	95.904	21	21	204.05	362.18875	403.295	127.625	399.952000000001	287.962285714286	270.451428571429	485.656000000001	324.450857142857	350.929142857143	32.6491428571429	519.30725	523.406571428571	695.64	595.346285714285	502.050857142857	180.590571428571	583.603428571429	379.812	216.293	171.408	26.5088571428571	47.9467142857143	64.2240000000001	263.2245	90.8054285714285	54.1205714285714	270.375714285715	398.931714285714	308.126285714286	389.749142857143	294.862571428572	1152.90818181818	838.539545454545	419.631	626.455428571428	912.13542857143	876.670857142856	733.020500000001	604.009142857144	353.0065
203	146.059279794768	146.057883517377	146.068670178611	156.095	154.047	157.126	7	7	22.4253333333333	27.5444999999999	12.244	21.4059999999999	33.6709999999999	23.4692	23.4446666666667	52.0795000000001	734.639999999998	691.6956	177.5148	618.2412	22.4444	26.5304	20.404	23.4676666666667	57.1984	63.3123333333331	44.8976	65.3056000000001	21.4059999999999	72.4436666666665	65.3056000000001	49.9963333333335	27.5454	47.9494	65.2928	42.8469999999999	114.258666666667	17.3468	103.137833333334	17.3456666666666	172.436333333333	94.767	118.339333333334	166.287166666667	262.225666666666	119.379	47.9494	272.3845	77.5656000000001
204	146.165281140472	146.161568466369	146.173814396547	43.876	42.833	46.931	48	45	890.709428571428	1143.74028571429	1198.79375	1970.1993	1335.50725	1488.42316666667	1863.04171428571	1696.9252	62.2352500000001	86.72125	16.324	147.941428571429	1680.38918181818	2100.7977	1480.43457142857	1700.81628571428	881.526857142857	881.526857142857	484.61875	823.34175	601.918	735.690375	410.499428571429	559.314588235294	739.645	754.985	546.854	1722.393	806.063333333333	970.291714285715	886.228000000001	731.977333333333	1602.028	1731.42485714286	1042.6955	1148.84171428571	851.938571428571	1202.894	610.757333333333	1068.20175	1449.89366666667
205	147.045011481029	147.042621059558	147.051160008372	294.837	292.822	296.908	4	4	68.3567500000003	144.911	180.5754	214.252500000001	17.3467999999999	220.406399999999	76.5187500000003	9.17100000000005	1146.80114285714	1472.43719999999	669.284000000003	1265.42000000002	133.652750000001	177.567	152.017250000001	158.138750000001	16.3232	130.591999999999	105.08575	47.9588000000003	83.6727999999996	58.1514	49.9922500000002	79.5795000000003	87.7415000000004	75.4948	48.0222499999999	166.2926	53.0530000000002	15.3059999999999	118.349000000001	15.3037500000001	8.1616	169.361500000001	63.2555000000003	89.7776	123.4442	22.4708000000001	57.1340000000002	102.025	40.8100000000002
206	147.076318970698	147.073448320121	147.085478665919	56.1215	51.012	58.166	52	49	272.187428571429	497.899428571429	525.815	899.934	341.795714285714	469.725714285714	286.700285714286	602.036	724.813714285715	1036.61028571429	393.8165	518.889142857143	385.668	856.019714285715	602.988857142857	392.81	1654.8455	843.346	656.431555555555	1045.72777777778	215.280285714286	176.509428571429	143.85525	196.915142857143	133.451571428571	125.495142857143	104.0655	495.858857142857	291.801714285714	168.6575	268.335142857143	190.793428571428	1323.37233333333	478.514	226.503428571429	414.178	1114.152	1047.83342857143	861.091	1150.842	419.631
207	148.061136948435	148.057318290805	148.07067606375	54.073	52.021	66.321	49	45	1103.8564	1510.86683333333	1519.248	1495.6132	556.081666666667	1628.76083333333	1113.0382	1642.43	768.210600000001	702.9178	616.321600000001	644.1344	1493.32333333333	1556.8252	1411.05514285714	1559.83483333333	771.422399999999	965.223	522.3424	840.6122	1142.624	529.5876	471.332400000001	813.205666666667	1129.052	630.4836	424.403200000001	1019.313	783.513600000001	932.538200000001	1053.91825	926.523200000001	1547.6434	1687.7416	823.462799999999	1041.6242	1164.10525	1556.77433333333	1669.0472	1597.792	538.6656
208	149.050226576683	149.045749664307	149.054703489059	844.7415	841.695	847.788	2	2	42.8520000000003	90.8054285714292	105.163000000001	79.5822857142863	51.0142857142853	105.015857142856	38.7708571428568	68.301714285714	85.7760000000003	132.637142857144	46.9331428571432	84.6125714285724	80.602571428572	93.8662857142849	110.283428571429	81.6228571428564	40.8114285714289	63.2577142857147	59.1268571428578	38.7708571428574	80.8057142857139	51.0142857142853	76.5857142857145	71.3599999999997	69.379428571428	63.3108571428574	59.2179999999995	43.8661428571426	63.2045714285711	54.0751428571424	73.4605714285708	45.9128571428568	44.9239999999996	96.9271428571436	85.7040000000006	102.028571428572	72.3794285714282	48.9737142857146	53.0205000000003	89.7851428571435	89.722285714285
209	149.953726375804	149.951810154463	149.962942294974	43.876	42.85	44.896	9	9	51.0083333333333	91.83	31.6324	31.6262	38.7726666666667	49.9963333333333	80.5931666666667	56.1183333333333	556.081666666667	572.3322	458.1596	202.026	30.612	70.4904000000001	35.7116666666667	35.7116666666667	47.9556666666667	35.7116666666667	33.671	57.1386666666667	8.1616	7.1414	16.3264	16.3226666666667	12.242	11.2236666666667	12.2424	35.707	21.427	20.4033333333333	10.214	10.2116666666667	77.5326666666666	60.1996666666667	18.366	35.7116666666667	94.8786	43.9202	136.8676	78.5707999999999	36.726
210	150.057618131446	150.056335019394	150.067563703948	87.748	84.68	88.767	18	18	166.306571428571	298.943714285715	407.379	516.2465	380.833	392.81	329.54075	536.670285714285	329.275428571428	297.923428571428	180.58425	350.683428571428	453.006857142857	569.319428571428	467.2745	412.195428571428	192.834	205.249714285714	87.8060000000001	198.927857142857	189.7665	56.1157142857144	77.5390000000001	163.24	169.367428571428	59.2262857142857	32.6765714285714	277.542	83.6634285714285	181.6045	157.1185	140.799428571429	644.5034	357.1	93.9451428571428	124.474857142857	399.938	507.06425	144.758857142857	319.33825	168.347142857143
211	151.035073823336	151.034306974493	151.044227069357	45.905	43.859	45.921	5	5	228.544	385.668	399.952	348.9255	304.045142857143	427.499714285714	318.329142857143	372.404285714286	263.233714285714	296.903142857143	287.680285714286	271.396	351.98625	356.329	396.891142857143	417.004714285714	294.862571428572	284.659714285714	212.219428571429	244.868571428572	380.566571428572	250.990285714286	250.18	447.198	343.836285714286	250.990285714286	265.265	395.857	305.065428571428	283.639428571428	384.970857142857	280.814285714286	459.128571428572	453.006857142857	233.645428571429	261.193142857143	394.83675	407.721	366.539	394.850571428571	200.996285714286
212	151.949055128995	151.948505457592	151.949604800397	43.873	43.87	43.876	2	2	41.8336666666667	77.5453333333333	92.8382	75.4948	55.098	112.236666666667	62.2403333333333	52.0285	317.323666666667	385.686	243.8278	105.094333333333	83.6564	84.7762	90.7948333333334	92.8503333333333	61.21	60.1996666666667	44.8946666666667	55.098	80.6115999999999	53.0486666666667	36.7704	93.8706666666667	77.5453333333333	48.976	47.9588	75.4948	77.5453333333333	53.0573333333333	76.605	34.7196666666667	97.936	89.7746666666667	53.0486666666667	81.6266666666667	77.5352	85.8816	105.2042	94.8786	40.8133333333333
213	154.968998670799	154.963954029467	154.979205322266	1071.34	1071.2	1073.33	46	46	751.946666666652	1239.29999999998	1147.49999999998	1120.76833333335	446.760000000012	1216.85999999998	843.539999999985	826.335714285699	928.199999999983	931.259999999983	1290.30000000002	810.59333333332	1079.90166666665	1222.97999999998	1065.90000000002	1133.02833333335	678.299999999988	1027.13999999998	644.639999999989	938.215454545456	1203.59999999998	869.039999999985	573.23999999999	1373.93999999998	1072.01999999998	857.820000000017	828.571666666651	793.560000000011	1018.97999999998	835.379999999985	1202.57999999998	785.399999999986	728.448333333319	1013.88000000002	973.754285714269	708.871428571415	951.659999999983	646.680000000009	1433.06428571426	861.265000000015	729.297142857131
214	155.002178869515	155.002178869515	155.002178869515	1075.34	1075.34	1075.34	1	1	916.061250000008	1355.57999999998	1385.16000000001	1332.73125000001	915.960000000009	1357.62000000001	970.019999999983	957.932500000009	1021.01999999998	1132.20000000001	1546.32000000002	1001.43125000001	1313.32750000001	1380.05999999998	1286.22000000001	1357.24125000001	932.280000000009	1227.06000000001	1043.45999999998	910.955000000008	1279.08000000001	960.84000000001	1008.78000000001	1232.16000000001	1279.62625000001	1034.28000000001	995.718750000009	985.32000000001	1066.92000000001	949.619999999983	1413.72000000001	936.360000000009	981.421250000009	1220.94000000001	1021.80624999998	992.655000000009	1025.33500000001	890.460000000009	1590.08624999997	1028.39875000001	962.718750000011
215	155.071297002594	155.06825234475	155.079658819705	293.853	289.756	296.898	11	10	11.2236666666666	26.5286666666667	36.7259999999999	25.5083333333332	20.4057142857143	37.7505714285714	21.427	37.7153333333332	1403.91314285714	1716.12057142857	1449.89366666667	1700.8162857143	34.6913333333331	28.5693333333331	27.5444999999999	20.4033333333333	49.996333333333	65.3013333333335	91.8149999999997	85.7080000000002	17.3456666666667	19.3863333333332	12.244	27.5219999999999	21.4269999999999	18.3651428571428	12.254	25.5041666666668	16.3253333333334	13.2643333333332	20.4033333333333	14.2823333333333	23.4446666666668	17.3456666666667	21.427	18.3659999999999	19.3854285714287	32.6773333333334	10.2033333333334	26.5243333333333	11.2236666666667
216	157.008870990928	157.008870990928	157.008870990928	61.238	61.238	61.238	1	1	192.672	232.625142857143	279.558285714286	300.984285714286	302.982428571428	303.024857142857	287.720571428572	282.619142857143	138.525714285714	143.860285714286	191.813714285714	161.205142857143	200.996285714286	257.112	236.706285714286	209.129285714286	76.5214285714286	114.176	44.8925714285714	77.5417142857143	270.375714285714	600.443428571429	463.209714285714	326.491428571429	169.225142857143	216.300571428571	177.529714285715	237.726571428571	102.014285714286	180.691714285714	210.178857142857	160.184857142857	313.227714285714	283.639428571429	112.231428571429	130.596571428571	117.332857142857	338.734857142857	254.015571428572	127.75	90.8690000000001
217	157.974881487243	157.971653101909	157.985720526463	88.755	84.675	89.782	47	47	287.720571428571	907.034	820.884000000001	1094.7819	519.773833333334	1142.499	604.944714285715	652.982857142857	329.321571428571	294.828166666667	701.956571428571	357.100000000001	794.709833333333	870.303714285716	717.260857142857	626.4028	675.460666666667	695.398285714285	368.323142857143	802.8974	834.593714285715	575.373999999999	513.2612	905.981999999999	832.553142857142	686.037333333334	482.069333333333	721.342	414.255333333333	541.771714285715	700.911749999999	558.096285714286	505.065	834.593714285715	419.689714285715	358.137	368.271571428572	368.323142857143	496.461714285715	516.264571428572	686.609555555555
218	158.960810668648	158.960211133676	158.961410203621	345.3795	342.831	347.928	2	2	800.896250000003	979.440000000004	1082.14222222222	925.366749999998	671.406750000001	1362.67090909091	685.594250000003	643.777749999998	619.476000000001	622.352500000003	694.875375000001	565.218499999998	1052.898	959.034999999997	902.921249999997	947.812249999997	638.676499999998	1096.554	639.302500000001	728.942500000001	1037.566	614.190500000003	693.770000000003	1070.60625	945.771749999997	663.243750000001	761.199750000001	843.723777777779	653.980250000003	665.692	1034.5335	698.956875000001	645.272000000001	1076.36375	640.795500000001	627.453749999998	594.805750000002	756.066999999999	737.640750000003	603.544	665.692
219	158.960801684667	158.960138876607	158.960925160899	453.028	446.878	458.135	3	2	3648.04594594594	4096.75416216216	4136.53837837838	601.604600000003	2863.33340540541	4576.20497297298	3094.97156756757	2894.58343243243	2606.8595945946	2596.58783783784	2849.04735135135	2595.08627027027	4201.12032432433	4000.228	3955.97924324324	4054.07067567567	2980.68313513513	4777.16627027027	2756.40513513514	3219.0347027027	3985.03440540541	2669.02702702703	3130.18918918919	4722.83108108108	4323.9054054054	2903.22767567568	3387.2972972973	3412.23567567568	2783.73967567568	3034.82162162162	4542.96518918919	3389.42762162162	2984.83632432433	4743.23648648649	2708.38702702702	2702.10508108108	2611.89189189189	2934.76367567567	2818.5587027027	2702.10508108108	2721.06081081081
220	158.961134565957	158.957576879719	158.971975773941	1074.33	1072.22	1096.72	80	62	1911.13999999996	3066.11999999995	2837.64000000003	1811.52000000005	1338.23999999998	6323.4188	2332.73999999996	1321.91999999998	2093.03999999996	1949.21999999997	2170.56000000006	1846.65199999997	2536.60399999995	2992.67999999995	1679.94000000005	2493.68000000006	1850.27999999997	2220.53999999996	2080.79999999996	3327.24000000005	1762.55999999997	1418.81999999997	1682.99999999997	1843.13999999997	2083.85999999996	1767.66000000005	1051.63799999998	2058.36000000006	6844.86611111116	2226.65999999996	2490.83999999996	1797.23999999997	1734.15999999997	2833.56000000008	1567.21499999997	1619.63999999997	8859.20000000003	1713.60000000003	1144.63999999998	913.667999999982	8150.80538461538
221	158.961279568405	158.961261443099	158.961524456486	367.297	360.155	370.34	5	3	857.010000000004	895.779499999998	924.346499999997	854.969500000004	628.473999999998	1014.1285	709.073750000003	563.178000000002	545.833749999999	535.631249999999	645.897375000001	543.238499999999	1088.57711111111	909.154125000001	884.665125000001	1036.54577777777	679.486500000003	1075.3435	623.372749999998	747.843249999998	917.204749999997	659.6165	747.843249999998	1103.9105	1023.06	687.648499999998	744.326250000004	786.612750000003	632.555000000003	671.324500000003	1079.4245	700.911750000003	615.210750000003	1059.0195	645.897375000001	653.119999999999	616.306500000001	654.461	712.658000000001	668.792	659.081499999998
222	158.967731236455	158.963590540158	158.971871932751	1105.415	1103.84	1106.99	2	2	786.302499999984	1152.60000000003	927.179999999983	925.362499999982	732.359999999987	980.219999999983	875.160000000024	766.019999999986	831.300000000022	732.359999999987	805.799999999986	674.219999999988	995.91499999998	1126.08000000003	1006.73999999998	1007.75999999998	748.469999999985	940.439999999983	794.580000000021	897.600000000024	1002.65999999998	705.840000000027	689.520000000026	1061.81999999998	911.879999999984	695.639999999988	686.459999999988	807.839999999986	676.259999999988	926.160000000025	1044.99499999998	768.059999999986	869.040000000023	1006.73999999998	724.200000000019	865.980000000023	716.039999999987	729.042499999985	1014.90000000003	686.459999999988	786.420000000021
223	158.961748919626	158.961707389578	158.961790449674	337.7255	334.659	340.792	2	2	4428.48285714286	5082.55140816326	5144.79506122449	4787.5995	3643.44028571429	1387.65333333334	3837.21781632653	3425.09914285715	3121.97012244898	3238.38685714286	3846.86183673469	3259.03040816326	5387.00081632653	5032.4653877551	4955.35828571429	4890.71851020408	3706.82832653061	5953.18028571428	3474.42030612245	3941.98448979592	5162.64571428571	3429.37722448979	4041.75589795918	5982.83575510204	5334.05371428572	3717.47493877551	4115.3386122449	4119.30536734694	3606.63785714286	3806.04632653061	5757.47228571428	4024.00685714286	3476.46108163265	5770.29275510204	3527.12771428572	3399.932	3216.96085714286	3706.25314285714	3892.31214285714	3377.693	3473.39991836734
224	159.966495768229	159.966209895762	159.967774815269	1078.41	1073.38	1079.44	5	4	642.600000000007	831.300000000012	945.54000000001	927.295000000008	620.160000000006	466.140000000012	612.000000000009	566.892857142864	544.421428571436	704.820000000007	661.980000000007	577.320000000006	988.38000000001	804.780000000011	948.600000000009	931.260000000009	608.940000000008	916.980000000009	582.420000000008	589.560000000008	827.220000000012	583.440000000008	573.240000000008	923.100000000009	986.34000000001	613.020000000006	635.460000000006	699.719999999988	640.323750000006	573.240000000008	894.540000000009	652.800000000007	615.060000000009	946.560000000009	585.278571428579	589.364285714293	604.580000000005	648.720000000007	561.000000000008	613.020000000006	568.140000000008
225	159.971159793871	159.971159793871	159.971159793871	84.675	84.675	84.675	2	1	90.7948333333335	230.557666666667	171.556	184.680333333333	110.190857142857	309.146571428572	67.342	80.5931666666666	203.666666666667	179.549333333334	316.303333333333	205.077428571429	114.277333333333	108.155333333333	126.500666666667	103.053666666667	87.8203333333335	112.236666666667	217.290428571429	162.225428571429	117.338333333333	322.425333333333	277.530666666667	147.948333333333	229.575	309.161	262.225666666667	113.2385	230.557666666667	58.1494999999999	100.947	55.143	67.2822857142858	236.678666666666	227.534333333333	206.073666666667	181.619333333333	50.0371666666666	181.458285714286	183.63	290.781428571429
226	160.075117863507	160.068120971527	160.08632772167	271.402	257.09	277.513	37	32	81.6200000000003	149.976749999999	97.9439999999991	255.062500000001	748.973600000005	1026.3715	740.701500000003	1985.476	4844.89133333332	3262.87371428571	1068.36114285715	5818.68942857143	278.2416	424.527999999999	288.730750000001	227.515750000001	1367.16250000002	1937.52257142857	1549.88633333334	1773.1076	205.070250000001	136.713499999999	86.7212500000004	124.470500000001	189.023750000002	109.3005	74.4782500000003	184.665250000001	410.140500000002	199.241249999999	218.333500000001	115.28825	1227.12175	781.511500000003	265.590000000001	435.646750000002	1207.9168	378.512749999996	161.199500000001	766.538666666665	995.637500000002
227	160.074544435371	160.073276550902	160.082479653948	236.69	234.649	237.75	14	14	506.0192	787.748800000001	565.264666666665	791.649333333335	465.835333333332	704.9582	419.357000000001	1039.5838	612.12	590.6958	140.8152	853.879500000001	1321.11583333334	1050.806	1312.9545	1271.10866666667	1618.4896	1060.97333333333	676.3926	1528.2596	1463.08971428571	1183.432	1621.30966666666	2312.2264	1339.77066666666	1273.39483333333	853.070400000001	1484.645625	953.855833333335	986.392	1291.8264	1052.79916666667	2170.475	1814.068	872.271	884.686800000001	1608.04533333333	1625.391	821.234166666668	1740.60742857143	873.2912
228	160.078752772274	160.074544874288	160.083187491988	366.292	365.244	370.368	9	9	8.16228571428571	19.3854285714286	16.3222857142856	16.3253333333332	11.2236666666667	16.3253333333332	9.18300000000002	60.1884285714287	776.410250000003	947.889666666669	538.691999999999	1177.068875	11.2218333333333	25.5071428571428	14.284	12.244	43.8722857142857	26.5286666666667	44.8925714285714	31.6288571428571	23.4665714285714	12.2331428571428	9.18257142857142	17.3448571428571	13.2621666666667	7.14233333333335	7.142	13.2618571428572	17.3456666666667	23.4665714285714	17.3424285714286	7.14116666666664	49.994	44.8925714285714	9.18257142857142	17.3497142857142	40.8066666666665	15.3174999999999	20.422857142857	36.7302857142857	42.8469999999999
229	160.077913391136	160.077509416853	160.07831736542	121.4045	121.388	121.421	2	2	28.5656	79.508	71.4280000000001	90.8155999999998	144.0174	135.6866	120.3836	174.4542	97.9392	166.3252	41.8282	160.1714	107.016	152.1886	145.0388	111.2018	139.7674	157.1108	97.9583999999998	133.6462	60.2035999999999	19.3838	16.3264	23.4446666666667	65.2288	23.4646	37.7548	193.648	103.0604	108.1412	122.32	64.3482	475.5064	279.5348	111.2018	172.4476	346.868	320.656800000001	160.2028	261.934399999999	112.222
230	160.073996607565	160.073816924043	160.074314872626	520.372	520.315	528.477	3	2	0	7.14116666666664	6.12239999999997	6.1212	3.0606	12.2660000000001	2.03866666666666	1.02133333333334	340.048499999997	467.2516	14.2828	684.688400000012	7.1414	6.12699999999995	9.19199999999989	6.1212	10.2033333333335	7.14279999999997	23.4638333333333	9.18300000000011	7.14116666666664	5.10166666666663	10.2016666666668	10.2033333333335	10.2033333333333	7.14116666666664	8.16266666666661	2.0404	3.0606	5.10166666666673	5.09666666666675	4.08159999999998	5.10166666666663	6.1212	6.12699999999995	7.14233333333328	5.101	5.10199999999998	3.06099999999998	6.12199999999996	5.10166666666663
231	160.075324388967	160.07478139389	160.075867384045	394.3225	392.803	395.842	2	2	12.2355	12.2430000000001	9.18337500000001	10.2025	11.224125	13.26	6.12525000000002	19.3705	369.330499999999	327.741	204.2	375.452000000002	16.3240000000001	14.2835000000001	7.14349999999999	7.14175000000003	20.4050000000001	18.351	7.14174999999998	20.4050000000001	10.2025	13.2632500000001	10.2025	12.2430000000001	9.18225000000004	10.2025	6.12225000000001	11.22275	7.14612500000003	9.17550000000001	10.2025	10.2025	16.326	20.4050000000001	5.10187500000001	14.2922500000001	19.3847499999999	14.2835	5.10125000000002	17.3442500000001	24.4860000000001
232	161.080748999567	161.077665953894	161.090074975084	270.8695	266.289	272.423	14	13	12.2420000000001	22.4473333333334	18.384	35.71	34.6913333333334	81.6933333333335	63.2577142857143	180.569499999999	1073.358	1291.68171428571	836.872666666665	1283.42957142857	38.7382857142858	52.0285000000003	49.9870000000001	40.8114285714286	133.488999999999	215.280285714286	197.944666666667	172.605333333335	20.4066666666665	22.4473333333334	23.4676666666667	33.6710000000001	16.3253333333332	33.6985000000001	20.4033333333333	24.4880000000001	51.0142857142857	23.4868333333334	25.5291666666667	15.3042857142857	88.8415000000001	91.8149999999997	44.9753333333332	65.2906666666665	158.151666666667	21.427	57.136	100.914000000001	147.048
233	161.094937928834	161.09361827661	161.095668576087	384.627	381.609	384.737	6	6	41.7926666666666	83.6673333333335	97.8559999999998	126.645333333334	59.1793333333335	111.216333333334	62.2403333333335	151.009333333334	69.3826666666668	94.8910000000002	36.7320000000001	101.013	69.3713333333331	98.9561666666664	69.3826666666662	42.8540000000001	68.3623333333335	111.198166666667	45.9525000000001	110.178	143.867	78.5656666666669	115.278833333333	172.577166666667	84.6738333333338	69.3713333333338	35.7116666666668	121.399833333334	32.6506666666667	64.2726	87.7486666666669	76.5250000000002	92.7680000000003	66.3108333333331	41.8336666666668	26.5286666666667	59.169666666667	80.6063333333335	17.3286666666666	35.7058333333332	9.18149999999997
234	161.953795536229	161.953795536229	161.953795536229	297.912	297.912	297.912	1	1	14.2835000000001	16.3239999999998	23.4657499999998	16.3240000000001	9.18225000000004	19.3847500000001	6.12149999999994	10.2024999999999	24.4860000000001	17.3442500000001	54.0864999999999	23.4657499999998	18.3645000000001	17.36975	8.16200000000003	15.3037500000001	21.4252499999998	22.4454999999998	40.8099999999996	10.2024999999999	17.3442500000001	14.2834999999999	19.3847499999998	19.3847499999998	22.4455000000001	25.5062499999998	20.3799999999998	6.12150000000003	22.4124999999999	7.14175000000003	19.3847499999998	10.2024999999999	8.16199999999992	13.2632500000001	17.3442499999998	35.7174999999999	43.8814999999999	8.17399999999998	63.2554999999994	49.9922500000002	80.5010000000004
235	162.048403344214	162.043047167969	162.050074441943	187.717	184.65	188.749	6	6	242.8076	654.9684	551.9282	706.975499999998	24.4848	684.531833333331	389.767333333332	14.2856	237.7066	292.835666666666	124.480666666666	244.839999999999	347.8882	472.3526	546.184	383.6704	21.4494	826.524000000001	413.234999999999	601.015600000001	83.6564	31.6262	34.7344	38.7676	110.196	38.7726666666666	35.7058333333332	737.6046	198.965	33.6654999999999	227.5492	119.5038	1348.62885714286	867.17	212.2432	290.814	607.019	325.5076	449.893499999999	585.5948	71.4233333333332
236	163.068246158049	163.067244585823	163.069247730276	58.1595	58.159	58.16	2	2	142.74	185.692	129.558142857143	129.57175	101.008285714286	90.869	88.7648571428571	89.782	114.176	168.347142857143	267.3055	105.001142857143	68.3591428571428	86.7242857142857	82.6431428571428	71.42	37.7505714285714	45.9128571428572	20.42	27.5477142857143	128.556	54.0751428571428	35.70875	95.9035	109.002428571428	44.8925714285714	30.6085714285714	115.292285714286	32.6491428571428	59.2373333333333	91.8128571428571	76.5428571428571	72.4402857142857	67.3388571428572	51.0142857142857	35.71	44.8925714285714	132.637142857143	164.266	62.23525	14.294
237	163.076115686922	163.07179479561	163.084023275089	196.911	194.83	197.937	10	10	16.3253333333333	19.3863333333333	14.2986666666666	27.5489999999999	12.256	22.4473333333333	16.3253333333333	47.9948333333332	3065.2214	2680.41566666666	1069.13466666667	1538.66266666666	17.3456666666667	30.6049999999999	23.4868333333333	14.2823333333334	228.352	124.480666666667	154.938666666666	251.206999999999	27.5490000000001	18.348	16.3226666666667	23.4676666666666	14.2846666666666	19.4021666666666	15.324	41.8336666666666	11.2236666666666	17.3286666666666	21.4234999999999	16.3226666666667	57.1386666666665	28.5693333333333	13.2621666666666	35.7116666666666	27.5490000000001	49.9963333333335	27.5489999999999	43.8743333333334	19.4053333333333
238	163.992950841	163.992950841	163.992950841	159.161	159.161	159.161	1	1	90.7948333333335	119.3595	107.1175	84.6738333333331	40.8133333333334	36.7260000000001	38.7708571428571	85.7780000000001	62.2403333333335	202.016571428571	38.7708571428571	63.1986666666668	53.0486666666665	74.4113333333335	70.3914999999998	43.8743333333332	29.5882857142857	27.5715	18.366	38.7346666666668	45.9074999999999	17.3456666666667	27.5477142857143	35.6708333333334	42.8890000000001	16.3253333333334	17.3598333333334	161.186333333334	29.5848333333334	34.6913333333334	59.2373333333335	37.7523333333334	260.3975	140.806	12.244	36.6685714285714	82.6470000000002	186.721	29.5882857142857	60.1462857142857	26.5286666666667
239	164.080938720703	164.077121788347	164.084354559971	194.888	194.83	196.911	3	3	6.12240000000001	6.1212	5.10499999999999	7.1414	5.107	5.101	1.0202	10.216	415.3028	510.1	270.353	276.4742	3.0612	12.2448	3.0642	5.101	25.475	15.303	19.3648	38.7676	5.10166666666665	8.15360000000001	4.0808	5.101	5.101	2.0404	2.0428	2.0404	5.101	7.13440000000001	4.0816	3.0606	16.3232	8.16320000000001	2.0408	6.1212	7.1414	9.1818	6.12240000000001	8.16320000000001	4.0808
240	165.055611663687	165.053145136152	165.064814857099	114.269	114.263	114.28	6	6	74.4843333333333	110.178	85.6940000000001	106.114666666667	68.3511666666668	112.231428571429	57.1386666666667	185.518666666667	276.510333333333	285.646666666667	156.111	302.018666666667	131.623	122.348571428571	118.353142857143	85.708	267.314857142857	222.432666666667	126.500666666667	297.937333333333	159.172	163.226666666667	243.037666666666	309.1105	207.127666666667	90.8096666666667	128.448	152.153833333334	70.403	69.3826666666667	166.314333333333	117.461	280.316666666667	127.428571428572	48.976	117.319166666667	112.126666666667	140.645	23.4638333333333	124.480666666667	54.0776666666667
241	166.015138208758	166.015138208758	166.015138208758	255.038	255.038	255.038	1	1	13.2626	22.4444	20.4039999999999	14.2827999999999	11.2221999999999	19.3875999999999	8.1616	6.1212	10.202	12.2447999999999	24.4896	11.2222	29.5858	22.4444	16.3231999999999	19.3875999999999	16.3263999999999	27.5454	14.2856	10.2020000000001	17.3467999999999	11.2244	12.2447999999999	22.4708	23.4691999999999	11.2221999999999	14.2828000000001	14.2827999999999	12.2568	14.2856000000001	23.4646	13.2496	12.2420000000001	20.404	9.1818	16.3232000000001	7.14139999999996	9.1818	24.4848	10.202	10.202
242	166.087472208659	166.082521200852	166.09407872602	154.042	150.998	155.062	3	3	1108.672	1996.62925000001	1639.54175000001	2155.67499999999	1109.01175	1786.45775	1159.622	2483.303	431.565750000002	1041.9305	772.356285714285	1286.53525	1314.082	1462.12425	1313.06175	1166.14575	1355.86225	1545.67875	882.516249999998	1667.0885	1265.2875	326.480000000001	809.085999999999	1509.896	1378.35775	704.992749999998	673.364999999998	1414.413	687.648499999998	811.098749999998	1350.81100000001	923.326249999997	1877.26000000001	1211.03675	617.362499999998	874.568499999999	723.357249999998	1344.6895	131.61225	936.589499999997	577.602999999999
243	167.060923505725	167.055463446429	167.066383565021	844.7415	841.695	847.788	2	2	6.12150000000003	33.6682500000001	62.2352500000003	45.9112500000002	9.18224999999991	76.4718749999993	6.12171428571423	35.6824999999998	83.7337142857146	90.8022500000004	3.06075000000001	55.0530000000004	39.7946250000001	43.8722857142853	59.218	64.2757499999994	12.2445	15.3037500000001	32.6240000000003	9.18225000000004	21.4725000000002	31.6277500000001	72.4910000000001	43.8438750000002	27.5467500000001	58.197	14.2922499999999	8.16199999999992	65.2559999999994	19.3847500000001	9.18337500000001	23.4657499999998	10.21	81.6200000000003	56.1137500000002	106.106	59.1382499999995	23.4657500000001	10.19625	101.00475	66.2756249999994
244	169.034622555664	169.034560360583	169.034684750746	83.666	82.64	84.692	2	2	271.396	535.65	584.011999999999	645.81825	307.106	385.614	245.88025	393.8165	551.588142857143	683.792333333333	397.946250000001	318.329142857143	221.39425	304.867875	188.74625	221.39425	45.945	62.242875	30.6085714285715	46.9331428571428	195.888	126.515428571429	90.8022500000001	173.46375	227.491857142857	90.7418571428571	72.446625	106.106	64.27575	122.43	208.0035	152.110375	126.409142857143	115.292285714286	78.562	44.891	44.891	89.7820000000001	64.27575	35.70875	75.5011428571428
245	171.137842123849	171.137842123849	171.137842123849	361.146	361.146	361.146	1	1	39.806	69.3781333333335	74.4794666666665	99.9861333333332	22.4458666666667	72.4389333333332	19.3787333333333	22.4458666666667	36.7296000000001	47.9713333333333	49.9930666666666	28.5674666666667	56.1146666666666	57.1125333333333	84.6821333333335	78.5605333333335	10.195625	59.1793333333334	26.5269333333334	19.3716875	82.674	28.5562666666667	40.8133333333333	48.9728000000001	67.3376000000001	48.9728000000001	43.8714666666666	37.7498666666667	34.6777333333333	20.4053333333333	51.0133333333332	18.3648	26.5269333333334	85.708	44.8917333333334	15.304	43.8858000000001	25.5166666666667	31.6386000000001	33.6687999999999	21.4256
246	171.990304624605	171.988167240309	172.001382898401	115.266	111.208	116.321	23	22	145.907666666667	292.787833333333	266.2635	317.271833333334	414.187666666667	610.159333333333	396.909666666667	441.371333333333	324.466	318.292	96.9316666666667	229.575	176.517666666667	178.383333333333	171.388	170.395666666667	90.8096666666667	40.8133333333333	64.2705000000001	72.4436666666667	124.460333333334	144.863666666667	189.937	128.541	94.891	123.460333333333	125.378	304.307666666666	129.561166666667	142.846666666667	178.558333333333	132.751666666667	453.603333333333	367.859000000001	180.599	253.001333333334	289.490666666667	406.780499999999	260.1425	386.6558	105.094333333333
247	172.097050540933	172.097050540933	172.097050540933	247.924	247.924	247.924	1	1	39.7878	72.4484000000001	73.4255999999998	98.9594000000005	22.4444	210.789500000001	135.682166666667	224.444	1514.997	1618.3544	919.320333333331	2871.76916666667	127.525000000001	223.4676	115.282600000001	98.9594	152.0098	221.3834	238.4928	272.3934	57.1423999999997	167.5096	126.5048	132.626	124.4888	185.676400000001	122.448	73.4544	267.283666666667	122.304	228.5248	32.6464	541.089	565.1908	247.9572	408.08	766.1702	65.4464	429.504200000002	741.661166666668	714.280000000001
248	172.979630751633	172.978617918144	172.980643585122	59.168	59.156	59.18	2	2	36.696	189.782	176.517666666667	238.758	86.7283333333333	170.395666666667	99.9926666666667	97.952	70.3225	87.7486666666667	118.339333333333	48.968	189.782	134.684	169.347666666667	184.680333333333	32.6453333333333	78.4886666666667	62.3013333333333	26.5286666666667	313.242333333333	956.007714285715	1256.03033333333	380.522166666666	305.8	815.246333333333	864.182	107.135	272.429	148.069166666667	224.473333333333	160.166166666667	54.0776666666667	109.157833333333	334.669333333333	168.355	70.403	45.915	97.952	145.029333333333	212.437333333333
249	173.141657226964	173.141657226964	173.141657226964	107.103	107.103	107.103	1	1	35.68	21.444	12.2434285714286	69.3794285714285	8.16228571428571	34.6848571428571	5.10142857142857	10.1942857142857	8.15542857142858	10.2028571428571	7.142	14.284	17.3448571428571	14.284	4.08114285714286	9.18257142857142	113.251714285714	38.7708571428571	74.4808571428571	74.4808571428572	83.7337142857142	648.878999999999	447.591857142857	357.1	34.6897142857143	70.3997142857144	118.353142857143	6.12171428571428	4.084	9.18257142857142	18.3651428571428	8.15542857142857	8.16228571428571	10.2028571428571	4.08114285714286	5.10499999999999	9.18257142857142	6.12171428571428	3.06085714285714	6.11657142857143	26.5274285714286
250	173.986096724723	173.986096724723	173.986096724723	115.301	115.301	115.301	1	1	63.2606666666667	116.299	109.157833333333	121.397	155.090666666667	234.676666666667	176.488833333334	183.48	78.5656666666667	88.769	20.4033333333333	60.1898333333334	70.3915000000001	67.375	60.1996666666667	73.4520000000001	27.549	17.3428333333333	15.305	25.5083333333333	65.2906666666668	25.4833333333333	39.832	44.8946666666667	43.8671666666666	27.549	38.7726666666667	130.7392	33.671	45.9075	63.2606666666667	63.3123333333333	197.750666666667	205.0535	55.0890000000001	62.2403333333333	122.331428571429	149.94	38.7726666666667	79.5729999999999	18.366
251	174.017816001692	174.017816001692	174.017816001692	141.805	141.805	141.805	1	1	14.3045000000001	23.4657500000001	12.243	10.215	2.04049999999999	11.22275	3.06449999999999	10.2025	90.8022499999998	84.6807499999998	77.5389999999998	148.9565	3.06074999999999	33.6336	10.2025	7.14174999999998	4.08099999999999	4.08199999999999	4.08099999999999	5.10100000000003	6.13049999999998	7.14175000000003	2.04049999999999	5.101	6.12120000000003	5.10124999999999	5.09374999999999	2.04049999999999	5.10124999999999	1.01875	8.16200000000003	4.08099999999999	114.128	33.6682499999999	4.08099999999999	16.324	108.3055	15.285	156.09825	90.8022499999998	182.624749999999
252	175.038171125612	175.035602105512	175.050657870879	295.866	292.794	302.027	58	39	761.218399999996	1598.78771428571	1634.574	1969.15142857143	1158.9472	1718.24133333332	1229.44428571429	1647.24266666668	34.6856666666666	34.6868	31.6251666666666	23.4692000000001	1493.52400000001	1751.58666666666	1402.775	1311.9772	352.977666666669	886.628285714285	554.041000000001	653.013333333335	1013.02550000001	806.951833333338	658.115000000002	972.722249999998	1012.17066666666	726.524800000005	698.928333333335	1375.40933333334	768.361200000005	710.152000000002	983.4728	749.847	2142.52499999999	1485.60533333334	894.832333333335	1074.21042857142	1125.2806	1419.42166666667	640.6856	1366.00316666666	548.975200000003
253	175.116187650539	175.113828722215	175.126818306838	55.0845	51.012	58.142	4	3	58.15425	98.9642500000001	44.9826666666667	52.02	68.35675	60.19475	46.9315	220.392	87.7415000000001	65.28	34.6913333333333	31.62775	140.5875	157.131333333333	157.131333333333	104.0655	4061.61525	2288.60766666667	500.94275	3129.62025	149.94	17.3456666666667	9.183	131.623	166.30075	10.2025	6.12	113.257	17.34425	73.4400000000001	121.419666666667	84.63925	405.03925	108.1465	8.16266666666667	16.324	66.3216666666667	232.636	61.2	55.098	24.486
254	176.106332090479	176.106332090479	176.106332090479	58.142	58.142	58.142	1	1	37.703	48.9792	80.5958	83.6564	68.3534	99.9796	59.1716	54.0706	21.406	15.303	18.3672	11.2244	82.6362000000001	113.2644	114.2848	156.0906	196.9372	95.8988	114.3968	192.8178	20.404	7.1414	5.101	10.204	24.4608	7.14280000000001	13.2626	41.8282	25.505	24.5136	18.3636	14.2828	45.9090000000001	29.5916	17.3428333333333	20.404	30.606	31.6262	35.707	38.7676	10.214
255	176.974473323728	176.96790429219	176.981386029279	230.608	228.494	232.62	7	7	35.714	87.634	75.5836	75.5096000000001	222.6652	309.4842	247.9086	412.6456	34.7344	55.0908	48.9696	37.7548	131.6316	158.131	207.3442	103.0402	467.236333333334	416.323199999998	132.626	438.772	84.6766	47.9588	39.7150000000001	77.5352	101.0196	27.5778	39.7865000000001	183.636	82.6524000000001	76.5300000000001	88.8618	66.3259999999997	455.0984	262.1914	47.9494	59.1716	288.7166	297.8984	171.4272	215.2622	69.3736
256	177.05101417486	177.046380533216	177.059983582056	268.341	265.269	271.403	10	10	10.2033333333333	20.4033333333333	17.3594285714285	11.2236666666666	20.4057142857144	26.5503333333334	13.2643333333334	46.9353333333334	979.808142857143	1347.71355555556	414.80083333333	1527.34827272727	23.446857142857	19.3863333333332	19.3831666666666	21.427	18.348	37.7523333333334	65.3013333333335	28.5926666666667	25.5071428571428	18.3629999999999	11.2236666666666	19.3831666666666	16.3253333333332	19.4021666666667	13.2643333333334	13.2637142857143	21.427	12.2539999999999	18.384	8.16133333333338	22.4693333333333	28.5693333333334	21.4654999999999	23.4676666666667	29.5882857142859	17.3448571428571	24.4879999999998	35.6766666666666	34.7253333333333
257	177.059978543284	177.059978543284	177.059978543284	54.09	54.09	54.09	1	1	14.2823333333333	24.488	13.2773333333333	21.423	22.4473333333333	20.4233333333333	20.4033333333333	32.6506666666667	58.159	87.7343333333334	88.769	51.9860000000001	33.6411428571429	49.994	43.8722857142857	46.9353333333333	93.8706666666667	64.344	34.7196666666666	59.2276666666667	12.2417142857143	15.305	9.1815	14.2846666666667	14.2706666666667	11.2236666666667	5.10142857142857	15.3042857142857	12.244	7.15050000000001	20.4057142857143	8.16266666666667	22.4436666666667	13.2643333333333	10.2033333333333	19.3863333333334	19.3854285714286	18.3651428571429	35.71	14.2683333333333	7.14233333333333
258	178.035291658161	178.032512277456	178.046330691847	303.019	298.915	307.072	23	23	277.485333333333	336.655000000002	205.086999999999	196.924333333334	65.3013333333335	119.3595	38.7726666666664	169.513666666667	50.0371666666667	92.8503333333336	10.1933333333334	126.521333333332	187.710666666668	398.950333333334	251.981166666666	205.905333333335	148.968666666666	211.002	57.1386666666668	480.026666666666	232.597999999999	7.14816666666668	13.2621666666667	65.3013333333335	546.809333333337	79.5859999999994	9.19050000000001	706.037714285714	272.428999999998	319.312166666666	560.620500000001	7.14816666666661	910.880666666668	647.805833333337	16.3093333333333	69.3713333333331	532.526999999998	913.198333333336	86.6514285714289	807.9984	204.033333333333
259	178.426329958227	178.426329958227	178.426329958227	302.991	302.991	302.991	1	1	2.04050000000001	5.10125000000002	5.10124999999995	5.10125000000002	3.0615	4.08099999999996	2.04049999999998	1.02025	0	0	2.04050000000001	0	2.04050000000001	3.06075000000001	3.06075000000001	7.13125000000008	0	4.07599999999996	0	3.06075000000001	3.06074999999997	1.02175	1.02025	2.04050000000001	3.06075000000001	2.04049999999998	0	3.06075000000001	0	1.02025	6.13050000000007	0	4.08600000000001	6.12149999999994	0	1.02025	2.04049999999998	2.04050000000001	1.01875	1.02025	3.06075000000001
260	179.038820252684	179.037855143971	179.039982896986	302.991	298.933	303.031	3	3	58.1514	96.919	74.4891999999996	71.4280000000005	57.1312	84.6738333333331	58.1627999999997	41.8773999999998	62.3054000000003	67.3332	156.0906	82.6362	95.8988	88.7747999999996	92.8382	85.6128000000001	75.4948	81.5200000000004	52.0403999999997	82.6523999999996	87.7372	69.4551999999996	73.4544	90.7978	108.1412	76.5249999999995	65.3695999999996	89.7952000000006	67.3332	68.3534	117.460999999999	65.2928	72.5194000000004	111.2018	82.5552000000001	75.4948	115.2826	95.9176000000006	128.570399999999	72.4342	58.1514
261	179.047320061942	179.046048542734	179.059091713343	88.773	86.71	89.794	11	11	92.846	203.036857142857	204.2	593.806285714287	30.6342857142858	398.245714285715	17.3424285714286	24.4868571428571	20.3914285714286	96.927142857143	85.704	26.5274285714286	657.992142857143	847.81176923077	700.911750000001	715.220285714285	44.8925714285715	836.316	161.205142857143	41.8317142857143	362.201428571429	37.7241428571428	24.4868571428572	253.030857142857	324.450857142857	79.6491428571428	43.9091428571429	90.8054285714285	153.042857142857	34.6897142857143	475.453142857143	40.8114285714286	23.4665714285714	848.877714285716	36.7611428571429	27.5477142857143	29.5841428571429	18.3651428571428	102.962285714286	76.5214285714287	43.8722857142857
262	179.070364766581	179.067417338294	179.07873593285	295.8805	292.805	296.915	8	8	26.5252	57.1312	40.813333333333	33.6666	47.9478333333336	46.927666666667	28.5656	47.9494	1744.62750000001	1881.18733333334	1412.14133333334	1189.5532	49.9898	56.1769999999997	39.7956000000002	40.808	130.5856	127.525	86.7339999999996	174.488399999999	37.7461666666669	27.5454	43.8686	40.8159999999998	41.8282	32.6506666666667	33.6731999999998	49.9963333333335	23.4416	34.6868	49.9995999999998	41.8363999999998	51.01	47.9494	29.5858	19.3838	22.4473333333332	34.7196666666667	40.808	21.4242	29.5915999999999
263	179.105544403528	179.103768945709	179.106604190273	384.627	381.609	384.737	6	6	40.7600000000002	68.3668000000004	94.7979999999998	115.391833333334	60.1898333333331	83.6673333333327	62.2301666666665	101.0196	445.812833333332	434.661999999997	194.896400000001	438.743333333334	71.4233333333335	69.3736	66.3259999999997	54.0812000000003	108.155333333334	90.809666666666	65.3695999999996	118.339333333333	125.500999999999	101.013	96.919	150.9896	86.7991666666668	85.7080000000002	66.3216666666662	105.094333333333	47.9478333333332	63.2647999999997	72.4483999999997	72.4318333333331	105.0806	57.1312	22.4444	28.5656	62.2403333333329	64.2810000000001	25.48	53.0486666666665	21.427
264	180.055580132128	180.047791396261	180.060690844334	186.714	183.629	188.726	7	7	274.447250000001	794.774750000003	79.5794999999998	1.02025	499.898	563.178000000002	477.477000000002	1850.73350000001	272.406750000001	322.399000000001	20.4049999999999	228.536000000001	382.575	264.244750000001	116.3085	2.04100000000001	665.159250000003	1193.634	448.910000000002	912.178000000002	45.9112499999999	3.06075000000001	2.04350000000001	5.10125000000002	44.8910000000002	10.2025	9.18225000000004	1025.35125	242.819500000001	210.171500000001	58.1542500000002	131.80575	2752.34542857143	96.9237500000004	253.022000000001	320.358500000001	819.2206	1581.3875	160.179250000001	755.9682	38.7790000000002
265	181.063079418072	181.055355998756	181.066048063605	186.714	183.652	186.714	3	3	30.6100000000001	76.5250000000002	76.5249999999998	56.1183333333335	49.9881666666667	34.6913333333334	66.3216666666668	204.886	47.9556666666668	30.6100000000001	15.3025	42.8540000000001	38.7726666666666	49.9881666666667	58.1020000000001	18.366	48.9792	114.277333333334	41.8336666666668	93.8706666666669	10.2033333333333	8.16266666666669	2.0428	4.08133333333334	8.16266666666669	4.08133333333334	3.06100000000001	119.379	34.6913333333334	26.5026666666667	24.484	9.18300000000002	303.039000000001	78.4886666666668	13.2621666666667	32.6453333333334	108.155333333334	177.538	72.4436666666668	67.3310000000001	8.16266666666669
266	182.040564134977	182.040564134977	182.040564134977	74.455	74.455	74.455	1	1	126.500666666667	28.5133333333333	18.366	14.2823333333333	16.3226666666667	27.5445	25.5083333333333	20.4066666666667	77.5417142857144	41.8336666666667	81.6266666666667	97.952	22.4473333333333	30.61	24.488	19.3768333333333	8.16266666666667	22.4473333333333	14.2823333333333	14.2823333333334	14.2963333333333	21.427	30.605	18.366	12.244	21.427	23.4676666666667	26.5243333333333	14.2823333333333	14.2846666666667	14.2846666666667	11.2236666666667	42.854	25.5083333333333	19.3863333333333	38.7726666666667	112.218333333333	86.7141666666666	326.506666666667	39.793	15.3025
267	182.079761390348	182.078193699602	182.091546069617	114.246	110.188	114.28	15	15	143.8435	268.347666666667	169.375333333333	292.7974	143.867	224.473333333333	154.938666666667	499.963333333333	1019.83333333333	1127.46833333333	534.567333333333	1126.264	230.557666666666	303.761333333333	284.673	172.436333333333	563.131999999999	465.196000000001	415.275666666667	676.481	308.090333333333	583.630666666667	504.456333333333	620.774	416.228	421.397666666667	315.993333333333	331.955000000001	216.310666666667	154.045166666667	390.404666666667	231.615666666667	567.305333333333	286.385833333334	162.2065	307.120333333333	376.169142857143	385.308	163.253333333333	395.824666666666	205.0535
268	182.9628655529	182.957495221394	182.974322267388	44.884	42.832	45.922	112	112	809.124333333333	990.581833333332	1303.018875	1305.96571428571	1214.06444444444	1556.9015	1202.87475	1394.686	1300.97314285714	1336.57428571429	989.677142857142	1245.6642	1057.016	1220.26571428571	1317.25033333333	1394.847	1386.4065	1009.10966666667	807.046	1170.26771428571	1110.07085714286	1006.9045	818.842	1397.749	1083.594	853.979142857142	778.478	1648.58933333333	911.008833333333	1077.384	1050.952	1132.289	2053.5955	1913.03571428572	1032.52914285714	1356.1116	1897.73142857143	2024.91216666667	1913.354	1928.34	598.907714285714
269	182.969379607153	182.961701668349	182.977244584079	1071.24	1070.18	1080.44	84	69	912.645999999982	1359.65999999998	1181.15999999998	1063.85999999998	821.099999999985	1282.13999999998	981.239999999983	783.359999999986	935.339999999983	1028.15999999998	837.420000000012	833.339999999985	1050.61599999998	1312.73999999998	1213.79999999998	1263.77999999998	887.399999999984	558.960000000015	922.079999999984	818.039999999985	1155.65999999998	787.439999999986	627.507999999988	1234.83399999998	1183.47599999998	844.559999999985	878.919999999983	907.800000000024	644.639999999989	700.739999999988	1216.85999999998	902.699999999984	857.819999999985	1176.05999999998	873.443999999986	803.759999999986	684.419999999988	820.079999999985	683.717999999987	928.76799999998	681.673999999987
270	183.963701167955	183.960089028569	183.975576730819	44.89	42.85	45.921	32	32	237.7066	335.7116	417.2618	411.1406	350.994666666667	510.166666666667	344.8276	390.7366	415.275666666667	286.7324	311.161	397.956	330.5448	467.8012	416.2416	410.2008	454.994333333334	352.038	264.266333333333	383.645333333333	333.6708	262.1914	290.0776	372.373	333.6054	262.225666666667	236.7328	567.2312	289.7936	346.868	407.5386	305.3986	738.600666666667	597.915333333333	313.191166666667	438.772	443.874	632.721166666667	625.975166666666	679.4532	175.4744
271	184.072555150741	184.070562170656	184.084704335251	52.037	49.991	53.057	21	21	391.756800000001	423.383000000001	252.2858	230.595333333333	156.1212	237.7532	228.5696	241.7874	1359.9266	1363.96283333333	1566.007	528.5672	226.292	235.697	209.387	187.7536	185.6764	210.4084	198.978	155.2528	258.1106	155.0704	192.843	295.858	235.6662	204.04	214.27	248.9288	187.7536	166.4882	240.029	220.2768	231.5854	287.6964	192.8178	240.8144	328.5044	238.7268	854.019	263.203	224.224
272	184.124011400898	184.113739373353	184.126507828288	203.032	200.963	205.079	9	9	27.5467499999999	58.1542499999998	37.7474	70.3938	126.3808	149.97675	106.1008	282.6508	88.7574	51.0124999999999	9.18224999999997	46.9292	73.3824000000001	130.624	88.7748000000001	89.7776	173.264	111.2018	68.3567499999998	136.7135	20.384	22.4488	19.361	14.2835	64.2757499999998	30.612	17.323	380.5346	161.1916	84.6807499999998	111.2018	78.5554000000004	1125.2806	552.0364	117.32875	218.3228	487.6556	767.1904	235.6662	577.546399999997	112.2275
273	184.965447929649	184.958727294059	184.986018279503	44.884	32.646	46.15	44	39	318.318	509.1796	526.4232	538.6656	374.523499999999	462.2412	461.1304	484.595	359.128	390.75575	516.2212	508.0596	458.0698	543.260666666667	532.5444	471.471	407.0598	1499.85230769231	240.838	479.5175	330.561	286.69025	323.7838	490.7162	457.0496	264.24475	276.5284	684.611714285714	392.854	455.0092	528.0638	369.8735	628.496	644.7664	336.6825	558.1588	647.827	694.62	736.381333333333	759.0288	163.24
274	184.984914463062	184.98388915062	184.986366516228	17.858	10.201	26.526	8	7	790.1125	1024.36685714286	969.95	1048.85371428571	730.524571428571	956.810857142857	774.396857142857	779.471	758.072285714286	806.025714285714	1268.21514285714	898.1795	1007.022	1130.437	1033.54942857143	1121.25475	735.626	1001.92057142857	893.739	824.362	471.3324	882.51625	819.289428571429	989.677142857143	998.859714285714	817.248857142857	800.576	834.5645	916.642875	746.455428571429	1181.4495	818.6585	838.13175	1154.074	899.501	922.760625	844.678285714286	850.263	1383.459	749.91	879.4555
275	184.985141153595	184.981141866524	184.997295781557	1070.215	1069.16	1071.29	50	50	1694.47599999997	2351.09999999996	1881.89999999997	1760.51999999997	1585.07999999997	1850.27999999997	1642.19999999997	1490.21999999997	1663.61999999997	2187.89999999996	2217.47999999996	1725.83999999997	1985.74599999996	1393.31999999998	1796.21999999997	1731.95999999997	1763.57999999997	1831.91999999997	1790.10000000003	1549.37999999997	2263.37999999996	1640.15999999997	1738.07999999997	1721.43799999997	1705.71799999997	1643.21999999997	1749.66399999997	1518.77999999997	1638.11999999997	1498.37999999997	1779.89999999997	1595.27999999997	1605.47999999997	1601.39999999997	1769.8633333333	1558.55999999997	1697.27999999997	1527.95999999997	2003.11999999996	1699.75666666663	1768.50499999997
276	184.994192731403	184.991873470659	184.996511992147	34.1745	32.641	35.708	2	2	1589.52658823529	2450.70722222222	2375.20666666667	2420.83529411765	1801.32	2392.55138888889	1770.18194444444	1800.73133333333	1891.595	1926.54	2964.87527777778	1886.49361111111	2384.14755555556	2345.61861111111	2447.64638888889	2324.498	1714.52661111111	2406.83527777778	1811.02205882353	1675.76335294118	2343.0675	1813.84747058824	1971.17666666667	2471.11277777778	2400.71361111111	1952.66166666667	1957.91305555556	1784.12533333333	1976.27805555556	1707.945	2445.82677777778	1817.64	1662.98352941176	2391.53111111111	1814.18752941176	1892.61527777778	2051.98666666667	1765.08055555556	2893.58238888889	1986.00111111111	1829.28188235294
277	184.997258799699	184.997258799699	184.997258799699	15.303	15.303	15.303	1	1	589.752666666667	833.612333333333	847.897	868.303666666667	637.708333333333	887.69	786.998857142857	584.5555	646.891333333333	685.664	1093.79733333333	724.746	878.3635	873.405333333333	937.511285714286	848.917333333333	675.460666666667	862.040833333333	679.895333333333	704.425142857143	906.928166666666	713.213	720.355333333333	851.978333333333	862.040833333333	785.51	694.7335	582.610333333333	734.52	628.525333333333	838.714	645.7655	594.757166666667	1042.87542857143	681.582666666667	664.237	703.915	731.949714285714	1071.35	687.704666666667	667.298
278	185.032427735881	185.030903632331	185.043159417939	51.5185	49.974	59.163	14	13	742.742000000001	1434.6824	974.415600000001	817.180200000001	1086.56625	875.331600000001	610.079600000001	1506.565	570.31975	1274.2298	328.5688	1560.1916	1190.4256	1040.808	1359.4834	1047.79675	730.499000000001	1249.80625	540.7325	887.6835	410.120400000001	93.8584000000001	79.5756000000001	321.426	602.9382	116.3028	94.8786000000001	650.8876	860.028600000001	372.373000000001	692.509200000001	379.5144	1861.2096	1239.543	753.927800000001	1242.8472	1948.72090909091	1482.3506	1165.0684	2293.4096	606.424
279	185.121645808904	185.1206300012	185.125744445585	203.033	199.984	203.044	7	7	5.101	26.5252	17.3467999999999	35.707	57.064	83.6564	40.816	141.8078	49.9995999999998	41.8282	23.4692	23.4646	30.57	41.8282	51.01	44.8976	72.349	55.0908	39.7878	63.2524	9.17280000000001	10.202	5.096	7.1414	35.756	19.3838	14.266	95.9175999999995	75.5096000000001	42.8484	43.8686	21.4305	501.016399999998	266.2722	86.717	221.4268	406.0396	332.5852	213.2218	362.171	89.7952000000001
280	185.984176300503	185.984176300503	185.984176300503	1074.32	1074.32	1074.32	1	1	749.087777777773	1049.1311111111	1278.05999999999	1145.06333333334	630.70333333333	1348.15388888888	624.579999999996	562.326111111108	499.051666666664	596.699999999997	393.934444444447	514.819444444442	1363.46222222221	1182.17999999999	1284.17999999999	1236.91333333334	506.939999999997	1335.17999999999	483.479999999997	573.239999999997	1087.91222222222	479.399999999997	436.559999999998	2241.95999999999	1344.35999999999	536.520000000004	552.120555555552	752.760000000005	463.332222222219	565.079999999997	1429.79833333332	654.839999999996	591.922222222219	1345.09222222223	507.959999999997	501.092777777775	547.017777777775	628.320000000004	421.489444444442	488.846111111108	464.866666666664
281	186.077962911855	186.077408461203	186.082229231276	517.281	510.169	518.302	5	3	3.06085714285712	10.1933333333333	5.10166666666673	9.18149999999997	5.10666666666661	7.14933333333325	5.10166666666663	7.14816666666661	389.064500000004	1021.30600000001	10.2033333333333	1455.94599999999	10.2033333333335	5.10583333333339	8.16933333333327	6.12200000000007	41.8268333333332	12.2439999999999	29.5896666666665	28.5646666666666	8.16266666666661	5.10166666666663	5.10583333333329	4.08066666666665	7.14116666666664	3.06099999999998	6.12099999999998	2.04066666666665	5.10083333333341	5.10083333333332	9.17614285714279	7.14233333333342	7.14116666666664	3.06049999999999	1.02033333333333	6.12199999999996	10.2033333333333	3.06049999999999	5.10083333333332	4.0813333333333	9.18257142857135
282	186.143010549834	186.143010549834	186.143010549834	363.216	363.216	363.216	1	1	37.7523333333334	64.2810000000001	65.3013333333329	92.8351666666664	40.8066666666665	78.5656666666669	52.0284999999998	151.009333333334	67.3309999999998	63.2503333333331	24.4880000000001	26.5286666666667	42.8520000000003	27.5445000000002	51.0083333333336	63.2577142857147	7.14116666666664	13.2643333333332	8.16133333333338	7.14233333333328	26.5243333333333	4.0813333333333	7.14233333333335	28.5693333333334	28.5646666666666	7.14116666666664	7.14233333333328	47.9556666666668	10.1942857142857	22.4473333333334	21.427	15.3025	124.480666666667	43.8743333333334	13.2621666666667	6.12099999999998	29.5896666666667	49.9963333333335	10.2016666666667	19.3863333333334	10.2028571428572
283	186.9579023509	186.95331489961	186.970617970637	1074.26	1072.26	1082.51	17	12	1649.50799999997	2047.13999999996	2173.61999999996	2086.92000000006	1631.99999999997	2100.17999999996	1593.23999999997	1587.16599999997	1361.69999999998	1700.33999999997	1447.38000000004	1367.17399999998	2156.41999999996	1997.15999999996	1972.68000000005	2113.49600000005	1507.55999999997	2172.59999999996	872.099999999984	1554.46199999997	1967.57999999996	1414.73999999997	1475.93999999997	1804.37999999997	2253.18000000001	1367.82000000004	1333.70999999997	1650.36000000004	1591.19999999997	1508.57999999997	2116.49999999996	1968.59999999996	1639.28799999997	2203.20000000006	1401.78599999998	1425.68999999997	1342.31999999998	1587.12000000004	1452.26199999997	1170.19000000003	1358.01199999998
284	186.957894797412	186.954405749979	186.968266439701	1089.14	1087.57	1093.72	4	3	1366.80000000001	1817.64000000002	1671.78000000002	1832.94000000002	1474.68500000001	1583.04000000002	1320.47625000001	1426.98000000001	1395.36000000001	1602.42000000002	1715.64000000002	1540.20000000002	1671.78000000002	1744.29500000002	1725.84000000002	1786.02000000002	1395.02750000001	1868.64000000001	1456.30250000001	1345.76875000001	1628.94000000002	1564.68000000002	1506.54000000002	1579.98000000002	1842.15111111113	1416.47375000001	1490.22000000002	1387.20000000001	1533.06000000001	1475.94000000001	1595.19250000001	1461.66000000001	1364.76000000001	1684.02000000002	1429.02000000001	1499.40000000002	1528.98000000002	1475.94000000001	1686.08375000002	1471.86000000001	1564.68000000002
285	186.963091902561	186.962901000977	186.971841015508	1115.645	1107.99	1118.2	4	4	504.900000000019	582.825000000021	562.01999999999	584.45999999999	496.740000000019	518.15399999999	471.240000000018	412.080000000016	446.760000000017	566.100000000022	575.27999999999	490.800000000017	553.860000000021	566.100000000022	532.44000000002	585.47999999999	395.760000000015	638.040000000023	413.100000000016	476.340000000018	585.480000000022	476.340000000018	414.120000000016	694.27600000002	555.900000000021	466.139999999992	464.099999999992	484.499999999991	525.30000000002	441.660000000017	549.780000000021	479.400000000018	467.282500000017	580.37999999999	492.660000000019	489.600000000019	491.640000000019	450.839999999992	642.600000000024	517.14000000002	557.26250000002
286	187.090337785026	187.090337785026	187.090337785026	518.301	518.301	518.301	1	1	14.2839999999999	14.2706666666666	13.2643333333335	14.2823333333333	8.17066666666657	14.2986666666665	10.2033333333333	5.10583333333329	165.429000000002	436.702666666664	11.2236666666666	773.917999999993	10.2033333333335	11.2328333333335	13.2751666666666	9.18300000000011	14.2823333333333	15.3049999999999	14.2846666666666	18.3629999999999	11.2236666666666	14.2846666666666	9.19049999999993	14.2823333333333	12.242	7.14233333333328	9.18149999999997	5.10166666666663	13.2621666666669	13.2621666666666	12.234857142857	10.2033333333335	4.08066666666665	12.242	7.14233333333328	13.2643333333332	7.14233333333328	6.12099999999998	5.10083333333332	9.18299999999994	7.14199999999994
287	187.090497594548	187.090497594548	187.090497594548	510.134	510.134	510.134	1	1	8.15999999999995	19.3875999999999	8.1616	16.3232	5.10099999999994	9.1817999999999	7.13440000000001	10.2040000000001	170.3734	295.916000000002	7.14280000000004	650.972666666668	10.204	12.2447999999999	10.202	12.2447999999999	8.16320000000005	9.1818	13.2625999999998	6.12120000000007	9.1817999999999	6.1212	6.12119999999993	9.18360000000006	12.2423999999999	12.2304000000001	5.101	13.2626000000001	6.1212	3.06060000000003	8.15466666666672	7.13440000000001	6.11520000000007	9.1818000000001	3.0606	11.2243999999999	4.08159999999998	7.14979999999996	9.1818	8.16159999999991	9.18360000000006
288	187.984136286838	187.984136286838	187.984136286838	82.628	82.628	82.628	1	1	221.402	413.215714285714	291.815333333333	365.279333333333	157.124	233.612714285714	137.745	165.294	142.706666666667	215.501333333333	425.409500000001	226.477	130.602666666667	215.044166666667	115.278833333333	130.602666666667	212.402666666667	47.9478333333334	73.4605714285715	108.155333333333	290.795	114.277333333333	203.046333333333	225.456833333334	169.343714285714	151.916142857143	124.460333333333	207.127666666667	92.8503333333333	156.0855	176.344666666667	86.7991666666668	123.350857142857	183.651428571429	97.9474285714285	160.192333333333	91.83	125.624	140.783	85.6940000000001	106.114666666667
289	188.06855898338	188.067866746156	188.080385185477	193.838	193.833	194.842	5	5	160.1714	363.209000000002	310.156000000001	438.814999999999	267.698499999999	393.816499999999	274.447249999999	1028.90225	85.7010000000004	370.350749999999	34.6884999999999	519.307249999999	277.507999999999	359.1104	322.872999999999	220.373999999999	423.403749999999	415.241750000002	145.89575	608.963000000003	332.601499999999	32.6000000000001	144.8755	447.889749999999	348.925499999999	84.6807499999998	87.7414999999998	414.221500000002	95.9034999999997	236.349999999999	319.338249999999	222.687000000001	859.176800000001	480.537749999999	88.7617499999998	108.0352	210.223	464.213750000002	25.5062499999999	233.637249999999	143.679
290	188.109047943144	188.108499957514	188.120387913193	172.424	172.396	173.421	5	5	53.1128	120.3895	93.8629999999997	139.7674	132.626	192.817800000001	192.817800000001	422.3628	32.6479999999999	105.1012	14.2996	65.2928000000004	51.0100000000003	116.3028	69.3872000000001	55.0800000000002	259.130800000001	128.5452	84.6766000000005	164.26025	38.7694999999999	29.5872499999999	65.2928000000004	28.6090000000001	49.9898	64.2852000000001	45.9090000000002	285.068249999999	162.2436	106.1216	97.9679999999998	47.9494	970.337000000002	554.9888	171.427199999999	287.752799999999	611.0998	624.3624	133.646200000001	528.1672	145.9172
291	189.090753981807	189.090753981807	189.090753981807	384.624	384.624	384.624	1	1	23.4513749999999	55.0919999999998	57.0989999999999	82.7010000000001	33.672375	42.8505000000002	32.6479999999999	94.8806666666668	10.2025	11.22275	13.2628888888888	9.18224999999997	27.5467499999999	43.8695555555554	33.6682499999999	31.6277499999999	37.7261249999999	71.4175000000003	29.6053750000001	54.0732499999999	87.7415000000004	86.7212499999998	72.4377499999998	101.068	68.4070000000001	62.2352500000003	51.0250000000003	55.0935000000002	16.324	29.5872500000001	46.9315000000002	45.9112500000002	44.8635000000002	25.5062499999999	34.6913333333333	22.4448888888888	30.6075000000001	37.7492499999999	14.2753333333333	30.6074999999999	10.2025
292	190.916374112816	190.916374112816	190.916374112816	47.94	47.94	47.94	1	1	137.73375	210.1715	233.6945	161.1995	87.7415000000001	262.20425	106.106	16.328	234.6575	241.79925	304.0345	241.79925	255.0625	195.888	211.19175	223.161	36.738	29.58725	21.42525	21.4284	191.807	136.7135	156.32775	169.569	210.1715	246.9368	241.79925	78.5592499999999	250.9815	85.7009999999999	204.35	94.0009999999999	45.91125	281.658	211.1814	160.17925	172.42225	72.5442499999999	190.78675	131.61225	398.91775
293	191.101500441426	191.101014445147	191.101986437704	56.116	56.108	56.124	2	2	44.8448	71.414	75.4948	96.9379999999999	78.5554	82.7415	52.988	111.2018	41.7872	77.5504	65.2928	73.368	45.918	60.1918	53.0504	48.9696	138.7744	71.4175	39.8346	115.2826	14.2856	10.204	24.4896	18.3636	22.396	6.1212	4.0816	23.4692	15.303	29.63075	17.3434	14.2912	52.0404	23.4646	12.2448	14.2828	40.816	35.714	40.816	33.638	13.2782
294	191.14133961737	191.140412782666	191.144384047564	384.627	380.549	384.737	8	8	21.412125	53.0529999999999	63.2167499999999	120.478	7.14262500000001	87.7415000000004	27.5467499999999	17.3448571428573	9.18128571428567	12.2430000000001	7.14174999999998	12.243	79.5794999999998	187.725999999999	90.8022499999998	75.4984999999998	6.11742857142857	216.293000000001	92.8996250000003	14.284	206.090500000001	169.367428571428	121.40975	199.122857142858	139.877	101.00475	82.6662857142858	130.592000000001	57.1339999999998	13.2637142857143	69.3770000000003	5.10125000000002	24.4868571428571	134.673	51.0142857142857	46.9314999999999	58.1542500000002	7.14174999999998	48.9419999999999	102.028571428571	16.324
295	191.14162900533	191.140459048458	191.142436335297	350.4645	345.881	352.003	4	3	21.4269999999999	35.7116666666664	36.7272	52.0914000000003	5.10083333333336	53.0608000000003	6.11599999999999	10.2016666666667	5.096	9.19050000000001	2.04033333333333	8.16133333333338	36.7679999999999	64.2810000000001	47.9086666666666	45.9599999999999	9.1818	131.623	99.9926666666669	5.096	144.8684	99.9991999999995	90.809666666666	108.155333333334	100.996500000001	89.7746666666672	56.1091666666665	94.9901999999994	53.0053333333332	5.10166666666668	56.1091666666665	12.242	3.06120000000002	42.8960000000003	17.3434	4.08560000000002	40.8159999999998	6.1212	6.12199999999996	61.2200000000001	2.04066666666665
296	191.178913486814	191.175491120094	191.193409755312	615.205	609.101	621.316	11	9	134.669333333334	1138.70171428571	692.749749999993	1248.02100000001	465.234000000002	945.771750000004	723.357249999993	595.874666666663	494.881875000001	1393.01217391304	172.436333333333	482.282625000002	721.375666666666	756.005250000003	736.710750000001	368.355375	434.626500000002	126.510999999999	85.7009999999992	207.110750000001	475.786	356.067250000002	113.247749999999	530.530000000002	124.470500000001	60.1947500000003	89.7820000000004	285.670000000001	51.0124999999995	262.204250000001	89.7820000000004	413.251874999995	1663.00750000001	625.413250000003	85.6484999999992	494.821249999995	415.241750000002	1142.77333333333	206.11575	204.050000000001	107.060625000001
297	191.974958431086	191.974958431086	191.974958431086	252.006	252.006	252.006	1	1	7.14175000000003	14.2835000000001	36.7290000000002	46.9314999999999	8.16199999999998	41.8302499999999	12.2424	16.324	2.04050000000001	9.18224999999997	18.3636	7.1414	57.1339999999998	80.5997500000003	72.4377499999998	64.2726	4.08100000000002	8.16199999999998	6.12150000000003	4.08100000000002	29.5872499999999	6.12150000000003	4.08100000000002	19.3847500000001	57.1312	47.9517499999999	13.2632500000001	132.632500000001	51.01	28.5670000000001	77.5390000000003	25.5062499999999	6.12150000000003	127.53125	37.7492500000002	45.9112500000002	107.12625	9.19575000000004	12.2448	100.9998	1.02025
298	192.049073272094	192.049073272094	192.049073272094	657.054	657.054	657.054	1	1	5.10124999999997	15.29625	17.35275	12.2429999999999	6.12149999999997	11.22275	12.2320000000001	8.16600000000002	9.18224999999995	5.10125000000002	9.18300000000002	9.18224999999995	12.2430000000001	16.3253333333332	13.2632499999999	15.3037500000001	6.12150000000003	13.2578333333334	8.16199999999996	11.2236666666667	15.3037500000001	6.12150000000003	8.16200000000003	12.2380000000001	16.3240000000001	12.2429999999999	4.08133333333334	8.16200000000003	10.2024999999999	9.18224999999995	15.31125	9.18675000000002	15.3037499999999	14.2835000000001	10.1983333333333	8.16200000000003	7.14233333333335	9.18675000000002	11.22825	8.16266666666669	5.10125000000002
299	192.063127104621	192.063127104621	192.063127104621	356.051	356.051	356.051	1	1	14.2986666666666	29.5896666666667	13.2621666666667	11.2236666666666	13.2643333333334	9.18299999999994	4.07733333333332	36.7259999999999	20.4066666666667	32.6773333333334	12.2439999999999	47.9478333333332	5.10583333333329	28.5693333333331	15.305	22.4473333333334	21.4079999999999	44.8946666666668	20.4066666666667	72.3794285714282	19.4021666666667	5.10166666666668	6.12200000000001	11.2218333333333	74.4721666666664	26.5286666666667	5.10166666666663	88.7544999999997	45.9150000000001	54.0776666666663	51.0083333333332	7.14233333333335	105.089428571429	52.0370000000001	6.12099999999998	8.17119999999995	36.7620000000001	42.8469999999999	6.12200000000001	46.935333333333	122.42
300	192.065632919257	192.065632919257	192.065632919257	325.476	325.476	325.476	1	1	6.12240000000004	6.12239999999997	6.12240000000004	8.16133333333331	8.1616	10.2016666666666	6.1212	3.0606	210.1612	325.4438	154.0502	306.06	2.04080000000001	7.14280000000004	6.11520000000001	4.08159999999998	27.5454	27.5454	26.5252	24.4848	5.09500000000003	6.11399999999997	4.0808	5.10199999999998	4.0808	5.09666666666666	4.0808	15.3059999999999	1.02139999999999	4.0808	4.0768	3.0606	7.14279999999997	7.1414	3.0606	4.0808	5.101	2.0384	3.0576	8.1616	7.14280000000004
301	192.140386077407	192.140386077407	192.140386077407	342.821	342.821	342.821	1	1	28.574	73.4579999999993	69.3769999999993	87.7372	3.06120000000002	19.4085000000001	6.12899999999993	5.10125000000002	93.5870000000004	131.612249999999	57.1339999999994	121.409750000001	11.22275	4.08100000000002	28.5670000000001	7.14174999999993	3.06075000000001	8.17399999999998	5.10874999999999	6.11249999999998	16.3240000000001	8.16199999999992	3.06074999999997	9.16874999999997	9.18225000000004	1.02025	3.06074999999997	48.9719999999995	2.04049999999998	4.08600000000001	17.3442499999998	5.10124999999995	3.06524999999999	12.246	6.12150000000003	2.04050000000001	7.1414	13.2632500000001	3.06074999999997	6.12149999999994	0
302	192.139686239109	192.139686239109	192.139686239109	172.424	172.424	172.424	1	1	193.110749999999	245.880249999999	166.30075	232.616999999999	4.08099999999999	175.483000000001	42.8484000000002	6.12150000000003	351.986249999999	831.626000000001	197.197749999999	187.726000000001	178.543750000001	215.272749999999	189.766500000001	95.8800000000004	10.2020000000001	137.73375	19.3847500000001	1.02025	427.484749999999	35.7087499999999	133.646200000001	215.589250000001	477.476999999999	33.6682499999999	110.181600000001	883.813749999998	261.183999999999	10.204	530.659999999999	185.685499999999	8.16199999999998	834.564500000004	42.8609999999999	120.3895	587.663999999998	6.12149999999998	158.131000000001	519.048999999999	147.93625
303	193.052116384446	193.052116384446	193.052116384446	334.647	334.647	334.647	1	1	8.15657142857143	11.2215714285714	14.284	13.2637142857144	9.1825714285715	10.2028571428572	8.16228571428571	16.3108571428571	41.8317142857143	36.6994285714287	19.3854285714286	25.5071428571428	11.2231428571429	9.18128571428574	10.2028571428571	12.2355	9.18257142857142	4.08114285714286	6.12171428571428	11.2231428571429	15.3042857142857	8.16228571428571	10.21	5.09714285714283	9.18257142857142	5.10142857142857	11.2231428571429	22.4462857142857	6.12171428571428	15.3042857142857	5.10142857142857	6.12171428571428	39.7855714285712	12.2434285714286	12.2434285714286	16.3245714285714	8.15542857142853	17.3448571428571	11.2231428571429	16.3108571428571	7.14100000000002
304	193.051029231039	193.046779377568	193.060293481595	358.12	355.025	359.135	11	11	8.17066666666665	10.2033333333334	12.242	14.284	11.2231428571429	12.2434285714286	9.18257142857142	20.4033333333335	21.4269999999999	34.6897142857143	15.3025	9.17614285714286	15.3042857142858	19.3691428571429	8.16266666666669	16.3245714285715	10.1833333333334	8.16228571428571	26.5274285714286	15.29	15.315	10.2033333333333	8.16266666666669	15.3025000000001	12.2434285714286	12.2434285714286	7.14116666666664	15.3025000000001	7.142	7.14233333333335	10.2016666666666	5.10142857142857	19.3831666666668	13.2637142857143	9.18300000000002	9.18300000000002	8.16114285714288	20.4057142857143	10.2033333333334	8.16266666666669	7.14100000000002
305	193.049606564055	193.045808070047	193.06087401419	253.026	250.985	257.079	9	9	421.397666666668	740.641000000001	1212.7104	1323.19939999999	1073.4608	1564.89914285715	1193.79	2013.11766666667	160.202799999999	166.292599999999	172.408166666666	30.6100000000001	2144.88079999999	2784.48966666667	2474.47	2386.44828571428	349.974333333334	163.263999999999	154.045166666667	303.038999999999	1191.5936	90.7978	23.4638333333335	521.305166666667	1710.81950000001	1153.8085	463.231333333332	3200.36739999998	1870.18371428571	2012.85459999999	1998.9636	1611.10633333334	538.6656	3269.14800000001	641.7058	1564.171	1744.54199999999	3017.75159999998	458.129666666668	1913.125	91.8300000000002
306	193.059229771088	193.045613901456	193.060646454275	214.259	214.255	215.264	4	4	7.14816666666664	12.244	11.2222	24.4848	11.2244	14.2828	12.2568	84.6876666666665	1325.1965	53.0504	213.2636	142.688	24.4848	13.2643333333333	37.7548	4.0808	92.8564000000001	4.0808	16.3253333333333	132.643333333333	6.1284	26.5243333333333	16.3232	8.15466666666665	5.102	29.5916	38.7676	756.9884	53.0504	121.399833333333	7.14233333333332	145.8886	359.098666666666	47.9556666666666	68.2953333333332	129.667	17.3434	310.1408	14.2828	15.288	10.2033333333333
307	193.060194597088	193.060194597088	193.060194597088	194.842	194.842	194.842	1	1	8.16133333333331	12.244	5.10416666666667	16.3253333333334	32.6773333333334	14.2823333333334	28.5693333333334	91.9050000000001	9.19050000000001	14.2846666666667	12.244	13.2643333333334	28.5646666666667	22.4436666666666	32.6826666666666	14.2846666666666	18.366	15.305	10.1933333333334	19.3863333333333	7.14233333333335	9.17400000000002	7.14233333333335	11.2218333333334	11.2236666666666	2.04066666666666	7.14116666666668	328.493666666667	8.16266666666669	16.3066666666667	20.4066666666666	11.2328333333334	1254.95142857143	102.016666666667	13.2643333333333	74.4113333333332	26.5286666666667	437.723000000001	48.9680000000001	5.10166666666668	9.17399999999998
308	193.095071378961	193.095071378961	193.095071378961	207.114	207.114	207.114	1	1	11.2236666666666	7.14233333333332	10.2016666666667	12.2434285714286	21.406	10.2033333333333	26.5237142857143	19.3863333333333	2104.60383333334	313.498166666666	909.988666666664	593.806285714285	6.12800000000001	19.3863333333333	26.5274285714286	8.16228571428571	45.9149999999999	20.4033333333334	18.366	62.2403333333332	24.484	59.1793333333332	24.4868571428571	53.1006666666665	17.3448571428571	43.8722857142857	68.3591428571428	27.5715	12.2417142857143	10.2033333333333	13.2643333333333	20.4033333333334	73.4520000000001	15.305	28.5693333333333	225.456833333333	24.484	47.9478333333334	62.2374285714285	21.427	5.10083333333332
309	194.074672516162	194.074672516162	194.074672516162	229.548	229.548	229.548	1	1	46.9276666666667	125.4846	90.7978	129.5654	74.6498	86.7991666666668	62.2444000000001	227.9952	19.3838	62.2444000000001	14.2856	22.4444	61.212	79.5756	96.0116	73.4688000000001	29.6138333333334	57.1312	19.3863333333334	44.8888	30.612	5.101	4.07333333333334	19.3876	33.6655000000001	8.16320000000001	7.14233333333335	97.9392	13.2626	29.5741999999999	39.8346	12.2424	194.8582	90.8156000000001	6.1212	16.3253333333334	32.6528	115.3052	15.303	17.3468	10.2016666666667
310	194.08634203277	194.08634203277	194.08634203277	207.091	207.091	207.091	1	1	5.10142857142857	7.14116666666668	8.16114285714285	6.12171428571428	4.07828571428571	7.14100000000002	6.12171428571428	9.18300000000002	359.140571428571	149.982	177.529714285714	57.136	12.2537142857143	10.2028571428571	4.08114285714287	8.16228571428574	13.2544285714286	10.2028571428571	5.10142857142859	12.2434285714286	10.2028571428571	11.2231428571429	7.136	10.21	5.10142857142859	6.12171428571431	4.08114285714287	7.14699999999999	8.16228571428571	9.18257142857146	4.08133333333334	5.10142857142857	13.2637142857143	11.2236666666667	7.14200000000002	7.14116666666668	12.2434285714286	8.16228571428571	4.08114285714287	8.16228571428571	4.08114285714287
311	196.040689847151	196.037911203421	196.041224179936	93.3645	91.834	97.927	4	4	54.0776666666667	1356.023	1326.26	506.498666666666	16.3253333333333	1092.64833333334	9.183	19.3863333333333	1434.58866666667	1722.32266666667	20.4033333333333	900.807166666668	2446.75933333333	4290.82100000001	3136.48866666667	2517.16233333333	20.4066666666667	2789.59133333333	1416.22266666667	3.061	446.847600000001	42.812	96.9316666666667	116.204	866.121499999999	242.839333333333	94.9685000000001	691.786	1472.341	17.3428333333334	1361.82933333333	13.2621666666667	70.334	5279.43166666666	1695.517	2085.56133333333	7475.98233333333	51.0333333333333	56.1183333333333	5414.02450000001	7.14233333333333
312	196.044157394255	196.0426265349	196.055483046096	59.19	57.138	71.434	7	5	9.17279999999999	430.5244	725.504400000001	1575.39466666667	9.1818	2275.34333333333	7.14280000000001	6.1212	142.66	368.3644	11.2218333333333	45.909	1465.2944	1311.12833333333	1797.53366666667	1336.462	36.7272	4998.81666666667	2.0408	21.4284	327.5484	14.2828	29.5896666666667	43.8671666666666	556.374	16.3232	48.976	2943.277	125.4846	10.214	640.811200000001	1.0202	35.714	3253.4178	117.346	3.0606	529.4838	9.1818	16.3253333333333	243.1408	15.321
313	196.046073561327	196.041580913478	196.05912576642	93.8545	81.603	101.005	78	67	54.0776666666667	1300.7125	1420.44283333333	1752.3702	2537.1545	2582.4975	13.2621666666667	950.950666666666	2473.307	3079.1145	19.3863333333333	902.952857142859	2558.578	4523.13766666666	3334.7845	2840.724	2528.13184615384	2974.27166666667	2348.62857142857	2007.7893	469.276666666667	42.812	90.7948333333335	120.281333333333	951.867333333333	242.839333333333	67.408	389.767333333333	1963.12133333333	1332.30657142857	1574.30085714286	15.305	71.36	5760.55177777778	2560.668	3528.8718	3336.49	47.9478333333333	75.4923333333333	2467.166	2146.52590909091
314	196.063542957425	196.056645028034	196.075518024967	61.215	58.137	70.385	24	22	4.08080000000001	32.6506666666667	4.08133333333333	4.08066666666667	766.1702	4.08133333333333	221.6438	1036.65866666667	100.881	56.1110000000001	5.10166666666667	133.6724	7.14233333333334	3.061	2.04066666666667	2.0404	2038.53085714286	1878.63133333333	525.385833333334	1407.99428571429	6.121	1.019	4.08066666666667	10.2033333333333	1.0204	9.18359999999999	1.02033333333333	286.666833333333	34.6856666666667	907.076333333333	2.04066666666667	516.288666666667	990.614200000001	5.10166666666667	1.0202	269.368	130.581333333333	873.262666666666	7.14116666666667	0	61.2120000000001
315	197.049544822564	197.045165811183	197.061313541548	92.831	89.782	97.927	23	23	142.835	169.3615	165.402	58.197	302.031	128.646	93.8925714285715	486.65925	241.807714285714	300.97375	16.324	400.95825	272.440125	482.57825	331.378125	287.74575	89.7820000000001	330.561	237.893	97.9439999999999	56.1157142857144	21.411	17.3424285714286	37.7261250000001	88.7617499999999	36.7302857142857	20.4228571428571	119.36925	214.2525	191.813714285715	148.86525	95.9035000000001	1090.61755555556	586.054	256.271	469.315	1098.327	1057.016	34.69275	958.6251	174.46275
316	197.064102152572	197.064052806181	197.064151498962	57.1335	57.128	57.139	2	2	5.09666666666667	16.3226666666667	5.10083333333333	46.9353333333333	74.4721666666666	17.3638	3.0605	364.1995	56.0633333333333	9.183	2.04033333333333	3.05828571428572	4.08133333333333	9.1815	13.2621666666667	18.363	998.906333333333	739.645	329.836833333333	975.279333333334	19.3863333333333	6.122	1.02033333333333	8.16133333333333	28.524	5.10166666666667	5.10166666666667	373.442	15.3025	83.7548	55.0889999999999	63.2813333333333	559.142666666667	49.9963333333333	44.8946666666667	154.041571428571	266.307	8.16266666666667	6.122	247.698	89.8626666666667
317	197.062321846945	197.062321846945	197.062321846945	94.884	94.884	94.884	1	1	10.2025	86.731875	37.74925	17.357	245.88025	76.5750000000001	184.559666666667	487.73925	101.00475	5.101875	2.0405	176.50325	51.05	39.7886666666667	79.5210000000001	16.3235555555556	179.564	15.30375	63.2554999999999	162.239625	11.22275	8.15599999999999	2.0405	6.11733333333333	39.78975	15.30375	15.3033333333333	191.948	86.7212500000001	178.5	45.8799999999999	81.6199999999999	1073.665125	30.66	41.83025	160.17925	367.29	1127.6525	4.081	268.32575	215.140875
318	198.043259519449	198.038486581408	198.055591815637	92.335	89.776	97.927	28	28	38.7708571428571	148.961714285714	152.129	46.966	27.550125	132.73	28.576	24.4868571428572	237.726571428571	351.98625	18.3651428571429	385.6545	288.766125	511.14525	395.6145	298.969875	15.30375	332.613142857143	240.956	45.91125	44.8925714285715	25.4892857142857	22.4431428571429	47.9223750000001	83.6634285714285	45.9128571428571	20.4228571428571	98.9677142857144	225.47525	12.2434285714286	157.02225	14.284	1219.16555555556	441.2448	242.998	527.426166666666	880.475750000001	1109.46466666667	21.427875	545.852857142858	137.73375
319	198.057925108249	198.057925108249	198.057925108249	57.139	57.139	57.139	1	1	13.247	29.5916	20.404	23.4638333333333	107.121	20.404	17.3434	381.5548	52.9984	79.5756000000001	82.6523999999999	42.8568	12.2424	5.10100000000001	2.0404	7.14140000000001	764.279600000001	465.2112	112.354	632.524000000001	11.2222	7.14280000000001	2.04033333333333	13.2652	9.17280000000001	7.14280000000001	2.04033333333333	20.404	5.101	96.021	6.1212	68.3534	689.655200000001	18.3672	5.10100000000001	9.1818	5.101	17.3468	28.5646666666667	6.1212	83.7548000000001
320	198.93826757283	198.933414645902	198.951284983665	44.884	42.838	45.922	111	109	3091.61	4436.40933333333	4795.175	4889.20914285714	3348.57771428571	4904.0424	3330.953	3642.59	1127.488	1114.022	1011.0182	1530.3	4678.48433333334	4667.75283333333	4844.7715	4766.99733333333	1829.37228571429	2304.82542857143	1470.1082	1776.40033333333	4809.85133333333	3843.988	4166.26285714286	6165.064125	5331.8265	2880.0246	2984.67	2977.5272	3152.0156	2286.2682	5040.677	3932.892	3251.65057142857	4036.7995	2934.0952	2874.4668	1958.94857142857	2638.678	2158.696	2679.27028571429	2980.927
321	198.951786761517	198.951635507437	198.951938015598	44.8905	44.885	44.896	2	2	6.1224	7.1414	13.2626	1.0202	1397.948	8.16320000000001	3.0612	974.291000000001	4.0808	4.0816	3.0606	2.0404	6.1212	3.0642	10.2016666666667	7.14279999999999	1816.9762	3.0606	1.0204	10.202	12.2448	4.0808	3.0645	8.16320000000001	6.1212	5.101	6.1224	4.0808	2.0408	912.237600000001	1.02175	4.0856	1171.1896	4.08080000000001	3.0606	6.1212	7.1414	299.739	5.107	0	2.0408
322	199.941677572137	199.937488474974	199.955626104591	44.89	42.844	45.922	62	62	592.813666666667	859.0084	850.8468	1111.09114285714	720.355333333333	1029.43225	140.806	889.689142857142	188.761666666667	216.310666666667	197.944666666667	242.839333333333	1081.465	1069.24910344828	1065.17828571429	1078.76325	17.3428333333333	466.292333333333	276.510333333333	12.244	1248.786	1009.965	913.795	1285.62	1092.0987	824.429333333333	849.86825	783.616	691.753714285714	869.283428571428	1152.709	844.485142857142	23.4638333333333	905.982000000001	749.945	638.698857142857	393.784333333334	17.3808	398.346	569.319428571429	640.739428571428
323	200.01786902904	200.01786902904	200.01786902904	302.991	302.991	302.991	1	1	7.142	19.3854285714286	16.3245714285714	11.2231428571429	8.16228571428571	14.284	5.10142857142857	9.19028571428567	13.273	13.2637142857143	15.3042857142857	14.284	10.2028571428571	19.3854285714286	9.18128571428567	17.3327142857143	9.18257142857142	13.2525714285715	11.2231428571429	19.3854285714286	16.3245714285714	10.2100000000001	6.12171428571428	11.2215714285715	31.6288571428571	12.2434285714286	9.18899999999999	19.3854285714286	20.4057142857143	13.2637142857143	30.63	6.12599999999999	28.5920000000001	31.6288571428571	8.1554285714286	11.2231428571429	20.4028571428572	20.4057142857143	25.4892857142857	26.5274285714286	26.5051428571429
324	200.938672182258	200.93426369721	200.953726239886	44.89	43.859	45.917	42	42	545.852857142857	810.106857142858	1072.2302	1240.66742857143	868.263142857143	1182.56633333333	414.255333333333	714.28	141.8078	81.6319999999999	206.0804	246.920666666667	1120.11685714286	1094.63883333333	1095.659	1181.6232	88.7574	452.968800000001	218.3656	142.828	1139.7868	1127.46833333333	1047.9564	1400.91766666667	1023.34657142857	650.8876	876.523599999999	794.7358	703.009666666667	807.083666666667	1075.144	182.8306	127.525	654.0764	732.5036	563.1504	365.2316	533.571	383.025	507.0394	570.4036
325	200.972288070291	200.969090169271	200.98410081453	44.876	43.864	46.942	12	12	99.9796	59.1832	207.1006	183.636	746.932799999999	180.6108	511.1202	811.059	417.3436	461.190666666667	269.3328	393.8744	71.414	74.5622	104.0604	174.4884	359.1104	294.8956	252.0388	372.446	121.419666666667	48.968	17.3638	129.5654	88.7574	55.1016	84.6931999999999	423.369166666667	182.6516	776.3722	110.3112	605.6902	619.2614	423.383	10.202	352.038	550.89	588.9024	444.309	603.017	47.9494
326	201.047906915117	201.044012655759	201.051840591431	428.516	427.464	432.61	6	6	36.7308000000001	35.707	65.1985454545456	54.1274545454545	20.4163636363637	74.4818999999998	21.4242	30.606	16.3232	27.5616000000001	24.4991999999999	24.4583999999999	67.3397999999998	58.1514	44.8668	41.8282	22.4465999999999	62.2366363636364	23.4531	21.4262999999999	45.9122727272728	105.1424	727.454454545455	62.2748999999997	118.3548	104.985090909091	749.895999999999	41.8349090909091	49.9898	27.5481000000001	145.8886	23.4662727272728	23.4646	62.2382999999999	16.3248	22.4444	29.6037272727274	22.434	28.5656	45.9405	20.404
327	202.124582378878	202.121017256799	202.128858264976	204.052	202.007	207.114	13	13	162.2118	368.3644	235.7124	449.9964	807.206400000001	1231.6228	826.362	1547.64340000001	233.6258	448.888	115.2826	333.6054	544.7868	814.1196	805.958	688.635	1139.4656	896.7558	475.475333333334	827.355166666664	191.572	59.1716	119.223	82.6470000000002	498.8778	199.9592	153.06	2028.5552	857.9882	782.467833333335	950.826400000005	641.7058	3537.7268	2808.61060000002	1038.52966666667	781.626400000001	1810.1896	3589.0636	842.850400000001	1941.4406	806.9782
328	202.125460106102	202.122053623199	202.137503554339	344.839	340.729	349.929	15	15	83.6727999999996	211.222799999999	98.9561666666664	118.3432	195.8784	114.2624	154.2012	370.3326	954.318857142857	301.9792	89.7776	274.4338	43.8772000000003	129.590800000001	103.060400000001	41.8282	77.5352	62.3176	19.4065999999999	62.1712	28.5656	51.0166666666663	19.3875999999999	38.7219999999998	70.3938	25.505	28.5656	185.700666666665	32.6527999999998	158.317000000001	132.626	32.6464	1951.89539999999	707.137200000004	49.9898	92.8382	441.833199999998	1549.75975000001	247.957199999999	1311.06714285714	307.140400000002
329	202.125212354125	202.124478896067	202.137525558472	363.215	360.166	364.259	5	5	93.8629999999997	248.941000000001	253.022000000001	309.173625	171.402000000001	271.386499999999	128.5515	294.852249999999	224.4825	192.827250000001	38.7695000000002	87.7414999999998	147.936250000001	141.81475	202.009499999999	199.969000000001	35.6868750000002	51.0125000000002	23.4686249999999	39.7653750000002	82.6503750000001	14.2835000000001	23.4657500000001	98.9642499999997	91.8224999999997	20.4075	14.2835000000001	138.754	47.9165	62.2352499999998	85.7010000000004	52.0391250000001	276.487749999999	194.867749999999	46.9314999999999	41.8353750000001	149.97675	161.1995	57.176	106.106	25.5062500000001
330	203.049239943688	203.048584039033	203.050845218155	53.0465	51.012	53.07	4	4	21.426	74.4808571428572	50.029	38.7708571428572	14.2846666666667	41.8668571428572	20.4057142857143	69.4280000000001	47.9478333333334	66.3216666666667	80.6025714285715	37.7188571428572	25.4892857142857	28.568	28.588	22.4473333333333	11.2215714285714	15.3171428571429	33.671	9.19049999999999	44.8925714285714	76.5125	71.42	61.2171428571429	41.7965714285714	51.0083333333333	51.0142857142857	74.4808571428572	21.426	20.4228571428572	21.441	14.284	54.0751428571428	45.9064285714286	25.5083333333333	25.5071428571429	37.7505714285714	17.3448571428572	26.5274285714286	44.8925714285714	36.6994285714286
331	203.133787023734	203.127005159402	203.144188605621	203.033	199.984	204.058	12	12	12.2424	56.111	31.6262	72.4342	108.0352	179.5552	111.2018	232.636000000001	111.198166666667	96.919	52.0403999999997	74.4746	81.5360000000001	124.4888	127.55	88.7574	157.976	130.5856	95.8988	117.346	34.6528	32.6506666666667	9.171	15.303	69.4552	44.8976	33.627	349.9286	167.3128	101.0196	161.212666666667	103.040200000001	837.556833333335	553.020666666668	214.284	374.401166666667	549.8878	633.597428571428	292.7974	786.530142857142	176.4946
332	204.096997893949	204.087560891205	204.098583262454	318.329	315.262	319.343	3	3	114.396800000001	270.670999999998	302.038400000002	340.7468	119.3634	227.5046	141.640999999999	352.9892	98.9594	115.2826	28.5656	23.4369999999999	94.8786	71.4280000000005	98.9399999999996	97.042499999999	43.8686	20.4050000000001	17.3434	37.7547999999998	78.5554	16.3232	25.505	87.8403999999995	68.3534	13.2651999999999	8.1616	106.121599999999	28.5656	63.2524	63.2524	42.8484000000005	202.039199999999	116.3028	29.5858	34.6868	79.5756	65.2928	56.111	39.8345999999998	8.16320000000005
333	204.122724953111	204.122724953111	204.122724953111	203.033	203.033	203.033	1	1	17.3448571428571	33.6694285714286	22.4462857142857	35.7087499999999	57.088	110.190857142857	42.852	140.799428571429	41.8258571428571	49.994	12.2434285714286	38.7694999999999	51.9944999999999	53.0548571428571	58.1542499999998	69.3769999999998	77.4819999999998	65.2891428571428	42.8520000000001	43.8722857142857	14.272	21.426	22.43175	15.3042857142858	40.84	19.3847499999999	17.3315	167.326857142857	74.4808571428571	48.9737142857145	58.1562857142859	52.0345714285714	413.215714285714	255.071428571429	96.9271428571432	199.976	303.024857142857	320.324857142857	240.778999999999	322.201499999999	80.5912857142856
334	204.138239405414	204.137257205425	204.139221605404	344.8275	344.827	344.828	2	2	9.1818	14.2828	10.2040000000001	9.18359999999996	16.3232	10.202	11.2243999999999	22.4444	10.1800000000001	13.2651999999999	5.101	9.1818	7.1414	16.3232	8.1616	9.1818	4.0808	10.2040000000001	7.1414	8.1616	5.10199999999998	9.18359999999996	5.10199999999998	6.11520000000001	8.16320000000005	6.1212	5.101	11.2222	9.18359999999996	11.2354000000001	14.2828	4.0808	138.774400000001	51.01	5.101	10.202	13.2626	104.080799999999	8.1616	15.288	6.12839999999996
335	205.045012259269	205.040321898932	205.055392339509	268.346	265.269	272.428	13	13	16.3245714285714	13.2643333333334	14.2986666666666	17.3456666666665	7.14233333333335	37.7831666666667	16.3245714285714	15.3042857142857	1297.91442857143	1131.36483333333	905.168000000006	1961.98445454545	21.4059999999999	18.3651428571428	9.18149999999997	24.4868571428571	7.13399999999996	55.0980000000001	75.5046666666669	4.08533333333336	8.16266666666661	15.305	19.3854285714286	24.4880000000001	19.3863333333332	10.2116666666667	13.2621666666666	6.12200000000001	20.4057142857143	11.2328333333334	17.3598333333334	16.3245714285714	12.254	34.6897142857143	14.3103333333333	12.242	45.9150000000001	7.14233333333335	19.3863333333332	29.5675714285714	38.8034285714284
336	205.094943313894	205.093751513106	205.098317794163	193.845	193.833	193.845	4	4	90.8022500000004	226.495500000001	182.624750000001	283.699	156.32775	248.9288	155.078	719.311999999998	79.5795000000003	94.8832499999997	29.5872499999999	444.828999999999	181.6045	206.090500000001	182.89325	146.916	284.649749999999	283.629500000001	15.30375	379.069250000002	198.948749999999	23.4312500000001	98.9642499999997	270.366249999999	215.272749999999	65.2959999999998	46.9314999999999	280.568750000001	60.1947499999998	152.85	197.928499999999	133.8165	748.026500000004	284.649749999999	15.30375	30.6075000000001	124.501	323.419250000001	20.4049999999999	119.36925	87.6512000000001
337	206.002204941371	206.002204941371	206.002204941371	304.028	304.028	304.028	1	1	3.06075000000001	8.1616	14.2834999999999	5.10125000000002	4.08100000000002	7.14175000000003	6.12149999999994	2.04349999999999	5.10125000000002	5.10125000000002	4.0768	0	3.06075000000001	8.16199999999992	3.06074999999997	4.08100000000002	2.041	2.03749999999999	4.08160000000003	5.10166666666663	4.08100000000002	6.12900000000002	5.101	7.14280000000004	13.2632500000001	4.08099999999996	3.06450000000001	8.16200000000003	4.08099999999996	6.12150000000003	9.19574999999998	2.04049999999998	17.36975	8.16199999999992	5.09499999999997	5.10125000000002	4.08100000000002	20.4050000000001	3.0615	3.06074999999997	5.10125000000002
338	206.05218309327	206.047763681229	206.063244858106	268.3325	265.269	271.396	12	12	7.14233333333328	9.18149999999997	19.4017142857142	14.284	12.2434285714287	26.5460000000002	14.2846666666667	39.7930000000001	1239.864	1369.1755	905.252571428574	1880.4129	11.2137142857142	8.16266666666661	8.16228571428571	13.2643333333334	10.1933333333333	52.0345714285714	53.0573333333335	20.4233333333334	7.142	13.2621666666666	7.14233333333328	10.2016666666666	7.14233333333328	14.296	8.16266666666669	8.16228571428571	13.2643333333334	3.06349999999998	10.2133333333333	5.10083333333336	8.17066666666665	19.3863333333334	14.3103333333333	9.18300000000002	39.7911428571432	7.142	16.3245714285714	20.3866666666666	27.5759999999999
339	206.072399659384	206.064626250193	206.080173068576	405.5455	403.006	408.085	2	2	3.06049999999999	6.12200000000001	14.2828	9.1818	2.0404	4.0808	6.1212	18.3659999999999	20.4033333333335	17.3434	3.0606	12.2568000000001	7.14280000000004	7.14233333333335	12.244	9.1818	9.18150000000006	10.202	10.2020000000001	19.3863333333334	6.12239999999997	6.11600000000004	5.101	6.12199999999996	14.2828	5.11899999999997	6.12099999999998	15.3060000000001	16.3232	10.2033333333334	18.3851999999999	3.0606	23.4676666666667	22.4444	8.16133333333338	3.0575	27.5508000000002	5.101	6.12099999999998	21.427	17.3468000000001
340	206.493877914104	206.493877914104	206.493877914104	302.991	302.991	302.991	1	1	4.08099999999996	8.16200000000003	5.10249999999999	8.16200000000003	7.14175000000003	7.14175000000003	6.12299999999999	7.15224999999998	1.02175000000001	3.06075000000001	1.02025	2.04050000000001	8.16199999999992	7.14174999999993	9.18225000000004	7.13124999999998	5.10124999999995	3.05625000000003	0	8.16199999999992	13.2632500000001	2.04349999999999	0	3.06074999999997	2.04049999999998	0	2.04249999999999	8.1640000000001	2.04050000000001	9.18224999999991	4.08699999999999	5.10125000000002	6.13050000000007	8.16200000000003	2.03799999999998	2.04049999999998	2.04050000000001	8.1640000000001	1.02024999999999	5.10125000000002	0
341	206.885643024683	206.883787326605	206.89594652144	47.951	46.931	49.986	4	4	2881.186	3744.2145	3960.6105	3472.931	2237.40825	3999.38	2527.15925	1276.16575	3063.81075	2969.94775	2420.033	3606.58375	3625.9685	4057.53425	3839.20075	3927.9625	2673.055	5212.45725	3267.86075	3007.4135	2757.73575	294.85225	385.1055	1625.60425	3135.22825	1810.367	1638.5215	2692.43975	3365.80475	2268.01575	3413.66675	2441.45825	1975.204	5060.44	3177.0585	3654.5355	3461.5386	3001.9015	3194.40275	3484.15375	2898.53025
342	207.004254671208	207.004254671208	207.004254671208	304.028	304.028	304.028	1	1	39.7878	24.4848	39.7955999999998	24.4896000000002	54.0706	32.6464	34.6935999999998	45.9787499999999	4.08560000000002	3.0606	9.17400000000006	10.202	37.7474	38.7751999999998	32.6464	43.8256	8.16319999999996	27.5130000000001	4.08160000000003	25.5350000000001	23.4646	3.06420000000002	5.101	10.2040000000001	23.4646	6.1212	12.2568000000001	46.9384000000003	13.2626	19.3838	10.2175	40.808	54.1342000000003	21.4242	6.11399999999997	5.101	15.303	57.1424000000004	9.18359999999996	2.0404	11.2222
343	207.064477169767	207.059585689293	207.078002754047	300.962	291.79	313.211	61	58	881.526857142857	1909.04366666665	1631.37975	1865.88483333333	8088.18233333335	1723.20225000001	1506.78616666666	2147.67409090909	74.5434285714282	429.630499999999	45.9128571428571	57.1293333333332	1015.29800000001	1883.44742857143	1358.06366666666	9263.7013333334	4956.548	5251.60533333332	2441.54371428571	4766.1074285714	8451.02657142857	3228.85371428573	830.4428	985.5132	1023.2606	3423.67933333332	1540.07927272727	9349.89828571428	1388.6283	6368.62342857143	6614.96342857145	5770.53333333337	1815.59199999999	8850.97857142857	1169.17533333333	3986.25628571428	2090.32150000001	10366.1028571429	1456.62733333333	3159.78463636364	2398.09916666667
344	207.057637482653	207.055131093005	207.070850331296	205.073	203.021	206.195	18	18	1280.30916666667	2287.58733333334	2217.9148	3114.26079999999	1948.7104	2763.6315	1856.10759999999	4498.93500000001	361.2216	808.156799999996	85.6968	635.709199999997	2011.8344	2943.18083333334	2457.98300000001	1869.0064	1345.34399999999	1649.879	1113.13171428572	1408.85016666667	1606.10959999999	599.8776	1127.23519999999	1625.17860000001	1239.705	1036.5232	945.010285714285	2239.9302	874.482799999996	1095.69480000001	1244.80666666667	789.789600000001	2623.4484	1920.97383333334	1073.4608	976.459000000002	1198.97	1702.0272	279.5348	1192.46399999999	638.6452
345	207.063157968802	207.061623528393	207.076488461391	231.6	228.516	241.809	17	15	80.6063333333335	269.104000000001	216.487333333334	316.288571428571	1299.94516666667	1915.70866666667	1396.57557142857	2666.70133333334	227.757333333334	399.952	266.257285714285	331.592857142857	694.814571428571	921.421200000001	966.001142857142	676.449428571428	3144.15366666667	2649.682	1333.57566666667	2923.25500000001	412.214666666666	283.652666666667	186.398571428571	334.614666666667	407.113000000001	145.005666666667	99.9763333333335	1046.691	691.753714285714	304.059333333334	507.519833333334	260.184999999999	3385.46600000001	1301.88457142857	470.373666666668	597.817666666668	2506.5495	1914.85283333334	1292.702	1816.10857142857	1001.8364
346	207.067607588517	207.062637315367	207.075967012634	356.5925	355.047	359.128	4	4	30.63	91.8225000000004	110.190857142857	106.109714285714	77.5417142857142	115.292285714286	71.37	216.293000000001	13.26325	28.5919999999999	12.243	23.4513750000001	95.9068571428571	119.2815	94.8832500000004	88.7524285714288	95.7742500000001	71.42	98.9642500000004	100.85625	39.8245714285712	63.2632499999996	52.0391250000001	53.0530000000002	39.7911428571428	46.9331428571428	22.4454999999999	90.8054285714292	39.7632857142857	33.6682499999999	47.9517499999999	33.6694285714286	202.009500000001	103.057875	74.4782500000003	63.2554999999998	148.045	85.704	24.4860000000001	184.66525	33.6694285714286
347	207.07034346203	207.063909297069	207.075041029188	373.9225	372.374	375.462	4	4	78.5620000000006	126.418	152.022571428571	153.042857142857	210.355428571429	192.671999999999	220.381714285714	551.002500000001	18.36675	20.4057142857143	12.2444999999999	18.3805714285715	108.150285714286	168.238125	141.81475	113.251714285714	348.161	139.779142857143	177.529714285714	371.370999999999	65.2982857142857	128.551500000001	91.8224999999997	45.9112500000002	75.4694285714287	129.576285714286	66.2268750000001	277.517714285714	154.063142857143	128.551500000001	62.289714285714	123.558285714285	561.137500000002	154.063142857143	131.61225	223.434750000001	342.816	172.428285714286	30.585	388.191375000001	87.7445714285714
348	207.065080129758	207.062905927594	207.077359943721	346.908	343.842	347.911	3	3	40.8114285714286	95.9068571428571	123.454571428571	130.688	120.393714285714	275.467499999999	160.184857142857	388.728857142857	26.4865714285713	29.5882857142857	13.2637142857143	15.3042857142857	132.637142857143	137.738571428571	110.190857142857	97.0085714285718	625.435142857143	323.430571428571	207.118	569.319428571428	51.0142857142857	65.2982857142857	66.3185714285714	61.1657142857145	64.278	69.3794285714285	31.6288571428571	217.320857142857	109.170571428571	45.9514285714284	78.562	32.6491428571428	526.393714285716	191.974857142858	101.008285714286	121.414	370.363714285714	142.84	44.8925714285714	313.983999999999	58.1969999999999
349	207.099033992526	207.099033992526	207.099033992526	384.681	384.681	384.681	1	1	23.4415999999998	39.7955999999998	62.1793333333332	81.6320000000005	42.8567999999998	48.9696	43.8771999999998	99.9796	17.3434	23.4646	9.1818	18.3671999999999	33.6666	37.7474	40.808	39.7955999999998	55.1016000000003	32.6464	24.5088	58.1514	54.0706	42.8568000000003	42.8484	67.4123999999996	53.0504	27.5454	10.204	85.6968	21.4283999999999	30.606	42.8568000000003	34.6936000000002	81.616	38.7676	11.2243999999999	20.4079999999999	37.7474	57.1312	15.288	33.6666	10.202
350	207.136975124309	207.135228669491	207.138193031119	271.408	271.397	273.915	3	3	69.3872000000004	106.1008	119.3634	210.188666666667	61.2200000000001	162.3655	92.8563999999996	70.4075999999997	96.9380000000006	157.105666666666	25.4750000000001	79.5911999999996	149.842	171.427200000001	143.867	142.855999999999	66.248	466.322799999998	333.6054	410.1204	250.960999999999	462.1506	337.6862	345.8478	170.573800000001	179.754666666666	179.5552	93.8584	112.243999999999	76.6050000000004	142.828	59.1831999999997	49.0368	122.447999999999	114.396799999999	137.753999999999	130.602666666667	37.7547999999998	58.1590000000001	159.1512	33.7128
351	207.136055866271	207.136055866271	207.136055866271	309.17	309.17	309.17	1	1	400.972285714286	882.547142857142	1118.194	918.899999999999	767.254857142857	858.060285714285	772.356285714285	1686.13485714286	24.4868571428571	43.8722857142857	13.2544285714286	36.7302857142857	685.055999999997	867.242857142857	782.559142857142	677.919999999997	290.781428571428	258.349142857142	344.077	312.426	390.769428571428	582.583142857143	437.702571428571	265.274285714286	340.775428571428	642.78	487.085142857145	818.269142857142	685.632	381.586857142857	344.856571428571	350.978285714286	1512.06342857143	724.402857142857	736.646285714285	1089.66514285714	1728.364	967.437714285718	199.808000000001	1791.62171428571	416.626285714284
352	207.428459244235	207.428459244235	207.428459244235	295.854	295.854	295.854	1	1	606.028499999994	360.148250000002	496.861750000002	506.043999999995	1169.20649999999	532.570499999995	1206.95575000001	2091.51249999998	2.04050000000001	2.04049999999998	1.02025	7.14175000000003	367.289999999996	431.565749999996	391.776000000002	369.330499999996	281.5752	85.7010000000004	40.8099999999996	258.1865	142.834999999999	128.551500000001	97.9440000000004	104.065499999999	153.037499999999	176.503250000001	89.9139999999998	1327.34525000001	183.420000000001	507.0394	132.632499999999	400.958249999996	2037.43925000001	398.917750000002	224.455000000001	342.7872	680.506750000003	1475.40700000002	135.693250000001	850.888500000004	61.2299999999999
353	207.480781036343	207.479176839193	207.48730059431	292.833	292.811	294.868	4	3	287.710499999997	767.228000000003	723.357250000003	673.365000000003	224.455000000001	1201.7956	315.257250000001	1107.65300000001	3.0615	2.04050000000001	5.10125000000002	3.06075000000001	560.117250000002	912.103499999991	625.566499999999	454.011250000002	104.091	93.8630000000004	51.0125000000002	111.20725	122.430000000001	198.9975	77.5390000000003	181.382000000001	209.151250000001	172.422250000001	92.9565000000003	440.748000000002	255.437499999999	202.009499999998	272.406750000001	73.4760000000009	967.812500000011	877.415000000004	290.771250000001	608.068999999994	915.1194	264.244750000001	850.888500000004	996.78424999999	64.2726
354	207.992983587857	207.992983587857	207.992983587857	299.953	299.953	299.953	1	1	28.5670000000001	195.888000000001	204.050000000001	266.285249999997	62.2352500000003	213.232250000001	55.0935000000002	106.106	2.04049999999998	8.16200000000003	8.16200000000003	7.14174999999993	170.381750000001	146.146000000001	203.029749999998	163.240000000001	25.5062500000001	59.1889999999999	18.3645000000001	22.4454999999998	78.5592500000003	30.6075000000001	22.4455000000001	44.8910000000002	91.8225000000004	41.8404999999999	15.28125	56.1137499999995	26.533	42.8505000000002	87.7415000000004	25.5437499999999	94.8832499999991	125.490750000001	20.4050000000001	12.2430000000001	43.8707500000002	68.3567499999993	24.4559999999999	43.8707500000002	34.6528
355	208.068501619778	208.067830765901	208.069795743687	229.5565	228.516	231.6	6	6	13.2626	35.707	32.6506666666667	34.6868	182.8306	270.671	226.4844	395.6688	6.1212	22.4444	16.3232	13.2626	82.6524000000001	142.828	137.916	82.6362	509.1796	431.5446	261.2224	448.888	62.2403333333335	43.8686	22.396	41.8364	46.9292	25.535	16.3232	164.246833333334	81.616	39.7721999999999	68.4338	21.4242	526.4232	201.0188	93.8584	95.8988	398.8982	292.7974	185.7128	246.8884	140.7876
356	208.071034420614	208.065931034474	208.085839077645	295.8685	291.797	301.013	98	64	1947.81633333334	3570.14633333334	3706.698	3673.19999999997	2285.248	3994.41857142857	2340.3388	3278.17600000002	48.9679999999998	93.8584	31.6262	47.9588000000003	3045.297	3497.70266666664	3596.08749999999	3214.6502	1338.5024	1882.42714285714	663.13	1447.853	2111.814	1271.33533333334	1712.11933333334	2281.46533333334	2368.19366666665	1507.093875	987.468166666668	2746.73733333334	1869.37280000001	1670.28566666667	2318.83883333333	1611.03114285714	3178.5782857143	3505.86533333334	1548.6636	2503.48900000002	2503.04120000002	2645.84283333334	1554.7848	3737.25899999999	725.670400000001
357	208.086747566012	208.086747566012	208.086747566012	300.961	300.961	300.961	1	1	908.09666666666	1926.38933333336	1820.27466666669	2182.49299999998	1368.26699999999	1971.28399999999	1376.42966666668	1913.98899999998	8.17599999999993	11.2236666666666	4.08133333333338	7.14233333333342	1585.59799999999	1941.69433333336	1719.72	1681.81866666666	587.52	763.209333333342	146.88	583.630666666673	1157.05799999999	107.135000000001	218.351333333336	1040.4	1159.09866666666	264.266333333336	143.867000000002	1409.08033333332	279.571333333337	864.222333333327	1040.4	863.590000000009	1768.23766666669	1584.57766666668	290.343749999999	153	414.12	1466.21899999999	67.2100000000002	512.207333333339	159.878333333334
358	208.88088879401	208.88088879401	208.88088879401	48.96	48.96	48.96	1	1	814.1196	1079.5832	1199.7552	1028.5632	878.564399999999	1139.7868	908.156000000001	653.696000000001	862.069	709.178000000001	649.867400000001	996.930800000001	961.0284	1271.1692	1137.8396	1067.3384	730.4632	1495.6132	959.175999999999	811.165	767.340800000001	69.3736000000001	87.8232	348.2974	864.1094	455.068666666667	459.18	873.2912	942.849600000001	830.605600000001	982.586800000001	762.089400000001	920.2204	1428.28	916.109666666667	1091.828	947.7658	1135.7968	912.237600000001	1015.099	827.698666666667
359	208.886096528363	208.883365590753	208.898040887816	48.971	46.914	50.002	27	26	814.159500000001	1076.36375	1191.652	968.217250000001	878.435250000001	1136.5585	908.245	345.548666666667	752.944500000001	707.033250000001	649.899250000001	995.7152	959.034999999999	1250.8265	1133.49775	1067.1292	728.399	1490.5122	793.754500000001	811.098749999999	763.147000000001	68.35675	87.849	346.571	864.1094	455.0315	459.1125	713.15475	937.609750000001	828.646	976.793000000001	762.126750000001	920.265500000001	1424.269	916.184500000001	1086.56625	946.792000000001	1132.644	912.103500000001	1014.0788	827.428
360	209.043482290915	209.043482290915	209.043482290915	221.397	221.397	221.397	1	1	9.1818	10.202	12.2424	20.404	8.16320000000001	13.2496	11.2244	11.2244	605.9988	591.793333333335	240.798666666667	14.2996	4.0808	12.2447999999999	14.2856	13.2652	14.2856	7.1414	5.102	9.18359999999996	2.0408	9.1818	7.14116666666668	8.15680000000002	4.07733333333334	3.05800000000001	9.17400000000002	1.0202	11.2218333333334	14.2828	8.1616	13.2626	13.2626	4.0816	7.133	7.1414	8.1616	8.1616	3.0606	7.14116666666668	8.1616
361	209.089857268752	209.089857268752	209.089857268752	295.843	295.843	295.843	1	1	302.018666666665	631.586333333335	711.172333333335	666.277666666662	410.173999999997	741.782333333328	388.747000000001	547.381999999999	17.3428333333333	24.4879999999998	13.2643333333334	22.4473333333334	588.732333333329	623.423666666662	641.684833333331	616.180666666665	222.432666666665	357.116666666668	283.606333333332	221.412333333334	405.072333333331	326.453333333335	296.917000000001	377.153333333332	404.051999999997	404.052000000001	336.985000000001	427.519666666668	421.397666666668	259.164666666665	464.175833333332	258.102166666666	466.898285714287	615.261000000001	411.194333333334	467.312666666663	571.293333333337	431.00266666667	392.828333333334	628.422666666665	262.225666666667
362	209.13070070866	209.127522359869	209.14105661117	115.3	115.271	119.37	3	3	1.02042857142857	9.18128571428572	5.10083333333333	4.08066666666667	5.10142857142858	6.12171428571429	7.14200000000001	7.137	3.061	4.08114285714286	3.06085714285714	2.04057142857143	2.04066666666667	4.07942857142857	7.142	4.08133333333333	2.04057142857143	4.08114285714286	4.08114285714286	2.04057142857143	2.04033333333334	0	2.04233333333334	9.18257142857144	3.06085714285714	2.04057142857143	3.05871428571429	2.04233333333333	2.04033333333334	1.02033333333333	4.08114285714286	3.063	7.136	4.08114285714286	4.08114285714286	1.02016666666667	1.01933333333333	1.0195	4.08114285714286	3.061	1.02028571428571
363	209.151309653345	209.150415713375	209.153385422637	346.874	343.853	346.926	5	5	15.3025000000001	9.18150000000006	25.5083333333334	23.4676666666665	10.2033333333333	18.3629999999999	17.3456666666667	48.9737142857146	7.12833333333328	2.04066666666667	6.12200000000001	10.2033333333334	11.2218333333333	20.4033333333333	28.5646666666666	7.14116666666664	93.870666666666	25.5083333333334	69.3713333333338	114.255999999999	45.9150000000001	86.7141666666664	38.7726666666668	49.9520000000002	16.3253333333334	24.4880000000001	27.5477142857143	40.8066666666665	14.2846666666667	23.4868333333334	28.5693333333334	22.4473333333334	59.1696666666665	40.8066666666665	20.4066666666665	19.3863333333332	39.7864999999999	42.8539999999997	7.14116666666671	53.0102857142859	7.14816666666668
364	209.150582180348	209.149885594568	209.152250865589	381.577	381.546	381.615	4	4	10.1942857142857	19.3854285714286	18.3651428571428	28.5919999999999	21.426	33.6694285714286	14.284	42.852	15.3171428571428	14.284	14.284	9.18257142857142	21.426	35.6800000000001	25.5071428571428	18.3497142857143	46.8937142857144	44.9239999999999	20.4228571428572	39.7911428571432	32.6491428571428	24.4868571428573	33.6694285714286	36.7251428571427	32.672	24.4868571428571	16.3245714285714	33.6694285714286	19.3854285714286	24.4662857142856	29.5882857142857	18.3651428571428	45.9064285714287	35.71	23.4862857142858	19.3854285714286	31.6244285714284	47.9534285714285	24.4662857142858	39.7911428571428	9.18128571428574
365	209.152267857326	209.151917265486	209.152618449166	249.982	249.97	249.994	2	2	18.3645	18.36675	11.2231428571429	10.2025	11.22275	5.10875	10.2025	38.7695	2.0405	2.0405	3.06075	3.06075	14.2835	28.567	11.224125	13.26325	42.8505	15.30375	34.66725	53.053	23.4665714285714	43.903	8.16200000000001	27.54675	22.4455	10.20375	3.06075	13.2637142857143	4.081	11.215875	4.081	11.224125	8.15600000000001	10.2025	6.1215	4.081	7.14175000000001	15.3278571428572	2.04075	3.06075	3.06075
366	209.152746358049	209.152746358049	209.152746358049	321.367	321.367	321.367	1	1	7.14233333333335	12.2568000000001	11.2236666666666	18.3630000000001	24.4880000000001	14.2823333333334	16.3093333333334	24.4839999999999	3.06050000000002	4.08466666666667	5.10166666666668	2.03866666666668	11.2236666666667	24.4880000000001	13.2621666666666	21.427	29.5848333333332	22.4473333333334	3.06100000000001	33.6666	32.6506666666667	32.6133333333334	8.16266666666661	28.5926666666667	15.3025000000001	5.0966666666667	7.13599999999997	26.5286666666667	10.2033333333334	5.10083333333332	7.13599999999997	10.2033333333334	25.5083333333334	12.244	5.10083333333332	12.242	14.2823333333334	11.2126666666666	3.06100000000001	11.2236666666667	7.14233333333335
367	210.060286153297	210.060286153297	210.060286153297	248.951	248.951	248.951	1	1	3.0605	6.12200000000001	4.07933333333333	9.18300000000002	8.16133333333335	9.20340000000005	7.14116666666668	17.3428333333333	15.3025	19.3863333333334	7.14233333333332	12.242	8.16933333333335	14.2846666666667	7.14116666666668	3.0605	6.12100000000001	4.08066666666667	16.3093333333333	8.16133333333335	5.10166666666665	7.14933333333335	6.12199999999999	7.14233333333332	10.2033333333334	11.2218333333334	6.12200000000001	14.2846666666667	16.3226666666667	8.15466666666669	4.08066666666667	4.08066666666667	13.2513333333334	21.4234999999999	5.10166666666668	27.5445	57.1386666666668	8.17866666666669	12.244	60.1898333333334	24.4880000000001
368	210.060672648731	210.059389786938	210.067664892652	120.9035	118.349	121.433	6	6	66.3108333333333	148.822666666667	147.948333333333	187.741333333333	232.826	226.514	261.162666666666	411.194333333333	224.473333333333	267.327333333333	146.904	244.84	202.847333333333	311.506666666667	272.6515	204.033333333333	256.061833333333	274.424833333334	223.453	175.468666666667	97.952	41.7926666666667	48.976	59.1793333333333	145.764666666667	87.7343333333333	67.342	294.587333333333	181.619333333333	191.791333333334	219.371666666667	92.9261666666668	1185.48466666667	502.942166666667	228.517333333333	334.669333333333	878.507	698.592	436.702666666667	594.271333333333	306.1
369	210.993638279127	210.99053399619	211.003993644295	293.848	292.805	296.898	3	3	11.22275	27.5467500000001	29.5872499999999	32.6519999999998	20.4066666666666	27.5459999999999	17.357	18.3509999999999	508.084500000002	520.37	846.807500000004	565.218500000002	34.6884999999999	31.6277499999999	27.5467500000001	34.6884999999999	29.5872499999999	38.7694999999999	30.6299999999998	36.7335	35.7087499999999	21.4252499999999	13.255125	25.4874999999998	17.34425	9.18224999999997	16.336	13.2632500000001	16.336	14.2835	28.5669999999999	13.26325	22.4317500000001	24.4859999999999	18.36675	14.2835	14.2835	11.231	17.3442500000001	19.3847499999999	10.20375
370	212.060152725621	212.055050739297	212.070937838729	78.04	74.484	79.586	12	12	3.06085714285714	3.05871428571429	3.06075	5.10187500000001	4.08114285714286	4.07771428571429	4.081	8.16200000000001	3.06085714285714	2.04542857142857	6.1215	2.04057142857143	3.06042857142857	4.078	4.081	1.02028571428571	975.055000000001	817.248857142857	342.816	759.045333333333	4.081	1.02028571428572	2.04075	7.14175000000001	2.04057142857143	3.05828571428571	3.06085714285715	3.058875	1.02028571428572	2.0405	2.039	1.02028571428571	6.11657142857143	5.10142857142858	3.06085714285715	1.02028571428572	6.12225	4.0785	4.08114285714286	3.06075	3.06085714285714
371	212.056818343213	212.054800232969	212.070356384277	59.174	58.149	60.206	7	7	1.01933333333333	6.121	8.16228571428572	6.12171428571429	1.02016666666667	8.16228571428572	3.061	12.2434285714286	5.09166666666666	3.061	9.18257142857143	4.08133333333333	1.02028571428571	11.2231428571429	6.12085714285715	5.10083333333333	761.168666666666	726.954428571429	164.273666666667	512.207333333333	7.142	3.061	1.02028571428571	2.04057142857143	5.09583333333333	2.04033333333333	0	1.02028571428571	1.02016666666667	2.042	10.2028571428571	3.061	6.12199999999999	8.16266666666668	2.04066666666666	4.08066666666667	4.08114285714286	7.142	8.16228571428572	4.08533333333334	2.04233333333333
372	212.862108646389	212.860610437875	212.863606854904	51.0085	51	51.017	2	2	17.34425	8.16320000000001	4.0856	102.02	228.536	100.9998	348.9084	261.4784	62.2352500000001	22.4455	5.102	418.364	85.6128000000001	86.7340000000001	3.0642	0	1356.9325	4.0816	71.4175	1495.476	5.10100000000001	6.1215	7.14140000000001	7.14280000000001	125.4846	10.2025	5.10100000000001	254.0298	212.2016	271.3732	7.14980000000001	311.161	535.63125	171.3936	107.12625	227.5492	230.5652	779.4328	120.3836	216.2824	91.71
373	213.915708171079	213.915708171079	213.915708171079	42.832	42.832	42.832	1	1	59.1793333333333	95.8956666666666	128.562	112.236666666667	42.847	78.5528333333333	48.968	49.9963333333333	561.652666666667	664.206	376.503	291.767666666666	23.4676666666667	55.098	36.732	38.7663333333333	52.037	74.4843333333333	38.7663333333333	46.9276666666667	44.8873333333333	48.9737142857143	36.732	45.915	46.9353333333333	38.7663333333333	34.6856666666666	26.5286666666667	24.484	30.605	26.5546666666667	20.4233333333333	19.3863333333333	37.7523333333333	32.6506666666667	19.3831666666667	21.427	31.6561666666667	23.4868333333333	21.427	19.3863333333333
374	213.9642146216	213.958578229536	213.979702789004	102.032	93.858	107.133	104	101	2750.52507692308	4354.252875	4933.12205882353	2934.15911111111	2896.59114285714	3996.31925	2464.96815384615	3291.06192592593	85.7029090909091	197.9285	27.5473636363636	103.047545454546	2511.97785714286	2894.39469230769	2642.82	2457.966	305.05475	640.455333333333	560.11725	358.944	2743.51336363637	2042.586	2276.268	2890.764	2054.89969230769	2041.52025	1900.7208	2078.24925	1421.32433333333	1321.5475	2476.0254	1202.137875	1804.77311111111	3319.40509090909	1596.886875	2156.98881818182	829.051999999999	2658.81493333333	2441.54371428571	1155.969	912.6315
375	214.911060287248	214.90989537021	214.911409273177	44.896	44.879	45.922	10	10	4466.2908	6654.7646	6967.73833333334	6790.31833333333	4339.7612	5425.4668	4289.7616	4470.51640000001	318.3024	365.3032	412.147333333334	711.0794	6905.347	6237.14057142857	6478.27	6247.9092	896.7558	1720.0572	884.686799999999	1031.4222	8685.69228571428	6214.0382	6723.20457142857	8807.146	6254.0316	6245.16885714285	6146.488	2872.8832	3138.7504	5061.184	5588.07940000001	4843.4788	1915.9356	3351.357	3572.7404	1910.8346	724.342	1501.764	626.1182	1190.5345	4362.21
376	214.91758801304	214.911902918852	214.931560718689	44.884	42.838	45.921	91	91	3752.0108	6391.368	6546.4095	7001.40383333334	3280.9632	5315.93666666667	3432.6256	4078.27233333333	396.909666666667	447.926333333333	420.377333333333	719.241	7015.812	6238.7112	6465.0074	6180.56280000001	788.6146	1752.93266666667	961.028400000001	929.584400000001	7728.00466666667	6454.32742857143	6724.8976	7783.1058	7771.8836	6295.45666666667	6123.75485714286	3103.70914285714	3729.14428571429	4297.0824	6824.9948	3714.8318	1924.1915	3202.82633333333	4225.53033333333	2314.008	739.741666666667	1500.54066666667	837.356666666666	831.626000000001	5026.36116666666
377	215.922932376444	215.922932376444	215.922932376444	45.911	45.911	45.911	1	1	242.823466666667	463.177285714286	458.2494	467.282133333333	238.758	340.918571428572	231.604857142857	237.809785714286	81.6213333333334	125.4928	95.9050666666667	71.3906666666667	443.642	398.034	399.080666666667	390.787666666667	57.1349333333333	109.208785714286	38.7708571428571	76.545	609.0992	385.6608	434.793857142857	609.366428571429	514.0485	346.890666666667	412.187733333333	168.344	193.854285714286	255.178571428572	479.903571428571	259.261428571429	105.087466666667	202.016571428571	212.215466666667	119.365071428571	35.7093333333333	80.6646428571429	59.1948	61.192	267.222533333333
378	215.959143342913	215.955985721222	215.976068344116	102.0285	93.858	115.3	42	39	1125.36081818182	1052.8464	2008.81755555556	902.995	1112.09727272727	1921.198	930.438299999999	1325.3697	39.7886666666667	98.9594	12.2436	48.9706666666667	1028.3616	886.628285714287	1215.14481818182	1209.75333333333	134.6796	316.107	246.8884	139.694333333333	1327.46133333333	946.766222222221	967.275999999999	1208.6272	702.976857142858	671.339454545454	944.242199999999	741.165333333334	798.873545454545	844.835999999999	1211.9976	709.659000000001	456.118799999999	1093.67822222222	940.7166	650.942285714287	612.533333333334	727.497666666667	1326.325	557.405333333333	503.715333333334
379	215.979847894891	215.976963945297	215.99376693031	115.277	111.202	116.304	37	37	286.6762	486.6195	493.7768	536.6252	592.7362	871.2508	696.7966	694.166	313.2628	491.7364	131.6316	189.7572	276.5284	262.902	265.252	278.5692	126.5296	58.1627999999999	90.7978	101.0196	235.6662	142.828	307.4414	214.242	163.232	110.2032	227.311333333333	545.4276	292.7974	242.8552	267.344799999999	226.7508	718.536000000001	638.770399999999	189.7572	416.2416	745.202285714285	640.951	847.7862	727.463714285714	90.8156000000001
380	217.968300752862	217.967019856771	217.973708566745	115.288	113.236	115.289	3	3	184.66525	304.0345	291.791499999999	347.90525	428.484	688.635	379.533	428.893749999999	202.0095	324.4236	76.5187499999998	127.53125	176.50325	101.9	184.66525	143.8905	79.5795000000001	31.6277499999999	60.1918	77.5580000000001	131.61225	77.5390000000001	171.654	106.1008	124.4705	76.5375000000002	130.4576	323.894749999999	164.26025	147.93625	131.61225	152.01725	392.79625	465.233999999999	124.4705	211.19175	282.193749999999	291.362499999999	70.3972500000001	287.710499999999	66.3162500000001
381	218.099656860475	218.099656860475	218.099656860475	248.95	248.95	248.95	1	1	13.2626	37.7548	34.6731999999999	81.6133333333335	5.101	142.1414	72.4342	125.4846	916.1396	1011.15033333333	338.7064	2314.8338	53.0504000000003	120.4072	56.1110000000003	84.6766	74.4746	149.9645	72.3632	123.4442	23.4691999999999	69.4552	57.1312	67.3332	75.4948	91.8180000000005	37.7548	34.6868	107.121	38.7296	89.7776	38.7726666666666	333.213	290.757	106.1216	210.1612	458.0698	21.4746	119.3868	372.373	328.5688
382	218.104625086368	218.100390699962	218.118819113044	363.216	359.128	365.233	22	22	259.164666666667	515.24428571429	631.556857142857	676.425749999998	334.614666666666	594.826571428571	364.259000000001	744.808571428571	588.704857142857	485.599333333332	191.813714285716	138.642285714286	353.035333333334	304.002571428572	432.540571428573	453.028000000001	78.4960000000003	70.4029999999995	29.5896666666665	58.1155714285714	199.976	16.3245714285714	41.8317142857146	194.874571428571	186.690499999999	39.7864999999999	13.2637142857143	324.450857142857	100.914	182.631142857143	188.752857142859	166.287166666666	621.382999999996	404.051999999997	99.9740000000003	140.799428571429	250.990285714286	408.114285714286	195.894857142859	195.894857142857	26.5286666666667
383	218.910159124277	218.908546529439	218.910725306979	45.9105	44.902	45.916	4	4	337.730333333333	498.8615	486.635400000001	512.2408	287.734	397.93	272.429	313.242333333333	33.6655	36.732	92.8382000000001	58.1494999999999	465.2112	435.6254	438.743333333333	441.4435	78.5656666666667	156.0855	60.1996666666667	87.7343333333334	476.5268	528.532666666667	492.3148	696.23675	542.817333333333	412.147333333334	427.4638	187.7536	205.087	365.279333333333	471.856	356.445333333333	112.236666666667	209.168333333333	239.778333333333	146.904	46.9384	107.373	72.5194	72.4342000000001	327.527
384	219.026767795643	219.02396522378	219.037803706777	53.0495	51.012	55.098	12	12	170.387714285714	264.254	255.25	221.402	93.8662857142857	221.588	135.698	312.426	232.625142857143	210.188666666667	117.332857142857	215.099428571429	127.446428571429	164.266	164.381	116.318	169.343714285714	196.059428571429	189.773142857143	231.804833333333	116.312571428571	75.4923333333334	123.454571428571	114.272	124.370285714286	92.8351666666666	108.150285714286	534.629714285714	127.535714285714	109.262285714286	99.0370000000001	92.846	354.039142857143	332.566571428572	103.053666666667	238.746857142857	367.302857142857	296.903142857143	106.109714285714	356.079714285714	98.8845714285714
385	219.101669025063	219.100645972444	219.11004603687	279.576	279.558	282.624	3	3	25.505	38.8132000000002	45.9180000000003	74.4782500000003	22.4455000000001	66.3162500000003	45.864	121.4038	520.302	662.093999999998	401.410200000002	243.8278	86.717	92.8382	94.8786	73.5407999999996	52.9879999999997	58.1514	51.9792	65.2928	115.288249999999	257.0904	124.488799999999	166.488200000001	113.2422	98.964249999999	80.5009999999995	48.0222499999999	48.9696	63.1904	65.3056000000004	81.616	65.3055999999997	42.8484	40.8160000000003	22.4179999999999	39.7897500000002	26.5265000000001	30.606	46.9292	110.203200000001
386	220.085117235734	220.080168019599	220.096283883759	172.424	170.366	172.447	13	13	127.675	209.141	190.7774	252.001749999999	218.3228	231.585400000001	283.615600000002	408.08	153.03	129.5908	22.4708	80.5958000000004	137.727000000001	204.04	144.8968	113.22	357.070000000002	246.8884	128.545200000001	248.9776	77.5389999999998	135.6866	95.8988000000005	65.3696	114.2624	97.9584000000001	89.7776000000005	363.742999999999	213.2636	189.7944	192.855599999999	158.131	776.524400000001	712.0996	241.834799999999	348.976799999998	708.078285714285	658.029	194.858200000001	476.0656	194.8964
387	220.079346263766	220.077526079166	220.094582673321	460.119	452.988	461.144	5	4	2.04279999999999	4.0808	17.3434	1.0202	1.0202	5.101	1.02040000000001	17.3263999999998	8.16320000000005	16.3423999999999	1.02239999999999	8.1616	2.04280000000001	5.10200000000003	2.0404	3.06420000000002	11.2243999999999	10.2040000000001	5.096	30.606	7.1414	3.06119999999999	1.0202	3.0606	28.5656	3.05700000000002	0	48.9791999999998	13.2652000000001	29.5858	40.808	1.0204	42.8484	17.3604	3.05759999999997	1.0204	9.1818	9.1818	2.0384	10.2140000000001	5.10199999999998
388	220.122640896836	220.115622418671	220.129659375	163.7515	163.259	164.244	2	2	90.8022499999998	163.24	179.564000000001	212.212000000001	160.179250000001	218.333499999999	132.643333333334	342.803999999999	78.5592500000003	93.8706666666669	6.12200000000001	91.6874999999997	73.4579999999998	146.916	86.7212499999998	90.8022499999998	185.64	130.592000000001	23.4715	158.925	172.422250000001	35.7174999999999	30.6100000000001	176.50325	115.45775	16.324	22.4473333333332	186.705750000001	46.9315000000002	92.8200000000001	120.3895	92.8655000000005	343.307999999999	181.6045	20.4049999999999	84.3944	108.1465	231.596750000001	3.06099999999998	154.850000000001	17.34425
389	221.084285421109	221.084285421109	221.084285421109	456.055	456.055	456.055	1	1	23.4537272727272	40.7890909090909	34.6901999999999	29.6031999999999	29.6032000000001	38.7703636363637	30.606	24.4992000000001	27.5480999999999	28.5656	31.6284545454546	37.7467272727272	32.6464	34.6901999999999	40.788	35.707	24.4872000000001	35.707	27.5454	23.4531	43.8471	33.6666	23.4668999999999	41.8322999999999	40.8320000000001	24.4871999999999	26.5408000000001	35.7280000000001	49.9898	30.6090000000001	27.5480999999999	36.7092	32.6496000000001	48.9504000000002	19.3971	30.6081818181819	31.6292999999999	30.6089999999999	26.5270909090909	35.7105000000001	30.6060000000002
390	222.02800611389	222.02800611389	222.02800611389	51.001	51.001	51.001	1	1	261.1712	413.262	279.8636	248.9288	226.4844	308.1004	178.535	236.9648	967.339199999999	559.069600000001	308.1608	572.4444	282.3184	285.712	256.3714	232.8336	119.3634	187.7536	133.6462	155.2528	250.9692	22.4444	80.5958000000001	213.2636	255.05	118.358666666667	88.7574000000001	258.1106	214.242	170.3734	271.6924	204.04	321.363	391.756800000001	213.214833333333	321.426	422.3628	381.5548	325.4438	305.0398	134.552
391	222.103833182199	222.098112975659	222.112626794266	319.343	316.277	320.336	5	5	262.499800000001	723.151199999996	787.748800000005	906.9578	287.6964	540.706	341.476666666666	1092.6342	344.8276	325.4438	37.7474	59.1213333333332	184.6562	195.916800000001	192.8178	183.869999999998	79.5756	75.5096000000005	19.3838	75.5095999999996	194.8582	20.404	41.8282	184.873399999999	132.626	29.5915999999999	9.1818	227.549199999999	63.2606666666668	93.8584	121.4038	88.757400000001	757.983833333338	249.949	70.3938	59.1716	189.7572	209.141	97.9392	114.396799999999	16.3264000000001
392	222.986631096228	222.986631096228	222.986631096228	51.018	51.018	51.018	1	1	601.9475	1185.7048	1182.46975	1499.694	664.182750000001	1312.9974	726.382400000001	1013.2288	52.03275	90.8022500000001	60.2036000000001	930.604800000001	1013.0848	1765.0325	1204.3485	1122.275	612.15	778.450750000001	94.8832500000001	831.501	500.94275	18.3645	111.2018	228.5696	371.3528	36.729	144.8684	947.812250000001	586.615000000001	502.958600000001	618.007500000001	715.160200000001	1096.76875	1407.876	149.97675	803.054800000001	1167.166	1020.25	410.120400000001	1105.8968	216.028
393	223.05164402508	223.049928090607	223.053513844808	156.111	156.105	156.117	3	3	24.456	48.9720000000002	35.7087500000002	42.7979999999999	35.707	40.8099999999999	29.5945	36.7289999999999	95.9035000000004	150.997	17.34425	62.2352499999998	38.7694999999999	33.6269999999999	51.0124999999999	55.0908	44.8909999999999	66.391	25.5125	55.0935000000002	44.8249999999999	34.6885000000001	18.3644999999999	57.1339999999998	44.8910000000002	19.3847499999999	23.4657499999999	46.9292	21.4252499999999	29.5872499999999	35.7087499999999	20.404	86.7212500000004	55.0124999999998	21.4252499999999	47.9494	64.2852000000001	55.1016	22.4454999999999	59.1716	30.6074999999999
394	223.063664855283	223.063408674745	223.076932123437	846.86	841.695	847.788	5	5	31.6288571428574	88.7648571428578	158.280833333335	96.9316666666678	37.7505714285711	158.011428571428	34.689714285714	107.04	163.382857142858	152.022571428573	26.5274285714288	82.5737142857152	104.069142857144	139.779142857142	170.530857142858	158.144285714284	28.5679999999998	67.3388571428576	79.5154285714282	40.8114285714289	123.748428571428	86.7242857142864	125.583000000001	137.642142857144	91.825714285715	84.7429999999992	35.7349999999997	49.9881666666665	110.113714285713	44.8925714285718	99.0508571428575	75.5011428571422	43.909142857143	174.468857142858	97.9337142857153	163.245714285715	80.5348571428568	61.2171428571433	25.4857142857146	139.779142857142	115.195428571428
395	223.071302263446	223.063908323028	223.078696203863	920.239	918.221	922.257	2	2	17.3428333333333	24.4880000000003	69.3713333333331	25.5041666666666	20.4066666666665	51.0166666666673	26.5274285714283	51.0666666666661	57.1853333333329	19.3673333333336	15.29	27.5489999999998	45.9074999999999	27.5477142857141	53.057333333333	55.0979999999996	21.4269999999999	32.6773333333337	40.7733333333332	20.4266666666664	36.7319999999997	30.6100000000004	36.7320000000004	60.1996666666674	25.5291666666669	29.5896666666665	14.2963333333335	23.4906666666664	44.8506666666674	24.4880000000003	56.118333333334	63.2606666666662	22.4656666666669	86.7141666666664	52.02	56.118333333334	34.6856666666666	20.4066666666669	13.2637142857142	35.7058333333332	36.7680000000003
396	223.078388527172	223.078388527172	223.078388527172	755.964	755.964	755.964	1	1	36.7289999999998	117.32875	117.32875	111.152750000001	54.0732500000002	108.1465	44.9160000000002	68.328833333333	66.3162499999997	85.7219999999999	34.6884999999998	104.073999999999	86.7212499999996	127.510416666668	93.8629999999995	100.9635	38.7885000000001	63.2606666666668	47.9517500000002	54.0732499999997	103.09575	58.1827499999996	43.874333333333	93.8630000000004	73.4640000000002	44.8910000000002	47.9517500000002	58.1542500000002	65.2959999999997	45.8887499999999	79.5794999999996	51.0125000000002	65.2959999999997	87.7414999999995	59.1744999999997	79.5795000000003	75.5046666666669	150.997000000001	25.4958333333335	60.1947499999997	65.3013333333329
397	223.113831421044	223.112203392273	223.115459449814	318.8365	318.323	319.35	2	2	54.1218333333334	133.772833333332	144.8684	139.794800000001	75.4948	102.02	75.4306666666665	190.802333333334	74.4721666666664	49.9898	24.4879999999998	40.7733333333332	52.0284999999998	65.3013333333335	62.2322	75.5835999999996	36.7320000000001	34.6868	40.813333333333	31.6303333333331	44.8888	43.8671666666665	24.4839999999999	69.4393333333335	56.111	16.3232	23.4638333333333	41.8282	31.6251666666666	47.9478333333332	41.8336666666664	30.606	151.009333333332	59.1696666666665	28.5646666666666	31.6303333333334	46.9384000000003	42.8484	29.5848333333332	37.7831666666667	41.8336666666668
398	223.98871188087	223.984647707308	224.001474768428	44.879	42.832	45.922	85	85	512.1404	805.043	1001.92057142857	1095.78685714286	758.107666666667	1180.52566666667	822.3215	799.8368	884.781333333333	825.38225	780.605999999999	848.877714285714	792.799	1052.651	906.013714285715	1006.00171428571	978.339833333334	814.279199999999	497.899428571429	802.93675	762.153428571429	535.63125	556.626666666667	795.912000000001	877.343333333333	627.505	565.264666666667	1314.128	567.3424	628.422666666667	944.677272727273	684.338	1614.92383333333	1421.1386	647.911666666667	933.561428571428	1293.131875	1484.25704761905	1574.896	1443.77166666667	386.6558
399	224.002394841179	224.001954356651	224.00357804362	44.896	44.884	45.905	7	7	517.309	814.226	1010.98516666667	943.685	693.826666666667	1239.705	822.388666666667	996.702833333334	663.13	636.7296	786.5485	815.246333333333	787.5944	1040.8066	914.069333333334	1020.33333333333	978.339833333334	816.266666666667	358.1604	800.857	754.075599999999	561.11	613.8614	1016.252	898.913666666667	564.1706	542.8528	1267.0884	681.582666666667	694.847	928.2405	767.0714	1608.99057142857	1422.11233333333	558.0494	931.564333333333	1222.1996	1462.032	1508.6078	1394.56783333333	388.747
400	224.065942630076	224.065569046741	224.066156509819	230.574	230.546	230.608	3	3	21.426	72.3794285714285	73.5222857142857	60.1968571428571	178.7	241.977000000001	145.880428571428	250.180000000001	6.12685714285714	14.284	26.5237142857143	14.284	102.028571428571	133.657428571429	148.065714285714	97.9474285714285	295.8725	349.958	184.671714285715	300.984285714286	62.2374285714285	52.0345714285714	34.6417499999999	68.3591428571428	92.8427499999997	41.8609999999999	31.6277499999999	116.312571428571	96.9271428571428	55.0954285714285	100.072	53.0548571428571	307.364	160.184857142858	80.6025714285714	86.7242857142857	233.645428571428	188.752857142857	151.002285714286	158.144285714286	110.190857142857
401	224.079271252321	224.079271252321	224.079271252321	847.788	847.788	847.788	1	1	7.14233333333333	23.4676666666666	41.8291111111112	24.4720000000001	8.16266666666666	45.8799999999996	12.2436	23.4523333333334	35.7311111111111	40.808888888889	10.2033333333333	19.3736666666667	32.6471111111112	20.4044444444445	34.7102222222222	38.7726666666666	10.2022222222222	21.4246666666667	16.3146666666665	11.2236666666667	22.4864444444443	26.5257777777778	23.4804444444444	33.6490000000001	12.2506666666667	22.4595555555555	15.3133333333333	13.2715555555555	18.354	14.2846666666667	14.2924444444444	27.549	11.2297777777778	40.808888888889	28.5662222222223	45.8850000000001	25.488888888889	26.5257777777778	11.2151111111112	37.7276666666663	32.6257777777779
402	224.108538732504	224.108538732504	224.108538732504	318.329	318.329	318.329	1	1	26.5655000000003	77.6529999999998	96.9237500000004	98.9642500000004	38.7695000000002	57.1340000000002	33.6187499999999	132.632499999999	29.5872500000001	36.7290000000002	6.12150000000003	14.2625	25.5062500000001	31.6277500000001	33.66	27.5939999999998	21.4252500000001	13.2643333333335	6.12150000000003	13.2665	26.5265000000001	14.2835000000001	13.2632500000001	34.7394999999999	18.3645000000001	11.2227499999999	7.14175000000003	33.6682500000001	16.3240000000001	15.3037500000001	19.3847500000001	15.3050000000002	119.369250000001	40.8100000000002	8.16200000000003	5.10125000000002	26.5265000000001	23.4657500000001	10.2025	20.4049999999998	12.2430000000001
403	224.133116802333	224.126257060646	224.139976544019	165.798	164.267	167.329	2	2	9.18299999999998	20.4066666666666	26.5274285714286	11.2231428571429	20.4057142857143	17.3456666666666	11.2236666666666	30.6100000000001	7.14233333333332	8.16133333333335	9.18150000000001	10.2116666666666	17.3598333333333	16.3253333333333	14.2823333333333	16.3108571428571	8.16266666666665	22.4305714285714	13.2643333333333	7.13533333333332	26.5274285714287	14.2846666666666	8.16266666666665	11.2236666666667	10.2033333333333	6.12099999999998	9.18299999999998	17.3594285714286	10.2028571428571	13.2751666666667	16.3226666666667	11.2231428571429	9.17399999999998	10.1933333333334	9.18150000000001	11.2126666666667	16.3245714285714	14.284	14.2846666666666	22.4274285714286	10.2016666666666
404	224.990845447805	224.987697833755	225.005702777004	44.89	42.85	46.919	13	13	161.212666666667	279.571333333333	328.5044	293.808	232.636	356.096333333333	245.900333333333	304.009666666667	287.734	292.835666666667	274.4338	307.120333333333	294.876333333333	393.239	363.179333333333	329.567666666667	331.554166666667	267.327333333333	191.822666666667	264.266333333333	235.697	227.497166666667	168.531	379.564	273.4136	215.290333333333	178.558333333333	410.107	213.249666666667	241.819	336.0406	245.08	500.890142857143	449.8935	228.517333333333	287.734	442.752333333334	516.312	488.197333333333	484.595	149.989
405	225.042804957588	225.042804957588	225.042804957588	210.14	210.14	210.14	1	1	5.10125000000002	11.22275	7.14174999999998	20.4050000000001	5.10124999999999	7.14175000000003	8.16200000000003	13.26325	1478.5596	1554.08175000001	720.296499999998	202.009500000001	13.2827500000001	11.22275	7.14175000000003	8.16400000000004	5.10125000000002	8.16199999999998	6.12149999999998	4.08100000000002	4.08100000000002	8.17400000000004	14.2835000000001	10.2175	12.2430000000001	12.2430000000001	5.10125000000002	5.10124999999999	7.14175000000003	6.11399999999999	12.243	4.08099999999999	10.2025	10.2025	5.10124999999999	4.08200000000002	9.19574999999998	9.18224999999997	10.2025	4.08600000000001	4.07600000000002
406	225.079537833169	225.071646111643	225.08885181717	231.6	228.527	239.762	24	22	29.5858	74.387	71.498	100.9998	570.9626	617.947	585.5948	1460.26833333334	1087.791	1153.052	763.1096	1618.17314285714	211.1814	307.0802	371.7896	199.9984	1786.31183333334	1179.5824	854.999428571428	1484.391	124.4644	67.3332	54.9899999999999	95.9175999999995	121.4038	15.3225	21.4283999999999	440.8128	60.1918	99.9991999999995	150.1458	71.4280000000001	2166.248	384.6154	32.6464	40.8159999999998	1397.79142857143	932.645600000001	58.1514	218.3656	60.1918
407	225.074883841909	225.073596383643	225.091222931885	294.8795	292.805	300.979	16	11	485.710399999998	826.524000000005	1067.33839999999	966.25566666666	648.931999999995	1222.30228571429	647.954000000004	1293.904125	32.6464	59.1793333333329	29.5858	47.9588000000003	806.063333333328	1112.232	1137.61857142857	863.060999999997	342.7872	411.194333333334	350.9488	294.895600000002	538.735999999996	453.989	456.118800000003	354.0094	487.71933333333	729.538333333335	404.474400000002	826.470000000002	609.178800000004	418.363999999998	595.7968	371.3528	1078.3514	906.056000000002	527.546800000003	661.0896	1260.92600000001	769.064000000005	453.989	1007.1348	312.242400000002
408	225.14742460705	225.147055597175	225.147527607715	274.435	271.408	274.451	3	3	32.6464	53.0573333333335	67.3420000000002	102.033333333334	12.244	62.2301666666665	14.2846666666667	17.3434	21.4234999999999	13.2621666666667	13.2513333333333	16.3253333333334	46.8893333333332	59.1716	64.2704999999998	52.0302	20.3866666666666	205.087000000001	121.419666666667	13.2643333333332	92.8503333333336	28.5693333333334	70.4075999999997	152.029666666667	78.6298333333335	85.7780000000001	38.7663333333332	14.2706666666666	25.5083333333334	15.3325	66.3216666666668	11.2236666666667	19.3863333333332	43.8686	55.1339999999998	19.3831666666666	41.8336666666668	17.3428333333334	16.3253333333334	45.909	13.2782000000001
409	225.986508261709	225.982973200794	226.002375024949	44.89	43.864	46.942	25	25	186.721	281.612	357.07	340.7468	290.795	421.397666666667	278.551	382.5625	290.795	255.1	273.4136	302.018666666667	302.9994	335.0192	341.755833333333	362.218333333333	342.776	269.368	172.436333333333	298.957666666667	282.6508	214.242	195.0874	378.543666666667	300.959	183.66	196.9372	449.9082	256.103666666667	260.185	320.7196	260.3975	566.251363636364	495.858857142857	234.638333333333	352.015	542.817333333333	499.8395	564.797333333333	540.706	115.297666666667
410	226.07133936882	226.069992151963	226.082331384079	142.848	142.831	145.903	7	7	709.873	1247.7046	1111.21559999999	1417.7032	975.502400000001	1445.9068	870.2328	2209.192	1202.8158	1538.4616	498.8778	1626.5176	1033.4626	1144.337	1105.8968	905.094800000001	1168.358	568.2514	234.646	978.3718	1785.4072	2314.8338	1893.4912	2307.1244	1543.8652	1531.3202	1378.9776	1406.11119999999	880.4326	932.385	1311.9772	1031.6244	1864.9256	1325.4996	995.910400000001	997.7556	1151.876	1013.905	537.6454	1479.29	671.423200000001
411	227.070323371887	227.070323371887	227.070323371887	144.894	144.894	144.894	1	1	101.0295	161.1995	162.21975	196.127999999999	129.571750000001	162.21975	119.544750000001	368.877999999999	46.9314999999999	83.6605000000004	7.14175000000003	76.5187499999998	131.61225	166.30075	169.3615	139.77425	207.110749999999	67.3365000000003	13.2665	146.916	299.953499999999	99.9844999999997	116.3085	359.127999999999	194.867749999999	57.1339999999998	76.5187499999998	243.839750000001	49.9922500000002	121.409750000001	187.725999999999	132.632500000001	308.115499999999	166.300750000001	38.7694999999999	47.9517500000002	49.9922500000002	128.551500000001	6.12149999999998	66.3162500000003	25.5062499999999
412	227.126869063502	227.126869063502	227.126869063502	824.378	824.378	824.378	1	1	3.06049999999999	6.12100000000009	6.12199999999996	6.12199999999996	2.04066666666665	8.16266666666676	2.03866666666666	2.04057142857141	168.327499999999	538.066999999995	3.06399999999996	430.510333333332	6.12699999999995	5.10083333333332	3.06099999999998	7.14233333333328	2.04066666666665	5.09714285714283	1.02033333333333	2.04066666666669	9.18149999999997	7.14816666666661	6.12099999999998	5.10166666666673	7.13599999999997	4.08133333333338	2.04033333333333	2.04066666666669	4.08466666666664	5.10166666666663	5.10166666666663	1.02033333333335	3.06099999999998	0	2.04057142857141	11.2236666666668	5.10166666666663	4.0813333333333	5.10083333333332	11.2236666666666	1.01933333333333
413	228.062668823725	228.062668823725	228.062668823725	167.329	167.329	167.329	1	1	5.102	4.0816	6.12240000000001	0	2.0408	2.0408	3.0606	5.101	4.0808	5.101	2.0404	3.0642	1.0202	4.0808	2.0404	2.03866666666667	6.1212	7.13533333333332	0	10.192	2.0408	4.0808	5.101	5.102	3.0606	2.0404	3.0612	1.0204	1.0202	2.0428	1.0202	1.0204	5.096	1.019	1.0202	0	3.0606	3.0606	3.0612	3.0606	2.0404
414	228.193966256219	228.192376059517	228.200220054952	1024.35	1017.21	1025.42	14	14	99.9600000000019	205.751428571425	271.763333333333	183.6	123.823333333335	271.320000000004	110.314285714287	112.357142857144	155.039999999997	168.300000000003	922.080000000006	117.300000000002	501.84000000001	183.600000000003	276.42	359.04	141.780000000002	561.000000000011	374.339999999993	173.400000000002	570.180000000008	132.600000000002	363.120000000005	355.457142857147	710.068750000008	185.64	177.770000000003	267.821666666667	293.280000000006	302.342857142861	647.700000000009	224.400000000004	99.9600000000014	435.230000000008	155.040000000002	156.060000000002	149.730000000002	287.64	40.7999999999993	138.720000000003	142.800000000002
415	228.209535869551	228.209535869551	228.209535869551	499.898	499.898	499.898	1	1	255.115384615384	270.371346153847	256.087576923077	268.3915	1082.30161538461	293.782153846154	921.129461538463	1895.23146153846	767.068923076924	1018.26707692308	309.141576923076	355.053692307692	241.803807692308	284.487	284.655115384616	292.828307692308	1042.28276923077	243.8995	427.492807692307	471.364384615383	266.129653846154	659.243	685.620923076923	296.9655	263.179846153846	444.552307692308	355.053692307693	769.282999999998	484.828846153846	889.507076923075	245.838538461538	1052.71938461538	3166.30992592592	234.715	390.777846153846	705.866615384616	443.817115384615	2369.601	352.786923076923	583.726	256.145500000001
416	228.965787915552	228.963282111232	228.966701701536	102.022	99.974	104.078	10	10	830.144333333333	1058.51775	1067.21885714286	1086.62769230769	805.982307692307	1193.73428571429	646.533692307692	904.603538461538	49.9718333333333	79.5779999999999	17.3452307692308	48.9747692307692	680.801769230769	780.535384615384	641.751545454546	768.581307692308	161.208615384615	236.604307692308	148.953692307692	185.612	775.375384615385	406.0595	584.371846153846	788.071636363636	647.911666666667	515.268333333333	523.181076923077	718.567384615384	392.966538461538	539.742769230769	731.505461538461	498.704769230769	691.7295	1019.74846153846	462.199384615384	462.373615384615	336.828461538461	701.918769230769	75.497076923077	310.173538461538	244.763076923077
417	230.993001191512	230.993001191512	230.993001191512	88.778	88.778	88.778	1	1	22.4455	42.85575	42.882	45.916875	29.609	33.693	34.6885	57.1339999999999	391.536	520.39125	45.91125	563.7835	19.38475	33.66825	36.729	23.468625	43.87075	21.441	16.324	17.34425	46.9315	233.494125	66.324375	65.2959999999999	34.6885	132.73	41.861	35.70875	17.34425	36.729	39.78975	30.6075	69.3769999999999	53.0595	20.42	51.0125	372.39125	46.93725	21.4095	312.1965	48.978
418	231.975812877907	231.971265347313	231.989761439073	295.871	291.796	300.989	88	68	1291.66527272727	1323.37233333334	1015.099	2054.81706666666	796.880333333335	1384.36616666668	1434.45082352941	718.630000000005	19.3831666666666	44.8873333333336	20.4033333333333	26.5286666666667	1453.73750000001	2077.96422222223	1020.28571428571	1393.54766666668	771.246000000005	1311.06714285714	488.6758	698.973999999997	1373.25650000001	1004.9955	715.571999999998	1174.272	1218.27799999999	703.938000000008	1072.37033333334	1513.1234375	1106.04133333334	888.710333333335	1320.36525	941.767666666669	766.145166666664	1386.55063636364	1059.106	1116.06233333334	907.978	684.338000000004	1725.28118181818	984.46083333333	717.677714285717
419	231.973255193458	231.969615864977	231.989047918289	70.386	62.234	71.435	19	17	962.095749999999	1218.3025	1303.8795	1283.4745	940.711176470588	1239.864	423.881	612.171428571428	377.215	381.62025	469.331428571428	267.3055	1030.48857142857	1040.655	1127.37625	1045.35771428571	218.3335	290.77125	183.5325	190.78675	1042.58685714286	868.764624999999	790.610714285713	1544.71257142857	1321.22375	729.478749999999	913.521777777777	809.058250000001	473.396	1032.493	1542.63789473684	1051.87775	519.370875	1070.65	609.089249999999	591.744999999999	492.78075	501.963	835.989999999999	508.084499999999	301.994
420	231.976531437165	231.971821938497	231.989993759202	98.965	95.887	105.081	16	16	376.4907	403.216	435.6681	317.4688	340.7802	350.9832	179.4672	339.7599	268.331727272728	356.0847	39.7917	340.7802	300.1152	337.6862	377.289	321.552	295.887	203.94	371.6076	280.4175	322.2252	365.257636363636	376.4907	397.0912	285.684	284.6637	254.925	133.7379	278.5419	212.2224	290.6145	224.334	302.0088	342.169	270.3795	342.0015	188.848	266.2983	209.141	165.3858	253.9053
421	231.987058975968	231.985791102996	231.988326848939	253.5135	253.009	254.018	2	2	83.6634285714285	206.097714285714	268.335142857143	298.943714285714	263.233714285714	302.982428571429	241.807714285715	375.465142857144	20.4057142857142	21.4260000000001	14.282	13.2637142857143	469.33142857143	563.197714285714	540.751428571428	479.534285714285	73.4605714285714	36.7302857142858	47.9131428571428	59.1765714285712	258.096142857144	87.7445714285714	22.4431428571429	140.799428571429	394.795285714287	261.193142857143	138.758857142856	595.846857142857	408.114285714287	356.079714285713	439.743142857143	349.958000000001	558.076749999998	580.542571428573	437.702571428571	459.128571428569	556.055714285714	538.142285714288	262.213428571429	541.771714285716	37.7505714285714
422	233.043745265939	233.043745265939	233.043745265939	59.174	59.174	59.174	1	1	11.2126666666667	60.1968571428571	75.4923333333334	71.4116666666667	24.488	82.7144999999999	34.6897142857143	19.3831666666667	40.7733333333333	29.5848333333333	95.9113333333333	40.7771428571428	99.988	59.1793333333333	56.1183333333333	67.342	13.2643333333333	32.6453333333333	22.4656666666667	12.244	62.2301666666667	136.724666666667	140.783	90.8096666666667	67.2351428571428	88.769	62.2301666666667	23.4638333333333	62.2374285714285	22.4693333333333	67.331	44.8873333333334	24.484	73.464	53.0486666666667	53.0548571428571	60.1898333333334	12.244	152.004833333333	70.403	42.889
423	233.970507653404	233.969614754736	233.970747558594	297.952	294.839	300.984	5	4	397.929999999997	634.543666666671	561.157142857143	566.284999999996	497.434666666666	506.002666666665	456.089000000001	373.380999999999	14.2963333333334	13.2621666666666	5.10083333333332	8.16133333333331	626.382333333331	608.615333333334	550.979999999996	579.035428571431	338.695333333332	536.651499999999	189.782	393.848666666668	465.195999999999	252.022333333334	257.124000000001	449.525999999999	485.599333333332	228.554666666667	276.239333333335	468.333000000001	255.083333333334	473.357333333332	480.969500000001	374.768166666667	440.712000000003	562.203666666668	259.929999999999	266.263499999999	334.669333333334	488.739666666668	163.093333333333	320.384666666664	212.021333333333
424	233.97000164902	233.968840381179	233.971053227811	97.938	96.924	98.971	3	3	169.365272727273	217.4304	220.378909090909	205.166181818182	167.324727272727	204.054545454545	104.021454545455	167.324727272727	134.676	154.061181818182	27.5473636363636	151.000363636364	177.622363636364	167.324727272727	159.077454545455	193.938181818182	166.304454545455	116.248909090909	154.1559	159.077454545455	180.507818181818	180.588272727273	193.851818181818	184.669363636364	145.899	166.304454545455	130.525090909091	103.102636363636	129.574636363636	106.108363636364	166.230363636364	142.761818181818	154.061181818182	166.4882	152.020636363636	161.289272727273	131.673818181818	132.635454545455	99.9796	161.289272727273	143.781545454545
425	233.970067168445	233.970067168445	233.970067168445	204.076	204.076	204.076	1	1	22.4444	21.4284	30.612	34.6935999999998	21.4032	61.212	27.5507999999999	18.3636000000001	48.9696	81.6319999999996	74.4746	140.815199999999	65.2928	59.1716	65.2928	58.1514	59.1135999999997	61.2240000000001	15.3030000000001	48.9696	183.671999999999	146.9088	145.745599999999	206.080400000001	175.4744	118.3432	138.7472	113.24775	77.5503999999996	73.4544000000004	171.393600000001	149.9988	65.3056000000001	164.252200000001	59.1716000000003	79.5912000000001	24.4896	94.8972000000001	36.7272	94.7855999999995	38.7676
426	234.020265347426	234.015805838765	234.034563171979	57.1395	55.076	62.24	30	27	20.38	122.44	131.6015	137.7225	61.212	190.958166666667	57.1293333333333	113.2385	113.1312	77.5352000000001	218.351333333333	57.0826666666667	163.253333333333	108.155333333333	137.745	146.9088	3356.53111111111	774.44	2139.833	2804.5298	155.065333333333	131.6316	175.468666666667	167.334666666667	177.219	128.5704	121.399833333333	132.621666666667	144.863666666667	92.9413333333333	111.198166666667	82.6362	141.8078	224.488	170.3734	184.650166666667	222.396333333333	44.8946666666667	282.586166666667	222.432666666667	106.2256
427	234.097342673434	234.094920878508	234.109730846477	202.013	199.96	209.154	22	21	165.2724	304.0196	235.6662	215.255166666666	354.727999999999	489.679999999999	408.133333333332	188.737	479.494	429.490166666665	386.706333333332	332.574333333332	425.061999999999	480.6084	438.743333333332	506.085333333332	642.179999999998	742.681333333334	525.385833333332	540.812	206.924666666666	121.4038	139.648666666666	93.855333333333	482.069333333332	230.595333333333	190.584166666666	540.706	713.212999999998	517.308999999999	742.851200000001	524.451333333335	591.716	1100.7958	718.314666666665	842.795333333335	606.999166666668	768.185500000001	1333.43044444445	793.689666666664	803.002333333331
428	234.097176342476	234.091167422988	234.110792714899	506.037	497.88	511.132	25	13	3.06049999999999	9.18149999999997	23.4676666666667	4.08133333333334	2.04066666666667	4.08114285714286	2.04033333333335	34.6856666666666	185.700666666667	270.344166666666	1.02016666666666	283.652666666667	10.1933333333334	9.17250000000001	8.16266666666661	3.06050000000002	66.2566666666665	35.7116666666668	142.84	205.087000000001	19.3863333333334	5.10166666666668	10.2028571428571	7.142	116.214857142858	54.029714285714	4.08133333333334	249.981666666667	439.101666666667	124.480666666666	185.670333333333	7.14116666666664	154.0955	65.3013333333335	28.5693333333334	27.5245714285713	295.606666666666	13.2621666666666	6.11599999999999	453.006857142857	11.2328333333334
429	234.113004579135	234.111836690389	234.113717392561	203.027	203.021	203.033	3	3	165.3048	309.1812	238.7268	223.453000000001	354.6816	503.024333333335	418.268333333334	207.1412	253.0096	420.308666666667	302.018666666666	323.392833333334	429.139333333334	488.7716	444.865333333334	512.123666666667	663.586000000001	740.6652	537.715666666668	556.009	205.8784	65.3056000000001	138.606666666667	95.9113333333336	487.096500000001	227.534333333334	193.673333333334	574.3726	689.632666666668	526.492000000001	753.9278	524.382800000003	589.6756	1129.5828	669.338666666668	441.7466	469.292	765.15	658.115000000002	547.954799999997	759.004000000001
430	235.024914319667	235.024624712662	235.030925750732	55.087	55.076	56.131	3	3	18.3636	27.5508	21.4494	32.6464	28.5693333333333	31.6634	27.522	15.306	34.6573333333333	25.505	31.6262	36.696	15.303	29.5916	26.5304	15.306	409.086833333334	386.1648	393.239	384.9924	19.3838	31.6262	42.8484	22.4576	18.33	29.5896666666667	24.4896	22.4444	24.4896	9.1962	19.3876	17.3434	39.7865	35.707	35.7058333333334	30.612	36.7272	35.707	51.02	33.627	27.5508
431	235.098759490473	235.095938241446	235.115879204825	503.996	501.956	510.118	5	3	3.0648	6.12199999999996	4.0808	4.0808	3.06119999999999	5.10199999999998	1.0192	7.13300000000004	18.3456	29.5915999999999	4.08159999999998	31.6262	7.13440000000001	7.13440000000001	2.0404	2.04080000000001	5.09500000000003	6.1212	13.2626	19.3838	5.10166666666663	2.04279999999999	0	1.0202	10.202	5.09000000000003	1.0202	11.2244000000001	58.2312	8.1616	26.5303999999999	3.06119999999999	15.3059999999999	4.0808	3.0606	9.18149999999997	29.5858	3.0606	2.03799999999999	42.8567999999998	4.08559999999998
432	235.177772134653	235.17590075806	235.186338706835	257.623	257.09	260.173	6	6	2899.4084	5039.788	5294.50966666668	5984.25500000001	4203.77333333334	877.372	4251.72899999999	5687.615	1255.09199999999	2957.46316666666	934.625333333331	3719.11499999999	2353.65266666667	4951.0306	5472.17400000001	5382.25833333335	4498.94360000003	5300.63166666665	651.9078	4620.37119999998	5432.38749999998	800.857	760.198000000005	4902.71999999997	5458.78333333335	1692.4565	752.9076	4675.16733333334	1503.97133333333	4065.497	4615.26920000003	4220.99166666668	5480.56840000003	4987.7578	660.0694	696.933199999997	2021.28033333334	4253.76966666666	650.483166666668	1237.66433333333	736.728799999996
433	235.96794661207	235.96794661207	235.96794661207	302.991	302.991	302.991	1	1	45.909	51.01	48.9791999999998	53.0608000000003	30.606	45.909	42.8567999999998	28.5991999999998	2.04280000000001	7.1414	5.101	2.0404	55.0908	56.1219999999997	44.8888	48.9216	25.505	33.6270000000002	9.18359999999996	38.7751999999998	45.909	8.17120000000005	14.2828	26.5252	41.8282	14.2828	13.2781999999999	62.2444000000004	13.2626	44.8888	49.0271999999997	27.5454	72.5194000000004	55.0908	13.2496	11.2222	29.5858	75.5096000000005	9.18359999999996	34.6868	11.2222
434	236.019074363472	236.015483222151	236.02923783899	55.609	55.076	57.139	6	6	14.2706666666667	18.363	25.5041666666666	19.3863333333333	17.3456666666667	39.832	13.2513333333333	28.5646666666666	23.4446666666667	18.366	39.7865	21.4025	29.5896666666667	29.5848333333333	26.5243333333333	35.7116666666667	776.473666666667	706.647333333333	652.632	849.798833333334	20.4066666666667	93.8706666666667	83.6673333333333	25.5041666666666	35.6416666666667	127.520833333333	109.175666666667	24.488	41.8336666666667	17.3768333333333	24.484	12.244	36.732	40.8066666666666	56.1183333333333	44.8873333333334	38.7726666666667	20.4066666666667	59.1793333333333	45.87	51.0583333333334
435	236.035012167774	236.035012167774	236.035012167774	57.128	57.128	57.128	1	1	35.686875	45.9128571428571	51.0142857142857	36.7251428571429	40.81	62.281	41.8317142857143	42.852	34.663	28.568	61.2171428571429	33.6435	47.9534285714285	47.9534285714286	49.994	60.1968571428571	939.65025	736.646285714286	631.999	952.946857142857	59.1765714285714	125.495142857143	131.598428571429	47.9534285714286	78.453375	181.610857142857	159.164571428571	42.846	56.1157142857143	32.6765714285714	57.136	24.4937142857143	43.8722857142857	58.1562857142857	89.7851428571429	60.1968571428571	54.0675714285714	35.71	78.562	51.0142857142857	66.3758333333334
436	236.103854972938	236.095737887427	236.111957941135	505.5265	497.874	511.138	4	2	2.04066666666667	2.04033333333333	4.0813333333333	7.14116666666664	1.02033333333334	4.08133333333334	2.04266666666666	7.14116666666664	20.4066666666667	20.4066666666667	3.06100000000001	26.5243333333333	2.03866666666666	3.0575	4.0813333333333	2.04066666666665	5.09666666666666	8.16266666666669	10.2033333333334	17.3456666666667	7.14233333333335	2.04066666666667	4.08133333333334	2.04033333333333	8.15466666666665	7.14233333333328	4.08133333333334	19.3863333333334	32.6773333333331	12.2439999999999	27.5219999999999	3.06100000000001	25.5125	5.10083333333336	5.10166666666668	2.03866666666666	27.5219999999999	4.08066666666669	3.05799999999999	34.6913333333334	2.04233333333334
437	236.111586447174	236.106925282318	236.127096610691	363.238	360.171	365.267	27	26	679.542000000002	1690.69233333334	1764.15633333334	2142.52499999999	1173.23	1855.89971428571	955.9274	3333.42900000001	1958.784	1957.92828571428	262.225666666667	273.449333333334	962.129428571436	797.770333333338	1298.67216666667	1399.78300000001	140.783	146.937599999999	37.7461666666669	123.460333333332	508.042999999998	20.4066666666665	81.6266666666669	459.150000000001	455.0092	60.1918	20.4066666666665	897.893333333327	205.053499999999	393.848666666668	440.784000000001	432.5648	2750.69028571428	1025.435	208.114000000001	242.799666666666	624.444000000001	1331.535	325.433166666669	414.255333333334	38.7726666666668
438	236.186569501769	236.177596266619	236.196171161916	257.09	253.002	258.161	31	31	638.728666666665	1281.47885714286	1317.25033333334	1631.2465	1051.96366666666	1650.62966666667	1036.65866666667	1698.855	562.130199999997	929.447750000001	838.557428571428	1043.75228571429	1391.73466666667	1394.79566666666	1406.01933333333	1366.00316666667	1207.87733333334	1322.29028571429	636.583999999998	1245.72525	1389.467	364.211399999998	686.572166666668	1335.686	1398.1915	750.965333333332	554.041000000001	1188.76600000001	886.669666666669	961.0284	1322.352	1079.83714285715	1708.835	1361.12466666667	314.283199999998	629.545666666668	879.383666666668	1107.06166666666	337.039999999999	1173.38333333334	744.843333333332
439	236.19706069817	236.196621309855	236.197069005581	258.126	258.122	258.149	3	3	646.785666666665	1308.06733333332	1313.169	1652.94	1089.716	1662.123	1056.045	1776.11016666668	270.388333333331	689.632666666665	190.802333333333	862.181666666665	1396.83633333333	1371.104	1413.951	1384.59233333334	1245.827	1333.57566666666	125.500999999999	1237.66433333332	1409.87033333333	156.110999999999	136.724666666667	1247.86566666667	1408.06	362.159166666667	135.682166666666	1292.76233333334	309.160999999999	1000.947	1238.68466666667	1111.26142857143	1838.64066666667	1270.10750000001	136.702333333333	126.521333333332	472.414333333334	1172.26725	116.413	572.918857142857	157.105666666666
440	236.955637201533	236.955637201533	236.955637201533	67.336	67.336	67.336	1	1	671.16	964.694761904762	969.271428571429	743.753571428571	607.07	907.8	551.097	465.2568	445.511095238095	348.937714285714	819.3009	347.917428571429	842.716666666667	599.928	763.173714285715	874.588904761905	372.404285714286	394.74	390.769428571429	411.175142857143	999.09280952381	807.046	721.308333333333	1190.6901	1048.56	651.962571428572	773.16	586.636904761905	570.339714285714	737.85765	1015.18428571429	784.563095238095	372.386904761905	847.62	611.122619047619	608.090285714286	450.945238095238	341.795714285714	1068.96	387.809	343.932571428572
441	236.990019278189	236.989770932048	236.990267624331	230.591	230.574	230.608	2	2	23.4676666666667	42.8120000000001	31.6634	53.0573333333335	175.6808	247.122333333334	177.509	298.229333333334	54.1306666666668	49.9963333333335	62.2301666666668	54.0776666666668	99.9926666666669	137.745	118.455333333334	85.7080000000002	337.675166666667	314.262666666666	168.355	313.242333333334	62.2322	52.0370000000001	29.5316666666667	58.1495000000001	68.3623333333335	26.5503333333334	22.4436666666667	138.7472	79.5860000000002	45.9150000000001	63.3123333333334	39.7929999999999	333.649000000001	177.538	81.6266666666669	87.7343333333335	184.680333333333	208.147999999999	106.114666666667	132.643333333334	123.460333333334
442	237.06795812605	237.062246745798	237.079489023653	269.8465	265.269	272.422	20	19	7.14116666666671	32.6491428571428	34.7196666666664	52.0370000000001	130.581333333333	227.757333333333	107.134999999999	568.232833333332	8087.39066666665	10179.3905714286	5978.39000000004	3124.77050000002	44.8433333333334	55.0890000000003	53.048666666667	36.7259999999999	308.756999999999	577.414333333332	484.658333333334	549.477333333337	51.0166666666668	30.6099999999998	34.6913333333334	40.8133333333334	34.7253333333333	20.4233333333334	24.4839999999999	41.8336666666668	83.6536666666664	27.5759999999999	32.6773333333334	13.2643333333332	357.408333333334	145.883833333333	48.0057999999997	81.6133333333331	325.486333333334	82.6334999999997	83.6536666666672	150.861333333334	195.042833333334
443	237.070216072615	237.055993098447	237.070762385247	113.231	112.228	113.26	5	5	1.02025	1.0202	5.10125	4.0808	4.0816	6.12240000000001	4.0768	6.1212	10.2025	8.16320000000001	2.0404	5.101	6.1212	5.096	5.101	7.1414	8.1616	4.0808	2.0408	2.0404	0	1.0205	4.0856	6.114	5.101	3.0606	5.095	4.081	7.14280000000001	0	1.0192	1.0202	12.243	5.095	4.0808	8.16320000000001	9.17280000000001	8.15360000000001	4.0808	14.2828	2.0404
444	237.075034935776	237.074057339	237.076012532552	412.6815	411.157	414.206	2	2	16.3242666666666	30.6080000000001	19.3850666666666	21.4186	28.5674666666666	33.6556	24.4864	48.972	23.46575	41.8008666666667	23.4661333333333	20.4053333333333	18.3648	25.496875	21.441	26.5373333333333	33.6703125000001	17.3445333333334	16.3306666666666	25.50625	19.3850666666667	18.352125	15.31	23.4584666666666	11.2192666666667	15.304	12.243	32.6357333333333	18.3648	21.433125	14.2893333333333	12.248	65.3200000000002	22.4546666666667	12.23925	28.5674666666667	46.9322666666666	23.4661333333333	10.2026666666666	36.729	20.4053333333333
445	237.067722271858	237.066951783445	237.081587256455	236.684	233.658	237.733	5	4	137.73375	265.330000000001	187.726000000001	267.305499999999	107.9875	216.292999999999	103.0705	438.707499999999	164.260250000001	483.598499999999	58.1684999999999	405.039249999999	462.173249999999	348.925499999999	465.233999999999	450.950499999999	827.427999999999	397.897500000002	244.859999999999	752.9076	583.725999999999	238.738500000001	685.775999999999	1226.5208	480.222499999999	434.243749999999	312.833	678.466250000003	304.034499999999	368.878	482.696499999999	392.218750000002	1422.22850000001	876.394749999998	107.12625	369.420999999999	543.793249999998	804.977249999998	90.8022499999998	599.906999999998	363.208999999999
446	237.111369696847	237.111369696847	237.111369696847	363.239	363.239	363.239	1	1	101.00475	260.163749999997	289.751000000001	321.378750000001	168.341249999998	242.819500000001	140.794500000001	500.942749999995	93.8630000000004	88.7617499999991	10.2025	24.4859999999998	133.652749999999	133.652749999999	178.543749999998	202.009499999998	18.3645000000001	21.4252499999998	6.12149999999994	12.2430000000001	70.3938	3.06075000000001	10.2024999999999	68.3734999999999	67.3364999999993	4.08099999999996	5.10125000000002	140.794499999999	10.2025	51.0125000000002	51.0125000000002	59.1745000000003	440.855999999999	158.138749999998	11.2227499999999	18.3645000000001	31.6355	189.813	16.3239999999998	24.4860000000001	4.08199999999999
447	237.121157330813	237.112574269884	237.129683367827	363.222	360.143	363.239	9	9	102.033333333334	264.266333333334	291.767666666668	328.493666666666	171.387999999999	255.083333333334	141.826333333334	501.921999999998	319.364333333334	285.646666666666	55.0890000000003	56.0633333333332	134.684	136.702333333333	186.690499999999	210.188666666667	18.3480000000001	25.5083333333332	9.18299999999994	13.2513333333334	73.4605714285714	6.12200000000001	14.2846666666667	71.4233333333335	67.3309999999998	10.2016666666666	5.10083333333336	140.783	35.6766666666666	51.0166666666668	53.048666666667	60.1898333333331	441.804333333334	163.253333333332	42.8469999999999	42.8540000000001	79.5860000000002	191.822666666667	72.4436666666668	73.4640000000002	8.16266666666669
448	238.036817265396	238.0334337828	238.041883827516	293.791	292.81	295.883	5	5	38.754153846154	37.7485384615384	35.7107692307691	41.8326153846154	22.445076923077	38.7687692307693	28.5793846153846	31.6152307692309	1064.12075	1729.29115384616	1617.06576923077	1823.15238461538	43.8699230769232	30.6207692307692	43.8732307692308	36.7283076923078	37.7505714285714	93.8683076923078	80.6392499999998	103.048857142857	37.7656153846154	38.7716923076922	36.7144615384615	38.7541538461538	54.0722307692309	40.8123076923077	40.8114285714286	23.4670769230769	29.5889230769231	22.4447142857143	43.8732307692308	25.5076923076923	29.5733076923077	44.8935384615385	29.5889230769231	38.7572857142857	43.8732307692308	28.5793846153846	67.3352307692306	35.7080769230769	40.8123076923077
449	238.056403753107	238.056403753107	238.056403753107	110.176	110.176	110.176	1	1	3.058875	5.10142857142857	2.04057142857143	6.12171428571429	5.10142857142858	6.12171428571429	5.09785714285714	6.11742857142857	3.05871428571429	4.08114285714286	2.04057142857143	6.12171428571428	4.08114285714286	5.09714285714285	2.04057142857143	3.06085714285714	6.12171428571429	3.06085714285715	5.10142857142858	3.06042857142857	3.06342857142858	2.04057142857143	4.07771428571429	5.09714285714286	6.12171428571428	0	2.03885714285714	9.18257142857142	4.08457142857143	4.08114285714286	5.09714285714286	2.04057142857143	8.16200000000001	8.15657142857143	1.02028571428571	2.04057142857143	7.136	4.08114285714286	3.06085714285714	7.137	4.08114285714286
450	238.07315882341	238.066900870986	238.083359271826	268.346	265.269	271.414	13	13	4.0813333333333	8.1616	7.14933333333332	4.0813333333333	9.18300000000002	17.3598333333334	7.14233333333335	39.7930000000001	1983.3165	1575.13733333333	840.812499999994	2648.49688888889	8.15466666666665	9.18299999999994	5.10083333333332	8.16266666666669	8.15466666666665	55.0980000000001	68.3668000000004	33.7062000000002	4.0813333333333	12.2424	5.10166666666663	11.2222	5.10166666666663	7.14816666666668	5.101	6.12200000000001	21.427	3.06419999999998	7.14980000000004	4.08066666666669	11.2353999999999	21.427	12.2712	11.2222	49.9963333333335	6.12200000000001	8.16266666666661	34.6573333333333	19.4053333333333
451	238.081494685887	238.081309931329	238.081679440446	411.154	409.122	413.186	2	2	4.08099999999999	14.28525	11.22275	9.17662499999998	14.2835	14.2835	21.4252499999999	44.8897777777779	4.0808888888889	13.264875	6.12149999999998	5.10124999999999	7.14174999999998	13.26325	12.2595	14.2835000000001	23.4676666666666	10.2025	7.14174999999998	22.4448888888888	12.2430000000001	10.1911111111111	7.14700000000001	10.19625	7.13212500000001	13.2632500000001	11.2297777777778	22.429	11.22275	7.14622222222221	10.21	8.16800000000001	51.0500000000001	16.324	7.14175000000003	14.2835000000001	33.6682499999999	9.18337499999995	4.08099999999999	25.5	9.18224999999997
452	238.104615779465	238.091089061779	238.10575531684	173.439	172.401	173.449	3	3	118.4824	218.5796	176.4946	245.8682	238.7268	276.4742	297.898400000002	607.019	40.808	149.9988	16.3424	43.8772	96.9190000000005	188.737	129.5908	90.7800000000004	368.292200000002	205.0602	33.6666	236.6864	56.177	43.8686	82.6362000000004	46.9844	79.5730000000001	17.3434	65.2928000000004	447.3732	210.2024	159.1824	139.7948	104.0604	2079.1676	784.5338	73.4688000000001	137.727	1083.4524	1147.6875	177.514800000001	839.755200000001	76.515
453	238.086645150637	238.086606375968	238.086683925306	271.397	271.391	271.403	2	2	7.142	11.2231428571429	9.19028571428567	14.2835	30.6085714285714	32.6773333333334	26.5274285714286	134.677714285714	537.690571428571	592.703000000002	160.072714285714	572.380285714285	9.17550000000001	18.3651428571428	13.26325	12.2434285714286	73.3988571428574	108.150285714286	73.4605714285714	120.376857142857	9.18257142857142	15.3042857142857	7.142	12.2434285714286	5.10499999999999	7.14799999999997	6.12171428571428	12.2434285714286	17.3448571428571	5.11	9.18257142857142	5.10142857142857	59.2262857142859	28.568	13.2748571428572	13.2637142857143	51.0142857142857	26.5274285714288	8.16199999999998	36.725142857143	18.3805714285715
454	238.113461384185	238.107537448022	238.126159492075	362.7105	359.128	363.239	12	12	65.2928	170.406800000001	232.6056	224.444	103.0402	210.202400000001	110.203199999999	346.868	252.038800000002	189.7572	28.5656000000003	43.8170000000002	80.5958	72.4342	152.0098	127.525	13.2496	17.3434	6.12239999999997	13.2496	53.0504	8.1616	7.14140000000008	51.01	54.0706	7.1414	4.0808	106.1008	23.4415999999998	33.6731999999998	44.8888000000005	42.8484	289.7368	100.9998	32.6464	34.6935999999998	76.515	132.626	57.1424000000004	61.2239999999997	6.1212
455	238.886281762289	238.886281762289	238.886281762289	43.87	43.87	43.87	1	1	88.7617500000001	127.525	78.5592500000001	82.6402500000001	40.81	102.02	74.4746	65.2959999999999	284.7195	314.237	246.9005	165.2724	46.9315	61.305	72.4484000000001	40.81	21.42525	46.9429999999999	75.4985000000001	38.7695	30.6075	30.6075	29.5916	31.6262	23.4646	22.4455	13.26325	23.46575	44.8888	19.3838	24.486	8.17399999999999	45.91125	68.3567499999999	32.648	75.4948	65.296	27.594	100.1315	82.6605	57.134
456	239.032073162972	239.032073162972	239.032073162972	288.736	288.736	288.736	1	1	8.15200000000004	10.202	11.2222	20.404	10.202	9.1818	10.2139999999999	21.4242	146.7648	179.5552	232.651200000001	142.823333333333	7.1414	15.303	10.2033333333334	12.2447999999999	21.4283999999999	10.202	12.2567999999999	23.4646	18.3636	11.2243999999999	11.2089999999999	19.3648	14.2828	11.2222	6.1212	8.1616	5.10699999999997	10.202	10.202	8.1616	14.2688	12.2424	8.1616	8.16319999999996	6.12239999999997	8.1616	15.305	3.06120000000002	5.101
457	239.090085617592	239.089198187983	239.090481243925	296.909	295.889	296.926	3	3	32.6480000000001	68.3567499999993	70.3972499999993	68.3567500000003	55.0908	75.5096000000005	43.8707500000002	94.8832499999991	917.204750000004	1233.583	180.6285	1114.113	82.6402499999992	107.28375	74.4782500000003	69.3769999999993	630.514499999994	487.679500000002	35.7087499999997	820.280999999992	70.4076000000004	18.3644999999998	21.4252499999998	59.1744999999994	74.4782499999993	27.5454	15.2849999999999	91.818	11.2062500000001	37.7492500000002	45.9112499999996	47.9517500000002	67.3364999999993	57.1340000000002	21.4252499999998	28.574	25.5100000000002	67.4123999999996	27.5535	32.6480000000001	9.16874999999997
458	239.068374870218	239.062058847847	239.079812912714	271.391	266.295	271.396	3	3	5.10125000000002	11.2255	8.17399999999998	11.2227499999999	8.16200000000003	21.4567500000002	12.2429999999999	49.9922499999995	281.589000000001	1106.94111111111	91.7099999999992	254.042249999998	6.11249999999998	16.3240000000001	7.14174999999993	9.18224999999991	33.6022499999998	54.0706	58.1542499999994	32.6480000000001	3.0615	20.41	18.3645000000001	5.10124999999995	7.14174999999993	12.261	12.2429999999999	6.12150000000003	7.14174999999993	4.08699999999999	3.06074999999997	5.10124999999995	31.6742500000004	11.2227499999999	9.19574999999998	9.18224999999991	31.6277500000001	4.08100000000002	8.16199999999992	14.2835000000001	22.4784999999999
459	239.090697823319	239.090697823319	239.090697823319	383.632	383.632	383.632	1	1	2.03800000000001	6.12240000000004	14.2856000000001	10.2140000000001	5.101	10.2033333333333	3.0606	5.10199999999998	506.0192	520.369999999996	206.120800000001	584.689200000004	10.202	7.1414	6.12239999999997	5.10200000000003	11.2222	10.204	21.4493999999999	16.3232	9.18359999999996	12.2424	8.1616	4.0808	4.0808	11.2222	4.0808	3.06119999999999	5.101	6.12239999999997	5.10199999999998	5.10083333333332	3.0606	5.101	4.0808	10.202	14.2855999999999	6.1212	4.0768	16.3232	1.0202
460	239.088295129373	239.088295129373	239.088295129373	410.142	410.142	410.142	1	1	11.2224444444445	15.3033333333334	15.305	11.2236666666667	16.3253333333333	23.4676666666666	10.2033333333333	26.5286666666666	51.0166666666666	67.3346666666668	20.4050000000001	66.3650000000001	14.283111111111	13.2643333333333	12.261	16.324	7.14155555555552	7.14233333333333	4.08150000000001	10.2033333333333	8.16177777777779	15.2749999999999	11.22275	13.2556666666667	10.1955555555555	19.4095555555556	8.16266666666666	15.295	20.4066666666666	9.18299999999999	4.08699999999999	9.18899999999996	21.4386666666666	12.2445	12.2426666666667	11.2163333333334	22.4448888888889	16.3235555555555	8.16177777777779	22.4473333333333	9.18199999999996
461	239.965265519533	239.962742088878	239.974074357502	44.89	43.858	45.917	18	18	452.007666666667	663.216666666667	746.9145	722.396	493.841333333333	710.118857142857	483.638	515.184166666667	107.135	123.460333333333	117.323	168.355	718.314666666667	755.836	702.894833333334	735.660333333333	215.255166666667	293.856	170.395666666667	188.761666666667	737.701	470.3122	682.2952	982.202	777.494	722.337	441.7466	473.357333333334	505.065	562.203666666667	774.2212	492.202333333334	371.340666666667	527.426166666667	432.6496	376.503	275.445	359.8848	260.457	331.565	480.577
462	239.981757859677	239.981757859677	239.981757859677	59.18	59.18	59.18	1	1	6.1125	19.3895	9.18224999999999	17.3434	6.12149999999999	23.4646	5.10124999999999	5.10125	13.24375	6.1215	13.26325	3.06075	14.2835	5.10125	9.18225000000001	8.16200000000001	7.14175000000001	14.2835	7.15224999999999	6.1215	28.567	545.83375	422.3628	46.9315	37.703	201.0385	186.6966	6.12149999999999	14.2835	4.086	14.2835	16.324	4.081	8.16199999999999	28.567	12.243	8.16199999999999	6.12149999999999	19.3838	10.202	9.19575000000001
463	240.053971573768	240.04744614441	240.060497003125	155.0625	155.056	155.069	2	2	230.237500000001	102.025	0	2.038	428.504999999999	102.025	470.662500000002	713.125000000003	13.2632500000001	14.2835000000001	4.08100000000002	14.2835000000001	0	1.02175	78.5592500000003	1.02025	808.204250000003	1.02025	15.3037500000001	900.8366	2.038	648.879000000003	0	95.9035000000004	1.02025	10.2025	399.742000000001	1151.86225	35.7087500000002	858.030250000004	1196.6946	850.888499999998	3206.64575000001	78.5592499999998	38.7220000000002	869.253000000004	312.196499999999	2521.03774999999	245.880250000001	404.019000000002	193.847500000001
464	240.071168254799	240.071168254799	240.071168254799	269.327	269.327	269.327	1	1	56.111	116.3028	183.851999999999	210.202399999999	48.9696	152.188600000001	84.6931999999996	178.535	65.2928	49.9898	25.4749999999999	80.5958	7.13299999999996	4.0808	10.202	5.101	6.11520000000001	4.0808	15.3060000000001	10.2140000000001	3.06119999999999	10.204	5.10199999999998	5.101	4.08159999999998	4.08560000000002	3.0606	4.08160000000003	2.0404	2.04280000000001	1.02140000000001	4.0808	10.2140000000001	6.1212	5.10874999999999	6.1212	9.18360000000006	5.101	6.1212	5.09500000000003	6.12840000000003
465	240.094712741712	240.089407052567	240.098632715078	292.845	292.81	295.883	5	5	5.101	6.12239999999997	14.2828	19.3838	12.244	12.244	6.1212	9.17280000000001	1322.29028571429	1606.00466666667	1069.37920000001	1671.41520000001	20.4079999999999	17.3467999999999	14.2828	13.2626	65.3055999999997	85.6968	121.4038	107.121	17.3468000000001	15.3059999999999	10.202	20.384	11.2243999999999	14.2823333333333	5.10699999999997	10.202	4.0808	8.16319999999996	7.1414	6.1212	7.13440000000001	17.3434	8.1616	11.2243999999999	7.14280000000004	7.1414	4.08160000000003	6.1212	7.1414
466	243.884153034696	243.884153034696	243.884153034696	901.84	901.84	901.84	1	1	773.917999999997	722.789333333332	960.133666666666	778.429555555557	486.381000000001	1236.644	613.220333333333	515.212222222223	411.149555555556	358.020000000002	375.441777777778	377.482222222223	996.757111111101	768.227333333335	822.299111111113	786.676999999999	495.828000000001	1334.45066666665	450.987333333333	578.466000000001	712.580444444444	377.482222222223	481.230222222219	1246.71155555556	1029.40422222221	436.702666666666	474.506666666671	742.721777777779	450.938222222223	502.004	1059.43366666666	616.214222222223	547.859333333328	1207.9431111111	460.889333333334	432.621333333333	411.418222222222	516.232444444445	393.805777777779	438.695555555556	479.504444444445
467	243.882566305856	243.882566305856	243.882566305856	931.599	931.599	931.599	1	1	767.290666666666	635.598444444446	948.806666666668	758.025111111103	520.37	1246.84733333333	570.304222222223	549.600333333328	422.279999999998	416.522666666666	472.414333333333	392.785555555556	959.635555555554	747.82288888889	830.46088888889	824.429333333333	508.070666666668	1353.83488888889	413.190000000001	646.891333333333	790.672222222224	432.621333333333	416.296	1174.40366666667	1035.52555555556	427.519666666666	479.504444444445	757.6371	414.255333333333	522.410666666666	1069.19288888889	608.052444444446	515.212222222223	1207.94311111111	456.089	416.567999999998	390.745111111112	507.105666666666	492.821	412.169777777779	398.950333333333
468	243.882093007528	243.882093007528	243.882093007528	915.178	915.178	915.178	1	1	943.808333333332	972.2506	1141.35377777778	913.621333333335	615.240900000005	1493.5728	688.724999999999	697.206399999998	534.945777777777	528.515399999999	536.677799999999	548.8676	1119.18377777778	888.710333333333	1069.79840000001	1091.721	717.622400000006	1632.2592	560.56	763.126222222224	1016.1192	488.6758	576.802222222222	1528.2596	1341.6945	572.388299999999	573.689599999998	902.896666666668	521.0667	596.830000000001	1414.1358	768.2106	610.557999999998	1488.6177	577.206799999999	497.868444444445	541.4607	579.170666666668	553.980666666661	558.104100000005	553.9686
469	244.0956307155	244.088022098026	244.107550610397	59.168	57.133	59.19	17	17	729.842666666667	1140.8072	950.950666666667	948.755	804.022666666667	1052.812	716.3208	1206.998	958.016666666667	1527.439	4223.15966666667	1258.88566666667	437.6658	597.915333333333	408.133333333333	343.8748	186.6905	317.323666666667	70.4766	215.3044	413.235	118.339333333333	220.356	303.039	346.573333333333	79.586	86.7283333333333	161.186333333333	132.652	237.931833333333	350.994666666667	257.0904	556.009	503.9788	102.033333333333	147.958	280.545833333333	740.640999999999	951.971	317.271833333333	109.2898
470	246.065582626841	246.065582626841	246.065582626841	58.166	58.166	58.166	1	1	25.4833333333333	52.037	59.1793333333333	51.0083333333334	66.3216666666667	65.2906666666667	74.4843333333333	63.2606666666667	112.126666666667	193.831666666667	178.558333333333	103.053666666667	43.8671666666667	67.342	40.8133333333333	49.9963333333333	17.3456666666667	28.5693333333333	14.2963333333333	19.3863333333333	49.994	33.671	12.242	87.7486666666667	43.8313333333333	12.244	14.2846666666667	84.6738333333333	14.2846666666667	29.6138333333333	35.7116666666667	26.5243333333333	127.520833333333	103.053666666667	17.3428333333333	29.5896666666667	31.6251666666666	148.944333333333	142.846666666667	43.8671666666667	17.3598333333333
471	246.861751184142	246.856872582853	246.876211780854	1077.405	1074.39	1080.44	38	37	747.660000000015	1588.14	1678.92	1856.4	1168.92	2087.17812499999	1243.38	1099.56	955.439999999999	924.120000000001	626.752307692307	947.579999999999	1914.54	1744.2	1857.42	1785.00000000003	1083.24	1375.97999999999	1072.02	765.000000000005	1798.25999999999	965.939999999999	1122	2020.62	1907.9375	1014.9	762.770000000004	1385.16	993.270833333333	1189.32	2000.22	902.700000000006	1137.13692307692	1050.60000000002	1013.62384615384	1012.60307692308	963.666666666667	1168.92	594.087692307691	987.083846153845	1036.55769230769
472	246.8776192204	246.876782192591	246.87862278798	1077.395	1077.3	1079.39	6	6	1374.97615384615	1752.66076923077	1971.66	1834.98	1159.74	2015.125	1222.88153846154	1090.25	949.315384615383	929.220000000001	626.28	970.019999999999	1987.98	1736.04	1825.8	1931.88	1083.10416666667	2190.96	1067.94	1287.19	1798.70833333333	948.599999999999	1101.47916666667	2000.22	1867.11333333334	1043.46	1164.69769230769	1356.60000000002	972.854166666667	1186.26	1983.9	1250.52	1123.86692307692	2087.94	987.083846153845	997.291538461537	957.541666666667	1154.64	600.78	983.000769230768	1021.26923076923
473	246.98757617657	246.98757617657	246.98757617657	180.586	180.586	180.586	1	1	66.248	124.4888	142.855999999999	181.382	101.0196	154.0804	117.323	236.7328	8.1616	11.2108333333333	5.096	8.16320000000001	125.4846	174.4884	131.6316	132.626	63.2524	72.4342	7.1414	72.4342	91.8719999999997	9.1818	15.303	84.6932000000001	73.4544	13.2626	11.2222	200.9794	25.48	81.5466666666669	78.5554	67.3332	323.4034	144.8684	10.202	12.2424	51.01	234.646	8.1616	49.9996	6.1212
474	247.040821842475	247.040789400945	247.040854284006	58.667	57.139	60.195	2	2	418.0975	563.178	599.907	833.54425	15.30375	1001.90781818182	19.38475	42.8505	385.119	721.31675	99.9845	428.54	393.8165	854.9695	542.773	478.73175	19.3863333333333	79.548	55.0935	31.62775	491.7605	1522.33733333333	1097.82742857143	583.583	301.870666666667	696.83075	646.8385	429.52525	383.614	21.43575	351.98625	19.38475	17.34425	905.611999999999	427.48475	200.98925	697.851	25.5083333333333	172.42225	699.21375	650.21775
475	247.053521515425	247.042989325591	247.05983574691	58.147	54.078	59.185	11	11	55.0568571428571	29.5896666666667	4.08066666666667	3.0605	928.402222222222	46.9736666666666	1132.44666666667	903.867666666667	113.156571428571	6.121	102.033333333333	442.3328	27.549	12.244	33.671	23.4665714285714	78.562	59.1696666666667	20.4233333333333	75.5011428571428	16.3226666666667	1139.97828571429	3.0605	17.3456666666667	21.393	4.08133333333333	4.08066666666667	320.332333333333	3.0605	409.554666666667	22.4436666666667	272.518	984.575714285714	65.3013333333333	34.6856666666667	209.134166666666	111.198166666667	590.676499999999	161.186333333333	109.175666666667	628.161
476	247.987349657742	247.985973470719	247.987453277234	143.873	143.823	144.883	3	3	83.7548	182.6158	122.46	100.1315	63.2648000000001	70.4076000000001	58.2198	100.881	62.2352500000003	174.4542	60.1918	190.8148	79.5756	161.002	80.5958	70.3972499999998	18.3672	41.8282	26.5252	37.7474	38.8169999999999	4.0808	6.1212	14.2856	66.3260000000001	14.2828	7.13440000000001	109.1935	32.6464	75.406	51.01	15.306	231.5854	193.876	30.612	56.111	114.2624	233.351	89.7776	114.2624	205.1004
477	248.005388141501	248.005388141501	248.005388141501	144.877	144.877	144.877	1	1	81.6200000000003	181.604500000001	122.46	100.1315	57.1339999999998	63.2709999999999	56.1962499999998	99.8374999999997	62.2352500000003	174.4542	60.1918	77.5390000000003	79.5756	159.159000000001	80.5958	70.3972499999998	16.3240000000001	39.7897499999999	13.26325	37.7492500000002	38.8169999999999	1.02025	5.10124999999999	14.287	66.3162500000003	7.14175000000003	7.13440000000001	109.1935	32.6479999999999	75.406	49.9922500000002	15.30375	229.556250000001	179.564	8.16399999999999	56.1137499999998	112.2275	204.768749999999	20.4050000000001	109.16675	205.1004
478	249.080662423346	249.080662423346	249.080662423346	210.198	210.198	210.198	1	1	27.5467500000001	41.8302500000002	32.6480000000001	48.9720000000002	22.4454999999999	36.7290000000002	22.4455000000001	65.2959999999998	17.3485000000001	18.3915000000001	9.18224999999997	19.3847500000001	86.8487500000004	95.9035000000004	124.470500000001	48.9840000000003	112.2275	74.4782499999998	33.6682499999999	94.8832500000004	353.006500000001	97.0662500000004	97.9440000000004	200.262999999999	198.948750000001	83.6605000000004	52.0327500000002	232.902000000001	112.2275	90.6909999999999	149.97675	110.187	429.525250000002	187.725999999999	48.9719999999999	83.6810000000005	111.37075	192.827249999999	14.2835000000001	154.2465	21.3990000000001
479	250.017234389314	250.011261853464	250.019564028139	57.6465	57.127	59.174	4	4	12.232	28.5693333333333	37.7523333333333	40.8066666666667	20.4066666666667	47.9478333333334	14.2846666666667	7.14233333333333	17.3286666666667	19.3831666666667	20.4066666666667	9.183	59.1696666666667	39.793	23.4676666666667	22.4473333333333	490.780333333333	469.353333333333	509.562166666667	409.153666666667	60.1996666666667	122.44	122.42	118.358666666667	37.7153333333333	48.976	59.1793333333333	12.242	23.4676666666667	22.4656666666667	40.8133333333333	26.5243333333333	6.121	33.671	17.3428333333333	19.3863333333333	20.4033333333333	13.2621666666667	22.4473333333333	24.484	10.2116666666667
480	250.015878092081	250.015878092081	250.015878092081	73.464	73.464	73.464	1	1	27.5473636363636	68.2953333333333	57.1352727272727	71.4175	36.7298181818182	66.2566666666667	52.05825	44.891	25.5068181818182	19.4041818181818	23.4676666666667	21.4257272727273	36.729	44.892	59.1758181818182	48.972	417.291545454545	312.203454545455	348.933272727273	283.635818181818	83.7070909090909	75.5001818181818	88.76175	111.216333333333	54.0744545454545	47.9528181818182	44.8726666666667	35.69125	27.54675	27.5473636363636	65.2974545454545	39.78975	32.6487272727273	39.7906363636364	34.6892727272727	36.729	46.9325454545455	40.79	40.7933333333333	46.9325454545455	19.3851818181818
481	250.029450663582	250.029450663582	250.029450663582	59.18	59.18	59.18	1	1	13.2513333333333	41.8268333333334	46.9353333333333	65.3013333333334	28.5646666666667	63.2606666666667	24.488	12.242	18.33	18.366	20.4066666666667	10.2033333333333	67.3419999999999	46.9276666666667	35.705	40.8066666666666	590.772999999999	514.763333333334	320.384666666667	474.454999999999	77.5453333333333	130.602666666667	149.989	171.416	58.0925	58.1494999999999	70.3915000000001	14.2846666666667	27.5445	22.462	51.0166666666667	36.732	8.16266666666666	33.671	24.488	23.4638333333333	22.4473333333333	13.2643333333333	23.4638333333334	24.512	8.16933333333333
482	250.868686959763	250.868686959763	250.868686959763	1069.18	1069.18	1069.18	1	1	842.519999999985	1149.53999999998	1433.09999999997	1310.20399999997	1101.59999999998	1396.37999999998	980.219999999983	1145.66199999998	1038.35999999998	812.939999999986	1868.63999999997	892.499999999984	1330.64399999997	1128.11999999998	1363.73999999998	1398.41999999998	823.139999999985	1509.59999999997	1101.59999999998	1194.41999999998	1116.89999999998	1066.91999999998	1091.49599999998	1415.01999999998	1474.91999999997	899.639999999984	1006.80199999998	783.359999999986	776.219999999986	1167.89999999998	1481.03999999997	834.359999999985	1102.61999999998	1456.34999999997	1058.04833333332	1064.87999999998	913.919999999984	1107.71999999998	1496.20799999997	936.151999999982	1038.35199999998
483	251.036594390494	251.028517679886	251.044671101103	50.499	49.992	51.006	2	2	41.8282	60.1918	70.3938	57.1424	25.505	53.0504	44.8976	42.8988	185.6764	265.252	121.4038	78.5554	73.4544	92.8382	89.8832	63.2524	1976.5148	1411.9568	933.483	1466.3148	108.1412	29.58	33.6732	81.712	102.04	36.7272	39.7878	68.3668	98.9594	68.3668	84.7762	76.515	16.3264	79.5756	65.3056	88.7574	143.8764	102.04	173.434	97.9583999999999	50.95
484	251.068244786516	251.067295167203	251.06919440583	89.2655	88.767	89.764	2	2	62.2352500000001	205.07025	71.4572727272727	109.169181818182	127.602272727273	178.643181818182	89.784	162.223363636364	321.09	277.514181818182	174.466636363636	182.62475	196.912636363636	156.101727272727	122.432727272727	108.148909090909	26.5412727272727	43.8951818181818	26.5265	40.8109090909091	137.736818181818	18.357	5.10136363636364	36.7298181818182	161.1995	51.0375	32.6661818181818	386.683363636364	89.784	180.588272727273	124.473272727273	84.7279090909091	647.85875	592.76525	189.8595	227.520818181818	203.034272727273	565.533272727273	125.426454545455	208.135636363636	31.6284545454545
485	251.095459719456	251.088091771185	251.101937991137	230.0665	227.53	235.658	6	5	4.0808	10.202	6.1212	8.16133333333335	9.2034	7.1498	9.18300000000002	14.3136	11.2222	18.366	4.08133333333334	12.242	7.14233333333335	11.2222	10.2133333333334	5.10166666666668	4.0816	7.14116666666668	2.0408	7.1414	4.0816	5.101	4.07333333333334	5.102	2.0404	2.0428	2.0404	5.101	4.08066666666667	4.07919999999999	5.107	4.08066666666667	16.3232	5.102	4.0808	6.1212	7.14233333333335	14.2846666666667	6.12200000000001	12.244	6.1212
486	252.105550082894	252.095682222226	252.109305866872	228.528	226.498	228.551	3	3	7.1414	6.1212	9.1818	10.202	7.1498	7.14280000000001	4.0808	19.4066	9.1818	24.4848	6.1212	9.18360000000001	3.0606	9.1926	7.1498	8.1616	11.2218333333333	5.102	8.1616	6.11520000000001	6.1212	10.202	8.15466666666665	3.0612	3.06119999999999	5.10199999999998	7.1414	10.204	19.3876	1.0204	3.0642	3.0612	39.7956	15.303	16.3232	24.4896	84.6932000000001	11.2354	11.2222	54.0812	11.2222
487	252.117367015434	252.104779554823	252.122980267069	204.5515	201.995	208.134	8	8	305.054750000001	771.498000000004	541.752750000002	933.757499999999	1490.797	2442.47850000001	1653.82525	3790.22875000002	303.014250000001	289.750999999999	26.5264999999999	153.0375	1088.5534	1654.84550000001	1552.7444	1190.5734	2281.541	1720.14150000001	368.310250000002	1722.18200000001	369.806249999999	105.08575	221.123	209.151250000001	849.8266	401.9588	107.12625	4163.64025000002	546.853999999998	1418.14750000001	1660.96700000001	1131.45725	7945.70700000003	5695.03550000002	637.656250000003	967.197000000004	3092.37775000001	7539.64750000003	339.743250000001	3413.75649999999	622.352500000003
488	253.116042774661	253.1076802553	253.129094349254	203.0295	199.984	205.079	26	25	53.0504	114.2624	58.1542499999998	129.5654	191.525000000001	364.2114	255.05	673.464000000001	152.01725	222.4036	63.2647999999997	148.9492	143.643750000001	287.7528	240.779000000001	154.057750000001	360.7968	235.677749999999	185.6764	237.7532	48.9120000000003	56.1137499999998	38.722	33.6666	122.610000000001	63.2555000000003	58.083	748.973600000001	389.7164	215.3044	260.202	155.078000000001	2462.96971428571	1223.2198	446.9352	821.261	1163.085	1545.67875	581.514	1903.58657142857	426.4436
489	253.214653510552	253.213007291694	253.215704363446	614.18	607.037	622.342	9	6	198.955714285713	1073.53349999999	712.159428571422	1038.94328571429	445.802428571433	1298.86200000001	403.012857142854	738.686857142851	338.73485714286	539.731142857147	203.036857142859	597.468857142852	391.789714285711	1006.88100000001	612.171428571423	394.850571428574	271.395999999998	153.042857142856	95.9068571428563	364.242000000003	320.646333333331	343.836285714288	196.915142857141	683.591428571423	181.610857142858	98.9677142857134	104.069142857142	333.633428571426	105.089428571428	191.813714285716	112.231428571428	263.233714285712	1519.20542857144	463.209714285718	113.156571428571	406.016857142855	414.235999999996	797.863428571422	155.08342857143	324.405428571427	175.341714285713
490	254.081336835652	254.080936607049	254.087235266421	303.0275	303.014	304.028	6	5	728.4228	1043.6646	1357.13199999999	1649.802	758.045750000003	1146.7048	894.978499999999	2342.07019999999	41.8774000000002	59.1745000000003	11.2222	38.7695000000002	17.3442499999998	27.5507999999999	25.5062500000001	23.4312499999999	9.1818	10.1875000000001	10.204	8.16319999999996	3.0606	11.2353999999999	5.101	8.1616	3.06074999999997	3.06119999999999	5.10699999999997	2.04080000000001	4.08100000000002	4.0808	4.08559999999998	1.02025	11.2354000000001	6.1212	9.17280000000001	3.0606	6.1212	6.12240000000004	3.06119999999999	8.1616	4.0808
491	254.106935251129	254.102006602019	254.120864802916	203.0325	199.984	204.053	14	14	44.8925714285714	64.278	64.2705000000001	106.097333333333	171.248	272.384499999999	201.005666666666	515.244285714285	161.205142857143	149.9645	61.2199999999998	96.915833333333	111.107333333333	194.874571428571	179.578666666666	145.907666666666	294.587333333333	211.1745	128.556	200.996285714286	58.1019999999999	68.3591428571428	45.8699999999999	22.4462857142857	120.517333333333	51.0166666666665	41.7858333333332	552.930333333334	312.221999999999	162.225428571428	197.935428571428	146.928	1791.62171428571	981.560666666669	358.120285714286	661.145142857143	1404.7695	1235.42183333334	840.617333333331	1469.28	295.896666666666
492	254.122378564937	254.122378564937	254.122378564937	204.024	204.024	204.024	1	1	44.8946666666668	64.2810000000001	63.2606666666665	106.114666666667	181.441333333334	276.510333333334	205.0535	514.248000000001	114.258666666666	150.984666666667	54.0776666666665	99.9763333333335	112.126666666667	193.863333333334	180.599	145.883833333334	302.742000000001	214.234999999999	126.521333333334	201.005666666667	56.0633333333335	54.0776666666665	46.8816666666667	21.427	119.4765	49.9963333333335	42.8120000000001	562.203666666665	308.090333333334	162.233	197.944666666667	148.944333333334	1788.56085714286	996.865666666669	355.076000000001	621.281500000001	881.567999999998	1262.96633333333	479.556666666668	1002.98766666666	298.908833333334
493	254.155657124662	254.155657124662	254.155657124662	135.689	135.689	135.689	1	1	11.2236666666666	21.4235	13.2643333333333	23.4868333333333	13.2643333333333	31.6067142857143	22.4462857142858	35.7116666666668	759.004000000001	1010.98516666667	683.623333333332	1371.264	43.8743333333334	6.12171428571431	43.8671666666667	21.427	180.438857142858	178.529166666666	130.486857142857	242.839333333333	128.562	117.434166666667	84.6876666666665	154.938666666667	129.582333333333	72.440285714286	78.5528333333335	67.4079999999998	65.3013333333332	66.3216666666665	80.5273333333335	81.6133333333331	92.7593333333331	37.7461666666666	51.0142857142859	57.1386666666665	24.4639999999999	55.0979999999999	19.3854285714286	52.0879999999999	51.0166666666668
494	254.940633166676	254.940633166676	254.940633166676	43.852	43.852	43.852	1	1	25.50625	73.4580000000001	87.7415000000001	92.8427500000001	13.26325	61.215	10.2025	7.14175000000001	553.99575	724.342	384.63425	109.16675	26.5265	30.6525	44.902	26.5265	14.2835	76.5187500000001	58.15425	13.26325	25.50625	55.0935	38.7695	28.567	37.74925	23.46575	29.58725	21.42525	33.66825	7.14175000000001	24.486	12.243	7.14174999999999	38.7695	23.4715	12.243	17.34425	10.2175	45.97875	37.7585	11.22275
495	254.990318489393	254.984524507892	255.006240237971	102.031	93.858	108.141	99	98	2471.99844444444	4102.05933333333	4274.0890625	3840.27052631579	3070.13021052632	2405.684	877.372	2929.203	74.4819	169.365272727273	17.3446363636364	89.784	2368.256	2820.06971428571	2687.558	2141.037	343.831909090909	499.636666666666	532.582363636364	345.687545454545	2392.2162	2020.14	2076.37833333333	2875.98407142857	1984.4835	1991.528	1800.83836363636	2268.144	1710.0228	1828.32872727273	2257.7026	1675.31233333333	2497.38947368421	3517.822	2028.1576	2205.98809090909	1388.18909090909	2509.90285714286	2470.02525	874.997000000001	1071.73336363636
496	255.006637913642	255.006589821109	255.006692837943	103.046	97.949	106.111	3	2	2063.8728	3474.8032	3691.0836	3508.8117	2425.2531	3349.3166	2297.4904	1326.43333333333	46.9108	92.8382	28.5684	47.9541	2132.427	2540.547	2292.3894	2336.8401	341.8005	588.3669	300.9885	345.6783	2353.8321	1633.5003	1506.0969	2376.6552	1721.2461	1616.1552	1682.4747	2148.5412	1089.1936	1830.4182	2118.1428	1710.0369	2034.2788	2973.1542	1255.9893	1283.1456	1195.3568	2264.0457	135.6999	1131.867	930.5136
497	255.102819937247	255.102819937247	255.102819937247	302.005	302.005	302.005	1	1	133.65275	175.483000000001	217.313249999999	266.278	121.409750000001	234.657500000001	160.179250000001	398.19	11.231	25.5062500000001	12.2355000000001	21.4252500000001	12.2430000000001	12.2430000000001	13.26325	9.17700000000002	9.18337499999995	9.17662500000004	5.10125000000002	15.315	14.2835000000001	10.21	9.18225000000004	12.2430000000001	9.18225000000004	7.14174999999998	6.12525000000002	3.06074999999999	6.12150000000003	8.16199999999998	12.2505	7.14612500000003	10.21	12.2430000000001	6.117	9.18224999999997	5.10124999999999	13.26325	5.09812500000002	8.16300000000001	4.078
498	256.078529344957	256.078529344957	256.078529344957	61.215	61.215	61.215	1	1	48.9696000000001	95.9113333333334	71.414	81.6160000000001	79.5756	93.8768000000001	81.712	84.6766	80.5010000000001	91.8180000000001	119.3868	142.856	45.915	94.8786000000001	36.7272	28.5656	37.7474	163.093333333333	27.5445	35.707	153.03	18.342	17.3434	158.162	24.4896	19.3876	12.2424	46.9292	16.3226666666667	107.121	139.7674	39.7878	67.3332000000001	70.4076000000001	14.2828	31.6303333333334	32.6464	267.2924	40.808	28.5992	38.7676000000001
499	256.079933884368	256.078995231913	256.095277045755	74.484	74.478	76.525	5	5	18.3651428571428	23.4271428571428	23.4665714285714	26.5265	53.0548571428571	76.4678571428571	52.03275	86.7212500000001	159.142285714286	182.912428571428	137.750625	131.616857142857	40.81	40.8114285714286	36.7302857142857	31.62775	31.6288571428571	112.231428571429	46.9331428571428	70.3997142857143	43.8722857142857	22.4462857142857	23.46575	51.01875	38.7708571428571	29.5841428571428	16.3245714285714	29.5655	49.994	26.5274285714286	56.1157142857143	27.5477142857143	151.002285714286	114.272	34.6897142857143	57.136	70.3997142857143	71.3650000000001	25.5071428571428	79.5822857142857	93.8662857142857
500	256.094263140554	256.094263140554	256.094263140554	303.019	303.019	303.019	1	1	46.9292	68.3534	102.04	107.121	65.3056000000004	83.6564	74.4843333333328	188.958999999999	7.14980000000004	8.16320000000005	9.1818	10.2033333333333	3.0606	7.14233333333335	2.04033333333333	3.05700000000002	4.0808	4.07733333333332	4.08159999999998	7.14279999999997	5.101	4.08559999999998	11.2222	6.1212	4.0808	1.0204	4.08559999999998	2.04080000000001	2.04066666666665	3.0606	3.06419999999998	3.06419999999998	10.2140000000001	4.0808	6.11520000000001	2.0404	6.1212	6.12240000000004	9.17399999999998	4.0808	4.0808
501	256.262646512341	256.258413393863	256.278893805169	879.48	871.311	880.545	37	37	283.639428571426	629.494250000003	599.916800000001	457.072000000002	457.472000000002	551.974571428567	326.479999999997	1669.335	303.014250000001	253.030857142855	2245.80114285713	186.712285714284	639.719142857137	609.537	700.281272727268	554.015142857147	356.067250000002	644.341142857145	297.912999999997	432.639000000001	666.223250000003	210.171500000001	312.426	760.17937499999	481.59733333333	254.051142857145	244.868571428569	497.882000000002	271.396000000002	558.754500000003	571.840000000002	526.835999999995	456.387	609.163875000001	308.908500000002	255.062500000001	269.317714285717	407.129625000001	1380.39824999999	303.014249999997	258.154875
502	256.9697060673	256.9697060673	256.9697060673	106.09	106.09	106.09	1	1	516.802	1281.6224	1366.0478	1584.6812	901.8568	1447.6638	1132.422	968.240000000001	14.2688	21.4242	6.12240000000001	11.2244	504.0776	899.992800000001	603.056400000001	637.750000000001	185.6764	96.9380000000001	23.4646	188.737	683.3166	307.0802	318.947	662.239600000001	413.181	417.2618	494.894	1061.008	192.8178	634.5644	524.3828	458.1596	735.5642	1102.8362	239.747	275.454	317.3444	811.059	19.3876	412.695	229.545
503	256.97726996915	256.972262722629	256.994323962836	102.031	93.858	106.117	69	67	1713.209625	2855.03775	1910.72757142857	2031.31775	1498.70644444444	2338.46509090909	1429.33133333333	1174.40366666667	58.1542499999999	84.6807500000001	11.2224444444444	58.1542499999999	1724.2225	1513.216125	1650.8454	1573.18977777778	226.4955	493.518666666667	295.8725	240.6315	1926.855	882.444166666668	1482.59533333333	2066.97022222222	1407.945	901.932571428573	1448.94633333333	1322.3088	972.417375	706.9986	1469.16	1218.50166666667	595.913599999999	1152.826	1082.48525	1107.06166666667	946.467000000001	897.85142857143	1334.487	444.8944	802.936750000001
504	257.103355313159	257.099006052438	257.117294406299	292.8395	292.81	296.915	12	12	8.16266666666661	18.366	10.2016666666666	17.3448571428571	18.3651428571428	19.3854285714286	12.244	21.4059999999999	2082.33025000001	2760.4525	1568.25233333334	2572.26033333334	37.7505714285714	34.6913333333331	20.4033333333333	27.5477142857143	232.635999999998	253.030857142857	287.686999999999	257.124000000001	19.3863333333334	33.6709999999998	17.3456666666667	25.4833333333333	23.4665714285714	19.3854285714286	23.4868333333334	16.3226666666668	13.2643333333334	17.3456666666665	18.3629999999999	11.2218333333333	16.3093333333334	12.244	9.18300000000002	16.3253333333332	10.2028571428572	6.12700000000001	7.14233333333335	7.14116666666664	13.2643333333334
505	258.107671755738	258.105108619193	258.12544686606	52.037	51.006	53.063	13	13	37.7523333333333	36.726	31.6634	30.612	13.2626	19.3876	20.4066666666667	49.9898	520.285	344.8952	589.6756	163.093333333333	86.6150000000001	85.6968	63.3268	59.1793333333333	1640.61942857143	840.6122	547.8474	1332.927	60.2036	93.8584	72.4483999999999	97.9392	66.2566666666667	37.7474	47.9588	60.2036	53.0573333333333	34.7276	104.0604	57.1386666666667	111.216333333333	53.0486666666667	23.4692	57.1386666666667	170.4068	59.1716	364.2828	67.3332	173.286666666667
506	258.875499022427	258.873574636648	258.876456219217	1071.29	1071.23	1082.51	11	10	486.70999999999	679.319999999988	590.579999999989	688.499999999988	414.119999999993	780.299999999986	449.819999999992	423.299999999992	360.059999999994	365.159999999993	449.819999999992	417.179999999993	714.727499999986	641.579999999989	699.719999999988	649.739999999988	455.939999999992	767.039999999986	373.319999999993	453.899999999992	680.339999999988	355.979999999994	395.759999999993	727.089999999988	668.714999999987	390.659999999993	440.697499999991	486.540000000013	432.479999999992	415.139999999993	806.819999999986	505.919999999991	402.899999999993	749.699999999987	359.177499999994	397.799999999993	370.259999999993	445.739999999992	377.302499999992	333.334999999993	356.999999999994
507	258.883215934242	258.877629134297	258.900508377338	1077.395	1075.33	1080.49	70	67	1078.14000000002	1102.62000000002	1491.24000000002	1367.69285714287	918.000000000013	1621.52444444445	1031.22000000001	694.62000000001	910.092857142869	714.000000000005	690.54000000001	870.060000000012	1340.28000000001	1514.70000000002	1395.36000000002	1867.62000000002	747.660000000001	881.280000000024	888.420000000012	996.540000000014	1444.32000000002	643.620000000006	580.380000000004	1565.70000000002	1468.35777777779	582.420000000006	863.940000000009	1052.63999999998	570.645833333333	647.700000000013	1598.34000000002	1027.14000000001	937.380000000013	1564.68000000002	895.792857142869	630.221428571437	823.271428571439	1023.06	754.800000000011	911.880000000013	979.018750000011
508	259.106657791138	259.106657791138	259.106657791138	100.002	100.002	100.002	1	1	9.18225000000001	11.231	15.305625	18.3645	8.163	13.26325	7.137375	30.6075	14.28525	12.2445	5.10124999999999	14.2835	9.18900000000001	14.287	17.34425	8.167	26.5265	5.09749999999999	9.183375	13.2535	8.15733333333334	6.12225000000001	6.12225	10.21	14.2835	12.243	10.195	10.21	8.16200000000001	3.06075	9.176625	7.13649999999999	28.567	15.315	8.16200000000001	12.252	16.334	16.326	5.10125	20.42	10.19625
509	263.016751476922	263.008685891462	263.030793288658	58.16	56.096	62.235	98	95	2204.51933333333	2547.49488888889	3129.02155555555	3486.3651	3027.18771428571	3934.23327272727	4601.553	5521.716	3120.6895	5494.96292307693	306.066666666666	7125.85418181819	1272.35566666667	4244.032	2802.55044444445	2086.58166666667	1004.008	1064.43257142857	2092.5375	1788.59938461538	1200.93233333333	1818.432	1672.14422222222	1040.706	1151.47	2436.44228571429	2094.829875	4484.09863636364	3625.9685	2281.68666666667	1588.52925	1547.078	6347.9955	4579.1064	4419.82145454545	5417.83384615385	6777.054	5462.60971428571	958.048285714285	7414.76233333333	3770.14266666667
510	263.032041328888	263.031673219469	263.032580103465	62.229	61.219	66.321	3	3	1055.95875	1305.0916	1409.9855	1697.6128	1758.911	1738.4208	2170.07175	3461.1968	1158.31875	1497.727	101.0196	2059.88475	809.018600000001	1826.2475	1139.61925	1070.1898	587.635200000001	813.321600000001	1137.523	1037.5434	613.17025	514.46875	620.2816	541.8324	409.12025	842.726499999999	709.073750000001	2013.9735	1423.179	1156.9635	670.30425	821.261	4143.03220000001	2046.9224	1142.68	2045.902	2429.21525	3525.984	218.3228	2560.5055	1392.573
511	263.931677564738	263.929201651311	263.940644721764	43.362	42.832	43.87	6	6	38.7676	58.1514	81.6319999999999	56.111	31.6262	81.616	32.6464	41.8364	595.290666666667	703.914999999999	462.2412	240.7672	41.8364	89.9008000000001	52.0404	22.4444	28.5712	38.7752	45.9090000000001	31.6303333333333	15.303	18.3636	24.4896	16.3232	22.4444	18.366	19.3838	46.9292	32.6464	4.0808	18.3852	15.321	30.606	82.6523999999999	13.2626	44.8888	132.626	34.7276	173.638	132.652	22.4444
512	264.021531882156	264.017430164136	264.02256124991	57.122	55.098	60.177	3	3	162.089142857143	183.63	221.557	240.787428571429	331.592857142857	296.186666666667	315.993333333333	375.421333333333	447.529142857143	517.284857142857	52.0272857142857	764.571428571429	141.826333333333	294.862571428572	198.955714285714	181.610857142857	64.278	100.074333333333	172.605333333333	73.4605714285715	97.9474285714286	143.860285714286	138.758857142857	86.7141666666666	101.871428571429	257.112	205.077428571429	259.152571428571	341.811666666667	130.837333333333	118.353142857143	131.623	533.609428571429	341.755833333333	360.160857142857	447.853166666667	606.049714285714	526.467428571428	98.9677142857143	520.928	359.392
513	265.016153493978	265.012493854775	265.031527089685	57.635	56.114	60.177	6	6	219.219375	321.37875	366.26975	346.885	473.396	441.072	535.63125	667.2435	510.7695	524.426857142857	130.592	454.078	187.749	493.801	278.52825	218.3335	93.863	123.3595	270.565	118.349	130.592	181.610857142857	205.07025	143.85525	119.208375	343.82425	304.0345	466.25425	477.477	245.04	169.3615	197.977	795.8925	504.0035	475.49475	597.8665	771.309	799.876	191.807	850.99275	424.736
514	265.931589432491	265.929987217353	265.93319164763	43.861	43.852	43.87	2	2	43.8686	74.4746	67.3464	65.2928	32.6464	70.3938	46.9292	23.4692	482.6492	501.9384	322.4464	189.7572	38.7752	61.296	49.9996	32.6464	18.3672	48.9792	28.5656	30.6075	32.6464	10.2025	23.4692	29.5858	39.7878	11.22275	21.4242	43.8686	24.4848	24.4848	30.642	26.5564	60.1918	67.3464	18.3645	30.606	99.9796	57.1984	129.7178	85.7135999999999	20.404
515	267.122202058637	267.1200180404	267.140655301754	552.9835	539.693	553.983	10	9	163.245714285715	648.878999999994	546.853999999995	634.673250000001	611.129749999994	608.09028571429	344.856571428574	1056.52800000001	221.394249999998	275.477142857145	164.266000000001	170.387714285716	277.507999999997	658.545000000001	533.721499999999	527.081499999997	268.325750000001	210.171500000001	107.12625	141.832125	455.031500000002	180.584250000001	238.562999999999	454.418249999997	203.029750000001	166.300750000001	81.6200000000003	492.780750000002	199.9935	296.892750000001	264.244749999997	389.055428571424	864.222333333333	455.047428571432	127.531250000001	174.462749999998	225.475250000001	622.352500000003	108.067000000001	307.106000000002	261.193142857145
516	268.100236932744	268.099386417647	268.101087447842	117.8425	117.335	118.35	2	2	134.684	209.982666666667	139.785666666667	246.920666666667	147.924166666667	217.2955	132.643333333333	363.902	558.122333333333	668.209166666666	621.383	528.532666666667	110.098285714286	188.915833333333	166.314333333333	90.8096666666667	41.8336666666667	37.7523333333333	30.605	28.5413333333333	70.403	89.7013333333333	76.515	111.216333333333	65.3013333333333	37.7523333333333	36.732	120.517333333333	39.793	32.6453333333333	66.3108333333333	19.4104	137.61	63.2606666666667	35.7116666666667	45.915	148.968666666667	146.928	159.172	234.638333333333	41.8336666666667
517	270.092398763705	270.092398763705	270.092398763705	109.162	109.162	109.162	1	1	12.236	48.976	62.2352500000001	67.34475	109.16675	146.916	154.989333333333	133.5545	285.46	368.31025	4.081	559.142666666666	32.648	66.2783333333333	48.978	52.03275	69.3769999999999	182.62475	72.4377499999999	115.285111111111	59.2179999999999	49.9922499999999	53.0139999999999	75.45225	75.5046666666666	63.2537777777777	80.5536666666666	194.86775	92.9109999999999	71.4175	93.7991111111111	57.141	573.364888888888	301.772	121.419666666667	208.131	437.740875000001	477.477	4.08133333333333	502.6135	193.842222222222
518	270.11156459213	270.098041740624	270.113453131554	109.179	107.115	110.193	3	3	6.11742857142857	42.852	59.1765714285715	66.3162500000001	92.8460000000001	131.616857142857	149.877	122.348571428571	275.245714285714	331.592857142858	4.08114285714286	511.163142857143	29.5882857142857	64.224	45.9128571428571	49.994	65.2982857142858	169.367428571429	66.3185714285715	109.155285714286	54.1205714285714	37.7505714285714	47.9131428571429	69.321142857143	69.3794285714285	48.9668571428571	62.1851428571428	180.590571428571	82.7125714285716	64.2780000000001	86.6514285714287	54.0751428571429	534.629714285714	288.538714285714	114.272	173.448571428572	407.8	455.047428571428	4.08114285714286	480.243375000001	140.799428571429
519	270.276994866045	270.27295510032	270.281591638342	891.697	884.524	892.749	30	30	425.757000000003	773.3116	651.962571428576	651.962571428576	404.033142857139	520.34571428571	441.071999999996	419.337428571425	143.860285714284	200.032	131.616857142856	163.245714285715	691.753714285719	591.682857142854	473.279999999992	649.355999999994	380.566571428568	606.049714285719	178.575000000001	433.621428571432	714.559999999998	111.325333333334	132.637142857144	562.203666666673	565.23828571429	196.915142857141	209.1	457.087999999996	194.87457142857	415.605142857144	604.009142857147	468.311142857139	387.708571428574	666.255899999998	213.239714285712	104.069142857144	203.885714285713	447.905428571432	789.652000000002	238.947428571429	190.79342857143
520	271.265790773316	271.265413527243	271.266168019389	932.0025	931.517	932.488	2	2	2981.17050000001	4525.35371428569	4158.53900000002	4342.58287500002	2924.03650000001	4151.39724999996	2910.87514285716	2952.83400000001	1244.57428571428	1888.85	558.076750000002	1778.513625	4293.305	4371.92428571432	4406.45975000002	4389.11550000002	2888.681625	4096.30374999996	1321.26999999999	2920.05771428569	4591.68750000001	1096.80714285715	1367.18285714285	4106.65000000003	4236.07799999996	2036.41900000001	2042.54050000001	2915.10787500001	1881.34099999998	2843.53628571426	4124.87075000002	2990.35275000001	2798.64371428569	4186.59862500001	1253.93114285713	1206.99085714284	1928.27250000001	2914.85424999997	401.992571428574	2088.45175000001	1293.7222857143
521	271.272378163748	271.267215141096	271.288955043739	931.5155	923.34	937.64	128	121	2779.25828571431	4678.22833333333	4024.19466666666	4320.32766666668	1675.28781818183	3966.73199999996	2910.87514285716	2901.9713333333	1244.57428571428	1846.98899999998	2220.10799999999	1726.32342857141	4097.27300000004	3323.8116	4013.80400000003	4341.69562499995	2814.96828571426	4096.19222222223	2532.34914285716	2871.0304	4572.11366666666	2458.568	2714.88524999997	4106.50625000002	4242.08400000001	2758.68088888886	2497.57200000001	2299.88300000001	1184.60699999999	2352.69649999998	3516.92485714288	3095.69133333333	2174.47239999999	4123.33537500001	2843.54044444446	1206.99085714284	2799.56600000001	2743.54828571426	2336.37250000001	2575.11100000001	2636.41828571431
522	272.2705733186	272.268691652885	272.271068479542	931.517	931.468	931.559	3	3	669.307428571423	1135.41899999999	969.135714285709	1074.62828571429	640.739428571433	980.494571428563	677.469714285719	666.799714285709	261.15657142857	253.249333333331	109.170571428572	384.647714285711	932.172999999991	1066.19857142858	1012.12342857144	1094.76657142858	633.597428571433	975.256571428566	286.700285714283	785.619999999993	1073.34057142856	242.828000000002	293.842285714283	956.007714285721	984.437857142852	440.763428571432	317.264428571432	671.803428571436	281.598857142855	711.139142857137	1011.98171428571	672.36828571428	655.023428571423	1059.05657142858	275.477142857141	267.539428571425	416.276571428574	650.94228571428	94.8865714285721	304.045142857145	298.943714285717
523	272.275979768897	272.272191652824	272.295911269388	931.502	924.314	932.58	81	81	609.139000000007	1123.387	914.047999999995	1079.827	640.739428571433	960.13366666666	677.469714285719	516.7344	619.313428571433	253.249333333331	444.3712	384.647714285711	849.472000000001	1031.50885714286	925.366750000004	1030.48857142858	630.514500000003	898.745857142853	286.700285714283	812.09688888889	964.214999999999	242.828000000002	293.842285714283	955.974250000004	714.116666666665	650.919499999994	307.070166666666	671.803428571436	611.151142857138	731.578999999999	885.608000000007	670.249499999998	655.023428571423	899.933999999994	612.719499999996	267.539428571425	661.122000000003	577.414333333342	513.143833333332	610.130857142862	607.09833333334
524	273.073512392293	273.07296944636	273.088252336551	237.733	237.698	237.75	3	3	6.12099999999998	8.16266666666665	14.2823333333334	10.2033333333333	9.17400000000002	6.12199999999999	10.2033333333334	12.242	13.2621666666667	6.12100000000001	9.18300000000002	8.16133333333335	10.2033333333333	7.14233333333332	6.12199999999999	3.05749999999999	4.07733333333332	2.04033333333334	3.06099999999999	5.10083333333332	4.08133333333334	11.2236666666667	5.10166666666665	4.08133333333332	3.06349999999999	3.06399999999999	8.15466666666665	4.08066666666667	5.10083333333334	1.01933333333333	3.05799999999999	4.07733333333334	5.101	5.10166666666665	1.02033333333333	5.10166666666665	7.14116666666668	4.08066666666667	5.10166666666665	4.08066666666667	4.08133333333332
525	274.880432432061	274.870819932832	274.887387570468	47.952	46.931	49.986	5	5	599.8776	945.910800000001	983.521000000001	896.799750000001	952.913500000001	1358.1524	886.727600000001	368.85175	679.4532	484.61875	848.848000000001	630.6072	1013.10825	966.176749999999	848.847999999999	1036.7264	102.02	64.2726000000001	55.0935	71.4174999999999	1185.5305	371.371	512.793	952.271000000001	967.1496	800.896249999999	661.122000000001	502.98325	625.505200000001	814.279200000001	914.466250000001	540.706000000001	453.989	951.846600000001	581.5425	455.0984	447.88975	337.1775	431.56575	360.14825	1155.7728
526	275.053404017857	275.053404017857	275.053404017857	256.087	256.087	256.087	1	1	10.2016666666667	9.18300000000002	6.12099999999998	14.2846666666666	5.10083333333332	8.16266666666665	7.14116666666664	16.3226666666666	12.244	10.2033333333333	6.12199999999999	11.2218333333333	8.16266666666669	13.2621666666667	11.2218333333333	5.10142857142859	7.14233333333335	8.16266666666669	1.02033333333333	7.14116666666668	12.244	8.16266666666665	3.06100000000001	6.12800000000001	9.18257142857146	7.14116666666664	7.14233333333332	15.305	3.06349999999999	3.06100000000001	10.2016666666667	6.11657142857143	7.14116666666671	10.2016666666666	3.06100000000001	6.12100000000001	7.14233333333332	10.2016666666667	5.10142857142859	4.08066666666665	2.04033333333335
527	275.052307751714	275.052307751714	275.052307751714	348.926	348.926	348.926	1	1	8.16199999999998	16.326	12.2430000000001	14.2939999999999	7.14262500000001	12.2444999999999	4.08099999999999	12.243	15.294375	14.2835	7.14175000000003	11.2224444444444	11.22275	7.14174999999998	6.11799999999998	8.16799999999995	4.08099999999999	5.10125000000002	5.10124999999999	8.16300000000001	7.14174999999998	14.2835000000001	11.22275	5.10124999999999	5.10124999999999	11.22275	10.2025	5.105	6.12149999999998	4.08150000000001	11.22275	4.08099999999999	9.18224999999997	4.08350000000002	6.12149999999998	6.126	12.2430000000001	7.14174999999998	4.08150000000001	8.15700000000004	7.14699999999996
528	276.001832402406	275.998122576927	276.019485015517	92.854	89.782	97.927	12	12	36.7302857142857	78.562	85.7640000000001	23.4868333333334	155.065333333334	54.1306666666667	42.8470000000001	281.612	161.205142857143	189.751	12.244	277.517714285715	145.883833333333	246.799666666667	166.151333333333	155.090666666667	39.793	175.497333333333	131.7305	39.793	27.5477142857143	10.1957142857143	21.4235	9.174	45.9128571428571	17.3448571428571	16.3413333333333	60.1996666666667	119.379	91.8257142857144	79.586	55.098	579.035428571428	313.498166666667	139.877	302.018666666667	554.015142857144	468.2565	16.3226666666667	359.140571428572	76.5124999999999
529	276.021828091408	276.021828091408	276.021828091408	94.884	94.884	94.884	1	1	15.3021428571429	70.3997142857143	82.6431428571428	33.6977142857143	135.698	96.9950000000001	90.7354999999999	299.964	79.5822857142858	78.562	13.2637142857143	149.982	132.748571428571	253.022	163.12	157.1185	88.7648571428573	159.164571428571	65.2982857142857	83.6634285714287	26.5274285714286	16.3108571428571	22.4462857142857	12.2434285714286	41.8317142857143	23.4665714285714	21.42525	94.9662857142857	79.5711428571429	89.7725714285715	75.4429999999999	47.9467142857142	579.035428571429	327.848	74.4808571428572	124.474857142857	639.719142857143	603.157714285714	17.3448571428572	525.373571428572	115.211571428571
530	277.029120058491	277.029120058491	277.029120058491	79.563	79.563	79.563	1	1	346.837260273973	1169.15547945206	1723.49724657534	2137.64616438356	1018.31545205479	2489.46849315069	1429.28868493151	3872.648	1909.08583783784	2202.26897222222	377.501369863014	2041.43116438356	830.436109589041	1388.48101369863	1182.49753424658	847.984273972603	712.19904109589	820.300273972603	1657.0584109589	1187.59890410959	600.989780821918	925.251821917808	670.365	468.305753424658	520.255890410959	1769.15506849315	701.844821917808	2971.27715068493	1868.2721369863	647.969657534247	690.614191780822	553.03304109589	3830.51150684931	2389.48164383562	2101.90547945205	2508.03545205479	4422.88767123288	1611.14238356164	458.035356164384	4109.93945205479	2056.70663013699
531	277.036848370861	277.032133271043	277.04156347068	101.5235	101.005	102.042	2	2	17.3468	93.9688	146.928	179.549333333333	97.9584000000001	217.3452	112.126666666667	699.8572	56.1219999999999	83.6728000000001	5.10083333333333	81.616	52.0285000000001	175.4744	117.323	70.4766	17.3434	25.48	58.1628	16.3072	23.4446666666667	81.6320000000001	18.366	27.5445	24.4848000000001	155.0704	30.58	229.575	120.4072	43.8743333333333	34.6936	26.494	682.647600000001	246.8884	162.2118	270.671	636.082999999999	463.231333333333	4.0808	424.874666666667	137.727
532	277.160534719515	277.15977695447	277.16129248456	197.934	197.919	197.949	2	2	335.634833333334	516.204333333334	289.0562	457.034666666667	229.545	493.760666666667	77.5453333333335	674.550499999999	105.197333333334	168.355	32.6506666666667	167.334666666667	213.040666666667	121.399833333334	220.392000000001	128.562	167.170666666667	24.4896	24.4640000000001	92.8503333333336	1095.6948	2096.4425	1730.5984	2698.65571428571	373.808000000001	360.530666666667	472.337166666667	45.909	34.6913333333334	137.745	198.965	208.161599999999	72.4436666666668	33.6655000000001	72.4436666666668	37.7523333333334	59.1716000000003	25.51	17.3428333333334	21.4242000000001	397.233833333334
533	277.170551606798	277.170551606798	277.170551606798	213.206	213.206	213.206	1	1	194.017142857143	273.436571428571	122.434285714286	290.781428571428	103.048857142857	220.381714285714	73.5222857142857	427.499714285714	27.54675	45.9514285714286	26.5274285714286	29.5882857142857	116.312571428571	89.7851428571428	117.316428571428	69.3794285714285	996.819142857142	154.063142857143	196.915142857143	582.583142857143	267.502	1034.273	846.837142857142	710.118857142857	115.292285714286	244.834285714285	240.787428571428	23.4665714285715	53.0548571428571	33.6458571428571	86.7121428571428	68.3591428571428	95.9068571428571	24.4868571428571	51.0071428571428	19.4017142857143	73.5222857142857	21.426	22.4462857142857	22.4431428571428	194.710857142857
534	277.969821400481	277.967142258033	277.985520788741	68.345	60.212	70.396	30	22	1026.3715	658.084285714285	832.43657142857	1001.92057142857	703.997142857143	779.917499999999	675.996571428571	394.795285714285	83.5853333333333	83.6673333333333	86.7242857142857	103.048857142857	551.974571428571	558.096285714286	529.528285714286	635.150857142857	45.9128571428571	69.3794285714285	36.6994285714286	30.6085714285714	1133.31	643.830333333334	494.838571428571	1697.64977777778	723.416333333334	320.369714285715	422.043428571428	441.804333333333	158.144285714286	506.002666666666	778.387166666666	696.830750000001	338.734857142857	517.869714285714	237.726571428571	328.486	233.656333333333	418.336666666667	220.227428571429	284.6265	40.8114285714286
535	277.98693893845	277.98693893845	277.98693893845	68.328	68.328	68.328	1	1	1082.48525	730.5885	991.682999999999	1122.275	770.288749999999	1075.5725	829.051999999999	428.505	121.340333333333	121.40975	98.9642499999999	110.187	611.129750000001	630.59175	589.77675	735.120000000001	54.07325	78.5592499999999	44.858	33.66825	1309.943	722.337000000001	560.117249999999	1885.422	848.952000000001	371.4165	475.14525	533.59075	183.645	603.041625	930.467999999999	882.516249999999	358.10775	572.958999999999	267.3055	371.371	272.40675	501.963	260.004375	337.951	45.91125
536	278.032549497675	278.028162776883	278.04506378754	196.871	193.85	198.935	17	17	9.18257142857142	27.5477142857143	12.2537142857143	28.568	8.17066666666669	24.4868571428571	14.284	39.8245714285714	1149.18235294118	1115.04216666666	1739.441	1102.92885714286	22.4473333333334	26.5274285714286	19.399	26.5274285714286	90.7291428571428	118.353142857143	214.08	197.053	34.6897142857143	51.9908571428571	35.7058333333334	29.5882857142857	22.4462857142857	32.672	19.4053333333334	43.8722857142857	15.3042857142857	7.136	25.5071428571428	8.16133333333335	23.4665714285714	25.5071428571428	22.4462857142857	29.5882857142857	18.3651428571429	18.3651428571429	18.3651428571428	46.933142857143	23.4862857142857
537	278.047696685027	278.047688010887	278.047705359168	198.444	197.937	198.951	2	2	13.2637142857143	32.6445714285714	16.336	26.5237142857144	10.2028571428571	21.426	13.2637142857143	42.8639999999999	790.364571428571	856.019714285717	443.824285714287	537.690571428573	28.5494999999999	27.5477142857143	18.3651428571428	28.568	93.7940000000001	119.373428571429	72.3895714285714	198.955714285714	32.6491428571428	27.5477142857143	35.71	31.6288571428571	21.444	13.2748571428571	16.3245714285714	38.7708571428571	8.16228571428574	7.142	24.4868571428571	7.142	10.2028571428571	28.568	10.2028571428571	16.3245714285714	14.284	18.3651428571428	11.2231428571429	32.6491428571428	12.252
538	279.959543601515	279.957558067403	279.961030928707	303.008	299.953	303.048	5	5	36.7302857142857	40.8133333333334	22.4473333333334	19.3854285714286	8.16228571428571	13.2637142857143	7.142	14.2963333333334	16.3386666666667	26.5274285714286	10.2016666666666	35.71	19.3854285714286	49.994	23.4632857142856	15.2935714285714	28.5646666666668	46.8937142857144	37.7523333333334	82.6470000000002	43.8722857142857	8.16933333333335	9.18300000000002	8.16133333333338	81.6228571428571	15.3042857142857	7.14816666666668	89.7851428571428	68.3591428571428	51.0166666666668	98.0320000000002	5.10499999999999	111.325333333334	85.7079999999994	11.2126666666667	22.4436666666668	100.994142857143	116.312571428571	76.4678571428571	49.9881666666665	180.438857142858
539	280.027349394111	280.023506090955	280.041473222815	197.915	193.85	197.943	11	11	18.366	30.6099999999999	28.5973333333333	33.6709999999999	17.3626666666667	38.7726666666666	17.3456666666666	51.0583333333332	445.301333333332	462.210999999999	809.086571428571	360.177666666666	32.6506666666667	27.5444999999999	25.5291666666666	15.303	90.7291428571428	69.3826666666668	85.6239999999998	104.159	31.6303333333334	20.3866666666666	20.4033333333334	23.4676666666666	29.5896666666666	21.4444999999999	11.2376	46.9353333333332	13.2643333333333	17.3286666666666	31.6251666666666	32.6453333333334	53.0573333333332	29.5896666666666	9.18149999999997	15.305	16.3253333333334	26.5286666666667	12.244	33.6710000000001	9.19199999999998
540	280.260839504666	280.260839504666	280.260839504666	831.475	831.475	831.475	1	1	3.06049999999999	161.054666666666	135.704333333332	48.9759999999997	33.6379999999999	131.622999999999	8.16266666666661	125.480500000002	11.2218333333333	23.4676666666669	151.009333333332	9.18149999999997	160.192333333335	107.03	165.294000000002	72.4436666666675	15.3025	35.7116666666671	7.14116666666664	16.3226666666666	132.773333333334	6.1160000000001	13.2637142857144	143.866999999999	38.7346666666673	7.14233333333328	1.02033333333333	36.7319999999997	8.15333333333334	61.2100000000009	47.9556666666672	34.6913333333331	26.5237142857146	124.480666666668	19.3863333333336	23.4638333333333	8.16266666666676	15.3049999999999	32.6506666666664	7.14116666666664	8.16266666666676
541	281.068855015099	281.068855015099	281.068855015099	922.257	922.257	922.257	1	1	21.4259999999998	26.5274285714283	16.3245714285713	23.4862857142858	31.6288571428574	24.4868571428569	33.6694285714288	39.7855714285712	38.7708571428574	17.3302857142856	18.3497142857145	26.5274285714288	42.8519999999996	15.3042857142858	18.365142857143	26.5274285714288	26.5274285714288	26.549714285714	25.5285714285715	25.5250000000002	27.5477142857145	29.5882857142855	11.2231428571428	20.4228571428572	22.4651428571429	18.365142857143	10.2028571428572	29.613142857143	4.08114285714282	42.8519999999996	22.4274285714285	59.1765714285719	31.6554285714287	36.7611428571424	25.4857142857142	52.034571428571	30.6085714285717	47.9534285714282	21.4260000000002	17.3448571428573	28.5880000000002
542	281.95509200406	281.953677849721	281.9565061584	301.982	300.973	302.991	2	2	15.3049999999999	37.7523333333334	23.4676666666667	12.242	12.244	17.3456666666667	9.18300000000002	13.2773333333333	25.5333333333333	21.427	9.18300000000002	26.5286666666667	27.5489999999998	25.5041666666666	18.3629999999999	20.3866666666666	11.2236666666666	18.3480000000001	27.5444999999999	42.8469999999999	32.6506666666667	2.04266666666666	7.14233333333335	12.242	41.8336666666664	20.4066666666667	11.2291666666667	41.8336666666668	34.6913333333334	27.5489999999998	49.0160000000001	13.2751666666667	42.8890000000001	45.9150000000001	5.09666666666666	19.3863333333332	24.4840000000002	59.1793333333335	33.6379999999999	22.4473333333334	86.6433333333331
543	282.276448084993	282.269783265548	282.290963680186	894.7435	886.604	906.029	58	54	109.327250000001	1554.81377777778	912.177999999999	481.558000000002	296.892750000001	1582.443	185.822	1089.66514285715	307.095250000001	518.604500000002	4715.76057142861	131.612250000001	1933.32111111109	951.867333333335	1512.0846	695.225333333341	227.515750000001	545.852857142852	194.867750000001	266.317875	1281.198125	309.363	220.211999999999	1296.80130000001	526.467428571424	317.297750000001	207.118000000002	326.52	273.427000000001	753.964749999993	627.475714285709	396.877250000002	163.239999999998	1117.14333333332	271.396000000002	640.699555555557	199.9935	183.6675	909.11700000001	162.361714285715	140.708250000001
544	282.295488600415	282.292805251998	282.296142812232	895.718	894.766	895.764	5	5	119.522000000001	1548.857	1132.44666666667	502.004000000006	319.329555555556	1469.28	185.822	975.380727272723	307.095250000001	525.757777777777	4159.44600000001	146.912	1933.32111111109	945.771750000004	1577.43533333333	852.442222222221	227.515750000001	583.630666666666	194.867750000001	266.317875	1403.875	309.363	220.211999999999	1265.11000000001	561.183333333333	338.713777777778	269.368	344.872666666666	284.642000000001	746.859599999998	657.023111111104	416.296	163.239999999998	1145.70955555554	362.17888888889	383.613999999996	209.168333333333	199.985333333333	499.616250000002	179.696	140.708250000001
545	282.985166317949	282.985166317949	282.985166317949	166.302	166.302	166.302	1	1	4.08100000000002	6.12150000000003	7.14350000000004	13.2827500000001	5.10125000000002	12.246	4.0808	5.10124999999999	11.22275	11.2222	10.202	5.10875000000002	3.06074999999999	10.2025	9.18224999999997	13.247	25.505	15.2812500000001	8.16199999999998	20.4050000000001	11.22275	5.10125000000002	11.2222	8.16200000000003	11.22275	7.14175000000003	3.06074999999999	6.12150000000003	7.14174999999998	4.08699999999999	4.08100000000002	1.02025	4.07500000000002	6.11249999999998	5.10125000000002	2.03750000000001	6.12150000000003	3.05925000000001	7.14174999999998	7.1414	4.08100000000002
546	283.280431101461	283.279173544375	283.284907282198	894.743	887.658	894.777	3	3	84.805250000001	401.253	284.649749999997	176.503250000001	107.12625	367.289999999996	84.7430000000001	318.344	123.450250000001	151.089500000001	2187.49257142858	74.4782500000003	472.375749999995	284.649750000001	371.4165	245.04	95.9008888888891	163.253333333333	98.9615555555557	92.8541250000001	379.770666666666	113.331	99.9109999999994	332.628666666666	179.578666666666	121.409750000001	102.0375	120.40425	71.4175000000003	213.226444444442	214.246666666664	138.754000000001	97.9439999999991	333.612666666663	148.952444444445	170.377111111109	86.7318750000001	104.07825	156.002625000001	104.130666666667	85.6520000000002
547	284.293742304263	284.288057616647	284.312536527732	961.039	952.933	962.183	101	101	649.527666666668	720.344624999996	1061.09714285713	778.843428571425	615.23228571428	918.505142857139	589.776750000001	1197.77350000001	382.60714285714	664.264125000001	333.633428571431	734.580000000003	880.909714285707	913.123749999991	1131.45724999999	1025.99333333333	521.305166666675	886.597249999991	617.272857142862	683.591428571434	1107.06166666667	626.992500000005	821.27888888889	1054.93849999999	1114.11299999999	632.102166666662	692.806333333328	685.186857142859	556.05571428571	764.718750000004	935.569250000004	755.169999999999	452.9688	865.929142857146	396.891142857146	376.485428571431	516.850285714283	811.578857142864	1593.63050000001	643.80028571429	563.592000000004
548	285.299146286755	285.297377536627	285.300915036883	957.0055	953.97	960.041	2	2	77.4765714285711	110.088	178.25	117.332857142858	68.3591428571434	160.072714285716	72.3726666666665	128.556000000001	146.904	139.779142857144	983.521000000004	135.697999999999	196.915142857144	126.500666666666	164.266000000001	123.454571428572	57.1386666666663	182.631142857144	174.619499999999	75.5786666666672	129.561166666666	152.775	167.334666666665	186.690499999999	181.610857142858	153.171428571429	174.468857142856	98.0159999999991	146.921142857144	77.4693333333332	166.306571428573	104.069142857142	54.0688333333332	160.184857142858	181.619333333335	145.764666666666	158.011428571428	75.4377142857139	132.643333333332	142.846666666666	147.071999999998
549	286.09389359866	286.09389359866	286.09389359866	106.106	106.106	106.106	1	1	3.058	16.3253333333333	15.305	20.4066666666667	10.2016666666667	37.7452857142857	10.2016666666667	17.3302857142857	67.276	78.5528333333333	6.122	40.8133333333333	5.10166666666667	7.14233333333333	7.14233333333333	6.122	17.3428333333333	21.427	10.2016666666667	24.488	12.256	57.1293333333333	55.044	29.5896666666667	17.3456666666667	25.5083333333333	25.5083333333333	20.4066666666667	13.2621666666667	8.16133333333333	16.3226666666667	9.17485714285714	23.4638333333333	11.2218333333333	15.305	8.16933333333333	29.5896666666667	9.183	5.10166666666667	20.3833333333333	20.4066666666667
550	286.104868653533	286.104868653533	286.104868653533	58.164	58.164	58.164	1	1	27.5184	51.02	41.8282	48.9696	44.8976	70.3938	43.8772	65.3056000000001	99.862	150.9896	86.717	60.1918	32.6464	40.816	34.6868	26.5304	17.3434	48.9792	14.2996	21.4284	32.6464	22.4444	30.606	40.808	14.2688	7.14279999999999	13.2652	67.3309999999999	15.306	27.58725	31.6262	25.505	63.2524	53.0504	12.2424	21.4284	33.6655	79.5729999999999	71.428	48.0058	7.1498
551	286.148028332863	286.148028332863	286.148028332863	138.749	138.749	138.749	1	1	15.315	20.4049999999999	32.648	32.648	21.42525	38.7431111111112	16.336	15.30375	24.486	45.945	9.18337500000001	14.2835	34.69275	49.9582222222222	20.3925	26.5265	31.6045	54.07325	19.38475	10.2025	27.550125	41.8609999999999	34.6885	38.7431111111112	29.5908749999999	18.3645	7.14175000000001	43.897625	17.346375	6.12225000000001	18.3509999999999	11.22275	18.351	39.78975	20.4044444444445	15.30375	35.70875	23.46575	10.20375	53.0595000000001	13.26325
552	287.05274272589	287.049961848057	287.054871146401	278.5265	276.469	278.55	8	8	21.4234999999999	45.9525000000001	65.3013333333335	91.9028571428575	158.144285714286	187.732571428571	165.170571428571	247.900500000002	7.14116666666664	21.426	11.2236666666667	7.142	67.3388571428571	84.6738333333331	128.556	107.22	47.9478333333336	15.3042857142857	16.3253333333334	61.2200000000001	35.71	46.9353333333334	31.6303333333334	28.5693333333334	59.1765714285714	32.6491428571428	37.7153333333336	322.425333333334	108.150285714286	118.455333333334	90.8096666666669	104.069142857143	384.602833333332	274.424833333335	115.278833333334	141.687333333334	284.659714285714	286.666833333335	197.935428571428	269.368000000001	30.6085714285714
553	287.053184747588	287.047329785759	287.07049572406	264.249	262.185	267.316	17	17	6.12171428571428	16.3245714285714	13.2637142857143	6.12099999999998	24.4868571428573	18.3629999999999	18.3630000000001	37.7505714285714	11.2137142857143	14.2846666666667	8.14857142857142	5.10166666666668	11.2231428571429	11.2231428571429	8.16266666666661	10.1933333333333	22.4462857142857	7.14233333333335	48.9737142857143	107.205	17.3448571428571	18.3651428571428	8.16114285714282	10.1942857142857	10.2016666666666	7.14233333333328	13.2637142857143	33.6647142857141	5.10166666666668	10.2028571428571	8.16799999999999	10.2116666666667	65.2434285714283	10.2028571428571	10.2028571428571	20.4057142857143	32.6453333333332	62.2374285714285	6.12199999999996	18.3497142857143	5.10142857142857
554	287.887109763039	287.886560880221	287.887658645858	1080.435	1078.39	1082.48	2	2	414.119999999993	602.980000000015	689.519999999988	650.759999999988	377.399999999993	579.757499999988	388.62000000001	355.979999999994	378.140000000009	478.379999999991	277.439999999995	379.439999999993	641.579999999989	563.040000000015	600.779999999989	655.859999999988	385.559999999993	732.359999999987	393.720000000011	373.319999999993	595.679999999989	345.779999999994	438.599999999992	679.319999999988	697.679999999988	398.819999999993	428.399999999992	413.099999999993	376.095999999993	353.940000000009	646.679999999988	400.859999999993	363.119999999994	631.379999999989	376.096000000009	335.579999999994	371.279999999993	344.759999999994	279.480000000007	406.979999999993	378.419999999993
555	288.017502940785	288.017502940785	288.017502940785	180.586	180.586	180.586	1	1	72.3632	136.7336	158.161999999999	199.724	127.55	135.7132	128.5452	241.8348	7.1414	22.4216666666667	6.11520000000001	7.14280000000001	168.333	212.2432	184.6924	164.2522	90.7978	93.8584	8.1616	88.7574	94.9343999999997	14.2828	27.5454	116.3256	89.7776	7.1414	20.404	219.343	20.384	115.184666666667	95.8988	73.4544	316.262	162.2118	8.1616	12.2424	70.3938	234.646	13.2626	73.4688000000001	12.2424
556	288.064143516269	288.055125881198	288.075844154033	264.249	262.185	264.272	9	9	1.0204	5.101	9.1818	10.2016666666666	12.2424	4.08066666666665	6.12100000000004	12.2447999999999	11.2112	14.2846666666667	24.4400000000001	14.2846666666667	5.101	4.08159999999998	7.14233333333328	7.13533333333332	3.0606	5.10166666666668	10.202	10.202	5.10200000000003	9.1818	5.101	3.05759999999997	5.10083333333332	4.0813333333333	2.04080000000001	5.101	2.04066666666667	5.101	4.08159999999998	4.08560000000002	8.15360000000001	6.12239999999997	3.0576	7.14280000000004	8.1616	11.2222	5.10166666666663	10.1933333333333	3.06119999999999
557	289.060439641963	289.060439641963	289.060439641963	264.249	264.249	264.249	1	1	1.0205	5.10124999999995	5.10125000000002	3.0606	4.08100000000002	3.0606	3.06075000000001	5.10249999999999	5.09499999999996	8.1616	6.11400000000003	7.14175000000003	2.04049999999998	1.02024999999999	5.10199999999998	6.11520000000001	2.04050000000001	3.06119999999999	1.02024999999999	8.16199999999992	0	3.06074999999997	1.02025	5.09374999999999	4.0808	7.14279999999997	1.02025	3.06075000000001	5.10249999999999	2.04050000000001	3.0615	0	6.11400000000003	1.0205	4.07499999999999	3.0615	6.12150000000003	3.06074999999997	4.08159999999998	7.14174999999993	1.02024999999999
558	289.084121345071	289.06707979198	289.085674898124	239.756	239.734	240.783	7	7	4.08133333333334	8.16133333333335	16.3108571428571	8.16228571428571	13.2525714285714	11.2231428571429	11.2231428571429	21.427	13.2637142857143	9.18257142857142	7.142	13.2637142857143	6.12685714285714	9.18300000000002	15.3042857142857	5.09714285714287	11.2152857142857	8.15542857142857	5.10083333333334	11.2236666666666	13.2637142857143	10.1957142857143	4.08133333333334	4.08133333333334	5.1057142857143	4.08400000000001	10.1857142857143	12.2434285714286	8.16228571428571	4.07733333333334	4.07733333333334	3.06085714285714	12.244	10.2016666666667	6.12100000000001	11.2126666666667	18.3651428571428	13.2637142857143	10.2028571428571	14.284	5.10166666666668
559	289.070876132884	289.065421773008	289.076330492759	164.2475	163.236	165.259	2	2	4.0808	1.0202	2.0404	5.107	3.0606	0	1.0202	10.202	7.1414	4.0808	1.0202	2.0384	1.0202	2.0408	5.101	5.101	3.0612	2.0404	2.0408	3.05759999999998	5.101	2.0408	3.0612	5.09666666666668	5.108	2.0404	5.102	5.101	4.0808	2.0428	4.0808	3.0612	4.0856	4.0808	1.0202	3.0504	4.0816	7.14280000000001	0	6.114	0
560	289.13119803578	289.13119803578	289.13119803578	361.169	361.169	361.169	1	1	10.2014285714286	22.4473333333334	11.2236666666666	27.5490000000001	8.16266666666669	14.2846666666667	11.2218333333334	21.427	9.18300000000002	18.366	9.18300000000002	16.3108571428572	15.305	19.3691428571429	6.12200000000001	11.2218333333333	10.1933333333333	13.2621666666666	12.2434285714286	12.232	19.3863333333334	17.3428333333333	14.2823333333334	17.3428333333333	17.3456666666667	3.06100000000001	8.16266666666661	6.12200000000001	6.11500000000001	8.16266666666661	6.12200000000001	4.0813333333333	18.3629999999999	6.12085714285716	7.14233333333335	6.12199999999996	10.2033333333334	11.2236666666667	4.08133333333334	13.2643333333332	2.04066666666667
561	289.970286959419	289.969550574834	289.971802216723	115.284	115.266	115.311	5	5	44.8946666666667	81.6133333333335	107.121	98.9594	209.141	311.221999999999	228.517333333334	246.678666666667	135.704333333333	175.4744	44.8888	99.9763333333335	35.707	38.7752	44.8888	26.5252	21.4284	14.2828	15.303	21.427	34.6868	60.1406666666667	58.2198	66.313	38.7663333333333	39.793	48.976	164.4454	33.6666	45.909	69.3826666666667	68.4338	233.427333333333	217.3026	43.8671666666667	58.1514	109.1828	178.395	51.0166666666667	118.3432	29.5896666666667
562	289.97829844916	289.973758412556	289.998080406347	90.808	85.706	93.875	25	25	39.7917	88.7574	89.8382222222222	215.407555555556	170.488444444444	201.115111111111	234.651111111111	93.8604444444445	994.066666666667	1004.92730769231	933.528750000001	843.7881	35.7077777777778	48.976	40.7866666666667	53.0515555555556	108.143555555556	42.8773333333333	66.3577777777778	83.6582222222222	442.776444444445	958.382222222222	743.823	823.755999999999	379.5516	577.8294	639.076444444445	155.073777777778	53.0515555555556	171.416	259.164666666666	387.726666666666	226.5066	184.780888888889	99.0273	192.822	602.951333333333	283.621777777778	409.9194	718.314666666666	188.737
563	290.001257288924	289.993292615167	290.009221962682	214.27	214.267	214.273	2	2	7.1498	8.16320000000001	6.1212	10.204	7.1414	15.3059999999999	10.21	18.3671999999999	97.9392	85.6968	30.606	19.3647999999999	10.204	21.4284	17.3434	11.2222	20.4079999999999	5.101	3.06119999999999	30.606	38.8264999999999	10.202	9.1818	18.3455999999999	59.1716	6.1212	11.2243999999999	144.8684	3.0642	33.6666	49.9898	37.7474	75.4948	73.4687999999996	10.19	12.2424	13.2626	64.2726	5.10199999999998	20.38	4.0816
564	290.073801424481	290.073801424481	290.073801424481	165.282	165.282	165.282	1	1	3.0612	2.0408	2.0408	4.08560000000002	3.0606	6.12240000000001	2.0404	6.1212	3.0606	7.1414	5.101	3.0642	1.02025	1.0202	4.08099999999999	2.0384	1.0202	3.0576	2.0404	2.0384	4.0816	9.1818	1.0202	4.0816	4.0808	3.0606	2.04049999999999	2.0408	2.04079999999999	4.0856	3.0606	4.0808	4.0768	3.057	3.0606	6.11520000000001	6.1212	5.09899999999999	1.02025	3.05799999999999	1.0202
565	290.084517994985	290.074861143326	290.091363502124	238.713	236.695	238.77	5	5	3.06075	10.2025	3.06085714285714	13.26325	9.17550000000001	8.16200000000001	5.10187500000001	23.46575	12.243	22.4455	6.12225000000001	7.14175000000001	5.10571428571428	10.2025	6.1215	8.15600000000001	4.07850000000001	6.1215	2.0405	5.10124999999999	4.08114285714286	7.13650000000001	10.20375	11.224125	8.16800000000001	3.063	1.018875	7.142	9.18225000000001	3.0585	6.11775000000001	5.0975	11.231	6.1215	5.10125	3.058875	7.14175000000001	9.18225000000001	4.081	9.18225000000001	7.14175000000001
566	290.853953450204	290.84229630589	290.863306977187	48.966	46.913	50.003	37	37	823.341750000001	4.081	5.10100000000001	5.102	5291.0165	6629.2596	5312.2024	3903.085	4316.67775	3.06075	8.16160000000001	5953.8872	2.0404	2.0404	11.23925	1.02025	4416.66225	0	5635.5848	5048.19699999999	1.02025	303.01425	13.26325	10.2175	3.06075	5.10124999999999	4.0816	5354.0388	3.06075	5113.7255	2.0435	4492.16075	5752.1695	0	9.18225000000001	5732.78475	2.0404	6592.8044	7.14280000000001	1.0202	4989.024
567	291.016750690212	291.013422266273	291.024673694873	61.731	58.136	71.411	18	10	63.1883333333334	217.3026	290.7475	408.133333333334	215.255166666667	336.71	230.8364	156.0855	64.2180000000001	59.1793333333334	241.819	44.8946666666667	171.4272	172.408166666667	146.904	241.7795	45.915	49.9473333333334	20.404	39.7865000000001	497.922666666667	1377.3375	1141.753	746.884000000001	314.262666666667	416.296	524.365666666667	161.212666666667	122.424	163.333333333333	267.283666666667	233.6716	70.4030000000001	121.4276	220.392	186.6966	127.541666666667	130.602666666667	142.823333333334	183.852	49.9881666666667
568	291.093915678612	291.089477894435	291.098353462789	240.292	238.753	241.831	2	2	7.1414	10.204	17.31875	15.321	16.3232000000001	13.2652	17.323	13.2626	6.1212	10.214	12.2376	8.1616	7.1498	6.1212	17.3468	5.095	4.0808	5.101	6.12240000000001	8.1616	7.1414	8.15360000000001	5.101	3.0612	6.1212	5.102	7.133	15.30375	5.101	10.202	5.095	5.10199999999998	21.4284	8.16320000000001	4.0808	9.171	9.17100000000005	15.3030000000001	8.16320000000001	16.3232	5.101
569	291.848781233332	291.848781233332	291.848781233332	48.972	48.972	48.972	1	1	3.06075	232.617	272.40675	279.5485	15.30375	300.97375	9.1845	6.134	22.4455	12.243	5.10125	15.30375	121.40975	343.82425	323.41925	323.41925	17.34425	359.128	2.0405	5.10124999999999	183.645	1.02025	7.1505	126.769333333333	131.6058	5.10124999999999	32.648	1.02025	74.4782500000001	4.082	196.176	10.2025	22.4455	294.85225	69.3770000000001	5.10125	82.6402500000001	10.2175	9.18225000000001	10.2025	12.228
570	291.969578202696	291.966772122441	291.970059849909	93.87	90.78	93.875	3	3	13.26325	16.324	36.729	62.3623333333332	26.5265	77.6530000000001	65.296	25.50625	218.3335	196.90825	44.891	165.2805	6.1215	12.237	18.342	15.3075	48.972	17.34425	11.22275	26.5330000000001	165.2805	214.956249999999	103.04525	201.7125	74.4782500000001	115.28825	148.9565	29.58725	11.22275	48.972	56.11375	122.43	26.494	41.89175	11.22275	21.42525	94.8832500000001	61.245	35.70875	165.2805	25.50625
571	292.085252853515	292.084967329328	292.085538377703	237.7155	237.698	237.733	2	2	4.0808	5.102	3.0606	5.10199999999998	3.0576	5.10199999999998	4.0808	7.1414	6.1212	6.1212	2.0404	8.1616	3.06119999999999	5.102	4.08159999999998	2.038	3.05759999999998	4.076	3.06119999999999	1.0202	2.0404	3.0606	4.0808	4.0808	10.214	6.1284	2.038	1.0202	5.101	0	4.076	2.0408	4.0808	3.06119999999999	0	1.0202	7.1414	2.0404	3.06119999999999	6.1212	0
572	292.103236435399	292.096551695277	292.106141431894	237.75	235.675	238.725	5	5	4.08100000000002	5.102	4.0808	5.101	2.038	6.1212	3.0612	6.12149999999998	6.1212	6.1212	3.0612	8.1616	2.0404	5.10125000000002	4.0808	2.038	3.0576	5.101	2.04049999999999	1.0202	3.0612	3.0606	2.04050000000001	4.0808	8.1712	6.1284	3.0576	2.0404	3.0606	0	4.076	2.038	4.0808	3.06119999999999	0	0	7.1414	2.0404	2.0404	6.1212	0
573	292.847304215352	292.842320287767	292.8647059597	48.97	46.914	50.002	27	27	616.2008	2214.268	2210.88175	1982.34575	14.2856	2214.268	12.2448	13.28275	14.2828	1361.0135	253.022	5.102	1905.827	2340.4535	2245.57025	2260.186	0	2852.4792	1864.9256	25.50625	1439.57275	6.1215	199.1925	785.725750000001	1773.1076	952.913499999999	853.949250000001	1810.1896	1807.1284	20.408	1929.064	0	14.2828	2959.6002	1769.1135	15.306	2005.8115	2238.7576	1363.054	2028.257	10.192
574	292.979011040229	292.973343929732	292.995624732768	115.3	112.216	116.286	5	5	47.95175	59.1745	82.6402500000001	89.7819999999998	224.454999999999	286.690249999999	263.2245	303.587499999999	22.4455	89.7819999999998	6.12149999999998	57.134	23.46575	27.54675	24.486	26.5265	18.369	21.4252499999999	14.2835	19.3895	13.26325	28.5656	30.6524999999999	17.34425	15.30375	17.3485	16.324	158.37125	7.14174999999998	33.6682499999999	23.4657499999999	30.6524999999999	314.237	159.159	33.66825	63.2554999999998	75.4985000000001	241.44375	13.26325	142.835	9.18225000000001
575	293.014255569224	293.011920354784	293.016590783664	60.716	60.194	61.238	2	2	90.7404444444445	136.709777777778	163.232	223.428666666667	125.487333333333	176.517666666667	150.070666666667	70.3953333333333	46.874	39.793	119.379	52.037	116.318	137.745	134.684	133.736444444444	48.976	70.3569999999999	31.6062222222222	51.0111111111111	238.7502	392.828333333333	402.987777777778	431.601	145.907666666667	142.831111111111	172.417555555555	82.6443	69.3751111111111	94.8909999999999	179.5552	149.989	58.159	87.6913333333333	103.053666666667	119.366	90.8067	77.5428	240.772444444444	138.931555555555	34.6875555555556
576	293.094198015001	293.094198015001	293.094198015001	58.142	58.142	58.142	1	1	117.185	122.448	161.1916	116.3028	80.5958	108.1412	94.8786	124.4644	60.1406666666667	17.3434	21.4284	31.6324	80.5958000000001	108.1624	80.6115999999999	75.4948000000001	17.3468	33.6666	23.4922	19.3838	107.121	7.1414	40.808	114.2848	94.7856000000001	41.8364	27.5454	162.2118	39.7878	115.4182	105.0806	105.0806	282.5954	141.8356	18.363	63.2524	43.8686	249.949	22.4444	38.7676	30.642
577	293.11292440789	293.11292440789	293.11292440789	237.75	237.75	237.75	1	1	7.142	6.12171428571428	7.142	15.3042857142857	8.15542857142857	9.18257142857142	5.10142857142857	9.18257142857142	13.2618571428571	22.4431428571428	13.2637142857143	20.4057142857143	8.16914285714285	14.284	15.3042857142857	6.11657142857143	8.15542857142857	9.18257142857142	9.18257142857142	12.2434285714286	5.10142857142857	10.2028571428571	6.12171428571428	13.2637142857143	11.231	5.10571428571428	7.137	11.2231428571429	5.10142857142857	3.05828571428571	6.11742857142857	9.17485714285714	23.483	9.18257142857142	3.06085714285714	6.11742857142857	4.08114285714286	7.14099999999999	4.08114285714286	10.2028571428571	5.10142857142857
578	293.14856592552	293.14074349048	293.162397596571	52.032	49.98	53.058	9	9	79.5795000000001	35.707	21.45675	19.38475	10.2025	32.6528	17.3468	30.6075	168.34125	205.07025	353.0065	234.692	16.304	28.567	20.435	12.243	89.7820000000001	105.08575	52.03275	76.6312500000001	16.324	101.00475	14.2835	11.22275	19.3838	89.7820000000001	12.243	19.38475	103.0604	11.22275	12.243	13.2574	29.58725	32.6464	75.4985000000001	156.1212	216.293	37.74925	1003.926	145.89575	54.07325
579	294.020839871144	294.013087076117	294.028592666172	170.9025	169.381	172.424	2	2	43.8707499999999	79.5794999999998	70.3972500000003	79.5794999999998	91.8224999999997	118.349	101.00475	177.5235	96.9237499999997	82.6402499999998	29.6307499999999	37.7492499999999	56.1962499999998	94.9064999999999	49.9922499999999	38.7694999999999	114.296	86.7212500000004	73.4579999999998	75.4984999999998	28.5669999999999	67.3364999999998	51.0124999999999	39.7897499999999	37.7492499999999	45.9112499999999	33.6682499999999	152.240750000001	93.8629999999997	38.7694999999999	62.2352499999998	54.0732499999999	317.297749999999	262.204249999999	127.53125	197.928499999999	359.215999999999	257.103000000001	242.819499999999	313.677249999999	95.9034999999997
580	294.843747062479	294.843747062479	294.843747062479	49.239	49.239	49.239	1	1	2.0404	283.6712	291.7772	264.2836	6.1224	287.7528	4.0816	1.0214	46.9292	210.1612	107.121	12.2448	259.1308	300.959	281.9064	298.9772	3.0606	390.736600000001	242.8552	4.0816	209.182	3.0606	13.2756	89.8832000000001	218.3228	132.652	111.2236	120.3836	233.6716	1.0204	255.35	3.0606	5.101	363.1912	177.5148	4.0816	259.1308	2.0428	241.8348	197.9188	24.4608
581	295.158121515422	295.158121515422	295.158121515422	194.876	194.876	194.876	1	1	2.04057142857143	2.04057142857143	2.04142857142857	5.10142857142857	3.0635	6.12085714285714	2.04057142857143	5.10571428571428	6.12685714285714	7.142	7.142	17.3448571428571	3.06085714285715	7.142	0	3.06085714285714	4.078	2.04057142857143	5.09785714285714	2.04057142857143	3.06085714285715	3.05871428571429	3.06075	2.04028571428571	4.08114285714286	4.08114285714286	0	6.12171428571428	4.08114285714286	1.01942857142857	1.02028571428571	0	3.06085714285714	2.04057142857143	3.06085714285714	2.03885714285714	6.12171428571428	5.10142857142857	2.04057142857143	7.14175000000001	4.07771428571428
582	296.067819161351	296.067819161351	296.067819161351	50.009	50.009	50.009	1	1	31.62775	66.3162500000001	67.3365000000001	87.7415000000001	29.58725	105.08575	31.62775	68.4405000000001	119.36925	160.17925	32.656	152.01725	220.104	211.19175	185.913	156.2895	844.766999999999	653.980250000001	321.37875	929.6755	126.511	80.56025	38.7695	122.37	121.40975	66.3162499999999	69.3770000000001	126.511	59.1745	51.0125	239.031	91.8225000000001	114.268	182.62475	68.3567499999999	112.2275	270.36625	165.2805	51.0125	129.57175	115.11875
583	296.150917486129	296.150917486129	296.150917486129	191.82	191.82	191.82	1	1	6.12199999999999	6.12199999999999	11.2236666666667	4.08133333333332	6.1284	6.12199999999999	5.10083333333332	13.273	14.2823333333333	7.14116666666664	11.2236666666666	9.19049999999997	8.16266666666665	6.12199999999999	5.10583333333332	8.16133333333331	7.14116666666664	7.14116666666668	6.12099999999998	6.12699999999998	8.16266666666669	7.13533333333332	4.08066666666665	3.06099999999999	8.16133333333331	4.08066666666665	7.14233333333332	6.12100000000001	2.04033333333333	3.05799999999999	7.14233333333332	4.08466666666667	9.18149999999997	7.14233333333332	6.12199999999999	7.13533333333332	7.14233333333332	5.10083333333334	2.04066666666666	7.14233333333332	2.03866666666666
584	297.080350329529	297.080350329529	297.080350329529	756.055	756.055	756.055	2	2	84.6766	264.257699999999	219.364499999999	238.6098	118.3548	282.623099999999	106.173600000001	170.3734	121.4157	169.3532	44.8931999999999	222.4036	156.1059	256.095300000002	234.668999999999	196.8021	87.7457999999998	135.6866	95.9081999999998	133.6593	166.3904	132.639	111.2018	203.039699999999	150.9896	114.2736	110.192400000001	141.821700000001	110.1924	116.2458	143.8623	137.740500000001	205.0803	196.9179	145.9029	156.1059	161.2074	316.292999999999	41.8322999999999	124.4766	149.9694
585	297.082235503972	297.081752303664	297.100291400874	844.283	838.668	847.788	6	6	78.5656666666666	156.098250000001	321.58	216.287111111112	94.8909999999999	294.683666666667	73.4580000000003	149.866499999999	379.812	420.394500000001	48.9706666666668	222.278250000001	217.307333333334	201.112375000001	321.851249999999	213.226444444445	80.5997500000003	148.97475	188.607500000001	103.04525	202.454999999999	175.504499999998	301.195	279.342999999998	162.239624999998	238.888	116.394	108.143555555556	302.808000000001	108.146499999999	181.604499999998	162.215333333334	80.6491249999992	280.603125	246.900500000001	410.140500000002	287.514666666668	125.501	47.9223749999996	330.561000000001	278.357624999997
586	297.083319135084	297.083207454046	297.100645341269	748.868	747.847	755.964	3	3	70.3953333333335	202.004	146.912	182.639666666666	101.002	218.351333333333	89.7208888888882	165.1914	248.934222222223	334.658399999999	44.9191111111116	490.72688888889	132.802222222223	187.720888888889	190.781555555556	141.918999999999	71.4233333333333	110.184	131.608666666665	113.244666666667	133.649111111111	210.303111111111	211.209	190.781555555554	131.608666666667	213.249666666666	132.628888888889	111.216333333333	152.029666666667	99.981777777778	125.487333333334	91.8299999999999	131.608666666667	213.365777777778	188.741111111111	296.884666666667	257.096	167.316444444445	45.9100000000001	315.248666666667	242.839333333333
587	297.156444506561	297.153096246316	297.164763407492	191.792	190.794	193.856	3	3	1.02028571428571	4.08114285714286	2.04066666666667	9.18257142857142	3.0635	9.18257142857142	1.02028571428571	3.063	3.06049999999999	2.04028571428571	4.08114285714286	3.063	2.04057142857143	5.10142857142857	1.02114285714286	1.02028571428571	3.063	4.08057142857144	1.02014285714286	0	2.04066666666667	2.03866666666666	6.12171428571428	4.08114285714286	3.06085714285714	1.02028571428571	6.12171428571428	0	0	2.03885714285714	3.06085714285714	2.04371428571429	2.04033333333333	2.04057142857143	3.06085714285714	2.03885714285714	2.04057142857143	3.06042857142858	7.142	3.06085714285714	3.05871428571429
588	297.243669172861	297.243669172861	297.243669172861	613.205	613.205	613.205	1	1	16.3253333333332	521.39033333333	299.963999999997	471.951333333332	3.06049999999999	349.917166666666	2.04066666666665	5.10166666666663	111.198166666666	252.022333333336	29.5848333333332	28.5413333333333	307.070166666666	227.497166666666	294.828166666666	88.7545000000014	0	56.1091666666665	23.4676666666665	17.3456666666669	190.958166666665	90.8096666666677	24.4839999999999	177.537999999999	54.0688333333342	26.5286666666665	39.7929999999997	34.6913333333331	16.3245714285713	2.04066666666665	31.6303333333331	55.0954285714281	0	277.53066666667	37.7153333333332	102.016666666666	104.073999999999	3.06099999999998	84.6738333333346	41.82	9.17399999999998
589	298.084376875819	298.084376875819	298.084376875819	841.695	841.695	841.695	1	1	34.6885000000001	32.6480000000001	56.1481250000002	39.7897500000002	26.5265000000001	48.9780000000001	20.4049999999998	27.5265000000002	131.709	130.592000000001	21.4252500000001	73.4580000000003	35.713125	45.945	60.2832499999998	46.9315000000002	17.3463749999998	37.7492500000002	62.2352499999994	21.4252500000001	39.8141249999996	51.0125000000002	97.054375	77.4914999999993	49.9922500000002	73.4579999999993	26.5297499999997	20.4074999999997	85.6485000000004	27.5467500000001	38.7695000000002	31.651	30.6075000000001	57.1340000000002	65.2960000000003	125.490750000001	81.6200000000003	26.5265000000001	23.4485000000002	110.186999999999	70.3541249999994
590	298.10127880349	298.10127880349	298.10127880349	755.964	755.964	755.964	1	1	29.5896666666666	96.9211111111113	58.1526666666668	84.6323333333335	35.7116666666671	80.5975555555557	22.4455000000001	64.2389999999994	43.8695555555551	58.171666666667	16.3235555555556	85.7079999999999	53.0515555555557	63.2606666666666	72.4436666666666	64.2390000000001	24.488	33.671	28.5662222222223	36.732	46.9608888888888	36.752	51.0166666666666	54.0717777777779	42.854	29.5864444444445	36.7280000000001	30.6066666666667	34.6875555555556	30.5866666666668	42.8493333333329	31.6268888888889	56.1122222222223	75.4964444444446	37.7482222222218	52.0313333333334	31.6303333333333	86.7188888888891	20.4066666666666	62.2403333333333	49.9963333333333
591	298.100412985543	298.096097004107	298.114499319167	180.58	180.575	183.642	3	3	104.9776	117.346	153.059999999999	183.42	161.2232	172.4138	166.2926	589.7912	201.9996	221.123	23.4416	300.959	180.5754	202.0392	152.0396	164.2522	158.131	94.8786	143.8482	166.2926	123.5168	191.7976	131.6058	84.6932000000001	128.5452	249.949	138.7472	313.2014	251.7424	163.232	121.4038	172.4138	730.4632	208.1208	234.646	361.1508	773.3116	296.8782	48.9696	698.974000000001	250.9692
592	298.102768676758	298.102768676758	298.102768676758	846.768	846.768	846.768	1	1	32.6480000000001	56.1206250000001	92.8427500000004	53.0205000000003	25.5062500000001	91.7549999999994	27.549	57.0990000000003	104.142	102.025	16.326	56.0793750000003	65.2960000000003	70.3953333333335	114.352	85.7115000000001	23.4657500000001	42.8505000000002	46.9027499999996	21.4252500000001	59.2977499999998	35.7087500000002	65.3360000000002	107.060625000001	62.281	54.1063750000002	31.651	37.7492499999996	65.2560000000003	30.61125	57.176	40.8150000000001	28.588	89.7820000000004	48.9720000000002	85.7010000000004	53.0140000000004	45.9112500000002	22.4290000000002	69.3769999999993	38.7410000000003
593	299.055583124575	299.055583124575	299.055583124575	155.096	155.096	155.096	1	1	42.7979999999999	26.5264999999999	61.2299999999999	21.4031999999999	19.3847499999999	16.328	14.2835	19.3847499999999	23.4657499999999	32.6479999999999	13.26325	22.4454999999999	51.0124999999999	47.0004999999999	19.3847499999999	22.4454999999999	16.3439999999999	41.8302500000002	15.30375	26.5264999999999	32.6079999999999	23.4657499999999	9.18224999999997	18.369	29.5872499999999	10.2025	14.2835	65.2960000000003	8.166	21.4252499999999	27.5467499999999	14.2835	40.8099999999999	35.6562499999999	18.3644999999999	17.34425	36.7290000000002	52.0327500000002	16.324	13.26325	30.6225
594	299.100239333711	299.100239333711	299.100239333711	847.788	847.788	847.788	1	1	21.4278749999997	41.8302499999996	71.4174999999993	43.8384999999997	22.44825	66.2674999999996	19.3842222222223	36.7065000000002	44.924	30.6074999999997	8.16199999999992	29.5691249999997	51.0124999999995	38.7695000000002	49.0079999999994	44.8910000000002	16.3240000000001	31.6277500000001	25.4906249999998	20.4075	41.9173749999999	23.4657500000001	25.509375	46.8969999999997	30.63	39.819	14.294	29.609	27.5265000000002	17.3442500000001	30.6075000000001	25.5062500000001	15.315	66.3162500000003	32.6479999999997	38.7457500000002	32.6240000000003	36.7289999999996	8.15600000000006	33.6476249999997	33.6435000000003
595	301.115032333635	301.11131746971	301.117083236604	367.308	364.264	368.328	6	6	2.04066666666665	12.2434285714286	10.2033333333334	8.16133333333338	5.10083333333332	12.2420000000001	6.12200000000001	12.2434285714286	7.14116666666664	8.16133333333331	6.12171428571428	10.2116666666667	7.14233333333335	15.3025	10.2016666666666	11.2236666666667	19.3831666666668	9.18300000000002	9.18300000000002	17.3456666666667	11.2218333333333	27.5220000000002	39.7911428571428	20.4057142857143	11.2181666666666	16.3226666666666	16.3108571428572	12.244	11.2236666666667	8.16228571428571	10.2028571428571	11.2218333333334	10.2028571428571	8.16266666666669	11.2231428571429	7.142	13.2643333333334	7.14816666666668	4.08533333333332	9.1748571428571	7.14233333333335
596	301.857004091721	301.857004091721	301.857004091721	1080.46	1080.46	1080.46	1	1	1085.7056	1391.84833333333	1217.35708333333	1417.8	1033.68208333333	1418.37916666667	1045.92708333333	1072.45791666667	1076.97916666667	1064.88	1736.74916666667	1069.39666666667	1529.5796	1497.97166666667	1383.12	1142.4	1116.33583333333	1373.94	1073.04	1026.53916666667	1383.22916666667	1055.11083333333	923.100000000001	1491.84916666667	1435.14	974.497916666667	1026.95833333333	1082.22	1103.4848	1148.52	1391.84833333333	1121.4196	1031.64125	1303.07208333333	1066.33541666667	1058.17208333333	1066.33541666667	1116.9	1790.54166666667	1041.84541666667	1036.91625
597	301.979817216114	301.979817216114	301.979817216114	101.005	101.005	101.005	1	1	89.7820000000001	197.053	149.995125	169.3615	231.59675	103.042444444444	101.966666666667	339.74325	33.66825	71.4174999999999	5.10124999999999	62.2352499999999	116.394	157.124	143.85525	117.400625	127.527777777778	50.9777777777777	114.268	108.067	48.942	109.16675	54.079875	36.756	34.6885	77.5390000000001	65.2515555555556	72.4909999999999	125.487333333333	98.9642499999999	62.1996666666666	96.8683333333333	318.318	154.192571428571	82.6402499999999	160.297	166.402625	249.991875	3.06075	113.331	157.003
598	303.052477890715	303.04456563736	303.066212124295	246.892	238.737	249.965	13	12	8.16266666666669	13.2626	25.5041666666666	26.5286666666667	16.3253333333333	22.4876666666667	14.2846666666667	23.4676666666667	15.306	19.3831666666667	16.3306666666667	21.427	15.305	17.3456666666667	13.2621666666667	10.2133333333334	14.2846666666667	11.2236666666666	89.7746666666668	47.9588	18.366	12.2424	11.2236666666667	13.2621666666667	20.4066666666667	15.3025	6.12200000000001	15.305	8.16266666666669	5.095	8.16320000000001	7.14116666666668	15.288	15.3175	11.2222	18.366	20.4266666666666	16.3386666666666	12.242	26.5286666666667	7.14233333333335
599	303.060050465334	303.044521030294	303.065767021589	308.1	306.051	312.208	4	4	15.3025000000001	13.2621666666666	27.5444999999999	32.6826666666666	8.16133333333331	26.5286666666665	10.2016666666666	25.4833333333333	18.3651428571428	16.3226666666666	8.15466666666665	11.2218333333333	8.16266666666669	19.3863333333334	11.2236666666667	7.13533333333332	18.366	14.2963333333332	9.19200000000006	16.3413333333334	18.3659999999999	23.4665714285714	11.2218333333333	20.4066666666667	10.2033333333334	8.16133333333331	8.17200000000003	19.3831666666666	6.12099999999998	2.04033333333335	14.2846666666667	10.2033333333334	24.4868571428571	8.15466666666665	8.16133333333338	8.16266666666669	17.3456666666665	15.2874999999999	7.14233333333335	8.16266666666669	7.14816666666668
600	303.063578600238	303.054763848247	303.072393352229	215.7915	214.266	217.317	2	2	4.0816	5.102	8.1616	10.204	7.1414	10.202	11.2222	16.3232	3.0606	7.1414	9.1818	7.13440000000001	4.0808	11.2222	8.1616	7.1414	8.1616	5.102	4.0808	6.1212	4.0856	5.102	6.12240000000001	10.192	9.1818	5.101	5.101	7.14280000000001	4.0856	8.1616	3.0606	4.0816	9.18360000000001	6.1212	2.0384	3.0606	8.16320000000001	7.14280000000001	5.101	9.17280000000001	4.0816
601	303.129627984595	303.129627984595	303.129627984595	254.051	254.051	254.051	1	1	7.142	22.4431428571428	21.426	39.7911428571428	16.3245714285714	16.3222857142858	8.16228571428571	36.7302857142857	5.10142857142859	19.3854285714286	5.10142857142857	13.2637142857143	15.3042857142858	30.6085714285714	20.4057142857143	20.4057142857143	112.231428571429	45.91125	94.8865714285718	91.8257142857146	61.2085714285716	139.759571428571	123.454571428571	69.4280000000002	40.8114285714286	46.9331428571428	45.9128571428573	58.1562857142857	17.3448571428571	11.2215714285715	28.568	29.569125	49.994	26.5274285714286	13.2637142857143	34.6897142857144	38.7708571428571	28.5920000000001	8.16228571428571	33.6694285714286	15.3042857142857
602	303.874582852413	303.869057553081	303.876378503983	1082.425	1071.27	1086.64	24	24	824.159999999985	489.53799999999	1054.67999999998	1082.21999999998	840.479999999985	757.860000000003	626.279999999989	591.599999999989	598.891999999988	611.999999999989	722.159999999987	784.379999999986	466.140000000012	939.419999999983	1104.65999999998	1041.41999999998	640.793999999987	900.659999999984	609.959999999989	671.159999999988	889.139999999983	620.159999999989	613.019999999989	879.239999999984	517.143999999992	711.959999999987	743.579999999987	871.080000000017	574.25999999999	643.619999999989	903.719999999984	653.819999999988	624.239999999989	1052.63999999998	607.067999999988	591.599999999989	578.33999999999	882.299999999984	513.06000000001	777.239999999986	599.759999999989
603	303.881631365921	303.87689807868	303.901679611206	1077.385	1071.24	1084.6	96	79	971.040000000019	1079.16	1384.14000000003	1382.10000000001	856.799999999985	1557.54000000002	672.180000000005	984.657142857155	744.599999999987	1042.44000000001	784.380000000015	732.360000000002	1179.54375000001	2033.88	1041.42000000001	1917.125	856.800000000006	1042.44000000002	957.780000000013	454.919999999992	1186.26000000001	1000.62000000001	756.840000000008	1586.10000000002	1614.66000000002	1141.79444444444	1179.0625	1192.38	804.745000000007	580.37999999999	2510.90361111111	1081.20000000002	1029.60000000001	1398.42000000003	1024.08000000001	623.983749999988	818.021250000007	930.240000000018	895.560000000012	534.47999999999	946.252857142872
[truncated: 2,627 more rows]
[truncated: 103 more columns]
