# Supplementary material for: iMet-Q: A User-Friendly Tool for Label-Free Metabolomics Quantitation Using Dynamic Peak-Width Determination
Source: PLoS One. 2016 Jan 19;11(1):e0146112. doi: 10.1371/journal.pone.0146112 (PMC4718670; doi:10.1371/journal.pone.0146112)
Supplement: S3 File — (ZIP) [file pone.0146112.s003.zip › XCMS_Arabidopsis_Data_Positive/XCMS-AraPos-fp-pw_5_40-ppm15-sn10.csv]

mz	mzmin	mzmax	rt	rtmin	rtmax	npeaks	Arabidopsis_Positive_mzXML	ATME01_1_2_POS	ATME01_2_POS	ATME01_3_POS	ATME01_4_POS	ATME07_1_2_POS	ATME07_2_POS	ATME07_3_2_POS	ATME07_4_2_POS	ATME09_1_2_POS	ATME09_2_2_POS	ATME09_3_POS	ATME09_4_2_POS	ATME10_1_POS	ATME10_2_POS	ATME10_3_POS	ATME10_4_POS	ATME101_1_2_POS	ATME101_2_POS	ATME101_3_2_POS	ATME101_4_2_POS	ATME12_1_POS	ATME12_2_2_POS	ATME12_3_2_POS	ATME12_4_POS	ATME13_1_POS	ATME13_2_2_POS	ATME13_3_2_POS	ATME13_4_2_POS	ATME14_1_2_POS	ATME14_2_2_POS	ATME14_3_POS	ATME14_4_2_POS	ATME15_1_2_POS	ATME15_2_POS	ATME15_3_2_POS	ATME15_4_2_POS	ATME16_1_2_POS	ATME16_2_2_POS	ATME16_3_POS	ATME16_4_2_POS	ATME19_1_2_POS	ATME19_2_2_POS
1	100.012150369646	100.010957096086	100.015482111016	1070.26	1069.26	1071.27	30	30	431.143333333325	633.419999999989	689.519999999988	652.845000000012	455.939999999992	653.819999999988	416.159999999993	466.139999999992	513.059999999991	587.51999999999	671.159999999988	571.19999999999	700.86333333332	674.219999999988	918.000000000002	726.239999999987	420.239999999993	645.659999999988	467.159999999992	405.733999999992	613.019999999989	519.179999999991	421.063999999992	696.702857142846	671.159999999988	697.680000000003	529.223333333323	357.00000000001	456.959999999992	434.519999999992	746.639999999987	388.619999999993	449.679999999991	570.17999999999	399.055999999994	507.959999999991	626.838181818183	386.579999999993	725.087500000006	581.253333333321	486.603999999992
2	100.508194843615	100.504556113687	100.515168265874	1070.25	1069.16	1083.53	150	144	2336.61999999996	3535.31999999994	3277.25999999994	3563.5733333334	2693.81999999995	3301.73999999994	2399.03999999996	2558.15999999995	3345.59999999994	3255.83999999994	3610.79999999994	3319.07999999994	3441.99499999993	3704.63999999993	3496.55999999994	3311.93999999994	2542.85999999995	3292.55999999994	3054.90000000004	2372.30999999995	3409.95374999994	2944.73999999995	2884.51428571423	1988.99999999996	3368.03999999994	2892.72000000004	2830.49999999995	2583.66000000005	2865.17999999995	2384.75999999996	3379.25999999994	2165.45999999996	2570.51333333328	3290.51999999994	3018.02714285709	2986.55999999995	3006.95999999995	2475.53999999996	3667.95000000005	3052.20571428565	3079.37999999995
3	100.510588368908	100.506958384015	100.514424116957	488.715	484.6	490.721	8	6	1470.23171428573	2020.16571428573	2121.174	2078.0257142857	1454.72457142858	2195.65485714286	1422.27828571428	1526.34742857143	2385.65209090909	1615.00114285714	3006.782	1593.68628571428	2164.026	2438.167875	2251.77057142857	2030.36857142857	1749.462	2117.85028571428	1628.376	1687.49350000001	2116.88828571428	1764.01225000001	1581.44285714286	2079.34228571428	2068.11914285714	1583.48342857143	1736.4655	1475.12657142856	1534.50971428571	1736.67824999999	2108.93057142857	1564.098	1655.86575000001	2131.37685714286	1731.57637499999	1673.90171428572	1635.518	1464.11	2893.53028571431	1586.5442857143	1606.03300000001
4	100.5126907105	100.507669006219	100.514815693717	603.977	594.8	615.205	17	7	1361.12466666668	2115.31428571428	1839.66099999999	1927.96266666665	1282.3495	1855.68316666666	1517.92914285714	1587.56457142858	1405.78966666666	1305.05099999999	2465.09633333336	1374.1645	1804.96966666669	1936.27633333333	1797.53366666666	1852.62266666666	1391.50733333333	1865.88483333333	1621.34800000001	1649.43542857145	2254.83142857145	1338.67733333335	1693.43714285713	2217.43000000001	1908.73183333333	1338.45866666666	1666.29857142857	1391.85016666668	1390.71433333332	1270.53866666668	1825.37633333332	1429.48699999999	1393.54766666666	1904.96233333332	1603.88914285715	1630.41657142858	1430.65450000002	1333.57566666668	2678.25000000002	1229.48466666666	1423.36499999999
5	100.51006700968	100.507380380203	100.514659524471	468.269	463.173	469.317	7	6	1541.92571428571	2137.49857142857	2055.87571428571	2156.58200000001	1506.962	2012.00342857143	1504.14342857142	1534.50971428571	2112.8342	1599.808	2805.78571428571	1594.48328571429	1987.23828571429	2165.78657142856	2288.42074999999	2155.86371428571	1497.77942857143	2217.25714285715	1695.71485714286	1533.27471428572	2046.69314285714	1661.49028571429	1658.98457142857	2135.458	2017.84257142858	1463.905	1711.01914285714	1542.67200000001	1592.98285714285	1568.90057142856	2270.13571428571	1483.49542857143	1583.39442857143	2190.55342857143	1578.07542857142	1651.84257142857	1622.25428571428	1606.95	2777.21771428571	1563.07771428571	1612.05142857143
6	100.512691416967	100.507123716699	100.514656969296	659.122	652.927	668.248	11	8	2448.65454545456	2874.9236	3244.89200000002	3110.81154545457	2226.2350909091	3367.92027272726	1753.75500000001	2231.48090909089	3030.24857142857	2375.1949090909	3877.03636363635	2389.47872727272	3125.09536363635	2781.33780000002	3054.69654545456	3280.17681818181	1891.492	3266.47763636362	2399.08863636362	2185.48259999999	3317.9269090909	2151.6018	2467.01945454544	3356.94218181818	3236.61436363636	2513.95200000002	2503.04618181817	2663.93209090911	2366.01245454547	2244.44	3208.43154545452	2382.37745454547	2140.58939999999	3420.97445454548	2353.76918181817	2302.75554545454	2399.68145454544	2207.8330909091	3819.18689999998	2453.46381818181	2393.55981818181
7	100.512879480875	100.506989505704	100.514705387996	691.221	686.608	696.816	10	8	2889.29353846155	3796.24076923076	3744.52923076923	3889.41292307693	2659.94215384616	3814.64284615386	2187.78870000001	2736.46523076923	4299.54419999999	2925.9386153846	4685.1732307692	2902.48215384614	3737.38707692308	3959.81415384616	3831.25538461539	3899.32200000001	1688.51375000001	3734.39492307691	2774.97430769229	2763.55169230771	3794.52430769231	2858.90215384616	2741.56676923077	3993.48430769231	3864.92553846154	2707.89661538462	2712.79076923075	2844.66946153846	2925.30415384615	2598.72369230769	3920.74684615382	2755.85107692308	2705.85599999998	3881.24169230771	2690.55138461539	2770.13538461539	2760.72353846152	2768.09476923077	4549.20900000001	2741.56676923077	2751.56238461537
8	101.022537298763	101.020537971456	101.029041174686	115.283	112.228	115.306	23	23	183.636	316.262	296.8782	352.9892	434.591000000001	688.635	476.4334	611.6	206.1208	359.098666666667	160.2028	169.3532	201.0188	218.137333333333	191.7976	194.8964	105.1012	80.6063333333333	91.8150000000001	102.04	158.131	122.424	178.745	210.154333333334	154.0502	105.1012	144.745333333333	389.1534	178.535	167.3456	218.3656	182.8306	650.395428571428	481.597333333333	124.4644	278.5146	348.498	456.512	125.4846	566.258571428571	106.1216
9	101.070776897928	101.070154719142	101.071135300856	917.223	904.969	920.307	11	8	771.2712	1060.12633333335	2941.9067027027	1143.0837	769.306199999998	1050.90900000001	713.135333333335	765.674999999996	710.538666666666	857.5677	667.9035	741.758099999998	1051.8262	1057.97044444445	1116.86459999999	1141.7157	749.920499999998	1015.79550000001	707.57155555555	689.174999999997	1265.13818181818	719.334999999999	977.896923076922	1014.10088888889	1084.19579999999	793.793399999998	768.737700000004	772.821299999996	874.9026	672.399666666674	1058.05110000001	748.900199999998	691.141777777785	811.127142857136	739.137499999995	684.643666666675	710.0592	792.384600000007	598.935666666666	797.7964	661.607999999997
10	101.070734754901	101.069594801518	101.07117075979	1067.2	1066.17	1067.21	5	5	478.812500000005	597.720000000008	538.292857142864	569.160000000008	480.420000000005	540.600000000008	443.700000000006	433.500000000006	386.580000000005	532.440000000005	375.360000000005	487.895714285722	681.360000000007	635.460000000009	533.731428571437	598.740000000008	388.620000000005	629.340000000004	398.820000000006	438.600000000006	657.800000000008	396.780000000006	359.040000000005	554.880000000008	588.540000000006	410.040000000006	449.820000000004	403.464285714278	388.620000000005	435.540000000006	603.840000000008	392.228571428576	442.680000000006	560.764285714293	427.380000000006	393.720000000005	414.120000000006	430.021428571434	348.840000000005	426.882500000004	410.614285714291
11	101.070861747127	101.06788259451	101.077338007968	990.712	979.449	1003.89	91	47	2340.51749999999	1440.71066666666	3340.57133333331	3303.83933333334	2328.40066666667	3185.22050000001	2400.68766666668	1932.3315	1378.35775000001	2425.33233333332	1941.53575000001	2370.04075000001	3280.10375000001	3277.04300000001	10980.9036595745	3320.91374999998	2280.44500000001	18492.0428118812	4228.67786956521	2296.68749999998	8775.29897222222	2307.80549999999	2360.91416666666	3240.57866666667	2241.095	2283.41775	2309.95725	2166.17618181819	2611.83999999999	2158.00963636364	3245.55733333333	2380.24324999999	2312.98199999999	3294.98100000001	2383.35049999999	2318.00799999999	1322.19885714285	2341.47375000001	1896.64475000001	9493.63524590164	2342.49400000001
12	101.071010825946	101.068483490875	101.07735011324	969.252	956.028	978.434	62	39	1295.71749999999	1463.33183333332	1971.12300000001	1871.80200000001	1313.06175000001	1653.88314285713	1137.61857142858	1573.354	1399.78299999999	1285.56000000001	625.096799999996	1130.54628571428	1883.38150000001	1970.10275000001	1576.15750000002	1870.11824999998	1164.18742857142	1385.61266666668	937.747599999995	1362.21900000001	1911.312	1390.602	1351.83125000001	1589.60514285715	1470.2317142857	918.178666666673	1195.77485714287	1252.86700000001	1348.74100000001	1273.35549999999	1649.80199999999	1300.81875000001	1339.62299999999	1639.59914285715	1374.445125	1344.657	1045.836	1330.40599999999	1169.66850000001	1169.24742857142	1221.28200000001
13	101.072262338762	101.06834540439	101.077429968361	1023.815	1017.16	1031.45	32	26	1261.21250000001	1721.75999999997	1683.02000000001	1755.42000000002	1242.86125000001	1766.64000000001	1259.20124999998	1343.34000000001	807.538333333335	1511.64000000002	952.68000000001	1328.04000000001	1642.20000000002	1720.80624999997	1506.54000000002	1713.65750000002	1240.32000000001	1591.20000000002	1302.53999999999	1262.75999999998	1491.28571428573	1226.04000000001	1304.13624999998	1976.87111111112	1152.75333333336	1300.05125000001	1229.58500000001	1239.30000000001	1451.71875000002	1252.05249999998	1904.37222222223	1212.22375000001	1269.36249999998	1749.30000000002	1249.49999999998	1281.12000000001	1118.94000000002	1289.28000000001	931.379999999995	1300.50000000001	1223.51874999998
14	101.070658636892	101.068629170833	101.076809835637	1009.545	1005	1015.16	26	24	1151.58	1605.48000000002	1579.98	1601.4	1145.46	1516.65285714286	1131.18000000002	1122	1034.28	1246.73142857143	819.059999999998	1216.86	1561.62	1616.7	1611.6	1642.2	1193.76571428571	1622.82	1663.41200000001	1206.66	1688.42142857142	1163.20857142857	1203.6	1570.8	1725.91249999999	1186.26	1121.44714285714	1175.04	1285.97857142857	1207.68000000002	1629.71428571428	1191.36	1165.86	1529.07857142857	1189.32	1198.5	1408.11222222221	1153.62	911.621428571428	1143.42	1159.54285714286
15	101.070656004392	101.068897878811	101.077191106193	944.7515	934.557	954.991	38	27	1180.48710000001	1774.30170000002	1885.46400000001	1700.8401	1213.85009999999	1651.7038	1211.80829999999	1186.1696	1281.4968	1349.7246	588.73233333334	1389.88827272727	1592.7714	1684.5153	1210.90957142857	1779.4032	1187.9505	1859.95718181819	1377.44999999999	1197.7148	1087.67533333335	1214.038	787.301142857146	1679.2492	2888.63999999999	1040.65499999999	1253.8258	1195.6744	1454.8052	1235.4622	1598.57280000001	1261.7088	1220.27880000001	1849.75445454547	1326.26	1280.47650000001	1471.20050000001	1198.53660000001	1062.6528	1192.7307	1248.8472
16	101.069772925051	101.068281999884	101.076991885437	1041.21	1032.44	1052.94	24	19	2710.32727272725	3695.06590909092	3643.24999999998	3623.63409090906	2662.03318181816	3598.56000000001	2744.61636363637	2730.34272727273	2884.82500000001	3243.00454545455	1927.47636363635	2746.04318181816	3757.67999999997	3742.00681818183	3703.61999999997	3615.89999999997	2623.44000000001	3505.73999999997	2735.64000000001	2898.84	1567.05111111108	2884.56	2860.08	3550.62000000001	3631.20000000001	2762.15999999998	2728.30363636362	2722.38000000001	1388.332	2681.58000000001	3752.94681818183	2654.04000000001	2679.71363636364	3816.83999999997	3026.34	2816.22	842.678571428582	2742.77999999998	2024.93363636364	2758.28863636364	2744.82000000001
17	101.070435231594	101.069505793254	101.073405365087	929.476	925.391	931.524	10	9	596.867142857147	948.865714285721	869.283428571435	982.729142857138	654.003142857137	951.926571428578	657.063999999994	649.375999999997	684.611714285719	649.461999999995	525.385833333332	703.997142857137	921.07085714286	906.013714285707	1011.06774999999	864.060999999996	632.577142857137	926.419428571435	656.043714285719	680.530571428576	908.054285714292	707.652000000002	720.32171428572	944.784571428563	901.932571428578	724.402857142851	697.875428571423	688.114285714282	780.518571428577	667.266857142862	969.271428571436	565.264666666663	676.449428571434	950.989500000001	640.290857142862	691.797285714288	511.187000000006	669.307428571434	621.353999999995	703.997142857137	668.287142857137
18	101.507189491243	101.507032161047	101.507356643677	1070.21	1070.18	1070.32	3	3	372.007999999993	682.379999999988	593.639999999989	594.659999999989	472.259999999992	544.67999999999	438.599999999992	443.699999999992	518.159999999991	526.319999999991	732.359999999987	530.399999999991	622.397999999988	781.320000000008	582.41999999999	581.39999999999	452.879999999992	553.85999999999	486.539999999991	381.479999999993	622.199999999989	536.51999999999	491.639999999991	564.989999999991	536.549999999989	501.839999999991	480.339999999991	395.760000000011	503.879999999991	439.619999999992	617.099999999989	387.599999999993	400.859999999993	555.89999999999	587.578333333324	486.539999999991	530.399999999991	451.859999999992	570.275999999989	550.911999999988	565.07999999999
19	101.966587373766	101.963912401179	101.973523870635	1069.27	1069.16	1071.29	73	73	1255.62833333331	1751.33999999997	1121.99999999998	1076.09999999998	994.499999999982	1207.67999999998	1165.85999999998	1005.71999999998	1060.80000000001	783.359999999986	1090.37999999998	1053.65999999998	1190.62999999998	1678.91999999997	1047.53999999998	1175.03999999998	1070.99999999998	1101.59999999998	1086.29999999998	1093.43999999998	1731.95999999997	825.179999999985	1205.28571428569	1087.57999999998	1093.53999999998	1059.77999999998	1156.67999999998	1099.55999999998	986.339999999982	962.879999999983	1130.15999999998	1185.23999999998	1055.69999999998	984.299999999982	1087.22399999998	963.90000000001	1121.99999999998	950.639999999983	983.865000000018	1031.51999999998	1064.57666666665
20	102.053529152949	102.052746176212	102.055275862184	52.0435	51.006	53.063	6	6	211.199142857143	271.3865	216.482285714286	236.706285714286	197.935428571428	287.720571428572	221.39425	307.364	355.059428571428	392.81	534.629714285714	326.24	260.004375	292.822	263.454857142857	305.279	208.109142857143	176.657714285714	149.982	149.086857142857	154.063142857143	115.276142857143	103.048857142857	134.772	191.666	120.393714285714	81.6228571428571	254.051142857143	210.1715	170.507	233.841714285714	159.1785	364.242	323.41925	198.955714285714	270.36625	420.357714285714	355.009714285714	849.86825	389.749142857143	149.856
21	104.072220928261	104.071174556596	104.073267299927	52.5425	52.032	53.053	2	2	1780.598	2660.6816	2256.2726	2698.429	2201.5916	2931.418	1903.6932	2139.3594	1456.8456	1426.5192	1189.5532	783.867333333333	2750.8208	3214.6502	3039.1758	3106.509	1219.139	1940.66	708.0188	1099.0264	2247.5006	1521.1182	1219.378	2457.6618	2362.5056	1337.4822	1333.4014	2566.306	1405.8356	1737.4014	2757.6006	1630.5992	2656.1012	3446.2356	1592.8444	1636.4008	1920.3928	2871.4056	1922.0568	1969.372	1156.9068
22	104.105996443086	104.102278793226	104.113041370839	54.081	48.953	62.235	104	97	877.343333333334	1343.779	765.0286	2367.06285714286	2237.2986	2266.4866	1093.9235	883.4932	1130.6032	860.197199999999	601.918	1084.4288	1105.86066666667	1673.128	1244.80666666667	2578.262	1187.7456	1796.52533333333	982.4205	1064.05566666667	2247.68942857143	1480.3102	1326.21666666667	1025.67428571429	2035.2325	975.3112	1397.62833333333	825.503600000001	1037.5434	985.868125	1147.875	713.0965	1195.83066666667	2585.6936	826.523999999999	1187.5128	1385.548	943.869999999999	1112.11142857143	1522.386	1326.27657142857
23	105.034914024446	105.032461650064	105.039333210382	300.95	299.941	303.025	5	5	140.799428571429	261.193142857143	242.799666666666	310.123428571429	86.7283333333335	221.412333333334	198.955714285714	298.173714285715	15.32	18.366	22.4462857142857	26.5274285714286	9.18300000000002	19.399	18.3651428571428	15.2914285714286	10.2028571428571	15.2914285714286	11.2231428571429	7.14099999999996	6.12200000000001	11.2346666666666	10.2028571428571	12.2434285714286	13.2643333333334	9.18149999999997	8.15999999999998	7.14116666666664	6.12171428571428	13.2637142857143	13.2748571428572	11.2325714285715	5.10583333333334	14.284	5.09714285714283	11.2231428571429	10.2033333333333	5.10083333333332	12.2331428571428	12.2434285714286	7.13599999999997
24	105.071736493027	105.068167691084	105.077018323015	553.961	548.899	555.073	39	39	264.237555555556	1003.89866666667	856.618999999997	1027.44210000001	907.034000000007	1004.55466666667	659.135333333333	1822.28666666669	301.158125000001	438.695555555556	226.514	329.531777777778	439.715777777779	667.952000000005	871.83911111111	789.222000000002	402.998750000002	347.933666666666	155.073777777778	218.333499999998	635.615749999994	232.645499999997	330.336000000002	941.952000000003	320.384666666666	275.310000000001	94.8832499999991	839.6246	251.994888888889	460.132750000002	485.678666666666	671.744888888888	1745.7333	1259.02277777778	265.28666666667	349.936222222223	321.370000000001	895.889249999989	100.930499999999	1009.06257142857	429.560333333338
25	105.071802959264	105.067843886682	105.077175344352	544.779	535.625	547.874	43	39	256.082749999998	841.706250000004	619.313428571433	720.296499999993	742.767999999994	1043.71574999999	504.003500000002	1312.20224999998	544.832571428575	820.281000000003	1018.271875	626.433500000003	350.978285714288	949.343999999997	750.444000000004	574.420857142861	339.75514285714	257.111999999998	358.907999999997	166.30657142857	540.732499999995	478.513999999996	600.559125000003	694.790250000003	260.163750000001	490.740250000002	230.576499999998	701.956571428565	376.432714285718	342.815999999997	387.410000000003	501.963000000002	1197.03975000001	698.871249999993	407.079749999996	622.352500000003	512.183428571432	548.366500000006	641.737249999994	567.199428571435	807.017749999992
26	105.110038987959	105.110038987959	105.110038987959	52.043	52.043	52.043	1	1	147.948333333333	280.545833333333	215.466166666667	244.88	238.758	276.781333333333	206.107333333333	233.618166666667	345.8365	359.157333333333	206.073666666667	305.8	274.200666666667	340.735666666667	296.138333333333	324.466	108.137666666667	161.344333333333	88.769	82.7144999999999	206.107333333333	180.5695	126.521333333333	265.243333333333	204.886	134.662	138.765333333333	296.903142857143	177.538	158.306666666667	282.586166666667	133.663666666667	353.035333333333	439.691833333334	210.188666666667	309.161	441.783714285714	432.601142857143	413.235	431.601	113.146
27	108.962063198998	108.961667062676	108.964624822262	1072.3	1071.27	1073.28	5	5	450.450000000006	698.699999999988	617.100000000009	649.62857142858	443.700000000006	576.29999999999	496.739999999991	488.242857142848	494.699999999991	440.639999999992	703.80000000001	479.74714285715	601.621428571436	712.979999999987	622.200000000009	635.328571428579	532.439999999991	582.420000000008	471.239999999992	516.842857142847	673.199999999988	456.959999999992	558.95999999999	545.69999999999	638.519999999989	494.700000000007	531.142857142864	462.060000000006	488.579999999991	500.819999999991	585.47999999999	440.639999999992	546.464285714275	607.920000000008	497.062857142849	502.542857142848	460.019999999992	440.640000000006	711.959999999987	514.800000000007	439.004285714278
28	110.00505166868	110.00110092566	110.013663990014	44.885	42.837	45.922	97	97	2313.2468	4003.788	3400.3266	4062.96733333333	2926.316	4730.5744	2586.714	3237.51766666667	2677.5296	2707.6108	2587.2272	2589.2676	3887.85516666667	4190.868	3459.4982	4201.73266666667	3018.91975	3023.4452	2259.743	2497.9392	4552.1324	2133.6564	3203.32514285714	4647.592	4272.69066666666	2697.541	2734.27	2808.1408	3059.1592	2911.011	4035.65066666667	2953.696	2965.7214	3776.7804	2936.51933333333	2634.1564	3194.40275	2906.2292	2936.525	3025.486	2588.16283333333
29	111.011494248266	111.008559334871	111.019214305216	44.879	42.832	45.921	120	120	685.664	1128.3965	1237.714875	1315.06644444444	962.09575	1404.88425	952.9135	1094.512	1020.448	977.51925	878.507	868.23275	1229.50166666667	700.817600000001	1253.93114285714	1287.52044444444	858.060285714286	901.974666666667	607.098333333333	829.531	687.7496	1021.3203	986.178666666666	1338.38533333333	1168.18625	831.532857142857	517.2414	1143.66911111111	773.376571428571	916.216571428571	1225.86666666667	907.669	1323.26425	1290.66142857143	803.891333333334	918.3	1101.90857142857	1267.99175	1156.95485714286	1260.05285714286	706.0995
30	111.018522055149	111.016127408937	111.026159302489	1070.25	1069.16	1085.63	102	91	516.10999999999	1158.71999999998	1281.12000000001	1220.89166666669	890.459999999984	831.299999999985	569.15999999999	834.359999999985	839.459999999985	1044.47999999998	3295.61999999994	899.640000000006	593.781999999988	1469.81999999997	978.179999999983	1072.05	1055.69999999998	787.439999999986	647.700000000013	665.321999999987	1157.69999999998	708.899999999987	471.141999999991	1060.08499999998	1066.96799999998	981.24000000001	476.251999999991	752.76000000002	922.079999999984	721.139999999987	624.239999999989	483.479999999991	903.153333333316	1034.27999999998	859.674285714271	1194.08823529411	944.519999999983	900.660000000002	4152.42000000002	857.553333333316	978.618333333317
31	112.007717975251	112.004410517473	112.01475487729	44.8815	42.838	46.93	114	112	699.872444444444	1067.1815	1188.736875	1240.624	924.378857142858	1310.04685714286	963.149714285714	783.362666666667	801.982	961.109142857142	906.056	840.686	1083.476	1186.402	1200.981375	1143.66911111111	879.383666666667	819.26075	630.463	742.768	1033.51325	913.049166666667	847.264	1257.6256	1048.85371428571	587.616	808.016	1107.01	863.1315	849.898	1166.61644444444	722.868	1302.85925	1356.023	887.69	976.413428571429	1097.9235	1217.202	1177.37771428571	1100.88828571429	692.774
32	112.017595141346	112.016191791735	112.018326022614	1069.26	1069.16	1070.27	5	5	291.269999999994	521.219999999991	580.380000000006	518.159999999991	397.799999999993	473.279999999992	346.799999999994	438.599999999992	418.199999999993	568.13999999999	1847.21999999997	327.419999999994	662.255999999987	802.739999999986	478.379999999991	492.659999999991	449.819999999992	387.599999999993	350.879999999994	354.518333333326	538.55999999999	384.539999999993	272.784999999995	548.881666666658	615.059999999989	380.459999999993	241.191999999995	383.520000000007	471.239999999992	324.359999999994	751.739999999987	267.239999999995	421.948333333325	551.81999999999	400.204999999993	403.919999999993	392.699999999993	261.119999999995	1820.18571428574	378.879999999992	432.79166666666
33	112.957990538085	112.955788034481	112.965012057597	1076.37	1073.29	1080.47	35	35	740.520000000005	1925.06714285714	835.380000000016	483.480000000013	644.070714285713	1016.32142857144	1525.96785714285	1328.02076923077	1121.765	922.079999999999	992.134285714283	1141.38	2018.58	1890.06	1872.72	927.180000000018	1300.5	1862.52000000001	1018.98	1359.66	1928.82	1079.16	1088.14	1797.23999999999	1511.64000000001	1111.8	1075.83285714285	1413.72000000002	1090.18153846154	1352.52	1799.28	1614.66000000001	1264.665	1926.75368421054	1039.08714285714	1080.93642857143	990.146153846152	1390.26	939.419999999998	1132.99285714285	1008.12066666666
34	112.998915822882	112.998915822882	112.998915822882	54.056	54.056	54.056	1	1	29.5896666666667	49.9881666666667	43.9101666666666	64.2705	44.8873333333334	41.8678333333333	26.5243333333333	23.4638333333333	108.155333333333	98.9561666666667	179.578666666667	115.184666666667	42.812	84.6738333333334	34.6913333333333	84.6738333333334	42.854	84.7568333333333	41.8268333333334	43.9101666666667	65.2906666666667	61.22	29.5896666666667	114.277333333333	113.146	44.8873333333334	59.1696666666667	49.9963333333333	27.5445	43.9101666666667	94.8754999999999	71.4233333333333	82.647	98.9723333333333	52.037	63.2503333333334	51.0166666666667	85.708	129.561166666667	42.812	35.7058333333334
35	113.028193776652	113.023700625983	113.032686927322	111.1995	109.162	113.237	2	2	27.549	42.8484	49.9881666666666	44.8946666666667	29.5848333333333	43.8743333333333	30.576	49.9473333333333	172.267333333333	209.134166666666	25.5083333333333	137.727	32.6506666666667	36.696	34.6856666666667	33.671	30.61	60.1996666666667	22.4436666666666	28.5711999999999	40.8066666666666	20.4066666666667	26.5286666666667	49.9473333333333	29.5915999999999	17.3468	27.522	38.7663333333333	20.4233333333333	31.6303333333333	49.9473333333333	22.4436666666666	84.6766	41.7926666666667	21.4284	38.7663333333333	55.044	58.1494999999999	27.5445	58.159	13.2652
36	113.962660952698	113.959172202831	113.971138993424	1077.395	1072.31	1092.68	168	112	6149.26562499997	9045.18388888883	9841.98000000002	7797.23642857141	6748.93388888893	10010.9499999999	7118.69090909092	5297.87999999999	5913.28823529409	5181.60000000003	5891.99043478262	5279.51999999998	9814.9970588236	8504.75999999994	9991.92000000007	1920.65999999997	7258.35260869566	10774.26	5565.11999999997	2012.52500000001	4914.36000000005	2541.84000000005	6291.35999999997	9539.04000000004	9172.85999999995	7147.60178571427	6315.40000000005	6040.44000000007	5444.01374999998	3134.45999999994	9768.47789473678	6368.87999999997	3148.73999999994	4604.28000000006	5421.29999999996	5930.63823529409	3733.1875	6488.22000000005	6203.4016	2761.94285714289	4817.14428571428
37	113.963678995768	113.963154503701	113.964130061926	567.356	556.075	572.49	11	8	574.823	686.712375000001	761.133142857148	658.084285714291	341.795714285717	839.665749999992	543.393499999997	428.505000000002	358.908000000002	392.844375000001	297.913000000001	371.4165	785.592500000003	697.851000000003	795.795000000003	650.919500000003	434.626499999996	793.782285714292	420.343000000002	515.289375000001	689.689000000003	384.634250000002	508.084500000002	874.731000000007	871.293499999992	475.494750000001	476.456750000002	467.617999999996	397.911428571431	423.144374999996	932.554199999998	459.128571428575	452.991000000002	803.957000000003	435.700125000001	394.836750000002	335.955999999996	385.668000000003	281.623499999996	461.492	403.048125000001
38	113.963994367505	113.963251206825	113.964389455766	496.366	481.566	506.059	10	5	548.277	698.871249999998	801.916499999998	779.471000000003	455.087250000001	850.367250000004	465.968625000002	430.229	414.9365	447.149333333333	261.205333333333	381.563111111112	775.960000000001	711.114250000003	718.255999999998	772.423875000001	412.181000000002	802.936750000003	414.272250000001	438.707499999999	631.147875000003	390.022	525.428750000002	560.199600000004	823.442625000001	513.912000000001	486.659250000002	557.124750000001	423.403750000002	446.541	801.916500000003	462.173249999999	407.129625000001	2635.90696551724	447.889750000002	381.854	353.266	405.039249999999	235.533374999999	461.492	387.473333333332
39	113.963594972998	113.962812998103	113.963879799658	584.1185	579.53	594.84	8	6	891.748923076916	1052.95753846154	1127.46833333334	1013.10824999999	659.081499999997	1296.22446153847	732.525692307694	737.626846153848	665.190461538457	596.88	378.505615384616	582.595692307693	1288.55146153846	1101.93230769231	1147.84615384615	1108.57276923077	631.856153846153	4432.57982608696	717.276307692308	796.860307692308	1089.16076923077	577.450615384617	792.779076923077	1403.30830769231	1232.43876923077	726.130461538457	745.788692307694	802.936750000003	613.170249999997	689.415999999996	1221.21623076922	731.877749999995	670.342153846154	1035.57681818181	710.134153846154	608.848153846156	497.882000000002	638.676499999997	384.656	681.257230769227	550.924615384617
40	114.03646928201	114.035211304871	114.044211220143	303.019	298.91	308.092	23	23	347.917428571428	390.723833333336	343.852333333331	278.551000000001	188.761666666667	294.828166666666	240.787428571428	263.461	197.085166666667	233.656333333334	206.944000000001	195.894857142857	325.433166666669	389.749142857146	345.836499999999	301.722666666669	214.269999999999	403.750285714286	199.985333333334	381.978666666666	314.211333333332	177.683	243.819833333335	386.706333333334	520.285000000003	199.985333333332	247.122333333334	488.739666666668	295.882857142857	287.686999999999	560.620500000001	217.508499999998	603.410999999999	526.406000000003	195.712	166.287166666666	370.320499999999	538.736000000001	225.293714285715	430.560571428571	395.870857142857
41	114.040141301984	114.03729473692	114.044373540847	185.183	183.652	186.714	4	3	228.564	330.561	328.56075	289.751	212.212	336.72375	215.27275	330.3585	150.997	171.402	200.98925	150.087	323.419249999999	279.5485	292.5965	276.48775	192.969	418.3025	193.8475	263.2245	310.193999999999	176.50325	205.221	318.357	361.1685	194.86775	243.869625	279.5485	164.26025	195.768	338.723	212.238	499.9225	379.300500000001	221.39425	181.6045	244.86	322.399	261.216	199.969	212.212
42	114.101664564353	114.100841830536	114.109153981794	45.908	45.899	45.921	6	6	10.2033333333333	28.5693333333333	16.3253333333333	18.363	36.726	58.1495	43.8671666666667	41.8746666666667	53.0573333333333	58.159	108.155333333333	54.0688333333334	16.3253333333333	28.5693333333333	18.366	19.3831666666667	621.383	744.843333333333	462.1355	507.105666666667	14.2823333333333	34.6913333333333	19.4021666666667	18.384	18.366	6.122	4.08066666666667	5.10083333333334	11.2218333333333	11.2218333333333	13.2903333333333	5.10583333333333	56.1183333333333	68.3623333333333	17.3456666666667	29.5848333333333	113.2385	29.6138333333333	106.097333333333	27.549	34.6856666666666
43	114.968820639483	114.965548023101	114.978055819398	1076.39	1072.3	1080.47	10	10	765.000000000015	849.660000000023	1015.92000000002	861.546000000022	1773.35931034484	941.460000000025	741.539999999987	633.640000000016	645.660000000017	667.080000000013	592.620000000016	683.400000000013	988.380000000019	896.579999999984	868.020000000023	636.498333333345	648.720000000017	505.919999999991	584.45999999999	649.740000000017	929.220000000025	615.060000000016	605.880000000016	915.960000000025	1026.12000000002	572.220000000015	702.780000000014	692.579999999988	668.170000000012	649.740000000017	963.900000000026	796.620000000015	636.480000000017	886.380000000024	579.360000000015	593.782000000015	605.024000000015	620.160000000017	584.45999999999	575.280000000015	578.340000000015
44	114.989063346371	114.988722145436	114.989404547306	45.4005	44.89	45.911	2	2	199.9984	224.444	287.687	361.198	254.0796	275.508	233.6716	280.555	240.7672	244.896	223.4165	209.141	260.1425	311.455833333333	299.929	274.4876	246.8884	220.3632	139.7948	255.05	311.201666666667	324.4236	222.6652	287.7528	239.778333333333	216.2824	231.615666666667	346.913333333333	132.652	222.4472	282.9278	233.9006	369.3124	263.2116	249.949	234.646	328.547333333333	365.0682	237.931833333333	348.897	195.9168
45	115.964174974637	115.961655077888	115.970161630326	244.847	239.745	247.941	13	12	2324.16746666666	3074.06346666666	2568.00028571428	2852.76333333333	2187.45173333333	2755.679	3891.56310344828	1968.0944	1994.62133333333	2077.05666666667	3228.12373333333	1925.2432	2841.536	2960.81386666666	2880.2128	2917.96266666667	2139.4992	2889.3952	2197.81266666667	2172.28966666666	2933.26666666667	2170.27626666667	2302.74186666667	2824.09813333333	3004.6464	2194.5936	2153.9584	2054.71157142857	7894.88170967742	2216.17026666667	2810.93626666666	2189.49226666667	1987.85006666666	2810.916	2192.55306666666	2198.97626666666	2073.31733333333	2043.1544	3175.06986666667	2076.37833333333	2187.45173333333
46	115.964560161717	115.961555186601	115.970839597998	228.567	215.242	237.721	21	12	1579.4244	2374.94481818181	1900.9158	2023.2549	1358.462	1756.7968	1341.563	1154.6379	1494.69954545454	1309.0449	14682.7538157895	1197.8322	1936.5294	1481.45485714286	1831.3152	1896.7377	1420.2576	1883.4738	1436.5824	1516.33445454545	2028.1576	1596.72681818182	1510.3062	2038.50490909091	1912.0422	1517.9296	1483.3708	1266.1923	1508.0034	1635.49718181818	2078.38581818182	1520.247	1210.69036363636	1981.36963636364	1646.72018181818	1462.9668	1292.7201	1264.8951	2065.0872	1347.8163	1471.2726
47	115.968896089377	115.96372567425	115.970434027203	211.2	209.12	212.243	4	4	1423.1346	1883.4738	1598.8101	1694.7183	1223.3397	1718.1852	1268.8544	1066.2135	1362.9872	1221.8976	2203.632	1318.2276	1772.2824	1690.6371	1642.683	1843.5014	1237.6239	1714.104	1444.7448	1314.1464	1852.752	1435.3854	1429.4403	1749.8226	1728.2188	1437.6027	1492.6989	1175.0559	1443.7245	1259.3295	1766.1393	1322.3088	1071.21	1685.5356	1529.4297	1424.016	1331.1232	1106.0052	2105.8992	1404.9531	1505.0772
48	115.964968196532	115.962367116669	115.973620319924	1072.29	1069.16	1085.56	86	76	1363.60714285716	1521.83999999997	2122.62000000004	1456.56000000003	1173.00000000002	2017.56000000002	1227.05999999998	1131.35399999998	1284.17999999998	1240.31999999998	1074.06000000003	1524.80142857145	2093.39500000004	1912.49999999997	1458.60000000003	1868.21600000005	1171.97999999998	1509.60000000003	1267.85999999998	1153.83799999998	1489.19999999997	1368.83999999998	1263.77999999998	1857.41999999997	1786.01999999997	1453.50000000002	1150.12857142859	1202.58000000002	1608.53999999997	1197.47999999998	1497.35999999997	1669.73999999997	1146.68399999998	1788.06000000002	1752.24999999997	1326.55599999997	1188.29999999998	1499.40000000004	1166.74333333335	1516.64800000004	1281.66199999998
49	115.966093151386	115.961855654315	115.972060786489	463.225	456.032	473.428	81	52	1347.523375	1915.00924999999	1703.81750000001	1809.92350000001	1450.75599999999	1756.8705	1306.94025	1455.84599999999	1407.945	3544.38626086957	1465.01024999999	881.4528	1823.506	1378.47033333334	1815.02475	3107.93	1229.27214285714	1783.6155	869.380800000005	1279.43828571429	1863.64599999999	1391.621	1255.0045	1492.678	1830.32850000001	1747.81254545454	1379.55262500001	1388.56025	1491.6055	1300.81875000001	1798.70075	1298.93737499999	1233.35271428572	1376.42966666667	1471.318875	1381.413	1982.30838461539	1313.06175000001	1209.04228571429	1452.883	1224.34285714286
50	115.966081668068	115.961727279234	115.972467105383	442.756	428.535	455.069	128	57	1441.789875	1865.01699999999	1726.26300000001	1866.03725000001	1269.23542857143	1730.30362500001	1343.66925	1442.75133333333	1495.64577777778	1255.0045	1519.24125000001	1680.43410000001	1827.26774999999	2743.77599999999	1719.8965	2246.5905	912.177999999994	1741.56675	2165.09292307692	1492.62575	1822.1665	1209.03857142857	1177.21300000001	3076.2421875	1730.0915	4548.48751724139	2075.1885	3560.71043478261	1479.3625	1376.31725000001	1518.43942857143	1413.064	2058.98092307692	1981.4226	939.573500000006	1475.2815	1674.3123	1419.19	1185.43366666666	4254.4645	951.012799999995
51	115.966563905988	115.961895127227	115.972070647181	420.316	414.195	427.441	63	48	1533.561	2189.80666666666	2273.22839999999	2212.01039999999	2299.562	2117.9169	1735.48390909091	1465.19866666667	1634.3604	1150.88228571429	1716.20066666668	1061.14666666667	2000.65577777778	1365.90666666666	1950.87733333333	1958.27799999999	1093.79733333334	2220.17280000001	1010.25371428572	1551.758	2301.4629	1537.64233333333	1529.31311111111	1924.13911111111	1945.81422222222	1045.67083333334	1606.00466666667	1041.76033333333	1694.71830000001	1501.72755555555	2015.15833333333	1757.9769	1724.16190909091	1650.16685714286	1412.180625	1607.05399999999	2566.949	1684.5444	5661.56062500001	1596.64777777778	1413.027
52	115.966564268554	115.962852195457	115.971743906939	408.0935	400.914	413.197	52	38	1031.38850000001	1834.47371428571	1642.66	1632.45714285714	1284.53971428571	1579.40228571428	1748.7942	1250.87028571429	4340.03460714286	1093.708	1277.24866666667	1227.41371428571	1550.83428571428	1418.26333333334	1409.44	1501.68533333333	1552.77822222222	1529.40828571429	1183.53142857143	3512.799	1601.84857142857	1253.86142857143	1057.06533333334	1453.975	1390.37066666666	1211.07	1282.49914285714	1092.72533333334	1230.46457142857	1279.43828571429	1435.122	1341.78171428571	1134.55771428571	1438.67	2199.78338461539	1307.09057142857	1206.998	1173.16428571428	1186.45383333334	1217.20085714286	1173.32857142857
53	115.964779513699	115.961388743396	115.972354439566	381.575	359.106	399.956	147	57	1447.68999999999	2167.188	2027.40233333334	2005.02577777779	1587.46577777778	1756.065375	2518.01813333333	1467.23933333333	1425.16088888889	1173.2875	1616.076	1804.80654545454	1673.21	2826.03923076923	1850.7335	1894.231	940.536999999995	1827.59	1384.476	1244.8575	2015.15833333333	1609.91066666667	1361.0135	1864.96622222221	1789.813	8487.402	1469.12	1458.9575	1446.7145	1554.99166666666	1827.26774999999	1424.26900000001	2931.32033333333	4520.82845454546	1289.596	1632.35555555555	4746.24051612903	1552.77822222223	1205.87133333334	1607.025	3449.586
54	115.966039303323	115.962172493782	115.971966364612	480.5495	474.368	487.688	56	44	1456.91700000001	1937.45474999999	1822.38974999999	1624.238	1104.96942857143	1735.44525000001	1372.23625000001	1388.56025	3577.9492173913	1313.06175	1438.5525	993.572000000003	1728.30350000001	1257.8655	1753.00425	1581.44285714286	1249.87885714286	1759.93125	2016.23584615384	1333.51342857144	1748.4425	1341.662	1355.91225	2004.88950000001	1690.55425000001	1408.96525000001	3925.99600000001	1347.75025	1379.378	1230.46457142857	1810.94375	1337.54775	1202.91685714286	1696.67575000001	1263.11371428571	1326.3695	6066.365	1230.4215	961.0284	1326.32500000001	2525.11875
55	115.966571644482	115.961974276682	115.972239848682	493.2945	488.669	498.917	42	36	1162.10542857143	1619.19342857143	1401.87257142857	1551.11600000001	1143.79366666667	1572.17914285714	1252.24114285714	1039.67114285714	1205.97771428571	1470.35933333334	1285.56	1192.714	1643.68028571428	1851.51288888889	1666.12657142857	1353.98233333334	1029.46828571429	1510.02285714286	1162.10542857143	1301.88457142857	1751.37828571428	1246.78914285714	1205.97771428571	1076.311	1594.70657142857	1142.72	1232.50514285714	1200.87628571429	1249.85	1199.016	1528.388	1105.98971428571	1261.07314285714	2341.75690909091	1128.27799999999	1209.03857142857	1194.58728571428	1286.58028571429	1201.89657142857	1247.80942857143	1213.11771428572
56	115.966589163953	115.961944108309	115.971959846402	504.982	500.889	511.177	39	32	1256.851	2045.54555555555	1799.721	1773.19450000001	1183.03428571428	1506.0735	1369.17550000001	1498.90999999999	1441.80866666666	1301.839	1364.07425	1254.90750000001	1624.0635	2413.69445454545	2077.17244444444	1538.59085714286	1498.90999999999	1652.80500000001	1287.5555	1476.26155555556	1520.1725	1052.99466666666	1338.732	1222.15966666666	1735.40175	1337.782875	1417.08866666667	1300.978125	1398.77575	1527.27266666666	1653.82525	1361.0135	1354.85511111111	1307.85366666667	1326.43333333333	1451.77622222222	1311.077	1389.5805	1251.84675000001	1353.87175	1329.17925
57	115.966297594249	115.961538731184	115.972102637215	521.347	512.176	528.5	53	37	1590.6477	2417.77336363636	1903.79199999999	2071.20900000002	2201.77657142857	1984.77449999998	1648.8549	1405.77930000001	1665.9456	4709.94018181819	1572.2823	1442.7042	1991.62560000002	1825.34933333333	2155.92959999999	2140.58940000001	1674.3123	1938.49920000002	1531.4703	1616.9472	1896.7377	1060.07685714285	1655.7376	1471.25200000001	2111.814	839.6246	1514.12520000001	1582.3302	1661.0484	1611.0537	2038.3803	1707.8148	1411.0749	2089.57439999999	1554.67840000001	1640.6424	1587.5868	1689.6168	865.202285714278	1575.3432	5851.7567804878
58	115.965887660793	115.962051852128	115.972005090048	537.1835	530.483	547.902	48	30	1222.137	1948.87688888889	1835.37977777778	1823.13711111111	1086.60428571429	1621.375875	1367.13499999999	1379.49066666667	1332.41022222222	1002.94085714286	1401.82350000001	862.237999999996	1648.915	1248.82971428572	1841.70166666667	1526.34742857144	1336.63666666667	2008.81755555556	1367.24666666667	1313.026	1890.462	1329.342	1235.52275000001	1302.96566666666	1867.00666666665	1109.05057142858	1383.572	1520.1311111111	1325.258	1399.89733333333	1687.49349999998	974.482666666664	1377.45	1706.87825000001	1425.25044444445	1496.666	1373.09555555555	1425.58100000001	1363.16533333333	1291.565	1313.06175000001
59	115.966603307473	115.961745712322	115.972086451774	349.453	342.77	358.154	46	34	1533.39399999999	2266.16033333333	2226.29460000001	2218.19839999999	1808.99190000001	2087.5338	1578.4956	1605.82977777778	4667.35883870968	1720.048	1909.856	1057.06533333334	2066.50399999999	1988.62966666666	1929.20933333333	1927.43822222222	1068.289	2215.07130000001	1540.53555555556	1679.4459	2236.49760000001	1764.09870000001	1536.622	2058.01233333333	2139.3594	1683.33	1510.94911111111	1623.21333333333	1710.0369	1497.84933333333	1906.79533333334	1682.3098	1614.1146	4016.9987368421	1855.7438	1545.62577777778	1701.8403	13973.8855913979	3473.02555555556	1598.83733333334	961.216800000006
60	115.964133100784	115.962002383145	115.971400974514	336.683	331.547	341.79	29	27	1700.8596	2077.39866666666	2080.57155555555	2007.79733333332	1568.25233333333	2008.307	1471.261	1595.62755555555	1333.43044444445	1472.39866666667	1845.582	1078.49233333333	1770.08555555556	2352.81180000001	2101.65777777778	1895.56033333334	1494.62555555555	2077.17244444444	1470.08	4133.43646153846	2156.74977777778	1466.05933333334	1597.69111111111	2021.999	2061.07333333333	3055.76231578947	1625.214	1582.537	1542.576	1603.964	1945.81422222222	1511.11366666667	1540.52133333333	1976.38566666668	1590.69966666667	1590.52644444444	1531.35355555556	1466.219	1867.21	1548.87366666667	1094.61328571429
61	115.964440614278	115.9621104659	115.972216539605	319.837	306.081	330.583	58	32	1831.34781818182	2522.44172727272	2341.47375000001	2313.09566666666	1882.36125	2461.86325	1691.72754545454	1633.45663636364	1748.74745454546	1884.40175	2252.74509090908	1670.31327272727	2225.04490909091	5178.94351851852	2376.21518181818	2364.21490909091	1773.234	2363.37272727273	1732.42309090908	2142.6	2614.85266666667	1801.85809090909	1791.5989090909	2413.26745454545	2339.43325	1671.25140000001	1485.7029	1619.0574	1867.07645454545	1840.572	9389.64862745098	1854.85581818182	815.299600000005	1900.674	1776.29481818182	1791.59890909091	1935.57233333334	1829.581	2320.10018181818	1865.88945454546	1888.52481818181
62	115.966431229203	115.961997894268	115.97187947118	556.041	548.877	566.198	33	24	1269.19100000001	1864.96622222223	1528.437	1378.35775000001	1027.517625	1668.314	1344.65288888887	1132.289	1262.977	1109.05057142856	1388.52244444445	1347.71355555554	1568.316375	1570.298	1589.54950000001	794.891599999996	1223.27975000001	1638.52150000001	1246.74550000001	1346.895	1635.46075000001	1346.69333333334	1489.63800000001	1694.50133333334	1790.49	1890.63015384616	1208.99625000001	1240.62399999999	1117.17375	1147.921875	1819.05622222223	1593.66599999999	1094.512	1844.56177777778	1271.145	1273.27200000001	1229.40124999999	1268.17075000001	1176.50300000001	1330.36977777776	1254.90750000001
63	115.966258923134	115.961644520926	115.971203979833	299.97	294.874	305.077	17	14	1006.98675	1167.04342857143	1007.022	933.561428571428	765.698142857143	981.377428571424	768.275142857142	555.035428571428	1149.64600000001	1113.13171428571	2649.78680000001	1108.03028571429	1046.66657142857	1220.095	1134.55771428571	1153.99314285714	1002.94085714286	1211.07914285714	1083.54342857143	2559.55333333333	1295.58142857142	1009.769	1014.164	1306.986	1214.99014285714	952.991333333336	1959.72923076923	407.0598	989.865142857146	891.60485714286	1285.61885714286	967.907999999999	610.558000000004	1124.35485714286	1075.64785714286	952.946857142857	890.709428571428	651.489142857145	3817.81028571428	1003.926	1209.127
64	115.964565750754	115.961970010189	115.971628290732	285.691	275.472	292.817	29	18	1391.621	1794.61975000001	1488.38842857142	1562.78400000001	1179.45028571429	1397.79142857143	1153.94314285714	1247.76575000001	1277.4335	975.119999999998	1549.07371428571	1415.10986666667	1500.84028571429	1690.55425	1449.62742857142	1544.71257142857	1341.662	1571.24	1230.4215	1389.74887500001	1538.86228571429	1183.49	1305.92000000001	1668.10875000001	1571.24	1607.94981818181	1085.584	1174.18442857143	1146.85714285715	1346.924625	1777.2755	1217.20085714286	1232.613	1674.23025000001	1353.01725	1253.88725	1137.55314285714	1212.09942857143	2932.3203125	1238.58350000001	1189.65314285714
65	115.964688882888	115.963511069841	115.971445776954	574.412	567.259	584.62	23	16	1557.89339999999	2284.45169999999	1924.2858	1968.1587	1551.7242	1907.96100000002	1534.2624	1441.6839	1536.6879	2726.20342857143	1399.85160000001	4528.0081875	1900.8189	1905.9204	1860.0069	1982.4429	1413.1155	1949.6022	1514.42200000001	1590.64770000001	1868.24700000001	1389.6486	1142.71999999999	1944.44280000001	2094.6759	1611.0537	1526.2192	1520.24700000001	1562.0793	1526.6118	1979.382	2074.24085714286	1515.2742	1747.7739	1550.856	1517.1861	1449.53600000001	1535.401	1321.5312	884.628999999994	625.7888
66	115.964433998336	115.961740064868	115.971769164392	255.071	249.936	263.233	19	14	1164.146	1450.64314285714	1582.40775	1303.92514285714	1015.18428571428	1229.44428571428	951.926571428571	938.662857142857	1067.21885714286	998.85971428571	1600.82828571428	947.845428571428	1327.39171428571	1361.06114285714	1340.65542857142	1356.98	1063.13771428571	1466.15057142857	1052.93485714286	1098.84771428572	1481.45485714286	1034.42485714286	1131.49685714286	1394.686	1419.21742857143	1549.79427272727	3445.5677826087	972.298249999997	1002.94085714286	5641.40926829269	1466.15057142857	1003.25828571429	762.153428571428	1222.30228571429	1060.07685714286	946.825142857146	910.094857142853	950.773142857142	1415.13628571429	832.553142857142	1114.152
67	115.964387928356	115.963368649315	115.971583934653	269.367	266.278	274.457	11	11	1614.1146	2144.4604	2001.98489999999	2265.00545454546	1723.24063636364	2155.776	1537.5921	1390.6689	828.483599999998	771.2712	1636.6185	842.767800000003	2275.01154545454	7642.91051162791	2409.88418181818	2155.89390000001	1544.8455	1929.38730000001	1484.5365	1514.8672	2130.1776	1494.593	1551.8763	2045.70150000001	2090.59839999999	1444.55777777778	1518.2064	1543.7139	1548.8154	1548.4424	2095.9077	1644.72360000001	1539.5172	1993.66620000001	1607.6836	1549.8357	1494.69954545455	1696.75890000001	2192.56609090909	1452.0528	1578.3114
68	115.964595925497	115.96376429723	115.971888258306	590.742	586.638	593.796	9	9	1498.8207	1985.3092	1932.3315	1853.8851	1633.28000000001	1941.63090000002	1467.51836363637	1492.6989	1513.84640000001	1350.87720000001	1380.3306	1307.047	1881.2488	2004.88950000002	1601.77466666666	1829.3979	1438.44809999999	1833.35679999999	1594.7289	1464.2892	1843.6821	1425.5406	1162.03311111111	1711.0566	1901.6528	1683.71981818183	1508.0034	1543.7139	1472.29290000001	1525.34850000001	1923.2140909091	2070.93266666667	1516.0172	1891.4508	1515.888	1523.4318	1442.27999999999	1487.3056	1317.8528	914.176000000007	1562.9464
69	115.966956941407	115.963604114337	115.972428768053	607.562	597.867	620.313	14	6	1333.28088888889	1539.52012500001	1714.99355555556	1657.02133333333	1355.00266666667	1788.64433333335	1137.76200000001	1196.75325	1087.71975	1213.6905	1205.801	1120.37175	1674.43999999999	1646.88525	1518.13199999999	1593.76066666667	1103.9105	1688.65166666667	987.602000000004	1179.56149999999	1533.51600000001	1139.61924999999	1191.798	1442.5345	1598.86233333333	1197.91249999999	1208.99625000001	1296.52888888889	1266.09577777778	1171.247	1457.93725000001	1008.04228571428	1150.842	1761.92377777778	1234.50250000001	1222.137	1363.16533333333	1371.17866666667	1097.92349999999	1205.801	1268.13622222222
70	115.967868148982	115.965471289457	115.971216014787	180.553	176.511	183.642	5	4	1311.29133333333	1781.502	1750.70133333334	1688.568	1227.32733333334	1649.879	1253.98966666667	1192.23	1246.84733333333	1114.49566666667	1186.504	1201.82177777778	1696.62955555555	1653.89933333333	1718.13833333333	1615.01177777778	1308.06733333333	1664.16366666667	1296.84366666667	1248.752	1774.16644444445	1323.37233333333	1362.145	1689.672	1562.13033333333	1273.376	1318.12711111111	1258.071	1187.15066666667	1243.99333333333	1617.05222222222	1265.26844444445	1251.949	1671.23366666667	1206.92288888889	1208.96333333333	1116.24466666667	1261.132	1889.45155555555	1215.08466666667	1327.30911111111
71	115.972334929435	115.972334929435	115.972334929435	930.493	930.493	930.493	1	1	671.2916	557.0292	702.9178	516.7344	455.098399999998	832.646399999996	499.898	367.931199999992	337.6862	311.526999999998	117.323	330.609599999998	857.975999999995	646.8068	655.096799999997	812.0792	485.6152	789.673500000003	364.2114	480.608399999998	607.019	388.772399999998	419.384399999998	751.014399999996	871.2508	382.575	397.955999999998	555.464	272.446799999999	362.241999999998	677.4128	540.811999999997	374.4134	719.276250000003	326.527999999998	370.181199999996	351.969	506.0192	119.386799999999	283.6156	339.793199999998
72	115.971804598193	115.971804598193	115.971804598193	689.663	689.663	689.663	1	1	876.626666666665	1036.48933333333	1066.07416666666	1104.8405	800.961666666661	1091.75666666668	754.765333333339	791.649333333331	822.388666666661	772.654666666665	637.604166666665	712.513999999998	1064.03383333333	932.43233333333	995.682666666664	1123.38700000001	829.530999999994	1025.43500000001	786.676999999994	832.172857142857	1063.01366666666	816.133333333331	956.052333333327	1083.59400000001	1099.73966666668	844.697999999997	807.083666666676	839.53599999999	620.362666666662	887.544999999997	1098.89899999999	859.157500000001	842.795333333327	979.520000000011	855.919833333331	892.645833333331	772.528333333334	726.477333333328	663.585999999998	847.758499999997	814.225999999994
73	115.972121720038	115.972121720038	115.972121720038	680.481	680.481	680.481	1	1	1727.01138461539	2136.42975	2161.86900000001	2114.93838461539	1596.66115384616	2071.22461538462	1631.75384615385	1608.90392307693	1584.53784615385	1719.99615384615	1418.12076923076	1611.06584615385	2010.00615384614	2051.68407692308	2195.53661538462	2075.06746153846	1675.34523076922	2392.55907692308	1662.34923076922	1693.71076923077	2080.25053846154	1668.83192307692	1672.5476923077	1964.83269230769	2100.65515384616	1632.36923076923	1609.31723076922	1726.36061538462	1681.46707692308	1582.19230769231	2130.40246153845	1639.91261538461	1656.97969230769	2216.10830769231	1715.25184615384	1581.17153846154	1650.73338461537	1665.40876923077	1394.76061538462	1726.23046153847	1671.26399999999
74	115.971045196631	115.971045196631	115.971045196631	914.175	914.175	914.175	1	1	3610.69329032259	3909.75251612903	4924.69948387097	3716.21254838709	2859.33125806451	5494.26338709678	2971.55509677418	2885.38103225806	2460.30883870968	2190.90961290323	857.874258064515	2434.7975483871	4904.2904516129	4223.86838709677	4333.995	4433.02129032257	2920.53251612902	5202.33906666667	2324.8005483871	3255.3435483871	4145.30851612904	2591.0085483871	2430.15612903226	5104.29896774194	5169.60787096774	2500.65251612903	2462.38606666667	3669.98429032258	2107.1263125	2987.41006451613	5004.52403225807	3099.642	2577.66077419355	5291.11966666667	2581.49651612903	2538.34451612903	2382.94606451612	2919.51696774194	827.586258064514	2361.89741935483	2703.26177419355
75	115.971077448527	115.971077448527	115.971077448527	165.288	165.288	165.288	1	1	723.3218	905.9376	938.584	972.3728	778.387166666668	974.291	703.938	609.0594	700.8774	640.811199999997	1273.45919999999	644.5034	883.666400000001	926.3416	885.707200000001	1042.778	731.4834	1022.39133333334	706.9986	699.171200000001	997.7556	669.2512	765.15	951.012800000001	910.0184	760.049	731.4834	693.872000000001	864.222333333331	700.6804	864.278800000001	863.061000000001	710.382400000001	891.829599999996	725.504400000001	886.242499999998	785.528333333335	713.859999999998	1191.5936	827.698666666665	733.667600000001
76	116.069135255451	116.067166565185	116.077474728437	59.179	56.108	64.247	51	49	542.2144	462.1506	1082.39683333333	1350.811	626.4028	800.857	604.076800000001	814.1196	115.147	133.6724	198.9325	56.111	1144.814	1282.6428	1124.35485714286	534.5848	1103.8564	783.611	337.7524	881.625599999999	452.0372	195.8784	94.8786	634.647333333333	556.846	70.3938	70.4075999999999	1012.0384	74.4746	569.9412	592.7362	311.161	898.972399999999	356.0498	93.8767999999999	141.8078	251.9894	1404.8154	368.3644	182.89325	49.0272
77	116.387788629575	116.387788629575	116.387788629575	57.139	57.139	57.139	1	1	3.057	7.14280000000001	6.1212	6.121	5.101	7.1414	4.0808	6.121	4.0768	3.0606	6.122	2.0408	6.12120000000001	7.14140000000001	9.18180000000001	8.16160000000001	10.204	13.2621666666667	3.0642	9.18180000000001	6.12120000000001	3.0612	4.08066666666667	5.10166666666667	8.15360000000001	1.0204	2.04033333333333	4.0808	3.0606	4.0856	7.1414	2.0404	6.12120000000001	6.1224	2.0404	3.0606	9.1818	6.1224	11.2218333333333	5.10166666666667	4.0856
78	117.959660357141	117.95819315551	117.960691663954	381.0905	377.5	385.696	8	8	751.412444444444	994.824999999999	964.6362	945.34311111111	701.912888888886	852.998666666666	703.95333333333	648.931999999999	654.389777777777	617.301666666666	771.371999999999	633.626999999999	853.926000000002	950.329333333335	906.055999999999	912.6315	674.945777777777	922.883555555554	703.392444444444	713.213000000004	1023.39433333333	713.135333333335	693.751111111112	777.40933333333	945.34311111111	638.728666666666	717.216222222224	716.195999999997	719.256666666663	698.471666666664	889.730666666666	727.418444444446	637.63888888889	812.09688888889	697.26711111111	699.872444444441	669.265777777775	701.989333333333	736.199333333335	748.924666666666	744.762222222224
79	117.959954107077	117.957725112017	117.960375513349	391.817	386.665	399.928	11	7	503.435166666667	782.559142857142	711.139142857142	703.997142857143	617.272857142857	702.386285714282	561.157142857143	554.646857142857	519.325428571428	530.548571428571	605.650666666671	528.508	722.362285714285	695.834857142857	661.176000000002	727.463714285714	540.751428571428	707.483428571425	514.224	566.258571428571	792.762	567.278857142857	512.123666666665	858.661000000002	750.299428571425	526.467428571428	530.548571428571	589.725142857143	547.893428571428	563.743999999997	636.688000000001	575.441142857143	541.771714285714	798.855750000003	612.171428571428	519.773833333334	551.974571428571	573.400571428571	619.313428571428	527.487714285714	515.244285714285
80	117.959530603461	117.95762021372	117.960394821167	369.332	364.246	374.421	10	7	590.724749999998	726.341714285716	694.814571428571	688.692857142857	527.487714285714	651.871285714288	580.593375000001	519.325428571428	480.554571428571	416.276571428571	620.333714285714	452.746	825.382250000004	662.165428571428	727.463714285714	847.827750000004	530.548571428571	846.807500000004	526.467428571428	566.258571428571	687.672571428571	560.764285714286	594.30514285714	740.761999999999	727.923000000001	639.696749999998	541.316571428573	557.076	662.223375000001	552.91742857143	709.098571428571	526.467428571428	515.244285714285	634.543666666665	536.670285714285	589.725142857143	492.798	519.761714285712	606.473999999999	545.394285714288	638.676500000003
81	117.959460480836	117.958289854977	117.960419138098	359.1455	355.059	360.161	6	5	494.325333333332	705.050333333335	613.120166666665	630.462999999998	510.166666666668	591.793333333335	515.268333333335	478.45816666667	446.905999999997	406.092666666668	600.878166666665	478.067333333337	609.139000000001	623.832000000004	590.773000000001	638.728666666668	490.836666666668	616.281333333335	479.556666666668	479.086666666666	656.610166666668	466.29233333333	463.231333333334	590.676500000004	682.491500000004	487.63966666667	508.042999999998	515.244285714285	466.292333333334	476.495666666668	641.684833333331	508.042999999998	500.901833333336	605.057666666668	504.044666666668	457.109333333334	396.844833333336	471.317000000003	574.447666666668	505.065000000001	474.377499999999
82	117.959564037537	117.958280393302	117.9605993052	338.718	319.36	348.915	13	6	549.934	736.646285714285	663.758333333334	617.301666666668	519.349666666668	620.970666666671	490.240000000003	465.271999999997	490.78033333333	460.73866666667	598.935666666668	522.386285714285	671.348	722.362285714285	759.092571428571	750.299428571431	449.966999999997	666.168833333331	462.663999999999	442.390666666666	633.523500000004	400.925499999999	487.958333333333	771.707428571431	619.342333333335	492.821000000001	493.841333333334	471.316999999999	435.611166666669	506.08533333333	617.805833333334	514.752000000004	490.159999999996	600.976333333335	511.186999999996	472.41433333333	431.530500000003	469.35333333333	657.064	477.437999999999	549.934
83	117.959991332892	117.95872242679	117.960997977347	464.225	460.141	469.346	6	5	635.45075	1734.44736842105	662.165428571433	751.950571428571	497.899428571428	810.078499999998	573.380499999998	526.02514285714	516.192285714287	574.822999999996	678.358999999995	602.967749999998	800.464000000001	669.307428571428	769.268499999998	799.443000000001	548.836857142854	837.727875000001	587.303999999999	503.000857142857	804.385499999995	586.664285714285	563.7835	777.430499999998	850.888500000004	613.739	591.351428571429	551.974571428571	658.061249999998	506.061714285714	769.268499999998	585.695249999997	552.994857142857	570.832166666668	565.782857142859	570.739	581.542500000003	567.259000000002	622.990874999999	551.41714285714	565.287749999997
84	117.959741601621	117.95902883706	117.960317174982	445.846	436.635	455.062	9	6	696.811777777779	883.512444444446	579.035428571431	853.925999999996	716.663999999999	871.364666666666	618.254666666668	624.783999999999	710.074666666668	656.665333333331	759.568888888893	645.870999999999	864.128222222224	913.695555555554	871.364666666671	889.633777777779	679.912000000003	873.310222222224	627.436666666668	692.92	878.856888888888	649.881555555553	682.974666666666	817.286999999999	834.087333333335	629.477111111112	663.577777777777	660.083777777779	697.832000000001	698.928333333333	851.421333333337	714.622222222221	630.497333333334	953.388333333335	669.338666666666	707.014000000001	697.907999999999	712.192666666666	693.297777777781	730.558666666666	743.742000000001
85	117.959635314072	117.959597842893	117.95995583874	428.496	426.792	430.553	4	4	495.801000000003	670.249500000004	615.677333333332	637.831999999998	515.184166666665	586.595833333332	493.760666666665	516.204333333337	456.014499999999	492.202333333334	568.789833333329	488.260666666666	592.813666666668	588.636166666665	608.541999999999	561.09166666667	428.469999999999	629.442833333331	507.627999999999	442.824666666668	642.810000000002	491.181166666667	479.556666666663	642.418666666665	569.346000000001	552.954999999996	450.913666666669	496.821166666665	497.841333333332	483.638000000001	617.200833333332	482.538833333332	516.204333333337	608.0392	494.861666666668	490.70016666667	443.258666666666	505.064999999996	529.466500000003	482.069333333332	523.345499999998
86	117.96101844268	117.958405020768	117.969303957433	1070.24	1069.18	1071.27	93	91	918.777999999982	1419.83999999997	1067.93999999998	1190.24166666669	902.699999999984	1271.93999999998	1061.81999999998	826.199999999985	1118.93999999998	677.279999999988	614.039999999989	939.419999999983	1136.09333333331	1286.21999999998	1091.39999999998	1123.01999999998	856.799999999985	1065.89999999998	629.339999999989	1062.87999999998	1237.23833333331	926.159999999983	817.019999999985	1216.90833333331	1037.33999999998	785.400000000011	986.929999999981	850.680000000023	1039.37999999998	975.119999999983	1084.25999999998	1046.51999999998	907.535999999982	1149.54000000001	1008.3857142857	786.419999999986	1024.07999999998	872.099999999984	524.28599999999	992.255999999979	1016.29666666665
87	118.034566024094	118.030970074492	118.038161973695	270.889	269.355	272.423	2	2	359.1104	498.975599999998	526.4232	491.7364	396.935600000002	505.593000000003	357.07	467.2516	224.487999999999	244.848	487.1776	193.838	488.1968	513.261199999998	508.159200000003	520.302	355.631000000002	465.2112	334.6256	366.2518	497.8576	366.323599999998	409.1002	481.5344	532.149400000003	402.431600000002	403.057999999998	414.2012	389.7164	380.035199999996	510.1	406.0396	329.912200000002	522.3424	366.682600000002	371.3528	334.6256	427.547599999998	474.393	365.2316	344.211800000002
88	118.08517481324	118.083694918998	118.093110974203	62.229	59.168	67.319	46	46	9.17485714285716	385.668	396.891142857143	583.535333333334	385.668	664.206	307.364	680.530571428571	696.367285714286	565.2185	523.406571428571	649.922	449.946	447.926333333334	433.641666666667	432.661714285714	455.047428571429	354.761142857143	234.632857142857	457.088000000001	278.538	282.421285714286	208.114	328.532	314.248	186.712285714286	105.094333333333	598.907714285714	271.396	247.941	256.091714285714	268.335142857143	1096.80714285714	626.455428571428	239.767142857143	461.169142857143	657.064	585.644	913.696	591.765714285714	216.300571428572
89	118.085326898293	118.083442476898	118.093287479447	78.5565	69.371	80.594	42	39	255.0625	384.398625	387.708571428571	484.635714285715	453.006857142858	487.286857142858	363.170857142857	539.731142857143	551.974571428572	758.694999999999	484.635714285714	1098.80925	488.648428571429	616.754285714287	559.116571428572	540.751428571428	469.331428571429	472.392285714285	236.706285714286	454.027142857143	348.888857142857	162.225428571429	174.468857142857	319.349428571428	368.31025	196.787625	142.84	464.859428571428	258.132285714286	345.876857142857	388.402285714286	323.430571428571	917.6625	505.041428571429	205.077428571429	322.410285714286	496.879142857143	811.465142857142	673.42	525.42875	242.828
90	119.051905836372	119.051885744579	119.051925928165	301.472	299.953	302.991	2	2	36.7302857142857	33.6694285714286	21.426	12.2417142857143	30.6085714285717	13.2637142857144	51.0142857142857	35.7466666666666	33.7039999999999	27.5477142857145	10.2028571428571	22.4462857142857	30.6085714285714	17.357	15.3042857142857	29.5634285714287	17.3456666666665	17.3302857142858	19.3831666666666	42.8469999999999	19.3854285714287	11.2346666666666	12.2434285714286	12.242	46.9331428571428	16.3245714285714	13.26	54.0751428571428	31.6288571428571	18.3659999999999	51.0583333333334	25.5285714285715	79.6510000000001	46.9331428571428	8.15542857142853	20.4066666666665	71.42	75.5011428571428	46.8937142857141	52.0345714285714	90.7291428571424
91	120.064283974295	120.062090886028	120.07170466839	52.049	51.006	53.058	9	9	156.1212	182.6158	166.4882	193.863333333333	127.525	164.4454	129.5654	132.621666666667	416.2416	438.772	766.145166666667	428.999	273.181333333333	268.303833333333	278.5146	336.666	111.2018	131.7606	83.6564	116.4396	106.1216	77.5352	72.4436666666667	92.8351666666667	174.2832	70.3938	77.5453333333333	224.488	168.333	170.5738	203.0198	168.366	254.0796	225.4642	140.8152	174.4542	272.4468	201.9996	657.094666666667	302.018666666667	174.4542
92	120.078946861854	120.077991869084	120.086280721568	154.06	152.036	155.097	9	9	596.309999999999	989.723333333331	827.544400000001	1186.61485714286	646.8068	900.954333333331	669.702000000001	1599.334	531.506833333332	542.817333333332	111.216333333333	707.090999999998	676.449428571428	779.150166666664	692.806333333332	594.7766	827.144999999997	829.4226	482.538833333332	1000.7835	572.7904	470.296833333332	396.520666666666	808.103999999998	641.7058	370.320499999999	308.140666666666	825.503600000001	344.8952	507.022833333332	740.882999999999	479.494	1113.18366666666	642.179999999998	323.128666666666	462.2412	365.2316	835.5438	84.6876666666665	514.2816	280.591666666666
93	121.065439687694	121.062125669495	121.073331055028	547.884	535.625	555.073	175	105	638.690727272725	865.242666666645	1847.36357142857	1194.71274999999	1136.43914285716	2155.86461538461	862.111250000004	2033.42942857144	1993.5685	2696.60334375	1965.00149999999	1966.56	486.659249999995	1167.003	1060.41000000001	1013.10825	555.016000000002	738.677454545452	749.499545454544	511.156636363634	940.670499999991	1777.52869767442	1886.08272222222	2254.61700000001	911.103545454551	1361.05055555556	467.284909090907	1692.63245454547	1087.61072727273	1001.90781818181	1343.34	782.627625000001	1927.09125000001	1442.71507692308	906.537545454544	1375.32763636365	1162.13046153846	1239.705	1566.13857142857	1679.3689090909	1380.37223076923
94	122.924405603802	122.921145710617	122.932177999052	48.965	46.914	50.003	69	69	1634.3604	2298.811	2501.5304	2459.164	1998.9636	2675.4888	2039.7796	1669.989	1715.2924	1382.43875	1511.9364	2065.8375	2351.561	2583.1464	2361.4768	2401.0012	1518.0576	2774.15685714286	1752.0268	1886.59633333333	1870.0266	590.72475	599.4444	1264.4932	1917.976	1237.56325	1239.786	1911.2092	1877.168	1816.312	2154.87075	1535.401	2037.60566666667	2993.2668	1762.9056	2067.9454	2073.0464	1720.627	1720.3944	2011.8344	1870.232
95	124.037235360943	124.03642632904	124.045521187742	59.168	58.149	59.185	6	6	7.13439999999999	60.2036	84.6876666666667	60.1898333333334	83.6727999999999	132.621666666667	86.7339999999999	77.5453333333333	161.002	281.5752	456.089	372.373	49.9881666666667	67.342	54.0776666666667	64.2852	31.6262	152.029666666667	40.856	99.9991999999999	140.806	25.505	64.2705	140.806	90.7087999999999	14.2856	29.5896666666667	45.9075	25.51	65.3546666666667	149.989	73.4544	118.3432	185.6764	24.4848	54.0812	80.5931666666666	142.823333333333	173.456666666667	77.5326666666667	45.963
96	124.036030968838	124.034932650449	124.044216650391	132.633	132.628	133.67	5	5	20.4066666666666	31.6251666666666	89.7893333333335	62.2911666666668	66.3108333333334	123.264428571429	88.7689999999998	57.1386666666665	62.2301666666668	67.3309999999998	43.8354285714286	62.2403333333332	37.7523333333334	51.0166666666665	26.5243333333334	43.8671666666667	107.115	131.623	84.6125714285714	187.710666666666	83.6673333333335	35.7116666666666	47.9556666666668	96.8366666666664	52.0879999999999	40.8066666666665	65.2906666666668	45.9150000000001	55.0980000000001	37.7153333333334	57.0826666666665	23.4446666666667	184.318333333333	116.312571428571	52.0369999999999	89.7893333333335	127.339285714286	77.5453333333335	52.0369999999999	77.5453333333335	112.376
97	124.115383962532	124.111128226279	124.118088150502	317.804	315.262	319.35	4	4	54.1205714285716	166.446285714285	173.448571428571	228.544	82.6431428571428	108.150285714286	87.6708571428567	284.659714285714	72.4402857142857	68.3591428571428	17.357	14.2719999999999	41.7965714285716	47.9534285714285	42.852	41.866857142857	15.3042857142857	22.4525714285714	9.18257142857142	18.3651428571428	25.5071428571428	7.142	7.142	48.0272857142855	31.6288571428571	4.08114285714286	3.06085714285714	55.0954285714285	11.2231428571429	26.5274285714286	38.7708571428571	24.4868571428571	154.063142857143	64.278	15.3042857142857	11.2231428571429	49.994	66.3185714285714	38.7708571428571	17.357	3.06085714285714
98	124.922766961646	124.921054067929	124.93027479824	48.966	46.937	50.002	9	9	304.0345	428.568	448.91	416.262	394.83675	477.5472	364.2828	158.37125	243.83975	293.832	280.56875	314.2832	359.128	418.3025	429.52525	419.32275	256.08275	530.504000000001	258.12325	319.33825	331.58125	86.7212500000001	94.9995	197.19775	333.6054	223.43475	187.726	290.77125	351.0176	311.222	386.2215	261.1712	328.5205	528.463600000001	321.37875	341.834	323.41925	276.89425	365.2495	343.82425	289.396
99	125.030497679672	125.022983564134	125.030584321736	148.964	145.886	148.964	3	3	37.7505714285714	58.1074285714285	61.2171428571428	42.816	41.825125	70.3997142857143	43.8722857142857	32.6491428571428	38.7708571428571	33.6694285714286	70.3997142857143	35.71	58.1562857142857	52.0345714285714	61.2171428571428	62.2352499999998	36.7302857142857	45.9128571428573	47.9534285714285	47.9534285714285	56.1157142857143	34.6897142857143	57.0919999999998	51.0142857142857	63.2577142857143	33.6694285714286	36.7302857142857	44.8548571428571	46.9331428571428	36.6994285714286	59.1765714285714	41.8317142857144	44.8925714285714	56.1157142857145	41.8317142857143	34.6884999999999	34.6897142857144	42.8520000000001	69.4279999999999	49.994	39.7577142857143
100	125.03076810169	125.03076810169	125.03076810169	223.444	223.444	223.444	1	1	57.1424000000001	56.122	43.8772	33.6732	34.6868	62.1712	46.9276666666665	31.589	41.7872	19.3838	73.4544	40.856	65.3013333333332	53.0504	39.7878	56.111	44.8448	51.02	28.5656	30.606	64.2726	38.7752	33.6732	49.9898	58.1628	44.836	37.703	39.7878	30.612	37.7474	49.9996	42.8539999999999	19.3838	56.111	47.9024	31.6262	26.5243333333333	30.642	65.2928	40.808	38.7752
101	125.022308443727	125.020922590768	125.031100158691	164.773	156.106	167.317	8	8	36.7272	56.111	62.2403333333335	61.2700000000001	45.9075000000001	42.8484	25.505	39.7878	26.5252	28.5711999999999	61.2239999999997	31.6634	45.9149999999999	44.8888	49.9963333333332	48.9279999999999	84.6738333333331	113.146	71.414	77.4592000000001	53.0573333333332	27.5454	18.3636	48.9792	49.9898	34.6868	38.7663333333332	31.6303333333334	36.7319999999999	40.856	37.7548	41.8268333333334	32.6144	57.1423999999997	30.612	46.8049999999999	38.7663333333334	26.52	62.2301666666665	32.6186666666666	31.6324
102	125.964929132299	125.961913214789	125.967461210007	1072.185	1071.23	1072.32	32	32	515.08799999999	924.119999999984	758.880000000008	755.82000000002	545.69999999999	754.799999999987	580.37999999999	584.393333333322	547.73999999999	573.23999999999	941.460000000025	457.081999999993	709.267999999986	688.499999999988	758.88000000002	550.857999999989	610.979999999989	749.700000000011	539.57999999999	574.176666666656	680.340000000007	573.23999999999	587.51999999999	742.560000000005	650.759999999988	535.500000000014	517.13199999999	561.000000000015	526.319999999991	569.15999999999	688.50000000001	589.559999999989	602.783333333322	671.160000000018	551.936666666658	546.591666666656	555.89999999999	512.040000000014	981.592857142839	538.594000000013	542.771666666658
103	125.986389002116	125.983220363727	125.995117528479	44.885	42.833	45.922	124	123	1981.39485714286	3078.09425	3145.54085714286	3570.77777777778	1994.53444444444	2938.176	1975.15022222222	2168.3916	487.719333333333	450.9284	582.583142857143	784.599714285714	3046.4665	2954.774	2965.08866666667	3034.14088888889	803.985142857143	1356.9325	843.850125	822.350285714286	3754.41777777778	3003.7632	3062.4	3823.176875	3661.57755555555	2892.33	2577.24171428571	1758.911	1940.5155	2069.236	3132.6855	2240.074	1323.26425	2082.585375	2111.9175	1482.47514285714	878.542875	1195.4475	756.684499999999	1107.9915	2408.9283
104	127.038447728233	127.038447728233	127.038447728233	295.855	295.855	295.855	1	1	38.7726666666668	43.8743333333334	38.7726666666664	52.0370000000001	40.8066666666669	43.8671666666669	27.5490000000001	34.6573333333336	239.778333333334	486.619500000003	302.989499999999	476.495666666668	41.8268333333336	55.1519999999999	60.1996666666668	49.988166666667	45.9128571428571	65.3013333333329	49.9963333333335	65.2982857142857	41.8268333333336	42.8539999999997	39.7930000000001	53.0573333333335	51.0083333333336	48.9760000000001	46.9331428571428	38.7726666666668	47.9556666666668	38.7663333333332	64.2810000000001	34.6913333333334	26.5243333333333	54.0776666666668	35.7116666666668	36.7302857142857	27.5489999999998	30.6350000000001	88.7544999999997	24.4839999999999	33.6710000000001
105	127.038356311378	127.037598128658	127.046111721463	58.16	54.067	59.179	8	7	371.124	492.798	462.124714285714	423.418571428571	246.880333333333	282.863166666666	276.465166666666	275.438571428571	196.749714285714	280.578571428571	448.925714285714	206.944	255.071428571429	248.949714285714	219.361428571428	179.549333333333	68.3623333333333	128.541	63.3123333333333	85.694	359.140571428571	203.036857142857	249.97	345.876857142857	285.285	163.245714285714	175.489142857143	196.915142857143	100.9965	135.837333333333	236.673142857143	223.526	86.7283333333333	175.497333333333	130.596571428571	131.598428571429	87.7445714285715	255.071428571429	312.207428571428	112.231428571429	47.9948333333333
106	128.020080512297	128.018183507329	128.029534618927	44.879	42.844	46.15	31	31	296.917	463.209714285714	491.777714285714	498.919714285714	384.665666666667	526.467428571429	388.728857142857	408.114285714286	444.429333333333	435.682333333333	454.027142857143	440.763428571429	458.108285714286	525.888571428572	512.183428571429	503.024333333333	429.490166666667	455.047428571429	288.754333333333	417.316333333333	411.194333333333	348.897	320.638857142857	518.305142857143	466.270571428571	288.754333333333	292.822	533.609428571429	356.079714285714	340.775428571429	529.899	392.128	616.231	573.400571428572	295.848333333333	424.438857142857	495.882	551.6775	626.981714285715	531.593666666667	234.676666666667
107	128.052693592741	128.051818797872	128.052922126574	91.8255	91.811	91.839	4	4	47.9534285714285	35.705	27.54675	11.231	133.657428571429	17.3594285714286	16.3291428571429	168.347142857143	82.6315714285715	69.3697142857143	6.12171428571429	122.434285714286	101.008285714286	162.18	122.331428571429	46.9397142857143	26.5274285714286	22.4462857142857	53.092	25.5071428571428	13.26325	4.07771428571428	4.08057142857143	9.17485714285716	22.4462857142857	5.10571428571428	3.06342857142857	31.6288571428572	38.7708571428571	70.3997142857144	25.5071428571429	23.4665714285715	370.363714285714	218.524571428572	75.5645714285714	162.225428571428	266.294571428572	403.012857142857	7.142	154.063142857143	44.8862857142857
108	128.051602444668	128.051602444668	128.051602444668	355.025	355.025	355.025	1	1	0	5.101	6.1212	6.12239999999997	1.02040000000001	7.14279999999997	2.0384	2.0404	1.02040000000001	4.08560000000002	0	5.101	5.10699999999997	4.0808	7.14280000000004	4.0808	8.15333333333327	6.1212	12.2448000000001	17.3286666666666	12.2424	3.0606	2.0404	3.0606	7.1414	4.08160000000003	5.10199999999998	9.1818	7.13440000000001	7.1414	6.1212	3.06119999999999	11.2222	9.1818	1.02040000000001	3.0648	14.2996000000001	6.1212	6.1212	4.0808	10.202
109	128.952064558653	128.951060274025	128.960559167098	1078.385	1072.25	1085.54	32	27	1251.54166666667	1884.45833333333	1648.32	1681.98	1209.72	1607.52	1282.14	1296.37692307692	1204.58333333333	813.96	580.380000000011	1090.50833333333	1260.72000000001	1525.92	1606.5	1220.91666666667	1343.34	1759.5	1224	1337.29166666667	1845.18	1312.74	1141.38	1219.92000000001	1739.29714285714	1113.84	1237.25	1220.94	1022.875	1052.64000000001	1721.76	1234.2	1269.91666666667	1494.3	1144.44	1178.04166666667	1103.52083333333	1147.5	1825.25	1178.04166666667	1190.46153846154
110	128.951635866663	128.951605417566	128.951666315761	1096.81	1095.77	1097.85	2	2	607.920000000001	834.360000000002	671.758181818183	636.480000000003	547.740000000001	764.660909090895	590.580000000001	562.520909090899	551.820000000001	331.795454545455	847.620000000004	502.860000000001	759.899999999986	594.698181818182	645.660000000002	684.420000000003	613.019999999989	746.284545454547	489.600000000001	632.963636363637	597.719999999989	552.311818181819	475.319999999992	630.921818181806	601.315454545456	522.240000000002	528.878000000002	563.592000000002	536.998181818183	630.360000000001	592.127272727262	576.813636363637	577.320000000001	612.000000000003	562.020000000001	527.340000000001	553.332727272728	528.360000000002	877.98181818182	413.100000000001	567.633636363627
111	129.018467822566	129.016357490997	129.02705568146	90.808	83.66	94.884	27	24	86.731875	87.7414999999999	97.9440000000001	110.268	130.672	127.625	120.3895	193.8475	1098.944	1439.62314285714	128.5515	896.726500000001	123.446888888889	183.6	165.186	135.704333333333	76.5249999999999	119.442375	108.226	84.6876666666667	197.9285	413.917	296.89275	319.120888888889	141.81475	189.906	163.34	89.7820000000001	92.8503333333333	79.58925	128.5515	156.117375	420.3945	183.78	102.1	192.843	691.7295	501.963	133.576333333333	560.185875	113.244666666667
112	129.036275645199	129.035410379735	129.037488648812	45.899	44.89	45.917	5	5	153.06	259.1308	400.938600000001	397.956	152.0098	453.0576	180.6108	218.3228	140.783	78.5708000000001	96.9190000000001	152.0098	313.2014	289.7368	386.6558	334.396	160.1714	264.2318	44.8888000000001	143.8482	256.1204	127.55	122.568	377.548	325.5076	120.3836	94.8786	293.8752	117.346	170.4068	351.3616	194.085	292.7974	416.241600000001	96.9380000000001	175.4744	148.9784	284.2828	189.9804	192.8178	95.9175999999999
113	129.03964692641	129.035121678262	129.045155947509	144.3745	141.805	144.877	4	4	96.0053333333331	126.521333333333	110.190857142857	106.198857142858	97.9520000000002	123.460333333333	110.286	114.165333333333	158.151666666666	144.863666666667	109.157833333333	176.517666666666	85.6939999999997	150.861333333333	100.9965	66.3216666666665	69.3826666666665	95.9113333333336	60.1996666666665	71.4233333333332	105.177714285715	58.1589999999999	69.3713333333334	85.7079999999998	117.338333333333	48.9679999999998	66.2566666666665	125.495142857143	82.6335000000001	75.4183333333334	81.6133333333331	84.6876666666669	257.081999999999	192.843	81.6266666666665	79.5730000000001	132.643333333334	244.697142857143	135.682166666666	140.783	166.314333333333
114	130.048995386304	130.044583177422	130.057922564717	98.971	90.819	109.179	67	60	189.782	279.723555555556	435.6681	426.6944	22.4473333333334	145.907666666667	45.8865	94.8879	800.896250000001	1179.43527272727	32.6496	948.909999999999	316.475555555556	535.616666666667	373.2102	331.788888888889	18.366	431.3331	995.8128	1259.39125	208.0188	19.3863333333334	142.842	101.068	110.184	214.246666666667	55.0638	206.2218	339.771	28.5684	152.955	32.6304	110.196	447.149333333333	136.709777777778	16.336	1050.4032	822.299111111111	35.7077777777778	1389.4449	92.7896666666667
115	130.048557525266	130.046420509409	130.056923296572	53.047	50.994	69.387	59	56	1149.9908	1631.2465	1582.80833333333	1683.47142857143	1218.22114285714	1631.558	11.2236666666667	25.5041666666667	595.7968	1542.8448	1739.38416666667	19.3673333333333	1724.712	1881.18733333333	1893.955	1672.32633333333	20.404	1707.35085714286	798.8166	10.214	998.824750000001	6.1212	497.922666666667	926.5005	1020.35266666667	564.244333333333	444.807200000001	766.270333333333	1037.63057142857	868.133333333333	1143.52	10.2033333333333	17.3468	1801.7615	974.372857142857	1164.146	1861.088	1633.55366666667	2503.898	1991.69066666667	1106.996
116	130.065280719884	130.062024926358	130.073325182104	206.076	202.993	207.125	99	98	1504.92142857143	2270.13571428572	2179.02514285714	2658.7715	1892.424	2554.706	1779.37828571428	2813.9874	979.360000000001	988.5738	207.127666666666	937.533166666668	2127.764	2535.63187499999	2299.6435	1981.39485714286	1258.21725	1716.12057142857	1273.272	1414.0665	1901.3675	1737.48575	1539.33714285714	1916.417	1536.4965	1468.198	1260.01371428571	1783.687	1129.45628571429	1344.73657142857	1468.25966666667	1037.63057142857	1689.534	1780.39857142858	1334.53371428572	1112.018	1533.43575	1412.199	508.043000000001	1441.74975	981.377428571427
117	130.064586346281	130.062379659733	130.071981213364	269.345	264.249	272.428	19	19	10.2016666666667	40.8133333333334	19.4053333333333	44.8925714285714	57.136	103.135428571428	61.2171428571428	210.154333333333	2974.36766666666	3608.62425000002	2310.073	4688.04875	30.5828571428572	33.6655000000002	35.7050000000001	24.4868571428571	103.938	174.468857142857	184.680333333334	210.394666666668	38.7708571428571	15.305	8.16266666666669	20.4066666666667	27.570857142857	19.399	11.2218333333333	21.427	37.7505714285714	9.19050000000001	24.508	13.2637142857143	97.0108333333335	61.2099999999998	22.4876666666666	54.0688333333332	118.353142857143	44.8925714285714	52.0345714285714	76.4500000000005	82.7145000000001
118	130.064104455379	130.063683950773	130.072246700872	287.703	286.724	291.768	7	7	384.665666666668	605.029428571428	327.4842	241.818999999998	110.195999999999	198.932499999999	71.4933333333332	565.301600000004	79.4820000000004	132.643333333332	17.3434	122.44	38.7726666666664	104.074	59.1213333333332	43.8671666666665	20.404	29.5896666666667	30.6419999999998	94.8972000000006	89.8831999999995	8.1616	15.3025000000001	40.808	64.2704999999998	20.4066666666667	2.0404	110.1816	42.8540000000001	35.707	66.313	22.4436666666666	148.978399999999	54.0812000000003	10.2040000000001	14.2688	74.4721666666664	103.060400000001	24.4639999999999	43.8671666666669	78.5656666666669
119	130.086152886826	130.082740509253	130.093884736255	60.197	58.166	64.264	20	20	268.109714285714	334.614666666667	34.6856666666667	242.839333333334	521.293	640.769333333334	399.970666666667	1008.94483333333	570.4	621.383000000001	509.146333333334	929.480285714286	461.190666666666	913.155714285715	601.898333333334	267.277428571429	671.348	12.232	191.822666666667	639.719142857143	256.103666666667	180.422	141.826333333333	215.290333333334	703.405714285714	113.257	177.509	1684.57033333333	578.4345	419.5625	963.037333333334	732.565142857143	1383.50742857143	1949.69775	395.889333333334	817.1535	731.579	1165.22066666667	919.170166666668	927.370666666668	341.755833333334
120	130.08620235002	130.083827416102	130.089744556523	79.0605	72.438	80.606	4	4	503.000857142857	249.795	121.419666666667	218.315666666667	178.558333333333	640.141333333333	136.702333333334	236.717333333333	606.049714285714	709.0545	568.325666666667	980.540333333333	574.353833333333	1044.81666666667	774.433	371.340666666666	196.924333333333	68.3623333333333	134.684	161.186333333333	245.860166666667	184.671714285715	144.863666666667	169.375333333333	730.524571428571	199.808	222.432666666667	970.405333333333	694.847	268.347666666667	1141.38	579.549333333333	1015.35085714286	1600.6415	658.084285714287	1046.862	969.158333333333	1444.39533333333	1274.39633333333	1290.72166666667	601.898333333333
121	130.072932909456	130.071827236353	130.074038582559	337.6855	337.685	337.686	2	2	12.242	41.8336666666664	44.938666666667	22.4473333333334	11.2218333333333	13.2643333333334	6.12099999999998	36.7320000000001	30.6049999999999	38.7346666666666	21.4234999999999	27.5490000000001	14.2846666666667	10.2033333333334	16.3253333333334	11.2126666666666	6.12200000000001	12.242	11.2181666666666	19.3863333333334	16.3253333333332	5.10166666666663	9.19050000000001	8.15466666666665	34.6913333333334	6.12099999999998	6.12100000000004	24.4880000000001	8.16266666666661	10.2016666666666	18.384	7.14816666666668	12.2439999999999	22.4436666666666	9.18149999999997	8.16266666666669	12.2439999999999	9.18300000000002	12.2439999999999	9.18299999999994	24.4880000000001
122	130.966435282939	130.966435282939	130.966435282939	1109.01	1109.01	1109.01	1	1	243.057499999995	351.899999999994	334.970000000003	334.970000000003	229.499999999996	346.799999999994	251.939999999996	238.679999999996	191.759999999997	168.299999999997	175.440000000002	182.356249999997	309.438749999994	300.899999999995	314.159999999994	359.480000000003	251.939999999996	366.179999999993	181.559999999997	270.299999999995	302.939999999995	151.144999999997	183.599999999997	340.135714285708	407.555555555549	177.480000000002	165.442500000001	249.593750000003	164.219999999997	213.179999999996	410.542499999992	253.979999999995	218.279999999996	342.720000000003	179.519999999997	150.959999999997	213.179999999996	256.020000000003	179.519999999997	188.699999999997	180.539999999997
123	130.966771889064	130.964377852153	130.974980446317	1080.48	1074.31	1092.71	26	16	1700.24555555557	2398.38235294116	2266.44000000002	1804.20190476191	1664.52611111112	1540.4375	1708.46470588234	1607.42647058823	1423.72058823529	1422.89999999999	1270.59166666667	1217.21666666668	2362.58611111113	2240.93999999999	691.560000000013	2125.81722222224	1460.63999999999	2382.71999999999	1269.89999999999	878.162499999985	1079.16000000002	1268.87999999999	1407.59999999999	2154.23999999999	2234.81999999999	1279.08000000001	1377.75000000001	1614.66000000001	1405.30499999999	1666.67999999999	2512.60777777776	1790.09999999999	1498.22352941176	2430.96333333335	1343.33999999999	1196.1294117647	1303.24944444444	1649.34000000001	1243.07647058823	1298.14666666667	1236.54647058823
124	130.997710725226	130.995934495369	130.999486955083	67.8405	67.342	68.339	2	2	123.45025	129.57175	191.807	264.24475	108.143555555555	178.4125	129.667	83.6605	42.8242500000001	38.7695	230.5765	38.7695	109.16675	123.45025	123.45025	134.772	31.631625	80.59975	30.5866666666666	39.78975	363.476	726.477333333333	832.501333333333	652.96	204.075	267.33825	222.251	72.43775	53.053	113.24775	145.89575	139.791375	51.0125	153.969666666667	88.7617500000001	67.3365	37.74925	49.99225	213.0755	46.96025	39.78975
125	130.998411442937	130.996602787313	131.00022009856	58.658	58.136	59.18	2	2	25.4833333333333	79.5911999999999	117.346	135.6866	55.098	122.424	58.1628	32.6528	22.4216666666667	38.7726666666667	193.838	20.4033333333333	99.9796	76.5299999999999	87.7372	76.5299999999999	11.2218333333333	74.4892000000001	13.2782	14.2856	195.9168	723.382571428572	816.266666666667	334.6256	130.474666666667	249.981666666667	190.8148	58.1514	25.51	61.284	85.7136000000001	59.1716	27.5454	97.9392	70.403	40.816	25.505	24.4848	202.0392	35.749	22.4708
126	131.047852644199	131.047093847074	131.048611441324	198.952	197.949	199.955	2	2	49.9922500000002	82.6402500000003	141.8078	78.5592499999998	83.6564	102.025	67.3364999999998	62.2352499999998	53.0530000000002	296.892749999999	35.7087499999999	43.8707499999999	138.6112	104.0655	102.025	110.187	71.33	152.0098	51.0124999999999	45.9787500000002	109.1828	43.8707500000002	60.2036000000001	98.9642499999997	96.0445000000004	63.3485000000003	47.9517499999999	84.6766	39.7897499999999	75.5169999999999	96.9237500000004	89.7776	45.9112500000002	126.511	49.9922500000002	32.6480000000001	25.505	92.8382	14.2835	21.4284	33.7177500000001
127	131.052465859106	131.052465859106	131.052465859106	97.951	97.951	97.951	1	1	9.18245454545455	34.7078181818182	14.2838181818182	47.9741818181818	35.7095454545455	40.8109090909091	36.7101818181818	129.574636363636	70.3988181818183	47.9528181818182	7.14190909090909	80.6015454545454	28.5803636363636	24.4865454545455	31.6148333333333	22.458	104.067818181818	19.3748181818182	55.1241818181818	85.6570909090909	10.1981818181818	20.4054545454545	18.3645	7.14509090909091	4.08109090909091	18.3649090909091	12.237	28.5852	27.5473636363636	25.5068181818182	12.2367272727273	21.4161818181818	81.6218181818182	27.5743636363636	16.3243636363636	45.9368181818182	124.528727272727	91.8245454545454	11.223	74.5197272727273	43.8482727272727
128	131.128418863506	131.1263099835	131.13771870343	45.911	44.879	50.995	51	49	29.5882857142857	44.8925714285714	12.2434285714286	36.7302857142857	166.306571428571	223.4165	100.9965	153.2	310.166857142857	403.012857142857	445.864857142857	273.398285714286	36.7302857142857	75.5011428571428	31.6288571428571	18.363	1386.55063636364	1687.44755555556	1153.997	930.392	18.3651428571429	173.448571428571	84.743	21.448	19.3854285714286	21.426	24.4834285714286	11.2231428571429	99.9763333333334	9.1815	24.536	10.2116666666667	174.468857142857	221.412333333333	87.7445714285715	132.618571428571	433.621428571429	147.048	415.547	99.988	161.069714285714
129	132.047319648132	132.046251641775	132.050651421948	92.3465	91.817	92.855	4	4	15.306	41.8282	64.3335	28.5926666666667	10.202	49.0272	38.7663333333334	22.4473333333333	10.202	47.9494	15.305	27.5454	60.1918	134.6136	120.281333333333	67.3464000000001	23.4692	93.8706666666667	36.7272	20.408	17.3428333333334	12.228	12.242	35.6766666666667	39.7878	11.2244	13.2782	43.8743333333333	52.0403999999999	30.61	54.0776666666667	34.6913333333333	13.2496	164.4454	43.8686	40.8159999999999	142.846666666667	10.2016666666667	22.4444	147.948333333333	15.303
130	132.046582099067	132.046582099067	132.046582099067	220.377	220.377	220.377	1	1	18.366	21.4235	17.3456666666667	13.2637142857143	14.2823333333334	24.4640000000001	16.3226666666667	7.14116666666668	8.16266666666669	15.3042857142857	14.284	7.14816666666668	17.3456666666666	15.305	13.2621666666666	11.2236666666666	17.3428333333334	19.3863333333334	14.2823333333334	11.2236666666667	19.3831666666667	13.2643333333334	13.2637142857143	17.3286666666667	19.3691428571428	20.3885714285714	16.3131428571429	15.305	15.3042857142857	13.2643333333334	24.4640000000001	9.18300000000002	14.2846666666667	25.5041666666667	11.2126666666667	14.2846666666667	18.366	13.2643333333334	9.18257142857142	15.3042857142857	13.2621666666667
131	132.051075736321	132.047944143392	132.056444127952	302.005	299.941	304.022	5	5	159.158999999998	129.571750000001	4.08099999999996	7.1414	271.453	666.168833333331	466.368499999999	1310.15683333334	7.15224999999998	21.4305	14.2835000000001	16.3240000000001	5.101	6.12149999999994	3.06075000000001	11.2090000000001	7.14174999999993	2.03750000000002	4.08099999999996	5.10124999999995	3.06074999999997	2.04349999999999	3.06075000000001	6.12149999999994	5.101	4.08099999999996	4.08499999999998	3.06075000000001	1.02025	3.06074999999997	6.13049999999998	5.10125000000002	5.10750000000002	6.12150000000003	3.05699999999997	4.08099999999996	6.12149999999994	4.08100000000002	6.12149999999994	1.02025	7.14174999999993
132	132.053031824344	132.046763128774	132.055253974358	186.714	183.652	194.888	5	5	13.264875	75.4985000000001	9.18337500000001	4.081	164.26025	13.264875	177.5235	588.323625000001	70.3972500000001	9.18225000000001	31.62775	46.966	5.10124999999999	10.2025	14.273	6.1215	218.494	9.18225000000001	5.10125	236.698	13.264875	9.18225000000001	7.14700000000001	10.20375	6.1215	4.081	7.14262500000001	220.374	10.2025	74.4326250000001	11.22275	40.8150000000001	878.435250000001	2.03925	70.3972500000001	74.4782500000001	6.1215	458.09225	173.46375	5.10125	7.14175000000001
133	132.09992078621	132.097473072522	132.109084517867	119.371	115.294	124.483	36	25	275.4675	468.625	452.991	478.4738	438.686	613.1402	434.6265	780.554	1526.34742857143	1989.39	721.2814	1406.92475	591.136	770.399500000001	670.2714	488.6758	551.016	592.76525	848.8064	725.35	435.64675	1030.840875	822.2812	601.918	643.777750000001	676.425750000001	477.477	855.989750000001	804.9378	481.6288	633.57525	406.915200000001	1476.531	904.961750000001	485.639	740.810400000001	1381.3508	1074.5128	631.53475	1403.05	533.721500000001
134	133.060979604595	133.058879267836	133.070168094359	51.018	49.98	58.147	10	9	76.5125	73.4640000000001	59.2412000000001	43.8722857142857	47.9556666666667	37.7523333333334	29.5896666666667	61.27	205.087	182.609833333333	371.401333333333	117.338333333333	88.6902857142857	77.5417142857142	73.5239999999999	72.5028333333334	251.981166666667	228.778666666667	238.758	185.882666666667	64.2705	24.484	39.7911428571428	55.098	60.1898333333334	26.5286666666667	15.3042857142857	24.484	51.0166666666667	44.9313333333333	51.0700000000001	35.6941666666667	79.573	76.5125	41.8268333333334	60.1996666666667	110.178	47.9478333333333	333.633428571428	85.694	61.16
135	133.100143864783	133.100143864783	133.100143864783	384.63	384.63	384.63	1	1	18.3497142857143	33.6694285714286	29.5634285714284	59.2262857142859	22.4462857142857	37.7505714285714	22.4462857142857	52.0345714285714	7.142	11.2152857142857	13.2637142857143	9.18257142857142	37.7505714285714	57.136	34.69275	31.6288571428571	37.7505714285717	65.289142857143	30.6342857142856	57.136	53.0548571428571	37.7505714285717	42.8504999999999	79.6491428571425	54.0297142857145	31.6244285714287	22.4462857142857	57.136	16.3245714285714	20.4028571428572	31.6288571428571	38.7708571428571	48.9325714285716	37.7505714285714	19.3854285714286	16.3245714285714	13.2637142857143	37.7505714285717	15.2925	25.5071428571428	12.2434285714286
136	133.976815710447	133.97632285114	133.980642687098	1069.23	1069.18	1069.27	6	6	530.24499999999	733.379999999987	603.839999999989	676.259999999988	535.49999999999	575.27999999999	616.079999999989	465.119999999992	507.960000000005	487.559999999991	136.679999999998	532.439999999991	547.613333333323	629.339999999989	580.37999999999	649.739999999988	436.559999999992	622.199999999989	563.03999999999	598.739999999989	653.819999999988	431.459999999992	654.839999999988	587.578333333324	504.703333333324	464.099999999992	637.499999999989	465.120000000009	502.859999999991	551.81999999999	422.279999999992	505.919999999991	472.259999999992	475.074999999991	496.783999999992	545.69999999999	483.479999999991	493.679999999991	145.123999999997	554.646666666655	496.739999999991
137	134.045736141279	134.045355360599	134.047564534505	52.021	49.997	52.037	5	5	127.525	163.232	140.921	126.521333333333	3.0612	193.876	3.0612	4.0808	72.4342000000001	136.724666666667	135.704333333333	46.9384	189.596	156.111	177.683	212.2432	5.10100000000001	79.6692	31.6324	14.2996	154.070333333333	70.3915	95.9113333333333	177.538	192.8115	103.036833333333	120.399333333333	112.236666666667	163.264	3.0642	161.344333333333	5.099	2.0404	174.4542	164.273666666667	124.4888	400.991	5.10083333333334	840.617333333334	302.9895	101.933333333333
138	135.116565114444	135.11493700309	135.125742490273	614.192	606.063	621.316	15	10	83.6634285714279	927.744999999994	481.574857142853	944.172750000004	329.506142857146	723.357250000003	462.189428571425	596.867142857138	287.686999999999	503.000857142861	143.860285714287	347.673857142854	467.290857142853	447.853166666665	487.696571428567	245.888857142859	271.408666666665	86.724285714285	74.4808571428565	136.724666666668	261.418666666665	225.493666666669	82.6431428571422	342.831999999998	101.008285714286	54.0751428571424	70.4029999999995	204.057142857141	43.8722857142853	179.578666666665	48.9737142857139	278.537999999998	2427.312	431.58085714286	56.0685714285712	298.908833333332	255.071428571426	696.855142857137	148.944333333336	114.255999999999	61.165714285714
139	136.061613318526	136.061613318526	136.061613318526	73.464	73.464	73.464	1	1	18.3645	6.11325000000001	9.183375	13.2643333333333	9.18225000000001	7.13766666666667	8.16199999999999	13.2643333333333	112.2275	152.035875	121.406444444444	127.53125	10.2022222222222	8.16177777777778	8.16177777777778	6.12133333333333	14.2835	12.243	12.243	13.264875	6.126	10.2025	6.12200000000001	7.14155555555556	6.1215	2.0405	6.118	11.2163333333333	3.06075	9.18225000000001	7.142625	2.0405	15.30375	5.10124999999999	8.16200000000001	3.06075	10.2025	11.22275	16.3146666666667	13.26325	8.16300000000001
140	137.058714714003	137.057515159624	137.06316240557	293.3325	288.713	295.855	4	3	8.16228571428571	16.3245714285714	19.3854285714286	14.2823333333334	16.3245714285714	24.4868571428571	15.3042857142857	26.5051428571427	557.076	694.960499999999	548.913714285714	707.033250000003	12.244	20.4057142857143	28.568	15.305	46.9331428571428	47.9478333333332	47.9534285714285	58.1562857142857	13.2637142857143	18.3651428571428	11.2152857142857	17.3302857142856	18.366	17.3424285714286	6.12685714285716	14.284	5.10142857142857	11.2231428571429	15.3042857142857	10.2028571428571	21.4080000000001	16.3245714285714	10.2028571428571	11.2231428571429	12.2434285714286	15.315	12.2434285714286	9.18257142857142	10.2028571428571
141	137.965925240077	137.961893946802	137.974760618504	1071.27	1070.26	1073.34	112	112	775.128750000007	1263.77999999998	1206.66000000001	1084.42000000001	752.759999999987	1111.79999999998	600.779999999989	716.917500000006	953.700000000001	734.399999999987	1349.46000000001	760.919999999986	674.300000000012	958.799999999983	1198.50000000001	811.783333333338	704.820000000007	1103.64000000001	844.560000000004	823.271428571413	938.399999999983	732.359999999987	783.435714285699	724.199999999987	1033.25999999998	855.780000000004	772.139999999986	674.220000000009	692.580000000002	758.879999999986	1093.43999999998	634.439999999989	752.792857142843	979.200000000014	735.408571428559	734.178888888875	809.879999999986	706.86000000001	1216.52142857141	678.154285714293	961.860000000001
142	138.054681891364	138.053140679413	138.063039957019	58.17	56.113	60.195	11	11	7.13533333333333	4.0816	7.1414	8.1616	5.10166666666667	4.0808	6.1212	5.101	8.15466666666667	3.0605	3.0612	4.08133333333333	6.12120000000001	7.14279999999999	8.16319999999999	6.122	29.5896666666667	7.1414	14.2963333333333	37.7523333333333	8.16133333333334	6.122	1.0202	8.16319999999999	6.116	0	2.0404	6.1212	3.0606	8.1712	13.2626	8.16133333333334	34.6856666666667	15.305	2.04033333333333	1.0202	2.0404	76.515	11.2222	6.1212	3.0635
143	138.052995620342	138.052995620342	138.052995620342	202.03	202.03	202.03	1	1	6.12150000000003	11.22275	11.22275	18.3645000000001	24.4500000000001	39.7897500000002	33.6682500000001	54.0732500000002	23.4657499999999	39.7897500000002	7.14349999999999	16.3240000000001	18.3375000000001	35.7087500000002	27.5467500000001	30.6075000000001	32.6000000000001	39.7897499999999	23.4657500000001	39.7897500000002	10.192	26.5265000000001	32.6000000000001	7.14175000000003	10.2175	21.4252500000001	16.3000000000001	59.1744999999998	54.0732500000002	28.5670000000001	19.3847500000001	16.3240000000001	294.852249999999	131.612250000001	49.9922500000002	82.6402500000003	135.69325	172.42225	79.5795000000003	128.5515	51.0125000000002
144	138.091451616724	138.090394515442	138.099526285474	120.3935	117.342	120.402	8	8	5.10166666666667	12.232	15.305	15.305	128.6964	160.166166666667	141.826333333333	285.693333333333	3.0605	4.08133333333333	3.0605	2.04066666666667	20.3885714285714	51.0583333333333	17.3638	36.726	80.5931666666668	85.708	40.8133333333333	98.9561666666666	7.14233333333333	5.09666666666667	2.04066666666667	7.13533333333333	17.3286666666667	4.08066666666666	4.08133333333333	14.2706666666667	20.4066666666667	12.242	16.3093333333333	11.2328333333334	160.192333333333	89.7893333333333	23.4676666666667	52.037	101.013	125.624	8.16266666666667	121.300666666667	64.2704999999999
145	138.127661765145	138.125663411283	138.135003741866	363.215	359.128	363.239	18	18	125.501	317.308857142859	320.369714285714	369.343428571428	207.118	319.349428571428	177.529714285714	590.745428571428	359.140571428571	324.450857142857	67.3388571428576	65.2434285714288	167.326857142857	129.558142857143	228.512000000001	223.442571428571	31.6022857142858	30.6085714285714	10.2033333333333	25.4892857142857	91.8257142857142	10.2028571428571	16.3245714285715	70.3997142857143	69.3697142857139	11.2231428571429	8.16228571428571	168.347142857143	40.777142857143	77.5417142857142	47.9534285714289	58.1562857142857	498.919714285714	174.476999999999	42.8460000000001	52.0345714285714	101.008285714286	237.726571428571	76.5214285714291	71.42	10.2028571428571
146	138.976989773633	138.97311843069	138.985371029799	1072.22	1069.21	1080.42	64	63	910.305000000016	943.499999999983	721.140000000007	1041.42000000003	911.880000000018	1123.01999999998	936.359999999983	920.521666666649	853.739999999985	685.439999999988	884.340000000012	799.391666666683	1199.96875000001	1167.89999999998	838.440000000008	1058.79200000003	916.979999999984	813.960000000011	781.320000000021	877.61166666665	1203.59999999998	849.659999999985	1053.67199999998	850.680000000008	1158.71999999998	760.92000000002	870.460000000016	775.200000000021	560.99999999999	896.579999999984	1137.29999999998	824.159999999985	858.199999999983	1242.36000000001	829.941666666653	725.219999999987	814.979999999985	829.260000000022	904.174999999983	736.862000000018	853.363333333319
147	139.001679260398	138.999974372304	139.009481840045	91.816	83.66	93.874	19	18	85.7115	105.08575	121.406444444444	110.256	76.565625	111.289	94.8806666666667	40.81	984.997999999999	1138.692	376.462	757.025499999999	117.32875	97.92	124.399333333333	95.91525	74.4782499999999	111.220875	82.7010000000001	81.63	223.428666666667	317.0645	274.439777777778	328.296888888889	165.2805	166.423	186.843	52.03275	58.161375	90.8096666666667	139.770444444444	141.81475	157.13775	81.6800000000001	86.7849999999999	78.5592499999999	438.743333333334	288.722888888889	311.17625	424.458666666667	75.4984999999999
148	139.041461132745	139.037367367403	139.046572248357	237.7155	235.675	238.743	6	6	245.900333333334	383.645333333334	392.81	400.972285714286	297.673142857143	421.378	284.659714285714	224.473333333333	240.759333333334	269.317714285714	576.461428571428	228.544	412.541714285714	373.442000000001	406.073714285714	430.198857142857	258.934857142857	432.601142857143	297.937333333333	242.839333333334	430.560571428571	283.652666666667	292.787833333334	335.634833333334	438.009	298.173714285714	320.145428571429	307.106	325.471142857143	279.297333333334	364.921333333334	288.498285714286	204.033333333334	357.116666666666	277.530666666667	253.814000000001	271.396	292.781	625.435142857143	305.065428571428	295.896666666667
149	139.988905989019	139.985041478297	139.99776585599	1070.23	1069.16	1072.2	94	92	1073.09999999998	1648.31999999997	1285.19999999998	1312.73999999998	1084.25999999998	1459.61999999997	1061.81999999998	921.059999999984	1242.35999999998	1245.41999999998	1194.41999999998	1146.48	1450.76666666664	1739.09999999997	1421.87999999997	1448.40000000002	1017.95999999998	1298.45999999998	1081.20000000002	1151.41833333331	1839.05999999997	1258.67999999998	1101.09999999998	1361.51166666664	1336.19999999998	1138.31999999998	1296.91799999997	1190.34000000002	1203.59999999998	1119.95999999998	1335.17999999998	1128.11999999998	1187.17666666664	1198.49999999998	1098.48199999998	1125.05999999998	1260.71999999998	1027.13999999998	1670.42500000003	1202.87999999998	1276.01999999998
150	140.953989175127	140.950249658872	140.962839588904	1072.31	1071.23	1078.41	111	109	990.785714285727	1945.13999999997	1685.04000000002	2069.56700000001	1089.36000000001	1664.63999999997	1079.15999999998	1506.60714285711	1761.47888888888	952.679999999983	1577.94000000003	1137.30000000001	1590.36428571431	2037.95999999996	1702.38000000003	1596.49285714288	1010.81999999998	1706.46000000002	1451.45999999997	1198.94749999998	1539.18000000002	1198.50000000001	1343.33999999998	879.239999999984	1720.08571428574	1251.54000000002	1315.37000000001	1192.38000000001	849.659999999985	1238.27999999998	1780.92000000002	1127.10000000002	1189.75625000001	1504.50000000002	1098.01999999998	814.268333333318	1248.18571428573	1096.50000000002	1449.97777777775	775.445000000014	690.203999999989
151	140.963096606046	140.961406577223	140.964786634869	43.348	42.844	43.852	2	2	335.674	537.690571428571	476.473428571429	515.244285714286	308.126285714286	340.775428571428	305.022714285714	260.172857142857	881.8675	1153.94314285714	1004.98142857143	516.264571428571	315.268285714286	309.146571428571	365.262285714286	382.607142857143	273.436571428571	375.465142857143	235.686	205.087	356.079714285714	114.277333333333	183.78	315.268285714286	309.146571428571	107.135	180.590571428571	244.868571428572	179.570285714286	257.076	327.786857142857	254.229	229.564285714286	264.254	122.44	135.698	151.002285714286	262.617285714286	319.617714285714	154.063142857143	173.448571428571
152	140.993591255381	140.989686862842	141.002454460511	1069.28	1069.16	1070.32	33	33	1658.16499999997	2388.83999999996	1642.19999999997	1606.03300000001	1558.55999999997	1749.29999999997	1569.77999999997	1432.07999999997	1261.73999999998	1362.71999999998	2174.63999999996	1057.73999999998	1870.67166666663	2319.47999999996	1392.29999999998	1639.13999999997	1574.87999999997	1645.25999999997	1675.85999999997	1568.75999999997	2190.95999999996	1348.43999999998	1571.81999999997	1556.52199999997	1562.63799999997	1220.93999999998	1542.23999999997	1405.55999999997	1556.51999999997	1421.87999999997	1693.19999999997	1606.49999999997	1447.37999999997	1668.38166666663	1491.36999999998	1263.77999999998	1495.31999999997	1080.17999999998	1893.76599999996	1307.81999999997	1524.89999999997
153	140.994786467901	140.993660813935	140.996010797674	38.259	31.633	39.794	10	9	940.9932	1526.294	625.435142857143	594.757166666667	991.3752	1281.45493333333	981.496533333333	972.662625	1553.25693333333	1760.98026666667	2193.57333333333	1174.32693333333	1399.80586666667	1374.2992	752.9445	1329.40746666667	976.0124	1333.48853333333	1054.95573333333	927.1194	1441.652	977.732466666666	940.685866666667	1275.33333333333	1402.86666666667	998.514733333334	1034.618	1029.85266666667	975.374933333333	929.523666666666	1407.4275	979.456	893.7536	1323.878875	1015.16533333333	874.711333333333	1021.07142857143	947.178666666667	1715.52786666667	951.9088	939.727
154	140.994715303988	140.994158410513	140.996276689612	10.201	10.201	11.216	3	3	671.306222222222	832.626	829.46325	825.38225	574.40075	885.649333333333	641.370333333333	646.820888888889	605.00825	659.0815	1041.67525	655.482	961.049333333333	859.682	815.17975	832.592	587.003125	779.5665	738.238666666667	588.283555555555	823.34175	690.690444444444	622.73375	768.24825	725.321571428571	611.12975	655.08075	628.456888888889	729.458888888889	612.15	848.0525	552.9755	538.758	934.523555555556	748.843111111111	688.66875	651.93975	609.072666666667	1153.87133333333	681.527	682.082666666667
155	140.994341667822	140.99423061637	140.994667258569	22.445	21.424	23.459	3	3	495.442285714286	847.82775	783.216571428571	729.504285714286	631.612125	761.772571428571	595.826	518.305142857143	612.15	636.246	1082.617875	628.089	770.315714285714	787.660571428571	844.744	1166.14575	616.231	841.70625	596.867142857143	526.32	815.17975	557.076	642.7575	838.6455	766.127285714285	678.6325	558.565142857143	525.447142857143	702.521625	598.960125	800.924285714286	543.460125	604.5635	859.4385	616.684	648.402	652.96	561.7445	971.312	658.141875	598.907714285714
156	141.016981823812	141.016981823812	141.016981823812	70.397	70.397	70.397	1	1	276.497428571428	428.16	457.088	316.244285714285	211.199142857143	370.052571428571	166.450166666667	134.684	250.779428571428	269.355428571428	751.985666666667	224.462857142857	447.853166666666	320.369714285714	440.763428571428	352.977666666666	287.720571428571	450.966285714286	288.740857142857	289.761142857143	433.924999999999	240.787428571428	220.350857142857	245.900333333333	444.844571428571	216.300571428571	318.084	223.411285714286	270.375714285714	246.909142857143	394.850571428571	236.673142857143	155.083428571428	440.454857142857	291.760857142857	234.665714285714	164.243	242.828	1062.319	175.489142857143	256.091714285714
157	141.017897848205	141.017897848205	141.017897848205	60.2	60.2	60.2	1	1	197.80725	252.00175	298.969875	370.381	80.59975	411.149555555555	111.220875	102.025	205.81275	145.89575	889.633777777777	157.1185	404.019	256.103666666667	324.430666666667	410.19075	147.93625	330.318	228.536	115.302375	210.1715	123.374625	142.846666666667	215.266888888889	237.5435	147.93625	128.562	113.24775	161.1995	120.478	222.44175	113.24775	129.57175	285.67	174.46275	141.81475	134.673	190.78675	1433.56833333333	87.892	155.192
158	141.95826555928	141.956966441165	141.958880705945	1168.22	1164.49	1169.26	9	9	617.100000000009	0	972.400000000012	868.019999999985	450.555000000008	2121.30933333332	0	0	0	0	664.950000000008	437.580000000009	931.760000000017	0	788.726666666681	871.080000000012	0	1025.10000000001	0	0	0	0	0	0	0	582.214285714293	601.800000000008	574.25999999999	621.180000000009	0	984.657142857155	541.620000000008	0	1000.62000000001	0	0	0	530.400000000007	0	544.421428571436	0
159	141.95872552169	141.958022922568	141.959975186728	33.662	25.504	40.808	9	6	763.504	909.0873	1140.6954	1057.3416	669.960818181818	1920.14669230769	677.0808	643.4307	598.8574	640.046181818182	645.1456	581.571	1137.6345	1041.7263	1018.2594	1141.68518181818	656.704363636364	1153.9593	706.028727272727	685.378909090909	1027.0254	617.624181818182	689.7228	1195.7916	539.7916	699.221090909091	698.9055	740.08	681.5604	597.8372	1095.1578	710.109818181818	757.042363636364	1214.871	683.582727272727	568.6413	627.1396	612.18	707.0679	696.1856	649.913727272727
160	141.957072639848	141.95411636945	141.966822702409	1077.36	1072.25	1084.51	83	69	8943.26363636365	12890.3818181818	13885.26	13284.2772727273	8618.94190476193	14080.5304761905	9006.35739130436	8314.84000000002	8035.05909090911	8446.62000000002	7771.94666666669	7850.33333333336	13836.6366666667	13393.4659090909	14622.72	13621.7839130435	8256.67285714288	13800.6	8447.32272727274	8989.26000000002	12035.0668421052	7813.20000000005	8646.54000000003	15899.6424	8830.14000000001	8477.93636363638	9560.32812499996	9358.50000000002	8330.14714285717	8603.70000000002	14034.6090476191	8919.90000000003	3812.76000000005	13786.6333333334	8467.02000000002	6667.50294117644	8014.82000000002	8640.42000000002	7827.31000000001	8301.57380952383	8785.12888888888
161	141.958366160306	141.955733812701	141.968160412457	1110.06	1090.65	1133.72	134	62	2049.18000000001	2066.51999999996	2055.77625000002	2015.94750000002	1166.87999999998	2333.76000000002	1703.39999999997	1341.29999999998	1556.52000000001	1274.99999999998	1340.28000000001	1189.89999999998	2342.42888888884	2121.59999999996	1403.51999999997	2104.79625000002	1206.65999999998	2222.57999999996	1225.01999999998	1477.97999999997	1980.83999999996	1496.13125000001	1112.81999999998	2224.95999999996	1870.68000000004	1275.00000000001	1767.66000000001	1344.75000000002	1301.51999999998	1310.69999999998	2154.83749999996	1328.03999999998	979.549999999981	2070.60000000002	1365.77999999998	1220.93999999998	1116.89999999998	1567.09545454546	1470.83999999997	1351.49999999998	1259.69999999998
162	141.957976908101	141.955435275254	141.96777806613	1139.755	1134.54	1145.79	22	19	961.860000000007	1246.10111111112	1536.77222222223	1340.7188888889	859.860000000006	1396.38000000001	812.940000000006	742.560000000007	831.300000000006	801.681250000007	966.960000000007	835.380000000006	1423.92000000001	1327.44444444445	1129.14000000002	1387.20000000001	723.045000000006	1533.7088888889	878.220000000006	844.458888888894	1358.1788888889	710.940000000005	858.754444444449	1323.96000000001	1308.66000000001	858.840000000006	928.200000000007	1006.81555555556	864.960000000006	895.51444444445	1373.58125000001	813.960000000008	810.762222222227	1542.24000000001	877.200000000006	799.530000000005	798.660000000006	827.220000000006	1005.79444444445	900.660000000006	799.530000000005
163	141.958248128616	141.956287323268	141.967076384263	1152.88	1146.76	1164.12	30	23	746.533750000007	942.613750000008	1149.54000000001	862.920000000012	630.360000000006	1186.25999999998	663.000000000007	642.831250000007	626.026250000006	657.900000000007	781.320000000008	576.300000000006	1029.18000000001	1025.10000000001	800.699999999986	1033.26000000001	612.000000000006	1124.04000000001	694.620000000007	664.020000000007	993.676250000009	586.500000000006	720.120000000007	1190.34000000001	958.799999999983	633.285714285722	770.100000000008	645.659999999988	623.983750000006	598.740000000006	1198.50000000001	673.003750000006	666.060000000007	1161.78000000001	649.740000000006	587.520000000006	632.400000000006	613.020000000006	745.620000000008	653.820000000007	584.460000000006
164	142.963380294714	142.962152901342	142.963598745841	1075.9	1075.4	1077.36	4	4	819.790000000001	1243.38	1354.56	1230.12	739.500000000002	1347.6	839.460000000002	726.887272727274	763.640000000001	793.560000000002	760.920000000002	732.360000000002	1329.22363636364	1234.2	1282.14	1331.1	818.040000000002	873.120000000004	876.180000000002	783.037272727274	1254.6	774.180000000002	819.060000000002	1368.84	1317.99363636364	811.920000000002	793.246363636365	829.260000000002	786.100000000001	810.900000000002	1264.8	835.380000000002	802.434545454547	1331.1	788.460000000002	756.493636363638	749.347272727274	752.760000000002	750.368181818183	802.434545454547	727.630909090911
165	142.989575570627	142.988820810787	142.990330330468	157.128	157.125	157.131	2	2	106.010666666666	180.599	138.742666666667	161.054666666667	109.175666666666	161.186333333333	104.074	120.497666666666	114.258666666667	115.297666666666	211.208999999999	95.8956666666664	176.517666666666	159.016	173.456666666666	169.375333333333	112.218333333333	131.7606	148.968666666666	115.184666666667	161.028333333334	128.541	149.9645	154.045166666666	168.3275	135.704333333333	115.391833333333	84.6876666666669	124.480666666666	111.198166666666	162.392	103.036833333333	88.7690000000002	153.919333333333	137.745	121.419666666666	141.803166666666	118.339333333333	190.771166666666	114.277333333333	109.175666666666
166	143.042708241304	143.042708241304	143.042708241304	148.964	148.964	148.964	1	1	88.7617500000004	147.718750000001	148.9565	113.24775	84.6807499999998	112.2275	95.9034999999997	73.4580000000003	89.7820000000004	72.4377499999998	135.69325	75.4985000000003	123.450250000001	172.422250000001	116.3085	166.2926	75.4985000000003	122.43	91.8225000000004	76.5187500000003	114.268	92.8427500000004	99.9844999999997	123.450250000001	106.106	92.8655000000005	97.9440000000004	79.5794999999998	83.6604999999998	97.8239999999998	141.78	80.5997499999998	80.5997500000003	111.20725	86.7212500000004	92.8427499999997	92.8427499999997	63.2554999999998	127.718750000001	97.9439999999997	95.7625000000004
167	143.958114640921	143.957896987048	143.958617078827	31.6235	27.545	38.768	6	5	5600.20307407407	8119.43371428571	7741.37251851852	7673.00025925926	5905.1935	7331.40503703704	5756.2505	5743.83542857143	5701.17921428571	5960.83214285714	9790.49933333333	5753.39114285714	7658.71351851852	7743.02859259259	7712.33971428571	7431.83822222222	5903.15335714286	7964.35028571429	5738.14637037037	5535.942	7693.04381481481	5550.03377777778	5758.5522962963	7729.414	7679.42175	5834.80703571429	5759.59748148148	5756.53603703704	5922.53471428571	5724.62275	7692.01377777778	5681.97114285714	5717.50035714286	7687.85285714286	5463.48833333333	5799.304	5701.65088888889	5852.4612962963	9246.60966666667	5696.32762962963	5509.4
168	143.959447268656	143.956271849785	143.969327872615	1072.31	1071.2	1089.65	109	77	1312.84166666669	1778.87999999997	2608.14000000005	2322.54000000002	2215.44000000004	2585.70000000001	1261.73999999998	1271.36799999998	1520.81999999997	2186.87999999996	1645.26000000004	1865.58666666664	2514.32166666662	2272.55999999996	1683.00000000003	2387.39200000006	1244.39999999998	1693.20000000003	1548.35999999997	1306.11599999997	2004.29999999996	1571.81999999997	1714.61999999997	1656.47999999997	2583.65999999995	1869.66000000004	2055.59333333337	1899.24000000005	1986.95999999996	1376.99999999998	2722.37999999995	2048.15999999996	1380.72199999997	1670.76000000003	1447.59599999998	1923.7983333333	2051.21999999996	2008.38000000005	2000.21999999996	1849.82000000005	1825.87166666664
169	143.959233290687	143.956285093261	143.968602790573	1162.065	1150.82	1169.17	76	54	1974.72000000002	2620.22500000003	2655.25000000002	2634.66000000003	2225.64000000002	2894.85000000002	2525.72909090909	2125.95333333335	2163.42000000002	2451.06000000002	3727.56250000003	2278.68000000002	2881.50000000002	7691.65923076922	2040.00000000004	2626.50000000003	2118.80555555557	2326.62000000003	1937.99999999997	1943.10000000002	2824.37999999995	2250.12000000002	2078.76000000002	2889.66000000002	2830.50000000002	2078.25000000002	1969.99125000002	1915.86500000002	1954.32000000002	5925.18000000004	2773.33777777779	1465.73999999997	1877.82000000002	2239.91999999996	2062.43999999996	1792.14000000003	2215.44000000002	6548.39999999998	2855.55833333338	2067.01000000002	1356.19400000003
170	143.959618863872	143.956100693778	143.969164831631	1126.32	1112.03	1140.64	106	71	11433.9768421052	4870.24705882357	7780.22321428576	7668.08333333338	5422.24814814818	16417.0754098361	7705.81651162789	5489.54370370369	12936.8779661017	6464.04629629634	11347.5000000001	5921.10000000004	7674.48000000005	10386.2939534883	13273.26	7529.64000000005	5370.20925925925	1925.39285714288	5812.02962962962	5453.87962962962	7653.05999999999	5718.11999999999	5800.73999999999	4728.71999999998	7398.70555555554	9902.14208333334	6069.00000000004	5634.47999999999	5657.95370370374	1564.68000000002	7331.75999999999	1578.95999999997	5493.62666666666	1923.71999999997	5693.66666666666	1475.93999999997	5860.83111111111	5747.67178571432	10888.2310714285	5939.49892857146	10128.4904
171	143.959190254794	143.956410179211	143.969519949617	1103.395	1090.68	1111.07	50	44	1657.95636363637	2565.29999999995	3403.36750000001	1224.00000000002	1719.72	2219.45636363637	2487.77999999999	1557.90727272728	1695.72999999997	1965.25	3568.98	1781.94	1466.75999999997	2448.97916666667	1214.82000000002	2476.56	1626.30818181818	2217.41454545455	1926.78	1843.14	2277.66000000001	1994.70833333333	3275.22	2245.02000000001	2252.12545454546	936.360000000018	1855.875	1742.5625	1743.18	1183.20000000002	2263.35545454546	1646.28	1808.46	2388.84	1940.04	1108.73999999998	1768.21454545455	1772.16666666667	3584.28	1881.9	1861.5
172	143.959698780796	143.956089295555	143.968196667322	1145.75	1141.59	1149.84	23	22	1880.12124999996	2834.60444444439	2511.23999999996	2485.75000000003	1812.53999999997	2502.05999999996	2010.26777777779	2028.60777777774	2197.43111111107	2098.13999999996	3617.93999999994	1941.05999999997	2489.81999999996	2738.70000000002	2507.15999999996	2560.27374999995	1823.75999999997	2481.65999999996	2215.44000000002	2061.41999999996	2873.33999999995	2136.1644444444	2169.53999999996	2469.41999999996	2497.97999999996	1973.31874999997	1922.69999999997	1800.30000000002	1929.83999999997	2002.26000000001	2447.99999999996	2188.92000000001	2105.27999999996	2246.04000000003	2149.4388888889	2170.55999999996	1900.54624999996	1849.25999999997	3246.10000000004	1963.49999999996	2052.43333333329
173	143.96322261722	143.957824946888	143.968329919063	105.103	94.889	112.234	13	11	3062.88335294118	3972.1294117647	3688.15058823529	3298.61088235294	2443.49875	2934.41875	2376.7135	1960.32694117647	3213.83464705882	2835.27475	6020.49525	3046.4225882353	4237.09825	4217.45676470589	4201.3895	16545.8632142857	2658.934375	4836.56105882353	3419.878	2842.57605882353	4557.39105882353	2670.10970588235	3161.81764705882	4271.26729411765	4615.81058823529	2940.48764705882	14013.8304130435	1976.22425	3234.360625	12713.0765052632	4553.01741176471	2509.65207692308	2178.32794117647	3559.60094117647	2948.65	2621.985625	2056.79435294118	2436.32188235294	6088.76423529412	1794.69735294118	2905.81241176471
174	143.966776398971	143.956737743669	143.968094359794	141.816	135.7	149.967	7	5	1574.0736	2051.6222	2070.1887	2017.1008	1499.694	2209.91072727273	1524.9502	1412.32227272727	1354.8256	1508.76927272727	2565.98590909091	1619.17281818182	2268.06627272728	2057.80963636364	2198.532	1973.0668	1610.29290909091	2066.1075	1717.119	1622.23363636364	2118.16	1537.3248	1550.856	2258.88381818182	2220.11345454546	1737.52445454546	1754.95063636364	1435.3854	1704.9213	1639.72145454546	2084.2668	1228.5315	1275.6447	2185.42418181818	1659.98372727273	1525.3485	1311.728	1340.9055	2367.03272727273	1399.8516	1535.51045454546
175	143.960940979574	143.959017424457	143.967829087201	119.371	116.309	122.431	5	4	1246.78914285714	1757.74114285714	1786.676625	1610.97475	1164.10525	1578.32675	1013.14371428571	971.583500000001	1063.13771428572	1126.494	2329.23075	1016.20457142857	1880.9775	1708.133	1861.95625	1885.422	1281.434	1954.799	1388.56025	1126.46857142857	1955.81925	1258.99428571429	1411.022	1899.7055	1773.25657142857	1289.64114285714	1305.96571428571	1162.207125	1386.51975	1398.76275	1785.5	1361.99275	657.531428571428	1649.74425	1142.72	1261.1835	987.723	1019.354625	1939.56314285714	1038.6145	1160.06485714286
176	143.967376878749	143.9668441226	143.967761764109	129.0655	126.512	129.584	4	4	946.931199999998	1265.8464	1233.6636	1231.6228	921.421200000001	1211.591	881.625599999998	763.109600000002	957.135199999998	923.461999999998	1473.4576	896.931599999998	1258.9268	1213.0178	1249.745	1224.48	826.523999999998	1260.9672	922.260800000002	902.033599999998	1244.888	854.089599999998	914.0992	1244.644	1226.7014	950.923399999997	934.686399999998	875.3316	974.291	943.779200000001	1295.4032	872.435200000001	827.382200000002	1269.3776	878.564399999998	867.17	857.998	859.0084	1364.0074	1012.198	925.388399999997
177	143.966571807861	143.956573965841	143.968793116578	161.183	154.065	170.366	7	4	814.279200000001	1043.8692	1065.0888	1020.2	759.177600000001	1005.094	737.6046	644.5034	685.708799999997	607.019	1225.2602	712.239200000001	1089.5736	1038.5648	1029.3818	1936.5294	730.606400000001	996.8864	837.5842	727.708800000001	1084.4726	812.0792	812.0792	1037.5456	1037.7468	845.7458	754.088400000001	733.5238	771.2712	704.076000000001	1035.6996	612.24	669.2512	1036.5264	820.2408	797.7964	759.177600000001	675.3724	1186.7252	755.9682	802.8974
178	143.968715932939	143.968554679384	143.968877186495	77.5385	77.533	77.544	2	2	2883.2265	3807.14247058823	3489.516875	3148.4915	1541.59775	3441.28152941176	2067.153125	1729.32375	2186.9615625	1932.32325	4903.621875	1625.3578125	3849.6390625	3341.31525	3620.86725	3719.8315	2211.6402	3654.834	2393.5065	2661.83225	3954.921875	2366.98	2508.79475	3704.7546875	4035.3359375	2366.255	3035.4296875	2173.353625	2587.31670588235	2672.03475	3804.366875	2820.9384	1529.8125	3280.10375	2380.24325	2059.88475	1513.03075	1320.2035	4071.60517647059	1457.93725	2246.5905
179	144.068568485281	144.068568485281	144.068568485281	266.295	266.295	266.295	1	1	8.16228571428571	9.18257142857142	5.10499999999999	9.18225000000004	11.2215714285714	12.2537142857143	6.12171428571428	11.2231428571429	559.744714285714	661.122000000003	336.41142857143	652.982857142857	10.2028571428571	6.12171428571428	9.18257142857142	6.12171428571428	8.16228571428571	10.2028571428571	12.2434285714286	8.16800000000005	6.12171428571428	9.18257142857142	10.2028571428571	8.15542857142853	10.2028571428571	3.06085714285714	6.12171428571428	4.08114285714289	7.142	3.06085714285714	4.084	1.021	11.2310000000001	8.16228571428571	4.08514285714286	9.18257142857142	11.2231428571429	8.16228571428571	9.18257142857142	12.2331428571429	14.284
180	144.983956494851	144.983910627694	144.984002362008	997.2585	994.708	999.809	2	1	98.9787999999995	169.375333333335	163.232	136.867600000002	98.9594	189.7572	76.4500000000012	71.414	82.5552000000001	73.4544	702.9178	70.3938	159.182399999999	145.917200000003	137.727	142.828	90.7978	220.406399999999	73.3247999999998	88.8617999999995	161.001999999997	59.1831999999997	80.5010000000004	183.636	166.488199999999	65.2928	73.4544	100.097199999999	86.717	74.5622000000012	170.006000000001	106.1008	67.3332	162.2118	75.5095999999996	76.515	69.3056000000001	82.6362	854.01900000001	89.7951999999996	66.3259999999997
181	144.983970113806	144.983970113806	144.983970113806	1044.68	1044.68	1044.68	1	1	133.620000000001	187.884444444446	234.34444444444	161.159999999997	124.304444444442	263.160000000002	151.124444444445	123.554444444445	108.120000000001	112.322222222223	959.844444444426	128.519999999998	231.540000000002	186.863333333334	150.103333333331	173.399999999997	125.460000000001	360.452222222224	89.7600000000006	130.417777777779	191.551111111113	114.240000000001	103.020000000001	331.500000000002	246.840000000002	101.888888888887	121.247777777776	154.019999999997	106.080000000001	124.440000000001	246.840000000002	134.640000000001	105.174444444445	269.279999999995	104.040000000001	123.420000000001	110.160000000001	114.239999999998	1213.62900000001	109.140000000001	109.25888888889
182	144.984577794229	144.984577794229	144.984577794229	1026.33	1026.33	1026.33	1	1	393.516842105261	433.5	483.479999999997	438.826315789476	289.829473684209	691.559999999996	255.887894736842	295.799999999998	253.848947368421	296.973157894735	2047.17578947367	288.659999999998	518.427368421049	430.662105263158	399.839999999998	435.764736842102	279.48	680.339999999996	244.8	301.055263157895	412.079999999997	261.12	257.172631578947	656.879999999996	476.339999999997	259.213684210528	241.864736842104	363.120000000002	228.362105263157	314.322105263158	556.18684210526	323.506842105261	296.82	600.779999999996	234.6	280.644736842105	256.019999999998	289.679999999998	2811.12	230.63894736842	277.44
183	145.050419556467	145.048531102338	145.058012249527	112.245	110.176	113.271	5	5	61.212	72.4342	81.6266666666667	66.313	41.8364	65.3056000000001	44.8448	53.0504	41.8282	34.6936	108.1412	44.8888	60.1918	88.6704000000001	69.3736	90.7978	49.9898	60.1918	45.918	63.2524	95.8956666666666	42.8568	44.9416	63.178	66.313	54.0706	41.779	52.0914000000001	40.816	52.0302	86.6320000000001	53.0504	53.0608	76.425	56.111	42.8568	50.9666666666667	39.7488	85.6968	53.0504	47.9494
184	145.057533358935	145.057533358935	145.057533358935	58.16	58.16	58.16	1	1	324.223714285714	304.0345	61.2085714285714	22.4455	205.077428571428	68.407	232.625142857143	192.82725	172.283428571428	21.426	448.91	196.7635	105.08575	41.83025	59.1745	22.4462857142857	59.1765714285714	33.6694285714286	24.504	48.9737142857143	5.10142857142857	129.576285714286	37.74925	59.1745	135.510375	64.278	54.079875	144.880571428571	21.426	125.624	65.2891428571428	169.414857142857	80.6025714285714	62.2374285714286	114.272	109.16675	59.1765714285714	189.773142857143	305.092125	53.053	23.483
185	145.94087214135	145.932117725474	145.940919876099	1076.34	1075.33	1077.41	3	3	702.780000000019	875.160000000017	893.520000000017	1080.18000000002	824.160000000008	726.240000000019	774.179999999986	546.770000000014	876.180000000017	523.260000000014	735.420000000014	817.020000000016	910.860000000018	947.579999999983	1013.88000000002	952.680000000018	592.620000000016	848.640000000023	686.459999999988	751.94666666668	577.429999999989	782.340000000015	685.762000000017	661.980000000018	857.820000000023	577.320000000011	783.360000000021	855.780000000017	574.260000000015	828.240000000016	756.84000000002	647.700000000017	589.501666666677	935.340000000018	823.140000000016	680.430000000012	770.588000000019	618.120000000012	711.959999999987	712.101666666679	725.053333333349
186	145.955352783203	145.95358845339	145.955505371094	1159	1157.99	1164.11	3	2	834.360000000008	990.419999999982	1230.12000000001	1061.82000000001	872.099999999984	1027.13999999998	757.859999999986	839.459999999985	846.599999999985	910.859999999984	1831.10125000002	964.919999999983	1233.17999999998	930.239999999983	1156.67999999998	1178.10000000001	721.139999999987	1112.82000000001	868.019999999985	792.539999999986	1064.87999999998	850.679999999985	822.119999999985	1058.75999999998	1107.71999999998	830.281250000009	880.317500000008	894.540000000009	902.700000000009	850.679999999985	1558.92818181818	876.179999999984	758.879999999986	1198.50000000001	715.019999999987	844.559999999985	814.979999999985	871.080000000009	1633.26428571425	821.100000000008	753.742857142845
187	145.952846766545	145.952690368652	145.953003164438	1150.9	1150.89	1150.91	2	2	872.147500000008	1027.61250000001	1040.40000000001	881.280000000012	756.840000000008	945.54000000001	900.659999999984	816.018750000009	889.508750000008	982.26000000001	1845.18000000002	835.375000000009	1160.35625000001	1130.16000000001	1126.08000000001	1006.74000000001	861.900000000009	1167.90000000001	855.779999999985	849.660000000008	1119.29000000001	750.720000000008	609.960000000006	1098.54000000001	1062.10000000001	827.220000000008	883.320000000009	784.380000000011	826.180000000006	773.160000000008	1210.74000000001	842.520000000008	906.780000000009	1103.64000000001	854.760000000009	908.820000000009	856.800000000009	819.060000000008	1774.80000000002	751.740000000008	894.540000000009
188	145.95452065572	145.954287346993	145.954753964446	115.793	115.288	116.298	2	2	510.166666666667	693.713333333333	662.088166666666	630.463000000001	420.308666666667	547.919	406.092666666667	367.979333333333	402.011333333333	392.764166666667	851.978333333333	355.076	713.213	686.011333333333	663.108333333333	705.050333333333	470.373666666667	632.606666666667	484.579166666667	502.004	720.237666666668	437.6515	489.138833333334	723.298166666668	880.475749999999	500.983666666667	519.86	388.043333333333	519.264833333334	528.532666666667	734.64	508.541000000001	309.877333333333	621.383	489.76	412.147333333334	317.012666666667	435.326499999999	789.608999999999	358.137	462.211
189	145.953822991168	145.953770683299	145.953875299036	106.611	106.106	107.116	2	2	818.658500000001	930.130999999999	954.011666666666	690.690444444444	654.982666666666	806.063333333333	516.971	501.676	755.542125000001	796.793555555554	1750.70133333333	753.964749999999	1168.15444444444	1110.00177777778	1186.51844444444	1108.98155555556	758.107666666666	1467.0476	902.896666666665	658.061250000001	1154.62533333333	638.676499999999	807.575999999999	1103.15911111111	1211.00377777778	683.567500000001	774.348666666667	495.882	946.363999999999	815.157555555554	1145.08566666667	848.270222222221	545.900625	930.543999999999	742.741999999999	768.812999999999	623.355777777778	564.244333333333	1557.92175	530.226666666666	711.114250000001
190	145.954238325989	145.953542184139	145.954934467839	96.921	96.913	96.929	2	2	672.326444444445	868.209111111111	812.185333333334	928.088999999999	550.98	696.830749999999	557.757666666666	260.156666666667	748.843111111111	658.114999999999	1701.73066666667	732.599333333333	878.985333333334	751.985666666667	880.992000000001	952.991333333334	651.922	1149.2019	760.148333333333	660.672	1029.51633333333	682.528666666667	698.928333333333	1055.355	1176.4059	626.416444444445	859.485333333334	539.029333333334	688.65	699.872444444445	944.211333333333	708.034222222222	261.176888888889	588.456	611.179666666666	541.738	261.376	279.571333333334	1387.65333333333	251.138666666667	622.948444444445
191	145.95387132097	145.953651087492	145.954599761131	85.69	77.538	85.7	3	2	641.737249999999	758.045749999999	865.713777777778	833.521555555556	595.178222222222	914.218666666666	605.057666666667	367.28	324.00225	366.259777777778	1184.607	332.628666666666	1031.557	895.852666666666	930.543999999999	943.705555555556	637.034666666667	1041.318	583.948444444445	728.438666666667	1023.39433333333	514.205999999999	691.710666666667	1058.08566666667	1017.27233333333	589.044875	864.222333333333	595.809777777778	607.032222222222	664.236999999999	987.682666666668	744.309000000001	334.97	833.521555555556	527.857	455.019111111111	347.895777777778	379.688	856.519999999999	362.218333333333	610.092888888889
192	145.954243390264	145.954012394798	145.95447438573	1133.54	1132.5	1134.58	2	2	1451.46	1813.56000000002	2040.31266666666	2107.59062499999	1485.12	1970.63999999999	1382.10000000002	1398.42	1607.55000000002	1738.19533333333	3418.98374999999	1343.34	1884.95999999999	2007.65133333336	1935.95999999999	1936.97999999999	1425.87133333335	1884.15066666666	1539.18	1376.87933333335	1941.06000000002	1538.16000000002	1104.66000000001	1866.79933333335	1880.87999999999	1525.83437499999	1354.56	1408.46249999999	1381.98266666666	1415.66466666668	1888.23333333333	1574.88	1471.80133333335	2222.57999999999	1321.92000000002	1606.52933333335	1563.66133333335	1559.57999999999	3180.39733333337	1433.01599999999	1518.75200000002
193	145.954824894399	145.941266047046	145.964686601188	1069.255	1069.16	1077.38	58	57	1432.37666666664	2081.81999999996	1421.87999999997	1463.50399999997	1462.67999999997	1500.41999999997	1546.31999999997	453.768000000011	1402.49999999997	1696.25999999997	1721.75999999997	1395.35999999998	1696.9883333333	876.179999999984	1558.55999999997	1598.33999999997	1553.45999999997	1549.37999999997	1767.66000000002	1415.75999999997	2076.71999999996	1422.89999999997	1681.97999999997	1587.58166666664	1223.95666666664	1521.83999999997	1537.13999999997	1458.59999999997	1494.29999999997	1396.37999999998	1605.47999999997	1526.93999999997	1360.67999999998	1419.83999999997	1425.19999999998	1586.09999999997	1415.75999999997	1357.61999999998	1689.36599999997	1568.76999999997	1638.7533333333
194	145.954600293832	145.952978269973	145.964530960886	34.1775	18.362	40.809	32	27	1613.643	2377.14823529412	2174.15275	2255.823	1661.48417647059	2135.47558823529	1644.71411764706	1720.08394444444	1608.44723529412	1657.40441176471	2826.110625	1616.14588235294	4473.49775609756	5520.34145833333	1987.47946666667	2201.79470588235	1646.18505882353	2256.76047058824	1760.00735294118	1664.544	2102.239	1535.49988235294	4115.29036170213	2157.92205882353	3754.57411764706	1537.05135294118	658.084285714286	1716.796375	922.280888888888	2393.60109677419	2151.05594117647	965.528142857143	1717.155	2141.87647058824	1618.18647058824	1521.69705882353	1647.894	1635.04125	2834.37705882353	3110.30470588235	1570.23264705882
195	145.953824373312	145.953575154443	145.954292864699	10.201	7.14	14.282	5	4	1605.37506666667	2211.93813333333	2228.11533333333	2171.43806666667	1707.9264	2300.8192	1529.8	1526.98857142857	1751.79786666667	1780.36533333333	2890.41546666667	1668.136	2191.5328	2007.5202	2168.06666666667	2107.87093333333	1616.1024	2127.395	1762.3296	1550.19733333333	2199.69493333333	1734.45333333333	1745.34	2188.472	2214.99893333333	1734.45333333333	1755.54666666667	1672.21706666667	1645.69013333333	1703.84533333333	2261.66266666667	1588.5552	1591.616	2236.7138	1765.06133333333	1686.5008	1707.9264	1667.591	2827.24666666667	1726.2912	1699.09786666667
196	146.063471972875	146.06006705119	146.072846070695	143.856	139.775	144.894	37	37	354.344833333334	650.866333333334	478.536333333332	442.165166666665	315.268285714286	378.526	276.923285714285	493.472571428571	1079.3716	1209.06133333334	919.320333333335	1317.18885714286	429.540285714286	741.124571428571	408.114285714286	287.720571428571	312.207428571428	327.511714285714	208.114	337.675166666667	266.524499999999	82.6335000000001	85.704	159.172	350.994666666668	139.779142857143	64.224	588.704857142857	249.97	284.420571428571	315.2315	106.109714285714	1006.9696	924.346500000001	258.132285714286	460.148857142857	1200.864	1195.78971428571	1089.66514285714	1275.41666666667	1329.43228571429
197	146.063129213983	146.060953449401	146.072101903224	91.8315	84.681	95.904	26	26	204.05	362.18875	418.3025	127.625	417.333375000001	366.539	270.451428571429	485.656000000001	360.14825	365.2495	32.6491428571429	519.30725	523.406571428571	726.418000000001	595.346285714285	502.050857142857	236.698	583.603428571429	392.064	216.293	174.46275	30.58875	47.9467142857143	66.2756250000001	263.2245	91.8899999999999	54.1205714285714	270.375714285715	409.12025	311.17625	398.673375000001	294.862571428572	1127.62844444444	932.401250000001	419.631	588.684249999999	912.13542857143	1072.32028571429	840.113777777778	626.4335	353.0065
198	146.059176727181	146.057883517377	146.068670178611	156.117	154.047	157.131	9	9	22.4253333333333	27.5444999999999	12.244	21.4059999999999	33.6709999999999	23.4692	23.4446666666667	52.0795000000001	734.639999999998	691.6956	177.5148	618.2412	22.4444	26.5304	20.404	23.4676666666667	57.1984	63.3123333333331	44.8976	65.3056000000001	21.4059999999999	72.4436666666665	65.3056000000001	49.9963333333335	27.5454	47.9494	65.2928	42.8469999999999	114.258666666667	17.3468	103.137833333334	17.3456666666666	172.436333333333	94.767	118.339333333334	166.287166666667	262.225666666666	119.379	47.9494	272.3845	77.5656000000001
199	146.165441369498	146.161451268552	146.174378950517	43.876	42.833	46.931	79	79	912.1035	1409.0343	1394.7501	1970.1993	1335.47088888889	2295.45	1789.5185	1939.512	64.232	86.72125	16.324	152.013111111111	1786.49754545455	2100.7977	2000.75481818182	1941.579	891.80775	808.066285714286	484.61875	835.6257	601.918	735.6363	410.442	559.314588235294	1082.45577777778	754.985	546.854	1726.216	1190.777625	794.839666666667	1064.903	731.977333333333	1925.27914285714	1725.19577777778	1179.409	1147.875	977.519250000001	1202.59975	701.350666666666	1068.20175	1462.0899
200	147.043843013693	147.041508679949	147.051789836686	295.869	292.822	296.926	8	8	93.855333333333	184.650166666666	209.168333333332	253.042666666667	14.2823333333334	250.961000000002	79.5756	11.2236666666666	1146.80114285714	1253.78483333334	298.957666666667	731.4834	153.025000000001	203.258599999999	167.345600000001	181.589666666668	23.4676666666665	133.6462	77.5453333333328	55.0979999999996	93.8553333333339	43.874333333333	51.0083333333332	98.9723333333326	95.8956666666673	72.4436666666668	38.7726666666664	192.843	54.0176	19.3831666666666	138.765333333332	18.3671999999999	12.242	212.194666666668	49.9881666666665	58.1589999999996	117.338333333333	44.9313333333334	63.2524	89.7893333333335	55.0439999999999
201	147.0513335571	147.04882383441	147.053843279791	282.605	280.556	284.654	2	2	8.17119999999995	15.32	19.3838	13.2470000000001	54.0811999999997	20.4079999999999	35.7139999999998	89.7893333333335	21.4269999999999	10.2139999999999	24.508	89.7952000000006	19.3875999999999	30.6100000000001	21.4032	18.3851999999999	30.5800000000002	11.2222	8.15466666666672	31.5993333333333	18.3636	16.3253333333334	9.18149999999997	8.16933333333335	13.2651999999999	11.2222	10.2016666666667	18.3636	8.1616	23.4446666666668	21.4235000000001	12.2424	176.517666666665	11.2236666666667	9.18300000000002	22.4253333333335	12.2567999999999	140.815199999999	24.4608	14.2823333333333	10.202
202	147.075375472798	147.070572393748	147.085478665919	55.076	49.992	59.18	75	69	1350.9765	1619.13675	1043.608	900.912285714286	788.65325	755.645714285715	712.6305	1464.955625	1878.9385	1287.42028571429	3765.276	1050.085	1228.4975	1319.04471428572	1266.04	971.357333333333	1654.8455	949.906461538461	2527.72088888889	1585.87183333333	486.608142857143	195.894857142857	195.894857142857	551.974571428571	523.70175	206.0905	118.353142857143	774.396857142857	466.25425	501.451285714286	620.333714285714	581.5425	1323.37233333333	1186.55075	379.533	753.96475	1833.45342857143	1047.83342857143	2675.18914285714	1475.161	745.33
203	148.060845024595	148.056956250639	148.070902592785	53.201	52.014	60.205	94	88	1103.8564	1510.86683333333	1519.248	1495.56433333333	1128.3412	1872.514	898.796200000001	1642.43	856.968000000001	845.8287	1096.715	783.030857142857	1493.32333333333	1306.8762	1680.35175	1559.83483333333	693.826666666667	965.223	673.42	670.0384	1142.624	641.684833333334	471.332400000001	813.205666666667	936.628090909091	630.4836	575.374	1509.00257142857	783.513600000001	932.538200000001	1055.58475	858.156400000001	1857.68014285714	1687.55257142857	823.462799999999	1145.9092	1662.2316	1556.77433333333	1535.35083333333	1597.792	643.199333333333
204	149.050226576683	149.045749664307	149.054703489059	844.7415	841.695	847.788	2	2	48.9706666666668	105.082888888889	125.501	94.8806666666668	60.1931111111105	122.36	43.8707500000002	84.6231111111105	111.289	153.05	56.1122222222223	98.9076666666669	98.9723333333332	103.045249999999	136.888444444444	95.9008888888879	48.976	87.7486666666666	69.3297777777781	47.9504444444445	98.1333333333338	64.2809999999999	90.859111111111	80.5536666666668	89.7893333333332	80.6502222222221	66.3577777777777	61.2199999999999	82.5929999999992	65.2942222222223	92.8503333333333	65.2942222222223	59.2115555555555	115.297666666667	98.9615555555557	124.467111111111	84.6323333333325	59.1793333333333	69.3373333333335	113.244666666667	119.300999999999
205	149.953682274636	149.951994614265	149.962663323216	43.87	42.844	44.896	12	12	53.0548571428571	91.83	33.6694285714286	33.6694285714286	47.9534285714286	49.9963333333333	80.5931666666667	56.1183333333333	556.055714285715	572.3322	461.169142857143	202.026	41.8317142857143	92.846	35.7116666666667	36.7302857142857	48.9737142857143	35.7116666666667	34.6897142857143	57.136	22.4462857142857	8.16228571428572	20.4233333333333	16.3226666666667	12.242	12.2434285714286	20.4057142857143	46.9331428571429	21.427	20.4033333333333	13.2751666666667	10.2116666666667	79.5711428571428	60.1996666666667	18.3651428571429	35.7116666666667	101.008285714286	61.33	136.858666666667	82.6431428571429	36.7302857142857
206	150.057666251721	150.056335019394	150.068221071933	87.742	83.655	88.774	26	26	178.565625	309.13575	409.421	519.30725	385.992000000001	408.114285714286	322.399	729.495	391.488	348.937714285715	179.570285714286	409.134571428571	458.108285714286	576.461428571428	467.33175	414.236	192.834	208.284	91.9028571428573	195.894857142857	186.70575	76.5187500000001	81.6200000000001	163.245714285715	175.483	76.5749999999999	42.852	270.375714285714	105.089428571429	178.565625	158.13875	140.917714285715	920.941999999999	376.485428571429	109.262285714286	144.880571428572	445.84925	498.780000000001	175.341714285714	354.070125	203.036857142857
207	151.0352828778	151.034306974493	151.044227069357	45.8985	43.859	45.921	10	10	228.554666666667	384.665666666667	398.885166666667	345.876857142857	304.045142857143	425.479	314.262666666667	357.058333333334	263.233714285714	296.903142857143	284.6265	271.408666666667	350.978285714286	352.3025	394.8045	417.004714285714	294.828166666667	283.652666666667	212.219428571429	244.868571428572	380.566571428572	250.990285714286	244.098666666667	438.743333333333	340.791333333333	250.990285714286	263.233714285714	388.728857142857	304.059333333333	279.571333333333	382.9375	277.757333333333	447.853166666667	451.933833333334	233.645428571429	261.205333333333	393.830285714286	405.800166666667	361.493	393.784333333334	198.965
208	151.949055128995	151.948505457592	151.949604800397	43.873	43.87	43.876	2	2	41.8336666666667	77.5453333333333	92.8382	75.4948	55.098	112.236666666667	62.2403333333333	52.0285	317.323666666667	385.686	243.8278	105.094333333333	83.6564	84.7762	90.7948333333334	92.8503333333333	61.21	60.1996666666667	44.8946666666667	55.098	80.6115999999999	53.0486666666667	36.7704	93.8706666666667	77.5453333333333	48.976	47.9588	75.4948	77.5453333333333	53.0573333333333	76.605	34.7196666666667	97.936	89.7746666666667	53.0486666666667	81.6266666666667	77.5352	85.8816	105.2042	94.8786	40.8133333333333
209	153.999034949711	153.999034949711	153.999034949711	59.18	59.18	59.18	1	1	10.192	75.4948	77.5504000000001	132.643333333333	45.909	73.464	35.714	22.4444	7.133	11.2244	28.5646666666666	9.1818	48.9792	48.976	38.7663333333333	64.2726	7.1414	11.209	8.16320000000001	4.0816	161.2232	473.3728	588.732333333333	377.461666666666	113.109	126.5048	161.212666666667	23.4646	18.3636	32.6848	73.4688000000001	61.212	8.16319999999999	14.2828	55.1016	23.4646	7.1414	10.202	16.3253333333333	18.3888	14.2996
210	153.998822530111	153.998822530111	153.998822530111	67.342	67.342	67.342	1	1	86.7242857142858	66.3185714285714	148.961714285714	243.83975	64.278	139.6715	80.6702857142857	52.0345714285714	13.2525714285714	12.2434285714286	43.8661428571428	9.18128571428572	67.3388571428572	73.458	66.31625	84.7548571428573	11.2231428571429	21.423	10.1942857142857	11.2231428571429	334.653714285714	493.818285714286	653.98025	507.010999999999	158.144285714286	202.016571428572	151.9055	41.8317142857143	35.71	72.4402857142857	138.758857142857	89.7851428571428	17.3448571428572	37.7188571428571	60.1968571428572	38.7708571428571	15.3042857142857	29.5882857142857	34.663	26.546	13.2637142857143
211	154.968570602285	154.963954029467	154.979205322266	1071.29	1071.22	1074.39	68	68	751.946666666652	1239.29999999998	1147.49999999998	549.780000000015	740.519999999987	1192.37999999998	843.539999999985	826.335714285699	928.199999999983	828.239999999985	1338.24000000002	828.239999999985	1014.51499999998	1222.97999999998	1065.90000000001	1131.18000000002	770.099999999986	1221.96000000001	934.319999999983	813.057142857127	1278.06000000001	869.039999999985	866.923333333317	952.679999999983	1072.01999999998	884.340000000012	828.571666666651	793.560000000011	1018.97999999998	835.379999999985	1202.57999999998	785.399999999986	728.448333333319	942.480000000018	973.754285714269	1008.748	951.659999999983	726.24000000001	1433.06428571426	861.265000000015	898.537499999985
212	155.0027043568	155.0027043568	155.0027043568	1076.36	1076.36	1076.36	1	1	1606.13583333333	2346.95833333333	2408.22	2361.24416666667	1660.21791666667	2351.04	1660.21791666667	1694.91208333333	1775.525	1932.9	2688.79791666667	1741.14	2345.93791666667	2318.38666666667	2314.38	2328.59083333333	1592.87041666667	2290.92	1727.88	1634.7075	2176.54875	1654.44	1795.2	2582.64	2330.7	1798.99458333333	1787.77	1709.52	1814.02083333333	1703.4	2387.775	1674.50375	1679.60583333333	2263.28416666667	1735.02	1674.50375	1785.72916666667	1633.02	2641.91666666667	1817.36208333333	1673.13625
213	155.071075418969	155.06825234475	155.079658819705	293.811	285.669	296.898	16	14	14.284	29.5882857142857	36.7259999999999	27.5477142857143	20.4057142857143	37.7505714285714	22.4462857142857	41.7965714285712	1430.44057142857	1753.953	1509.00257142857	1784.41725000001	36.7302857142857	30.6085714285714	28.568	20.4057142857143	52.0345714285714	65.2982857142857	92.846	89.7851428571428	17.3456666666667	23.4665714285714	15.2935714285714	29.5634285714284	22.4462857142857	18.3651428571428	16.3382857142858	25.5041666666668	17.3448571428571	14.284	22.4462857142857	15.3042857142857	24.4662857142858	17.3448571428571	21.426	19.3854285714286	19.3854285714287	32.6773333333334	12.2434285714286	27.5477142857143	13.2637142857143
214	157.009726583348	157.00831352776	157.011139638936	58.673	57.134	60.212	2	2	186.555428571429	229.564285714286	298.93325	296.903142857143	275.477142857143	326.491428571429	271.396	284.659714285714	148.836571428571	174.468857142857	176.509428571428	195.894857142857	183.651428571429	281.598857142857	256.091714285714	212.219428571429	61.2171428571429	119.273142857143	57.184	76.5214285714286	242.8195	649.922	424.438857142857	299.964	155.972571428571	257.112	171.408	275.4675	132.637142857143	182.759	210.1715	157.102	362.201428571429	315.268285714286	137.738571428571	155.083428571429	156.09825	360.192375	244.868571428572	140.799428571429	109.262285714286
215	157.975042847381	157.971653101909	157.985720526463	88.755	84.675	89.788	81	81	287.720571428571	907.113375	712.757714285714	1050.94333333333	519.773833333334	1142.499	671.379333333333	652.982857142857	329.321571428571	294.828166666667	701.956571428571	421.0535	797.863428571428	870.303714285716	717.260857142858	626.4028	664.164666666667	695.398285714285	368.323142857143	802.8974	832.524000000001	716.215499999999	623.37275	905.981999999999	779.470999999999	686.037333333334	594.826571428571	785.554	544.8135	541.771714285715	700.911749999999	558.096285714286	505.065	714.116666666668	419.689714285715	451.986571428571	368.271571428572	368.323142857143	514.8475	516.264571428572	686.609555555555
216	158.959540739703	158.958612965677	158.960595556052	289.733	287.704	291.802	4	4	583.058666666665	652.906666666665	674.330166666671	626.382333333331	514.247999999996	771.371999999995	515.689166666663	473.357333333332	335.360666666669	365.279333333331	461.190666666668	344.816333333332	627.504999999996	685.551999999998	656.074333333335	639.748999999995	478.53633333333	729.419166666671	380.895166666664	489.679999999999	623.423666666662	332.628666666664	436.274666666666	780.809333333332	470.3122	377.461666666666	496.90233333333	554.970666666665	374.768166666664	487.639666666665	703.009666666662	515.26833333333	450.545333333336	719.217499999998	350.937333333332	353.035333333331	298.957666666667	435.682333333334	374.462333333334	338.750666666667	393.784333333332
217	158.960051290648	158.95918878751	158.960913793785	275.7175	274.435	277	2	2	553.020666666668	653.013333333335	598.837833333332	569.811000000001	435.68233333333	623.423666666662	414.187666666665	317.323666666667	356.096333333334	365.279333333334	500.983666666668	365.279333333334	620.362666666668	612.200000000001	557.102000000001	597.382500000001	436.702666666668	758.107666666668	469.276666666665	458.129666666668	664.128500000004	444.865333333334	539.66816666667	728.518000000002	676.012333333334	446.906000000001	484.658333333334	460.738666666666	411.194333333334	450.334500000001	716.156999999998	473.434666666663	343.796166666669	634.647333333335	407.046499999999	371.401333333334	325.433166666666	380.584333333334	493.841333333334	357.116666666668	475.397666666665
218	158.961042599293	158.956264672351	158.97114145765	1077.46	1072.26	1086.55	71	60	9541.2444827586	11766.8613636364	11493.36	11273.04	11247.75	11394.3954545455	10206.3943333333	4640.95000000003	8183.02500000002	8616.96000000002	9328.99545454547	7968.76727272729	11127.0363636364	11378.0681818182	11911.56	11190.3045454546	8700.39545454547	11604.54	7901.37954545456	8612.88000000002	12234.2814285714	8302.80000000002	8213.04000000002	10592.7	11316.9	7970.77045454547	9433.90258064513	9469.68	8787.55703703702	8577.18000000002	11419.9068181818	4713.42000000003	8605.4931818182	11287.2477272728	8058.00000000002	8218.74090909093	8075.87727272729	8739.36000000002	9245.35272727274	913.667999999982	8084.99545454548
219	158.964789268941	158.958894767928	158.971221923828	1097.87	1089.71	1105.96	28	22	1885.98000000002	2408.21999999996	2171.17750000002	2391.90000000002	1805.40000000002	2363.17249999996	1871.69999999997	1921.99249999996	1722.77999999997	1861.73875000002	1961.46000000002	1537.13999999997	2228.70000000002	2377.46999999995	2245.02000000002	2255.22000000002	1771.73999999997	2415.25625000002	1615.73749999997	1809.65499999997	2360.27999999996	1694.25374999997	1676.87999999997	2236.53749999996	2253.89875000002	1638.12000000002	1658.49500000001	2834.57999999995	1655.46000000002	1846.19999999997	2194.01999999996	1862.52000000002	1841.09999999997	2268.48000000002	1645.25999999997	1772.75999999997	1677.91375000001	1752.36000000002	2008.37999999996	1660.56000000002	1708.44374999997
220	158.961146377898	158.960169762186	158.962189953004	395.844	386.675	404.015	26	22	930.955666666669	983.521000000004	1142.77333333333	985.534666666668	810.144666666666	4077.3353125	842.233333333337	854.5086	784.610699999998	654.389777777781	756.47866666667	689.670222222224	1077.47200000001	3223.49625	867.242857142857	1057.97044444445	877.372	1249.09166666667	711.172333333333	960.102300000003	867.242857142857	839.6246	813.205666666671	1278.33844444445	1152.97666666667	723.337555555557	658.084285714285	887.689999999999	719.72666666667	868.7844	1262.01488888889	866.168666666668	881.0208	1544.74584615385	773.387399999998	737.081777777781	704.029999999999	748.843111111108	754.964444444446	741.758100000002	739.741666666671
221	158.961145743214	158.959879302979	158.969695833971	463.214	457.058	468.857	19	17	785.808142857145	953.933750000004	991.683000000004	744.704285714288	669.283999999998	4533.14613157894	737.640749999998	685.187999999999	626.433500000003	608.515999999996	659.969749999996	582.583142857143	983.223000000001	948.832500000004	832.553142857142	926.047000000001	731.519249999998	1094.862375	619.931999999999	730.498999999998	956.290999999994	617.326875000001	732.001000000001	995.798857142857	936.622285714285	680.006500000001	798.366374999998	804.977249999998	686.628249999998	697.338000000001	1066.16125	835.687124999995	697.850999999998	1165.83925	619.856	553.381999999999	629.494250000003	682.547250000003	667.7725	619.747000000001	591.817499999997
222	158.960948202847	158.958436281942	158.96239053286	336.695	327.466	343.83	23	17	887.593333333335	1093.67822222222	1043.462	1000.947	708.034222222224	3354.32682758621	655.963500000003	743.823000000004	669.921000000002	635.18311111111	763.209333333333	624.444000000003	1091.63777777778	1027.36377777778	913.123750000004	1012.41866666667	735.660333333333	1324.90399999999	711.559555555555	785.14333333333	1059.106	690.765666666666	797.314222222221	1229.718	3888.25	765.166666666668	664.206	835.652999999999	709.131666666666	728.91466666667	1145.562	709.595000000001	728.914666666666	1202.842	741.701555555557	703.009666666666	671.379333333333	747.82288888889	752.924000000001	659.135333333333	731.499333333335
223	158.961046019047	158.959542324668	158.96945855754	1112.645	1107.97	1120.22	18	16	967.980000000014	1265.55000000002	1147.0642857143	1214.82000000002	962.880000000013	1217.54285714287	920.039999999984	915.960000000013	891.480000000012	863.940000000012	1032.24000000001	854.760000000012	1151.58000000002	1144.43999999998	1185.24000000002	1202.58000000002	927.180000000013	1110.55166666669	779.279999999986	943.500000000013	1097.52000000002	825.314285714296	823.140000000011	1208.02571428573	1170.96000000002	838.440000000012	851.700000000012	958.475714285729	813.960000000011	923.100000000013	1144.44000000002	928.200000000013	921.328571428583	1213.80000000002	748.68000000001	842.520000000012	854.760000000012	915.960000000013	967.980000000014	816.000000000011	764.028571428581
224	158.961309845124	158.959946508687	158.964375764421	368.34	365.29	374.439	13	13	1864.584	927.407249999997	878.466	790.721428571428	581.562857142857	930.738285714281	734.580000000003	608.068999999998	480.554571428571	470.351714285714	639.696749999998	553.788499999999	1015.273125	919.245249999997	911.083249999998	985.682250000001	619.833714285711	587.750399999997	629.494249999998	645.840857142857	822.350285714285	583.113142857145	729.568124999996	1100.84975	828.911571428571	614.212	687.094857142854	716.240571428571	636.636000000003	694.790250000003	1063.1005	653.531428571426	615.14614285714	1076.49562499999	581.562857142857	626.433500000003	556.055714285714	606.558857142859	717.763000000001	685.104	641.737250000003
225	158.960848817056	158.959966309066	158.96225274839	420.362	415.232	427.526	16	15	943.705555555557	2462.4665	1163.142	948.003555555557	802.914888888885	2432.69999999999	847.896999999999	783.615999999999	734.615999999998	676.616	719.256666666668	682.602999999999	1087.67533333333	1053.31566666666	1020.7197	1048.45288888889	844.725600000005	1247.86766666667	739.741666666666	949.899300000003	1113.476	739.059200000002	836.673333333333	1235.27555555555	1100.51822222222	778.514333333333	913.6512	928.402222222224	749.944999999999	796.793555555557	1255.01	847.896999999999	816.16	1291.565	707.571555555555	720.747555555555	694.204444444448	826.949666666663	776.389111111113	736.841111111111	701.530666666664
226	158.961258618774	158.960068963711	158.962539672852	357.584	348.954	363.215	18	15	1470.6846	1533.48942857143	1522.26628571429	1431.46085714286	1084.56371428571	1679.39028571428	1274.91666666666	985.596	923.990571428573	977.844285714287	1145.78085714286	1118.79373333333	1715.6286	1630.8734	1012.06044444445	1537.0236	1205.049	844.698000000005	1113.11093333333	1163.168	1674.845625	1042.659	1220.17628571429	1835.494	2520.07363636363	1233.5024	985.583454545456	1308.46414285714	1148.44493333333	1133.53742857143	1736.52628571429	1267.1712	1028.448	3640.06596774193	1049.874	1037.04571428571	1016.63142857143	1114.152	1257.9888	1012.12342857143	1163.104
227	158.960914051465	158.960192418981	158.962086079588	409.105	405.07	412.183	11	11	957.072666666666	1083.476	1120.204	1133.5533	821.341499999998	1364.1411	918.270000000003	754.108444444442	728.517999999999	737.676900000002	772.392333333333	689.175000000002	1130.40622222222	1069.19288888889	1040.96511111111	1055.02466666667	790.758333333333	1381.4862	733.619666666666	856.986666666668	4347.77275	730.224666666666	897.795555555557	1237.52955555555	1205.246	849.282000000002	884.629000000005	951.245333333332	805.016700000002	829.440666666668	1193.17688888888	920.8518	778.429555555557	1291.742	767.290666666666	710.707666666664	773.3116	829.503899999998	772.392333333333	742.721777777779	707.013999999997
228	158.961057748368	158.959385746264	158.964287083811	380.543	377.488	384.653	11	11	1499.308125	847.827749999998	1092.96355555555	1063.76622222222	764.146444444441	1260.11166666667	840.663111111107	658.061249999998	597.154999999997	651.992999999999	727.497666666666	594.854333333333	1141.62866666667	1212.45572727273	2688.4378	988.057000000002	767.809000000002	1239.35911111111	745.248888888888	835.562000000002	1061.14666666667	680.562333333333	825.359777777779	1203.86222222222	1106.64355555555	737.700999999999	892.791666666666	903.916888888885	767.207111111108	887.138999999995	1222.35933333333	921.260666666668	750.883555555552	1244.67111111111	648.335	710.074666666664	703.95333333333	794.839666666666	789.222000000002	683.54888888889	707.014000000001
229	158.960670989339	158.959797737294	158.962310791016	436.15	428.519	441.782	16	13	999.81777777778	746.884000000002	1103.577	981.480500000004	695.810499999998	976.413428571428	849.845111111113	814.137333333335	687.629777777779	693.826666666666	784.55088888889	683.176666666668	1084.49622222222	1075.74833333334	1067.591	1096.73888888889	806.502222222221	1131.45725	755.984666666668	856.059666666666	984.541249999997	709.054444444441	815.246333333333	1273.37600000001	1129.509	695.810500000003	896.775333333329	876.370888888885	727.418444444446	793.819333333333	1239.57	746.823000000003	812.096888888885	1229.50166666667	713.212999999999	707.014000000001	627.453749999998	724.821250000003	749.332444444443	716.273999999999	737.620666666668
230	158.961038801357	158.960418097407	158.971943797961	1128.88	1121.26	1144.75	18	11	847.522222222227	1208.70000000001	1204.62000000001	1055.714	845.770000000005	1148.52	842.325000000003	848.451000000003	800.700000000003	876.180000000004	975.120000000004	673.933333333337	1021.02000000001	1145.46000000001	926.160000000006	1091.4	870.060000000004	1116.90000000001	744.600000000003	888.420000000004	1124.04	777.240000000003	838.440000000004	1173.129	1155.66000000001	758.603000000003	822.120000000004	946.560000000004	703.800000000003	869.040000000004	1143.42000000001	918.900000000003	852.720000000004	1232.347	769.080000000003	698.700000000003	718.395000000004	915.960000000004	1099.4375	665.764444444448	749.700000000003
231	158.96132580202	158.959789139341	158.970869236083	484.639	474.414	492.796	19	13	833.748499999999	895.779500000004	2018.10944444444	924.346500000004	687.133	1038.6145	823.319333333335	678.466249999998	630.978000000001	606.676874999999	642.757499999998	555.016000000002	977.399499999997	912.103500000004	920.378250000001	904.961749999998	672.87	1123.1	608.068999999998	743.288000000001	904.761000000001	635.226375000003	663.568750000002	1096.76875	967.196999999997	663.162499999998	724.466250000001	783.551999999998	671.324499999998	674.385250000003	1023.31075	807.017750000003	609.089250000003	1094.72825	617.251250000003	600.117375000001	620.312000000003	666.223250000003	665.203000000003	596.919375000001	607.123125000001
232	158.961272483274	158.960231236049	158.969602812991	450.4685	444.838	455.073	10	9	745.724428571425	974.312222222224	869.283428571428	703.583833333334	592.262857142859	946.825142857142	613.191714285714	495.265833333334	511.103500000003	526.467428571428	623.307285714283	548.836857142854	909.074571428571	743.701500000005	718.314666666668	856.019714285714	526.405999999998	980.494571428571	585.644	608.542000000004	809.426285714288	495.882000000001	685.632	977.433714285714	783.362666666672	641.669857142859	650.483166666668	750.825142857145	576.461428571428	593.834000000001	976.413428571428	741.747714285714	540.688333333332	983.472857142859	496.287000000001	560.136857142857	545.852857142857	636.658285714285	595.846857142857	494.861666666668	581.562857142857
233	158.961153422742	158.960217908698	158.97037286444	500.953	496.883	506.082	9	9	966.7923	1056.9272	1171.3044	1049.8887	797.874600000002	1273.3344	950.894181818178	808.6221	715.8294	709.108500000002	818.258727272728	636.6048	1267.634	1117.5912	1060.0917	2484.3818	800.4645	1423.28045454546	718.291200000002	907.046699999998	1151.9187	737.0898	826.443000000002	1326.39	1205.2854	832.671545454542	879.498600000003	905.006099999998	758.9002	858.072299999998	1400.08554545454	946.7456	806.9782	1342.67890909091	727.473900000002	704.006999999998	721.9476	822.361799999998	792.859800000002	769.306200000002	775.407272727274
234	158.96113690938	158.958203729308	158.961596399359	305.727	298.899	312.218	7	6	602.988857142857	729.504285714285	738.686857142857	641.759714285714	523.773000000003	800.924285714292	472.392285714285	412.195428571428	541.771714285714	470.351714285718	612.762428571429	464.23	783.579428571428	712.159428571428	734.605714285714	770.688000000003	595.846857142857	879.486285714285	531.940999999999	580.00914285714	810.106857142863	481.911999999999	591.765714285714	900.912285714285	847.857428571428	545.852857142857	625.376571428568	600.948285714285	526.467428571428	549.934	923.358571428571	628.496	470.746857142855	868.263142857142	515.244285714285	517.284857142857	522.386285714285	545.394285714283	614.212	471.306000000001	533.609428571428
235	158.960526064218	158.960006933946	158.962572113806	523.398	512.187	529.526	9	6	851.885555555557	943.705555555546	1006.59644444446	893.811999999999	693.751111111112	1081.12133333333	824.9373	741.701555555557	570.304222222223	728.0658	759.103199999998	660.0694	1129.4721	966.644000000002	935.134222222221	1839.03109999999	672.399666666666	1147.47911111111	647.841111111112	760.562222222221	968.190888888891	630.497333333334	738.64088888889	1170.32233333333	955.551999999999	651.397999999998	764.229666666666	772.308222222224	633.627000000007	711.09488888889	1089.716	757.00488888889	713.135333333335	1277.4156	611.512444444444	560.163	595.874666666666	708.034222222224	671.379333333333	591.72888888889	632.95111111111
236	158.960697970381	158.959408495457	158.961947145044	318.284	312.909	319.36	5	5	890.2248	921.862666666666	1099.8834	1014.1782	746.859599999998	1132.422	802.5039	615.193999999997	639.6654	624.423599999998	764.645777777777	643.4307	1137.3156	1060.0917	1068.2541	1031.109	736.600444444446	1242.7254	709.039	763.209333333333	1053.8666	656.00288888889	835.562000000002	1073.65488888888	1120.1796	743.798700000002	874.397099999998	848.889599999998	754.001700000002	757.00488888889	1221.1794	896.7558	607.098333333333	1042.66711111111	662.124222222223	658.043333333335	683.601000000002	796.854300000002	869.8041	720.684799999998	677.479200000002
237	158.961471258147	158.961448863951	158.961625664482	1151.4	1150.87	1153.88	4	4	485.093750000004	561.785714285721	612.000000000006	578.340000000008	408.000000000006	580.380000000008	429.420000000006	428.818571428578	330.942857142861	381.480000000005	577.320000000006	323.340000000005	664.225000000007	538.560000000008	530.400000000007	508.980000000007	378.420000000005	645.660000000006	323.339999999994	415.140000000006	563.828571428579	352.920000000005	370.260000000005	621.180000000009	500.500000000006	323.340000000005	439.620000000004	432.480000000006	319.707142857147	397.800000000006	557.940000000008	420.828571428577	413.100000000006	664.020000000007	312.120000000004	328.440000000005	341.700000000005	443.700000000006	495.720000000007	391.680000000004	341.700000000005
238	158.96093682371	158.960177361677	158.961660169701	1167.2	1160.03	1169.26	5	5	355.979999999994	321.300000000012	358.897499999993	365.159999999993	270.962499999995	395.707500000014	306.750000000011	275.40000000001	213.180000000008	233.579999999996	376.379999999993	219.299999999996	376.279999999992	352.762500000013	334.357499999993	345.779999999994	279.14250000001	397.799999999993	197.880000000007	256.02000000001	369.240000000014	216.240000000008	231.540000000009	380.460000000014	343.914999999995	204.499999999996	290.129999999995	248.879999999996	222.359999999996	268.26000000001	409.019999999993	292.739999999995	257.04000000001	423.299999999992	229.500000000009	199.920000000008	192.780000000007	233.579999999996	319.260000000012	200.409999999996	189.720000000007
239	158.960977226124	158.959326708758	158.962369796678	543.804	533.618	557.096	9	5	903.054000000006	870.249555555557	1088.6601	884.628999999999	709.108499999998	1044.70755555554	666.205111111112	595.874666666666	533.634333333333	545.81888888889	654.012300000006	479.504444444445	1070.2947	861.630222222221	924.837666666669	928.9467	645.800666666668	1224.36	591.406666666668	730.558666666675	865.148444444446	569.284000000001	694.958000000004	1076.65066666667	1045.84166666667	583.567111111112	716.196000000001	739.741666666666	655.353599999998	658.114999999999	1079.827	815.219700000007	555.718333333335	1168.129	595.485333333335	509.09088888889	537.715666666666	686.661899999998	565.203111111112	579.486222222223	605.9988
240	159.073854611173	159.073249911318	159.074459311028	54.064	54.061	54.067	2	2	170.2899	204.044444444444	338.935111111111	387.684444444445	224.448888888889	347.102222222222	225.321777777778	221.388222222222	35.6895	33.6673333333333	64.274	44.8604444444445	452.732	471.342666666667	483.585333333333	627.436666666667	175.497333333333	187.843555555555	111.276888888889	182.759	73.456	40.8133333333333	23.4676666666667	36.728	122.304	31.6303333333333	33.6673333333333	118.358666666667	83.6582222222222	88.8656666666666	78.5571111111111	77.5453333333333	147.948333333333	83.6582222222222	66.3216666666667	56.1122222222222	121.419666666667	112.236666666667	293.824	161.107333333333	31.651
241	159.969266160121	159.967372526372	159.971159793871	85.1935	84.675	85.712	2	2	143.860285714286	435.662	417.296857142858	428.52	212.397714285714	473.412571428571	235.686	289.761142857143	206.799	174.468857142857	357.100000000001	185.692	348.937714285714	382.607142857143	373.424571428571	315.268285714286	254.051142857143	309.406285714286	234.665714285714	302.004571428571	391.789714285714	368.271571428571	326.491428571428	395.870857142858	381.586857142857	356.329	351.998571428571	303.024857142858	260.172857142857	237.726571428572	352.969428571429	252.187	195.092857142857	357.1	240.787428571428	227.523714285714	227.523714285715	175.489142857143	204.933857142857	252.010571428572	324.450857142857
242	159.967597047332	159.967597047332	159.967597047332	1078.46	1078.46	1078.46	1	1	1296.89074074074	1836.66666666666	1805.4	1764.22037037037	1238.72962962963	1889.72592592592	1294.85000000001	1229.54629629629	1266.27962962964	1347.42	1400.96851851852	1173.42592592592	1894.82777777777	1797.8925925926	1846.2	1869.66	1321.37962962963	1850.28	1271.38148148149	1256.64	1818.96	1260.72	1291.78888888889	1865.92222222222	1927.8	1220.36296296296	1304.58	1338.72592592592	1250.4074074074	1229.1	1809.11666666666	1301.99259259259	1288.72777777778	1904.70222222222	1253.58	1293.82962962963	1218.32222222222	1276.02	1314.71407407408	1225.90962962963	1214.24074074074
243	160.07570120728	160.068120971527	160.085867184645	271.8925	257.09	289.756	54	42	81.6200000000003	149.976749999999	97.9439999999991	257.0904	748.973600000005	1051.63	741.6854	1747.68825000001	2295.37499999999	4005.08085714287	1068.26133333334	3046.3172	278.2416	424.527999999999	289.793600000002	227.515750000001	1367.16250000002	1951.73824999999	1618.24866666667	1991.59771428571	253.0096	136.713499999999	86.7212500000004	124.470500000001	189.980400000001	127.675000000001	74.4782500000003	184.665250000001	471.3324	199.241249999999	218.333500000001	116.3028	1397.184	781.511500000003	265.590000000001	435.646750000002	1207.9168	378.512749999996	348.9084	766.538666666665	1000.58000000001
244	160.075350501254	160.073276550902	160.08575481884	236.69	233.658	237.75	34	34	506.0192	787.748800000001	565.264666666665	791.649333333335	465.835333333332	706.975500000001	419.357000000001	1039.5838	619.241166666665	962.174333333336	428.540000000001	853.879500000001	1321.11583333334	1050.77166666667	1311.06714285714	1271.10866666667	1619.72066666667	1060.97333333333	676.3926	1575.32114285714	1463.08971428571	1663.0075	1621.30966666666	2336.45428571428	1352.825	1291.62742857143	1052.97133333333	1484.645625	953.967142857142	986.392	1291.8264	1052.79916666667	2270.704	1814.068	1120.326	884.686800000001	1608.04533333333	1625.391	821.234166666668	1740.60742857143	1157.058
245	160.076068318325	160.073788615635	160.083187491988	366.2955	365.244	370.368	10	10	8.16228571428571	19.3854285714286	16.3222857142856	20.4057142857143	15.3042857142857	18.3651428571428	13.2637142857144	60.1884285714287	805.997500000003	947.812249999997	538.691999999999	1188.444	13.2637142857143	25.5071428571428	14.284	14.284	43.8722857142857	38.7708571428571	44.8925714285714	31.6288571428571	23.4665714285714	12.2331428571428	9.18257142857142	17.3448571428571	16.3177142857143	7.142	7.142	13.2618571428572	18.365142857143	23.4665714285714	17.3424285714286	8.16114285714288	49.994	44.8925714285714	9.18257142857142	17.3497142857142	42.852	15.3174999999999	20.422857142857	36.7302857142857	44.8925714285714
246	160.073828209681	160.073447892241	160.080004493024	528.477	520.315	532.564	5	3	7.14175000000003	12.2430000000001	8.16199999999992	3.063	6.12149999999994	9.18225000000004	5.09812500000002	17.3442500000001	430.545499999996	742.236444444448	23.468625	1032.46488888889	10.20375	9.17662499999992	9.18224999999991	9.18225000000004	35.7087500000002	15.3037500000001	23.4484999999999	38.7695000000002	8.15599999999995	9.18225000000004	8.16200000000003	13.264875	6.126	9.18225000000004	7.14175000000003	6.12150000000003	4.08100000000002	8.16200000000003	9.18337500000001	7.14175000000003	9.18224999999991	12.2430000000001	5.10125000000002	8.16300000000001	8.16800000000001	6.12149999999994	7.14175000000003	5.10124999999995	8.16800000000005
247	160.077964095231	160.07733569502	160.084092914486	121.388	119.37	121.421	3	3	27.5454	79.4976000000001	76.525	102.033333333333	144.0174	135.6866	120.3836	177.5496	131.6015	166.3252	41.8282	160.1714	107.016	152.1886	145.0388	111.2018	139.7674	157.1108	97.9583999999998	143.8482	63.2606666666667	26.5026666666667	16.3264	23.4692	76.4400000000001	36.7272	37.7548	202.847333333333	103.0604	110.178	121.4038	64.3482	517.2414	279.5348	111.2018	172.4476	436.702666666667	320.656800000001	160.2028	320.070666666667	148.9492
248	160.08632772167	160.08632772167	160.08632772167	273.419	273.419	273.419	1	1	88.7690000000002	158.151666666667	118.358666666667	270.388333333334	880.547666666669	1053.83216666666	821.368333333335	1985.476	3146.19399999999	4005.17433333336	1826.81600000001	4285.40000000001	287.451999999999	446.906000000001	297.888666666666	238.758000000001	1640.26057142858	1951.89766666667	769.331333333335	1991.69066666665	276.510333333334	61.2200000000001	87.7486666666669	133.663666666667	198.106333333334	111.307166666667	49.9881666666665	259.929999999999	418.336666666668	232.031833333333	225.493666666667	127.541666666667	1418.26333333332	807.046	105.163	213.214833333333	936.666000000002	711.056166666671	162.233	653.926833333337	822.173333333339
249	161.063740315625	161.059538707228	161.067941924022	206.6035	205.067	208.14	2	2	15.303	40.808	31.6262	29.5858	20.38	32.6464	20.404	24.4848	309.1812	290.757	126.5296	135.6866	26.5564	30.606	24.4896	29.5916	43.8686	34.6868	22.4444	41.8282	32.6464	27.5454	23.4646	41.8282	31.6324	21.4284	19.3838	19.4066	16.3232	23.4646	24.4896	16.3232	23.4692	24.4848	14.2856	10.202	23.4646	15.303	6.1212	15.306	8.16320000000001
250	161.080748999567	161.077120069834	161.090074975084	269.8575	265.269	272.423	18	17	15.3021428571429	31.6288571428571	27.570857142857	38.7694999999999	126.5265	130.688	90.8022500000004	239.733571428572	1571.3577	1849.86433333334	1575.59958333333	1888.52481818182	44.8635000000002	61.2171428571428	58.1542500000002	43.8707500000002	189.613714285715	255.062500000001	205.07742857143	235.884000000001	41.8317142857143	25.5071428571428	25.5071428571428	37.7505714285717	25.525	34.7097500000001	22.4462857142857	37.7505714285714	52.0327500000002	31.6554285714284	30.6300000000002	17.3442500000001	130.688	100.994142857143	45.9835714285716	66.3092857142859	161.1995	70.3997142857143	58.1542499999998	100.923428571429	150.087000000001
251	161.094482454272	161.093338382508	161.095723594677	384.63	381.609	384.737	7	7	41.7926666666666	83.6673333333335	99.918	126.645333333334	59.1793333333335	111.216333333334	62.2403333333335	151.009333333334	74.4808571428571	94.8910000000002	36.7320000000001	101.013	69.3713333333331	98.9561666666664	69.3826666666662	42.8540000000001	69.3794285714285	111.198166666667	45.9525000000001	112.215714285714	143.867	125.495142857143	115.278833333333	172.577166666667	84.6738333333338	69.3713333333338	59.1793333333329	121.399833333334	32.6506666666667	66.3216666666662	87.7486666666669	76.5250000000002	91.8149999999997	66.3108333333331	41.8336666666668	26.5286666666667	59.169666666667	80.6063333333335	17.3286666666666	46.9276666666665	9.18149999999997
252	161.953795536229	161.953795536229	161.953795536229	297.912	297.912	297.912	1	1	14.2835000000001	16.3239999999998	23.4657499999998	16.3240000000001	9.18225000000004	19.3847500000001	6.12149999999994	10.2024999999999	24.4860000000001	17.3442500000001	54.0864999999999	23.4657499999998	18.3645000000001	17.36975	8.16200000000003	15.3037500000001	21.4252499999998	22.4454999999998	40.8099999999996	10.2024999999999	17.3442500000001	14.2834999999999	19.3847499999998	19.3847499999998	22.4455000000001	25.5062499999998	20.3799999999998	6.12150000000003	22.4124999999999	7.14175000000003	19.3847499999998	10.2024999999999	8.16199999999992	13.2632500000001	17.3442499999998	35.7174999999999	43.8814999999999	8.17399999999998	63.2554999999994	49.9922500000002	80.5010000000004
253	162.046800712712	162.039368230646	162.050074441943	188.72	183.652	188.771	9	9	248.961333333334	664.128500000001	557.138400000001	705.955333333334	29.5896666666666	684.643666666668	385.623000000001	25.5083333333334	126.5048	274.424833333334	86.7283333333331	234.868333333334	351.969	480.577000000001	547.829500000001	400.991000000001	24.508	860.000499999997	376.441500000001	609.139000000001	79.5911999999996	33.6666	40.8466666666667	41.8336666666668	108.137666666667	38.7663333333334	31.6303333333334	787.660571428571	197.912333333334	34.6913333333334	232.636000000001	129.709333333333	1348.62885714286	882.588333333335	213.249666666667	294.876333333334	442.752333333332	324.412999999999	204.066666666667	464.251666666666	75.5046666666669
254	162.053417597591	162.053172323784	162.053662871399	256.0755	255.089	257.062	2	2	17.3428333333334	32.6506666666667	17.3433999999999	30.6059999999998	14.2827999999999	35.7139999999998	19.3838	69.3713333333331	114.277333333333	94.8971999999995	43.8772	123.4442	37.7474	49.988166666667	51.0099999999997	24.4895999999999	127.541666666667	33.6666	35.7116666666666	82.6335000000001	109.182799999999	90.8096666666664	66.3216666666668	93.9626666666669	80.6115999999996	47.9493999999997	29.5896666666666	100.999799999999	61.284	31.6303333333334	81.6133333333338	60.1328	117.319166666667	98.9561666666664	40.8133333333334	56.1091666666668	88.7573999999995	31.6262	34.6868	80.5958	48.9680000000003
255	162.072650785006	162.072650785006	162.072650785006	58.143	58.143	58.143	1	1	49.9653	90.7997777777778	68.3548888888889	89.7795555555556	88.7593333333333	128.632	58.1526666666667	193.842222222222	357.7041	479.504444444445	350.994666666667	393.591333333333	149.989	177.518666666667	160.174888888889	132.628888888889	40.8133333333333	30.59	24.5013333333333	35.7077777777778	124.467111111111	50.9833333333334	66.3144444444445	120.399333333333	179.3792	74.4819	40.8088888888889	408.088888888889	139.770444444444	159.258666666667	202.004	151.042222222222	367.32	285.693333333334	111.204222222222	190.781555555556	209.145555555556	467.312666666667	296.884666666667	305.079666666667	56.1488888888889
256	163.067244585823	163.06271040098	163.069247730276	58.159	56.095	58.16	3	3	142.74	186.70575	129.558142857143	129.57175	101.008285714286	90.869	88.7648571428571	89.782	114.176	168.347142857143	267.3055	107.0475	71.4175	86.7242857142857	82.6431428571428	71.42	37.7505714285714	45.9128571428572	20.42	27.5477142857143	128.556	54.0751428571428	35.70875	95.9035	118.1895	44.8925714285714	30.6085714285714	115.292285714286	32.6491428571428	59.2373333333333	91.8128571428571	76.5428571428571	72.4402857142857	67.3388571428572	51.0142857142857	37.74925	44.8925714285714	132.637142857143	164.266	62.23525	14.294
257	163.075321873353	163.07179479561	163.084023275089	196.877	193.85	197.949	17	17	16.3253333333334	18.366	17.3594285714286	27.5477142857143	13.2748571428571	24.4868571428571	17.3424285714285	46.9813333333334	3310.54514285714	3573.64383333332	2653.88700000001	2226.26342857143	21.426	30.6100000000001	27.5708571428571	15.3042857142857	220.227428571429	125.495142857143	204.905142857143	251.207	29.5882857142857	24.4662857142857	17.3448571428571	25.5083333333334	19.3827142857143	22.4651428571428	16.3382857142857	44.8925714285714	10.2014285714286	19.3691428571428	24.4880000000001	16.336	64.2705000000001	25.5083333333334	14.2846666666667	44.8873333333334	28.568	54.0751428571428	36.7302857142857	44.8925714285714	22.4462857142857
258	163.110171161865	163.109481962601	163.111679126851	384.63	384.624	384.681	3	3	27.5265	54.0732499999999	80.5503749999998	78.6280000000003	48.9737142857143	46.9331428571428	46.9331428571428	80.5997500000003	38.7694999999999	36.7302857142857	52.0327499999999	35.71	41.8317142857143	58.1542499999998	46.9315000000002	35.71	43.8438749999999	45.9128571428571	53.0920000000004	65.2959999999998	95.9068571428571	133.65275	103.04525	99.0370000000001	73.5120000000005	60.1968571428576	63.2710000000003	72.4402857142857	24.4868571428571	30.6075000000001	57.1360000000004	52.0345714285714	77.4915000000004	37.7452857142858	34.6884999999999	34.6884999999999	35.71	73.4605714285714	27.5265	30.6074999999999	15.3042857142857
259	163.987637402719	163.982323964437	163.992950841	159.169	159.161	159.177	2	2	91.8299999999998	121.419666666666	112.231428571429	86.7242857142857	40.8133333333334	51.0166666666665	35.7116666666666	97.0266666666664	154.070333333333	193.831666666667	34.6856666666667	151.880666666666	53.0486666666665	77.4693333333332	70.3914999999998	43.8743333333332	27.5489999999999	27.5715	17.3456666666666	40.7733333333332	52.0345714285714	20.4066666666666	24.4879999999999	31.5993333333333	44.9386666666666	18.366	18.387	164.243	29.5848333333334	33.6709999999999	61.2699999999998	37.7523333333334	270.609166666666	172.267333333334	14.2823333333333	34.6573333333333	82.6470000000002	186.721	27.5489999999999	57.1293333333334	40.8066666666665
260	164.020601353237	164.020601353237	164.020601353237	249.965	249.965	249.965	1	1	27.5489999999999	25.5041666666667	25.5083333333334	28.5693333333334	9.18300000000002	19.4066	27.5477142857143	16.3253333333333	17.3456666666667	13.2621666666667	23.4665714285714	17.3448571428571	29.5896666666667	22.4473333333333	26.5286666666667	21.4235	13.2643333333333	26.5286666666667	49.9473333333332	15.305	14.2823333333334	14.2823333333334	25.5083333333333	22.4473333333333	18.363	18.366	20.4033333333334	25.5083333333334	66.3185714285714	15.29	42.8539999999999	10.2033333333334	28.5413333333334	38.7726666666666	28.5646666666667	24.4879999999999	85.7080000000002	9.19950000000001	59.1765714285714	69.3794285714285	47.9556666666666
261	164.077508879143	164.077121788347	164.080938720703	196.894	194.888	196.911	3	3	7.14233333333335	6.12200000000001	5.107	8.16266666666669	5.107	5.10166666666668	2.04033333333334	10.214	364.6398	518.329333333335	271.364333333334	280.591666666667	3.0612	12.244	4.08466666666667	6.12100000000001	27.5220000000001	15.303	19.3673333333334	41.8774	4.0816	5.096	4.0808	5.10166666666668	5.10083333333334	2.04233333333334	2.0428	2.0404	5.10083333333334	7.13533333333335	3.0606	3.0606	16.3232	9.18360000000001	2.04066666666667	6.12100000000001	7.1414	9.1818	7.14233333333335	8.16320000000001	4.08466666666667
262	165.053890165441	165.051956912588	165.064814857099	114.269	110.188	114.286	11	11	74.4808571428571	111.211142857143	86.7242857142858	106.109714285714	68.359142857143	112.231428571429	57.136	186.555428571429	394.850571428571	430.560571428572	156.111	450.966285714286	131.623	122.348571428571	118.353142857143	85.708	267.314857142857	222.422285714286	170.387714285715	298.943714285714	160.184857142857	236.706285714286	243.037666666666	309.146571428572	207.118	142.84	128.448	152.153833333334	70.403	69.3794285714285	167.326857142857	117.453333333333	284.420571428571	127.428571428572	64.278	117.319166666667	140.681142857143	140.645	58.1562857142857	140.799428571429	81.6228571428571
263	166.015138208758	166.015138208758	166.015138208758	255.038	255.038	255.038	1	1	13.2626	22.4444	20.4039999999999	14.2827999999999	11.2221999999999	19.3875999999999	8.1616	6.1212	10.202	12.2447999999999	24.4896	11.2222	29.5858	22.4444	16.3231999999999	19.3875999999999	16.3263999999999	27.5454	14.2856	10.2020000000001	17.3467999999999	11.2244	12.2447999999999	22.4708	23.4691999999999	11.2221999999999	14.2828000000001	14.2827999999999	12.2568	14.2856000000001	23.4646	13.2496	12.2420000000001	20.404	9.1818	16.3232000000001	7.14139999999996	9.1818	24.4848	10.202	10.202
264	166.084028274905	166.081746894745	166.092375976897	154.056	151.979	155.091	10	10	1108.672	1996.5314	1639.54175000001	2155.67499999999	1109.01175	1786.45775	1159.622	2483.303	1348.81771428571	1450.7244	191.806999999999	1286.53525	1314.082	1462.12425	1313.06175	1166.14575	1355.86225	1545.67875	882.516249999998	1751.6834	1265.2875	878.3922	809.085999999999	1509.896	1405.8356	704.992749999998	673.364999999998	1474.38166666667	687.648499999998	811.098749999998	1356.3774	923.326249999997	1877.536	1211.03675	622.731200000001	874.568499999999	723.357249999998	1488.4718	131.61225	936.589499999997	577.602999999999
265	167.060958716048	167.055463446429	167.066453985667	844.7415	841.695	847.788	2	2	7.14155555555557	34.6875555555556	64.2809999999999	47.9504444444445	10.2022222222221	77.4946666666668	7.14155555555557	36.7039999999997	129.667000000001	114.277333333333	4.0808888888889	69.3373333333335	40.8133333333333	44.9191111111111	60.2717777777775	66.3144444444438	12.244	18.366	36.7040000000002	11.2224444444445	22.488888888889	39.793	88.8173333333332	43.8456666666668	27.549	60.2324444444444	16.3342222222222	8.16266666666666	73.4159999999993	19.3842222222223	12.244	24.4853333333334	10.2088888888889	82.6469999999999	67.3346666666668	130.588444444445	73.4159999999993	24.488	10.1966666666667	126.507555555556	80.5536666666658
266	167.090469807811	167.087846406977	167.093093208645	152.515	151.004	154.026	2	2	141.687333333333	281.566	248.920666666667	310.591666666666	134.662	252.104666666666	162.074	413.849333333332	195.904	213.249666666666	122.42	304.059333333333	171.387999999999	207.330666666666	177.508999999999	139.762833333333	219.550833333333	229.574999999999	182.639666666666	236.717333333333	159.016	194.883666666666	162.074	190.802333333333	190.802333333333	174.477	121.399833333333	221.195333333333	111.198166666666	111.216333333333	174.477	116.318	282.632333333334	174.448499999999	109.068666666666	195.904	181.619333333333	225.493666666666	58.2064999999998	227.497166666666	121.300666666666
267	169.034622555664	169.034560360583	169.034684750746	83.666	82.64	84.692	2	2	284.64975	569.2995	620.362666666666	692.730888888889	325.499625	416.262	260.156666666667	434.662	558.3435	700.146111111111	399.970666666667	324.4395	227.509555555556	322.214666666667	188.74625	236.691555555556	55.134	71.4622222222221	32.648	48.972	195.888	127.53125	92.8402222222222	185.700666666667	238.7385	92.785875	76.5250000000001	113.257	68.3548888888889	122.43	215.149666666667	162.321333333333	131.5155	123.45025	82.6402500000001	45.915	44.891	89.7820000000001	65.2586666666667	35.70875	76.5187500000001
268	171.136738343337	171.136411539714	171.137842123849	362.6965	357.105	370.369	4	2	26.5270909090908	57.1352727272728	64.27575	78.55925	19.3863333333333	58.1590000000001	17.3456666666667	19.3851818181817	25.5068181818182	41.8336666666666	36.7298181818182	26.5265	41.83025	44.8726666666667	51.0136363636362	52.03275	7.13872727272728	48.972	24.4879999999999	17.3353636363637	59.2034999999998	23.4662727272728	24.4865454545455	34.6892727272726	61.215	39.78975	35.7095454545455	26.5265	29.5896666666667	12.2432727272727	31.6284545454546	16.324	21.4257272727272	60.19475	34.6892727272726	10.2027272727273	39.7897500000002	24.4860000000001	24.4996363636363	28.5676363636363	13.26325
269	171.990100789446	171.988313113482	172.001382898401	115.284	111.208	116.321	27	27	145.907666666667	292.787833333333	276.458714285715	325.471142857143	414.187666666667	610.159333333333	396.909666666667	441.371333333333	329.552285714286	318.292	96.9316666666667	229.575	176.517666666667	178.383333333333	171.388	170.395666666667	90.8096666666667	40.8133333333333	64.2705000000001	72.4436666666667	128.556	148.836571428571	189.937	128.541	94.891	123.460333333333	125.378	306.3	129.561166666667	143.860285714286	178.558333333333	132.751666666667	453.603333333333	417.316333333333	180.599	253.001333333334	407.828571428571	407.828571428571	260.1425	414.187666666666	105.094333333333
270	172.093707405146	172.093541559547	172.106536314917	250.969	248.95	252.998	3	3	52.0302	105.094333333334	119.3634	224.488	249.949	357.07	226.4844	415.2214	347.8882	1616.208	170.4068	1558.8656	232.6056	274.4338	262.1914	212.2432	305.0996	415.2214	144.745333333334	410.174000000001	164.2844	25.51	75.5096000000001	144.887333333334	207.1412	95.8988	71.4116666666668	340.7468	154.0502	243.620666666667	272.3845	157.1108	1244.72228571429	662.1098	140.783	228.517333333334	398.976399999998	694.3454	82.6362	430.5244	386.6558
271	172.977792932117	172.975968351895	172.980643585122	59.168	58.143	60.2	4	4	39.7577142857143	190.793428571429	176.509428571428	242.828	88.7648571428572	172.428285714286	102.028571428571	99.988	73.3988571428572	87.7486666666667	121.414	51.0142857142857	190.793428571429	136.718285714286	171.408	184.671714285714	33.6694285714286	80.5348571428571	66.3742857142857	27.5477142857143	314.248	956.007714285715	1590.52644444444	381.586857142857	306.848	861.091	935.569250000001	113.251714285714	277.517714285714	149.066	226.503428571428	162.202714285714	59.1765714285714	121.414	334.669333333333	171.408	73.4605714285714	57.136	102.028571428571	154.063142857143	212.437333333333
272	173.141657226964	173.141657226964	173.141657226964	107.103	107.103	107.103	1	1	35.68	21.444	12.2434285714286	69.3794285714285	8.16228571428571	34.6848571428571	5.10142857142857	10.1942857142857	8.15542857142858	10.2028571428571	7.142	14.284	17.3448571428571	14.284	4.08114285714286	9.18257142857142	113.251714285714	38.7708571428571	74.4808571428571	74.4808571428572	83.7337142857142	648.878999999999	447.591857142857	357.1	34.6897142857143	70.3997142857144	118.353142857143	6.12171428571428	4.084	9.18257142857142	18.3651428571428	8.15542857142857	8.16228571428571	10.2028571428571	4.08114285714286	5.10499999999999	9.18257142857142	6.12171428571428	3.06085714285714	6.11657142857143	26.5274285714286
273	173.985225348221	173.984353971719	173.986096724723	115.3005	115.3	115.301	2	2	63.2606666666667	116.299	109.157833333333	121.397	155.090666666667	234.676666666667	176.488833333334	183.48	78.5656666666667	88.769	20.4033333333333	60.1898333333334	70.3915000000001	67.375	60.1996666666667	73.4520000000001	27.549	17.3428333333333	15.305	25.5083333333333	65.2906666666668	25.4833333333333	39.832	44.8946666666667	43.8671666666666	27.549	38.7726666666667	130.7392	33.671	45.9075	63.2606666666667	63.3123333333333	197.750666666667	205.0535	55.0890000000001	62.2403333333333	122.331428571429	149.94	38.7726666666667	79.5729999999999	18.366
274	174.017816001692	174.017816001692	174.017816001692	141.805	141.805	141.805	1	1	14.3045000000001	23.4657500000001	12.243	10.215	2.04049999999999	11.22275	3.06449999999999	10.2025	90.8022499999998	84.6807499999998	77.5389999999998	148.9565	3.06074999999999	33.6336	10.2025	7.14174999999998	4.08099999999999	4.08199999999999	4.08099999999999	5.10100000000003	6.13049999999998	7.14175000000003	2.04049999999999	5.101	6.12120000000003	5.10124999999999	5.09374999999999	2.04049999999999	5.10124999999999	1.01875	8.16200000000003	4.08099999999999	114.128	33.6682499999999	4.08099999999999	16.324	108.3055	15.285	156.09825	90.8022499999998	182.624749999999
275	175.038500290508	175.035602105512	175.050657870879	295.883	291.796	302.027	95	54	904.015333333335	1598.78771428571	1641.63971428571	1969.15142857143	1301.73266666667	1718.24133333332	1318.20914285714	1647.24266666668	34.6856666666666	34.6868	31.6251666666666	23.4692000000001	1533.48942857143	1766.57714285713	1575.13733333333	1336.41833333333	647.827	888.637749999998	554.041000000001	609.110571428571	1019.26542857143	806.951833333338	360.201199999998	902.194285714281	1012.17066666666	453.028000000001	698.928333333335	1382.48714285714	357.7392	794.802571428571	983.4728	749.847	1624.1584	1583.55733333334	894.832333333335	496.934800000003	598.8574	1419.42166666667	391.833599999998	703.915000000004	309.8368
276	175.115937819848	175.114200844484	175.126818306838	51.018	49.986	58.142	7	5	71.42	111.211142857143	62.2403333333333	72.4402857142857	69.3697142857143	71.4100000000001	48.9737142857143	227.714857142857	645.840857142857	711.056166666667	368.323142857143	166.306571428571	184.516571428571	193.831666666667	206.275666666667	133.638714285714	4424.97914285714	3032.28914285714	2527.914	3420.35	216.275333333333	119.379	74.4808571428572	199.122857142857	225.483142857143	56.1157142857143	55.0877142857143	129.582333333333	148.940857142857	82.6431428571429	170.534833333333	105.089428571429	395.870857142857	132.637142857143	134.677714285714	177.529714285714	376.503	235.697	717.160428571429	321.39	122.348571428571
277	176.076497229071	176.076497229071	176.076497229071	431.574	431.574	431.574	1	1	7.142	4.08057142857141	5.09357142857141	2.04228571428572	2.0422857142857	3.06050000000002	5.10142857142857	4.08114285714286	275.477142857143	381.586857142857	5.10166666666668	490.078875000001	6.12200000000001	5.10142857142857	4.08114285714286	5.10166666666668	2.04057142857143	6.12171428571428	6.12200000000001	5.10142857142857	6.12171428571428	2.04057142857143	2.04057142857143	2.04057142857143	3.06085714285714	3.05571428571428	4.08057142857141	2.04057142857143	4.08114285714286	2.04057142857143	2.04066666666667	4.08114285714286	4.08057142857141	4.08133333333334	2.04057142857143	5.10142857142857	6.12171428571428	0	2.0402857142857	7.142	3.06085714285714
278	176.102690268463	176.101202824779	176.102796514344	56.108	53.04	56.124	3	3	105.1012	111.2018	150.9896	161.2232	89.7819999999999	163.424	146.7648	143.8482	22.418	22.4455	20.404	16.304	183.636	251.9894	232.6056	319.3852	237.7066	140.9532	109.32725	259.1816	32.648	6.12149999999999	7.14279999999999	20.404	40.72	6.12149999999999	6.1224	76.5300000000001	33.6732	60.3334	39.7878	37.7474	100.9998	41.8282	16.324	21.4242	43.8772	70.4076000000001	47.9588	47.9024	11.23925
279	176.106332090479	176.106332090479	176.106332090479	58.142	58.142	58.142	1	1	37.703	48.9792	80.5958	83.6564	68.3534	99.9796	59.1716	54.0706	21.406	15.303	18.3672	11.2244	82.6362000000001	113.2644	114.2848	156.0906	196.9372	95.8988	114.3968	192.8178	20.404	7.1414	5.101	10.204	24.4608	7.14280000000001	13.2626	41.8282	25.505	24.5136	18.3636	14.2828	45.9090000000001	29.5916	17.3428333333333	20.404	30.606	31.6262	35.707	38.7676	10.214
280	176.972475585924	176.967862129211	176.981386029279	228.563	228.494	232.62	10	10	26.5243333333334	89.7746666666668	62.2322	74.4721666666668	213.632833333334	308.392333333334	230.595333333334	353.669666666667	40.8066666666667	66.3216666666668	61.2200000000001	43.8671666666667	132.643333333334	154.196166666667	198.138666666667	101.013	390.085666666667	405.006166666667	324.466000000001	380.211333333334	85.7080000000002	76.5125000000001	56.0083333333335	68.3623333333335	91.8150000000001	43.9173333333334	45.9150000000001	158.131	108.137666666667	70.3800000000001	104.159	61.2100000000001	360.177666666668	251.002000000001	129.561166666667	161.212666666667	434.662000000001	266.307000000001	361.198000000001	296.917000000001	182.609833333334
281	177.040671181658	177.040671181658	177.040671181658	70.397	70.397	70.397	1	1	23.4651111111111	233.351	445.837111111111	418.336666666666	23.4651111111111	545.5395	22.462	28.5662222222222	21.4106666666666	25.5083333333333	271.379111111111	21.427	404.0685	191.801777777778	270.358888888888	343.014	23.4676666666666	162.233	23.4523333333333	29.5864444444444	154.171	38.7937777777777	53.0573333333333	49.9908888888889	52.0313333333333	24.4853333333333	26.5084444444444	42.854	17.3437777777778	30.6066666666667	129.568222222222	24.488	23.4676666666666	220.248	16.3253333333333	19.3842222222222	24.488	214.27	1852.7949	24.4853333333333	13.2628888888889
282	177.051090058087	177.046380533216	177.060143838717	268.341	265.269	272.423	12	12	10.2033333333333	20.4033333333333	17.3594285714285	11.2236666666666	20.4057142857144	26.5503333333334	13.2643333333334	46.9353333333334	1050.21375	1347.71355555556	583.194857142857	1583.428	23.446857142857	19.3863333333332	19.3831666666666	21.427	18.348	37.7523333333334	65.3013333333335	28.5926666666667	25.5071428571428	18.3629999999999	11.2236666666666	19.3831666666666	16.3253333333332	19.4021666666667	13.2643333333334	13.2637142857143	21.427	12.2539999999999	18.384	8.16133333333338	22.4693333333333	28.5693333333334	21.4654999999999	23.4676666666667	29.5882857142859	17.3448571428571	24.4879999999998	35.6766666666666	34.7253333333333
283	177.05556952083	177.05362079018	177.057518251481	285.672	285.669	285.675	2	2	27.5467500000001	48.9719999999999	49.9922499999999	63.2167499999999	43.8707499999999	58.1542499999998	46.9725714285716	110.187	126.418	140.7945	38.7694999999999	182.624750000001	46.9314999999999	49.9922500000002	75.4430000000001	78.5592499999998	46.9315000000002	33.6682499999999	29.609	44.8634999999999	55.134	79.5795000000003	30.585	45.9112499999999	42.8504999999999	38.7695000000002	34.69275	57.1339999999998	23.4657500000001	34.6885000000001	42.8504999999999	33.6682499999999	111.20725	68.3567499999998	51.0124999999999	81.6200000000003	82.7009999999995	77.5389999999998	62.1895	97.9560000000001	52.0327499999999
284	177.050257502402	177.040536461521	177.059978543284	57.145	54.09	60.2	2	2	21.408	111.211142857143	200.968142857143	216.300571428571	35.71	253.243428571428	30.6085714285714	32.6445714285714	33.6411428571429	54.0751428571429	294.862571428571	30.5828571428572	213.239714285714	103.048857142857	138.758857142857	212.219428571429	71.42	139.877	25.5285714285714	59.1765714285714	117.332857142857	85.704	78.562	61.2171428571428	41.7672857142857	33.6694285714286	27.5477142857143	34.6897142857143	18.3651428571428	18.396	73.4502857142857	24.4868571428571	37.7505714285714	128.556	20.4057142857143	23.4632857142857	24.4868571428572	120.393714285714	1971.06933333333	26.5274285714286	14.294
285	177.05760848712	177.053070523091	177.066016293522	297.411	295.871	297.912	6	5	46.9276666666665	68.3534	79.5756	90.7948333333331	109.1614	154.0502	106.097333333334	116.325599999999	74.4892000000005	68.3534	27.5490000000001	58.1495000000004	54.0776666666663	72.5028333333328	55.0980000000001	99.992666666666	33.6731999999998	36.7260000000002	12.2424	38.7676	41.8282	30.6119999999999	15.303	34.6935999999998	62.2403333333329	24.4848	15.303	117.323	64.2180000000004	58.1514	85.6968	72.4436666666668	174.4542	99.9763333333339	88.7574	80.6115999999996	109.182799999999	140.953200000001	128.562	227.534333333334	29.5606666666666
286	178.034906616211	178.032118121073	178.046330691847	303.019	298.91	307.087	37	37	278.538	338.73485714286	205.086999999999	196.924333333334	65.3013333333335	119.3595	38.7726666666664	169.486000000001	50.0371666666667	92.8503333333336	13.2525714285715	126.521333333332	187.710666666668	406.073714285717	251.981166666666	205.905333333335	148.968666666666	211.002	159.164571428573	480.026666666666	232.597999999999	7.14816666666668	35.7100000000003	66.3185714285719	546.809333333337	79.5859999999994	9.19050000000001	706.037714285714	272.428999999998	319.312166666666	566.655000000004	7.14816666666661	910.880666666668	651.962571428571	72.3794285714288	69.3713333333331	1078.442	913.198333333336	86.6514285714289	816.133333333338	1035.64266666666
287	178.426325368238	178.426325368238	178.426325368238	302.991	302.991	302.991	1	1	2.04079999999999	5.10200000000003	5.10199999999998	6.1212	5.10200000000003	4.0808	3.06119999999999	1.02140000000001	0	0	2.0404	0	2.0404	3.0606	3.0606	9.17100000000005	1.0202	4.0768	0	3.0606	4.0808	1.02139999999999	1.02040000000001	3.0606	4.0808	2.04079999999999	0	3.06120000000002	0	2.04079999999999	6.12840000000003	0	4.08560000000002	7.14279999999997	0	1.0202	2.0404	2.04080000000001	1.01899999999999	2.0404	3.06119999999999
288	179.04790595305	179.046048542734	179.059887120753	88.773	86.71	90.814	18	18	92.846	203.036857142857	204.2	593.806285714287	30.6342857142858	398.245714285715	17.3424285714286	24.4868571428571	20.3914285714286	96.927142857143	85.704	26.5274285714286	657.992142857143	941.690750000001	700.911750000001	715.220285714285	44.8925714285715	836.316	161.205142857143	41.8317142857143	362.201428571429	37.7241428571428	24.4868571428572	253.030857142857	324.450857142857	79.6491428571428	43.9091428571429	90.8054285714285	153.042857142857	34.6897142857143	475.453142857143	40.8114285714286	702.976857142857	882.624375	36.7611428571429	27.5477142857143	29.5841428571429	18.3651428571428	102.962285714286	76.5214285714287	43.8722857142857
289	179.039401574835	179.037855143971	179.05229831684	303.011	298.933	304.028	4	4	58.1514	96.919	88.7689999999994	81.6266666666669	60.1996666666668	84.6738333333331	64.2809999999996	41.8773999999998	62.3054000000003	76.5250000000002	156.0906	90.809666666666	106.097333333334	96.9316666666669	103.036833333333	92.759333333334	75.4948	95.8173333333331	52.0403999999997	82.6523999999996	99.976333333333	69.4551999999996	73.4544	90.7978	121.399833333334	76.5249999999995	65.3695999999996	98.9723333333336	93.870666666666	68.3534	117.460999999999	69.4393333333328	72.5194000000004	111.2018	82.5552000000001	75.4948	130.581333333333	102.033333333334	159.016	72.4342	58.1514
290	179.070800773923	179.066566847636	179.07956578699	294.846	292.805	296.915	14	14	27.5490000000001	65.3013333333335	41.8336666666668	47.9556666666663	46.935333333333	39.7929999999997	35.7116666666668	60.1406666666671	1753.80975000001	2234.52999999998	1412.14133333334	2259.93285714286	57.1386666666663	64.3439999999999	59.1765714285714	43.8671666666665	135.682166666667	129.582333333334	143.867	179.578666666667	39.7929999999997	37.7461666666669	53.0573333333335	47.9556666666668	49.996333333333	29.5896666666667	41.8336666666668	52.0370000000001	29.5896666666667	38.7726666666668	56.1183333333335	45.9150000000001	54.0688333333332	61.2200000000001	33.6710000000001	31.6251666666669	24.4840000000002	39.8320000000003	45.9074999999999	25.5041666666666	32.6506666666667
291	179.105217473424	179.10401549113	179.106333481638	384.63	381.609	384.737	7	7	53.014	81.6228571428571	100.937571428571	120.494857142858	64.278	98.9642499999997	69.3769999999998	112.231428571429	466.270571428571	485.341499999999	242.819499999999	505.023749999999	85.7115000000001	83.6517142857139	82.6402500000003	64.2757499999998	110.190857142857	102.028571428571	96.9950000000001	126.497714285714	132.637142857143	107.13	149.976750000001	160.297	90.8022500000004	88.7617500000004	72.4402857142857	108.150285714286	53.0529999999999	73.4605714285714	86.7212500000004	84.6807499999998	119.273142857143	72.4377500000003	33.6694285714286	32.6491428571428	65.2982857142857	68.3591428571428	35.6825	55.087714285714	30.61125
292	180.031293634531	180.030047825405	180.032539443657	301.472	299.953	302.991	2	2	35.71	72.4402857142857	51.0142857142857	42.8460000000001	19.3854285714287	33.6694285714288	14.284	22.4651428571429	31.6554285714284	34.6897142857145	44.8925714285714	27.5477142857143	35.71	58.1969999999999	40.8114285714286	36.6994285714287	29.5882857142857	44.8548571428573	52.0345714285714	53.0474285714283	36.730285714286	15.3171428571429	25.5071428571428	24.4868571428571	64.278	34.6897142857143	9.17999999999998	85.704	57.136	44.8925714285714	77.6068571428574	16.3382857142858	75.5539999999999	87.7445714285714	28.5439999999999	49.994	128.556	96.9271428571428	75.4377142857139	114.272	119.273142857142
293	180.053750377177	180.047791396261	180.060690844334	187.207	183.652	188.726	8	8	293.8176	846.766	150.9896	28.5646666666666	558.031166666668	843.815666666669	517.308999999999	1935.6988	276.4742	326.506666666666	72.4436666666665	239.739166666666	386.643166666665	266.2722	137.565	15.305	725.028333333331	1193.634	496.902333333332	912.178000000002	45.909	3.0606	4.08533333333332	6.1212	47.9556666666666	12.244	10.2016666666666	1205.8764	255.083333333333	238.718999999999	66.3260000000001	151.132666666667	2798.25185714285	96.919	253.0592	322.4464	823.274500000001	1700.89566666667	474.377499999999	756.066999999998	39.7929999999999
294	181.063079418072	181.055355998756	181.066048063605	186.714	183.652	186.714	3	3	30.6100000000001	76.5250000000002	76.5249999999998	56.1183333333335	49.9881666666667	34.6913333333334	66.3216666666668	204.886	47.9556666666668	30.6100000000001	15.3025	42.8540000000001	38.7726666666666	49.9881666666667	58.1020000000001	18.366	48.9792	114.277333333334	41.8336666666668	93.8706666666669	10.2033333333333	8.16266666666669	2.0428	4.08133333333334	8.16266666666669	4.08133333333334	3.06100000000001	119.379	34.6913333333334	26.5026666666667	24.484	9.18300000000002	303.039000000001	78.4886666666668	13.2621666666667	32.6453333333334	108.155333333334	177.538	72.4436666666668	67.3310000000001	8.16266666666669
295	182.043103745404	182.043103745404	182.043103745404	166.302	166.302	166.302	1	1	3.0606	12.2424	8.16320000000001	7.14280000000001	10.204	9.18359999999996	6.1212	11.2244	4.0816	11.2218333333334	9.18150000000001	7.1498	6.1212	10.204	11.2222	7.13440000000001	6.1212	14.266	9.18359999999996	4.0808	8.1616	4.0816	8.1616	7.14140000000004	6.12240000000001	5.101	5.102	5.107	4.0808	2.0428	2.04040000000001	6.12240000000001	9.171	4.0768	5.10100000000003	5.09500000000003	4.0808	5.101	3.0612	6.12100000000001	5.101
296	182.040564134977	182.040564134977	182.040564134977	74.455	74.455	74.455	1	1	126.500666666667	28.5133333333333	18.366	14.2823333333333	16.3226666666667	27.5445	25.5083333333333	20.4066666666667	77.5417142857144	41.8336666666667	81.6266666666667	97.952	22.4473333333333	30.61	24.488	19.3768333333333	8.16266666666667	22.4473333333333	14.2823333333333	14.2823333333334	14.2963333333333	21.427	30.605	18.366	12.244	21.427	23.4676666666667	26.5243333333333	14.2823333333333	14.2846666666667	14.2846666666667	11.2236666666667	42.854	25.5083333333333	19.3863333333333	38.7726666666667	112.218333333333	86.7141666666666	326.506666666667	39.793	15.3025
297	182.051183375308	182.049246848167	182.059548274198	183.629	182.632	186.714	3	3	23.46575	81.6300000000001	59.1765714285714	108.15975	35.7087499999999	92.8427500000001	44.8909999999999	229.3875	45.9128571428571	52.0008749999999	30.5849999999999	30.6075	21.4260000000001	59.1745	63.209	51.0125	53.0594999999999	105.098625	57.1409999999999	96.9271428571428	13.2637142857143	13.2637142857143	11.231	12.243	21.42525	14.2835	8.16200000000001	73.4502857142856	29.5872499999999	21.412125	29.58725	14.273	259.152571428571	109.099875	40.81	59.1745	97.9559999999998	130.608	97.9440000000001	74.4782499999998	16.324
298	182.079710178406	182.077815363177	182.091546069617	113.5505	110.188	114.291	26	26	143.8435	268.347666666667	176.509428571428	307.106	143.867	224.473333333333	154.938666666667	499.963333333333	1019.83333333333	1127.46833333333	534.567333333333	1126.264	230.557666666666	303.761333333333	284.673	172.436333333333	563.131999999999	465.196000000001	415.275666666667	676.481	331.592857142857	583.630666666667	504.456333333333	620.774	416.228	421.397666666667	315.993333333333	354.336571428571	216.310666666667	154.063142857143	390.404666666667	231.615666666667	567.305333333333	286.385833333334	162.2065	307.120333333333	376.169142857143	385.344	163.253333333333	401.992571428571	205.0535
299	182.9628655529	182.957495221394	182.974322267388	44.879	42.832	45.922	132	132	800.924285714285	1134.518	1343.779	1377.3375	1167.166	1556.9015	1202.87475	1499.7021	1305.12	1336.57428571429	1038.65085714286	1245.6642	1057.016	1431.64228571429	1317.25033333333	1394.847	1386.4065	1009.10966666667	807.046	1194.75457142857	1110.07085714286	1024.41466666667	917.6992	1451.704	1083.594	882.51625	778.478	1732.3845	1036.574	1077.384	1207.7085	1151.688	2198.71571428571	1966.02175	1032.52914285714	1349.901	1935.41425	2186.268	1913.354	1928.34	632.555
300	182.968642694131	182.961701668349	182.98420482467	1071.24	1070.1	1079.42	137	114	1001.84625000001	1359.65999999998	1181.15999999998	1063.85999999998	821.099999999985	1082.21999999998	851.699999999985	783.359999999986	935.339999999983	923.099999999984	1027.13999999998	1023.06	1050.61599999998	1312.73999999998	933.299999999983	1263.77999999998	888.419999999984	1237.25999999998	745.620000000014	819.376666666651	1361.69999999998	632.399999999989	777.239999999986	1234.83399999998	1183.47599999998	844.559999999985	878.919999999983	761.940000000015	1002.65999999998	700.739999999988	1216.85999999998	902.699999999984	857.819999999985	1176.05999999998	873.443999999986	861.899999999985	963.899999999983	680.339999999988	1077.18799999998	881.702857142867	681.673999999987
301	183.963894525622	183.960089028569	183.975744533131	44.8895	42.85	45.921	46	46	245.888857142857	341.795714285714	419.357	411.127166666667	350.994666666667	510.166666666667	363.221714285714	473.412571428572	415.275666666667	358.137	326.506666666667	419.337428571429	333.649	476.962666666667	429.540285714286	416.276571428571	454.994333333334	363.221714285714	264.266333333333	383.645333333333	335.689666666667	292.787833333333	296.138333333333	410.154857142857	346.897142857143	262.225666666667	245.900333333333	571.3575	309.146571428572	395.870857142857	413.5725	343.112	788.65325	628.496	313.191166666667	450.966285714286	589.725142857143	701.856375	625.975166666666	687.672571428572	188.752857142857
302	184.072796999553	184.070164364707	184.084704335251	52.032	49.986	53.064	39	38	402.011333333333	439.691833333334	266.5245	230.595333333333	161.212666666667	237.7532	242.839333333333	241.7874	1320.3976	1363.96283333333	1980.467	576.942666666667	226.292	235.697	209.387	199.985333333333	192.8115	210.4084	202.026	167.471333333333	268.347666666667	164.246833333333	192.843	296.917	244.64	215.255166666666	214.27	268.347666666667	201.005666666667	166.4882	255.291666666667	232.636	257.124	304.009666666667	203.046333333333	255.083333333333	363.238666666667	269.324	854.019	263.203	239.543333333333
303	184.117560767749	184.113231122052	184.126507828288	203.035	199.984	205.079	16	16	30.6100000000001	60.1996666666668	38.7663333333334	71.4233333333335	126.3808	154.070333333334	109.157833333333	282.632333333334	107.1175	95.8956666666668	32.6506666666666	46.9276666666667	74.4113333333335	135.704333333334	90.8096666666669	90.7948333333335	181.441333333334	111.2018	88.7690000000002	141.826333333334	21.4059999999999	25.5083333333334	20.3833333333334	17.3456666666667	67.3970000000001	31.6303333333334	18.348	380.522166666667	162.2065	87.7486666666669	112.236666666667	78.5554000000004	1221.388875	553.020666666668	184.680333333334	371.340666666667	487.6556	767.1904	236.717333333334	577.546399999997	181.589666666667
304	184.96597503276	184.958727294059	184.985724741227	44.8785	23.47	45.921	62	58	380.5346	509.1796	526.4232	538.6656	458.1596	543.837666666667	461.1304	484.595	469.384	483.5748	516.2212	516.288666666667	2202.40936842105	543.260666666667	532.5444	531.6284	407.0598	1723.26257142857	320.4056	479.5175	330.561	286.69025	2422.52735294118	490.7162	457.0496	264.24475	1320.8505	684.611714285714	392.854	455.0092	528.0638	442.2662	890.67825	644.7664	336.6825	558.1588	647.827	693.029	736.381333333333	756.067	203.0198
305	184.98572511607	184.981141866524	184.997058416193	1070.21	1069.16	1080.44	98	97	1694.47599999997	2351.09999999996	1881.89999999997	1868.63999999997	1585.07999999997	1850.27999999997	1642.19999999997	1490.21999999997	1772.75999999997	2187.89999999996	1210.73999999998	1725.83999999997	1985.74599999996	2047.14	1689.11999999997	1865.58000000003	1763.57999999997	1700.33999999997	1790.10000000003	1549.37999999997	2263.37999999996	1640.15999999997	1738.07999999997	1719.40199999997	1848.23999999997	1643.21999999997	1746.23999999997	1518.77999999997	1526.93999999997	1498.37999999997	1779.89999999997	1595.27999999997	1608.1033333333	1732.97999999997	1769.8633333333	1682.99999999997	1583.03999999997	1526.93999999997	1377.20666666664	1806.1833333333	1768.50499999997
306	184.987902452171	184.982596734447	184.997258799699	12.746	4.073	20.386	16	14	1514.61264705882	2137.39294117647	2089.6	2218.37205882353	1587.57764705882	2231.63129411765	1592.12817647059	1448.266875	1661.03882352941	1775.31176470588	2741.53029411765	1742.56188235294	2043.6859375	2060.641875	1975.204	2142.89641176471	1611.97176470588	983.521	1959.42	1567.64958823529	2041.52025	1698.78970588235	1769.088	2155.88147058824	2046.746875	1610.97475	808.066285714286	1432.431	1742.206875	1532.48176470588	1998.38375	1600.84147058824	1572.18258823529	2214.29229411765	1670.22147058824	1756.84517647059	1750.82470588235	2224.70724	2447.45875	1776.33205882353	1763.47829411765
307	184.984845189173	184.982200894742	184.987660966967	1126.41	1116.18	1141.66	27	17	827.220000000004	1031.21	1054.68	1019.979	778.260000000003	775.200000000011	802.740000000004	728.280000000003	920.942000000003	1085.28	2357.21999999999	834.157000000003	1034.28	1004.7	1040.4	1000.62000000001	756.840000000003	1257.58769230769	858.840000000004	741.540000000003	1023.06	891.480000000004	882.454000000005	1056.735	1033.26	769.834000000003	854.760000000004	789.480000000003	820.884000000003	747.660000000003	1075.08	766.771000000003	753.780000000003	942.480000000007	849.660000000004	840.480000000004	842.520000000004	751.740000000003	1699.6875	845.388000000003	858.840000000004
308	184.985295349499	184.983400023653	184.988659467853	1109.525	1103.86	1112.02	8	7	602.537499999989	764.999999999986	714.999999999986	743.600000000009	597.719999999989	747.554999999986	536.51999999999	589.559999999989	615.059999999989	826.199999999985	1012.85999999998	625.51249999999	800.659999999985	722.159999999987	757.859999999986	731.342857142843	580.37999999999	811.919999999986	593.827142857133	550.79999999999	3948.42000000001	618.985714285703	598.739999999989	739.525714285699	779.343749999987	575.280000000008	575.064285714275	522.527142857151	654.839999999988	536.51999999999	813.936249999985	619.139999999989	548.75999999999	688.499999999988	601.799999999989	541.61999999999	666.059999999988	513.059999999991	1759.49999999997	635.459999999989	582.41999999999
309	184.984727345342	184.984017315038	184.988297244438	1154.98	1143.76	1167.13	13	10	717.060000000005	944.527777777783	1052.64	1021.02	634.440000000004	683.399999999988	633.420000000004	660.960000000005	755.622222222227	888.420000000006	778.259999999986	704.820000000005	954.720000000007	914.940000000006	869.986666666672	962.880000000004	610.980000000004	746.639999999987	771.120000000005	688.500000000005	854.760000000006	727.260000000005	717.060000000005	964.920000000007	895.51444444445	810.674000000003	723.180000000005	702.090999999988	736.221111111115	685.440000000005	906.780000000006	641.257777777781	621.180000000004	941.460000000004	744.600000000005	728.280000000005	755.820000000005	715.020000000003	1350.48000000001	737.460000000005	744.600000000005
310	184.990719934937	184.985970269223	184.997790716201	35.708	23.459	39.789	21	18	1237.07907692308	1899.639	1799.784	1950.78628571429	1453.29642857143	1844.67657142857	1348.81771428571	1429.339	1435.95885714286	1373.33415384615	1362.145	1504.92142857143	1830.39257142857	1755.17414285714	1883.44742857143	1861.00114285714	1304.48864285714	1842.507	1440.64342857143	1374.76742857143	1783.81178571429	1364.091	1431.46085714286	1900.79228571429	1821.21	1427.8	1429.42028571429	1415.73071428571	1523.28657142857	1058.03628571429	1875.51728571429	1454.92742857143	1403.91314285714	1779.77535714286	1326.4	1446.25092857143	1616.35607142857	1299.844	4368.08296551724	1606.60428571429	1413.09571428571
311	184.988017327397	184.987634105716	184.989786183866	1086.575	1082.45	1089.57	4	4	640.560000000004	871.007777777761	868.020000000006	891.480000000006	658.616666666671	828.121111111096	591.303749999989	621.179999999989	1155.39466666666	859.860000000006	888.420000000012	664.020000000005	846.600000000006	744.599999999987	868.020000000006	872.100000000006	593.265555555544	843.540000000006	543.65999999999	622.541111111101	861.817777777762	706.859999999987	711.959999999987	799.679999999986	825.300000000007	720.120000000005	681.360000000005	621.180000000004	663.000000000005	619.139999999989	820.973333333338	647.700000000004	600.779999999989	847.522222222227	704.566666666653	682.379999999988	626.280000000004	630.360000000004	2159.52631578948	735.420000000005	678.017777777765
312	185.032025118646	185.031368666541	185.043048664675	51.017	49.974	59.163	7	6	743.7258	1450.914	979.458666666667	851.839166666667	1089.5736	880.403833333334	631.483166666667	1614.728	1151.0112	1274.2298	333.649	1561.11	1194.65866666667	1059.106	1369.608	1050.8148	733.5238	1253.98966666667	627.423	889.6394	442.752333333334	95.8956666666667	86.7141666666667	378.852833333333	621.2815	119.379	94.8755	685.551999999999	862.040833333334	437.6515	699.613333333333	405.072333333333	1846.562	1241.74566666667	756.963666666667	1242.766	1948.72090909091	1496.5845	1166.0505	2296.77033333333	611.6
313	185.12239076806	185.121001212828	185.133166598291	203.0265	199.984	203.044	6	6	7.14116666666664	31.6251666666666	23.4665714285714	37.7461666666666	72.3895714285714	92.8351666666664	45.9149999999999	154.045166666666	51.0166666666665	42.8469999999999	24.4879999999999	24.4839999999999	35.68	45.9149999999999	55.0979999999999	45.9149999999999	86.6433333333331	59.1696666666668	41.8268333333332	68.3623333333332	14.272	14.2823333333333	6.11599999999999	9.18149999999997	36.7679999999999	20.4066666666666	15.2875	136.718285714286	75.5046666666665	54.0776666666665	44.8946666666666	39.791142857143	532.613999999999	272.384499999999	87.7486666666665	223.452999999999	408.066666666667	363.179333333334	214.234999999999	366.299666666666	90.8096666666664
314	185.98422622287	185.98422622287	185.98422622287	1076.36	1076.36	1076.36	1	1	830.633913043479	1182.68391304348	1440.24	1323.50391304348	714.304347826088	1512.28434782609	713.283913043479	628.587826086957	576.545652173914	681.360000000001	472.461304347827	579.113043478262	1535.75434782609	1327.58565217391	1445.34	1392.89347826087	600.015652173914	1505.52	536.748695652175	666.060000000001	1237.78739130435	544.680000000001	487.560000000001	2674.44	1517.76	615.322173913044	625.526521739131	863.940000000001	531.646521739131	636.480000000001	1596.98043478261	733.380000000001	666.343913043479	1524.52956521739	571.200000000001	562.259565217392	620.424347826088	702.780000000001	493.08	564.300434782609	517.140000000001
315	186.077873912832	186.077554371731	186.08327414188	515.27	510.134	518.302	5	3	3.06066666666667	16.3119999999999	7.14262500000001	11.22275	6.12149999999994	9.19574999999998	7.13766666666668	10.21	404.266500000001	1098.899	13.2628888888889	1686.69199999998	12.2426666666667	6.126	10.2099999999999	9.18225000000004	54.0732500000002	15.305625	31.6277499999997	39.7897500000002	9.18224999999991	8.16300000000001	6.12525000000002	6.12150000000003	11.2227499999999	5.10124999999995	7.14175000000003	5.10124999999995	7.14175000000003	8.16200000000003	13.2556666666667	8.16300000000001	8.16199999999992	6.12133333333334	2.042	10.2024999999999	12.2429999999999	3.06074999999997	6.12150000000003	6.12224999999992	11.2236666666667
316	186.143010549834	186.143010549834	186.143010549834	363.216	363.216	363.216	1	1	38.7694999999999	65.2960000000003	67.3365000000003	95.9152500000001	43.8707500000002	79.5794999999998	55.1002500000001	163.24	88.7726250000001	72.4377500000003	34.6885000000001	34.6884999999999	45.9100000000001	31.6277499999999	55.0934999999998	65.2942222222223	8.15700000000004	14.2835000000001	11.2241249999999	9.17662500000004	28.5705	7.14175000000003	7.14175000000003	28.5669999999999	32.6479999999999	7.14262500000001	8.16200000000003	49.9922499999999	12.236	24.4859999999999	21.4252500000001	17.346375	128.5515	43.8707499999999	17.34425	10.20375	32.6479999999999	57.1339999999998	16.336	21.4252499999999	10.2022222222222
317	186.963218192377	186.962965612745	186.963794953833	1118.2	1115.11	1123.46	3	3	467.159999999992	575.27999999999	473.279999999992	521.219999999991	488.579999999991	518.15399999999	384.540000000015	391.679999999993	489.600000000019	641.579999999989	527.339999999991	433.454999999993	599.759999999989	563.040000000021	506.13749999999	517.139999999991	412.079999999993	626.792499999988	419.220000000016	437.580000000017	536.51999999999	463.079999999992	412.079999999993	647.699999999988	620.353999999988	430.439999999992	471.239999999992	426.359999999992	487.559999999991	396.780000000015	644.639999999989	514.079999999991	437.579999999992	515.099999999991	447.780000000017	454.920000000017	581.39999999999	483.64249999999	597.720000000023	460.019999999992	480.419999999991
318	186.961735466882	186.956352348903	186.970617970637	1075.35	1072.25	1083.56	25	20	2926.18600000001	2047.13999999996	3636.30000000002	3400.68000000002	2871.30000000001	4240.04714285713	2548.98000000002	2554.82000000001	2284.80000000002	2431.68000000002	5080.7447826087	844.939999999986	3681.72600000001	3256.86000000002	4202.40000000002	3354.35000000002	2507.16000000002	3781.14000000002	2235.84000000002	2496.61666666668	3215.04000000002	3895.38000000002	2603.04	1512.57857142855	3146.04333333335	2295.00000000002	2569.85700000001	2688.72000000002	2239.29666666668	1508.57999999997	3330.30000000002	2619.36000000002	1638.7533333333	3757.68000000002	2358.7277777778	2338.34444444446	2302.60555555557	2603.04000000002	2475.17333333335	2260.49400000001	2320.01000000002
319	186.966432554532	186.95826647233	186.968235064706	1090.62	1087.6	1094.75	5	5	1115.88000000002	1533.06000000002	1339.26000000002	1358.63999999998	1066.62000000002	1334.16000000002	978.180000000019	1143.42000000002	1029.18000000002	1383.12000000002	1249.50000000002	1118.94000000002	1420.86000000002	1207.61000000002	1233.18000000002	1267.86000000002	1149.10714285716	1396.38000000002	1082.96666666669	1164.22714285716	1363.60714285716	1315.80000000002	1300.50000000002	1342.32000000002	1391.28000000002	1065.59833333335	1248.48000000002	986.339999999982	1172.60000000001	1078.14000000002	1365.65000000002	1265.55000000002	1012.86000000001	1207.61000000002	990.420000000019	1278.06000000002	1311.72000000002	1072.02000000002	1203.52333333335	1051.62000000002	1299.25714285716
320	186.963938503051	186.958293538698	186.969583467404	1104.98	1101.92	1108.04	2	2	562.374999999989	687.479999999988	624.239999999989	716.772499999986	560.99999999999	672.179999999988	530.40000000002	489.599999999991	546.71999999999	641.579999999989	680.339999999988	513.059999999991	655.422499999987	654.840000000025	611.999999999989	488.579999999991	497.95749999999	620.159999999989	515.100000000019	554.87999999999	655.859999999988	562.01999999999	603.839999999989	642.599999999989	583.43999999999	655.859999999988	614.039999999989	477.359999999991	568.13999999999	573.240000000022	680.984999999986	506.939999999991	538.55999999999	623.219999999989	600.780000000023	539.57999999999	516.119999999991	410.039999999993	601.800000000023	500.819999999991	547.73999999999
321	187.090497594548	187.090497594548	187.090497594548	510.134	510.134	510.134	1	1	8.15999999999995	19.3875999999999	8.1616	16.3232	5.10099999999994	9.1817999999999	7.13440000000001	10.2040000000001	170.3734	295.916000000002	7.14280000000004	650.972666666668	10.204	12.2447999999999	10.202	12.2447999999999	8.16320000000005	9.1818	13.2625999999998	6.12120000000007	9.1817999999999	6.1212	6.12119999999993	9.18360000000006	12.2423999999999	12.2304000000001	5.101	13.2626000000001	6.1212	3.06060000000003	8.15466666666672	7.13440000000001	6.11520000000007	9.1818000000001	3.0606	11.2243999999999	4.08159999999998	7.14979999999996	9.1818	8.16159999999991	9.18360000000006
322	187.090337785026	187.090337785026	187.090337785026	518.301	518.301	518.301	1	1	14.2839999999999	14.2706666666666	13.2643333333335	14.2823333333333	8.17066666666657	14.2986666666665	10.2033333333333	5.10583333333329	165.429000000002	436.702666666664	11.2236666666666	773.917999999993	10.2033333333335	11.2328333333335	13.2751666666666	9.18300000000011	14.2823333333333	15.3049999999999	14.2846666666666	18.3629999999999	11.2236666666666	14.2846666666666	9.19049999999993	14.2823333333333	12.242	7.14233333333328	9.18149999999997	5.10166666666663	13.2621666666669	13.2621666666666	12.234857142857	10.2033333333335	4.08066666666665	12.242	7.14233333333328	13.2643333333332	7.14233333333328	6.12099999999998	5.10083333333332	9.18299999999994	7.14199999999994
323	187.984136286838	187.984136286838	187.984136286838	82.628	82.628	82.628	1	1	228.536	430.5455	311.187142857143	384.647714285714	161.1995	241.79925	143.860285714286	178.55	186.581571428571	246.302	498.919714285715	246.909142857143	147.941428571429	224.274285714286	128.556	144.880571428571	217.503428571428	56.1157142857143	80.5997500000001	111.211142857143	303.024857142857	151.002285714286	240.787428571428	239.767142857143	183.645	173.33625	145.900857142857	213.239714285715	106.109714285714	164.266	185.536	98.0160000000001	130.496	191.807	105.08575	181.610857142857	95.9068571428573	134.677714285714	166.306571428571	101.008285714286	123.454571428571
324	188.069162976588	188.06855898338	188.080385185477	193.85	193.833	194.842	4	4	158.138750000001	363.209000000002	310.156000000001	438.814999999999	267.698499999999	393.816499999999	274.447249999999	1028.90225	85.7010000000004	370.350749999999	34.6884999999999	519.307249999999	277.507999999999	357.087500000002	322.872999999999	220.373999999999	423.403749999999	415.241750000002	145.89575	608.963000000003	332.601499999999	32.6000000000001	144.8755	447.889749999999	348.925499999999	84.6807499999998	87.7414999999998	414.221500000002	95.9034999999997	236.349999999999	319.338249999999	222.687000000001	859.176800000001	480.537749999999	88.7617499999998	108.0352	210.223	464.213750000002	25.5062499999999	233.637249999999	143.679
325	188.109345497169	188.107847385123	188.120387913193	172.419	169.381	173.444	13	13	53.1128	121.4038	96.919	139.7674	132.626	192.817800000001	192.817800000001	422.3628	32.6479999999999	105.1012	14.2996	65.2928000000004	51.0100000000003	116.3028	69.3872000000001	55.0800000000002	259.130800000001	128.5452	84.6766000000005	165.3048	38.7694999999999	96.919	65.2928000000004	29.6206	49.9898	64.2852000000001	45.9090000000002	289.0562	162.2436	106.1216	98.9787999999995	47.9494	1018.29266666667	554.9888	171.427199999999	287.752799999999	611.0998	624.3624	133.646200000001	528.1672	145.9172
326	188.114177221769	188.110342306811	188.118012136726	288.2305	286.694	289.767	2	2	40.8114285714289	101.008285714286	56.1183333333335	58.1589999999996	52.0369999999996	37.7461666666666	47.9937142857141	184.671714285714	317.042285714287	287.733999999998	138.758857142857	350.978285714286	8.16266666666661	38.7708571428574	16.3131428571429	21.4234999999999	19.3827142857143	22.4462857142857	11.2325714285715	17.3302857142858	17.3598333333332	131.598428571429	53.0102857142859	14.284	17.3428333333333	61.2200000000001	36.7302857142857	42.8539999999997	23.4665714285714	28.5680000000002	25.5071428571428	17.3448571428571	411.175142857143	113.251714285714	39.7911428571428	60.1884285714287	274.424833333333	216.310666666667	152.914285714285	263.233714285716	169.367428571428
327	189.068457369875	189.068457369875	189.068457369875	193.867	193.867	193.867	1	1	28.5669999999999	60.2094999999999	31.6277499999999	62.2504999999999	28.6089999999999	73.4579999999998	28.5669999999999	151.145	39.7897499999999	62.2352499999998	11.22275	60.1947499999998	37.7492499999999	59.1744999999998	43.9352499999999	37.7492499999999	72.4377499999998	71.4175000000003	24.4859999999999	73.5659999999998	44.8888	24.456	16.324	75.4984999999998	39.7897499999999	9.18224999999997	15.30375	58.1542499999998	13.26325	20.3749999999999	38.7694999999999	24.5160000000001	120.3895	54.0732499999999	10.2025	28.5249999999999	31.6355	67.3365000000003	5.10124999999999	38.7694999999999	20.38
328	189.089528618133	189.088303254458	189.090753981807	384.6525	384.624	384.681	2	2	24.468	55.0934999999998	55.0568571428571	80.670285714286	31.6277499999999	44.8909999999999	32.6479999999999	90.8022500000004	10.2025	10.19625	13.26325	9.18224999999997	29.590875	42.8504999999999	34.6885000000001	32.6479999999999	37.7261249999999	71.4174999999998	27.567	54.0732499999999	86.7242857142857	86.7212499999998	65.2960000000003	99.0370000000001	69.3770000000003	56.1137500000002	51.0250000000003	53.0548571428571	14.2835	29.5872500000001	46.9315000000002	46.9314999999999	44.8635000000002	27.5467500000001	29.5872499999999	21.4252499999999	30.6112499999998	36.7302857142857	13.2535	30.6074999999999	9.18337500000001
329	190.912401309653	190.90842850649	190.916374112816	48.45	47.94	48.96	2	2	196.90825	315.3345	334.642	311.17625	233.63725	432.586	273.427	117.50125	235.67775	243.8278	299.9535	241.79925	344.8445	331.58125	286.69025	332.6015	44.891	29.58725	20.405	21.4284	369.3305	137.727	155.268	286.09	327.50025	246.9368	240.779	167.321	249.96125	254.04225	311.63375	186.70575	91.8224999999999	359.128	209.141	162.21975	172.42225	129.76225	190.78675	131.61225	398.5072
330	191.100646803706	191.100279162265	191.101014445147	56.111	56.108	56.114	2	2	45.87	67.342	75.5663333333334	96.9316666666667	78.5656666666667	83.7356666666667	53.0102857142857	112.236666666667	84.6046666666667	117.338333333333	67.331	101.942857142857	44.8873333333334	60.1996666666667	54.0776666666667	49.9963333333333	138.765333333333	71.4933333333333	61.296	116.318	14.2846666666667	14.2846666666667	24.488	18.372	23.4271428571429	8.16133333333334	5.10166666666667	25.5083333333333	17.3456666666667	30.665	17.3456666666667	16.3226666666667	53.0573333333333	22.4436666666667	15.305	18.366	43.8743333333333	36.732	41.8336666666667	34.6573333333333	19.4021666666667
331	191.141313900899	191.140412782666	191.144384047564	384.624	380.549	384.737	9	9	23.4523333333334	54.0717777777775	65.2586666666664	123.527555555555	8.16266666666666	88.7593333333335	27.5459999999999	19.3847500000001	9.18224999999997	13.2556666666667	8.16177777777774	13.2628888888888	80.6063333333333	195.882666666666	92.8402222222224	76.5166666666663	6.11774999999999	219.347777777778	95.9635555555554	16.324	211.186	172.42225	123.460333333333	203.179	140.806	103.042444444445	83.6810000000005	135.704333333333	58.1526666666664	13.2632500000001	70.3953333333335	5.10111111111112	28.5495000000001	135.704333333333	52.0327499999999	47.9504444444442	59.1793333333333	9.18200000000002	50.9833333333331	103.04525	16.3253333333333
332	191.141130513707	191.140349925759	191.142436335297	351.975	345.881	352.033	7	6	21.4269999999999	35.7116666666664	37.7523333333334	54.1218333333334	5.10083333333336	56.1183333333335	6.11599999999999	10.2016666666667	9.17485714285717	9.19050000000001	2.04033333333333	8.16133333333338	36.7679999999999	64.2810000000001	47.9086666666666	45.9599999999999	9.18149999999997	131.623	99.9926666666669	6.11657142857145	151.009333333334	194.874571428571	90.809666666666	108.155333333334	100.996500000001	89.7746666666672	56.1091666666665	103.154666666666	53.0053333333332	5.10166666666668	56.1091666666665	12.242	4.08133333333334	42.8960000000003	38.7663333333332	6.12700000000001	40.8533333333332	7.14116666666671	6.12199999999996	61.2200000000001	2.04066666666665
333	191.141025535777	191.141025535777	191.141025535777	249.954	249.954	249.954	1	1	11.2218333333334	19.3854285714286	12.2417142857143	24.4868571428571	7.142	22.4651428571428	10.2028571428571	18.363	27.5477142857144	29.5882857142857	13.2637142857143	31.6288571428571	13.2637142857143	23.4638333333334	15.3042857142857	19.3854285714286	10.2033333333334	15.3042857142857	9.17485714285717	26.5274285714287	24.4868571428571	37.7505714285716	22.4473333333334	22.4462857142858	12.2434285714286	15.3042857142857	19.3854285714286	18.3651428571428	10.2028571428571	21.408	15.3021428571428	11.2231428571429	11.2137142857143	8.16133333333335	8.16228571428574	26.5237142857144	15.3042857142857	10.2185714285714	13.2637142857143	14.284	17.3428333333334
334	191.17807627872	191.175491120094	191.192132558732	615.171	606.001	624.422	27	19	109.17057142857	1138.70171428571	655.023428571423	1343.86575000001	438.661428571433	995.736888888891	723.357249999993	1137.6345	427.499714285717	1581.71538461539	143.860285714287	482.282625000002	624.414857142852	716.140285714293	736.710750000001	368.355375	409.134571428568	121.413999999999	85.7009999999992	193.854285714287	455.365999999996	319.349428571431	113.247749999999	530.530000000002	124.470500000001	60.1947500000003	75.5011428571422	270.375714285712	41.8317142857139	244.868571428573	89.7820000000004	383.627428571425	1561.03714285715	625.413250000003	85.6484999999992	494.821249999995	358.120285714283	1250.92866666667	185.692000000001	204.050000000001	107.060625000001
335	191.974958431086	191.974958431086	191.974958431086	252.006	252.006	252.006	1	1	7.14175000000003	14.2835000000001	36.7290000000002	46.9314999999999	8.16199999999998	41.8302499999999	12.2424	16.324	2.04050000000001	9.18224999999997	18.3636	7.1414	57.1339999999998	80.5997500000003	72.4377499999998	64.2726	4.08100000000002	8.16199999999998	6.12150000000003	4.08100000000002	29.5872499999999	6.12150000000003	4.08100000000002	19.3847500000001	57.1312	47.9517499999999	13.2632500000001	132.632500000001	51.01	28.5670000000001	77.5390000000003	25.5062499999999	6.12150000000003	127.53125	37.7492500000002	45.9112500000002	107.12625	9.19575000000004	12.2448	100.9998	1.02025
336	192.048917732658	192.048917732658	192.048917732658	657.054	657.054	657.054	1	1	7.14218750000002	21.4186874999999	23.4743750000001	16.325	9.18281250000003	16.3249999999999	13.2543125	9.18843750000002	13.2640625	7.14175000000003	12.243	11.2220625	18.3644999999999	20.4050000000001	17.3453125	20.4049999999999	9.18281250000003	17.3389375	10.203125	13.26325	21.4252499999999	7.14218749999997	9.18281250000003	15.298125	18.3644999999999	16.325	5.10312500000001	9.18281250000003	11.2234375	12.24375	19.391875	10.2025	19.3859375000001	17.3453125	11.2193125000001	9.18281250000003	9.18224999999997	11.226875	13.2681249999999	10.199375	5.10125000000002
337	192.063127104621	192.063127104621	192.063127104621	356.051	356.051	356.051	1	1	14.2986666666666	29.5896666666667	13.2621666666667	11.2236666666666	13.2643333333334	9.18299999999994	4.07733333333332	36.7259999999999	20.4066666666667	32.6773333333334	12.2439999999999	47.9478333333332	5.10583333333329	28.5693333333331	15.305	22.4473333333334	21.4079999999999	44.8946666666668	20.4066666666667	72.3794285714282	19.4021666666667	5.10166666666668	6.12200000000001	11.2218333333333	74.4721666666664	26.5286666666667	5.10166666666663	88.7544999999997	45.9150000000001	54.0776666666663	51.0083333333332	7.14233333333335	105.089428571429	52.0370000000001	6.12099999999998	8.17119999999995	36.7620000000001	42.8469999999999	6.12200000000001	46.935333333333	122.42
338	192.065632919257	192.065632919257	192.065632919257	325.476	325.476	325.476	1	1	6.12240000000004	6.12239999999997	6.12240000000004	8.16133333333331	8.1616	10.2016666666666	6.1212	3.0606	210.1612	325.4438	154.0502	306.06	2.04080000000001	7.14280000000004	6.11520000000001	4.08159999999998	27.5454	27.5454	26.5252	24.4848	5.09500000000003	6.11399999999997	4.0808	5.10199999999998	4.0808	5.09666666666666	4.0808	15.3059999999999	1.02139999999999	4.0808	4.0768	3.0606	7.14279999999997	7.1414	3.0606	4.0808	5.101	2.0384	3.0576	8.1616	7.14280000000004
339	192.140386077407	192.140386077407	192.140386077407	342.821	342.821	342.821	1	1	28.5711999999999	75.5095999999996	72.4342	88.7544999999997	3.06100000000001	23.4921999999999	6.12719999999999	5.101	99.7444	135.6866	58.1514	123.4442	12.2448000000001	5.10200000000003	31.6324000000002	8.1616	3.0606	9.19440000000001	6.12839999999996	7.13440000000001	18.3636	8.16319999999996	4.08159999999998	10.1899999999999	10.202	2.0404	3.0606	49.9898	3.06119999999999	4.08560000000002	17.3434	5.101	5.10699999999997	13.2652000000001	6.1212	2.0404	8.16266666666669	13.2626	3.06119999999999	6.1212	0
340	192.13994313748	192.138271986088	192.152286749371	172.43	170.366	173.416	6	6	193.110749999999	245.880249999999	166.30075	232.616999999999	5.101	175.483000000001	41.8302500000002	6.12150000000003	351.986249999999	326.480000000001	57.1340000000002	187.726000000001	179.555200000001	215.272749999999	191.854	94.8367500000002	8.16200000000003	139.7674	19.3847500000001	1.02025	427.484749999999	35.7087499999999	25.5062500000001	215.589250000001	477.476999999999	33.6682499999999	28.5670000000001	883.813749999998	265.304	10.2025	530.659999999999	186.6966	939.573500000001	834.564500000004	42.8609999999999	120.3895	590.6958	6.1212	30.6075000000001	170.632250000001	147.93625
341	193.04824499569	193.045560116067	193.060370577075	253.026	249.948	254.057	19	19	423.418571428571	740.641000000001	1217.25766666667	1384.648875	1141.65975	1564.89914285715	1205.97771428572	2013.11766666667	166.314333333333	176.517666666666	166.287166666667	37.7523333333332	2089.64266666667	2686.41228571428	2481.45066666667	2444.60457142857	351.998571428571	164.273666666666	154.045166666667	303.038999999999	1192.57483333333	190.771166666667	35.7050000000001	521.305166666667	1715.04025000001	1153.8085	463.231333333332	3207.40399999999	1960.98914285714	2026.05099999999	2127.22125	1611.10633333334	3737.48100000001	3269.14800000001	2088.52485714286	2433.49499999999	2764.65166666666	3024.16799999999	1062.167	2875.84983333334	164.266
342	193.050266692336	193.044270447067	193.060646454275	214.255	210.174	215.264	18	18	11.2328333333334	32.6453333333334	20.4057142857143	34.6856666666667	17.3448571428571	37.7461666666667	17.3626666666667	83.6536666666668	2852.85200000001	2439.61700000001	1880.38657142857	348.612000000001	54.0675714285714	113.257	76.5250000000002	13.2643333333334	94.8910000000002	21.426	29.5848333333334	132.643333333334	132.748571428571	51.0583333333334	37.7461666666667	36.6960000000001	211.209000000001	79.5860000000002	95.8956666666668	768.275142857142	139.785666666667	120.281333333334	240.798666666667	153.042857142857	354.055666666667	373.381000000001	161.212666666667	289.037333333334	90.8817142857142	314.248	35.7058333333334	333.353142857143	13.2513333333334
343	193.051029231039	193.046779377568	193.060483425924	358.12	355.025	359.135	17	17	10.2114285714286	13.2637142857144	14.284	16.324	12.2430000000001	13.26325	9.17662499999998	22.4462857142857	29.5882857142857	41.861	17.3448571428571	9.17614285714286	16.326	19.3691428571429	11.2231428571429	17.3442500000001	12.2245714285715	9.18337500000001	26.5274285714286	18.3497142857143	17.357	12.2434285714286	9.1825714285715	16.3222857142858	15.3037500000001	14.2835000000001	8.16228571428571	16.3245714285715	8.15699999999998	10.2028571428571	14.284	7.14174999999998	20.4028571428572	13.2637142857143	10.2028571428572	11.2231428571429	10.20875	25.5062500000001	11.2231428571429	9.18257142857142	8.16199999999998
344	193.052099962672	193.04794153162	193.060291670825	336.688	334.647	337.702	5	5	7.13599999999997	14.284	13.2637142857143	13.2618571428571	11.2231428571429	9.18257142857142	7.14099999999996	16.3245714285714	66.3185714285714	54.0297142857145	32.6445714285715	26.5274285714286	12.2434285714286	12.2434285714286	11.2231428571429	10.195	7.142	4.08114285714286	8.15885714285715	8.16228571428571	13.2637142857143	7.142	12.2537142857142	6.11657142857145	7.142	6.12171428571428	9.18128571428574	13.2637142857143	6.12171428571428	13.2637142857143	6.12685714285711	3.06085714285714	30.6085714285714	10.2028571428571	8.16228571428571	18.3651428571428	10.2028571428571	15.3042857142857	11.2231428571429	19.3718571428571	6.12171428571428
345	193.060194597088	193.060194597088	193.060194597088	194.842	194.842	194.842	1	1	9.18257142857142	12.2434285714286	5.10357142857142	17.3448571428572	34.7188571428571	15.3042857142858	28.5680000000001	93.9320000000003	14.296	17.3448571428572	16.3245714285715	14.296	28.5680000000001	23.4665714285714	32.6857142857142	15.3042857142857	22.4462857142858	16.3245714285714	12.2331428571429	21.426	8.16228571428574	9.17614285714286	8.16228571428574	11.2231428571429	12.2434285714286	5.10142857142857	10.2028571428572	330.572571428571	35.7100000000001	18.3497142857143	21.426	12.2537142857143	1264.08975	103.048857142857	13.2637142857143	131.506285714286	28.568	439.743142857143	142.84	5.10142857142859	17.3302857142857
346	193.083470745198	193.08082984791	193.095071378961	207.1135	205.067	207.119	8	8	11.2231428571429	8.16228571428571	10.2014285714286	12.242	25.4892857142857	11.2218333333334	22.4436666666667	24.4868571428571	2408.89457142857	540.688333333334	459.150000000001	388.683500000001	6.12800000000001	21.426	26.5286666666667	7.14233333333335	46.9353333333334	20.4057142857143	26.5274285714286	66.3185714285714	27.5477142857143	72.4402857142857	25.4857142857143	55.1430000000001	17.3456666666667	42.8540000000001	21.427	27.567	12.242	15.3042857142857	14.284	22.4462857142857	78.562	16.3245714285714	28.568	230.552285714285	24.4868571428571	51.0142857142857	44.8946666666668	22.4462857142857	6.12200000000001
347	193.088083979888	193.086079624721	193.090088335056	230.585	230.585	230.585	2	2	15.30375	15.294375	33.672375	24.4859999999999	21.454125	31.6509999999999	24.4853333333333	47.9869999999999	80.5503750000001	56.1137499999998	43.8707499999999	29.5908749999999	22.44825	21.441	18.3805714285714	19.3847499999999	26.5264999999999	18.36675	65.2959999999998	22.429	14.2835	71.4262499999998	54.0003749999999	20.4049999999999	6.12224999999999	49.0079999999999	29.5872499999999	19.38475	29.5908749999999	15.30375	23.4829999999999	22.4455	59.1745	24.4859999999999	32.6519999999999	43.8707499999999	51.0125	31.6554285714286	34.6884999999999	69.3769999999998	24.4889999999999
348	193.089868130434	193.089868130434	193.089868130434	219.362	219.362	219.362	1	1	11.2231428571429	14.284	15.3042857142857	20.4057142857143	8.16200000000001	17.3302857142857	8.16200000000001	28.568	140.799428571429	91.8257142857142	36.725142857143	32.6217142857143	13.2637142857143	18.3651428571428	17.3448571428571	9.18257142857142	19.3854285714286	7.14175000000001	5.10142857142857	22.4462857142857	15.3042857142857	20.4057142857143	10.2028571428571	13.2525714285714	14.272	7.137	11.2137142857143	180.565285714285	4.08114285714286	32.6491428571428	14.274	44.8925714285714	95.9068571428571	7.142	11.2058571428571	23.4632857142857	32.6491428571428	167.321	8.16228571428571	20.3925	8.16228571428571
349	194.047792414473	194.047792414473	194.047792414473	351.987	351.987	351.987	1	1	3.06085714285714	10.2028571428571	8.16228571428571	5.10499999999999	5.10142857142857	5.10142857142857	7.13600000000002	10.2028571428571	4.0777142857143	10.2100000000001	4.08114285714286	10.2028571428571	10.2114285714285	7.14174999999998	8.15600000000001	5.10571428571426	5.10142857142857	9.18257142857142	6.12171428571428	8.1554285714286	6.12171428571433	3.06085714285714	4.08114285714286	8.16228571428571	12.2417142857143	3.06085714285717	4.08114285714286	6.12685714285711	4.0777142857143	4.08114285714286	14.284	5.10142857142857	6.12171428571428	11.2325714285715	6.12085714285716	7.14699999999999	6.12685714285711	5.1007142857143	6.12171428571428	8.16228571428571	7.142
350	194.059755698077	194.057409365815	194.062102030339	253.0315	253.009	253.054	2	2	31.6288571428571	82.6431428571428	135.698	53.0486666666665	141.819714285715	212.186000000001	153.042857142858	276.49742857143	23.4665714285713	17.3448571428572	21.423	12.2434285714286	309.146571428571	369.343428571428	340.77542857143	306.085714285714	45.9128571428571	16.3245714285715	20.3885714285714	36.7302857142855	75.5011428571428	39.7911428571428	12.2417142857143	53.0548571428571	173.424285714286	157.124000000001	79.5822857142853	528.489499999999	236.706285714287	275.477142857142	254.051142857143	200.996285714286	611.151142857143	465.250285714287	261.193142857143	355.059428571427	489.737142857141	461.943999999998	141.819714285715	475.453142857144	20.4057142857143
351	194.072432703787	194.070192891413	194.074672516162	228.0145	226.481	229.548	2	2	43.8771999999998	125.4846	90.7978	128.5452	63.3268	84.6766	58.1514	224.708	38.7676	65.2928	16.3232	24.4896	60.1918	77.6529999999998	91.926	71.414	26.5252	54.0812	14.2828	45.864	32.6464	4.0808	3.0576	19.3876	34.6935999999998	8.16319999999996	8.1616	94.8972000000001	15.306	30.612	40.856	10.204	192.8556	89.7776	15.303	16.3232	44.8976	104.1828	27.5454	21.4284	9.18359999999996
352	194.08634203277	194.08634203277	194.08634203277	207.091	207.091	207.091	1	1	5.10142857142857	7.14116666666668	8.16114285714285	6.12171428571428	4.07828571428571	7.14100000000002	6.12171428571428	9.18300000000002	359.140571428571	149.982	177.529714285714	57.136	12.2537142857143	10.2028571428571	4.08114285714287	8.16228571428574	13.2544285714286	10.2028571428571	5.10142857142859	12.2434285714286	10.2028571428571	11.2231428571429	7.136	10.21	5.10142857142859	6.12171428571431	4.08114285714287	7.14699999999999	8.16228571428571	9.18257142857146	4.08133333333334	5.10142857142857	13.2637142857143	11.2236666666667	7.14200000000002	7.14116666666668	12.2434285714286	8.16228571428571	4.08114285714287	8.16228571428571	4.08114285714287
353	195.119987319972	195.119987319972	195.119987319972	160.158	160.158	160.158	1	1	35.707	69.3713333333334	167.3128	337.6862	51.0100000000003	264.2318	35.714	67.4124	9.1818	49.9898000000003	22.4444000000001	60.121	82.6362	52.9984	63.2524	35.707	18.3672	38.8132	16.3264	31.5952	61.212	15.303	157.1416	56.045	25.535	13.2652	384.0464	36.7272	21.4242000000001	20.408	33.7062	14.2828000000001	52.0914	57.1312000000003	18.3636	10.192	17.3468	61.2240000000001	21.4242	24.4848000000001	9.1818
354	196.040061794705	196.037911203421	196.040756997304	92.344	91.817	97.927	4	4	48.972	1300.81875	1289.596	262.589749999999	15.30375	564.8895	7.14174999999998	19.38475	1420.188	1685.453	11.22275	900.880750000001	2340.4535	3911.6385	3045.04375	2440.438	17.34425	2704.68275	1415.08675	1.02025	425.44425	24.45	87.7414999999998	111.04375	837.625250000001	146.952	61.29	383.614	1429.37025	11.22275	1339.58825	9.18224999999997	57.05	3969.49874999999	1668.10875	2075.18849999999	5253.26725	33.68475	46.9315	3047.48675	7.14175000000001
355	196.045901256141	196.041015625	196.059302667514	92.8455	79.596	103.045	110	93	349.958	1226.3405	1478.463	1815.73111764706	2722.3605	2643.59307692308	13.2621666666667	4710.49425	2523.2625	3237.16511111111	2416.97225	3978.86666666667	2653.887	4567.012	3334.7845	2840.724	2739.46714285714	2704.90366666667	2562.43111111111	2230.40353846154	480.554571428572	43.8415714285714	103.034428571429	130.512	951.867333333333	252.010571428571	67.408	3993.969	1988.62966666666	1332.30657142857	1622.1975	946.792000000001	71.36	5760.55177777778	2560.668	4611.53	9407.23200000001	7643.77266666666	1250.92866666667	10143.6264705882	2341.346
356	196.056877936834	196.041173831103	196.070409473779	59.175	55.076	68.367	43	40	16.3093333333333	4.08133333333333	7.14280000000001	4.0808	1016.1192	7.1414	139.785666666667	2867.13666666667	73.38	1.0204	9.18149999999999	39.7865	4.08133333333333	1311.12833333333	1702.7138	4.08133333333333	6007.7615	5260.9995	595.913600000001	1779.37828571429	5.102	2.0404	9.1818	8.16133333333333	5.09666666666667	7.1414	14.2856	221.3834	21.427	1052.042	1.0204	601.898333333333	4621.08966666667	6.121	0	1038.69933333333	82.6362	359.1104	11.2244	2.0428	53.1128
357	196.044777578012	196.043284296814	196.058761629214	71.405	70.391	73.468	7	7	15.3040909090909	408.752666666667	390.764454545454	289.751	32.648	303.761333333333	22.4565	25.50625	79.5387272727273	334.798545454545	57.134	113.24775	620.362666666667	1509.97	797.8355	948.126470588235	18.3645	349.94575	14.2776666666667	11.22275	109.217818181818	29.5879090909091	25.50625	29.58725	169.365272727273	35.7095454545455	38.7505	134.607	127.53125	23.4662727272727	379.541454545455	20.4066666666667	17.3456666666667	852.580666666667	142.838181818182	119.36925	718.272	25.5068181818182	110.133	589.717636363636	67.3365
358	196.072589551877	196.071352302616	196.073561194671	60.707	60.2	62.229	6	6	6.11500000000001	32.6506666666667	4.08133333333333	4.08066666666667	1132.385	4.08133333333333	224.656666666667	1036.65866666667	100.914	56.1183333333334	5.10166666666667	135.704333333333	7.14233333333334	3.061	2.04066666666667	3.0605	2454.80742857143	1878.63133333333	525.385833333334	2518.7915	6.121	1.01933333333333	4.08066666666667	10.2033333333333	3.061	9.183	1.02033333333333	286.666833333333	34.6856666666667	907.076333333333	2.04066666666667	516.288666666667	2651.84633333334	5.10166666666667	1.02033333333333	269.368	130.581333333333	873.262666666666	7.14116666666667	0	61.2100000000001
359	196.074714872572	196.074714872572	196.074714872572	79.574	79.574	79.574	1	1	1.02033333333333	51.0166666666667	24.488	2.04066666666667	195.904	12.2331428571429	744.721666666666	102.033333333333	27.5445	0	192.8115	591.682857142858	1.02016666666667	2.03866666666667	1.02033333333333	0	432.904	110.175428571428	245.900333333333	379.546285714286	7.14116666666666	3.061	1.02033333333333	1.02016666666667	41.8268333333334	5.09666666666667	7.14100000000001	69.3146666666667	25.5071428571428	55.098	16.3093333333333	60.1968571428571	426.001714285714	1.02033333333333	8.16266666666667	299.964	1.02033333333333	2441.30333333333	5.10142857142857	0	77.5417142857144
360	197.045829993452	197.045165811183	197.045881024931	91.823	91.811	92.854	3	3	14.2846666666667	80.5931666666666	119.4765	40.8466666666666	18.363	94.984	25.5166666666666	31.6251666666667	18.363	175.464571428572	10.2033333333333	20.4066666666667	233.645428571428	469.2	277.284571428571	279.571333333333	25.5071428571428	316.251666666667	95.9896666666668	16.3253333333333	53.0573333333333	18.348	15.3025	36.6994285714286	49.9963333333333	26.5286666666667	18.381	42.8470000000001	106.109714285714	29.5896666666667	109.175666666667	28.5693333333333	55.044	523.858500000001	203.212166666667	28.568	525.385833333334	40.8133333333333	26.5243333333333	263.246	30.605
361	197.050843545469	197.046021397019	197.062667543776	92.854	82.652	98.976	29	28	142.835	169.3615	165.402	71.46125	302.031	128.646	122.475	486.65925	271.3865	300.97375	16.324	400.95825	272.440125	482.57825	331.378125	287.74575	89.7820000000001	330.561	237.893	97.9439999999999	56.1157142857144	25.490625	17.34425	37.7261250000001	88.7617499999999	42.882	24.504	119.36925	214.2525	193.8475	148.86525	95.9035000000001	1090.61755555556	586.054	256.271	469.315	1098.327	1057.016	34.69275	958.6251	174.46275
362	197.066808242328	197.064052806181	197.079803840787	57.139	55.11	58.159	7	7	5.09666666666667	21.426	5.10083333333333	47.9534285714285	74.4721666666666	23.4862857142857	3.06085714285714	368.271571428571	56.0633333333333	9.183	4.08114285714286	3.05828571428572	4.08114285714286	9.1815	13.2621666666667	18.363	998.906333333333	767.792	329.836833333333	975.279333333334	19.3863333333333	6.122	1.02028571428571	9.18257142857142	28.524	5.10166666666667	6.12171428571428	373.442	15.3042857142857	84.8398333333333	55.0889999999999	63.2577142857143	559.142666666667	49.994	44.8946666666667	154.041571428571	266.307	8.16266666666667	6.12171428571428	247.929428571428	89.8626666666667
363	198.044405630806	198.038486581408	198.056364339193	92.831	89.776	98.976	36	35	38.7708571428571	148.961714285714	152.129	68.398625	27.550125	132.73	30.61875	505.023749999999	237.726571428571	351.98625	18.3645	385.6545	288.766125	511.14525	395.6145	298.969875	15.30375	334.642	240.956	45.91125	44.8925714285715	25.4892857142857	23.46575	47.9223750000001	83.6634285714285	45.9128571428571	23.483	132.6325	225.47525	13.26325	157.02225	15.30375	1219.322	538.154833333333	242.998	527.426166666666	1224.9	1232.462	21.427875	1194.21	137.73375
364	198.057925108249	198.040992821067	198.058015559691	57.145	57.139	59.163	3	3	13.247	29.5916	21.4235	17.3434	107.121	20.404	17.3434	381.5548	52.9984	79.5756000000001	82.6523999999999	42.8568	12.2424	6.1224	3.0612	7.14140000000001	764.279600000001	465.2112	112.354	632.524000000001	12.242	7.14280000000001	2.0404	13.2652	9.17280000000001	7.14280000000001	2.0404	26.5243333333333	5.101	105.2042	6.121	68.3534	689.655200000001	18.3672	5.10100000000001	9.1818	6.121	35.707	25.505	6.1212	83.7548000000001
365	198.938713627236	198.933414645902	198.9507495601	44.879	42.838	45.922	129	127	2715.2844	4557.61628571428	4959.84033333333	5384.8795	3668.819	4903.49314285714	3337.23775	3985.236	1127.488	1114.022	1044.82133333333	1592.666	4678.48433333334	4797.48242857143	4942.264	4766.99733333333	29.5848333333333	2365.95975	1470.1082	1776.40033333333	5494.23857142857	4809.85133333333	4166.26285714286	6165.064125	5334.742	4294.11533333333	3942.246	3201.65657142857	3256.638	3783.21942857143	5040.677	3942.67288888889	3251.65057142857	4209.69885714286	3487.33657142857	2981.27485714286	2059.11675	2638.678	2158.696	2679.27028571429	3093.50628571428
366	198.951503492994	198.951284983665	198.951938015598	44.8845	44.884	44.896	4	4	7.142	8.16266666666667	13.2621666666667	1.02033333333333	1397.85666666667	8.16266666666667	13.2643333333333	979.36	4.08066666666667	4.08133333333333	4.08066666666667	2.04066666666667	6.121	3.0635	10.2016666666667	8.15657142857143	1829.37228571429	4.08133333333333	2.04066666666667	10.2016666666667	13.2643333333333	5.10166666666667	4.08533333333333	10.2033333333333	6.122	5.10083333333334	6.122	4.08133333333333	2.04066666666667	914.218666666667	2.04233333333333	4.0856	1191.69371428571	4.08066666666667	4.08133333333333	7.14233333333333	7.14233333333333	407.8445	5.10583333333333	1.02016666666667	3.06085714285714
367	199.942267840181	199.937488474974	199.955626104591	44.89	42.844	45.922	81	81	592.813666666667	980.540333333333	1090.780875	1111.09114285714	720.355333333333	1029.43225	709.131666666667	889.689142857142	188.761666666667	216.310666666667	197.944666666667	242.839333333333	1081.465	1069.24910344828	1081.5975	1080.41533333333	17.3428333333333	466.292333333333	276.510333333333	12.244	1248.786	1035.63833333333	913.795	1292.44533333333	1157.98375	931.520857142857	849.86825	783.616	691.753714285714	869.283428571428	1152.709	844.485142857142	23.4638333333333	905.982000000001	760.112857142857	638.698857142857	393.784333333334	17.3808	398.346	569.319428571429	640.739428571428
368	200.01786902904	200.01786902904	200.01786902904	302.991	302.991	302.991	1	1	7.142	19.3854285714286	16.3245714285714	11.2231428571429	8.16228571428571	14.284	5.10142857142857	9.19028571428567	13.273	13.2637142857143	15.3042857142857	14.284	10.2028571428571	19.3854285714286	9.18128571428567	17.3327142857143	9.18257142857142	13.2525714285715	11.2231428571429	19.3854285714286	16.3245714285714	10.2100000000001	6.12171428571428	11.2215714285715	31.6288571428571	12.2434285714286	9.18899999999999	19.3854285714286	20.4057142857143	13.2637142857143	30.63	6.12599999999999	28.5920000000001	31.6288571428571	8.1554285714286	11.2231428571429	20.4028571428572	20.4057142857143	25.4892857142857	26.5274285714286	26.5051428571429
369	200.163615325883	200.163615325883	200.163615325883	965.148	965.148	965.148	1	1	9.18257142857135	38.743714285714	99.9879999999991	47.9534285714282	70.3997142857137	51.0142857142853	37.7505714285717	321.389999999997	15.3042857142858	15.3171428571429	47.9937142857145	25.507142857143	117.332857142856	89.7851428571421	114.271999999999	82.7125714285704	21.4260000000002	90.7927142857138	24.4868571428573	45.8742857142862	113.330999999999	46.9725714285716	25.5062500000001	105.163000000001	138.739428571428	17.344857142857	58.1562857142861	39.7911428571425	23.4632857142856	62.237428571429	86.724285714285	59.1765714285719	19.3691428571431	74.4808571428577	18.3625714285716	17.3570000000001	28.5680000000002	173.448571428573	15.2935714285713	51.057142857143	18.3497142857142
370	200.939021377271	200.93426369721	200.954083075551	44.89	43.858	45.922	67	67	668.287142857143	1079.4245	1090.780875	1271.2315	868.263142857143	1119.25342857143	858.060285714285	953.967142857142	141.826333333333	106.114666666667	207.093833333333	246.920666666667	1120.11685714286	1255.83	1095.659	1180.66371428571	89.7746666666667	441.8332	303.039	142.828	1228.34755555556	1134.5736	1062.74533333333	1400.91766666667	1023.34657142857	959.035	699.994399999999	831.532857142857	703.009666666667	873.364571428571	1075.144	185.852333333333	571.293333333334	654.0764	834.593714285715	563.1504	367.32	533.571	383.958666666667	507.105666666667	693.77
371	200.971426840706	200.968431841317	200.983683967853	44.8785	43.864	45.917	18	18	99.9796	59.1832	207.1006	183.636	869.324	180.6108	511.1202	811.059	417.316333333333	461.190666666667	269.3328	393.8744	71.414	74.5622	104.0604	174.4884	361.139	294.8956	252.022333333333	374.462333333333	120.4072	48.968	17.3638	129.5654	88.7574	55.098	84.6931999999999	421.3426	182.6516	776.3722	110.3112	605.6902	672.289833333334	423.383	10.2016666666667	352.038	530.504	588.9024	444.309	603.017	47.9494
372	201.048056264778	201.044012655759	201.051840591431	428.516	427.464	432.61	6	6	32.6471111111112	32.6471111111112	57.0752	51.07	18.3762	66.3144444444446	18.3639999999999	27.5460000000001	16.3235555555556	25.5222222222222	20.4177777777778	22.418	58.1589999999999	52.0313333333334	36.7080000000001	37.7482222222223	17.3437777777778	56.1164999999999	21.413	21.427	41.8322999999999	103.109777777778	829.46325	57.1759999999998	107.135000000001	102.9291	1025.37409090909	41.8322999999999	46.930222222222	27.5460000000001	136.709777777778	18.3654000000001	22.4448888888889	56.1183333333333	15.3033333333334	19.3842222222223	26.5434	22.4334	26.5257777777778	44.9191111111111	20.4044444444445
373	202.128368971083	202.127584480267	202.130169390657	644.787	639.709	644.811	3	2	9.18276923076924	23.4561666666666	19.3843846153847	13.264	12.2381538461539	14.2832307692307	7.14174999999996	33.6517499999999	19.3847500000001	62.1824615384613	7.14215384615385	99.9901538461539	15.3103846153845	7.14175000000003	8.15876923076925	12.2510769230769	6.12149999999997	7.14215384615385	14.2843076923077	5.09874999999999	7.14233333333328	8.16599999999994	3.06074999999998	11.22825	12.2436923076923	4.08100000000002	3.06074999999998	11.2225384615385	9.18207692307695	4.08100000000002	12.2326153846153	5.09923076923078	26.5265000000001	6.12184615384616	4.08123076923077	10.2033333333333	12.2436923076923	24.4873846153846	7.14233333333335	3.06207692307692	5.09461538461538
374	202.123591243753	202.11828266023	202.137811244959	204.0495	199.984	207.114	42	40	161.2232	365.3032	238.757999999999	449.9964	818.601142857142	1239.60375	826.362	1377.225	599.857999999998	448.888	115.2826	333.6054	546.362666666668	811.127142857142	805.958	688.635	1139.4656	897.746666666664	574.3726	815.1398	191.634666666667	130.602666666666	132.491666666667	81.6320000000001	498.8778	199.9592	178.383333333334	2031.48366666666	857.9882	771.2712	961.0284	641.684833333334	3497.53942857143	3114.05733333334	1030.402	1517.0374	2792.65233333333	3199.3472	842.850400000001	3289.1248	806.9782
375	202.125460106102	202.122053623199	202.137503554339	343.814	339.738	349.929	33	33	84.6876666666669	212.229333333334	98.9561666666664	120.379666666666	196.924333333334	114.370666666667	155.369333333334	381.542333333332	954.318857142857	922.338285714285	261.205333333334	632.503333333331	43.8743333333334	130.602666666667	104.074	43.8743333333334	83.6536666666664	62.3013333333332	38.8233333333333	65.2434285714288	28.5646666666668	51.0166666666663	33.6710000000001	38.7437142857143	70.3914999999998	71.4233333333335	28.5646666666666	185.700666666665	87.7486666666669	162.3655	134.662000000001	32.6506666666667	2086.92399999999	708.111333333335	51.0083333333332	94.8754999999997	1377.3375	1549.75975000001	1288.68099999999	1352.8515	654.033666666668
376	202.125208928035	202.124382047617	202.137207310715	363.216	360.166	364.259	7	7	93.8629999999997	248.941000000001	253.022000000001	309.173625	175.497333333333	271.386499999999	134.6895	294.852249999999	224.4825	195.904	38.7695000000002	87.7414999999998	147.936250000001	141.81475	202.009499999999	202.009500000001	35.6868750000002	51.0111111111112	23.4686249999999	39.7653750000002	82.6503750000001	14.2835000000001	23.4657500000001	98.9642499999997	92.8427499999997	20.4049999999999	14.2835000000001	138.754	43.8438749999999	62.2352499999998	85.7010000000004	53.0529999999999	276.487749999999	194.867749999999	46.9314999999999	41.8353750000001	149.97675	161.1995	57.176	106.106	22.4455000000001
377	202.967772168338	202.967772168338	202.967772168338	45.917	45.917	45.917	1	1	54.07325	131.628375	154.05775	127.527777777778	116.3085	146.916	128.5515	142.94	151.0155	155.078	107.12625	150.997	93.8706666666667	117.415	150.997	134.673	168.34125	128.56725	84.68075	134.6895	99.9817777777778	66.31625	108.226	153.15	114.268	73.467	64.274	193.842222222222	65.296	116.3085	73.566	124.562	271.3865	194.86775	90.80225	180.58425	191.801777777778	232.9305	183.7575	258.12325	63.2555
378	203.049239943688	203.048944491242	203.05105345801	53.0465	52.032	53.07	4	4	23.46575	79.5795000000001	61.2525	42.8505	18.3645	53.092	24.486	73.503	62.242875	77.539	85.7115	39.765375	30.58875	31.62775	36.756	28.5845	12.243	34.714	38.7695	10.21	49.99225	115.28825	91.8225000000001	67.34475	48.936	89.782	75.4985000000001	77.539	24.486	22.462	28.5845	16.324	58.15425	51.0125	31.62775	30.6075	40.81	20.405	29.58725	54.0335	42.819
379	203.134040917479	203.126448589124	203.144188605621	203.044	199.984	205.079	21	21	14.2846666666667	58.1590000000001	33.6694285714286	74.4843333333335	113.156571428571	181.619333333334	114.258666666667	232.636000000001	113.235857142857	97.9360000000001	53.0573333333332	76.5125000000001	84.6046666666669	131.623	131.623	91.8150000000001	166.151333333334	132.621666666666	96.9316666666669	121.419666666667	38.7382857142857	33.6694285714286	10.1916666666667	16.3253333333334	70.4605000000001	46.9353333333334	33.6380000000001	356.079714285714	169.347666666667	105.094333333334	161.212666666667	105.077166666667	870.303714285714	553.020666666668	215.290333333334	374.401166666667	779.498285714285	633.597428571428	298.957666666667	786.530142857142	177.509
380	203.135433968716	203.127126706391	203.144671830975	344.8275	343.859	344.856	4	4	20.4057142857143	26.5274285714286	18.366	14.2846666666667	27.5445000000002	17.3428333333333	29.6138333333331	49.994	21.385	39.7929999999997	17.3448571428571	44.8873333333332	13.2643333333334	22.4473333333334	17.3456666666667	12.242	7.142	11.2346666666667	4.08466666666664	10.1942857142857	10.2033333333333	6.12200000000001	9.18257142857142	12.2331428571428	8.16266666666669	5.10083333333332	7.142	21.427	9.18299999999994	18.378	18.3651428571428	13.2621666666666	302.018666666667	102.028571428571	12.2434285714286	11.2231428571429	52.0370000000001	201.005666666667	34.6897142857143	77.4765714285711	36.7679999999999
381	204.091517433361	204.087056346606	204.09888474851	319.343	315.262	319.36	5	5	119.457	276.691	315.268285714286	374.444857142857	165.263142857143	244.868571428571	148.836571428571	378.526	101.008285714286	119.356714285715	30.6085714285714	27.5245714285713	96.9135714285709	74.4808571428571	107.115	107.205	44.8925714285714	23.4638333333333	18.3651428571428	39.7911428571428	90.8054285714285	18.3651428571428	29.5882857142857	91.8899999999999	77.5417142857142	14.284	9.17485714285717	124.474857142857	30.6085714285714	68.3591428571428	65.2982857142857	55.095428571429	230.584571428571	119.373428571429	30.6085714285714	34.6897142857143	81.6228571428571	110.175428571428	58.148142857143	44.9302857142855	8.16228571428571
382	204.122329013222	204.121933073332	204.122724953111	203.0385	203.033	203.044	2	2	16.3253333333334	32.6506666666667	22.4462857142857	34.6913333333334	57.088	108.155333333334	42.8470000000001	136.724666666667	39.7865000000001	45.9075000000001	11.2236666666666	36.7260000000001	51.9908571428571	51.0166666666668	57.1386666666668	66.3108333333334	75.4306666666668	63.2503333333331	42.8540000000001	40.8133333333334	14.272	19.3863333333334	19.3641666666667	14.2846666666667	39.8255000000001	17.3456666666667	16.3108571428571	167.326857142857	74.4721666666668	48.9760000000001	58.1590000000001	52.0345714285714	399.905333333334	253.042666666667	95.9113333333336	197.912333333334	208.147999999999	319.312166666666	156.111	235.696999999999	80.5931666666668
383	204.138211287353	204.137200969302	204.139221605404	344.8275	344.827	344.828	2	2	11.2236666666666	14.2846666666666	11.2236666666667	10.2033333333334	17.3428333333334	11.2218333333333	11.2328333333332	23.4638333333333	24.4457142857143	21.4269999999999	11.2218333333333	18.3629999999999	8.16266666666669	18.366	8.16266666666669	9.18149999999997	5.10083333333332	11.2346666666667	8.16933333333327	8.15466666666665	6.12199999999996	13.2637142857143	6.12199999999996	8.15466666666665	9.18300000000002	9.18149999999997	6.12099999999998	11.2236666666667	10.2033333333333	11.2328333333334	16.3226666666666	4.08066666666665	139.922666666666	54.0776666666668	8.16133333333331	12.242	23.4676666666667	104.074	14.2846666666666	41.7926666666666	21.448
384	205.044697816476	205.040321898932	205.055392339509	268.8455	265.269	272.428	18	18	14.2823333333334	13.2643333333334	14.2986666666666	21.426	10.2028571428571	51.0571428571426	16.3245714285714	13.2621666666666	1493.8605	1791.59890909091	1017.58575	2035.39875	22.4274285714286	17.3428333333334	11.2215714285715	24.4868571428571	4.07599999999998	87.7445714285714	75.5046666666669	4.08533333333336	13.2637142857143	15.305	13.2643333333334	24.4880000000001	20.422857142857	10.21	13.2621666666666	6.12200000000001	20.4057142857143	11.2328333333334	17.3598333333334	16.3245714285714	12.254	32.6453333333332	14.3103333333333	12.242	46.9331428571428	7.14233333333335	20.4057142857143	29.5675714285714	37.7831666666667
385	205.095178716515	205.092791201227	205.100250870908	190.801	190.76	193.867	10	10	81.616	212.2016	166.292600000001	277.4944	83.6604999999998	237.7066	145.8886	638.770400000001	519.2818	638.6452	189.7944	835.5052	155.078	193.876	182.6158	117.32875	171.402	241.799249999999	178.535	360.1306	159.1512	317.2822	250.981499999999	278.5146	209.141	187.7168	129.5654	214.242000000001	175.4744	142.828	199.9984	91.9574999999998	650.8876	288.7166	151.0192	249.704	354.026749999999	157.1185	130.5856	336.682499999999	301.624
386	205.989613577485	205.987232871763	206.002204941371	303.011	299.953	304.028	4	4	5.101	7.1414	16.3263999999999	6.12240000000004	5.101	8.1616	8.16319999999996	3.06419999999998	4.08560000000002	5.101	4.0808	1.0202	5.101	8.16319999999996	8.1616	7.13440000000001	3.0606	4.07600000000002	4.08159999999998	6.12239999999997	4.0808	5.10699999999997	4.0808	16.3232	15.303	4.0808	4.08559999999998	10.2040000000001	4.0808	10.202	12.2567999999999	2.0404	16.3424000000001	9.1818	6.11520000000001	5.101	5.101	21.4284000000001	4.08159999999998	3.0606	7.1414
387	206.052181711085	206.047763681229	206.063132807894	270.348	265.269	272.428	15	15	29.5841428571429	30.6085714285714	41.867833333333	41.8317142857143	17.3428333333333	27.5759999999999	29.5882857142857	102.014285714286	1510.1757	1731.2794	1001.27175	1986.3893076923	18.345	24.4868571428571	17.3428333333334	25.5035714285715	58.1074285714288	62.2287142857145	56.1157142857147	86.7971428571432	6.12200000000001	10.2033333333333	7.142	20.4057142857144	10.2133333333333	12.254	8.16228571428571	20.4066666666667	14.282	12.256	26.5460000000002	14.284	47.9948333333334	30.6042857142858	18.381	11.2215714285715	34.6913333333334	12.242	17.3424285714286	21.4080000000001	27.5670000000002
388	206.072718182766	206.064927059081	206.080509306451	405.5455	403.006	408.085	2	2	4.08057142857141	7.142	16.3245714285714	12.2417142857142	2.04057142857143	10.2028571428571	8.16228571428571	20.4057142857143	25.5071428571428	25.5071428571428	5.10071428571426	14.294	8.16228571428571	9.18257142857142	13.2637142857143	11.2231428571429	10.2014285714286	12.2434285714286	14.284	19.3854285714286	8.16228571428571	7.13600000000002	5.1057142857143	7.142	16.3222857142858	6.13628571428571	8.16228571428571	19.3854285714286	20.4057142857143	10.2028571428571	19.4017142857144	5.10499999999999	23.4665714285714	24.4868571428571	8.16228571428571	3.05828571428572	36.7302857142857	6.12171428571428	6.12171428571428	28.568	26.5274285714286
389	206.495683389476	206.495683389476	206.495683389476	299.953	299.953	299.953	1	1	7.14116666666671	20.4033333333333	20.4066666666667	16.3253333333332	16.3093333333333	19.3831666666666	16.3253333333334	13.2643333333334	0	2.04033333333333	1.02033333333334	1.02016666666666	13.2621666666666	17.3598333333334	16.3253333333332	19.3673333333333	8.16266666666669	7.14233333333335	3.06100000000001	12.242	20.4033333333333	8.16933333333335	4.08066666666665	10.2033333333334	9.18149999999997	11.2236666666667	5.09666666666666	13.2643333333334	5.10166666666668	13.2621666666667	8.17066666666672	12.254	20.4233333333334	20.4033333333333	8.15466666666665	6.12200000000001	12.244	19.3863333333334	2.03885714285713	14.2846666666667	10.1942857142857
390	206.889323643269	206.880793087089	206.896572007386	48.9655	46.913	50.002	20	20	2903.6315	3761.1944	3960.6105	3472.931	3193.3825	4071.396	3183.648	1276.16575	2562.868	2565.92875	2420.033	3608.1344	3625.9685	4057.53425	3839.20075	3951.42825	2744.4725	5214.24220000001	2655.71075	3081.155	2757.73575	293.832	385.1055	1625.60425	3135.0746	1803.802	1638.5215	2692.43975	3366.2996	2981.6088	3413.66675	2614.7726	3204.60525	5109.16160000001	3176.03825	3656.0932	3461.5386	3001.9015	3194.40275	3484.15375	2892.941
391	206.997028903054	206.989803134901	207.004254671208	301.9905	299.953	304.028	2	2	46.935333333333	84.6876666666669	101.013	58.1494999999998	92.8503333333336	70.4030000000002	57.1386666666668	65.3653333333332	5.10666666666665	5.10166666666668	9.18300000000002	11.2236666666667	59.1793333333329	36.7259999999999	58.1494999999998	94.7979999999998	31.6303333333331	60.1406666666671	13.2621666666666	31.6251666666666	52.0370000000001	8.17066666666665	16.3253333333334	23.4638333333333	59.1793333333329	24.4880000000001	11.2291666666667	82.6470000000002	25.5083333333334	38.7726666666664	37.7831666666667	49.0160000000001	73.5240000000001	58.1590000000001	12.232	17.3456666666665	28.5646666666668	88.7690000000002	15.29	17.3456666666667	39.7539999999999
392	207.061620965535	207.053580917761	207.061818550047	413.186	410.142	414.218	3	2	22.4448888888889	44.8897777777779	49.9908888888887	64.2319999999999	54.0717777777775	67.2979999999997	45.915	165.280500000001	7.14174999999998	7.13766666666668	11.2224444444445	4.0808888888889	32.6506666666666	58.1590000000003	45.9399999999999	36.7280000000001	45.9112499999999	31.6268888888889	54.1130000000001	53.0595000000001	22.4473333333333	46.897	38.7726666666666	32.6293333333332	17.3343333333334	49.9963333333333	35.735	83.6126666666669	33.671	23.483	28.5848888888889	29.5896666666666	158.255	51.0166666666666	41.8291111111112	60.1931111111112	141.826333333333	57.1324444444442	18.364	102.0375	18.366
393	207.063495420273	207.051781026165	207.07844155097	299.958	290.77	306.068	104	84	6051.6286666667	1909.04366666665	1631.37975	1865.88483333333	1691.71266666667	9840.52766666664	1735.44525	1751.62616666666	73.5240000000001	281.589000000001	502.983250000002	88.7544999999997	2075.358	1793.45299999999	9425.31983333339	2461.68999999999	717.294333333335	6459.73033333335	2397.78333333334	4676.44399999999	8297.01549999997	3130.897	3145.17383333332	6558.65149999998	1110.12266666667	2269.99444444445	3394.37999999999	1538.41133333334	2293.4096	6244.4401666667	7002.42399999998	5573.77980000003	7255.6624	1906.69150000001	1169.17533333333	1514.17466666666	2090.32150000001	1451.66628571428	2809.28266666666	2464.10500000001	2398.09916666667
394	207.057355329967	207.05375217662	207.070850331296	205.082	202.024	206.195	48	48	1280.30916666667	2287.58733333334	2241.56771428571	3087.52866666666	1961.19733333334	2846.265	1891.698	4498.93500000001	730.558666666668	964.057499999997	86.7283333333331	640.769333333332	2040.979	2965.97057142857	2506.842	1903.7865	1405.66066666666	1649.879	1115.13325	1408.85016666667	1623.798	1197.67566666667	1318.80166666667	1621.04483333334	1243.72828571429	1287.66066666667	945.010285714285	2181.16114285714	939.6042	1116.06233333334	1244.80666666667	793.819333333335	2655.80371428571	1920.97383333334	1073.4608	976.459000000002	1198.97	1713.88	283.606333333334	1192.46399999999	642.810000000002
395	207.063499396814	207.058956377779	207.07613194884	231.6	228.516	246.904	50	42	80.6063333333335	269.104000000001	218.524571428571	312.222000000001	1311.14742857143	1876.598	1379.42628571429	2666.70133333334	227.757333333334	371.401333333334	210.154333333334	312.222000000001	688.725000000002	994.743749999997	976.212571428571	675.460666666668	3144.15366666667	636.168	1333.57566666667	2923.25500000001	416.276571428571	283.652666666667	144.603333333334	334.614666666667	407.113000000001	145.005666666667	99.9763333333335	1077.42171428571	529.553000000001	304.059333333334	507.519833333334	262.225666666666	3385.46600000001	1323.26425	621.281500000001	597.817666666668	1787.624	1972.30433333334	643.830333333335	1333.57566666667	1034.449
396	207.067907036675	207.062637315367	207.077737201065	358.114	355.047	359.128	7	7	25.5285714285715	84.6807500000004	118.3635	114.268	88.7617500000004	133.65275	79.5307499999998	198.973124999999	14.2835000000001	33.693	14.2835	24.4709999999999	104.07825	118.262	98.9642500000004	99.9845000000004	106.981875	81.6300000000001	111.20725	105.021375000001	42.882	57.1340000000002	46.9315000000002	51.0124999999999	44.8910000000002	49.9922500000002	23.4657499999999	98.9763750000001	42.8242499999999	32.6479999999999	48.9780000000001	34.6884999999999	203.029749999999	102.025	68.3567500000003	64.2600000000002	166.402625000001	94.8832500000004	25.5062500000001	172.42225	33.6682499999999
397	207.071101165461	207.062905927594	207.077359943721	347.381	343.842	347.911	4	4	40.8114285714286	95.9068571428571	123.454571428571	130.688	120.393714285714	252.010571428571	160.184857142857	388.728857142857	26.4865714285713	29.5882857142857	13.2637142857143	15.3042857142857	132.637142857143	137.738571428571	110.190857142857	97.0085714285718	625.435142857143	323.430571428571	207.118	569.319428571428	46.9331428571428	65.2982857142857	66.3185714285714	61.1657142857145	64.278	69.3794285714285	31.6288571428571	218.52457142857	109.170571428571	45.9514285714284	78.562	32.6491428571428	526.393714285716	191.974857142858	101.008285714286	121.414	370.363714285714	142.84	44.8925714285714	313.983999999999	58.1969999999999
398	207.07034346203	207.063909297069	207.075041029188	373.9225	372.374	375.462	4	4	78.5620000000006	112.137142857143	152.022571428571	153.042857142857	210.355428571429	192.671999999999	220.381714285714	503.000857142857	15.3042857142857	20.4057142857143	10.2028571428571	18.3805714285715	108.150285714286	154.063142857143	130.596571428571	113.251714285714	320.638857142858	139.779142857143	177.529714285714	344.808285714284	65.2982857142857	123.454571428571	88.7648571428571	40.8114285714289	75.4694285714287	129.576285714286	63.160285714286	277.517714285714	154.063142857143	107.130000000001	62.289714285714	123.558285714285	509.122571428571	154.063142857143	127.535714285714	217.320857142859	342.816	172.428285714286	28.5440000000001	365.667142857146	87.7445714285714
399	207.077111017136	207.074105017824	207.07832613299	328.525	328.492	335.668	3	3	98.9677142857142	185.692	285.693333333331	218.315666666668	298.957666666667	413.235000000001	390.769428571428	708.078285714285	20.4066666666667	28.5693333333334	18.365142857143	24.4868571428571	304.045142857143	337.714571428571	284.42057142857	253.001333333333	377.505714285714	286.713666666665	186.712285714287	377.505714285714	85.6939999999997	172.267333333333	129.576285714286	74.4808571428571	112.236666666667	187.741333333334	120.393714285714	402.011333333334	180.569499999999	118.353142857143	129.576285714286	99.992666666666	805.005428571428	396.891142857146	257.112	366.282571428571	642.179999999998	314.211333333332	73.4605714285714	694.814571428571	144.880571428571
400	207.099680060582	207.099033992526	207.100532157964	384.63	384.624	384.681	3	3	25.4857142857144	49.994	69.3344999999998	95.9874285714289	53.0548571428571	65.2982857142857	59.1765714285714	136.718285714286	20.4057142857143	30.5871428571429	12.2434285714286	25.5071428571428	45.9128571428571	53.0474285714283	63.2577142857143	54.0751428571428	61.2171428571428	41.8258571428573	39.8245714285712	75.490571428571	58.1562857142857	66.3185714285714	74.4808571428571	77.5959999999999	59.1268571428573	36.725142857143	29.5882857142857	107.13	28.568	35.71	45.9128571428571	38.7708571428571	109.078857142858	49.994	19.3854285714286	31.6288571428571	49.994	68.3591428571434	20.3885714285713	48.9668571428569	13.2637142857143
401	207.135230954714	207.133565645751	207.136895332336	241.808	241.769	242.11	5	5	232.636000000001	354.055666666667	422.043428571428	487.096500000001	380.566571428571	550.980000000001	403.590000000001	780.555000000002	43.8722857142857	63.3123333333334	23.4638333333334	46.9353333333334	336.710000000001	429.560333333334	363.238666666668	249.736666666667	854.899666666668	885.649333333331	464.251666666668	1066.07416666667	527.487714285714	674.294285714285	444.792666666667	641.789666666668	342.776000000001	282.632333333334	236.485333333334	463.144857142857	118.358666666667	164.273666666667	289.443333333334	296.916999999999	1018.29266666667	290.011333333334	116.318	127.395833333334	373.424571428571	451.986571428571	52.0370000000001	174.4485	78.5656666666669
402	207.135460477772	207.135168642981	207.136975124309	274.175	271.408	274.457	4	4	86.7242857142857	128.556	152.022571428571	224.462857142857	68.3591428571434	170.387714285714	110.190857142857	91.8257142857142	111.211142857143	111.211142857143	30.5828571428572	91.8257142857142	159.053142857143	198.955714285714	155.083428571428	151.002285714286	99.9040000000003	491.777714285714	360.160857142857	511.163142857143	270.375714285714	566.258571428571	394.850571428571	380.566571428571	180.742285714286	222.578	215.250142857143	190.633142857142	130.596571428571	86.8578571428574	154.063142857143	83.6634285714285	62.289714285714	131.616857142857	128.646	151.002285714286	136.718285714287	94.873285714286	65.2982857142857	170.387714285714	38.8034285714287
403	207.136716130578	207.136055866271	207.137376394885	309.1495	309.129	309.17	2	2	312.222000000001	672.399666666662	788.588833333338	730.134166666668	767.254857142857	858.060285714285	611.179666666662	1294.55333333333	19.3863333333334	43.8722857142857	10.2033333333333	33.6709999999998	496.334166666663	653.013333333329	583.535333333332	511.705333333332	221.376166666668	197.085166666665	304.307666666664	245.860166666666	367.320000000001	496.90233333333	355.075999999998	197.912333333333	254.021499999999	578.529000000001	385.042666666666	765.124999999998	580.569666666663	292.835666666667	260.184999999998	276.510333333331	1177.46466666667	560.162999999996	620.362666666668	928.503333333335	1540.70333333334	902.109999999998	157.996666666666	1493.524	344.189333333333
404	207.420226213489	207.411993182743	207.428459244235	294.3325	292.811	295.854	2	2	603.988000000003	358.195499999999	482.578249999995	495.841500000002	1130.437	521.347750000002	1184.51025000001	1943.23300000001	3.06074999999997	1.02025	1.02025	4.08200000000005	366.269750000002	427.589499999999	391.776000000002	365.249500000002	277.508000000001	83.6604999999992	106.106	257.103000000001	140.794500000001	289.751000000001	197.928500000001	99.9845000000004	150.997000000001	333.621750000001	147.132	1305.92000000001	404.019000000002	507.0394	133.652750000001	398.917750000002	1824.20699999998	400.958250000002	443.808750000002	657.041000000003	1022.29049999999	1395.369	363.209000000002	1189.6115	141.814750000001
405	207.480781036343	207.479176839193	207.48730059431	292.833	292.811	294.868	4	3	287.710499999997	767.228000000003	723.357250000003	673.365000000003	224.455000000001	1201.7956	315.257250000001	1107.65300000001	3.0615	2.04050000000001	5.10125000000002	3.06075000000001	560.117250000002	912.103499999991	625.566499999999	454.011250000002	104.091	93.8630000000004	51.0125000000002	111.20725	122.430000000001	198.9975	77.5390000000003	181.382000000001	209.151250000001	172.422250000001	92.9565000000003	440.748000000002	255.437499999999	202.009499999998	272.406750000001	73.4760000000009	967.812500000011	877.415000000004	290.771250000001	608.068999999994	915.1194	264.244750000001	850.888500000004	996.78424999999	64.2726
406	207.992983587857	207.992983587857	207.992983587857	299.953	299.953	299.953	1	1	28.5670000000001	195.888000000001	204.050000000001	266.285249999997	62.2352500000003	213.232250000001	55.0935000000002	106.106	2.04049999999998	8.16200000000003	8.16200000000003	7.14174999999993	170.381750000001	146.146000000001	203.029749999998	163.240000000001	25.5062500000001	59.1889999999999	18.3645000000001	22.4454999999998	78.5592500000003	30.6075000000001	22.4455000000001	44.8910000000002	91.8225000000004	41.8404999999999	15.28125	56.1137499999995	26.533	42.8505000000002	87.7415000000004	25.5437499999999	94.8832499999991	125.490750000001	20.4050000000001	12.2430000000001	43.8707500000002	68.3567499999993	24.4559999999999	43.8707500000002	34.6528
407	208.071793978822	208.065931034474	208.085839077645	295.877	291.796	301.999	151	90	1947.81633333334	3570.14633333334	3706.698	3673.19999999997	2483.08566666668	4002.58085714286	2645.60085714286	3278.17600000002	28.5656	93.8584	31.6251666666666	49.9963333333335	3045.297	3910.97714285712	3600.58828571428	3293.48228571428	1412.93083333334	1882.42714285714	663.13	1447.853	2134.53733333332	1271.33533333334	946.869333333336	1999.09942857142	2368.19366666665	1116.24466666667	729.365333333329	2777.21771428571	1083.55133333334	1775.38	2318.83883333333	1730.40457142857	3178.5782857143	3505.86533333334	1167.26133333334	2314.75816666666	1655.7846	2645.84283333334	904.961749999991	1750.60600000001	725.670400000001
408	208.06866061573	208.067830765901	208.083077074134	230.608	228.516	239.791	11	9	15.3025	37.7153333333332	32.6773333333334	35.7116666666666	204.233333333334	283.930666666666	237.698833333333	430.332166666665	27.5760000000001	33.6654999999999	26.5243333333333	29.5896666666666	83.6673333333331	146.928	144.008	83.6536666666664	528.532666666665	444.865333333332	261.205333333333	477.437999999999	63.2606666666665	51.0142857142857	24.4399999999999	43.8743333333332	47.9556666666666	25.5291666666666	17.3428333333333	168.3275	81.6266666666665	41.8268333333332	69.4393333333331	23.4676666666666	586.73	208.147999999999	94.8909999999998	95.8956666666664	401.945666666667	323.392833333334	186.721	251.981166666666	142.846666666666
409	208.0619556809	208.059401451169	208.077504047128	205.0785	201.983	205.09	6	6	178.529166666667	364.259000000001	336.710000000001	525.471666666665	286.432666666667	456.088999999999	271.408666666666	731.544857142857	107.135	196.924333333333	63.2503333333334	207.127666666666	295.848333333332	427.449833333334	360.118833333332	269.323999999999	201.828	230.595333333334	147.924166666667	214.235	233.427333333333	164.246833333334	207.944	257.082	165.266999999999	176.488833333333	125.501	357.466666666667	118.358666666666	154.045166666667	199.985333333334	110.196	447.926333333334	294.828166666667	151.009333333334	138.765333333334	303.039000000001	260.185000000001	98.9723333333331	284.393999999999	103.036833333333
410	208.086434170249	208.086434170249	208.086434170249	300.961	300.961	300.961	1	1	959.034999999991	2087.3292	1912.96875000001	2271.07649999998	1487.73999999999	2045.60124999998	1478.34225000001	2101.00359999999	8.17200000000003	12.2429999999999	5.10125000000002	8.16200000000003	1661.98724999998	2045.60125000001	1818.08549999998	1760.83199999998	613.170250000003	780.491250000003	161.1916	602.967750000003	1192.67224999999	122.58	246.8884	1071.21	1188.59124999999	283.629500000001	163.240000000001	1493.64600000001	306.075000000001	882.516250000004	1073.5965	913.221000000003	1873.88950000002	1643.62275000001	300.664	178.543750000001	460.132750000002	1593.63050000001	76.4250000000004	548.008499999999	172.16875
411	208.88088879401	208.88088879401	208.88088879401	48.96	48.96	48.96	1	1	814.1196	1079.5832	1199.7552	1028.5632	878.564399999999	1139.7868	908.156000000001	653.696000000001	862.069	709.178000000001	649.867400000001	996.930800000001	961.0284	1271.1692	1137.8396	1067.3384	730.4632	1495.6132	959.175999999999	811.165	767.340800000001	69.3736000000001	87.8232	348.2974	864.1094	455.068666666667	459.18	873.2912	942.849600000001	830.605600000001	982.586800000001	762.089400000001	920.2204	1428.28	916.109666666667	1091.828	947.7658	1135.7968	912.237600000001	1015.099	827.698666666667
412	208.886096528363	208.883216681031	208.898040887816	48.966	46.919	50.002	35	34	814.159500000001	1076.36375	1191.652	968.217250000001	878.435250000001	1136.5585	908.245	345.548666666667	752.944500000001	707.033250000001	649.899250000001	995.7152	959.034999999999	1250.8265	1133.49775	1067.1292	728.399	1490.5122	957.9678	805.958	763.147000000001	68.35675	87.849	346.571	864.1094	455.0315	459.1125	713.15475	937.609750000001	828.646	976.793000000001	762.126750000001	920.265500000001	1424.269	916.184500000001	1086.56625	946.792000000001	1132.644	912.103500000001	1014.0788	827.428
413	209.043457889389	209.043457889389	209.043457889389	221.397	221.397	221.397	1	1	9.18150000000001	11.2218333333334	13.2621666666666	21.4235	12.244	18.348	12.248	13.2643333333334	612.199999999999	597.887428571428	242.828	14.2963333333334	5.10083333333334	12.244	14.2846666666667	14.2846666666667	18.366	7.14233333333332	5.10166666666668	9.18299999999998	2.04066666666666	11.2218333333334	8.16228571428571	10.1933333333334	4.0777142857143	3.05828571428572	10.1942857142857	2.04066666666666	11.2231428571429	17.3456666666667	8.15466666666669	17.3456666666666	15.3025	5.10166666666668	9.17250000000001	9.18300000000002	9.18299999999998	9.18299999999998	4.08066666666667	7.142	9.18150000000001
414	209.072425363998	209.070801064871	209.089857268752	294.863	294.829	295.843	4	4	302.018666666665	628.566400000004	711.172333333335	666.277666666662	410.173999999997	741.782333333328	388.747000000001	541.1952	17.3428333333333	24.4879999999998	11.2222	22.4473333333334	623.394571428571	623.423666666662	641.684833333331	558.0494	221.3834	357.116666666668	232.6056	218.365600000001	405.072333333331	326.453333333335	240.814400000002	375.4336	404.051999999997	404.052000000001	273.735200000001	427.519666666668	421.397666666668	259.181599999999	464.191	258.102166666666	466.898285714287	611.219600000004	305.099600000002	365.2316	571.293333333337	431.00266666667	392.828333333334	628.422666666665	262.225666666667
415	209.133266344132	209.127522359869	209.14105661117	116.825	115.271	119.37	4	4	3.06042857142857	8.16228571428573	6.12149999999999	5.10125	6.12171428571428	5.10142857142857	6.12085714285715	7.136	4.08114285714286	4.08114285714286	4.08114285714286	2.04057142857143	2.03925	4.08457142857143	6.12171428571429	4.08150000000001	1.02028571428571	4.08114285714286	3.06085714285714	3.06085714285715	2.0405	0	2.04228571428571	10.2028571428571	4.08057142857143	1.02028571428572	3.06085714285715	2.042	2.0405	3.06075	3.06085714285714	2.04228571428571	6.11657142857144	3.06085714285714	3.06042857142857	2.0405	1.0195	2.0405	6.12171428571429	3.06075	1.02028571428572
416	209.151309653345	209.150415713375	209.153385422637	346.874	343.853	346.926	5	5	15.3025000000001	9.18150000000006	25.5071428571428	23.4665714285714	13.2637142857143	18.3625714285713	17.3456666666667	48.9737142857146	8.14857142857142	2.04066666666667	6.12200000000001	10.2033333333334	11.2218333333333	20.4033333333333	28.5646666666666	7.14116666666664	98.9677142857142	25.5083333333334	69.3713333333338	114.255999999999	47.9534285714285	92.846	38.7726666666668	49.9520000000002	16.3253333333334	24.4880000000001	27.5477142857143	42.852	14.2846666666667	25.5250000000002	28.5693333333334	22.4473333333334	60.1968571428571	40.8066666666665	27.5477142857143	21.426	49.994	42.852	7.14116666666671	53.0102857142859	7.14816666666668
417	209.150582180348	209.149885594568	209.152564457485	381.603	381.546	382.583	4	4	12.2346666666667	22.4473333333333	21.4270000000001	32.6684444444444	24.4853333333332	38.7726666666666	16.3235555555555	49.9963333333333	16.3342222222222	17.3456666666667	17.3456666666667	13.2643333333333	26.5257777777778	43.8456666666668	29.5896666666666	21.413	54.0364444444444	50.0235555555555	22.4595555555555	44.8946666666669	41.8322999999999	28.5662222222223	35.7077777777778	41.8291111111109	37.7728888888888	28.5693333333333	16.3235555555556	39.793	23.465111111111	28.5506666666666	30.61	23.4651111111112	52.0313333333334	40.808888888889	26.5431111111111	21.4246666666666	32.647111111111	51.0166666666666	24.4720000000001	42.854	10.2022222222222
418	209.151654176246	209.151255495635	209.152052856856	250.484	249.994	250.974	2	2	18.3645	18.36675	11.22275	10.2025	11.22275	5.10875	10.2025	38.7695	2.0405	2.0405	3.06075	3.06075	14.2835	28.567	11.224125	13.26325	42.8505	15.30375	34.66725	53.053	23.46575	43.903	8.16200000000001	27.54675	22.4455	10.20375	3.06075	15.30375	4.081	11.215875	4.081	11.224125	8.15600000000001	10.2025	6.1215	4.081	7.14175000000001	15.324375	2.04075	3.06075	3.06075
419	209.151642956045	209.151642956045	209.151642956045	238.747	238.747	238.747	1	1	44.8946666666666	113.244666666667	135.615666666667	58.197	50.9833333333333	31.6268888888888	54.0440999999999	172.436333333334	2.04066666666666	4.08355555555556	2.04044444444445	1.02033333333333	13.2643333333333	23.4676666666666	23.4676666666666	13.2643333333333	54.0423333333333	14.2758	25.5055555555556	36.732	17.3437777777778	32.608	17.3437777777778	15.3033333333334	16.3342222222222	6.1215	12.228	24.4853333333333	10.2033333333333	4.07866666666666	4.07866666666666	10.203	15.3033333333333	8.16711111111113	6.12133333333333	8.15733333333333	9.18199999999999	6.12133333333333	4.08088888888888	6.12199999999999	6.12199999999999
420	209.152746358049	209.152746358049	209.152746358049	321.367	321.367	321.367	1	1	7.14233333333335	12.2568000000001	11.2236666666666	18.3630000000001	24.4880000000001	14.2823333333334	16.3093333333334	24.4839999999999	3.06050000000002	4.08466666666667	5.10166666666668	2.03866666666668	11.2236666666667	24.4880000000001	13.2621666666666	21.427	29.5848333333332	22.4473333333334	3.06100000000001	33.6666	32.6506666666667	32.6133333333334	8.16266666666661	28.5926666666667	15.3025000000001	5.0966666666667	7.13599999999997	26.5286666666667	10.2033333333334	5.10083333333332	7.13599999999997	10.2033333333334	25.5083333333334	12.244	5.10083333333332	12.242	14.2823333333334	11.2126666666666	3.06100000000001	11.2236666666667	7.14233333333335
421	210.060286153297	210.060286153297	210.060286153297	248.951	248.951	248.951	1	1	3.0605	6.12200000000001	4.07933333333333	9.18300000000002	8.16133333333335	9.20340000000005	7.14116666666668	17.3428333333333	15.3025	19.3863333333334	7.14233333333332	12.242	8.16933333333335	14.2846666666667	7.14116666666668	3.0605	6.12100000000001	4.08066666666667	16.3093333333333	8.16133333333335	5.10166666666665	7.14933333333335	6.12199999999999	7.14233333333332	10.2033333333334	11.2218333333334	6.12200000000001	14.2846666666667	16.3226666666667	8.15466666666669	4.08066666666667	4.08066666666667	13.2513333333334	21.4234999999999	5.10166666666668	27.5445	57.1386666666668	8.17866666666669	12.244	60.1898333333334	24.4880000000001
422	210.060904747705	210.057864281439	210.075014634566	121.391	118.349	121.433	16	16	65.3013333333333	149.856	147.948333333333	187.741333333333	232.826	230.584571428572	261.193142857143	415.256285714286	198.9325	271.396	146.904	246.909142857143	202.847333333333	311.506666666667	272.6515	204.033333333333	261.156571428572	274.456857142858	224.462857142857	180.565285714285	97.952	32.6186666666667	48.976	59.1268571428572	148.836571428571	88.7524285714285	69.3794285714285	294.587333333333	181.619333333333	191.791333333334	222.266571428571	92.9261666666668	1052.984	507.082000000001	229.564285714286	334.669333333333	878.507	698.592	437.702571428571	594.271333333333	306.085714285714
423	210.99053399619	210.987490514281	211.003993644295	295.878	292.805	296.903	7	7	13.2637142857143	33.6694285714286	27.5477142857143	36.7289999999999	16.3245714285714	27.5477142857143	18.365142857143	20.3914285714286	429.540285714286	557.083800000002	846.807500000004	459.128571428575	41.8353749999998	37.7822857142855	30.6074999999999	35.7087499999999	35.71	41.8302500000002	28.568	41.8317142857143	31.6288571428571	15.3042857142857	12.2434285714286	19.3854285714286	29.5908749999998	10.2028571428571	11.2231428571429	14.284	14.2840000000001	16.3245714285714	29.5882857142857	15.3042857142858	21.4229999999999	25.507142857143	17.3448571428571	14.284	13.2637142857143	11.2325714285715	13.2637142857143	16.3245714285714	8.1554285714286
424	212.058936124043	212.055050739297	212.070817559958	77.533	74.484	79.586	16	16	4.0812	5.0955	3.061	5.10166666666667	5.1015	6.1182	4.08088888888889	12.244	4.0808	2.04444444444445	6.12133333333333	5.101	3.06066666666667	4.07822222222222	4.08088888888889	3.061	1045.504	895.755111111111	396.8967	759.045333333333	6.12133333333333	2.0406	2.04066666666667	8.16177777777778	4.0808	3.0591	4.08088888888889	3.059	1.02033333333333	2.04044444444444	2.03933333333333	1.02022222222222	7.1365	7.1421	5.1015	2.04066666666667	7.14233333333334	5.09833333333334	5.10111111111111	3.06066666666667	4.0812
425	212.056736189763	212.054800232969	212.061024665833	59.174	57.127	61.198	8	8	2.03866666666667	7.14233333333333	8.16266666666667	6.122	1.02033333333333	8.16266666666667	3.061	12.244	5.09583333333333	4.08133333333333	8.16133333333333	8.16133333333334	1.02033333333333	9.183	6.121	5.10166666666667	692.693166666667	669.702	241.034666666667	484.658333333333	6.122	5.10083333333334	1.02033333333333	2.04033333333333	6.116	2.04066666666667	0	1.02033333333333	2.04066666666667	2.04233333333333	9.183	3.0605	5.10166666666667	8.16133333333333	2.04066666666667	4.08133333333333	4.08133333333333	7.14233333333333	5.10166666666667	4.08533333333333	2.04266666666667
426	212.855261839043	212.844753624028	212.863606854904	50.4955	48.965	51.017	4	4	17.34425	3.06075	4.081	99.9845000000001	320.3428	99.9845000000001	328.5205	241.074	155.078	22.4444	5.1025	391.776	82.539	84.6807500000001	0	4.086	1607.914	4.081	551.9282	1829.7565	5.10125	7.1414	7.14175000000001	6.1185	125.49075	11.2244	5.10125	254.04225	212.212	269.346	0	303.01425	702.952249999999	170.38175	212.2016	227.51575	230.5765	749.883750000001	118.349	216.293	197.7248
427	213.915708171079	213.915708171079	213.915708171079	42.832	42.832	42.832	1	1	59.1793333333333	95.8956666666666	128.562	112.236666666667	42.847	78.5528333333333	48.968	49.9963333333333	561.652666666667	664.206	376.503	291.767666666666	23.4676666666667	55.098	36.732	38.7663333333333	52.037	74.4843333333333	38.7663333333333	46.9276666666667	44.8873333333333	48.9737142857143	36.732	45.915	46.9353333333333	38.7663333333333	34.6856666666666	26.5286666666667	24.484	30.605	26.5546666666667	20.4233333333333	19.3863333333333	37.7523333333333	32.6506666666667	19.3831666666667	21.427	31.6561666666667	23.4868333333333	21.427	19.3863333333333
428	213.964272353903	213.959078844413	213.97866041345	102.034	93.858	107.133	110	107	2750.52507692308	4354.252875	4933.12205882353	4182.00475	3228.11263157895	3996.31925	2390.48933333333	3291.06192592593	93.8258461538461	197.9285	57.1372307692307	112.236666666667	2511.97785714286	2971.98825	2907.81428571429	2585.28835714286	305.05475	645.562615384615	560.11725	358.952	2743.51336363637	2154.336	2300.77292307692	2890.764	2098.72771428572	2041.52025	1900.7208	2316.04857142857	1532.4906	1928.31545454545	2491.19372727273	1865.24745454546	1804.77311111111	3659.63675	2165.01872727273	2156.98881818182	1392.272	2658.81493333333	2870.90533333333	1155.969	1064.5668
429	214.910188231437	214.909707672275	214.910775782179	45.913	44.885	45.922	6	5	4483.13542857143	6710.18425	6973.24275	7707.98875	4370.904	5686.8735	4319.7385	4625.97542857143	438.722857142857	482.595142857143	427.48475	950.873	7197.86375	6496.623	6645.702375	6182.54666666666	973.352571428572	1779.37828571428	1200.87628571429	1144.76057142857	8685.69228571428	7092.006	6723.20457142857	9100.20355555556	8279.32875	6301.28457142857	6431.656	3138.289	3903.4765	5106.35125	7065.32	4872.89371428571	1985.476	3501.62057142857	4250.51028571429	2410.85075	769.2685	1635.99328571429	849.472	1241.796375	5265.69457142857
430	214.916963610095	214.911035167777	214.931805027953	44.884	42.838	45.921	114	114	4481.95825	6391.368	6799.50133333333	7001.40383333334	4339.27514285714	5315.93666666667	4289.28114285714	4078.27233333333	396.909666666667	447.926333333333	420.377333333333	719.241	7190.722	6237.14057142857	6465.55057142857	6360.758	898.950375	1752.93266666667	961.028400000001	1028.448	7728.00466666667	7312.729	6895.9385	9080.54285714286	7772.53657142857	6245.16885714285	6123.75485714286	3103.70914285714	3729.14428571429	5064.69828571429	5588.07940000001	4857.918	1924.1915	3491.41771428572	4284.17971428571	2314.008	739.741666666667	1551.17914285714	848.569714285714	1236.543	5026.36116666666
431	215.019941503381	215.01609186785	215.023791138912	53.055	52.026	54.084	2	2	2.04066666666667	7.14116666666667	10.2116666666667	11.2236666666667	4.08133333333333	19.4053333333333	5.10166666666667	6.121	165.267	220.4064	55.089	116.204	11.2126666666667	8.16133333333334	18.381	11.2236666666667	73.452	83.7356666666667	80.6063333333333	50.0486	6.122	16.3232	11.2236666666667	7.14116666666667	10.1933333333333	10.202	16.3253333333333	10.2033333333333	12.244	3.064	12.242	6.122	27.549	20.4033333333333	9.18359999999999	18.366	33.671	14.2846666666667	21.427	29.5896666666667	17.3286666666667
432	215.921903037421	215.920873698398	215.922932376444	45.9165	45.911	45.922	2	2	242.824909090909	463.203818181818	434.6478	451.9929	237.723545454545	339.750818181818	231.601909090909	233.7632	80.6015454545454	121.412454545455	68.3601	70.3988181818182	443.59125	390.7366	385.8624	386.683363636364	57.1352727272727	107.128636363636	37.7500909090909	73.4923636363636	599.907	384.642818181818	422.6112	605.2158	514.0485	344.852181818182	343.8074	168.345	192.831545454546	254.047909090909	478.0152	258.267	102.027272727273	196.912636363636	210.176181818182	119.371909090909	34.6892727272727	78.6478	38.7904	57.1368	262.093272727273
433	215.95904302049	215.954615396612	215.973214679294	102.031	93.858	106.09	71	70	1338.957	1864.014	2341.575	902.995	1404.9531	1921.198	805.348571428573	1407.97636363636	42.8526	96.9285	13.2635454545455	49.9898000000001	1028.3616	1329.3206	1215.14481818182	1166.7744	136.7202	323.253545454545	221.4051	142.758	1376.3847	918.18	967.275999999999	1356.54654545454	848.8896	1044.992	903.454199999999	865.6384	816.266666666667	699.994399999999	1116.389	709.659000000001	1192.65505882353	1066.19857142857	1063.18733333333	1170.80025	628.8128	1172.26725	1326.325	579.8712	511.8894
434	215.980032619042	215.976068344116	215.994281069061	115.278	111.202	116.321	47	47	307.120333333333	486.6195	493.7768	536.6252	564.244333333333	1043.75228571429	720.355333333333	694.166	313.2628	564.2812	131.623	333.649	279.571333333333	273.181333333333	272.3845	282.632333333333	130.602666666667	61.22	92.8351666666668	104.074	235.6662	142.828	318.604	216.275333333334	167.334666666667	204.066666666667	227.311333333333	545.4276	297.888666666667	242.8552	277.530666666667	235.8895	718.697142857142	638.770399999999	336.71	428.470000000001	745.202285714285	671.850499999999	870.202166666666	751.950571428571	173.456666666667
435	217.970197308788	217.967019856771	217.98455383617	115.288	111.208	116.315	11	11	184.66525	304.0345	307.0802	350.965999999999	423.403749999999	565.1908	379.533	428.893749999999	202.0095	190.786749999999	20.4049999999999	127.53125	178.54375	97.9440000000001	184.66525	152.01725	82.6604999999999	31.6277499999999	33.6682499999999	77.5580000000001	133.6462	77.5390000000001	111.37075	105.08575	124.4705	76.5375000000002	75.4985000000001	337.1775	88.7617499999998	168.34125	131.61225	161.4365	392.79625	465.233999999999	124.4705	123.45025	288.377	369.80625	70.3972500000001	177.5235	66.3162500000001
436	217.987237568454	217.987237568454	217.987237568454	116.286	116.286	116.286	1	1	189.782	314.211333333334	311.201666666667	353.997833333333	438.743333333333	628.525333333333	413.167500000001	452.584	92.8351666666666	196.924333333333	23.4638333333333	137.7225	186.6905	102.083333333333	186.721	160.166166666667	87.7486666666667	36.726	39.793	82.647	132.643333333333	87.6708571428573	118.474666666667	108.155333333333	129.561166666667	80.6063333333333	78.5656666666667	353.323666666666	93.8706666666667	176.488833333333	140.806	166.450166666667	414.868666666667	467.236333333333	129.561166666667	130.602666666667	159.172	399.84	76.525	186.6905	70.403
437	218.099656860475	218.099656860475	218.099656860475	248.95	248.95	248.95	1	1	13.2626	37.7548	34.6731999999999	81.6133333333335	5.101	142.1414	72.4342	125.4846	916.1396	1011.15033333333	338.7064	2314.8338	53.0504000000003	120.4072	56.1110000000003	84.6766	74.4746	149.9645	72.3632	123.4442	23.4691999999999	69.4552	57.1312	67.3332	75.4948	91.8180000000005	37.7548	34.6868	107.121	38.7296	89.7776	38.7726666666666	333.213	290.757	106.1216	210.1612	458.0698	21.4746	119.3868	372.373	328.5688
438	218.10453922508	218.100390699962	218.11865482362	363.2155	359.128	364.253	24	24	266.294571428571	515.24428571429	639.696750000003	676.425749999998	352.96942857143	601.947499999998	377.505714285714	762.126749999998	589.776750000001	487.628285714287	191.813714285716	138.642285714286	357.100000000003	304.002571428572	432.540571428573	463.209714285718	79.5307500000004	70.3997142857143	30.6085714285714	58.1186250000003	204.075	16.3240000000001	41.8317142857146	196.908249999999	187.732571428571	39.7911428571428	13.2632500000001	332.601499999999	103.981714285714	186.705749999999	188.752857142859	168.347142857143	661.145142857143	407.094	102.025	140.81175	253.021999999999	437.687249999999	195.894857142859	197.928499999999	28.5680000000002
439	218.910429588834	218.908546529439	218.916500607052	44.902	44.872	45.911	5	5	342.816	504.0035	498.919714285714	526.467428571429	289.761142857143	423.40375	276.48775	320.369714285714	38.7708571428572	44.8925714285714	141.819714285714	89.782	487.696571428572	450.324	458.148375	456.768	80.6025714285715	167.326857142857	89.7851428571429	92.846	487.719333333333	597.915333333333	576.945714285715	696.23675	611.151142857143	467.290857142857	512.183428571429	194.874571428571	257.103	367.29	569.718	357.4	115.292285714286	227.523714285714	283.639428571429	189.7665	72.4402857142857	110.394	111.304571428571	98.9677142857143	380.566571428572
440	219.025520930825	219.023476406873	219.037803706777	53.052	51.012	55.093	17	17	177.5235	264.254	255.25	221.402	97.9474285714286	221.588	135.698	312.426	167.326857142857	213.239714285714	117.332857142857	220.239	127.446428571429	164.266	164.381	124.474857142857	171.402	196.059428571429	123.454571428571	232.788	116.312571428571	110.190857142857	123.454571428571	114.272	129.4765	141.799857142857	108.150285714286	534.629714285714	127.535714285714	109.262285714286	99.0370000000001	92.846	366.26975	332.566571428572	119.373428571429	238.746857142857	367.302857142857	296.903142857143	106.109714285714	356.079714285714	115.2035
441	219.04771643302	219.04771643302	219.04771643302	169.358	169.358	169.358	1	1	7.14175000000003	12.246	10.2025	10.1875	6.12149999999998	14.2828	14.2835	15.3037500000001	32.6479999999999	67.3364999999998	3.06524999999999	12.2430000000001	5.10874999999999	13.2632500000001	9.18224999999997	8.16399999999999	1.02025	6.12149999999998	7.1414	4.08099999999999	7.14174999999998	11.22275	5.10124999999999	7.14175000000003	6.1212	9.1818	4.08099999999999	32.6879999999999	7.14349999999999	5.10124999999999	3.06075000000001	4.08099999999999	5.10124999999999	14.2625000000001	23.4657500000001	7.14175000000003	78.5592499999998	5.10124999999999	10.2025	127.53125	11.2222
442	219.10273150125	219.100645972444	219.11004603687	279.567	279.552	282.624	4	4	25.5083333333334	39.8255000000001	46.9353333333334	91.9050000000001	35.7116666666664	72.4318333333331	46.8893333333332	124.480666666667	529.553000000001	693.372166666668	408.466666666667	253.042666666667	87.7343333333331	95.9113333333336	95.8956666666664	73.5959999999998	53.0053333333332	58.1590000000001	53.0053333333332	67.3310000000004	117.319166666666	259.122333333333	126.521333333334	167.471333333334	114.258666666666	101.013	82.5659999999998	48.0026666666666	48.9760000000001	64.2179999999998	66.3216666666668	82.6334999999997	65.3013333333335	42.8540000000001	40.8133333333334	23.4446666666666	41.8282	26.5286666666667	30.6100000000001	47.9478333333336	111.216333333334
443	220.08417736095	220.079983486218	220.097307086813	172.424	169.369	173.449	24	24	129.688166666667	211.3815	191.791333333334	256.061833333334	218.3228	231.585400000001	283.615600000002	415.207833333332	154.045166666667	129.5908	22.4708	80.5958000000004	137.727000000001	205.0535	144.8968	113.22	357.070000000002	246.8884	128.545200000001	251.002000000001	79.6510000000001	137.7225	95.8988000000005	67.3969999999998	114.2624	97.9584000000001	89.7776000000005	374.768166666667	213.2636	189.7944	194.883666666666	158.131	809.086571428574	717.177166666664	243.859666666666	352.014999999999	778.478	683.651250000001	194.858200000001	476.0656	194.8964
444	220.081226961599	220.077487425428	220.094582673321	457.568	451.968	461.144	6	5	1.01955555555556	5.09833333333335	22.4454999999999	4.08399999999997	1.02025	12.2426666666667	5.10166666666666	20.4044444444445	71.4174999999998	105.163	5.10444444444447	86.7094444444448	9.18799999999999	5.10166666666669	6.12199999999999	5.10166666666666	12.243	17.3437777777777	41.8063333333332	38.7694999999999	11.2151111111111	7.14174999999998	8.16177777777779	6.12133333333334	36.7280000000001	13.2628888888889	4.08133333333336	45.9449999999997	103.053666666667	31.6268888888889	65.3013333333333	3.05887499999999	55.0934999999998	34.7140000000001	14.2831111111111	15.305	119.36925	6.12149999999998	6.12133333333334	101.002	21.4270000000001
445	220.122640896836	220.115622418671	220.129659375	163.7515	163.259	164.244	2	2	90.8022499999998	163.24	179.564000000001	212.212000000001	160.179250000001	218.333499999999	132.643333333334	342.803999999999	78.5592500000003	93.8706666666669	6.12200000000001	91.6874999999997	73.4579999999998	146.916	86.7212499999998	90.8022499999998	185.64	130.592000000001	23.4715	158.925	172.422250000001	35.7174999999999	30.6100000000001	176.50325	115.45775	16.324	22.4473333333332	186.705750000001	46.9315000000002	92.8200000000001	120.3895	92.8655000000005	343.307999999999	181.6045	20.4049999999999	84.3944	108.1465	231.596750000001	3.06099999999998	154.850000000001	17.34425
446	222.02800611389	222.02800611389	222.02800611389	51.001	51.001	51.001	1	1	261.1712	413.262	279.8636	248.9288	226.4844	308.1004	178.535	236.9648	967.339199999999	559.069600000001	308.1608	572.4444	282.3184	285.712	256.3714	232.8336	119.3634	187.7536	133.6462	155.2528	250.9692	22.4444	80.5958000000001	213.2636	255.05	118.358666666667	88.7574000000001	258.1106	214.242	170.3734	271.6924	204.04	321.363	391.756800000001	213.214833333333	321.426	422.3628	381.5548	325.4438	305.0398	134.552
447	222.079199168823	222.079199168823	222.079199168823	451.968	451.968	451.968	1	1	5.10166666666668	7.14233333333335	9.1818	4.08559999999998	6.12239999999997	10.2033333333334	6.1212	4.0808	12.2424	11.2222	7.14233333333335	18.36	12.2424	8.16319999999996	8.15466666666672	7.1414	6.1212	7.1414	6.1212	3.06120000000002	5.101	2.04040000000002	5.10199999999998	8.1616	8.17119999999995	4.0808	4.0808	7.1414	10.202	7.1414	5.101	3.0606	6.12239999999997	8.15333333333334	5.10700000000003	3.06050000000002	10.204	3.06119999999999	3.06100000000001	7.1414	12.2424
448	222.101940972282	222.096634755092	222.112646788319	318.326	316.265	320.381	10	10	262.499800000001	723.151199999996	783.552000000003	905.982000000004	285.670000000001	537.671750000002	340.345999999998	1092.6342	344.8276	295.872500000001	37.7474	56.0449999999997	184.6562	195.916800000001	192.779999999999	183.869999999998	79.5756	74.4782500000003	19.3838	75.5095999999996	193.847500000001	20.404	41.8282	184.873399999999	132.632500000001	28.5669999999997	9.1818	226.495500000001	61.212	93.8584	121.4038	88.7617500000004	757.983833333338	249.949	70.3938	59.1716	174.462750000001	209.151250000001	97.9392	114.396799999999	16.3264000000001
449	222.984834805278	222.984834805278	222.984834805278	51.018	51.018	51.018	1	1	601.9475	1178.38875	1182.46975	1499.694	664.182750000001	1303.8795	721.316750000001	1006.98675	52.03275	90.8022500000001	27.54675	175.526	1013.0848	1754.0676	1203.6215	1122.275	612.15	778.450750000001	94.8832500000001	831.501	500.94275	18.3645	111.2018	222.4145	369.3305	36.729	144.8684	947.812250000001	130.592	498.90225	618.007500000001	710.094000000001	1096.76875	1403.864	149.97675	306.15	1167.166	1020.25	410.120400000001	1105.8968	216.028
450	223.051927667367	223.049928090607	223.053513844808	156.111	156.083	156.117	5	5	38.7346666666666	55.0908	41.8282	55.0368	35.707	56.122	35.714	40.808	98.9594	295.858	40.808	144.8684	41.8282	36.7344	54.0706	55.0908	49.0272	66.391	40.816	59.1832	52.988	41.8282	27.5508	60.2036000000001	52.0302	30.606	26.5252	46.9292	25.515	33.6732	45.963	20.404	92.8564000000001	68.273	26.5252	47.9494	64.2852000000001	55.1016	29.5858	59.1716	38.7828000000001
451	223.063746516317	223.063352819201	223.076932123437	843.7725	838.668	847.788	6	6	26.5274285714288	92.8427500000004	140.917714285715	84.6837142857136	29.5882857142855	126.409142857144	34.6897142857145	95.8329999999994	191.947999999998	211.217625	24.4868571428569	121.335375000001	90.8054285714278	130.578285714285	172.67575	127.535714285713	27.5467500000001	69.3855000000001	106.028000000001	45.9112500000002	119.632499999999	118.363499999999	198.074	132.534999999999	87.7522499999989	114.272000000001	37.777	53.0548571428575	147.817142857142	45.9112499999996	106.105999999999	58.1562857142861	44.9184999999995	168.361875	125.490750000001	246.900500000001	126.515428571427	52.034571428571	35.6868749999997	191.807000000001	174.355874999998
452	223.071302263446	223.063908323028	223.078696203863	920.239	918.221	922.257	2	2	19.3854285714284	29.5882857142859	78.5509999999996	28.5680000000002	26.5274285714283	56.1157142857147	29.5872500000001	69.4377142857145	58.1969999999995	22.4274285714288	17.3302857142856	29.5882857142855	49.9940000000004	35.713125	59.1765714285709	61.165714285714	23.4665714285712	36.7560000000002	41.8024285714289	24.5074285714287	43.8722857142853	32.6491428571431	37.7505714285717	70.3997142857148	31.6510000000002	31.6288571428574	15.3150000000001	27.5708571428568	48.932571428572	33.6694285714288	59.1268571428578	75.5011428571422	30.6300000000002	97.9474285714293	54.0372857142861	59.1765714285719	34.689714285714	23.4665714285716	15.3037499999999	37.7505714285711	38.8034285714287
453	223.078388527172	223.078388527172	223.078388527172	755.964	755.964	755.964	1	1	36.7289999999998	117.32875	117.32875	111.152750000001	54.0732500000002	108.1465	44.9160000000002	68.328833333333	66.3162499999997	85.7219999999999	34.6884999999998	104.073999999999	86.7212499999996	127.510416666668	93.8629999999995	100.9635	38.7885000000001	63.2606666666668	47.9517500000002	54.0732499999997	103.09575	58.1827499999996	43.874333333333	93.8630000000004	73.4640000000002	44.8910000000002	47.9517500000002	58.1542500000002	65.2959999999997	45.8887499999999	79.5794999999996	51.0125000000002	65.2959999999997	87.7414999999995	59.1744999999997	79.5795000000003	75.5046666666669	150.997000000001	25.4958333333335	60.1947499999997	65.3013333333329
454	223.112203392273	223.10213097557	223.115459449814	318.323	315.262	319.35	3	3	48.0058000000003	128.696399999999	138.774400000001	135.6866	72.4342	97.9392	72.3489999999996	176.4946	70.3938	49.9898	22.4444	38.7219999999998	48.9696	60.2036000000004	55.0799999999998	71.5049999999992	32.6464	31.6277500000001	37.7474	28.5711999999999	44.8888	39.7878	23.4646	59.2411999999997	56.111	19.3875999999999	20.404	43.8771999999998	29.5858	37.7474	35.707	29.5858000000003	140.815199999999	55.0908	23.4646	29.5858	56.111	45.909	29.5858	32.6847999999998	35.7140000000002
455	223.985515054753	223.984647707308	223.985767473493	44.879	43.864	45.917	5	5	519.325428571428	816.228571428572	1014.164	947.734833333334	763.173714285715	1246.78914285714	827.451714285715	1002.94085714286	899.892	828.510666666667	826.431428571429	853.979142857143	792.799	1048.90933333333	924.378857142858	1024.36685714286	983.555428571429	822.350285714286	498.919714285714	806.063333333333	762.189	628.422666666667	626.996333333333	1021.306	899.892	627.505	565.264666666667	1272.14783333333	702.976857142857	698.895714285715	930.131000000001	778.002000000001	1619.98685714286	1428.4	649.846166666667	964.17	1293.57133333333	1462.7205	1574.896	1445.74485714286	401.992571428571
456	223.989276337612	223.986025596643	224.00357804362	44.884	42.832	45.922	112	112	519.325428571428	807.046	1001.92057142857	1095.78685714286	693.826666666667	1180.52566666667	822.3215	936.388	884.781333333333	854.9695	824.429333333333	848.877714285714	671.269666666666	1052.651	916.216571428572	1006.00171428571	978.339833333334	803.985142857143	504.021142857143	808.038	762.153428571429	661.1544	626.996333333333	991.391	794.753111111111	627.505	565.264666666667	1314.128	567.3424	698.895714285715	944.677272727273	778.938222222222	1608.99057142857	1422.40275	647.911666666667	968.335875	1293.131875	1484.25704761905	1572.56	1443.70428571429	401.992571428571
457	224.066002822504	224.065569046741	224.066156509819	230.574	230.546	230.608	3	3	20.4057142857143	69.3211428571428	78.6170000000001	60.1968571428571	178.7	242.010857142857	145.880428571428	241.158285714285	9.18899999999998	14.284	26.5237142857143	14.284	102.028571428571	131.616857142857	148.065714285714	97.9474285714285	287.720571428571	349.958	207.118	291.801714285714	62.2374285714285	60.1968571428571	29.5385714285714	68.3591428571428	90.8054285714285	41.8609999999999	26.5237142857143	117.32875	96.9271428571428	53.0548571428571	98.0159999999999	53.0548571428571	294.862571428571	158.144285714286	99.988	118.336571428571	233.645428571428	188.752857142857	151.002285714286	158.144285714286	128.556
458	224.079002801855	224.07796644731	224.0800391564	291.796	291.79	291.802	2	2	54.0706	62.2322	74.4843333333335	72.4436666666668	55.0980000000001	76.5124999999998	52.0914000000003	70.3109999999996	9.1818	16.3253333333334	7.1414	13.2626000000001	75.4923333333331	55.0908	48.9760000000001	56.1091666666665	75.4948	98.9723333333336	39.8423999999996	88.7747999999996	54.0688333333332	46.9292	46.8831999999995	59.1019999999997	65.2906666666665	73.4640000000002	46.9383999999998	68.3623333333335	55.2204	34.6868	63.2647999999997	25.5100000000002	69.3056000000001	71.414	42.8567999999998	52.0302	60.1898333333331	60.1996666666668	56.109166666667	57.1312	53.0607999999997
459	224.079271252321	224.079271252321	224.079271252321	847.788	847.788	847.788	1	1	7.14233333333333	23.4676666666666	41.8291111111112	24.4720000000001	8.16266666666666	45.8799999999996	12.2436	23.4523333333334	35.7311111111111	40.808888888889	10.2033333333333	19.3736666666667	32.6471111111112	20.4044444444445	34.7102222222222	38.7726666666666	10.2022222222222	21.4246666666667	16.3146666666665	11.2236666666667	22.4864444444443	26.5257777777778	23.4804444444444	33.6490000000001	12.2506666666667	22.4595555555555	15.3133333333333	13.2715555555555	18.354	14.2846666666667	14.2924444444444	27.549	11.2297777777778	40.808888888889	28.5662222222223	45.8850000000001	25.488888888889	26.5257777777778	11.2151111111112	37.7276666666663	32.6257777777779
460	224.102161910587	224.09578508867	224.108538732504	316.7955	315.262	318.329	2	2	25.5350000000001	74.5768	89.7776	83.6564	22.4488000000001	49.9996000000003	20.4050000000001	120.3836	45.9180000000003	36.7344000000002	12.2567999999999	17.3485	35.7139999999998	48.9791999999998	29.5872500000001	31.6742499999999	22.4444	17.3442500000001	11.2222	17.3434	27.5508000000002	18.3671999999999	18.3671999999999	40.8560000000002	20.4080000000001	10.202	7.14280000000004	33.6666	21.4252500000001	18.3672000000001	22.4444	19.3847500000001	102.040000000001	38.7751999999998	14.2828	14.2828	38.7676	21.4283999999999	23.4692000000001	28.5992000000002	16.3263999999999
461	224.136161178079	224.126257060646	224.139976544019	167.328	164.267	167.329	3	3	9.18150000000001	19.3831666666667	22.4473333333334	10.2033333333334	20.4033333333333	20.4066666666666	9.18299999999998	30.6099999999999	6.12200000000001	9.18299999999998	7.14816666666664	11.2328333333334	18.381	16.3253333333334	15.3025	15.2935714285714	9.18299999999998	23.4468571428571	12.244	7.14233333333335	24.484	13.2643333333334	9.18299999999998	12.242	9.18300000000002	7.14233333333335	10.2016666666667	16.3386666666667	10.2028571428571	11.2346666666666	17.3428333333334	11.2218333333333	10.1933333333334	12.232	10.2016666666667	10.1933333333334	16.3253333333333	11.2236666666666	16.3226666666667	20.4066666666666	9.18300000000002
462	224.990297302126	224.987697833755	225.005702777004	44.887	42.85	45.917	22	22	161.212666666667	274.469666666667	330.588	293.808	232.636	359.157333333333	234.638333333333	243.859666666667	287.734	292.835666666667	286.713666666667	315.283	294.876333333333	394.234666666667	361.198	329.567666666667	331.554166666667	265.286666666667	191.822666666667	264.266333333333	235.697	227.497166666667	170.534833333333	346.856666666667	274.424833333333	215.290333333333	178.558333333333	410.107	214.27	212.194666666667	336.985	218.5796	500.890142857143	450.987333333333	228.517333333333	294.876333333333	442.752333333334	516.194166666667	488.197333333333	483.638	149.989
463	225.042804957588	225.042804957588	225.042804957588	210.14	210.14	210.14	1	1	5.10125000000002	11.22275	7.14174999999998	20.4050000000001	5.10124999999999	7.14175000000003	8.16200000000003	13.26325	1478.5596	1554.08175000001	720.296499999998	202.009500000001	13.2827500000001	11.22275	7.14175000000003	8.16400000000004	5.10125000000002	8.16199999999998	6.12149999999998	4.08100000000002	4.08100000000002	8.17400000000004	14.2835000000001	10.2175	12.2430000000001	12.2430000000001	5.10125000000002	5.10124999999999	7.14175000000003	6.11399999999999	12.243	4.08099999999999	10.2025	10.2025	5.10124999999999	4.08200000000002	9.19574999999998	9.18224999999997	10.2025	4.08600000000001	4.07600000000002
464	225.075995554149	225.071239110842	225.089346631277	231.594	228.516	239.762	43	39	29.5916	79.4949999999997	73.5359999999998	100.9998	571.946666666665	784.4352	586.595833333334	1460.26833333334	1091.80533333333	1807.084125	763.1096	1650.7645	211.209000000001	327.4842	371.7896	199.9984	1808.71328571429	1179.5824	854.999428571428	1529.47966666666	127.520833333334	90.8096666666664	31.5518	111.2018	142.856	26.5564	23.4646	442.824666666666	60.1918	98.9788000000001	179.7664	72.4436666666665	2166.248	495.8172	86.7141666666664	88.7574	998.906333333331	933.604999999998	58.1514	218.3656	104.0604
465	225.075397659976	225.072478607071	225.091222931885	295.843	292.805	301.965	31	23	492.820999999997	886.628285714285	1286.53525	1057.06533333334	632.503333333337	1222.30228571429	657.094666666668	1193.75085714286	35.7058333333332	59.1793333333329	38.7726666666668	55.0980000000001	758.072285714285	1112.232	1168.329375	863.060999999997	362.159166666669	411.194333333334	369.360666666668	309.161000000001	538.735999999996	484.57916666667	503.024333333335	390.495857142857	487.71933333333	729.538333333335	448.946666666668	826.470000000002	759.128000000002	438.743333333334	671.379333333335	375.421333333332	1110.9615	906.056000000002	574.447666666668	704.935166666671	1078.40425	891.333000000001	744.843333333335	1129.45628571429	398.950333333334
466	225.147055597175	225.144766144705	225.147527607715	274.435	271.408	274.457	5	5	33.6654999999999	53.0573333333335	69.3794285714285	107.13	13.2637142857144	66.3185714285714	17.3448571428571	20.4033333333333	21.4234999999999	17.3448571428571	13.2513333333333	19.3854285714286	49.959	61.2099999999998	68.3591428571428	57.1293333333332	20.3866666666666	206.097714285714	121.419666666667	13.2643333333332	96.9271428571428	28.5693333333334	72.4436666666662	152.029666666667	83.7337142857146	86.7849999999999	38.7663333333332	19.3691428571428	26.5274285714286	15.3325	66.3216666666668	14.284	19.3863333333332	46.9276666666665	55.1339999999998	19.3831666666666	45.9128571428575	19.3827142857143	16.3245714285714	45.9149999999997	14.2963333333334
467	225.986508261709	225.983516102666	226.002375024949	44.89	43.864	45.917	25	25	186.721	281.612	359.098666666667	340.7468	290.795	421.397666666667	278.551	382.5625	290.795	255.1	274.424833333333	302.018666666667	302.9994	335.0192	341.755833333333	362.218333333333	342.776	269.368	172.436333333333	298.957666666667	282.6508	214.242	195.0874	378.543666666667	310.181333333333	183.66	196.9372	449.9082	256.103666666667	260.185	321.6675	260.3975	566.251363636364	495.858857142857	234.638333333333	352.015	542.817333333333	510.928571428571	564.797333333333	540.688333333334	115.297666666667
468	226.0695964536	226.064976897376	226.083193706865	144.8595	141.816	145.903	32	32	740.466666666665	1292.8845	1185.7048	1627.70171428571	971.2304	1473.36133333333	870.2328	2293.49999999999	1185.572	1538.4616	744.746	1640.696	1033.4626	1193.79	1105.8968	905.094800000001	1220.31866666666	568.2514	235.696999999999	1016.252	2013.1794	1692.8436	1893.4912	2289.77759999999	1581.51666666666	1540.45166666666	1390.50057142857	1583.48342857143	880.4326	932.385	1364.122	1031.6244	2037.43924999999	1325.4996	998.906333333331	997.7556	1151.876	1013.905	541.708499999998	1479.29	671.423200000001
469	226.093893225355	226.093893225355	226.093893225355	231.6	231.6	231.6	1	1	9.1818	14.266	11.2354	17.3428333333334	77.6264	117.461	69.3736	221.6438	177.7236	218.3656	126.5296	212.2016	32.6464	38.7676	43.9202	25.51	248.9288	170.4068	16.3232	233.6258	16.3232	12.2424	12.22	16.3263999999999	17.3434	4.08600000000001	10.204	60.2036000000001	15.3025	20.4079999999999	18.3852	7.14280000000001	312.5484	62.2322	6.1212	10.204	51.02	128.5704	16.3226666666667	21.4242	7.1414
470	226.194377828695	226.19400353346	226.194752123929	447.362	446.854	447.87	2	2	29.5908749999998	94.8832499999997	53.092	60.1947500000003	507.437	49.9922499999999	190.786749999999	559.508	41.8317142857143	130.496	31.6083749999999	35.7087499999999	45.9112499999999	74.5329999999999	61.2150000000003	53.0529999999999	288.740857142857	39.7946250000001	32.6480000000001	179.293714285714	44.8634999999999	49.994	85.7640000000001	58.1542499999998	38.7694999999999	37.7538750000001	27.567	257.1345	46.9314999999999	261.183999999999	49.008	256.271	869.323999999999	43.8385	46.966	64.2757499999998	31.6277499999999	719.276249999998	27.5298749999999	53.0529999999999	29.5872499999999
471	227.12696711993	227.12696711993	227.12696711993	823.353	823.353	823.353	1	1	3.06085714285712	7.14100000000008	6.12171428571423	7.14199999999994	2.04057142857141	8.16228571428577	3.0582857142857	2.04057142857141	185.665999999999	599.253624999994	4.08457142857138	444.844571428568	8.16914285714276	5.10142857142861	5.10142857142853	8.16914285714289	3.06085714285712	5.09749999999997	1.02028571428572	3.06085714285717	10.2028571428571	8.16914285714276	6.12171428571423	5.10142857142861	7.13649999999996	4.08114285714289	3.06085714285717	2.04057142857144	5.10499999999995	5.10142857142853	6.12171428571423	2.04057142857144	3.06085714285712	1.01949999999999	2.04049999999998	12.2434285714287	6.12171428571423	4.08114285714282	6.12085714285711	12.2434285714287	2.03885714285713
472	228.062733397312	228.062733397312	228.062733397312	167.329	167.329	167.329	1	1	5.10166666666665	5.10166666666665	7.14233333333332	0	2.04066666666667	2.04066666666666	4.08133333333332	5.10166666666668	5.10166666666665	5.10083333333334	2.04033333333334	3.06349999999999	2.04233333333333	4.08133333333332	2.04033333333333	2.03885714285714	6.12199999999999	8.15657142857143	1.02033333333333	11.2126666666666	2.04066666666667	4.08133333333332	5.10166666666665	5.10166666666668	3.06099999999999	3.06049999999999	4.08133333333332	2.04266666666666	1.02016666666667	2.04233333333334	1.02016666666667	2.04066666666667	7.13533333333332	1.01933333333334	1.02016666666667	1.01933333333334	4.08133333333334	3.06100000000001	3.06099999999999	3.0605	3.06049999999999
473	228.194059553883	228.191753308129	228.206476616942	1024.34	1017.21	1025.41	20	20	99.9600000000014	205.751428571425	275.785714285718	184.620000000003	125.81142857143	271.320000000004	110.314285714287	112.357142857144	155.039999999997	194.820000000003	922.080000000006	160.140000000002	503.880000000007	183.600000000003	277.440000000004	362.100000000005	141.780000000002	563.040000000008	374.339999999993	173.400000000002	570.180000000004	132.600000000002	363.120000000005	355.457142857147	710.068750000008	225.420000000003	219.607142857146	268.902857142857	375.852857142863	302.342857142861	647.700000000009	224.400000000004	99.9600000000014	436.150000000006	155.040000000002	156.060000000002	167.075000000002	289.680000000004	40.7999999999993	158.100000000002	142.800000000002
474	228.2083447562	228.207831977998	228.210015116652	499.909	498.912	500.974	5	5	226.563333333333	241.805833333333	226.501666666667	242.905444444445	1007.76	264.18	849.983944444445	1837.09504166666	634.405444444444	876.657222222222	259.150555555556	305.063055555556	221.400277777778	245.726277777778	260.170833333333	265.257777777778	961.80761111111	222.420555555556	357.097222222222	433.618055555556	239.686944444444	551.130000000001	580.538055555556	263.317666666667	243.779999999999	386.453666666666	285.677777777778	728.478333333334	423.668888888888	825.135055555555	220.38	970.284166666667	3275.44935714286	211.2665	320.367222222222	606.045	379.522666666666	1100.93966666667	312.023368421053	517.421666666667	213.296111111111
475	228.965952764981	228.962930683477	228.967084825039	102.0255	99.974	104.078	16	16	866.787500000001	1096.15125	1328.39509090909	1042.78066666667	785.5925	1224.32	607.771	880.116166666667	54.07325	76.51875	15.305	45.915	674.715750000001	765.25	641.751545454546	760.458750000001	159.159	233.541833333333	148.9565	185.5945	768.248250000001	422.3835	573.0995	837.015	647.85875	534.611	508.896833333333	676.75725	386.67475	530.53	722.337	494.619166666667	701.932	997.27275	455.0315	452.19225	329.70225	680.50675	73.4580000000001	305.05475	244.74
476	230.994875545543	230.993001191512	230.996749899573	86.219	83.66	88.778	2	2	36.732	73.456	100.0384	82.638	35.7311111111111	55.0979999999999	38.7684444444444	68.3623333333334	396.391	530.515555555556	60.1996666666667	572.406999999999	32.6471111111111	48.9706666666666	42.854	34.6875555555555	58.1589999999999	28.588	25.5222222222222	31.6268888888888	65.2992	230.570222222222	69.3751111111111	69.3826666666667	57.1386666666666	140.882666666667	44.924	62.2403333333334	18.366	54.0759	49.9908888888889	38.7937777777778	102.111111111111	71.4155555555556	24.5013333333333	64.2809999999999	486.6354	52.0313333333333	22.4326666666666	415.2621	62.2335555555555
477	230.995633425412	230.995633425412	230.995633425412	98.964	98.964	98.964	1	1	27.546	35.7077777777778	41.8336666666667	38.798	33.6699	39.7886666666667	34.6698	35.7077777777778	38.7684444444444	74.4819	12.2426666666667	78.5656666666666	29.6057777777778	23.4676666666667	34.6686666666667	32.6506666666667	17.3434	14.2758	22.4466	16.3128888888889	31.6303333333333	79.5773333333333	47.9556666666666	45.885	22.4473333333334	46.9302222222222	26.5084444444445	16.3342222222222	24.4848	22.4448888888889	36.7092	26.5257777777778	40.8088888888889	23.497375	23.4676666666666	32.6464	82.7010000000001	30.61	24.488	116.381333333333	23.4497777777778
478	231.0927547348	231.0927547348	231.0927547348	344.827	344.827	344.827	1	1	3.06075000000001	18.3645000000001	15.3037500000001	17.3442499999998	10.2024999999999	6.12150000000003	9.18225000000004	36.7290000000002	20.35	19.3847500000001	8.16200000000003	17.3442500000001	8.16200000000003	11.22275	9.18225000000004	2.04050000000001	8.1616	6.12299999999999	5.10125000000002	12.2430000000001	4.08100000000002	29.5872499999997	13.2665	10.1875	6.12150000000003	7.14175000000003	1.02025	4.08099999999996	5.10249999999999	5.10875000000006	8.16200000000003	3.06075000000001	14.2835000000001	7.14175000000003	5.101	5.101	3.06074999999997	8.16199999999992	3.06075000000001	4.08100000000002	4.08100000000002
479	231.975656216184	231.970088359738	231.99082753707	295.877	291.796	312.191	142	100	905.035666666669	2228.25473684211	1334.53371428571	2164.97049999999	1578.4234375	2057.90027777778	1659.37578947368	718.630000000005	19.3831666666666	44.8873333333336	20.4033333333333	26.5286666666667	2279.20564705882	2195.3345	1020.28571428571	2354.97896774194	772.356285714285	1311.06714285714	488.6758	797.900666666669	1373.25650000001	1168.2435	623.423666666668	1174.272	1218.27799999999	973.239000000006	699.262666666665	1643.64394736843	767.629714285717	888.710333333335	1320.36525	941.767666666669	1345.37384615384	1129.3245	898.871714285714	1717.1088	1153.94314285714	525.888571428573	1772.3255	984.46083333333	641.160666666665
480	231.976614189474	231.971430023648	231.990298457622	98.97	95.887	105.081	20	20	404.019	480.77325	476.45675	388.90575	372.39125	429.52525	220.284	386.67475	273.427	375.452	47.95175	361.198	328.6815	382.625	397.735	349.0965	371.371	209.04875	374.640272727273	388.5565	371.219333333333	390.75575	417.28225	440.748	320.384666666667	308.140666666667	280.43125	178.63125	291.7915	242.8195	315.1285	252.918666666667	345.86475	371.743272727273	287.734	361.3455	205.17075	296.89275	224.455	194.96325	261.056
481	231.973764289878	231.970140298457	231.989047918289	68.8635	60.199	72.461	24	16	1000.838	1218.3025	1300.78333333333	1452.79644444444	932.483111111111	1308.23233333333	886.131555555556	703.953333333333	383.352888888888	394.869	644.797999999999	277.530666666666	1125.42766666667	1007.97955555556	1084.49622222222	1199.528125	229.575	294.876333333334	191.697333333333	200.983777777778	1693.65466666667	930.029777777777	885.552888888889	1772.319	1520.13111111111	764.146444444443	877.932999999999	824.339555555556	497.868444444444	1024.30311111111	1326.28888888889	1922.55627906977	554.040999999999	1070.65	631.586333333333	623.355777777778	484.605555555556	464.251666666667	2128.61723529412	491.747111111111	318.309333333333
482	231.987058975968	231.985791102996	231.988326848939	253.5135	253.009	254.018	2	2	83.6634285714285	206.097714285714	268.335142857143	298.943714285714	263.233714285714	302.982428571429	241.807714285715	375.465142857144	20.4057142857142	21.4260000000001	14.282	13.2637142857143	469.33142857143	563.197714285714	540.751428571428	479.534285714285	73.4605714285714	36.7302857142858	47.9131428571428	59.1765714285712	258.096142857144	87.7445714285714	22.4431428571429	140.799428571429	394.795285714287	261.193142857143	138.758857142856	595.846857142857	408.114285714287	356.079714285713	439.743142857143	349.958000000001	603.987999999998	580.542571428573	437.702571428571	459.128571428569	556.055714285714	538.142285714288	262.213428571429	541.771714285716	37.7505714285714
483	233.038596300147	233.038594510751	233.043745265939	59.174	58.142	60.177	3	3	11.2126666666667	60.1968571428571	75.4923333333334	71.4116666666667	24.488	82.7144999999999	34.6897142857143	19.3831666666667	40.7733333333333	29.5848333333333	95.9113333333333	40.7771428571428	99.988	59.1793333333333	56.1183333333333	67.342	13.2643333333333	32.6453333333333	22.4656666666667	12.244	62.2301666666667	136.724666666667	140.783	90.8096666666667	67.2351428571428	88.769	62.2301666666667	23.4638333333333	62.2374285714285	22.4693333333333	67.331	44.8873333333334	24.484	73.464	53.0486666666667	53.0548571428571	60.1898333333334	12.244	152.004833333333	70.403	42.889
484	233.03955121374	233.039411605181	233.039690822299	75.4875	74.473	76.502	2	2	64.2757499999999	54.000375	76.5214285714285	105.089428571429	51.0142857142857	102.962285714286	64.278	56.1157142857143	27.5438571428571	26.5503333333333	43.8722857142857	20.4057142857143	96.9271428571428	69.3794285714285	73.4605714285714	78.562	23.4632857142857	25.5071428571429	9.18257142857142	21.426	118.353142857143	55.0954285714285	60.1968571428571	101.008285714286	72.4402857142857	45.91125	47.9534285714285	56.0685714285714	20.4057142857143	56.1157142857143	83.6634285714285	49.994	47.9534285714285	45.9128571428571	23.46575	41.8317142857143	43.8722857142857	32.6491428571428	103.048857142857	55.0954285714285	24.4868571428571
485	233.970445351806	233.969194382147	233.972091797155	297.924	294.839	300.984	9	7	609.102818181819	977.415466666669	561.157142857143	849.909899999998	652.608	798.8166	648.893454545455	508.889272727274	26.5389090909091	18.3636	17.3446363636364	18.3649090909091	895.766588235294	929.965363636362	850.930199999998	1040.76537313433	530.541818181819	555.015999999998	427.494272727273	588.697363636364	784.5338	507.301454545455	521.359363636364	498.453999999999	884.5134	529.535700000002	531.562090909092	639.728100000002	524.420181818183	688.684090909092	815.63372727273	577.772800000001	622.643636363637	915.184636363638	556.820727272728	561.150000000001	581.570999999999	676.790400000002	469.074545454545	608.082545454546	450.719454545456
486	233.970067168445	233.970067168445	233.970067168445	204.076	204.076	204.076	1	1	22.4444	21.4284	30.612	34.6935999999998	21.4032	61.212	27.5507999999999	18.3636000000001	48.9696	81.6319999999996	74.4746	140.815199999999	65.2928	59.1716	65.2928	58.1514	59.1135999999997	61.2240000000001	15.3030000000001	48.9696	183.671999999999	146.9088	145.745599999999	206.080400000001	175.4744	118.3432	138.7472	113.24775	77.5503999999996	73.4544000000004	171.393600000001	149.9988	65.3056000000001	164.252200000001	59.1716000000003	79.5912000000001	24.4896	94.8972000000001	36.7272	94.7855999999995	38.7676
487	233.970595875803	233.968840381179	233.977334725736	96.921	94.9	98.971	4	4	168.345	220.477090909091	203.034272727273	174.559909090909	176.517666666667	204.054545454545	108.102333333333	174.46275	134.676	159.172	34.6885	155.081454545455	168.435	178.54375	163.16	181.705636363637	170.38175	120.3305	166.314333333333	141.742090909091	154.998545454545	174.466636363637	184.669363636364	194.86775	141.817909090909	167.324727272727	138.686	94.9276363636363	133.65275	89.784	174.3915	142.765	145.899	171.573818181818	159.162545454545	160.182818181818	132.706363636364	110.189454545455	112.23	151.081090909091	144.801272727273
488	233.981295315128	233.981295315128	233.981295315128	82.628	82.628	82.628	1	1	115.28825	258.12325	191.813714285715	258.132285714286	93.8630000000001	161.1995	105.089428571429	139.779142857143	89.7222857142857	105.266	121.414	182.631142857143	84.6837142857142	121.312	67.3388571428571	111.211142857143	125.600571428571	42.852	104.0655	86.7242857142857	179.570285714286	104.069142857143	208.138285714286	225.483142857143	134.673	118.2765	132.637142857143	131.616857142857	68.3591428571428	107.13	107.04	98.0160000000001	70.3454999999999	143.85525	62.2352499999999	99.988	69.3794285714287	75.501142857143	37.7505714285714	72.4402857142858	38.7708571428571
489	234.020071207954	234.014492377991	234.032616620131	57.128	55.076	60.177	30	29	20.3866666666667	122.44	86.7141666666666	138.758857142857	62.2301666666666	190.958166666667	57.1293333333333	113.235857142857	114.165333333333	78.5656666666667	224.462857142857	57.0826666666667	163.253333333333	109.170571428571	138.758857142857	146.904	5972.01099999999	4357.13183333334	4159.554	5156.524	107.135	132.643333333333	177.529714285714	169.367428571428	177.219	131.623	122.434285714286	102.033333333333	144.863666666667	54.1342	59.1696666666666	84.7153333333333	141.826333333333	225.493666666667	172.436333333333	184.650166666667	196.924333333333	22.4473333333333	284.659714285714	226.503428571428	113.3495
490	234.098475857785	234.094920878508	234.110139529806	202.018	199.96	209.154	33	32	166.287166666666	305.029833333332	235.696999999999	215.255166666666	338.418666666667	489.679999999999	408.133333333332	189.750999999999	492.820999999999	429.490166666665	386.706333333332	332.574333333332	425.101714285714	482.617666666666	438.743333333332	506.085333333332	642.179999999998	718.2208	525.385833333332	540.776666666665	206.924666666667	122.42	139.661714285714	93.855333333333	482.069333333332	230.595333333333	190.633142857143	540.776666666665	713.212999999998	517.308999999999	742.802666666665	504.044666666668	592.813666666665	1101.78	718.314666666665	881.568000000002	746.883999999998	699.8572	1333.43044444445	793.689666666664	803.002333333331
491	234.098362971743	234.091281875638	234.110792714899	506.037	497.875	511.138	28	15	4.08150000000001	11.2236666666667	31.6277499999999	4.08099999999999	2.04049999999999	4.08100000000002	3.06299999999998	43.8707500000002	207.110750000001	312.196499999999	1.020375	316.277499999999	14.27475	11.215875	8.16200000000003	3.06074999999999	73.4040000000001	49.9922499999999	163.26	283.629500000001	26.5286666666666	5.10124999999999	10.2025	8.16199999999998	157.028666666667	61.1324999999997	5.10124999999999	304.034500000001	512.855749999997	167.321000000001	246.749249999999	9.18337500000001	193.847499999999	87.7415000000004	32.6479999999999	28.5475555555557	352.790249999999	15.3037500000001	6.11325000000001	524.408500000002	12.252
492	234.112799978978	234.111836690389	234.113717392561	203.033	203.021	204.059	5	5	165.3048	309.1812	238.7268	223.453000000001	354.6816	503.0572	418.268333333334	207.1412	253.0096	210.1612	95.8988	323.392833333334	429.139333333334	488.7716	444.865333333334	512.123666666667	663.586000000001	740.6652	332.6504	556.009	205.8784	65.3056000000001	138.606666666667	95.9176000000001	484.595	227.534333333334	193.673333333334	574.3726	689.632666666668	525.403	753.9278	524.382800000003	589.6756	1129.5828	338.7064	441.7466	469.292	694.7562	658.115000000002	547.954799999997	460.1102
493	235.024914319667	235.024624712662	235.030925750732	55.087	55.076	56.131	3	3	43.8385	60.202125	52.064625	66.31625	61.215	69.428	57.134	57.134	49.961625	41.8317142857143	84.68075	58.118625	42.8505	71.42625	61.2225	44.891	532.5705	456.387	431.883	577.81525	42.8505	47.9534285714286	67.3365	47.969375	30.56625	37.753875	44.891	68.35675	55.0935	37.80475	44.891	37.74925	77.5390000000001	78.55925	54.07325	49.99225	61.215	83.6605	122.43	56.11375	38.798
494	235.098963175213	235.096331704629	235.115879204825	505.0165	497.874	511.138	6	3	4.08533333333332	6.12171428571428	5.10083333333332	4.08066666666669	4.08133333333334	5.10166666666663	1.02033333333334	7.13533333333338	24.4639999999999	38.7726666666668	4.08133333333334	41.8268333333336	8.15466666666665	8.15466666666672	3.06100000000001	3.06100000000001	6.11600000000004	6.12100000000004	17.3456666666665	21.4234999999999	6.12171428571428	2.04233333333334	0	1.02016666666667	16.3108571428572	5.09166666666668	2.04066666666667	15.305	66.4516666666668	10.2016666666666	27.5490000000001	3.06100000000001	20.4066666666667	5.10166666666668	4.08066666666669	9.18257142857142	36.7260000000002	3.06100000000001	2.03833333333334	53.057333333333	4.08466666666664
495	235.177604422527	235.173089924571	235.190431471409	258.139	255.055	260.179	26	26	2999.64	5284.895	5397.12249999998	1197.7148	4290.15125	6255.37171428571	4334.17371428573	5922.75857142859	2407.79	2996.57914285714	942.744000000003	3743.4282857143	2408.74466666667	5291.20171428571	2652.72222222222	5434.04171428571	4629.03628571428	5360.58114285716	1524.2535	4826.80275	5510.37025	1778.29575	1648.78171428571	2695.60324444444	5508.52257142857	1734.24285714285	1576.34142857142	4754.36499999999	1527.36771428572	4242.19949999999	5302.23924999999	4286.14857142857	5827.66799999998	5682.99142857145	1499.95125	1555.88125	3290.30625	4344.2245	658.544999999999	1237.7452	736.728799999996
496	235.192273648601	235.191162013105	235.193385284097	259.6545	258.109	261.2	2	2	1396.6538	2576.51000000002	3169.7614	4222.6078	3836.9722	3808.13279999998	3601.306	3851.255	321.363	951.012799999995	149.842	1522.1384	3318.7106	2244.88000000001	3581.9222	3747.47583333334	2851.459	3327.8924	236.6864	2670.8836	4006.09039999998	320.405600000002	266.2722	1907.12759999999	3332.62639999998	476.4334	389.792799999998	3683.9422	379.5144	2627.52999999999	1777.1884	3463.35166666664	4319.5268	1991.4304	222.447200000001	217.3026	496.8374	4165.4766	124.610799999999	689.069333333332	317.344400000002
497	235.96794661207	235.96794661207	235.96794661207	302.991	302.991	302.991	1	1	45.909	51.01	48.9791999999998	53.0608000000003	30.606	45.909	42.8567999999998	28.5991999999998	2.04280000000001	7.1414	5.101	2.0404	55.0908	56.1219999999997	44.8888	48.9216	25.505	33.6270000000002	9.18359999999996	38.7751999999998	45.909	8.17120000000005	14.2828	26.5252	41.8282	14.2828	13.2781999999999	62.2444000000004	13.2626	44.8888	49.0271999999997	27.5454	72.5194000000004	55.0908	13.2496	11.2222	29.5858	75.5096000000005	9.18359999999996	34.6868	11.2222
498	236.015276987664	236.015070753177	236.015483222151	57.128	57.117	57.139	2	2	20.3885714285714	18.363	25.5041666666666	19.3863333333333	23.4638333333333	39.832	13.2513333333333	28.5646666666666	28.544	22.4473333333333	39.7865	24.4662857142857	29.5896666666667	29.5848333333333	26.5243333333333	49.994	856.019714285715	706.647333333333	594.4548	908.054285714286	20.4066666666667	106.114666666667	83.6673333333333	25.5041666666666	48.8982857142857	145.907666666667	109.175666666667	24.488	41.8336666666667	17.3768333333333	24.484	12.244	41.8317142857143	40.8066666666666	71.4233333333333	44.8873333333334	38.7726666666667	20.4066666666667	59.1793333333333	45.87	63.3123333333334
499	236.025819157035	236.017020549518	236.035012167774	56.108	55.076	57.14	9	9	14.2706666666667	18.363	25.5041666666666	19.3863333333333	17.3456666666667	39.832	13.2513333333333	28.5646666666666	23.4446666666667	23.4665714285714	39.7865	21.4025	29.5896666666667	29.5848333333333	26.5243333333333	35.7116666666667	939.65025	706.647333333333	652.632	905.908	20.4066666666667	106.109714285714	83.6673333333333	25.5041666666666	35.6416666666667	127.520833333333	109.175666666667	24.488	41.8336666666667	17.3768333333333	24.484	12.244	36.732	40.8066666666666	56.1183333333333	44.8873333333334	38.7726666666667	20.4066666666667	59.1793333333333	45.87	51.0583333333334
500	236.095939525331	236.092200807027	236.112476911366	505.0165	497.874	511.138	6	3	2.0422857142857	7.14175000000003	6.12171428571428	5.1007142857143	2.04057142857143	3.06085714285714	3.06085714285714	7.137	23.446857142857	22.4462857142859	2.04057142857144	27.5438571428572	4.0777142857143	3.05828571428572	4.08114285714286	2.04057142857143	4.07828571428571	4.08114285714286	13.2637142857143	19.3827142857143	8.16200000000003	1.021	6.12171428571428	2.04057142857144	12.234	7.13	3.06085714285714	18.3651428571428	47.0120000000003	12.2417142857142	31.6288571428574	4.08114285714286	23.4665714285714	5.10142857142861	4.08114285714286	5.10142857142857	26.5274285714286	2.04057142857143	2.03750000000001	38.7708571428571	3.06085714285714
501	236.111583567208	236.106779965962	236.127331021466	363.222	359.128	365.272	35	34	609.178800000004	1690.69233333334	1764.15633333334	2142.52499999999	1177.27233333333	1855.89971428571	1019.1465	3375.10514285714	2240.54742857143	1957.92828571428	262.225666666667	273.449333333334	962.129428571436	797.770333333338	1298.67216666667	1464.05875000001	140.783	146.927999999999	37.7461666666669	123.460333333332	508.042999999998	20.4066666666665	81.6266666666669	459.150000000001	454.994333333332	74.4721666666664	20.4066666666665	897.893333333335	274.226285714284	393.848666666668	440.784000000001	433.570833333332	2750.69028571428	1065.17828571429	208.114000000001	242.799666666666	624.444000000001	1425.316	325.433166666669	414.255333333334	51.0166666666668
502	236.18264665248	236.176455588129	236.195296669006	257.09	253.002	258.161	58	58	638.728666666665	1326.37142857143	1298.82371428571	1631.2465	1051.96366666666	1650.62966666667	874.482799999996	1698.855	567.305333333332	992.703250000001	840.597714285713	1073.4345	1391.73466666667	1394.68175000001	1406.01933333333	1309.08766666667	1207.87733333334	1333.51342857143	636.583999999998	1245.72525	1340.499	1289.596	686.572166666668	1335.686	1362.49733333333	1227.40371428571	554.041000000001	1188.76600000001	886.669666666669	993.64233333333	1322.352	1111.592625	1791.70533333334	1361.12466666667	321.405000000001	629.545666666668	1146.80114285714	1107.06166666666	337.039999999999	1173.38333333334	744.843333333332
503	236.196938759739	236.196171161916	236.197484568224	258.116	258.098	258.149	9	9	648.932000000001	1335.55399999999	1313.169	1652.94	1089.716	1662.123	1056.045	1746.72914285715	270.388333333331	689.632666666665	190.802333333333	862.181666666665	1396.83633333333	1402.95833333334	1413.951	1384.59233333334	1235.62366666667	1333.57566666666	319.349428571427	1259.03257142857	1409.87033333333	156.110999999999	346.913333333334	1353.846	1408.06	362.159166666667	282.619142857142	1292.76233333334	309.160999999999	1008.1305	1374.32485714286	1099.8	1838.55485714286	1391.66971428572	325.471142857143	302.00457142857	472.414333333334	1172.26725	116.413	562.203666666665	367.320000000001
504	236.955637201533	236.955637201533	236.955637201533	67.336	67.336	67.336	1	1	671.16	964.694761904762	969.271428571429	743.753571428571	607.07	907.8	551.097	465.2568	445.511095238095	348.937714285714	819.3009	347.917428571429	842.716666666667	599.928	763.173714285715	874.588904761905	372.404285714286	394.74	390.769428571429	411.175142857143	999.09280952381	807.046	721.308333333333	1190.6901	1048.56	651.962571428572	773.16	586.636904761905	570.339714285714	737.85765	1015.18428571429	784.563095238095	372.386904761905	847.62	611.122619047619	608.090285714286	450.945238095238	341.795714285714	1068.96	387.809	343.932571428572
505	236.990267624331	236.990267624331	236.990267624331	230.574	230.574	230.574	1	1	22.4473333333333	36.6899999999999	35.7466666666666	53.0573333333335	180.776	234.868333333334	177.509	296.138333333334	67.4079999999998	49.9963333333335	62.2301666666668	54.0776666666668	99.9926666666669	134.662	118.455333333334	85.7080000000002	348.888857142858	314.262666666666	106.097333333333	321.404999999999	64.2705000000001	32.6506666666666	29.5427142857143	58.1589999999999	68.3591428571428	26.5503333333334	36.7302857142857	141.826333333333	79.5860000000002	46.9353333333332	60.2586666666665	39.7929999999999	334.997333333333	172.408166666667	47.9478333333332	48.9759999999999	184.680333333333	208.147999999999	106.114666666667	132.643333333334	76.5124999999998
506	237.067818459315	237.062246745798	237.079489023653	270.348	265.269	272.422	21	20	12.2417142857143	30.6099999999998	34.7196666666664	52.0370000000001	130.581333333333	227.757333333333	107.134999999999	764.104833333338	10353.6953333333	11112.563	6908.97900000003	2169.22866666665	44.8433333333334	68.3591428571428	53.048666666667	36.7259999999999	463.720833333334	577.414333333332	484.658333333334	691.786000000002	51.0166666666668	30.6099999999998	34.6913333333334	41.8336666666668	34.7253333333333	20.4233333333334	25.5083333333334	41.8336666666668	83.6536666666664	27.5759999999999	36.7320000000001	13.2643333333332	357.408333333334	155.065333333334	47.9948333333334	81.6133333333338	325.486333333334	82.6334999999997	83.6536666666672	153.933714285715	195.042833333334
507	237.058234039848	237.056190278605	237.070523071289	112.245	110.176	113.26	5	5	1.0202	1.0202	6.122	4.0808	4.0816	6.12240000000001	4.0768	6.1212	11.2222	8.16320000000001	2.0404	5.101	6.1212	5.096	5.101	7.1414	8.1616	4.0808	2.0408	2.0404	0	2.0408	4.0856	6.114	5.101	3.0606	5.095	4.08560000000001	7.14280000000001	0	1.0192	1.0202	12.2448	5.095	4.0808	8.16320000000001	10.1933333333333	8.15360000000001	4.0808	14.2828	2.0404
508	237.075001354824	237.073984443943	237.076018265705	412.6815	411.157	414.206	2	2	17.343923076923	26.528	18.3641538461539	19.3770769230769	25.5057692307693	29.5733076923077	24.4855384615384	45.9103846153845	14.2832307692308	38.7541538461538	18.3641538461538	17.343923076923	14.2832307692307	21.4248461538461	21.4445	23.4670769230769	32.6498461538462	16.3236923076923	16.3310769230769	22.4450769230769	14.2843076923077	15.2919230769231	13.269	20.3969230769231	11.2183076923077	17.3439230769231	10.2069230769231	33.6523846153846	18.3641538461538	19.401923076923	16.3310769230769	13.269	62.2669230769233	20.4046153846154	11.2183076923077	27.5361428571428	47.9544615384616	22.4467692307692	8.16184615384614	33.6676153846153	21.4264615384616
509	237.067722271858	237.066834756174	237.081587256455	236.684	233.658	237.733	7	6	137.73375	265.330000000001	187.726000000001	267.305499999999	107.9875	216.292999999999	103.0705	438.707499999999	164.260250000001	483.598499999999	58.1684999999999	405.039249999999	462.173249999999	348.925499999999	465.233999999999	450.950499999999	827.427999999999	397.897500000002	244.859999999999	752.9076	583.725999999999	238.738500000001	685.775999999999	1226.5208	480.222499999999	434.243749999999	312.833	678.466250000003	304.034499999999	368.878	482.696499999999	392.218750000002	1422.22850000001	876.394749999998	107.12625	369.420999999999	543.793249999998	804.977249999998	90.8022499999998	599.906999999998	363.208999999999
510	237.119665082671	237.111681528308	237.132596204334	363.2155	359.128	364.241	18	18	103.048857142857	277.517714285716	304.045142857143	330.572571428571	171.408	256.091714285714	143.860285714286	514.224	322.410285714286	316.288571428571	56.1157142857147	56.0685714285716	134.684	138.739428571429	191.786857142858	210.188666666667	18.3497142857143	25.5071428571428	10.2028571428571	13.2544285714286	73.4605714285714	8.16228571428571	15.3042857142858	72.4402857142857	67.3309999999998	10.2016666666666	5.10142857142857	156.103714285714	37.718857142857	51.0142857142857	55.095428571429	60.1898333333331	461.169142857143	163.245714285714	42.8460000000001	42.852	86.7242857142857	191.813714285714	73.460571428572	74.4808571428571	8.16266666666669
511	238.036321380545	238.03382430237	238.041883827516	293.3065	285.691	296.915	12	10	24.4868571428571	21.426	17.3448571428571	26.5274285714286	11.2231428571429	26.5274285714286	18.3651428571428	14.2719999999999	1064.12075	1099.868	1258.98850000001	1211.07914285714	31.6288571428571	18.3651428571428	29.5882857142857	21.426	29.5882857142857	53.0548571428571	54.0751428571428	38.7708571428571	27.5477142857143	25.5071428571428	26.5088571428571	28.5439999999999	30.6085714285714	27.5477142857143	28.5920000000001	15.3042857142858	22.4462857142857	17.3448571428571	24.4868571428571	17.3448571428571	19.3691428571429	30.6085714285714	25.5071428571428	21.426	33.6694285714288	17.3594285714286	54.0751428571428	24.4868571428571	30.6085714285714
512	238.062705302593	238.056403753107	238.069006852079	111.718	110.176	113.26	2	2	3.06085714285715	5.10142857142857	2.04033333333333	5.10166666666667	7.142	4.08114285714286	2.04057142857143	6.11657142857143	3.05828571428571	6.12171428571428	2.04066666666667	5.10142857142857	4.08133333333333	4.07828571428571	2.04028571428572	4.08133333333333	4.08114285714286	2.04057142857143	5.10142857142857	4.08114285714286	3.0605	2.04057142857143	3.061	6.11657142857143	6.12171428571429	0	2.03885714285714	7.14116666666666	4.08466666666666	1.02033333333333	5.09714285714285	2.04028571428571	8.16228571428573	7.136	2.04057142857143	3.0605	4.07733333333333	3.0605	3.06042857142857	5.10166666666667	5.10142857142858
513	238.072652170383	238.066900870986	238.083359271826	268.3435	265.269	271.414	16	16	4.08114285714286	9.18257142857142	7.14933333333332	9.18257142857142	20.4057142857143	28.5919999999999	19.3854285714286	101.008285714286	1983.25166666666	2448.65454545455	1259.23687500001	2648.49688888889	9.17485714285717	15.3042857142857	10.2014285714286	11.2231428571429	41.7848571428569	90.8054285714285	71.42	87.818285714286	4.0813333333333	17.3448571428571	6.12171428571428	14.284	5.10571428571426	8.16799999999999	6.12171428571428	6.12200000000001	21.426	6.12599999999999	9.19028571428567	5.10142857142857	36.761142857143	26.5274285714286	12.2622857142857	12.2434285714286	51.0142857142857	6.12200000000001	8.16228571428571	36.7045714285714	19.4017142857142
514	238.081494685887	238.081309931329	238.081679440446	411.154	409.122	413.186	2	2	4.08088888888887	16.3253333333333	12.2426666666667	10.1966666666666	14.2831111111111	14.283111111111	21.4246666666666	45.909	5.101	14.2846666666667	7.14155555555552	6.12133333333331	8.16177777777774	13.2643333333333	14.3017777777778	15.3033333333334	23.4668999999999	10.2022222222222	7.14155555555557	22.4465999999999	13.2643333333333	12.2232	8.1671111111111	11.2163333333334	8.15199999999999	16.3235555555556	11.2288	23.4497777777779	11.2224444444444	7.14770000000001	10.2088888888889	8.1671111111111	51.045	16.3235555555555	8.16177777777779	16.3128888888889	36.732	9.18299999999999	5.10111111111109	27.5427000000001	10.2033333333333
515	238.104860754087	238.091089061779	238.10575531684	172.412	172.396	173.449	5	5	117.50125	216.292999999999	176.4946	245.8682	238.7268	299.938800000002	297.898400000002	621.3018	40.808	149.9988	16.3424	90.7978000000005	96.9190000000005	189.7572	129.5908	90.7800000000004	368.292200000002	205.0602	109.161400000001	235.677749999999	56.177	43.8686	82.6362000000004	44.9570000000002	79.5756	58.1628	65.2928000000004	447.3732	210.2024	159.1824	138.788	104.0604	2079.43933333334	831.463	222.447199999999	425.506799999998	1083.4524	1147.6875	177.514800000001	839.755200000001	235.7124
516	238.086645150637	238.086606375968	238.086683925306	271.397	271.391	271.403	2	2	7.142	11.2231428571429	9.19028571428567	14.2835	30.6085714285714	32.6773333333334	26.5274285714286	134.677714285714	537.690571428571	592.703000000002	160.072714285714	572.380285714285	9.17550000000001	18.3651428571428	13.26325	12.2434285714286	73.3988571428574	108.150285714286	73.4605714285714	120.376857142857	9.18257142857142	15.3042857142857	7.142	12.2434285714286	5.10499999999999	7.14799999999997	6.12171428571428	12.2434285714286	17.3448571428571	5.11	9.18257142857142	5.10142857142857	59.2262857142859	28.568	13.2748571428572	13.2637142857143	51.0142857142857	26.5274285714288	8.16199999999998	36.725142857143	18.3805714285715
517	238.113388541005	238.10730156641	238.126159492075	363.215	359.128	364.241	17	17	73.4605714285714	184.671714285716	237.726571428571	237.726571428571	119.373428571429	218.341142857143	126.515428571429	390.769428571428	254.051142857143	215.280285714286	32.6491428571431	45.8742857142859	85.704	82.6315714285716	164.243	133.657428571429	15.2914285714286	20.4057142857143	6.12171428571428	17.3327142857143	57.136	12.2434285714286	11.2231428571429	54.0751428571428	56.1078571428569	8.16228571428571	4.08114285714286	118.353142857143	25.4875	40.8114285714286	48.9737142857146	51.0142857142857	340.775428571428	107.13	33.6647142857144	35.71	79.5822857142857	159.164571428571	59.1765714285719	63.2577142857143	7.142
518	238.886281762289	238.886281762289	238.886281762289	43.87	43.87	43.87	1	1	88.7617500000001	127.525	78.5592500000001	82.6402500000001	40.81	102.02	74.4746	65.2959999999999	284.7195	314.237	246.9005	165.2724	46.9315	61.305	72.4484000000001	40.81	21.42525	46.9429999999999	75.4985000000001	38.7695	30.6075	30.6075	29.5916	31.6262	23.4646	22.4455	13.26325	23.46575	44.8888	19.3838	24.486	8.17399999999999	45.91125	68.3567499999999	32.648	75.4948	65.296	27.594	100.1315	82.6605	57.134
519	239.031917533489	239.031917533489	239.031917533489	288.736	288.736	288.736	1	1	10.1933333333333	12.242	11.2236666666666	23.4676666666667	10.2016666666667	13.2621666666667	10.2116666666666	25.5041666666666	244.640000000002	300.949166666668	269.368000000001	238.713428571427	9.18150000000006	16.3226666666666	11.2231428571429	12.244	24.4879999999998	12.244	21.4444999999998	25.5041666666666	21.4445	12.2439999999999	14.2706666666666	21.4059999999999	16.3226666666668	16.3253333333334	8.16266666666661	9.18300000000002	5.10583333333329	11.2218333333333	11.2236666666666	10.2033333333333	15.2900000000001	13.2621666666666	9.18149999999997	8.16266666666661	8.16266666666669	8.16133333333331	15.3042857142857	4.08133333333334	7.14116666666664
520	239.08909984506	239.084626990963	239.090085617592	295.8975	292.811	298.916	8	8	55.0889999999998	81.6133333333331	97.9474285714285	88.7544999999997	58.148142857143	80.602571428572	58.1495000000004	106.114666666666	3429.34033333334	1233.583	1434.58866666667	3671.57983333336	113.256999999999	147.047999999999	110.196	95.9113333333327	642.809999999996	672.289833333337	416.295999999997	854.018999999994	75.5011428571434	47.9556666666663	38.7663333333332	97.9519999999993	108.155333333333	67.3388571428576	32.6506666666664	97.9474285714285	28.5413333333335	42.8469999999999	66.3216666666662	59.1793333333335	82.6334999999997	98.9561666666673	39.7864999999999	41.8336666666664	46.9331428571428	73.5119999999999	34.6913333333334	44.8946666666668	20.3866666666666
521	239.073516431778	239.062058847847	239.081067836779	269.328	265.269	271.396	7	7	6.1212	12.244	8.17119999999995	14.2855999999999	10.202	24.5136000000001	8.16319999999996	30.606	906.271999999996	1106.94111111111	279.205999999998	1165.1255	8.15199999999995	14.2828	8.1616	9.1818	13.2496	25.505	56.1220000000004	18.3852000000001	4.08159999999998	24.4895999999999	21.4283999999999	4.0808	10.204	12.2568000000001	13.2626	8.16320000000005	7.1414	6.12840000000003	3.06420000000002	6.1212	32.6848000000002	11.2222	8.17399999999998	10.202	32.6528000000002	5.101	11.2222	14.2660000000001	23.4922000000001
522	239.088295129373	239.088295129373	239.088295129373	410.142	410.142	410.142	1	1	11.2224444444445	15.3033333333334	15.305	11.2236666666667	16.3253333333333	23.4676666666666	10.2033333333333	26.5286666666666	51.0166666666666	67.3346666666668	20.4050000000001	66.3650000000001	14.283111111111	13.2643333333333	12.261	16.324	7.14155555555552	7.14233333333333	4.08150000000001	10.2033333333333	8.16177777777779	15.2749999999999	11.22275	13.2556666666667	10.1955555555555	19.4095555555556	8.16266666666666	15.295	20.4066666666666	9.18299999999999	4.08699999999999	9.18899999999996	21.4386666666666	12.2445	12.2426666666667	11.2163333333334	22.4448888888889	16.3235555555555	8.16177777777779	22.4473333333333	9.18199999999996
523	239.094883668189	239.090697823319	239.099069513059	383.6265	383.621	383.632	2	2	7.13650000000001	10.2025	18.3522857142857	12.2537142857143	7.142	11.2231428571429	7.14174999999998	7.14175000000003	594.805749999998	583.583000000002	233.637249999999	641.719777777779	12.2445	11.22275	7.14175000000003	8.16199999999998	16.314	15.3042857142857	24.504	25.5062499999999	12.2434285714286	20.4049999999999	10.2025	7.14700000000001	6.12150000000003	11.2231428571429	7.14350000000004	7.142	7.14174999999998	8.16200000000003	7.14175000000003	6.12171428571428	5.09812500000002	7.14175000000003	7.14174999999998	10.2025	18.3651428571428	6.12171428571428	5.0975	16.324	3.061125
524	239.965984875136	239.962742088878	239.973494369838	44.895	43.858	45.922	29	29	451.986571428572	664.237	746.9145	735.626	493.818285714286	710.118857142857	483.638	515.184166666667	107.13	123.454571428571	119.373428571429	168.355	481.507428571428	667.188999999999	684.611714285715	732.565142857143	215.280285714286	293.856	171.408	188.752857142857	819.289428571428	611.079833333334	695.225333333333	1004.541	777.494	722.337	644.820571428572	503.000857142857	525.42875	562.203666666667	780.153142857142	492.202333333334	373.424571428572	527.426166666667	535.65	376.503	275.477142857143	364.9135	260.3975	344.856571428572	480.554571428572
525	239.982288583732	239.982108278898	239.982468888566	63.771	60.2	67.342	2	1	12.2331428571429	30.6085714285714	22.4462857142857	33.66825	16.3245714285714	29.58725	15.3042857142857	10.2028571428571	20.3714285714286	10.2028571428571	21.426	9.18257142857142	18.3651428571428	27.54675	21.42525	15.3042857142857	14.284	19.3718571428572	12.2537142857143	10.2028571428571	73.4605714285715	680.530571428571	843.746750000001	89.7851428571429	54.0297142857143	259.152571428571	240.779	9.18257142857142	16.3245714285714	20.42	31.6288571428571	34.6897142857143	10.2028571428571	17.3448571428572	46.9331428571428	16.3245714285714	10.2028571428571	11.2231428571429	29.58725	12.243	17.3594285714286
526	240.060497003125	240.042727498794	240.064468973184	155.069	155.062	155.097	3	3	231.388666666666	102.04	0	2.03866666666666	440.783999999999	119.379	480.105999999999	747.171333333335	14.2828	14.2846666666666	5.10166666666665	21.4269999999999	1.02033333333333	1.02116666666666	78.5656666666665	6.12199999999999	835.314333333331	3.0605	17.3428333333333	900.8366	26.5026666666666	651.9078	0	147.958	2.04066666666666	12.242	414.255333333332	1194.81033333334	35.7116666666666	885.504666666664	85.6968	878.506999999998	3362.5792	80.5273333333331	44.8506666666666	1679.46866666666	324.413	2643.25183333334	248.961333333333	428.539999999999	469.353333333332
527	240.076467732888	240.071388845458	240.081546620319	270.875	269.327	272.423	2	2	127.525	248.977599999999	250.185833333334	351.957499999999	143.867	209.373333333335	175.468666666668	379.5144	47.9587999999998	35.7116666666668	4.0768	66.3108333333337	9.17400000000006	7.14279999999997	12.244	7.14116666666671	14.2660000000001	7.14116666666671	14.2828	17.3434	4.08133333333334	9.18359999999996	8.1616	6.1212	4.08466666666667	5.10583333333334	2.04079999999999	7.14116666666664	2.04033333333335	2.04319999999998	3.0606	6.12200000000001	10.2140000000001	9.1818	3.06420000000002	6.1212	10.2016666666666	6.12200000000001	6.12099999999998	6.11599999999999	8.17120000000005
528	240.096613459182	240.087335205078	240.108615234878	293.318	292.81	296.898	10	10	6.12199999999996	9.18300000000002	16.3226666666666	22.4473333333332	13.2637142857143	12.2434285714286	7.14233333333335	10.1933333333333	1322.29028571429	1690.9685	1074.411	1658.92650000001	23.4676666666665	19.3863333333332	18.3629999999999	15.3025	84.6876666666661	88.7690000000002	121.399833333333	127.541666666667	20.4066666666667	16.3253333333332	10.2033333333334	21.4059999999999	13.2643333333332	14.284	7.14816666666668	14.2823333333334	4.08133333333334	9.18299999999994	9.18149999999997	8.16133333333331	8.15466666666672	17.3456666666667	9.18300000000002	12.2439999999999	10.2028571428572	8.16933333333335	7.14233333333335	8.16133333333331	8.16266666666669
529	242.9570829894	242.9570829894	242.9570829894	755.012	755.012	755.012	1	1	7.14190909090906	18.3649090909091	12.2432727272727	19.3808636363636	7.14381818181818	13.2635454545455	9.18450000000001	12.24	167.324727272727	285.676363636364	15.3075	231.663818181818	16.3243636363636	22.446	13.2635454545454	18.36	16.3330909090909	20.3999999999999	14.28	11.223	10.2054545454545	6.12300000000001	8.16218181818183	15.3040909090909	27.5473636363635	6.12163636363637	16.3243636363637	9.18245454545456	16.3243636363637	10.1977272727272	17.3492727272727	11.223	9.17999999999998	12.2432727272727	9.18245454545456	16.3243636363637	6.11999999999998	10.2027272727273	11.22	29.5799999999999	6.12163636363637
530	243.014631869963	243.012958271266	243.01630546866	45.3975	44.878	45.917	2	2	59.1793333333333	132.643333333333	178.535	147.929	85.708	223.453	120.399333333333	141.803166666667	94.891	105.094333333333	57.1312	110.196	160.1714	168.531	224.436666666667	195.904	116.299	154.070333333333	52.037	95.9113333333333	128.5704	68.3511666666667	81.712	187.741333333333	173.456666666667	71.4233333333333	51.02	173.434	95.9113333333333	83.6673333333333	196.1088	94.9685	238.719	264.223166666667	73.452	120.399333333333	150.9896	196.3008	154.2314	175.4744	55.098
531	243.883197041463	243.880817888389	243.888774322998	922.29	912.121	933.592	15	11	1825.25078947368	1603.87666666667	797.863428571422	1705.34711111111	1045.78472222222	2562.93777777778	1267.185	1171.66155555555	954.167499999996	847.850833333334	921.060000000001	901.925555555551	9366.27672180452	1640.60666666667	1860.57405555557	1775.28333333333	1183.9088888889	1310.00100000001	930.189333333335	1397.21661111111	1700.80305555556	791.994222222221	1052.25005555555	2650.52705555555	2273.92155555555	955.948222222224	988.972166666666	1642.07388888889	888.371611111113	1151.89361111111	2430.52761111112	1319.0755	1122.67222222222	2476.00255555555	973.463333333331	924.623333333334	895.803888888884	1165.79984210526	1018.23722222222	902.945833333328	928.705555555556
532	243.882470861658	243.881672513233	243.888907244106	905.966	900.899	909.1	7	7	1002.92809090909	918.18	3560.27528571429	1021.29300000001	640.388727272726	1462.9668	849.320727272722	620.2816	523.399909090907	509.909090909089	528.501272727271	498.114909090907	1306.96936363637	1029.45518181818	680.530571428576	1060.06336363636	620.342399999999	1376.27977777778	522.393599999999	812.137090909096	914.0992	436.6456	616.244727272725	1474.189	1247.82690000001	575.433818181816	576.454090909089	961.096909090905	578.185363636363	712.150363636368	1293.9993	822.339818181815	682.562454545459	1423.31850000001	555.7365	542.785090909094	530.541818181816	650.933999999997	509.388272727269	543.819899999999	538.6656
533	243.882772073591	243.882364987864	243.883730996622	952.4255	950.937	957.043	4	4	554.698666666661	502.695666666668	1154.24047058824	583.948444444444	356.057555555556	886.090333333335	424.923000000002	357.311111111111	310.181333333333	294.683666666664	358.098000000001	357.903000000001	698.852222222224	575.781333333333	588.031999999999	583.630666666666	378.296333333334	837.693666666666	317.531000000003	457.358222222222	534.654666666666	274.290333333331	375.441777777774	902.404999999991	709.517777777777	320.559111111111	328.726222222222	554.402999999998	326.506666666666	369.320444444445	767.207111111113	439.715777777779	357.116666666666	834.632666666666	328.511555555556	316.096666666663	293.856	387.684444444445	340.754222222223	316.268888888889	323.410444444445
534	243.883965042762	243.883059436738	243.889384221456	893.25	889.676	894.801	4	4	440.19466666667	425.479000000005	553.950499999998	440.784000000005	261.162666666671	717.294333333328	362.514166666664	302.018666666665	270.388333333331	197.085166666665	241.779500000004	264.223166666666	564.152166666665	431.600999999997	816.16	441.216000000003	319.312166666666	773.412666666676	261.205333333332	345.893000000004	433.570833333332	248.184000000002	244.880000000003	732.599333333328	618.322000000007	296.868500000005	269.367999999998	419.356999999997	254.021499999999	277.530666666665	651.992999999995	350.994666666664	316.251666666672	693.713333333331	259.122333333333	271.408666666665	293.856000000003	328.547333333331	252.794666666666	274.693833333331	295.606666666666
535	243.883451011104	243.882694627873	243.883591800978	942.1995	937.634	945.808	4	4	564.198250000002	526.467428571424	690.709250000003	610.184250000001	367.290000000002	980.460250000004	407.378999999996	431.565750000002	282.61914285714	322.399000000001	385.654500000002	289.751000000001	786.130875000004	551.588142857147	630.514500000003	607.048749999994	355.059428571431	860.100857142863	323.430571428569	414.235999999996	573.380499999994	289.761142857145	292.821999999998	849.898000000006	814.159499999992	344.844499999997	340.763500000001	548.894500000002	303.014250000001	342.815999999997	859.050499999992	476.456750000002	367.302857142854	915.164250000004	296.90314285714	294.862571428574	313.024875000001	372.619375000001	349.958000000003	299.964000000002	309.146571428574
536	243.882706679307	243.881817614938	243.884836832682	874.373	859.091	881.514	7	4	339.7266	275.454	387.676	342.854399999998	212.2016	524.888	281.5752	240.5312	152.0098	151.019199999999	148.978399999999	191.001800000003	416.323199999998	322.446400000006	333.594499999999	340.7468	204.080000000004	497.955199999998	187.7168	272.3934	297.6064	147.929	208.365599999999	460.1102	432.5648	170.3734	184.6562	309.1206	178.569999999999	197.9188	444.308999999997	270.671000000004	211.1814	460.200399999998	178.535	181.5956	190.7774	239.747	185.6764	199.9592	201.9996
537	243.882373829787	243.88156253961	243.883047258395	964.156	962.081	968.208	3	2	906.780000000002	837.419999999998	1166.17172727273	964.704999999998	638.519999999998	1449.42	666.246571428573	648.893454545455	513.155809523809	547.886454545455	588.854727272727	550.800000000001	1281.79718181818	969.226190476189	1027.41463636363	971.559272727273	612.000000000002	1489.59818181818	508.980000000002	681.360000000002	1019.25245454545	429.540285714287	541.771714285715	1417.50757142857	1251.54	576.582500000001	581.555454545455	936.860727272727	539.868545454545	591.130476190477	1375.32763636364	739.401136363637	530.400000000002	1467.54436363636	515.244285714287	524.573714285715	480.312954545456	692.765181818183	555.744285714285	511.270500000001	506.940000000002
538	243.882232852098	243.882232852098	243.882232852098	848.877	848.877	848.877	1	1	1200.861	1142.4	1467.15218181818	1240.32	854.988545454547	1805.4	931.509000000001	839.459999999998	650.087454545454	681.724363636364	551.967545454543	654.869181818183	1464.09136363636	1177.657	1327.00454545454	1241.67190909091	817.238454545456	2020.13999999999	703.988181818183	993.745636363638	1179.3075	628.656	731.339999999998	1796.70027272727	1475.70872727273	650.073666666668	724.974545454547	1206.28472727273	742.560000000001	805.210363636364	1726.76290909091	1038.53704347826	761.123454545452	1601.23581818182	674.400272727274	671.339454545455	682.562454545455	856.008818181819	630.359999999998	684.603000000001	692.579999999998
539	244.094452672568	244.087726089241	244.107550610397	59.171	56.096	60.183	26	26	748.260571428571	1142.77333333333	950.950666666667	948.755	800.961666666667	1052.812	717.294333333333	1159.04457142857	958.016666666667	1527.439	4223.15966666667	3602.324	437.6515	597.915333333333	408.133333333333	344.872666666667	186.712285714286	317.323666666667	137.8575	218.351333333333	413.215714285714	236.706285714286	220.356	303.039	346.605714285714	140.799428571429	86.7283333333333	161.186333333333	292.835666666667	237.931833333333	350.994666666667	258.102166666667	558.031166666667	505.065	192.834	294.876333333333	280.545833333333	740.640999999999	951.971	317.271833333333	299.201833333333
540	245.098306400985	245.098306400985	245.098306400985	57.139	57.139	57.139	1	1	70.3405714285715	159.164571428571	98.016	132.6325	123.454571428571	157.256	93.8662857142857	179.545142857143	529.083428571429	691.753714285715	709.07375	509.714285714286	67.3388571428572	90.8054285714286	53.0548571428572	42.852	32.6491428571429	34.714	21.444	32.6491428571429	58.1562857142857	36.7302857142857	31.62775	65.2982857142857	59.0854285714286	27.5477142857143	17.34425	33.6694285714286	55.0954285714285	41.9088333333333	68.3591428571428	39.7911428571428	73.4605714285715	70.3997142857143	33.6694285714286	41.8258571428571	53.0548571428571	94.8865714285714	152.01725	43.87075	52.071
541	246.058987694456	246.057618332531	246.065582626841	57.144	57.117	58.166	5	5	25.4892857142857	53.0548571428571	61.2085714285714	51.0071428571429	66.3185714285714	70.449	75.5011428571428	65.2982857142857	186.555428571428	276.497428571428	257.112	136.603428571429	47.9534285714285	69.3794285714286	41.8317142857143	49.994	17.3448571428571	30.6085714285714	22.462	19.3854285714286	46.9331428571428	48.9737142857143	21.423	89.7851428571429	43.8047142857142	18.3651428571428	21.426	85.701	17.3448571428571	29.6186666666667	32.6445714285714	27.5554285714286	129.576285714286	104.069142857143	24.4868571428571	49.994	79.5795	149.97675	215.280285714286	76.5214285714286	21.441
542	246.861326790819	246.856872582853	246.87552404145	1077.41	1075.34	1079.42	48	47	1287.12071428571	1588.14	1789.08	2051.22000000002	1250.52	2377.03562499999	1370.69937499999	1257.40999999999	1045.12	1069.98	672.619333333331	1023.06	2302.19428571429	1921.67999999999	2074.68000000001	1832.94000000003	1264.8	2576.52000000001	1193.4	1442.27999999999	1687.08	1056.72	1099.13833333333	1918.62	2354.16000000001	1155.66	762.770000000004	1520.82000000002	1122.68749999999	1319.87999999999	2332.12812499999	1451.45999999999	1262.51312499999	2257.25999999999	1111.8	1104.31625	1103.295625	1268.88	666.468124999997	1069.65866666666	1126.409375
543	246.877865413645	246.876211780854	246.880442027465	1077.35	1075.35	1079.43	16	16	1396.41230769231	1707.85416666667	1982.88	1856.4	1168.92	2164.03076923077	1046.52	1199.19117647058	902.416666666667	966.959999999999	626.752307692307	947.579999999999	2005.81153846154	1666.68	1857.42	1943.1	913.920000000002	2193	1042.44	1260.72916666667	1859.84153846154	932.280000000001	1163.82	2122.62	2013.97769230769	1014.9	1154.49	1385.16	1025.87307692308	1137.3	2106.3	1262.76	1091.27083333333	2124.22076923077	994.291666666667	975.916666666667	1008.52	740.520000000007	565.541666666667	987.083846153845	1032.48076923077
544	246.987623388117	246.987623388117	246.987623388117	180.586	180.586	180.586	1	1	66.2566666666668	126.521333333334	143.867	182.460666666666	102.033333333333	180.599	117.338333333333	242.839333333334	9.18150000000001	30.5828571428571	8.15466666666665	12.244	125.4805	187.741333333334	131.623	133.663666666666	64.2704999999998	72.4318333333331	17.3428333333334	73.4520000000001	91.8299999999998	33.6655000000001	44.8873333333332	96.9316666666669	89.7746666666668	24.484	38.7663333333332	201.993	58.1019999999999	83.6048571428571	90.8096666666669	67.3309999999998	328.493666666667	178.529166666667	27.5490000000001	37.7523333333334	146.904	235.658499999999	25.5041666666666	166.314333333333	13.2621666666667
545	247.040391722513	247.039115597628	247.040859505238	58.159	56.114	59.191	5	5	319.155666666666	478.484222222222	509.090888888889	723.373363636364	11.2224444444444	887.152444444445	8.16177777777778	25.505	505.424	785.656666666666	86.7255	373.198	338.750666666666	713.135333333334	484.595	431.554	16.3253333333333	60.1603333333334	51.0444444444445	17.3437777777778	409.153666666667	1531.52033333333	1097.82742857143	501.9876	266.978	711.094888888888	610.1394	295.896666666667	398.906888888889	17.357	296.884666666667	15.3083333333333	16.3253333333333	788.717666666667	449.967	250.974666666667	588.732333333333	18.366	168.3495	700.9461	812.627555555555
546	247.054060569417	247.041408019658	247.060986552107	58.15	52.038	59.185	18	18	46.8937142857143	29.58725	4.08114285714286	3.06042857142857	1058.02281818182	46.966	1210.9774	1237.6239	113.156571428571	7.142	108.1465	919.7694	30.61125	13.2637142857143	33.6694285714286	4.08114285714286	65.2982857142857	59.131	11.2325714285714	53.0548571428572	16.3245714285714	1384.8185	3.06042857142857	19.38475	21.396375	4.08114285714286	4.08114285714286	321.345	3.06075	452.366285714286	22.4462857142857	302.982428571428	1117.2285	743.823000000001	34.6897142857143	255.0625	111.195571428571	730.479111111111	633.627	109.170571428571	842.442857142858
547	247.987439004998	247.985973470719	248.005080066451	143.874	139.776	144.883	7	7	82.6524000000001	183.672	123.4684	103.1614	65.3013333333335	64.2851999999997	58.2065000000001	101.92	64.2852000000001	177.509	61.2100000000001	81.616	81.6133333333331	162.2436	80.5931666666664	74.4843333333332	17.3434	42.8540000000001	13.2651999999999	38.7752	39.8346	2.0408	7.14116666666668	14.2855999999999	68.3534	8.1616	8.15466666666665	112.236666666667	33.6655000000001	75.4183333333334	53.0504	19.3863333333334	232.6056	181.5956	9.18359999999996	58.1495000000001	126.521333333334	241.582000000001	21.4242	118.339333333334	210.188666666666
548	249.082142397282	249.080662423346	249.083622371218	210.181	210.164	210.198	2	2	27.5467500000001	41.8302500000002	32.6479999999999	48.9720000000002	22.4454999999999	36.7290000000002	22.4455000000001	65.2959999999998	17.3485000000001	18.3915000000001	9.18224999999997	19.3847500000001	86.8487500000004	95.9035000000004	124.470500000001	48.9840000000003	112.2275	74.4782499999998	33.6682499999999	94.8832500000004	353.006500000001	97.0662500000004	97.9440000000004	200.262999999999	198.948750000001	83.6605000000004	52.0327500000002	245.880249999999	112.2275	90.6909999999999	149.97675	110.187	429.525250000002	187.725999999999	48.9719999999999	83.6810000000005	111.37075	192.827249999999	14.2835000000001	154.2465	21.3990000000001
549	250.013528317149	250.012133526948	250.015992290507	73.464	69.36	76.502	3	2	15.30375	31.589	33.6673333333333	32.6471111111111	24.4853333333333	36.708	39.793	32.6471111111111	19.38475	16.346	17.3456666666667	20.4066666666666	21.427	30.61	33.671	32.6471111111111	374.462333333333	268.347666666666	315.248666666666	243.833111111111	39.8146666666666	25.50625	28.5662222222222	51.0166666666666	19.387125	17.34425	20.4066666666666	25.4888888888889	20.4044444444444	14.2846666666667	30.6066666666667	18.366	25.5083333333333	35.7116666666666	21.42525	28.5662222222222	42.8493333333333	34.6648888888889	33.671	48.976	17.3437777777778
550	250.016775764684	250.011261853464	250.029450663582	57.6465	57.116	61.198	8	8	12.232	28.5693333333333	37.7523333333333	40.8066666666667	20.4066666666667	47.9478333333334	14.2846666666667	7.14233333333333	17.3286666666667	19.3831666666667	20.4066666666667	9.183	59.1696666666667	39.793	23.4676666666667	22.4473333333333	490.780333333333	469.353333333333	509.562166666667	409.153666666667	60.1996666666667	122.44	122.42	118.358666666667	37.7153333333333	48.976	59.1793333333333	12.242	23.4676666666667	22.4656666666667	40.8133333333333	26.5243333333333	6.121	33.671	17.3428333333333	19.3863333333333	20.4033333333333	13.2621666666667	22.4473333333333	24.484	10.2116666666667
551	250.144219349658	250.144219349658	250.144219349658	214.266	214.266	214.266	1	1	3.0642	4.0816	7.1414	6.12239999999997	4.0808	1.0204	3.06299999999999	6.12239999999997	7.1414	6.1212	2.0404	5.09599999999998	4.08159999999998	5.102	4.0808	0	3.06119999999999	2.0404	2.04079999999999	4.0808	8.1712	8.1616	8.1616	6.11519999999997	1.0202	3.0606	4.08159999999998	6.1212	1.0214	7.1414	3.0606	6.12100000000001	9.1818	3.06119999999999	1.019	3.0606	7.14116666666668	7.1414	2.04079999999999	6.114	1.0204
552	250.866300925852	250.862730970802	250.868686959763	1069.19	1069.18	1069.2	4	4	842.519999999985	1149.53999999998	1433.09999999997	1310.20399999997	1101.59999999998	1396.37999999998	980.219999999983	1145.66199999998	1038.35999999998	812.939999999986	1868.63999999997	892.499999999984	1330.64399999997	1128.12000000002	1363.73999999998	1398.41999999998	823.139999999985	1509.59999999997	1101.60000000002	1194.41999999998	1116.89999999998	1066.91999999998	1091.49599999998	1415.01999999998	1474.91999999997	899.639999999984	1006.80199999998	783.359999999986	776.219999999986	1167.89999999998	1481.03999999997	834.359999999985	1102.61999999998	1456.34999999997	1058.04833333332	1064.87999999998	913.919999999984	1107.71999999998	1495.72000000003	936.151999999982	1038.35199999998
553	250.971900721569	250.971794874148	250.97200656899	63.771	60.2	67.342	2	1	28.5413333333333	132.621666666667	108.155333333333	147.941428571429	67.331	174.468857142857	45.915	49.9881666666667	36.66	39.793	371.384	36.732	149.989	108.150285714286	123.437285714286	134.662	62.2403333333333	66.2566666666667	39.793	44.8946666666666	118.358666666667	46.9353333333333	84.6837142857143	151.002285714286	82.5524999999999	42.847	48.9737142857143	47.9556666666667	41.8268333333334	43.9101666666666	95.9113333333333	52.0370000000001	34.6913333333333	132.643333333333	34.6913333333333	42.847	39.793	51.0166666666667	696.855142857143	48.0026666666667	19.4021666666667
554	251.036594390494	251.028517679886	251.044671101103	50.499	49.992	51.006	2	2	41.8282	60.1918	70.3938	57.1424	25.505	53.0504	44.8976	42.8988	185.6764	265.252	121.4038	78.5554	73.4544	92.8382	89.8832	63.2524	1976.5148	1411.9568	933.483	1466.3148	108.1412	29.58	33.6732	81.712	102.04	36.7272	39.7878	68.3668	98.9594	68.3668	84.7762	76.515	16.3264	79.5756	65.3056	88.7574	143.8764	102.04	173.434	97.9583999999999	50.95
555	251.068244786516	251.067295167203	251.06919440583	89.2655	88.767	89.764	2	2	62.2352500000001	205.07025	71.4572727272727	109.169181818182	127.602272727273	178.643181818182	89.784	162.223363636364	321.09	277.514181818182	174.466636363636	182.62475	196.912636363636	156.101727272727	122.432727272727	108.148909090909	26.5412727272727	43.8951818181818	26.5265	40.8109090909091	137.736818181818	18.357	5.10136363636364	36.7298181818182	161.1995	51.0375	32.6661818181818	386.683363636364	89.784	180.588272727273	124.473272727273	84.7279090909091	647.85875	592.76525	189.8595	227.520818181818	203.034272727273	565.533272727273	125.426454545455	208.135636363636	31.6284545454545
556	251.096227141297	251.085292995617	251.103313597479	228.551	226.481	235.658	7	5	6.12171428571428	10.2028571428571	7.142	8.16228571428571	9.19050000000001	9.18257142857142	8.16228571428571	17.3448571428571	13.2525714285714	18.3651428571428	9.18257142857142	11.2231428571429	8.16228571428571	13.273	10.21	8.16228571428571	5.10142857142857	12.2434285714286	2.04057142857143	7.136	4.08114285714286	7.142	7.136	5.10142857142857	4.08114285714286	4.08114285714286	5.10142857142857	6.12171428571428	3.06085714285714	3.06085714285714	6.12685714285714	5.10124999999999	20.4057142857143	8.16228571428571	3.06085714285714	5.10142857142857	9.18224999999997	11.2325714285714	5.10142857142857	11.2231428571429	7.142
557	251.97878027862	251.97878027862	251.97878027862	204.076	204.076	204.076	1	1	17.3456666666666	18.366	18.366	15.305	12.232	20.4066666666666	21.4269999999999	38.7726666666668	32.6453333333332	48.9759999999999	23.4638333333334	64.2809999999998	23.4638333333333	24.4879999999999	28.5646666666666	22.4436666666666	27.5219999999999	16.3253333333334	10.2033333333334	31.6251666666666	162.074	114.277333333333	98.8753333333331	164.273666666667	137.7225	114.258666666666	114.277333333333	57.1424000000001	77.5453333333331	52.0285000000001	99.9763333333335	80.6063333333335	121.419666666666	113.257	62.2301666666668	70.4029999999998	29.5896666666667	110.196	22.4473333333333	66.2566666666665	39.7864999999999
558	252.103042437282	252.095682222226	252.109518172228	227.513	226.481	228.551	4	4	6.12199999999999	8.16228571428571	10.2033333333334	11.2236666666667	7.14816666666668	11.2218333333334	5.10083333333334	22.4462857142857	16.3108571428571	25.5041666666667	8.16133333333335	9.18300000000002	5.10166666666668	10.2116666666666	8.16933333333335	8.16133333333335	9.18300000000002	5.10166666666668	8.16266666666669	7.136	7.14116666666668	13.2637142857143	8.15466666666669	4.08114285714286	3.06099999999999	6.12199999999999	8.16133333333335	12.244	21.427	3.06085714285714	6.12685714285714	4.08133333333334	51.0142857142857	22.4462857142857	22.4462857142857	32.6453333333334	95.9113333333336	18.381	11.2236666666667	68.3623333333335	16.3253333333333
559	252.111589205467	252.105810262676	252.121845026684	204.07	202.001	207.114	11	10	305.0996	772.442800000001	549.9956	917.339600000001	1552.2416	2506.1024	1654.7644	3791.8064	962.0486	833.5034	152.0098	506.0192	1088.5534	1660.1908	1552.7444	1215.0582	2284.0272	1745.5622	986.726800000001	1723.1178	379.068	289.7936	221.123	211.2228	849.8266	401.9588	290.814	4231.5988	1570.0878	1419.0982	1685.3704	1160.9876	8901.245	6712.19120000001	2865.98257142857	2659.6614	3155.0768	7793.3078	1175.5008	3482.9628	1651.7038
560	253.111696318084	253.106633691634	253.129094349254	203.0325	199.984	205.079	28	27	53.0504	114.2624	62.2301666666668	129.5654	231.3584	364.2114	255.05	673.464000000001	205.0535	222.4036	63.2647999999997	148.9492	149.8224	287.7528	253.0592	166.2926	360.7968	243.8278	185.6764	237.7532	50.9666666666665	64.2810000000001	38.722	33.6666	125.6322	64.2852000000001	58.083	755.943500000001	389.7164	215.3044	262.225666666667	171.393600000001	2462.96971428571	1234.60333333334	446.9352	822.254333333335	2055.80375	1676.1886	581.514	1903.58657142857	426.4436
561	253.214373239274	253.211021117099	253.230602160334	614.203	600.921	622.342	35	20	198.955714285713	1136.74249999999	712.159428571422	1038.94328571429	445.802428571433	983.521000000004	403.012857142854	738.686857142851	338.73485714286	539.731142857147	203.036857142859	597.468857142852	391.789714285711	1063.1005	612.171428571423	394.850571428574	271.395999999998	153.042857142856	95.9068571428563	364.242000000003	320.646333333331	343.836285714288	196.915142857141	618.293142857147	181.610857142858	98.9677142857134	104.069142857142	333.633428571426	105.089428571428	191.813714285716	112.231428571428	263.233714285712	2069.1684	463.209714285718	113.156571428571	406.016857142855	414.235999999996	797.863428571422	155.08342857143	324.405428571427	175.341714285713
562	254.081715415623	254.080936607049	254.092161613303	303.0195	300.95	304.028	10	9	728.4228	1043.6646	1385.61266666667	1649.802	758.157200000005	1294.74257142857	953.053599999995	2342.07019999999	41.8774000000002	71.4280000000005	11.2222	38.7676	19.3831666666668	27.5507999999999	27.5454	24.4640000000002	9.1818	12.2280000000001	10.204	8.16319999999996	3.0606	11.2353999999999	5.101	8.1616	3.06050000000002	3.06119999999999	5.10699999999997	2.04080000000001	5.101	4.0808	4.08559999999998	1.0202	11.2354000000001	6.1212	9.17280000000001	3.0606	6.1212	6.12240000000004	3.06119999999999	8.1616	4.0808
563	254.108822603484	254.102394654201	254.120864802916	203.0295	199.984	204.053	14	14	44.8925714285714	64.278	64.2705000000001	106.097333333333	171.248	276.497428571428	201.005666666666	515.244285714285	161.205142857143	153.021428571428	61.2199999999998	96.915833333333	111.107333333333	194.874571428571	179.578666666666	145.907666666666	303.789714285714	211.1745	128.556	200.996285714286	58.1019999999999	68.3591428571428	45.8699999999999	22.4462857142857	120.517333333333	51.0166666666665	41.7858333333332	552.930333333334	312.221999999999	162.225428571428	197.935428571428	146.928	1791.62171428571	981.560666666669	358.120285714286	661.145142857143	1580.42257142857	1235.42183333334	840.617333333331	1469.28	300.984285714286
564	254.121805061783	254.121231558628	254.122378564937	204.0355	204.024	204.047	2	2	44.8925714285714	65.2982857142857	63.2606666666665	106.114666666667	181.441333333334	276.510333333334	205.0535	518.329333333335	114.258666666666	150.984666666667	54.0776666666665	99.9763333333335	112.126666666667	195.894857142857	180.599	145.883833333334	302.742000000001	214.234999999999	126.521333333334	203.036857142857	56.0633333333335	54.0776666666665	46.8816666666667	21.427	119.4765	49.9963333333335	42.8120000000001	562.203666666665	308.090333333334	162.233	199.952666666667	148.944333333334	1788.56085714286	997.886000000002	355.076000000001	623.394571428571	881.567999999998	1262.96633333333	479.556666666668	1002.98766666666	298.908833333334
565	254.155657124662	254.155657124662	254.155657124662	135.689	135.689	135.689	1	1	11.2236666666666	21.4235	13.2643333333333	23.4868333333333	13.2643333333333	31.6067142857143	22.4462857142858	35.7116666666668	759.004000000001	1010.98516666667	683.623333333332	1371.264	43.8743333333334	6.12171428571431	43.8671666666667	21.427	180.438857142858	178.529166666666	130.486857142857	242.839333333333	128.562	117.434166666667	84.6876666666665	154.938666666667	129.582333333333	72.440285714286	78.5528333333335	67.4079999999998	65.3013333333332	66.3216666666665	80.5273333333335	81.6133333333331	92.7593333333331	37.7461666666666	51.0142857142859	57.1386666666665	24.4639999999999	55.0979999999999	19.3854285714286	52.0879999999999	51.0166666666668
566	254.944138443293	254.940633166676	254.947643719909	43.858	43.852	43.864	2	2	25.50625	73.4580000000001	87.7415000000001	92.8427500000001	13.26325	61.215	10.2025	7.14175000000001	539.7916	724.342	384.63425	109.16675	26.5265	30.6525	44.902	26.5265	14.2835	76.5187500000001	58.15425	13.2626	25.50625	55.0935	38.7695	28.567	37.74925	31.6262	29.58725	21.42525	33.66825	7.14175000000001	24.486	12.243	7.14174999999999	38.7695	25.50625	12.243	17.34425	10.2175	45.97875	37.7585	11.22275
567	254.990020435832	254.98470343613	255.005624086429	102.026	93.858	106.118	100	98	2575.2372	4272.42858823529	4825.99117647059	4032.16914285714	3070.13021052632	2467.8638	2414.99569230769	2929.203	79.5812727272727	169.365272727273	17.3446363636364	89.784	2477.30509090909	2820.06971428571	2687.558	2638.58	343.831909090909	499.636666666666	532.582363636364	345.687545454545	2613.93872727273	2113.958	2359.83825	2875.98407142857	1984.4835	2053.76325	1800.7902	2268.144	1710.0228	1828.32872727273	2526.19527272727	1792.8084	2357.85027272727	3568.8345	2028.1576	2205.98809090909	1388.18909090909	2614.90075	2470.02525	1047.76822222222	988.057000000001
568	255.006143039974	255.005969092959	255.006692837943	103.0485	98.964	105.086	8	8	2775.98633333333	4030.94175	4652.25230769231	3689.43261538461	2898.47561538461	3758.53015384615	2303.65869230769	3430.26	79.547	171.398769230769	39.792	83.6605000000001	2545.60661538462	2835.43507692308	2739.31961538462	2724.22776923077	346.904615384615	655.761076923077	540.722307692307	354.906461538462	2685.24738461539	2087.4315	2398.67815384615	2873.24884615384	2033.52433333333	2031.48366666667	1942.80692307692	2245.52307692308	1766.81838461538	1910.016	2606.68961538461	1839.80246153846	2544.9998	3482.86461538461	1840.68133333333	2140.39176923077	1471.83830769231	2517.92953846154	485.629846153846	1314.15630769231	1091.23538461539
569	255.093187032295	255.088715335622	255.102819937247	299.941	298.943	302.005	3	3	47.9556666666663	130.578285714286	153.05	152.029666666666	16.3093333333333	157.105666666666	49.9963333333335	289.761142857143	10.2116666666667	18.3629999999999	11.2218333333333	17.3428333333333	13.2621666666666	13.2751666666667	10.2033333333333	6.11599999999999	8.16266666666669	6.12200000000001	2.04057142857143	8.16133333333331	8.16133333333331	9.19050000000001	6.12171428571428	11.2231428571429	6.12099999999998	5.10166666666668	5.09714285714287	1.02033333333334	3.06100000000001	8.16133333333338	9.19050000000001	3.0635	9.19050000000001	11.2236666666667	8.15657142857143	8.16266666666669	4.08133333333334	10.2033333333334	6.11599999999999	6.12199999999996	4.07733333333332
570	256.080482150317	256.075699012676	256.092727661133	59.1765	56.096	60.189	8	8	32.6144	138.7744	128.562	143.8435	172.4476	275.445	147.958	175.497333333333	333.213	494.797	679.542	714.14	87.7372	141.826333333333	78.5656666666667	128.5704	133.6462	297.937333333333	92.9474	180.6108	252.022333333333	33.6666	89.7746666666667	248.961333333333	138.6112	30.612	42.854	97.9359999999999	54.0812	131.7305	268.347666666667	136.7068	287.6964	336.666	40.808	110.2032	167.307333333333	260.1425	240.798666666667	188.730833333333	86.819
571	256.085694256135	256.077521207439	256.095134562583	75.4985	74.484	76.525	4	4	18.3651428571428	23.4271428571428	23.4665714285714	26.5265	53.0548571428571	76.4678571428571	52.03275	86.7212500000001	159.142285714286	182.912428571428	137.750625	131.616857142857	40.81	40.8114285714286	36.7302857142857	31.62775	31.6288571428571	112.231428571429	46.9331428571428	70.3997142857143	43.8722857142857	22.4462857142857	23.46575	51.01875	38.7708571428571	29.5841428571428	16.3245714285714	29.5655	49.994	26.5274285714286	56.1157142857143	27.5477142857143	151.002285714286	114.272	34.6897142857143	57.136	70.3997142857143	71.3650000000001	25.5071428571428	79.5822857142857	93.8662857142857
572	256.094263140554	256.094263140554	256.094263140554	303.019	303.019	303.019	1	1	46.9292	68.3534	102.04	107.121	65.3056000000004	83.6564	74.4843333333328	188.958999999999	7.14980000000004	8.16320000000005	9.1818	10.2033333333333	3.0606	7.14233333333335	2.04033333333333	3.05700000000002	4.0808	4.07733333333332	4.08159999999998	7.14279999999997	5.101	4.08559999999998	11.2222	6.1212	4.0808	1.0204	4.08559999999998	2.04080000000001	2.04066666666665	3.0606	3.06419999999998	3.06419999999998	10.2140000000001	4.0808	6.11520000000001	2.0404	6.1212	6.12240000000004	9.17399999999998	4.0808	4.0808
573	256.262085213846	256.258413393863	256.278893805169	879.491	871.311	881.514	47	47	294.844222222223	657.023111111112	752.276000000004	488.686444444445	495.185	576.441249999994	340.791333333333	1820.08639999999	313.208222222223	258.123249999997	2504.3832	189.766500000001	639.719142857137	639.076444444444	783.021777777777	581.613750000001	371.36088888889	668.755000000001	306.1	446.906	687.629777777779	212.206222222223	317.496444444444	777.493999999999	645.818250000003	270.399375	254.042249999998	526.492	280.568750000001	573.052666666668	592.180000000001	558.487	484.922222222222	663.194999999998	321.160000000002	273.449333333336	335.689666666666	440.784000000005	1380.39824999999	314.262666666666	268.347666666666
574	256.978081424857	256.971335910976	256.993732368648	102.031	93.858	107.133	93	92	1999.91830769231	2855.03775	3155.8265625	3173.40035087719	2032.4625	2338.46509090909	1429.33133333333	2107.190875	70.4007	117.3345	16.3248	70.3938000000001	1774.98392307692	2145.761	2055.765	1573.18977777778	245.8923	503.745272727273	363.2268	255.9447	1921.2249	1456.88953846154	1692.654	2066.97022222222	762.189	1072.32028571429	1428.5997	1743.66828571429	1127.4315	936.742499999999	1679.3315	1097.1165	1210.0758	2769.32384615385	1473.1688	1533.26890909091	622.911666666668	1540.502	1380.39825	444.8944	848.3904
575	257.102586933643	257.098000948962	257.117294406299	293.318	292.81	296.915	14	14	8.16266666666661	18.366	14.284	17.3448571428571	18.3651428571428	19.3854285714286	12.244	21.4059999999999	2082.33025000001	2771.678	1568.25233333334	2712.046	37.7505714285714	34.6913333333331	20.4033333333333	27.5477142857143	232.635999999998	252.022333333334	287.686999999999	257.124000000001	23.4665714285714	33.6709999999998	17.3456666666667	25.4833333333333	23.4665714285714	19.3854285714286	23.4868333333334	18.365142857143	13.2643333333334	17.3456666666665	18.3629999999999	11.2218333333333	16.3093333333334	12.244	9.18300000000002	16.3253333333332	10.2028571428572	7.14800000000002	7.14233333333335	7.14116666666664	13.2643333333334
576	258.107817295467	258.105108619193	258.12544686606	52.033	51.006	53.063	22	22	37.7523333333333	36.726	31.6634	33.671	13.2626	22.4693333333333	20.4066666666667	57.1293333333334	520.285	344.8952	593.737	163.093333333333	88.682	89.7746666666667	64.3335	59.1793333333333	1640.61942857143	1010.79	547.8474	1332.927	60.2036	93.8584	77.5453333333333	100.9965	66.2566666666667	37.7474	52.037	60.2036	53.0573333333333	36.768	104.0604	57.1386666666667	111.216333333333	53.0486666666667	23.4692	57.1386666666667	170.4068	59.1716	367.32	76.525	173.286666666667
577	258.874062417127	258.871741849459	258.875881077529	1071.315	1071.12	1086.59	18	17	486.70999999999	813.959999999985	590.579999999989	678.386666666679	400.859999999993	965.939999999983	582.41999999999	506.939999999991	456.959999999992	365.159999999993	449.819999999992	389.702499999994	493.68000000001	812.939999999986	557.93999999999	649.739999999988	558.95999999999	767.039999999986	488.579999999991	582.539999999989	846.599999999985	446.759999999992	491.58199999999	727.089999999988	668.714999999987	390.659999999993	440.697499999991	486.540000000013	432.479999999992	506.939999999991	988.379999999982	505.919999999991	516.10999999999	749.699999999987	467.261999999992	499.799999999991	466.139999999992	445.739999999992	465.009999999991	333.334999999993	453.009999999993
578	258.884360078405	258.876403892146	258.900508377338	1077.39	1072.25	1081.44	86	82	1078.14000000002	1102.62000000002	1131.18000000002	1517.76000000002	893.520000000004	1621.52444444445	1144.44000000001	948.600000000007	999.803750000009	714.000000000005	730.320000000007	1170.96	1203.60000000003	1653.42000000002	1772.76	1566.72000000002	1069.98000000001	881.280000000024	1214.82	869.040000000012	1593.24000000002	643.620000000006	1035.54750000001	1730.94000000002	1643.22000000002	582.420000000006	863.940000000009	819.059999999985	433.500000000016	647.700000000013	1043.46000000003	1136.28000000001	911.753000000003	1717.68000000002	986.527500000009	890.530000000008	1031.94214285714	1023.06	830.280000000008	911.880000000013	693.647142857154
579	259.106657791138	259.106657791138	259.106657791138	100.002	100.002	100.002	1	1	9.18225000000001	11.231	15.305625	18.3645	8.163	13.26325	7.137375	30.6075	14.28525	12.2445	5.10124999999999	14.2835	9.18900000000001	14.287	17.34425	8.167	26.5265	5.09749999999999	9.183375	13.2535	8.15733333333334	6.12225000000001	6.12225	10.21	14.2835	12.243	10.195	10.21	8.16200000000001	3.06075	9.176625	7.13649999999999	28.567	15.315	8.16200000000001	12.252	16.334	16.326	5.10125	20.42	10.19625
580	259.858789939961	259.858789939961	259.858789939961	1082.55	1082.55	1082.55	1	1	518.159999999991	710.914285714295	707.879999999987	726.239999999987	514.079999999991	750.749999999986	503.880000000007	481.439999999991	458.621428571434	460.019999999992	738.479999999987	508.979999999991	733.379999999987	657.900000000009	748.679999999987	760.919999999986	431.042857142849	739.499999999987	476.340000000007	438.599999999992	695.592857142844	463.079999999992	486.539999999991	708.899999999987	707.907142857131	450.839999999992	441.659999999992	547.73999999999	443.299999999992	459.000000000006	716.039999999987	495.719999999991	484.499999999991	667.079999999988	403.464285714291	475.319999999992	475.319999999992	515.099999999991	689.52000000001	424.319999999992	436.559999999992
581	261.221390440229	261.221390440229	261.221390440229	755.012	755.012	755.012	1	1	6.12156521739131	17.3444347826087	25.5065217391304	16.32	22.4466956521739	28.5673043478261	18.3693913043478	15.3006521739131	152.018869565217	158.140434782609	16.3287272727273	174.509217391304	16.3283478260869	18.3646956521738	18.3654782608696	19.3849565217391	20.4147826086956	18.36	12.2431304347826	14.2842608695652	20.4104347826088	14.2873043478261	14.283652173913	20.4052173913044	27.5482173913043	16.3241739130435	16.3241739130435	14.283652173913	23.466	13.2571739130435	23.472	11.2228695652174	13.2605652173913	22.4457391304348	13.2633913043478	15.3039130434783	11.2204782608696	22.4457391304348	18.3607826086957	22.4466956521739	23.466
582	263.015527058544	263.00778917316	263.030793288658	58.159	56.096	68.362	110	107	2204.51933333333	2702.7747	3129.02155555555	3486.3651	4254.234	3934.5486	5148.29618181818	8216.17921052632	4514.62733333333	5323.4036	329.5569	7911.867	1817.1543	4244.032	2802.55044444445	2086.58166666667	1004.008	1288.85866666667	2226.55866666667	1861.98666666667	1050.89428571429	1818.432	1672.18975	1114.1676	1151.32875	2647.765	2171.26933333333	4484.09863636364	3625.9685	2281.68666666667	1588.52925	1547.078	6207.201	4579.1064	3984.988	5470.70236363637	8728.61617647059	6681.28979999999	958.048285714285	7418.403	3770.553
583	263.031214422788	263.031025602502	263.032857015063	60.199	59.145	68.328	5	4	2368.42755555556	2702.64225	3260.719	3440.283	4254.32666666667	3816.75525	5144.98066666667	5727.6835	3740.749	4743.01311111112	255.09375	6549.51966666667	1790.53875	4223.835	2802.62675	2308.76288888889	997.839428571429	1379.609	2488.92711111111	1418.10888888889	1264.08975	1798.692	1718.101	1100.984625	1339.842	2661.02933333333	2140.4845	4219.754	3628.93044444445	2281.655625	1677.291	1716.01377777778	7140.53533333334	4682.30966666667	3787.06488888889	4526.84925	5445.07425	6734.67025	795.795000000001	5890.9235	3574.132
584	263.932140849603	263.929201651311	263.945575651575	43.867	42.832	44.89	10	10	34.6868	58.1514	81.6319999999999	56.111	37.7548	81.616	32.6464	41.8364	595.290666666667	715.220285714285	462.2412	240.7672	41.8364	89.9008000000001	52.0404	24.4896	29.5858	38.7752	44.8976	26.5304	15.303	18.3636	24.4896	16.3232	22.4444	17.3468	19.3838	46.9292	32.6464	4.0808	18.3852	11.23925	28.5656	82.6523999999999	13.2626	44.8888	132.626	34.7276	173.638	132.652	21.4242
585	264.021531882156	264.017430164136	264.028655818635	56.114	55.098	60.177	5	5	186.591375	222.4145	260.323125	305.046444444444	373.45725	360.413	453.0465	530.573333333333	477.126	553.99575	58.1526666666667	766.8144	165.276	337.744125	221.421375	194.891625	85.701	125.583	205.221	88.772625	112.2275	159.159	152.013111111111	123.487222222222	110.052	271.3865	221.39425	298.93325	378.559125	156.366	140.7945	149.97675	628.474	422.3835	378.51275	519.30725	665.203	631.53475	105.08575	823.319333333333	393.036875
586	264.037140634325	264.037140634325	264.037140634325	59.185	59.185	59.185	1	1	205.939	238.7385	331.572222222222	341.78375	421.36325	398.91775	515.22625	623.37275	384.115875	439.72775	47.957625	705.079125	172.42225	411.16075	259.1435	207.11075	117.343125	147.845625	212.368	115.28825	130.592	153.05625	146.916	134.6895	119.2815	230.5765	210.1715	373.401333333333	323.41925	215.404625	173.437777777778	175.483	736.6205	460.189125	332.6015	438.7075	733.539777777778	736.680666666667	88.7617500000001	655.0005	334.888
587	265.016483656633	265.012493854775	265.031527089685	57.122	55.098	60.177	7	7	238.6098	332.592444444444	376.6752	355.0644	473.434666666667	442.093	535.675	671.306222222222	555.4095	722.3724	133.6462	975.714666666667	188.761666666667	498.9267	281.6028	221.412333333333	94.8806666666667	125.487333333333	282.817	120.399333333333	133.6593	236.7096	230.5878	153.033333333333	131.4639	369.3124	318.3336	477.5004	494.861666666667	245.173333333333	171.4104	199.963555555555	797.900666666667	506.030222222222	509.1297	622.335555555556	888.627380952381	835.653	196.9179	903.916888888889	457.358222222222
588	265.929198253935	265.928132095957	265.93319164763	43.87	43.852	43.876	4	4	53.0504	83.6727999999999	59.1744999999999	55.0934999999999	38.7752	61.224	56.111	32.6464	462.2412	501.9384	301.994	186.7332	30.6075	58.23975	57.1312	26.5304	16.3232	39.7956	23.4692	32.6528	25.50625	14.2828	17.3485	26.5252	27.5454	13.2652	12.243	32.648	14.2856	23.4646	27.58725	14.2996	66.313	66.313	18.3636	24.4896	92.8427499999999	53.118	120.537	82.6402499999999	17.3434
[truncated: 3,250 more rows]
[truncated: 103 more columns]
