# Supplementary material for: iMet-Q: A User-Friendly Tool for Label-Free Metabolomics Quantitation Using Dynamic Peak-Width Determination
Source: PLoS One. 2016 Jan 19;11(1):e0146112. doi: 10.1371/journal.pone.0146112 (PMC4718670; doi:10.1371/journal.pone.0146112)
Supplement: S3 File — (ZIP) [file pone.0146112.s003.zip › XCMS_Arabidopsis_Data_Positive/XCMS-AraPos-fp-pw_5_40-ppm20-sn10.csv]

mz	mzmin	mzmax	rt	rtmin	rtmax	npeaks	Arabidopsis_Positive_mzXML	ATME01_1_2_POS	ATME01_2_POS	ATME01_3_POS	ATME01_4_POS	ATME07_1_2_POS	ATME07_2_POS	ATME07_3_2_POS	ATME07_4_2_POS	ATME09_1_2_POS	ATME09_2_2_POS	ATME09_3_POS	ATME09_4_2_POS	ATME10_1_POS	ATME10_2_POS	ATME10_3_POS	ATME10_4_POS	ATME101_1_2_POS	ATME101_2_POS	ATME101_3_2_POS	ATME101_4_2_POS	ATME12_1_POS	ATME12_2_2_POS	ATME12_3_2_POS	ATME12_4_POS	ATME13_1_POS	ATME13_2_2_POS	ATME13_3_2_POS	ATME13_4_2_POS	ATME14_1_2_POS	ATME14_2_2_POS	ATME14_3_POS	ATME14_4_2_POS	ATME15_1_2_POS	ATME15_2_POS	ATME15_3_2_POS	ATME15_4_2_POS	ATME16_1_2_POS	ATME16_2_2_POS	ATME16_3_POS	ATME16_4_2_POS	ATME19_1_2_POS	ATME19_2_2_POS
1	100.012177413154	100.010957096086	100.015482111016	1070.26	1069.26	1071.34	38	38	431.143333333325	767.039999999986	689.519999999988	652.845000000012	455.939999999992	653.819999999988	416.159999999993	466.139999999992	513.059999999991	750.719999999987	671.159999999988	571.19999999999	700.86333333332	674.219999999988	724.199999999987	726.239999999987	420.239999999993	769.079999999986	467.159999999992	405.733999999992	613.019999999989	519.179999999991	421.063999999992	635.43999999999	672.179999999988	697.680000000003	529.223333333323	357.00000000001	456.959999999992	434.519999999992	746.639999999987	388.619999999993	449.679999999991	651.779999999988	631.624999999989	507.959999999991	549.77999999999	441.659999999992	725.087500000006	581.253333333321	486.603999999992
2	100.508135348196	100.504556113687	100.515177808648	1070.25	1069.16	1091.64	158	144	2336.61999999996	3546.53999999994	3277.25999999994	3563.5733333334	2693.81999999995	3301.73999999994	2401.07999999996	2558.15999999995	3345.59999999994	3255.83999999994	3610.79999999994	3319.07999999994	3441.99499999993	3704.63999999993	3496.55999999994	3311.93999999994	2542.85999999995	3292.55999999994	3054.90000000004	2372.30999999995	3409.95374999994	2944.73999999995	2884.51428571423	3264.07499999995	3368.03999999994	2892.72000000004	2830.49999999995	2587.84750000002	2865.17999999995	2384.75999999996	3379.25999999994	2165.45999999996	2570.51333333328	3290.51999999994	3018.02714285709	2986.55999999995	3006.95999999995	2475.53999999996	3667.95000000005	3052.20571428565	3079.37999999995
3	100.508051860182	100.506850328491	100.513404295617	199.971	194.882	201.014	9	9	1359.00327272727	1959.94390909091	1883.40954545455	1871.18018181818	1274.9792	1867.09909090909	1322.27345454545	1108.60854545454	1043.18327272727	1103.93509090909	2991.43963636363	1215.14481818182	1928.30427272727	2012.99809090909	1922.20063636363	2027.28190909091	1386.21090909091	1967.08581818182	1388.86854545454	1318.89709090909	1761.0219	1326.66518181818	1360.43745454545	1954.84254545454	1791.37636363637	1415.87481818182	1416.13854545454	1385.53036363637	1332.47618181818	1440.87463636363	2007.89672727272	1368.8928	1025.37409090909	1592.64572727273	1268.199	1130.46218181818	1029.45518181818	1172.29336363636	2790.44590909091	1039.65790909091	1380.429
4	101.022266035902	101.020514664518	101.029041174686	115.289	111.208	116.304	31	31	183.636	316.262	296.8782	352.9892	434.591000000001	716.274	476.4334	611.6	206.1208	359.098666666667	160.2028	169.3532	201.0188	218.137333333333	207.093833333333	194.8964	112.236666666667	80.6063333333333	91.8150000000001	102.04	158.131	122.424	178.745	210.154333333334	154.0502	105.1012	144.745333333333	389.1534	178.535	167.3456	218.3656	182.8306	650.395428571428	481.597333333333	124.4644	278.5146	348.498	456.512	125.4846	566.258571428571	106.1216
5	101.070220584393	101.069378151879	101.076686572763	994.776	987.571	1009	49	28	2215.86736363636	1802.63449999999	3086.32499999999	3066.26472727271	2153.79572727274	3111.76575000001	12223.8717640449	2122.16727272729	2291.37825000001	2318.05963636363	3157.10945454546	2171.14036363636	3040.41272727275	3289.60866666668	3091.42636363635	3004.70318181817	14292.9307627119	12074.1108333333	4228.67786956521	2356.52691666668	3340.90150000001	2347.15	2310.45083333334	13064.485	2941.99800000001	2136.45109090908	1072.40000000001	2185.3770909091	2472.61818181818	19362.4572043011	3181.31799999999	2197.51227272727	2302.70425000001	3024.68427272725	2229.12381818181	2300.207	4193.04126086956	2175.22145454545	1801.90866666667	9493.63524590164	2345.93791666667
6	101.071173599815	101.068771410138	101.077900634218	1067.155	1064.13	1067.25	20	20	478.812500000005	581.400000000006	538.292857142864	569.160000000008	480.420000000005	540.600000000008	443.700000000006	433.500000000006	386.580000000005	380.460000000005	375.360000000005	476.340000000002	681.360000000007	635.460000000009	533.731428571437	598.740000000008	362.100000000003	671.160000000003	398.820000000006	438.600000000006	657.800000000008	396.780000000006	359.040000000005	554.880000000008	732.36	410.040000000006	449.820000000004	403.464285714278	410.040000000006	435.540000000006	603.840000000008	392.228571428576	442.680000000006	560.764285714293	427.380000000006	393.720000000005	414.120000000006	430.021428571434	472.260000000002	426.882500000004	410.614285714291
7	101.071370294725	101.069237577786	101.077409166393	1043.225	1032.48	1054.98	34	31	4604.18102040815	6246.58807017545	6117.55102040815	6101.84061224489	4597.13999999999	6061.69119999999	4797.06000000001	4601.3376	4814.3238	5433.53999999999	3917.45084745763	758.879999999986	6282.41673469386	6384.7352	6177.3357142857	6085.71428571427	4421.52980392157	3390.53193548386	4637.0306	4716.3846	6340.09659999999	4645.08	4635.6772	6079.34843137255	3316.02	4617.44367346938	4534.91999999999	2794.79999999999	4040.98173076923	4542.8208	6228.11999999998	4375.65530612244	4604.0448	6214.06306122448	5576.44866666666	4555.4466	4880.78156862745	4690.89836734693	566.793750000005	4606.02306122448	4690.7788
8	101.070253754463	101.068397101803	101.076560996045	1023.34	1021.31	1031.48	19	16	1392.82111111112	1721.75999999997	1843.10555555557	1918.62000000001	1252.56250000001	1614.66000000002	1259.20124999998	1218.90000000001	1276.01999999998	3492.06952380953	1040.40000000001	1191.35999999998	1657.50000000002	1720.80624999997	1902.33000000001	1888.03444444446	1240.32000000001	1451.46000000002	1302.53999999999	1262.75999999998	1678.93500000001	1226.04000000001	1304.13624999998	1768.80500000002	2526.54	1446.91444444445	1221.41500000001	1375.98000000001	1419.11875000002	1252.05249999998	1745.31625000002	1186.69250000001	1269.36249999998	1924.74000000001	1249.49999999998	1281.12000000001	1268.88000000001	1433.10000000001	985.320000000007	1311.72000000001	1223.51874999998
9	101.072180888675	101.069588876455	101.077718191131	951.936	944.771	960.041	20	17	1068.20175	1736.49233333334	1640.59000000001	1697.73822222222	1077.155	1562.00275000001	1159.62199999999	1035.03275	1295.68222222222	1174.60799999999	934.548999999991	1119.54824999999	1493.829	1704.88444444444	1584.592	1563.02300000001	1207.28533333332	1617.09624999998	2033.08500000001	1203.628	1705.99733333333	1203.07555555556	1212.816	1219.24142857142	1660.98622222222	1067.966	3887.83285714285	1146.72977777778	1263.06950000001	1190.59933333334	1484.46375000001	1069.98	1143.79366666667	1524.25350000001	977.433714285722	1206.13422222223	1070.24224999999	1106.97125	1003.89866666667	1196.851	1206.92288888888
10	101.071905299991	101.069697303494	101.076071745774	979.9845	973.304	983.518	16	14	1351.87857142858	1969.89585714285	1892.36500000002	1870.1837142857	1341.48785714285	2122.59900000002	1361.06114285713	1539.63375000001	1319.88	1704.81300000001	1037.67899999999	1401.008	1854.60042857141	1927.3197142857	1905.8937142857	1941.60371428573	1301.88457142856	2063.72100000001	1358.00028571427	1306.98600000001	1926.72000000002	1338.61485714287	1408.19142857143	1930.38057142855	1903.85314285716	1361.06114285715	1594.781	1324.14542857142	1503.90114285715	1359.91771428571	2175.4395	1329.4322857143	1369.41514285715	1883.44742857144	1417.17685714287	1366.16257142858	1519.15225000001	1369.22342857144	1192.71399999999	1378.40600000001	1342.69599999999
11	101.072851705454	101.069505793254	101.07717824407	936.632	929.472	943.757	19	15	1127.40136363636	1681.40945454545	1564.07809090908	1573.26054545456	1144.746	1602.84845454546	1185.16990909091	1195.75963636364	1245.753	1310.03018181818	588.73233333334	1250.85436363636	1569.17945454546	1604.88900000001	1612.0309090909	1659.98372727274	1150.86763636364	1029.51633333333	1221.26645454545	1142.70545454545	1528.2596	1282.48281818181	3137.935	1636.51745454545	1600.80790909092	1277.38145454546	1181.47581818181	1145.76627272727	1349.82081818183	1238.61109090909	1469.088	945.792818181814	1212.084	950.989500000001	798.883714285707	1227.38809090909	1191.04145454545	1130.04572727272	1088.63100000001	1208.00290909092	1201.88127272727
12	101.072056492751	101.069455577516	101.076738464355	966.202	962.098	971.275	13	13	1787.47800000001	2564.88083333334	2657.75125000001	2597.30325000002	1838.64066666667	2550.83333333334	1856.96475	1821.295	1858.89550000001	1864.01399999999	1291.69980000001	1946.8863076923	2562.84116666668	2711.02566666667	2474.30833333334	2572.29	1816.19333333334	1385.61266666668	937.747599999995	1829.58099999999	2600.87100000001	1905.82699999999	1881.34099999999	2487.56774999998	2585.31349999999	1942.55600000001	1820.27466666665	1796.66025000001	2097.64124999998	1724.22250000001	2545.52374999999	1745.79033333334	1838.75949999999	2300.92418181817	1847.67274999999	1836.32924999999	2015.32338461538	1830.60083333332	1593.218	1823.0595	1907.08833333334
13	101.070986752375	101.070144897284	101.076427053199	917.722	911.101	925.391	18	14	711.09488888889	1060.12633333335	990.262222222221	1049.12266666666	712.192666666666	956.052333333333	713.135333333335	715.720999999997	710.538666666666	784.123666666668	546.898666666666	684.569111111112	974.312222222212	1057.97044444445	1018.84711111111	2914.9694516129	682.528666666668	704.992749999993	707.57155555555	689.174999999997	1076.33444444445	719.334999999999	660.506125000002	826.431428571422	1015.78444444446	723.416333333333	567.675999999995	716.663999999999	801.458000000002	672.399666666674	969.316666666666	683.623333333333	691.141777777785	811.127142857136	414.255333333338	684.643666666675	661.104000000001	726.002666666668	598.935666666666	729.45888888889	661.607999999997
14	101.070673098031	101.069555721824	101.077416872845	1013.09	1011.08	1015.18	9	9	1346.39999999999	1891.08000000001	1869.65999999999	1921.67999999999	1387.20000000001	1802.41444444446	1363.74000000001	1390.78333333334	1412.18000000001	1556.17333333334	840.321428571428	1465.29444444445	1868.64000000001	1910.41666666668	1950.23999999999	1967.57999999999	1379.52111111112	1763.45888888888	1413.1988888889	1395.36000000001	1737.06000000002	1214.82000000001	1430.52000000001	1671.78000000002	1945.21666666668	1465.73999999999	1311.30999999999	1426.97999999999	1577.61666666668	1423.92000000001	1707.48000000002	1402.50000000001	1430.57666666668	1822.73999999999	1415.76000000001	1254.60000000001	1408.11222222221	1393.31999999999	1048.43666666666	1377.00000000001	1459.62000000001
15	101.50727306746	101.507032161047	101.511444197394	1070.195	1069.26	1070.32	4	4	372.007999999993	682.379999999988	593.639999999989	594.659999999989	472.259999999992	544.67999999999	440.639999999992	443.699999999992	534.47999999999	526.319999999991	732.359999999987	530.399999999991	622.397999999988	781.320000000008	582.41999999999	581.39999999999	452.879999999992	553.85999999999	564.05999999999	381.479999999993	622.199999999989	536.51999999999	491.639999999991	564.989999999991	536.549999999989	501.839999999991	480.339999999991	395.760000000011	503.879999999991	397.799999999993	617.099999999989	387.599999999993	400.859999999993	555.89999999999	534.449999999991	450.839999999992	530.399999999991	451.859999999992	656.931666666654	550.911999999988	565.07999999999
16	101.966566970586	101.963682085202	101.973523870635	1069.28	1069.16	1071.34	95	95	1189.31999999998	1127.1	1178.09999999998	1162.79999999998	937.379999999983	1206.65999999998	1165.85999999998	1005.71999999998	1060.80000000001	783.359999999986	1090.37999999998	1053.65999999998	1190.62999999998	1678.91999999997	1123.01999999998	1175.03999999998	1070.99999999998	1101.59999999998	1086.30000000002	1093.43999999998	1731.95999999997	966.959999999983	1148.51999999998	1087.57999999998	1093.53999999998	1059.77999999998	1155.65999999998	1099.55999999998	986.339999999982	922.079999999984	1033.25999999998	1185.23999999998	1055.69999999998	984.299999999982	1087.57999999998	1020.00000000001	1121.99999999998	959.819999999983	983.865000000018	1031.51999999998	1064.57666666665
17	102.053555848642	102.052746176212	102.056537505995	52.0435	51.006	53.063	8	8	211.199142857143	267.314857142857	212.402666666667	233.656333333333	197.935428571428	282.632333333334	220.381714285714	304.307666666667	355.059428571428	381.604666666667	525.471666666667	318.061714285714	257.951571428571	291.815333333333	258.355166666666	300.998333333333	208.109142857143	166.477333333333	149.982	139.899833333333	152.029666666667	112.218333333333	102.033333333333	130.602666666667	189.613714285714	117.319166666667	79.586	247.941	202.016571428571	166.450166666667	228.741333333333	159.164571428571	364.242	309.103285714286	192.843	259.152571428572	390.787666666667	343.796166666667	913.12375	375.421333333334	149.856
18	104.072220928261	104.06849319961	104.075909517728	52.5395	52.015	53.053	4	4	1780.598	2660.6816	2256.2726	2698.429	2201.5916	2931.418	1903.6932	2139.3594	1456.8456	989.594000000001	1189.5532	783.867333333333	2750.8208	3214.6502	3039.1758	3106.509	1219.139	1940.66	708.0188	1099.0264	2247.5006	1521.1182	1219.378	2457.6618	2362.5056	1337.4822	1333.4014	2566.306	1405.8356	1737.4014	2757.6006	1630.5992	2656.1012	3446.2356	1592.8444	1636.4008	1920.3928	2871.4056	1922.0568	1969.372	1156.9068
19	104.10576320581	104.102255208125	104.112604810046	53.063	48.953	71.418	137	120	913.123750000001	2660.59466666667	2345.237	2698.65571428572	1286.53525	1118.433	1479.3625	1914.85283333333	1614.16733333333	860.197199999999	1189.5532	1531.03866666667	2683.512	3214.47014285715	1244.80666666667	2578.262	1232.56266666667	1796.52533333333	982.4205	1064.05566666667	2407.79	1680.2145	1326.21666666667	2059.7838	2427.56177777778	1598.78771428571	1397.62833333333	825.503600000001	1019.26542857143	985.868125	1694.63525	1707.01766666667	1557.92175	2169.9654	826.523999999999	1739.38416666667	1385.548	2871.4056	1425.33914285714	2157.92866666667	1326.27657142857
20	105.034054198376	105.033832268878	105.034276127874	253.522	252.006	255.038	2	2	11.2244000000001	16.3226666666667	11.2288	14.2827999999999	10.204	10.2019999999999	9.1818	10.204	14.2846666666666	7.14139999999996	11.2222	13.2651999999999	11.2243999999999	17.3468000000001	10.204	12.2424	11.2222	11.2243999999999	18.363	22.4473333333333	13.2626	17.3428333333334	9.1818	14.2823333333334	23.4646	11.2244	6.12199999999999	25.5049999999999	14.2772	12.242	19.3863333333334	12.2447999999999	19.3863333333334	18.3671999999999	4.08133333333334	10.2033333333333	21.4241999999999	13.2625999999999	15.3059999999999	22.4444	10.2040000000001
21	105.034914024446	105.032461650064	105.039427244897	300.95	299.941	303.025	5	5	140.799428571429	261.193142857143	242.799666666666	310.123428571429	86.7283333333335	221.412333333334	198.955714285714	298.173714285715	15.32	18.366	22.4462857142857	26.5274285714286	9.18300000000002	19.399	18.3651428571428	15.2914285714286	10.2028571428571	15.2914285714286	11.2231428571429	7.14099999999996	6.12200000000001	11.2346666666666	10.2028571428571	12.2434285714286	13.2643333333334	9.18149999999997	8.15999999999998	7.14116666666664	6.12171428571428	13.2637142857143	13.2748571428572	11.2325714285715	5.10583333333334	14.284	5.09714285714283	11.2231428571429	10.2033333333333	5.10083333333332	12.2331428571428	12.2434285714286	7.13599999999997
22	105.070018122746	105.068167691084	105.076827426609	552.998	548.899	555.073	55	54	264.237555555556	1003.89866666667	1441.0872	1027.44210000001	1667.12563636364	1118.7170909091	659.135333333333	1926.24960000002	372.628499999998	438.695555555556	226.514	329.531777777778	439.715777777779	1144.3168	879.929599999997	1356.31086956522	445.871099999999	347.933666666666	156.105900000001	249.973499999999	710.128800000006	295.887000000003	335.4813	1018.40914285715	324.455399999999	278.3781	124.4644	839.6246	314.252399999999	503.9788	486.683099999999	671.744888888888	1791.6468	1386.53763157895	265.278000000002	353.023799999999	397.916999999999	997.853399999998	167.2308	1009.06257142857	429.560333333338
23	105.071566843957	105.067988101402	105.077372363233	544.779	535.625	547.874	55	50	230.584571428569	841.706250000004	619.313428571433	720.296499999993	582.583142857147	933.561428571421	429.540285714289	1312.20224999998	544.832571428575	734.60571428572	979.461818181814	554.015142857147	350.978285714288	727.053714285717	851.4495	574.420857142861	339.75514285714	257.111999999998	358.907999999997	166.30657142857	532.589142857138	478.513999999996	533.609428571433	621.354000000005	222.422285714287	426.479428571432	210.178857142855	743.853375000001	376.432714285718	342.815999999997	341.508571428575	437.702571428568	1197.03975000001	621.353999999995	407.079749999996	622.352500000003	512.183428571432	548.366500000006	607.069999999995	567.199428571435	705.017428571423
24	105.110585763745	105.110038987959	105.110798331348	52.032	52.031	52.043	3	3	147.948333333333	280.545833333333	207.3442	230.6104	238.758	270.406	206.107333333333	211.1814	345.8365	359.157333333333	199.9592	305.8	265.959	328.5044	283.9492	324.466	108.137666666667	159.3384	88.769	82.7144999999999	206.107333333333	180.5695	120.4072	250.9692	204.886	134.662	134.6928	284.673	177.538	153.21	270.353	133.663666666667	353.035333333333	439.691833333334	210.188666666667	309.161	433.641666666667	412.147333333334	404.0784	418.282	113.146
25	108.962063198998	108.961156008272	108.964624822262	1072.27	1071.27	1072.36	7	7	450.450000000006	707.879999999987	617.100000000009	649.62857142858	443.700000000006	607.919999999989	512.039999999991	492.242499999991	522.239999999991	440.639999999992	703.80000000001	479.74714285715	601.621428571436	725.219999999987	622.200000000009	635.328571428579	538.55999999999	582.420000000008	498.779999999991	522.87999999999	678.299999999988	471.239999999992	588.239999999989	564.05999999999	638.519999999989	494.700000000007	531.142857142864	463.080000000005	488.579999999991	507.959999999991	600.779999999989	440.639999999992	552.49624999999	607.920000000008	528.731249999991	516.75249999999	491.639999999991	440.640000000006	742.559999999987	514.800000000007	461.493749999992
26	110.004998930876	110.000987403949	110.013663990014	44.8815	42.837	45.922	120	119	2803.5096	4003.788	4467.01933333333	4062.96733333333	2926.316	4730.5744	3052.83733333333	3684.25171428571	2677.5296	2707.6108	2587.2272	2589.2676	3887.85516666667	4190.868	3459.4982	4409.64642857143	3018.67316666667	3023.4452	2259.743	2497.9392	4626.607	3183.70372727273	3203.32514285714	4972.8039	4272.69066666666	3449.37133333333	3072.08028571429	2808.1408	2447.9396	2911.011	4035.65066666667	2953.696	2965.7214	3776.7804	2936.51933333333	2634.1564	2912.671	2906.2292	2936.525	3025.486	2117.9352
27	111.011612106187	111.008559334871	111.018930395026	44.879	42.832	45.922	134	134	685.664	1128.3965	1237.714875	1315.06644444444	962.09575	1416.06844444444	961.049333333333	1149.52088888889	1020.448	977.51925	878.507	868.23275	1231.5021	700.817600000001	1253.93114285714	1287.52044444444	878.542875	925.399142857143	649.922	829.46325	1038.6145	1021.3203	986.178666666666	1338.38533333333	1168.18625	876.39475	775.404615384615	1143.66911111111	878.507	916.216571428571	1225.86666666667	907.669	1323.26425	1405.056375	803.891333333334	997.8045	1101.90857142857	1272.85822222222	1156.95485714286	1245.72525	706.0995
28	111.018554391322	111.016127408937	111.026159302489	1070.265	1069.16	1087.59	140	110	547.613333333323	1158.71999999998	1281.11999999998	1352.37142857145	890.459999999984	831.299999999985	569.15999999999	834.359999999985	839.459999999985	1325.99999999998	2275.62000000004	899.640000000006	593.781999999988	1469.81999999997	978.179999999983	1168.91999999998	1021.01999999998	787.439999999986	647.700000000013	899.354166666667	1157.69999999998	928.199999999983	520.028333333323	1060.08499999998	1066.96799999998	981.24000000001	517.98499999999	752.76000000002	922.079999999984	773.159999999986	624.239999999989	483.479999999991	903.153333333316	1036.74999999998	859.674285714271	1101.47916666667	944.519999999983	900.660000000002	3499.41428571433	857.553333333316	1036.31999999998
29	112.007717975251	112.004410517473	112.014964387283	44.879	42.838	45.922	128	126	699.872444444444	1067.1815	1188.736875	1247.73177777778	924.378857142858	1346.69333333333	984.54125	949.530000000001	801.982	961.109142857142	915.196285714286	840.686	1083.476	1224.179	1200.981375	1173.25555555556	879.383666666667	819.26075	635.638	761.1065	1066.13222222222	965.2038	847.264	1257.6256	1120.204	888.6813	808.016	1107.01	863.1315	849.898	1166.61644444444	813.737	1306.94025	1356.023	887.69	976.413428571429	1097.9235	1206.748125	1177.37771428571	1100.88828571429	692.774
30	112.017595141346	112.016191791735	112.018326022614	1069.26	1069.16	1070.27	5	5	291.269999999994	521.219999999991	580.380000000006	518.159999999991	397.799999999993	473.279999999992	346.799999999994	438.599999999992	418.199999999993	568.13999999999	1847.21999999997	327.419999999994	662.255999999987	802.739999999986	478.379999999991	492.659999999991	449.819999999992	387.599999999993	350.879999999994	354.518333333326	538.55999999999	384.539999999993	272.784999999995	548.881666666658	615.059999999989	380.459999999993	241.191999999995	383.520000000007	471.239999999992	324.359999999994	751.739999999987	267.239999999995	421.948333333325	551.81999999999	400.204999999993	403.919999999993	392.699999999993	261.119999999995	1820.18571428574	378.879999999992	432.79166666666
31	112.957728392846	112.956049593033	112.965668539076	1076.42	1073.29	1079.45	61	60	1500.37999999999	2255.30499999998	1105.68000000001	483.480000000013	1456.29105263159	1016.32142857144	1289.28	1460.64	1198.26266666666	1020	1082.88312500001	1216.86	2294.14315789475	2007.35999999999	2041.02000000001	1517.76	633.420000000009	2364.36	1080.18	1460.64	2086.24266666666	791.520000000006	1213.8	1905.36000000001	1938	1213.80000000001	1099.258	1539.18000000002	1217.65533333333	1635.06	2216.18896551724	1614.66000000001	1344.218	663.000000000013	1106.40266666666	1129.878	1099.258	1531.02000000002	1005.35666666666	1235.97687499999	1190.58133333333
32	112.998915822882	112.998915822882	112.998915822882	54.056	54.056	54.056	1	1	29.5896666666667	49.9881666666667	43.9101666666666	64.2705	44.8873333333334	41.8678333333333	26.5243333333333	23.4638333333333	108.155333333333	98.9561666666667	179.578666666667	115.184666666667	42.812	84.6738333333334	34.6913333333333	84.6738333333334	42.854	84.7568333333333	41.8268333333334	43.9101666666667	65.2906666666667	61.22	29.5896666666667	114.277333333333	113.146	44.8873333333334	59.1696666666667	49.9963333333333	27.5445	43.9101666666667	94.8754999999999	71.4233333333333	82.647	98.9723333333333	52.037	63.2503333333334	51.0166666666667	85.708	129.561166666667	42.812	35.7058333333334
33	113.026330954759	113.022859215014	113.032686927322	114.26	109.162	116.332	4	4	30.61	51.0083333333333	45.909	36.7272	29.5858	37.7474	24.488	48.928	19.3863333333333	22.4444	28.5711999999999	25.5083333333333	26.5304	34.646	30.606	34.6936	24.4896	65.3055999999999	13.2626	32.6506666666667	29.5858	22.4436666666666	20.428	43.8686	49.9963333333333	25.5083333333333	26.5026666666667	25.535	17.3434	29.5915999999999	39.793	21.4494	67.276	34.6935999999999	23.4676666666667	17.3434	13.247	54.007	29.5848333333333	14.2856	24.488
34	113.9626799694	113.959163252742	113.971309167367	1076.4	1071.27	1092.68	142	120	8103.78148148147	10497.4159090909	10283.64	10960.3051612903	6613.20000000004	10831.3342857143	7424.4304	7788.04999999998	6259.74699999995	5441.70000000002	6260.25625	6713.70681818184	11039.8879166667	9896.03999999992	10843.62	5130.06222222225	7581.45769230768	11211.84	6540.23190476192	7503.12000000002	9857.26368421046	6675.90000000002	6706.72599999995	10795.7376190475	11202.66	7230.2507142857	7549.3985185185	7027.80000000003	2763.18000000004	7150.20000000001	11264.0257692308	6611.63999999996	7107.20208333334	10701.2995652174	7151.21999999999	6828.41384615384	6482.82217391305	7179.78000000003	6470.65615384614	7027.18719999999	6621.94772727275
35	113.963440437627	113.963358249157	113.966461181641	592.793	590.679	594.84	9	8	559.165500000001	517.284857142861	730.930285714282	627.475714285719	409.478285714287	762.793714285705	434.276571428569	349.958000000003	347.188571428573	337.430857142856	239.758750000001	322.410285714283	819.260750000003	667.266857142851	627.420285714288	660.124857142852	380.513285714284	815.893142857146	354.039142857145	414.236000000003	617.186428571435	353.741714285713	428.520000000003	764.193999999993	643.230000000004	417.29685714286	476.473428571432	492.797999999996	407.094000000003	406.073714285717	1173.38333333333	478.514000000004	408.457142857144	738.686857142851	367.61142857143	326.217142857141	338.734857142854	431.565750000002	199.975999999998	380.566571428574	378.525999999997
36	113.963874707643	113.963164359465	113.964598533994	584.643	580.54	586.65	9	9	646.82088888889	792.798999999999	803.03512499999	693.770000000003	515.212222222223	891.188666666669	509.146333333339	478.497250000002	408.099999999996	407.113000000005	270.388333333333	410.174000000005	956.052333333333	713.242124999991	724.377500000003	822.388666666666	390.803625000001	979.413333333335	473.396000000002	511.145250000002	692.749750000003	359.128000000002	557.102	889.003999999994	857.079999999999	520.030000000001	471.355500000002	581.613750000001	470.322444444445	439.727749999996	885.649333333332	580.885777777777	429.577875000001	942.993333333339	452.991000000002	453.751666666668	349.988625	473.383111111112	255.25	470.322444444445	410.129333333334
37	113.963705344822	113.963244599421	113.964389455766	493.828	486.686	501.99	13	11	469.331428571428	630.536571428571	743.788285714285	645.362285714288	431.301374999999	1358.44971428572	416.276571428571	386.688285714286	369.343428571428	366.282571428571	220.381714285714	333.633428571428	693.259000000001	609.618285714288	634.617714285714	651.962571428576	365.262285714286	721.342	351.998571428571	395.870857142857	599.508	318.329142857143	454.027142857143	715.720999999999	815.179749999998	382.607142857146	430.560571428571	515.226250000002	383.627428571428	383.305142857144	2368.08276923077	459.168750000001	360.11042857143	743.287999999999	386.688285714286	322.410285714286	337.909624999999	406.059500000002	228.512000000001	374.444857142857	328.807999999999
38	113.963863241752	113.962925138928	113.964727258892	606.043	599.925	615.251	16	11	588.756375000001	625.972999999996	800.896249999992	757.582000000001	466.254250000002	1857.92583333333	487.380749999996	403.012857142854	356.067250000002	430.104125	222.578	376.472250000002	834.157000000001	707.033250000003	774.369750000003	702.952250000003	389.735500000002	842.726499999992	351.949285714284	512.808500000004	574.340428571426	406.109250000001	448.92571428571	855.204749999998	689.713142857137	411.160750000002	527.146124999995	527.857	396.925875000001	502.332	1076.38772727273	477.476999999995	429.525250000002	872.313750000004	382.60714285714	398.19	395.127	479.517500000002	244.860000000001	435.967	359.172
39	113.963752120567	113.962659808951	113.964241409302	573.377	570.308	577.473	10	9	527.857000000003	611.151142857147	849.868249999992	723.357250000003	434.626500000002	655.054000000008	424.79542857143	423.418571428575	435.326499999997	376.485428571425	268.109714285713	322.410285714283	684.611714285719	674.385250000003	3014.92083333333	607.494999999994	432.585999999996	798.086857142858	443.808750000002	511.145250000002	685.091000000001	375.728	453.00685714286	911.893125000008	784.599714285708	435.661999999996	496.861750000002	538.691999999995	445.849250000002	464.891999999997	755.011428571434	441.783714285718	468.007875000002	718.281142857137	448.910000000002	337.998285714287	392.796249999996	420.357714285717	260.991999999998	385.343999999998	327.23657142857
40	113.963807391767	113.962692722012	113.964056663746	564.1755	561.176	566.272	8	7	605.057666666666	878.478300000008	833.045333333332	879.4124	472.36288888889	1030.53666666667	619.9776	558.104099999999	484.927500000003	466.292333333333	303.039	464.251666666666	870.795333333335	893.2572	895.472199999996	853.368000000004	526.474799999999	946.766222222224	499.946999999999	605.334399999998	842.767799999998	479.540999999999	609.119100000005	1035.503	2725.1568275862	534.637199999999	597.167999999998	663.584999999997	453.99888888889	482.601899999999	1132.53300000001	569.284000000001	539.035200000003	951.349000000002	548.921399999999	461.175600000004	425.465099999999	541.738000000001	370.368899999999	480.577	476.495666666666
41	113.963535540294	113.962530272034	113.964194879731	554.012	544.853	558.088	12	10	372.360833333332	504.982499999998	562.203666666673	471.394000000005	330.588000000004	2411.9695	381.542333333332	309.413499999998	311.150833333332	323.392833333332	222.396333333333	262.182833333333	518.244666666675	528.029333333337	583.821333333336	519.349666666663	346.913333333337	670.358999999995	321.404999999998	371.401333333331	549.959666666663	288.707166666666	390.787666666664	637.083333333332	661.06800000001	362.159166666672	372.421666666664	426.49933333333	328.547333333337	345.893000000004	815.600000000006	339.082666666663	280.545833333332	633.523499999998	336.984999999997	291.815333333331	271.408666666665	327.526999999998	220.176	315.231499999999	304.009666666666
42	113.963544811988	113.962945264451	113.964535368871	508.111	503.027	511.189	9	8	583.503555555554	631.534749999998	574.447666666668	751.903777777779	460.17033333333	1203.89499999999	487.666222222223	472.375750000002	396.877249999999	456.089000000002	300.998333333335	402.987777777776	876.913333333335	713.242124999996	650.942285714285	736.680666666666	390.755749999996	939.624666666668	421.414874999998	522.367999999995	673.364999999998	385.654500000002	521.347749999999	831.503749999998	637.708333333329	414.987374999996	535.631250000002	593.834000000003	497.172888888888	427.484749999996	859.579000000007	549.600333333331	377.261249999997	862.087777777785	397.897500000002	364.981	381.355333333332	458.379111111108	316.277500000001	391.775999999999	436.702666666669
43	113.963893994032	113.963103200233	113.964972610109	652.46	642.787	668.288	18	9	393.848666666664	445.448666666666	642.809999999996	482.617666666663	310.181333333331	605.029428571433	332.628666666664	327.527000000004	226.4844	295.606666666666	142.846666666668	237.698833333333	606.999166666665	417.2618	568.232833333332	540.776666666673	315.231499999999	666.168833333331	309.009500000001	332.650399999998	528.532666666673	238.7268	364.199499999999	648.932000000008	500.983666666663	352.014999999998	393.848666666671	408.13333333333	257.123999999998	308.1004	828.443000000004	361.863333333332	264.283599999999	606.999166666665	335.360666666666	262.182833333333	262.225666666665	322.425333333331	147.948333333332	313.242333333331	246.678666666666
44	113.963598071141	113.962609870854	113.964783276517	537.1635	530.569	543.804	12	10	353.3352	419.795399999998	485.6152	458.0698	274.4338	520.302	351.017599999998	320.3428	251.9894	285.656	189.794399999999	282.263000000002	681.550857142851	446.8476	595.874666666663	455.098399999998	293.875199999999	579.4736	299.9388	305.0398	477.547199999998	281.906400000005	328.568799999998	598.8574	524.3828	294.8378	352.037999999998	385.6356	287.752799999999	312.1812	731.544857142862	347.8882	300.959	557.138399999997	295.858	225.508399999999	251.9894	292.5104	163.263999999999	259.181599999999	238.773600000004
45	113.963445119643	113.962903189879	113.964151018788	519.856	514.193	527.473	12	10	518.287000000002	668.791999999996	848.451000000007	689.689000000003	455.068666666666	669.994666666671	421.053500000003	505.395	377.723750000001	436.720500000001	255.062500000001	399.113250000003	923.401666666666	669.776000000001	579.549333333335	749.944999999999	425.444250000002	997.516999999996	424.423999999996	461.153000000002	624.392999999994	381.620250000001	510.437500000002	823.341750000003	1086.15054545455	460.132749999996	478.497250000002	535.631249999995	486.646000000001	420.343000000002	760.086249999993	535.674999999999	434.626499999996	848.848000000004	418.61	385.654499999996	431.553999999995	462.173249999996	265.265000000001	409.170374999995	392.844375000001
46	113.963541075241	113.963031454185	113.963989690686	463.214	453.011	467.237	11	8	599.5618	787.671600000002	788.717666666671	740.737800000002	474.439499999999	644.850666666668	561.439999999998	535.404545454546	499.933636363637	484.880000000001	339.1048	438.729000000001	968.264699999998	833.690727272728	828.483600000003	830.931199999998	544.825636363634	1182.0016923077	467.0226	596.859545454543	815.219699999998	481.568727272728	539.4213	895.823400000003	659.104571428571	512.9091	641.465636363634	582.534200000003	515.503999999999	531.277909090908	967.244400000003	522.3424	550.652727272726	942.757199999998	554.43490909091	455.276799999999	436.688400000001	453.013200000001	364.0329	565.523199999998	437.6658
47	113.964137245063	113.963665024243	113.964711547369	622.388	620.358	626.468	7	7	632.537777777771	777.493999999999	897.795555555557	741.701555555557	452.978666666667	960.102299999998	556.021111111112	475.475333333339	375.482666666666	395.630666666668	287.702666666667	361.434	931.873777777771	737.081777777777	734.580000000003	854.5086	500.290000000004	1015.12111111111	436.702666666672	571.386666666666	697.452000000002	413.235	510.111111111112	938.604444444446	997.364399999998	518.329333333333	544.798666666668	601.996666666666	499.963333333333	511.187	829.463250000004	570.676888888888	423.392222222223	900.856222222224	489.005777777783	411.149555555556	428.493333333334	484.605555555556	261.176888888889	424.423999999996	425.432666666667
48	113.963846413313	113.963178710937	113.964585933448	634.6075	630.509	639.704	8	6	463.209714285718	627.453750000003	691.313714285717	594.826571428576	322.410285714288	712.757714285717	386.688285714282	420.342999999996	367.290000000002	348.888857142861	198.955714285713	318.061714285718	718.69714285714	627.453750000003	670.327714285719	622.37428571429	462.173249999996	777.45771428572	394.161142857138	497.227	666.223249999994	328.520500000001	484.321874999996	895.230750000004	821.804375000003	363.221714285711	497.943000000001	462.189428571425	323.430571428574	497.882000000002	703.997142857137	454.665142857148	414.526	762.153428571434	374.759428571424	337.702749999997	309.103285714284	371.383999999997	269.346000000001	350.978285714288	303.237000000002
49	113.963785227466	113.9629593061	113.964126121707	479.546	476.455	483.624	8	8	607.032222222223	654.033666666666	1690.05278947369	818.280599999998	565.246200000002	702.976857142857	515.212222222223	482.565111111109	416.250666666667	436.655111111109	293.823999999999	432.856888888888	848.82488888889	775.36888888889	871.866818181817	845.764222222224	466.546222222224	2721.53555172414	468.281999999998	540.77666666667	733.140333333331	421.122333333334	512.151555555553	844.835999999999	1374.2992	516.232444444445	533.634333333336	624.3624	487.66622222222	409.109111111112	727.438250000003	568.585599999998	433.641666666666	869.229333333335	463.18088888889	425.154666666666	479.540999999999	501.987599999999	325.486333333333	442.776444444445	419.357
50	114.03631625112	114.034220470457	114.044211220143	303.019	298.91	306.052	38	38	329.513833333332	390.723833333336	343.852333333331	278.551000000001	188.761666666667	294.828166666666	201.005666666665	263.461	197.085166666667	233.656333333334	177.364000000001	180.598999999999	325.433166666669	389.749142857146	345.836499999999	301.722666666669	214.269999999999	342.495999999999	199.985333333334	381.978666666666	314.211333333332	177.683	243.819833333335	386.706333333334	520.285000000003	199.985333333332	247.122333333334	488.739666666668	260.184999999998	287.686999999999	560.620500000001	217.508499999998	603.410999999999	526.406000000003	195.712	166.287166666666	664.206	538.736000000001	225.293714285715	276.510333333334	226.476999999999
51	114.039595706857	114.03729473692	114.044373540847	184.65	183.652	186.714	5	4	206.097714285714	306.085714285714	285.68	255.071428571428	200.996285714286	311.187142857143	190.793428571428	308.886857142857	129.576285714286	144.880571428571	178.4	133.657428571429	280.578571428571	246.909142857143	261.010285714286	242.828000000001	178.7	373.424571428571	174.468857142857	257.112000000001	266.294571428571	158.144285714286	173.594285714286	278.538	312.207428571428	175.489142857143	209.158571428571	258.132285714286	154.063142857143	164.128	306.085714285714	165.286285714286	485.656000000002	357.819428571428	199.976	166.283285714286	224.462857142857	309.146571428571	230.584571428571	188.752857142857	187.732571428571
52	114.101799145633	114.101101471497	114.109153981794	45.9075	45.899	45.921	8	8	10.2033333333333	28.5693333333333	17.3448571428572	21.426	36.726	58.1495	43.8671666666667	41.8746666666667	53.0573333333333	58.159	115.292285714286	54.0688333333334	18.3651428571428	30.6085714285714	18.366	19.3831666666667	621.383	744.843333333333	462.1355	507.105666666667	15.3042857142857	34.6913333333333	19.4021666666667	18.384	18.366	6.122	4.08057142857143	5.10142857142857	11.2218333333333	11.2218333333333	13.2903333333333	5.10583333333333	56.1183333333333	68.3623333333333	17.3456666666667	29.5848333333333	115.292285714286	29.6138333333333	106.097333333333	28.568	34.6856666666666
53	114.968684853177	114.967517775227	114.978055819398	1077.355	1075.32	1080.47	12	12	1685.95777777779	2244.20166666665	1980.83999999999	2331.72000000001	1834.58000000001	2332.99000000001	1736.98555555555	1621.80000000001	1554.3061111111	1417.80000000001	1626.71894736843	1565.48736842106	2227.68000000002	2261.33999999999	2339.88000000001	2636.70000000001	1668.60833333334	2166.48000000002	1498.37999999999	1644.23999999999	2271.97222222224	1528.97999999999	1527.96000000001	2143.02000000001	2169.54000000001	1532.8305263158	1564.51166666668	1845.18000000001	1535.93611111112	1714.61999999999	2286.84000000002	1644.24000000001	1615.53944444443	2323.73842105264	1483.88777777777	1501.23722222221	1526.75111111112	1708.50000000001	1510.42222222221	1565.48736842106	1530.00000000001
54	114.989063346371	114.988722145436	114.989404547306	45.4005	44.89	45.911	2	2	201.005666666667	228.517333333333	287.687	361.198	255.083333333333	277.530666666667	234.676666666667	295.896666666667	241.7795	246.920666666667	223.4165	210.154333333333	260.1425	311.455833333333	300.984285714286	277.304	246.920666666667	221.376166666667	139.785666666667	257.082	311.201666666667	328.547333333333	222.6652	287.7528	241.807714285714	218.315666666667	231.615666666667	346.913333333333	133.663666666667	224.473333333333	282.9278	235.928	376.503	265.286666666667	251.002	235.6585	328.547333333333	365.0682	237.931833333333	348.897	195.904
55	115.964495431875	115.962262695089	115.970912448548	399.4185	387.69	411.157	24	13	1486.50425	1945.61675000001	1762.99200000001	1778.29575	1955.86281818182	1963.12133333333	1491.51866666666	1445.69425	1400.80325000001	1442.59422222222	6228.85454545455	1493.60533333334	2014.138	1881.5715	1887.46249999999	1811.96400000001	1381.41850000001	1982.50766666666	1488.66633333333	1447.912125	1792.57924999999	1400.80325000001	1276.37742857143	1752.78950000001	1837.47025000001	1554.81866666666	1105.86066666666	1441.61325	1581.35688888889	1418.32125	1776.9885	1569.10177777777	1341.662	1884.40174999999	1400.80325000001	1386.51975	1500.91033333333	1367.13500000001	1506.996	1413.219375	1060.12633333334
56	115.965376885458	115.962504623101	115.970907440742	376.478	369.331	383.62	14	10	1212.09942857143	1656.80357142857	1799.72100000001	1784.41725000001	1377.160375	1720.107375	1206.998	1183.53142857143	1096.554	1251.84675	1491.65771428571	1303.92514285714	1762.99200000001	1591.32800000001	1676.32942857143	1881.20812500001	1254.80900000001	1739.784	1323.31057142857	1240.64457142858	1912.96874999999	1338.61485714287	1038.69933333334	1621.234	4373.76	1464.05875	1219.23657142858	1425.28925	1224.34285714286	1352.97128571429	1580.72914285714	1442.673	1163.12571428571	1597.76742857143	1260.935	1334.53371428572	1368.15525	1412.02600000001	1434.336	1325.25714285715	3449.586
57	115.964937590411	115.962367116669	115.973930358887	1072.27	1069.18	1084.5	106	104	1363.60714285716	1521.83999999997	1492.26000000003	1456.56000000003	1173.00000000002	2017.56000000002	1227.05999999998	1131.35399999998	2461.25999999996	1054.68000000001	1074.06000000003	1523.94599999998	1447.70166666669	2156.27999999996	1458.60000000003	1522.95000000002	1455.54000000001	1910.45999999997	1495.32000000001	1153.46166666664	2369.46000000001	1368.83999999998	1671.77999999997	1857.41999999997	1786.01999999997	1453.50000000002	1323.05833333336	1202.58000000002	1608.53999999997	1197.47999999998	2214.41999999996	1669.73999999997	1435.13999999997	2344.97999999996	1603.2314285714	1326.55599999997	1610.57999999997	1094.46000000002	997.471999999981	1516.64800000004	1461.65999999997
58	115.967465259531	115.962340574732	115.972470610386	460.13	447.892	473.382	34	13	1523.35766666667	2109.69033333334	1746.668	1809.124875	1450.75599999999	1997.81266666668	1340.60850000001	2165.13338461538	1399.783	1388.56	1491.75500000001	1537.64233333333	1819.422	2054.72755555556	2100.63755555556	1677.503	1385.4995	1780.33625	869.380800000005	1372.40437499999	1853.451	1518.77999999999	1304.100375	1962.101	1333.57566666667	1428.494625	1551.76355555555	1363.054	1483.44350000001	1552.8966	1856.062125	1351.003125	1362.03375	1821.464	1649.82066666667	1575.23155555556	1375.29700000001	1304.89975000001	1498.91	1625.25511111112	1819.14627272727
59	115.965167055674	115.962554517627	115.972358764486	510.168	502.981	520.326	19	10	997.559999999992	1183.432	1474.14083333333	1262.96633333334	1183.03428571428	1392.75499999999	1048.89400000001	1421.0928	887.574	967.276000000002	1070.32966666667	973.238999999997	1298.88433333334	1170.39879999999	1053.8666	1271.33533333334	866.14979999999	1319.291	1143.74028571429	928.381999999989	1047.9508	898.79620000001	900.954333333327	1177.27233333333	1156.11319999999	971.424666666655	776.372200000008	1131.49685714286	1053.83216666666	934.503199999989	1285.37933333334	1077.43533333333	821.475199999991	1314.99483333334	830.605600000005	889.6144	982.637333333331	1043.63233333333	857.988200000009	999.92666666666	997.722999999997
60	115.967056440151	115.962810672349	115.9722542715	426.988	414.195	435.661	24	12	1393.66150000001	1958.278	1781.284875	1845.05475	1050.94333333334	1563.87899999999	1443.65375000001	3344.454	1288.57575	1136.532	1372.416	1409.12175000001	1548.79371428571	1758.106125	1683.40087500001	1500.84028571429	1328.3655	1792.57924999999	1340.6425	1282.45425	1853.451	1356.909	4589.20082758621	1690.776	1284.38983333333	1375.3125	1330.56899999999	1343.66925	1417.12725000001	1622.15333333334	1643.68028571428	1393.6615	1408.11749999999	1698.77571428571	1382.43875000001	1390.43175	1314.027	1413.20025	1535.47625000001	1401.833	1413.027
61	115.966581469	115.962744324337	115.971950142969	285.1615	280.545	292.817	14	10	1541.72366666667	1988.90799999999	1695.6555	1740.2865	1277.353	1601.98875	1453.975	1384.59233333334	1401.02199999999	1143.38	1549.07371428571	1166.14575	1726.4745	1854.966	1630.380375	1756.12	1490.75266666667	1773.19450000001	1415.14311111112	1542.58755555555	1781.645	1371.328	2422.36029411765	1860.05955555556	1740.75975	1342.64900000001	1085.584	1306.94025	1398.98266666667	1466.28066666667	1987.39288888889	1359.99325000001	1353.83488888888	1880.47433333334	1524.212	1443.848	1276.25	1301.839	1711.950375	1398.72466666667	1512.98955555556
62	115.968708701384	115.962226729462	115.971874769457	441.7825	437.695	444.832	10	10	1315.14828571429	1664.086	1549.814	1663.06571428571	1269.23542857143	1545.45371428572	1206.998	899.8164	1089.716	1124.42971428571	1362.08142857143	1268.21514285714	1640.61942857143	1369.608	1550.76814285714	1637.55857142857	1019.29066666667	1584.50371428571	3791.49487500001	1150.748	1599.808	1069.30933333333	1183.339	1518.18514285714	2295.40609090909	1197.81542857143	1170.32233333334	1187.61257142857	1320.24971428571	1216.18057142857	1502.88085714286	1279.313	1031.557	1584.28185714286	1262.09342857143	1334.53371428571	1233.52542857143	1250.725	1337.69714285714	1243.72828571429	951.012799999995
63	115.966761772079	115.96219384503	115.971613973258	318.33	310.179	329.541	19	11	1516.02	1991.971	1836.4	1875.3728888889	1464.17833333333	1763.136	1537.47488888889	1367.09777777778	1538.66266666667	1374.389	4984.12199999999	1382.55166666667	2100.5712	2223.23369999999	1908.83577777778	1929.48	1461.97844444445	2008.81755555556	1497.68622222222	1515.02999999999	2000.87366666666	1478.463	1478.463	2007.35666666667	1616.274	1541.55577777778	1146.80114285714	1531.35355555555	1465.03911111111	1561.11	1833.33933333333	1560.08966666667	1411.121	1936.62622222222	1492.74766666667	1477.28177777778	1516.05022222223	1415.20233333333	2062.8531	1510.91555555555	6263.53400000001
64	115.969138254959	115.963950542693	115.972213145829	493.7925	486.658	501.96	18	11	865.1296	1434.58866666666	1054.07319999999	1117.41160000001	1143.79366666667	1157.58399999999	949.8062	880.547666666669	911.0386	896.7558	983.4728	864.278800000005	1215.05820000001	1279.096	1443.77166666667	1225.26020000001	742.851200000005	1143.6442	1016.086	948.971999999995	1516.768	937.747599999995	1479.32222222222	1249.70416666666	1185.70479999999	863.089200000009	911.217200000006	1386.51975	978.3718	1056.045	1144.6644	844.7256	926.3416	1090.85519999999	861.0488	1056.04499999999	890.6346	999.796	1046.691	1100.93966666666	1213.11771428572
65	115.966839508332	115.962350350839	115.971139840238	362.172	359.128	367.29	10	9	1350.811	1994.58874999999	1702.79725000001	1738.50600000001	1408.96525	1681.37200000001	1400.80325	1254.9075	1256.948	1348.7705	1257.05066666667	1414.27766666666	1796.66025	1971.01566666666	1644.643	1779.316	1326.53212500001	1744.62750000001	1341.59222222222	1442.5925	1842.905	1447.912125	1184.55171428571	1693.8225	1773.1945	1340.6085	1396.72225000001	1262.04925	1467.1195	1464.05875000001	1715.04025000001	1395.70200000001	1315.263375	1889.65733333333	1494.66625	1379.37800000001	1293.677	1294.69725	1641.58225	1414.06650000001	1422.2285
66	115.967072301908	115.962217540508	115.970989526309	352.99	349.946	355.041	9	9	1051.79183333334	1540.70333333334	1217.33720000001	1216.0784	984.493	1142.624	939.702400000001	1105.02099999999	936.461000000005	961.137400000005	1340.71799999999	902.877	1239.97959999999	1196.92919999999	1392.18166666667	1238.95819999999	1068.289	1197.94960000001	1054.85233333333	1046.85533333334	1266.31640000001	955.9274	1068.289	1402.95833333332	1209.9572	916.1396	1107.06166666667	896.789199999995	892.819200000001	1008.08933333333	1373.36866666667	976.3314	1038.69933333334	1380.61733333334	1192.57483333334	1048.73816666667	894.921600000001	984.493	1300.71250000001	1077.47199999999	961.216800000006
67	115.964637868631	115.962620765932	115.9719775656	302.5095	295.86	308.103	12	10	1346.796	1755.76420000001	1620.23640000001	1471.2726	1268.1086	1640.6424	1272.3141	944.240000000002	1583.2608	1552.7444	2649.78680000001	1539.4818	1696.75890000001	1733.3184	1835.5197	1886.445	1460.0493	1809.12520000001	1466.1711	1498.6812	2029.1778	1421.9744	1321.385625	1896.73770000001	1736.4655	1640.6424	1959.72923076923	1181.5074	1496.7801	1314.0176	1895.6256	1518.9504	1041.216	1629.4191	1491.8211	1392.573	1355.9787	1188.6495	1980.2574	1364.1411	1551.9834
68	115.966436163363	115.963956015451	115.97201909517	479.503	475.434	483.608	9	9	1466.09925	1937.45474999999	1801.4565	1596.69125	1406.938	1755.04499999999	1345.70975000001	1071.35	1348.77050000001	1305.92	1419.16775	1285.281625	1731.36425	1646.6835	1753.00425	1800.74125	1397.749	1804.82225000001	2757.92094117647	1479.36250000001	1726.225125	1362.219	1383.46250000001	1718.101	1466.96542857143	1444.674	1364.241375	1368.15525000001	1412.026	1342.649	1804.82225	1310.964	1373.2565	1764.01225000001	1384.47925	1477.336	1350.9765	1196.899875	1423.24875	1326.32500000001	2402.77285714286
69	115.965368796436	115.962407768779	115.971034733182	342.2945	335.662	345.864	12	10	1535.60166666667	2088.39488888888	1909.27	1759.93125000001	1415.08675	1762.246	1480.51575	1484.585	1557.032	1300.021875	1344.79933333332	1545.805	1878.22911111111	2029.222	2125.12288888889	1916.186	1549.88633333333	1831.674	1441.652	1583.36977777778	1796.66025	1437.4931111111	4451.26521428572	2026.791	8320.28792682927	1348.93575	5788.18472222222	1464.05875	1364.07425	1623.21333333333	1960.10666666666	1391.623	1524.18711111111	2054.95133333333	1570.293	1580.49633333333	1430.3905	1396.72225000001	1841.5011111111	1595.62755555555	1374.27675000001
70	115.965589914647	115.962129446176	115.971547055173	524.9565	523.386	531.555	8	8	1402.84375000001	1776.25524999998	1279.492	1774.432125	2201.77657142857	1668.314	1285.74712499999	1198.79375000001	1343.66925000001	1343.70099999999	1291.63649999999	1304.89975000001	1698.71624999998	1572.26175000001	1700.75675000001	1706.87824999998	1306.08	1538.86228571427	836.673333333343	1261.956	1498.74725000001	1276.33275000001	1466.219	1462.197375	1700.80088888889	1273.187	1283.63175	1316.12250000001	1155.98371428572	1398.76275000001	1669.12900000001	1214.13999999999	1234.50250000001	1646.68349999998	1313.006	1289.59600000001	1242.66450000001	1349.79075000001	1240.776	1252.86700000001	1287.323375
71	115.964029585456	115.96247973328	115.971872621828	269.333	259.131	277.524	11	8	1775.27454545455	2350.70836363637	2348.74575	2457.78225	1893.584	2357.93249999999	1844.612	1502.86172727273	843.314454545453	795.795	1791.988	854.9695	2454.53824999999	2261.94463636364	2609.7995	2538.382	1704.98400000001	2299.6435	1641.61881818182	1668.88909090909	2500.83699999999	1639.57827272727	1409.08033333333	2256.84327272728	5373.86220689655	1850.61975	3445.5677826087	1784.5625	1860.936	1675.03636363637	2274.38290909092	1909.82325	1675.16263636363	2196.64718181818	1769.00181818182	1697.73381818182	1616.076	2011.933	2405.7495	1741.733	1733.34927272728
72	115.967453782868	115.964114999961	115.971708638927	536.639	532.568	541.786	7	6	656.663749999988	928.770749999998	1031.4222	1106.917	1086.60428571429	911.083250000004	783.552000000003	686.628249999984	657.041000000003	706.013000000003	818.240499999981	734.518750000008	926.387000000004	937.609750000004	922.306000000004	966.176750000004	673.365000000003	1200.7754	678.466250000003	660.101750000003	942.710999999978	681.507250000017	1235.52275000001	929.447750000004	892.718750000004	673.365000000003	709.073749999983	906.115199999996	832.646399999996	688.668750000003	921.285750000004	721.316749999983	664.182750000003	914.367999999999	682.547250000003	745.802750000003	828.4024	870.396800000001	668.263749999984	729.478750000003	691.729500000003
73	115.964385379444	115.962378589626	115.971575155198	549.948	547.879	558.093	7	6	1253.88724999999	1607.91400000001	1349.83800000001	1411.05514285715	1027.517625	1628.31899999998	1248.939	1052.89799999999	1166.288625	1162.06475000001	1194.85912499998	1173.2875	1532.41550000001	1416.97450000001	1578.32675000001	1594.69350000001	1163.08500000001	1471.04599999999	1268.17074999999	1240.62399999999	1550.77999999998	1259.14275	948.068333333335	1437.67125000001	1577.49975	1177.36850000001	1217.15824999999	2556.85705882353	1045.79285714286	1224.30000000001	1570.22250000001	997.656571428575	1092.90400000001	1553.84074999998	1286.76674999999	1324.28450000001	1098.84771428571	1030.48857142858	1148.80149999999	1183.49000000001	1254.90750000001
74	115.971478574292	115.971423924838	115.971533223745	410.1585	408.124	412.193	2	2	1340.60850000001	2083.35049999999	1818.0855	1928.27250000001	1840.572	1821.369375	1441.789875	1401.8235	1359.1395	1255.92775000001	1626.27850000001	1457.988	1758.911	1810.94375	1854.47625	1903.78649999999	1390.60075	1756.065375	1339.752375	1437.53225	1815.02475000001	1398.90375	1339.58825000001	1878.28024999999	1797.3785	1391.45262500001	1435.667625	1408.102125	1373.42475	1430.3905	1853.4545	1523.332	1294.69725	1846.87875	1423.24875	1485.593625	1381.4185	1318.163	1512.01050000001	1372.23625	1315.10225
75	115.971092219855	115.971065561489	115.971118878221	387.191	383.62	390.762	2	1	1288.50200000001	1688.57285714286	1663.06571428573	1577.36171428571	1402.89285714286	1508.75428571429	1279.43828571429	1250.83885714285	1258.01228571429	1187.61257142857	1472.48800000001	1140.51971428571	1683.47142857143	1619.19342857143	1619.19342857144	1561.03714285714	1313.10771428571	1589.60514285714	1356.93250000001	1312.08742857143	1689.59314285714	1260.05285714286	1286.58028571429	1510.02285714286	1570.93942857143	1259.03257142857	1267.01742857143	1274.33685714287	1295.76285714286	1244.74857142858	1562.05742857143	1238.62685714286	1256.112	1637.55857142857	1316.16857142857	1338.531	1259.03257142857	1241.68771428571	1318.20914285714	1236.58628571429	1223.32257142857
76	116.069179222542	116.065833574029	116.077445442246	58.154	56.108	63.244	75	74	761.442	937.686333333333	1082.39683333333	1350.811	915.196285714285	1119.016	982.581	1311.02125	399.578666666667	518.244666666667	847.897	230.595333333333	1194.81033333333	1514.17466666667	1124.35485714286	1121.25475	1862.02142857143	1894.976	973.171833333334	1520.22571428571	507.022833333334	498.943	323.392833333333	634.647333333333	556.846	179.578666666667	244.84	1140.54633333333	238.758	568.882666666667	642.705	537.627833333334	1375.18466666667	1127.37625	311.150833333333	455.068666666667	1009.965	1393.77533333333	1292.55116666667	1086.655	178.704166666667
77	116.387788629575	116.387788629575	116.387788629575	57.139	57.139	57.139	1	1	3.057	7.14280000000001	6.1212	6.121	5.101	7.1414	4.0808	6.121	4.0768	3.0606	6.122	2.0408	6.12120000000001	7.14140000000001	9.18180000000001	8.16160000000001	10.204	13.2621666666667	3.0642	9.18180000000001	6.12120000000001	3.0612	4.08066666666667	5.10166666666667	8.15360000000001	1.0204	2.04033333333333	4.0808	3.0606	4.0856	7.1414	2.0404	6.12120000000001	6.1224	2.0404	3.0606	9.1818	6.1224	11.2218333333333	5.10166666666667	4.0856
78	117.070161151222	117.070161151222	117.070161151222	57.122	57.122	57.122	1	1	58.102	82.6362	90.7978	112.222	77.5352	91.926	75.406	111.2018	65.2373333333333	42.8484000000001	71.414	39.741	106.1216	133.6462	90.7978000000001	96.919	190.8148	153.03	169.5524	143.8482	34.6868	42.8568	22.4444	42.8484	47.846	19.3838	14.2828	115.2826	31.6262	39.8346	49.9898	31.6448	126.5296	94.8786	53.0573333333333	61.212	79.5756	157.1416	130.5856	98.8624000000001	32.6848
79	117.959920681551	117.958302012104	117.960523212538	451.98	441.76	467.284	25	14	733.595699999998	1001.9346	995.279999999997	949.436999999995	786.093	794.753111111113	701.966399999998	716.601599999998	738.6248	726.3824	825.957	702.9178	920.340666666666	987.650399999998	920.2204	1007.9576	725.3622	921.2406	725.433300000002	750.131200000001	613.696000000002	704.958200000004	740.737799999998	638.698857142857	941.177599999997	727.4026	739.059199999998	743.7258	748.900199999998	763.184399999998	916.694727272726	768.285899999998	729.514499999998	3916.78545238095	775.884	714.14	814.199399999998	773.387399999998	756.6174	824.402399999998	688.650000000001
80	117.959611888527	117.95765899602	117.96109630105	429.516	417.29	438.715	23	12	488.739666666668	645.871000000002	541.1952	537.8876	439.7062	668.287142857142	510.083333333332	525.385833333332	463.155666666665	492.202333333334	560.620500000001	481.125333333332	925.412100000003	588.732333333335	580.000666666671	570.366333333335	457.109333333334	638.728666666668	492.740500000003	434.590999999999	539.6858	493.760666666665	463.15566666667	680.530571428571	592.813666666668	552.955000000001	471.393999999997	429.5042	506.002666666665	497.922666666668	672.368285714285	409.1002	540.776666666663	697.794000000004	490.780333333335	495.800999999999	369.384799999998	416.2416	527.512333333335	489.138833333334	522.410666666668
81	117.959639660111	117.959268755006	117.96184392561	378.532	374.421	381.58	11	10	825.422700000002	1091.079	878.506999999999	910.038222222218	721.768444444444	581.590000000001	760.049	659.135333333337	637.034666666666	690.743100000002	479.556666666663	737.6046	969.284999999998	998.2863	1033.5639	1009.503	673.926222222221	930.130999999996	757.062600000002	763.209333333333	1001.85822222222	726.398222222219	712.7703	783.552000000003	935.134222222221	732.575400000002	668.901333333335	713.212999999999	746.7864	730.08133333333	997.321599999997	731.4834	621.382999999999	957.041399999998	722.789333333337	713.135333333335	656.074333333333	733.539777777774	842.2722	754.553333333335	789.712199999998
82	117.959799912784	117.958553607647	117.960750619161	363.216	357.094	369.337	15	10	452.007666666668	683.623333333335	484.689999999998	523.431000000001	449.893500000003	580.474833333332	495.800999999999	370.405199999998	371.3528	410.107000000002	574.447666666668	470.373666666668	605.057666666668	573.33366666667	608.019333333337	636.688000000001	410.1204	639.749000000002	445.812833333336	449.996399999998	640.769333333335	418.282	514.248000000001	740.761999999999	917.754545454544	517.309000000001	504.044666666663	440.783999999997	528.446333333332	416.2416	576.488333333335	471.394000000001	328.568799999998	608.118666666668	452.9688	503.962333333332	423.438333333334	474.455000000001	562.111833333337	424.4032	496.902333333335
83	117.959813442294	117.957840791446	117.961052915598	410.158	405.052	415.283	11	10	682.528666666664	1038.69933333333	866.168666666668	976.840666666663	731.499333333335	775.934625000004	737.620666666663	715.175777777775	697.832000000001	624.443999999999	789.651999999997	676.40733333333	897.795555555552	908.096666666666	878.537777777779	897.795555555557	696.811777777779	878.411333333329	675.387111111112	740.761999999999	930.543999999999	702.650000000002	652.347999999999	2005.32	907.928999999999	668.245555555557	728.438666666663	744.275555555559	672.326444444441	697.039444444445	680.556857142854	743.20711111111	674.807555555555	870.249555555552	682.528666666668	682.082666666666	671.379333333333	666.277666666666	784.550888888885	719.334999999999	686.684333333333
84	117.960081142849	117.958009874499	117.96058622996	389.776	384.652	392.815	11	7	503.435166666667	782.559142857142	711.139142857142	703.997142857143	617.272857142857	787.150499999998	561.157142857143	554.646857142857	519.325428571428	530.548571428571	605.650666666671	528.508	722.362285714285	695.834857142857	661.176000000002	727.463714285714	540.751428571428	707.483428571425	514.224	566.258571428571	792.762	567.278857142857	512.123666666665	858.661000000002	750.299428571425	526.467428571428	530.548571428571	589.725142857143	547.893428571428	563.743999999997	710.118857142857	575.441142857143	541.771714285714	626.382333333331	612.171428571428	519.773833333334	551.974571428571	573.400571428571	619.313428571428	527.487714285714	515.244285714285
85	117.959728027617	117.959187665776	117.960504365199	344.885	333.611	351.992	15	10	689.670222222219	992.676222222218	742.741999999998	770.760625000003	671.324499999998	1524.84670588235	606.028499999998	709.131666666666	628.311666666664	626.510250000001	873.405333333333	704.029999999999	861.067555555557	842.703555555557	870.795333333335	868.776444444443	701.989333333333	1093.22325	674.366888888886	696.811777777779	829.463249999998	716.195999999997	667.22533333333	867.736333333335	779.566500000001	657.040999999998	689.745333333333	615.663	608.068999999998	695.225333333333	890.750999999999	598.886750000003	634.578222222223	943.301333333332	682.602999999999	713.212999999999	633.575249999998	589.776750000001	796.793555555552	692.278222222221	736.060888888888
86	117.959868714983	117.959183550111	117.960371463098	475.9665	468.309	478.512	10	8	441.7466	526.4232	588.155333333332	579.549333333329	459.719333333332	604.037333333335	439.763666666668	389.7164	388.6962	393.874399999998	425.506799999998	365.661199999998	567.278857142857	475.506399999998	503.4848	575.505600000004	387.676	614.1604	383.2192	329.5246	597.915333333335	374.4134	400.467000000002	438.771999999998	556.118000000003	417.343600000003	422.3628	458.129666666668	507.627999999999	363.262399999998	515.301999999998	454.493333333332	371.3528	542.728666666665	393.874399999998	340.813600000002	436.702666666664	398.950333333331	412.241599999998	376.4538	402.979
87	117.960013502346	117.957813248435	117.961215813605	399.979	397.905	404.027	7	7	683.567500000003	840.788999999995	779.470999999998	803.956999999998	617.251250000003	658.084285714285	561.628571428569	599.760000000002	632.554999999998	540.751428571428	724.377500000003	513.203714285714	978.467699999998	829.463249999998	902.368124999998	866.192249999998	652.959999999998	710.118857142857	556.055714285714	578.481749999998	819.260749999998	645.818249999998	644.251000000001	810.177750000001	931.533900000003	566.258571428571	613.170249999998	635.615749999998	592.262857142854	648.878999999998	744.326250000004	549.934	625.030124999999	810.078500000003	593.785499999998	663.162500000003	619.367625000001	609.089249999998	675.902	588.684249999998	554.015142857143
88	117.96004417298	117.959117487387	117.962591090553	323.4275	316.311	327.511	8	6	669.338666666666	936.564000000002	776.473666666666	831.481111111107	617.234444444442	1550.8	657.613333333337	612.199999999999	628.456888888886	675.387111111108	692.774	605.682000000001	800.874444444446	864.128222222224	869.775666666669	799.974000000001	635.667666666666	821.368333333333	650.901777777779	678.521666666666	854.480666666663	692.92	629.477111111112	920.240444444446	828.420444444441	689.294666666664	711.649777777777	655.053999999999	647.314000000001	643.62	867.736333333335	673.346666666668	636.618666666664	866.168666666668	680.488222222223	672.18	669.265777777775	670.867555555555	833.521555555557	710.074666666668	664.164666666668
89	117.960083274925	117.958536835491	117.961178908477	488.703	484.61	494.819	7	6	710.074666666668	994.824999999999	808.016000000002	797.813777777774	677.427555555553	634.617714285714	697.832000000001	630.497333333331	599.261777777777	687.180444444444	714.155555555552	629.545666666666	893.811999999999	901.385333333335	829.440666666668	860.047333333335	701.454222222221	743.20711111111	640.769333333333	727.893777777781	919.137999999999	650.901777777779	660.083777777775	768.310999999999	830.551333333333	647.911666666666	654.982666666664	676.407333333335	598.870444444442	666.205111111108	799.854222222219	652.942222222219	683.623333333333	891.674222222224	679.467999999997	677.635	616.281333333333	683.623333333333	681.582666666666	672.326444444446	667.297999999999
90	117.959992759586	117.958722284941	117.963117819393	283.617	272.416	288.758	9	5	892.769230769231	1264.73307692308	1190.60930769231	1264.71142857143	931.520857142857	1134.55771428571	913.58846153846	825.055538461541	736.328923076922	721.645000000001	599.928	673.403076923077	1245.76885714286	1118.25723076923	1211.59028571428	1128.88569230769	907.66307692308	781.575333333338	822.306000000002	918.812076923077	1292.22428571429	751.96676923077	799.559384615384	1127.355	1196.79514285714	915.196285714285	831.488076923079	878.466	813.491769230769	953.556153846157	1164.08330769231	908.005384615387	793.440307692307	1134.58215384615	832.571076923077	808.738000000002	825.700071428571	918.257142857142	1135.101	755.990999999999	852.912923076925
91	117.961130892133	117.958405020768	117.969301034433	1070.245	1069.18	1071.2	118	117	917.456666666649	1255.61999999998	1067.93999999998	1190.24166666669	975.119999999983	1271.93999999998	1061.81999999998	827.219999999985	1118.93999999998	804.779999999986	614.039999999989	1079.16000000001	1136.09333333331	1286.21999999998	1182.17999999998	1123.01999999998	856.799999999985	1065.89999999998	629.339999999989	981.821666666648	1237.23833333331	987.359999999982	1151.14999999998	1216.90833333331	1037.33999999998	1067.94000000001	1133.21999999998	920.040000000018	1052.64000000001	975.119999999983	1084.25999999998	1046.51999999998	907.535999999982	1149.54000000001	1008.3857142857	1073.03999999998	1024.07999999998	872.099999999984	524.28599999999	1056.61142857141	1016.29666666665
92	118.036412827137	118.030970074492	118.038190863964	272.405	269.355	272.423	3	3	437.723000000001	584.555499999998	606.077999999996	568.325666666668	460.170333333334	585.128500000001	356.119599999998	527.512333333335	321.405000000001	320.332333333332	624.851333333338	244.895999999999	564.710666666665	563.224000000001	595.874666666668	503.057199999998	414.86866666667	474.485999999998	380.584333333334	433.570833333336	593.736999999998	408.066666666665	461.190666666668	567.305333333335	523.978200000003	460.621333333332	442.752333333336	470.373666666668	372.445999999998	440.553833333336	540.776666666668	418.363999999998	373.807999999999	553.020666666668	405.403166666667	421.397666666668	363.238666666668	492.821000000001	525.471666666668	385.623000000002	342.236
93	118.085490597122	118.083442476898	118.094092429952	78.551	69.383	80.594	70	68	255.0625	384.398625	410.1405	515.289375000001	456.05175	529.149333333333	400.95825	564.19825	630.5145	758.694999999999	574.40075	1016.19163636364	525.42875	557.734875000001	559.097	570.389625	477.828	476.45675	238.7385	463.1935	374.43175	194.891625	192.850875	345.86475	368.31025	196.787625	173.437777777778	481.263	282.601555555556	362.18875	423.0925	327.540375	917.6625	514.206	234.68625	364.219333333333	563.247	824.361999999999	725.423142857142	525.42875	246.9005
94	118.08538344904	118.083694918998	118.093676693468	62.228	58.16	67.319	65	65	9.17485714285716	385.668	396.891142857143	596.867142857143	385.668	675.4055	307.364	692.74975	696.367285714286	726.418000000001	838.674857142857	649.922	449.946	453.006857142858	478.514	432.661714285714	455.047428571429	355.8055	234.632857142857	457.088000000001	278.538	282.421285714286	208.138285714286	334.642	314.248	186.712285714286	105.089428571429	598.907714285714	271.396	250.11	256.091714285714	268.335142857143	1096.80714285714	626.455428571428	239.767142857143	461.169142857143	525.385833333333	843.776285714286	913.696	591.765714285714	216.300571428572
95	119.05313340577	119.051885744579	119.06052918097	301.472	297.912	304.028	4	4	36.7302857142857	33.6694285714286	21.426	12.2417142857143	30.6085714285717	13.2637142857144	51.0142857142857	35.7466666666666	33.7039999999999	27.5477142857145	10.2028571428571	22.4462857142857	30.6085714285714	17.357	15.3042857142857	29.5634285714287	17.3456666666665	17.3302857142858	19.3831666666666	42.8469999999999	19.3854285714287	11.2346666666666	12.2434285714286	12.242	46.9331428571428	16.3245714285714	13.26	54.0751428571428	31.6288571428571	18.3659999999999	51.0583333333334	25.5285714285715	79.6510000000001	46.9331428571428	8.15542857142853	20.4066666666665	71.42	75.5011428571428	46.8937142857141	52.0345714285714	90.7291428571424
96	120.064487894245	120.06181361031	120.071059185526	52.0435	51.006	53.058	10	10	156.1212	185.670333333333	180.7465	193.863333333333	127.525	164.434666666667	129.582333333333	132.621666666667	416.2416	438.772	766.145166666667	573.884666666667	273.181333333333	268.303833333333	279.799666666667	336.666	111.2018	133.772833333333	83.6564	116.4396	106.1216	77.5352	72.4436666666667	92.8351666666667	175.325333333333	70.3938	77.5453333333333	242.839333333333	239.778333333333	170.562666666667	214.235	168.355	254.0796	225.456833333333	140.8152	242.839333333333	282.632333333333	213.249666666667	657.094666666667	302.018666666667	174.4542
97	120.078936558911	120.077764471391	120.0867884897	154.06	152.018	155.097	20	20	596.309999999999	989.723333333331	827.544400000001	1186.61485714286	646.8068	900.954333333331	661.460800000001	1599.334	188.737	750.965333333332	110.2032	707.090999999998	686.652285714285	779.150166666664	692.806333333332	594.7766	806.906	835.516500000001	482.538833333332	1000.7835	572.7904	470.296833333332	394.4304	808.103999999998	641.7058	370.320499999999	308.140666666666	825.503600000001	344.8952	507.022833333332	741.747714285714	479.494	1126.39542857143	642.179999999998	323.128666666666	462.2412	365.2316	835.5438	83.6564	514.2816	280.591666666666
98	121.063287836859	121.061260927563	121.069572969993	120.3985	116.309	121.387	8	8	7.1414	49.9408	51.0199999999999	61.212	379.533	536.670285714285	407.0598	705.096399999999	7.1414	1.0205	9.18225000000001	6.1212	70.29375	152.2035	98.9642500000001	83.6605000000001	255.0625	285.67	116.3085	261.1712	19.3838	4.0768	6.12299999999999	11.22275	37.7104	14.2828	12.243	44.8447999999999	56.11375	45.909	60.1918	36.7829999999999	476.4334	268.32575	40.808	87.7629999999999	281.630399999999	291.1275	45.91125	305.0398	177.5148
99	121.064735725884	121.062125669495	121.073079729157	552.986	548.871	555.073	98	95	612.12	1794.57088888889	1847.36357142857	1822.25580000002	1777.3626	2242.63	1056.979	2560.38933333333	676.856699999996	967.1496	664.215299999998	750.8672	871.364666666666	2004.85119999999	1712.04930000001	1488.762	739.681250000003	613.200300000005	303.006000000001	426.485399999999	1225.28688888889	513.210900000004	735.790200000002	2254.61700000001	696.864899999998	602.6427	212.2016	1461.9466	1006.02338461539	857.9882	966.824571428573	1320.8210909091	1485.48399999996	1675.30914285714	419.357000000005	720.2612	698.905499999998	1498.70644444445	337.5207	1728.27092307693	956.021100000008
100	121.066828248251	121.063128196587	121.073266862922	543.816	535.625	547.919	109	98	396.891142857139	1288.54066666667	1132.4775	1194.71274999999	1136.43914285716	1595.72685714284	862.111250000004	2312.07533333333	1993.5685	2696.60334375	1965.00149999999	1985.94000000001	486.659249999995	1167.003	1060.20571428571	1027.39175	555.016000000002	426.464499999996	545.47071428571	324.439500000001	943.808333333332	1777.52869767442	1886.08272222222	965.235333333333	464.230000000003	1548.73950000001	380.553249999996	1223.37966666667	574.903428571431	612.225000000001	604.662333333335	787.729500000001	1927.09125000001	1030.48857142856	616.252571428566	956.007714285721	1170.29292307692	1239.705	1704.48426923077	1023.31075	2692.76315686274
101	122.92479462029	122.921145710617	122.932270671272	48.966	46.914	50.003	85	85	1634.574	2298.811	2501.5304	2459.164	2004.6275	2675.314	2038.7592	1668.9676	1715.2924	1382.43875	1511.9364	2065.8375	2351.561	2583.1464	2361.4768	2401.0012	1603.702	2774.15685714286	1750.6632	1886.59633333333	1870.0266	590.72475	599.4444	1264.4932	1917.976	1237.56325	1239.786	1911.2092	1877.168	1815.2916	2171.4964	1535.401	2037.60566666667	2993.169	1762.9056	2067.9454	2078.1474	2219.225	1720.3944	2011.8344	1870.232
102	123.043563842773	123.043075646768	123.049259351647	237.733	237.698	237.75	3	3	4.08066666666665	10.2033333333333	9.18257142857142	10.2033333333333	8.15657142857143	9.18299999999998	6.12200000000001	6.12100000000001	30.6042857142857	44.8873333333334	22.4473333333334	33.6655000000001	11.2236666666666	5.10166666666665	7.14233333333332	4.07666666666665	5.09666666666666	9.18150000000001	6.12199999999999	12.242	8.16228571428574	7.142	3.06099999999999	7.14233333333332	10.2116666666666	6.12799999999999	6.11599999999999	6.12171428571428	9.18150000000001	3.05799999999999	5.09666666666666	5.09714285714287	4.08466666666665	7.14233333333332	7.14233333333332	5.10166666666665	5.10083333333334	5.10083333333334	8.16266666666665	7.14116666666668	8.16266666666665
103	124.037719501626	124.03642632904	124.045701731547	59.168	56.096	59.185	12	12	7.13439999999999	61.22	84.6876666666667	60.1898333333334	83.6727999999999	132.621666666667	87.7486666666667	77.5453333333333	161.002	281.5752	456.089	372.373	49.9881666666667	67.342	54.0776666666667	64.2852	31.6262	152.029666666667	40.856	99.9991999999999	140.806	25.505	64.2705	140.806	90.7087999999999	14.2856	29.5896666666667	45.9075	69.3826666666667	65.3546666666667	149.989	73.452	118.3432	186.721	24.4848	102.033333333333	80.5931666666666	142.823333333333	173.456666666667	77.5326666666667	45.963
104	124.036240703423	124.034932650449	124.044788238025	132.634	132.628	133.67	9	9	21.426	31.6288571428571	91.8257142857146	62.3013333333332	69.3826666666665	122.245714285714	90.8054285714285	58.1562857142857	63.2577142857145	68.3591428571428	23.4468571428571	63.2577142857143	37.7505714285714	53.0548571428571	25.5083333333333	43.8743333333332	109.170571428571	132.621666666667	83.5345714285714	188.752857142857	85.704	38.7708571428571	47.9556666666666	99.904	55.1417142857143	41.8258571428571	66.3185714285714	44.8946666666668	56.1183333333332	38.7346666666666	59.1268571428571	22.4253333333333	186.398571428571	115.292285714286	56.1157142857143	88.7689999999998	125.284285714286	77.5453333333335	56.1157142857143	77.5453333333331	115.389142857143
105	124.039774821355	124.03899786377	124.046656632921	75.509	69.377	82.646	5	4	15.3042857142857	16.2994285714286	14.2846666666667	24.4868571428571	10.2028571428571	57.088	29.5882857142857	27.5477142857143	135.698	126.604	130.596571428571	137.738571428571	11.2231428571429	18.3651428571428	19.3854285714286	23.4665714285714	21.423	54.0751428571429	26.5274285714286	27.5477142857143	28.5646666666666	26.5237142857143	20.4057142857143	36.7302857142857	26.5274285714286	12.2434285714286	16.3245714285714	17.3302857142857	30.6085714285714	10.2033333333333	36.732	19.3854285714286	87.7445714285714	59.1765714285714	28.568	43.8722857142857	38.7726666666667	44.8873333333334	69.3794285714285	35.7116666666667	75.5011428571428
106	124.115383962532	124.111128226279	124.118088150502	317.804	315.262	319.35	4	4	54.1205714285716	166.446285714285	173.448571428571	228.544	82.6431428571428	108.150285714286	87.6708571428567	284.659714285714	72.4402857142857	68.3591428571428	17.357	14.2719999999999	41.7965714285716	47.9534285714285	42.852	41.866857142857	15.3042857142857	22.4525714285714	9.18257142857142	18.3651428571428	25.5071428571428	7.142	7.142	48.0272857142855	31.6288571428571	4.08114285714286	3.06085714285714	55.0954285714285	11.2231428571429	26.5274285714286	38.7708571428571	24.4868571428571	154.063142857143	64.278	15.3042857142857	11.2231428571429	49.994	66.3185714285714	38.7708571428571	17.357	3.06085714285714
107	124.922743117148	124.921054067929	124.93027479824	48.96	46.937	50.002	11	11	305.0398	428.568	448.91	416.262	394.8948	477.5472	364.2828	158.37125	291.7772	293.832	280.56875	314.2832	359.128	418.3025	429.52525	420.4048	257.0904	530.504000000001	307.1404	321.426	331.58125	86.7212500000001	94.9995	197.19775	333.6054	224.488	187.726	290.77125	351.0176	311.222	386.2215	261.1712	329.5246	533.547166666667	323.4034	341.834	323.41925	276.89425	365.2495	343.82425	292.5104
108	125.022494511092	125.020797914486	125.029614117271	166.306	163.23	167.34	16	16	43.8743333333332	67.3419999999998	56.1183333333332	54.0776666666668	49.9963333333332	51.0166666666668	30.605	35.7116666666668	36.7319999999999	37.7523333333332	73.4639999999998	28.5992	52.0370000000001	56.1183333333332	46.9353333333334	47.9086666666668	86.7141666666668	113.146	76.5125000000001	88.6819999999998	49.9963333333335	31.6303333333333	21.4235	57.1386666666668	55.0890000000001	37.7461666666667	35.7116666666668	35.7466666666666	31.6303333333333	45.9525000000001	42.8470000000001	39.7929999999999	34.6573333333333	66.2566666666668	35.7058333333334	57.0400000000002	41.8268333333332	24.4839999999999	62.2403333333335	35.6766666666666	37.7523333333334
109	125.030497679672	125.02296749805	125.030645447838	148.964	145.886	148.964	3	3	37.7505714285714	58.1074285714285	61.2171428571428	42.816	41.825125	70.3997142857143	43.8722857142857	32.6491428571428	38.7708571428571	33.6694285714286	70.3997142857143	35.71	58.1562857142857	52.0345714285714	61.2171428571428	62.2352499999998	36.7302857142857	45.9128571428573	47.9534285714285	47.9534285714285	56.1157142857143	34.6897142857143	57.0919999999998	51.0142857142857	63.2577142857143	33.6694285714286	36.7302857142857	44.8548571428571	46.9331428571428	36.6994285714286	59.1765714285714	41.8317142857144	44.8925714285714	56.1157142857145	41.8317142857143	34.6884999999999	34.6897142857144	42.8520000000001	69.4279999999999	49.994	39.7577142857143
110	125.03076810169	125.03076810169	125.03076810169	223.444	223.444	223.444	1	1	57.1424000000001	56.122	43.8772	33.6732	34.6868	62.1712	46.9276666666665	31.589	41.7872	19.3838	73.4544	40.856	65.3013333333332	53.0504	39.7878	56.111	44.8448	51.02	28.5656	30.606	64.2726	38.7752	33.6732	49.9898	58.1628	44.836	37.703	39.7878	30.612	37.7474	49.9996	42.8539999999999	19.3838	56.111	47.9024	31.6262	26.5243333333333	30.642	65.2928	40.808	38.7752
111	125.964984856073	125.961913214789	125.967815231491	1071.32	1070.25	1072.32	42	42	515.08799999999	1152.6	758.880000000008	828.571666666681	545.69999999999	658.919999999988	580.37999999999	584.393333333322	547.73999999999	573.23999999999	1352.52	524.441666666658	709.267999999986	688.499999999988	844.560000000016	735.600000000013	610.979999999989	749.700000000011	539.57999999999	574.176666666656	816.000000000006	573.23999999999	587.51999999999	686.46000000001	808.859999999986	610.980000000012	517.13199999999	646.680000000013	526.319999999991	569.15999999999	688.50000000001	589.559999999989	602.783333333322	757.860000000015	551.936666666658	546.591666666656	555.89999999999	552.840000000011	981.592857142839	538.594000000013	542.771666666658
112	125.986423174363	125.983220363727	125.995117528479	44.884	42.833	45.922	130	130	2010.57161538462	3078.09425	3265.2	3570.77777777778	2039.42422222222	2938.176	1975.15022222222	2168.3916	487.719333333333	570.339714285715	582.583142857143	784.599714285714	3272.209	2975.194	3099.77266666667	3034.14088888889	816.3	1356.9325	843.850125	822.350285714286	3754.41777777778	3003.7632	3062.4	3932.1216	3661.57755555555	2892.33	2735.29025	1758.911	1940.5155	2401.7862	3344.57288888889	2280.66577777778	1323.26425	2082.585375	2111.9175	1482.47514285714	878.542875	1205.57604761905	756.684499999999	1107.9915	2415.0501
113	127.038447728233	127.038447728233	127.038447728233	295.855	295.855	295.855	1	1	38.7726666666668	43.8743333333334	38.7726666666664	52.0370000000001	40.8066666666669	43.8671666666669	27.5490000000001	34.6573333333336	239.778333333334	486.619500000003	302.989499999999	476.495666666668	41.8268333333336	55.1519999999999	60.1996666666668	49.988166666667	45.9128571428571	65.3013333333329	49.9963333333335	65.2982857142857	41.8268333333336	42.8539999999997	39.7930000000001	53.0573333333335	51.0083333333336	48.9760000000001	46.9331428571428	38.7726666666668	47.9556666666668	38.7663333333332	64.2810000000001	34.6913333333334	26.5243333333333	54.0776666666668	35.7116666666668	36.7302857142857	27.5489999999998	30.6350000000001	88.7544999999997	24.4839999999999	33.6710000000001
114	127.038349058666	127.037092438971	127.046111721463	58.16	54.066	59.179	14	11	371.124	492.798	462.124714285714	423.418571428571	246.880333333333	282.863166666666	276.465166666666	275.438571428571	196.749714285714	280.578571428571	448.925714285714	206.944	255.071428571429	248.949714285714	219.361428571428	179.549333333333	68.3623333333333	128.541	63.3123333333333	85.694	359.140571428571	203.036857142857	249.97	345.876857142857	285.285	163.245714285714	175.489142857143	196.915142857143	100.9965	135.837333333333	236.673142857143	223.526	86.7283333333333	175.497333333333	130.596571428571	131.598428571429	87.7445714285715	255.071428571429	312.207428571428	112.231428571429	47.9948333333333
115	127.046893498669	127.046893498669	127.046893498669	153.045	153.045	153.045	1	1	66.2805	102.9897	123.4442	109.0437	66.313	92.8382	67.3020000000001	49.9653	61.218	70.4007	141.8217	64.2726	109.1721	80.6511	97.9488	113.250272727273	72.4768	92.8473	72.4413	82.6443	82.5957	74.4819	97.8938181818183	120.3836	95.8988	75.5022	72.4271	68.3199	72.4393636363637	71.379	89.7864	72.4342	68.3601	88.7574	84.6351	88.7637272727274	63.2586	75.5022	133.7248	72.4393636363637	59.1426
116	127.046465331433	127.046465331433	127.046465331433	161.207	161.207	161.207	1	1	43.8722857142857	72.4402857142857	79.5711428571428	66.3092857142856	41.8317142857144	78.5510000000002	38.7708571428573	55.1340000000001	61.2171428571428	64.2780000000002	92.8460000000003	36.6994285714286	59.1765714285714	67.2822857142857	75.5011428571428	89.7929999999998	56.1157142857145	62.3013333333332	39.791142857143	49.917	85.704	59.1765714285714	59.1765714285716	86.6514285714285	84.7429999999999	45.9128571428571	54.1205714285714	48.9737142857143	73.4580000000001	54.075142857143	59.2262857142857	51.0142857142859	43.9091428571428	75.5011428571431	48.9737142857143	39.7361249999999	49.994	49.994	93.8662857142857	59.131	51.0142857142857
117	128.020080512297	128.018295750473	128.029534618927	44.884	42.844	45.917	41	41	305.065428571428	463.209714285714	491.777714285714	498.919714285714	394.850571428572	526.467428571429	388.728857142857	408.114285714286	444.429333333333	436.682285714286	451.986571428572	440.763428571429	458.108285714286	525.888571428572	512.183428571429	513.891	429.490166666667	455.047428571429	288.740857142857	420.357714285714	450.966285714286	353.018857142857	320.638857142857	518.305142857143	466.270571428571	292.822	292.822	533.609428571429	356.079714285714	340.775428571429	529.899	392.128	616.231	582.634125	296.903142857143	424.438857142857	531.615375	551.6775	625.960571428571	531.593666666667	264.254
118	128.052508861988	128.050893576103	128.053088054004	91.834	91.811	92.854	5	5	47.95175	36.729	27.54675	11.231	133.657428571429	17.3594285714286	16.3291428571429	168.347142857143	82.6402500000001	69.3697142857143	6.12171428571429	123.45025	101.008285714286	162.18	122.331428571429	46.9397142857143	26.5274285714286	22.4462857142857	53.092	25.50625	13.26325	5.098125	4.08057142857143	9.17485714285716	23.46575	8.16799999999999	3.06342857142857	31.6288571428572	38.7708571428571	70.3997142857144	25.5071428571429	23.4665714285715	391.776	218.524571428572	75.5540000000001	162.225428571428	266.294571428572	403.012857142857	8.163	154.063142857143	54.0732499999999
119	128.952212071183	128.94921319328	128.960647267792	1078.39	1072.27	1092.73	65	44	1692.19624999999	2879.44785714287	3368.8261904762	2029.80000000002	1626.87624999999	1607.52	1599.31937499999	881.492857142868	1523.79312499999	1061.82	2346.41687500002	1460.63999999999	3149.57432432432	1987.97999999999	2022.65999999999	1535.10000000002	1998.01130434783	2252.15999999999	1515.71999999999	1698.29999999999	2064.47999999999	1553.45999999999	1421.87999999999	1219.92000000001	2144.03999999999	1479.00000000001	1871.25312499999	2390.04102564102	1411.52437499999	1606.49999999999	1538.16000000001	1976.40793103448	744.600000000014	2657.26363636364	1499.39999999999	1532.97874999999	1458.47312499999	1556.52000000002	2334.16937499999	1558.49437499999	1444.454375
120	128.951353787882	128.948523247992	128.959720927074	1099.835	1095.82	1107.99	8	8	416.160000000004	500.819999999991	537.177500000005	485.520000000007	367.200000000004	453.435000000004	358.019999999994	307.450000000004	326.857142857137	239.993750000002	525.300000000007	324.360000000003	513.060000000005	481.092857142848	512.040000000005	498.780000000007	170.339999999997	518.795000000005	317.219999999994	366.179999999993	420.240000000006	328.899999999994	329.459999999994	413.100000000006	497.348750000004	345.780000000005	330.942857142861	354.435714285719	378.420000000004	353.939999999994	516.120000000005	383.520000000004	309.059999999994	480.420000000007	356.999999999994	303.959999999995	365.607500000003	352.920000000005	496.739999999991	343.740000000003	307.019999999995
121	128.961424187048	128.961424187048	128.961424187048	1073.27	1073.27	1073.27	1	1	387.337999999992	645.659999999988	579.35999999999	494.648000000012	315.179999999994	532.439999999991	394.739999999993	397.799999999993	380.459999999993	242.759999999996	530.399999999991	296.237999999995	474.207999999991	644.639999999989	515.099999999991	481.361999999991	370.259999999993	521.219999999991	381.479999999993	444.424999999991	463.079999999992	430.439999999992	213.597999999996	427.379999999992	524.279999999991	307.020000000008	339.303999999993	326.400000000009	304.979999999995	400.859999999993	537.53999999999	347.819999999994	413.774999999992	439.619999999992	425.663333333326	385.168333333326	292.739999999995	273.359999999995	665.321999999987	352.589999999993	393.07666666666
122	129.018467822566	129.016081414829	129.02705568146	90.814	83.66	94.884	31	27	86.731875	87.7414999999999	97.9440000000001	110.268	130.672	127.625	120.3895	193.8475	1237.87533333333	1390.71433333333	128.5515	1105.19822222222	119.36925	175.44	165.186	106.109714285714	64.2757499999999	106.109714285714	108.226	72.446625	197.9285	413.917	296.89275	319.120888888889	141.81475	189.906	149.066	89.7820000000001	85.7115	79.58925	128.5515	156.117375	420.3945	183.78	102.1	173.4425	691.7295	501.963	94.8832499999999	560.185875	103.04525
123	129.03659309863	129.035410379735	129.037784408473	45.8985	44.89	45.917	6	6	153.06	259.1308	400.938600000001	397.956	159.1824	453.0576	180.6108	218.3228	139.7674	149.989	96.9190000000001	152.0098	313.2014	289.7368	386.6558	334.396	160.1714	264.2318	77.5504	164.246833333333	256.1204	159.172	122.568	377.548	325.5076	135.682166666667	94.8786	293.8752	117.346	170.4068	351.3616	214.494	292.7974	416.241600000001	131.623	175.4744	148.9784	284.2828	189.9804	192.8178	95.9175999999999
124	129.036602318173	129.035189879852	129.045155947509	143.873	141.805	144.877	5	5	96.0053333333331	126.521333333333	91.8360000000001	103.1614	97.9520000000002	123.460333333333	110.286	114.165333333333	80.6116000000001	144.863666666667	109.157833333333	176.517666666666	85.6939999999997	150.861333333333	100.9965	66.3216666666665	69.3826666666665	95.9113333333336	60.1996666666665	71.4233333333332	68.4338	58.1589999999999	69.3713333333334	85.7079999999998	117.338333333333	48.9679999999998	66.2566666666665	116.318	82.6335000000001	75.4183333333334	81.6133333333331	84.6876666666669	257.081999999999	192.843	81.6266666666665	79.5730000000001	132.643333333334	236.485333333334	135.682166666666	140.783	166.314333333333
125	130.032467536207	130.032467536207	130.032467536207	92.854	92.854	92.854	1	1	67.3365000000001	62.2352500000001	74.5877499999998	28.5693333333333	72.4377499999998	76.6125	20.4049999999999	79.5795000000001	69.3770000000001	321.378749999999	25.5062499999999	131.61225	95.9035000000001	174.46275	89.6500000000001	115.28825	9.18224999999997	106.106	336.682499999999	12.243	39.78975	22.4125	24.4859999999999	22.4124999999999	48.972	29.5945000000001	14.301	33.66825	92.8427499999997	53.0529999999999	67.3364999999998	39.7897499999999	355.54375	167.567	92.8427500000001	75.4984999999998	384.6154	306.06	25.50625	319.338249999999	13.26325
126	130.048898706024	130.045814835269	130.056923296572	53.052	50.994	61.203	80	78	1516.3144	1917.11685714286	1582.80833333333	1683.47142857143	1218.22114285714	1514.35485714286	1039.67114285714	1904.65116666667	1206.8966	1688.65166666667	751.8874	962.955	1724.712	1561.9262	1893.955	1672.32633333333	1651.91966666667	1756.36571428572	965.1092	1610.7478	998.824750000001	648.826	561.183333333333	926.419428571429	1020.35266666667	564.244333333333	494.861666666667	1344.73657142857	1037.63057142857	868.133333333333	1143.52	947.951599999999	1976.29342857143	1801.7615	974.372857142857	1209.03857142857	2002.91433333333	1642.66	3030.39	1991.69066666667	1106.996
127	130.04946484612	130.044688840373	130.057922564717	99.962	83.649	114.28	67	61	344.8614	608.4564	516.2718	536.9408	720.312545454545	562.170272727273	517.001727272727	1554.9372	880.547666666667	1179.43527272727	39.7917	948.909999999999	375.6544	660.0694	424.1952	351.1552	2051.79457142857	436.443272727273	995.8128	1214.4627	209.0385	384.6531	254.0547	155.1616	176.4946	318.3024	163.156363636364	461.4468	489.730909090909	361.1862	208.024363636364	312.064363636364	1490.6583	514.528	331.565	607.4355	1348.4768	822.299111111111	99.9894	1389.4449	743.3613
128	130.065110051228	130.062024926358	130.073498323474	206.077	202.993	207.125	110	109	1504.92142857143	2270.13571428572	2179.02514285714	2658.7715	1892.424	2554.706	1779.37828571428	2813.9874	990.662750000001	988.5738	207.127666666666	785.656666666665	2127.764	2535.63187499999	2377.1825	1981.39485714286	1258.21725	1716.12057142857	1273.272	1414.0665	1901.3675	1737.48575	1539.33714285714	1916.417	1536.4965	1468.198	1269.2775	1848.01	1129.45628571429	1344.73657142857	1487.5245	1088.64485714286	1689.534	1780.39857142858	1334.53371428572	1255.97171428571	1533.43575	1833.59604761905	508.043000000001	1441.74975	981.377428571427
129	130.065032861763	130.062379659733	130.072333396282	269.8465	264.249	272.428	20	20	17.3424285714286	47.9534285714285	28.5919999999999	44.8925714285714	57.136	103.135428571428	74.4782500000003	292.781000000001	3386.4237	3952.53654545455	2310.073	4688.04875	30.5828571428572	39.7911428571428	35.7050000000001	24.4860000000001	145.778285714286	174.468857142857	191.813714285716	255.285714285715	38.7708571428571	17.3448571428571	12.2434285714286	20.4057142857144	27.570857142857	19.399	12.2434285714286	37.7505714285714	39.7897500000002	19.4017142857142	27.5670000000002	16.3240000000001	142.94	70.3898571428573	23.5027142857144	57.1280000000002	118.353142857143	44.8925714285714	52.0345714285714	85.6484999999998	86.7850000000006
130	130.064315524312	130.063683950773	130.074125046384	287.709	286.724	291.768	8	8	384.665666666668	630.536571428571	327.4842	241.818999999998	110.195999999999	198.932499999999	71.4933333333332	585.671333333335	99.8946666666673	132.643333333332	21.427	122.44	38.7726666666664	104.074	59.1213333333332	43.8671666666665	21.4234999999999	29.5896666666667	52.0795000000001	106.010666666667	93.9473333333326	10.2016666666666	15.3025000000001	46.9353333333334	64.2704999999998	20.4066666666667	5.10083333333332	114.277333333333	42.8540000000001	37.7523333333334	74.4721666666664	22.4436666666666	157.131333333334	57.1386666666668	18.366	19.3831666666666	74.4721666666664	108.155333333334	24.4639999999999	43.8671666666669	78.5656666666669
131	130.085950072383	130.082804773144	130.093884736255	61.203	57.139	70.386	29	27	268.109714285714	334.614666666667	34.6856666666667	242.839333333334	521.293	640.769333333334	399.970666666667	1008.94483333333	570.4	621.383000000001	509.146333333334	929.480285714286	519.325428571429	689.632666666668	601.898333333334	267.277428571429	671.348	12.232	191.822666666667	639.719142857143	256.103666666667	180.422	141.826333333333	215.290333333334	703.405714285714	140.799428571429	177.509	1684.57033333333	578.4345	419.5625	963.037333333334	809.086571428572	1383.50742857143	1949.69775	395.889333333334	817.1535	731.579	1165.22066666667	919.170166666668	927.370666666668	455.366
132	130.086117490437	130.083791301625	130.092811428771	80.605	72.438	81.614	13	12	466.25425	259.1435	145.89575	253.022	293.832	732.09075	171.402	653.980250000001	615.853500000001	748.3785	561.137499999999	1004.94625	668.2965	1145.038875	842.82975	467.2745	246.030875	110.187	164.26025	221.39425	260.16375	191.807	150.997	187.726	728.547750000001	213.101625	219.35375	1482.353	717.235749999999	405.088875	1213.35375	788.653249999999	1461.963	1830.3285	650.919500000001	1078.40425	1014.1285	1792.57925	1236.6945	1378.526625	637.65625
133	130.072932909456	130.071827236353	130.074038582559	337.6855	337.685	337.686	2	2	12.242	41.8336666666664	44.938666666667	22.4473333333334	11.2218333333333	13.2643333333334	6.12099999999998	36.7320000000001	32.6491428571428	38.7346666666666	21.4234999999999	27.5490000000001	14.2846666666667	10.2033333333334	16.3253333333334	11.2126666666666	6.12200000000001	12.242	11.2181666666666	19.3863333333334	16.3253333333332	6.12171428571428	9.19050000000001	8.15466666666665	34.6913333333334	6.12099999999998	6.12100000000004	24.4880000000001	8.16266666666661	10.2016666666666	18.384	7.14816666666668	16.3245714285714	22.4436666666666	9.18149999999997	8.16266666666669	12.2439999999999	9.18300000000002	12.2439999999999	9.18299999999994	24.4880000000001
134	130.966802512481	130.965169842783	130.975135744422	1082.495	1073.33	1088.6	42	33	1958.25227272728	1228.77857142855	2608.14000000001	2599.98000000001	1133.43333333334	2868.49772727273	2033.76590909091	1918.45454545455	1727.62954545455	1680.96	1436.8	1406.97272727273	2674.61136363637	2649.10000000001	2628.54000000001	2486.84772727273	1789.87727272728	1578.96	1453.12727272728	1976.76	1079.16000000002	1573.86	1660.56	2648.94	1288.71874999998	1432.71818181818	1572.52045454546	1904.34	1531.67260869565	1997.16	2894.97347826087	2110.1872	1791.91818181819	2857.27272727273	1594.26	1400.06363636364	1570.44913043478	2268.48000000001	1507.88272727273	1507.21136363637	1513.68
135	130.966540890714	130.965518967377	130.974413399074	1101.895	1092.71	1114.13	16	12	331.500000000005	434.520000000006	396.780000000006	395.760000000006	308.040000000004	441.660000000006	287.640000000004	301.920000000004	247.860000000003	236.971428571432	242.760000000003	209.100000000003	408.000000000006	437.171428571434	413.100000000006	425.340000000006	286.000000000004	340.680000000009	172.621428571425	282.540000000004	385.560000000005	240.720000000003	229.500000000003	475.672857142864	441.660000000006	255.000000000004	225.420000000003	320.728571428575	436.88923076923	286.620000000004	448.800000000006	267.240000000004	280.500000000004	452.880000000006	232.560000000003	204.000000000003	228.800000000003	315.621428571433	230.520000000003	213.180000000003	204.000000000003
136	130.996711654408	130.995934495369	130.999486955083	68.339	67.342	68.357	3	3	117.332857142857	112.231428571429	191.807	264.24475	89.7851428571428	178.4125	109.262285714286	77.5417142857142	42.8242500000001	38.7695	188.726428571428	36.7251428571429	98.9677142857144	123.45025	123.45025	116.410285714286	30.6085714285715	77.530857142857	23.4468571428571	38.7708571428572	363.476	734.64	821.30125	562.098714285714	187.732571428572	259.152571428572	222.251	72.43775	46.9331428571428	113.24775	145.89575	118.353142857143	46.9331428571429	126.409142857143	85.7040000000001	58.1562857142857	37.74925	49.99225	213.0755	46.96025	35.7100000000001
137	130.99672537139	130.996555242908	131.00022009856	58.154	58.136	59.18	3	3	27.5245714285714	99.988	119.379	137.7225	56.1157142857143	128.541	81.6228571428572	36.732	25.4857142857143	42.852	195.904	22.4462857142857	103.036833333333	82.647	90.8096666666667	96.9271428571429	11.2231428571429	79.5154285714285	19.4017142857143	18.3651428571429	201.005666666667	723.382571428572	849.898	336.71	134.564571428571	258.132285714286	193.863333333333	60.1898333333333	39.7911428571429	62.2911666666667	86.7283333333333	83.6517142857143	32.6491428571429	118.353142857143	79.5822857142857	56.1157142857143	36.726	25.5041666666666	210.188666666667	44.8873333333334	36.7611428571429
138	131.048465749821	131.044989237606	131.053367850512	197.424	194.83	199.955	8	8	68.3567500000003	72.4377500000003	108.2684	88.7617500000004	77.5504000000001	115.28825	62.2352500000003	69.411	2084.20116666667	1041.93050000001	318.318000000001	1348.66033333333	124.4888	80.5997500000003	101.00475	93.8630000000004	186.5136	158.162	74.3870000000004	171.402000000001	99.9796	40.8100000000002	52.0302	101.00475	85.7010000000004	50.0657500000002	77.6530000000003	84.6932000000001	39.7897500000002	68.3567500000003	102.025	91.818	57.1340000000002	119.369250000001	58.1542500000002	48.9720000000002	31.6324	83.6728000000001	22.4455000000001	42.8484	46.9890000000001
139	131.054515717522	131.053509211956	131.056504610326	52.038	49.992	52.049	3	3	122.434285714286	182.631142857143	94.9530000000001	42.852	158.144285714286	188.911428571429	133.657428571429	350.203	165.286285714286	211.209	311.187142857143	139.661714285714	142.74	117.332857142857	169.486	126.521333333333	624.327428571428	416.626285714286	242.828	460.546166666666	62.2374285714286	40.8066666666667	51.0142857142857	76.5214285714286	90.7291428571428	28.5646666666666	39.7911428571429	115.292285714286	74.4808571428572	67.3954285714286	82.7010000000001	81.6228571428572	271.396	176.484714285714	72.4436666666667	96.9271428571429	218.341142857143	204.057142857143	417.296857142857	179.570285714286	112.137142857143
140	131.052465859106	131.052465859106	131.052465859106	97.951	97.951	97.951	1	1	9.18245454545455	34.7078181818182	14.2838181818182	47.9741818181818	35.7095454545455	40.8109090909091	36.7101818181818	129.574636363636	70.3988181818183	47.9528181818182	7.14190909090909	80.6015454545454	28.5803636363636	24.4865454545455	31.6148333333333	22.458	104.067818181818	19.3748181818182	55.1241818181818	85.6570909090909	10.1981818181818	20.4054545454545	18.3645	7.14509090909091	4.08109090909091	18.3649090909091	12.237	28.5852	27.5473636363636	25.5068181818182	12.2367272727273	21.4161818181818	81.6218181818182	27.5743636363636	16.3243636363636	45.9368181818182	124.528727272727	91.8245454545454	11.223	74.5197272727273	43.8482727272727
141	131.128613423877	131.1263099835	131.13771870343	45.9075	44.874	50.995	54	53	29.58725	44.8925714285714	12.2434285714286	36.7302857142857	166.306571428571	224.462857142857	102.028571428571	154.192571428571	313.21675	403.012857142857	445.864857142857	273.398285714286	36.7302857142857	75.5011428571428	31.6288571428571	20.4057142857143	1386.55063636364	1687.44755555556	1153.997	930.392	18.3651428571429	173.448571428571	84.743	22.4651428571429	19.3854285714286	21.426	24.4834285714286	11.2231428571429	99.988	10.2028571428571	25.55	10.2116666666667	174.46275	222.422285714286	87.7445714285715	132.618571428571	433.621428571429	148.169285714286	415.547	99.988	161.10075
142	132.04728303436	132.046251641775	132.050651421948	92.3465	91.817	92.855	4	4	25.50625	74.4782499999999	64.3230000000001	30.63	19.387125	88.8270000000001	51.0285714285715	25.5071428571429	13.26325	91.8225000000001	20.4057142857143	37.74925	83.67075	149.97675	137.649375	92.854125	42.8505	95.9068571428573	65.3440000000001	37.74925	35.7100000000001	19.372875	16.3222857142857	60.1578750000001	68.3567499999999	18.378	22.4651428571428	51.0142857142858	70.3972500000001	38.7708571428572	66.2756250000001	45.9128571428572	26.5265	187.864	66.3650000000001	45.91125	152.022571428572	12.2434285714286	34.69275	151.002285714286	37.74925
143	132.046582099067	132.046582099067	132.046582099067	220.377	220.377	220.377	1	1	18.366	21.4235	17.3456666666667	13.2637142857143	14.2823333333334	24.4640000000001	16.3226666666667	7.14116666666668	8.16266666666669	15.3042857142857	14.284	7.14816666666668	17.3456666666666	15.305	13.2621666666666	11.2236666666666	17.3428333333334	19.3863333333334	14.2823333333334	11.2236666666667	19.3831666666667	13.2643333333334	13.2637142857143	17.3286666666667	19.3691428571428	20.3885714285714	16.3131428571429	15.305	15.3042857142857	13.2643333333334	24.4640000000001	9.18300000000002	14.2846666666667	25.5041666666667	11.2126666666667	14.2846666666667	18.366	13.2643333333334	9.18257142857142	15.3042857142857	13.2621666666667
144	132.051281496592	132.044519311792	132.056444127952	303.019	298.943	304.022	7	7	179.5552	130.5856	4.08159999999998	8.16266666666669	431.601000000001	666.168833333331	501.016399999998	1310.15683333334	7.14980000000004	21.427	16.3232	17.3434	7.14116666666671	8.16319999999996	4.0808	11.2126666666667	8.1616	2.03800000000001	4.08159999999998	5.10199999999998	5.101	3.06419999999998	4.0808	7.1414	5.10083333333336	4.08159999999998	4.08559999999998	5.10200000000003	1.0202	4.0808	6.12839999999996	5.101	6.12840000000003	7.1414	3.0576	4.0808	6.1212	5.10200000000003	7.14279999999997	1.0202	8.1616
145	132.053031824344	132.046763128774	132.056612906486	186.714	183.652	196.894	7	7	12.2434285714286	74.4704285714285	8.16228571428574	4.08057142857142	164.26025	12.2434285714286	176.509428571428	587.190857142857	68.3591428571428	8.16228571428571	31.6288571428571	45.9449999999999	5.10142857142857	9.18257142857142	14.272	5.10142857142857	216.452	8.16228571428571	4.08114285714286	236.706285714286	13.2637142857143	9.18257142857142	7.148	9.18257142857142	6.12171428571428	4.08114285714286	7.142	219.361428571428	9.18257142857142	74.4808571428571	11.2231428571429	40.8457142857143	854.879714285713	2.03914285714286	69.3794285714285	73.4605714285714	5.10071428571428	458.108285714286	173.448571428571	5.10125	6.12171428571428
146	132.100369212285	132.097473072522	132.109623605331	119.379	115.278	125.502	85	50	282.5954	468.625	463.170800000001	478.4738	438.686	613.1402	434.6265	780.554	1592.666	1989.39	1220.3984	1812.00436363636	591.136	770.399500000001	666.1906	488.6758	551.016	592.76525	848.8064	787.687	453.989	1030.840875	822.2812	601.918	643.777750000001	676.425750000001	477.477	905.035666666667	804.9378	481.6288	633.57525	406.915200000001	1396.304	904.961750000001	485.639	688.668749999998	1042.586	1076.7664	633.627	1122.39085714286	533.721500000001
147	133.060951231789	133.058879267836	133.070168094359	51.018	49.98	58.147	16	15	76.5107142857143	75.5011428571429	60.2586666666667	43.8722857142857	48.9737142857143	39.7911428571429	29.5882857142857	62.2897142857143	206.097714285714	182.609833333333	376.485428571428	118.353142857143	88.6902857142857	77.5417142857142	74.5434285714285	74.4808571428572	265.274285714286	238.947428571428	241.807714285714	185.882666666667	64.2705	24.484	39.7911428571428	57.176	62.2287142857143	26.5286666666667	15.3042857142857	24.484	51.0142857142857	45.945	52.088	35.7	79.5822857142857	78.562	41.8268333333334	60.1968571428572	110.178	47.9478333333333	333.633428571428	85.704	62.1851428571429
148	133.056502697515	133.056502697515	133.056502697515	302.005	302.005	302.005	1	1	18.3651428571428	37.7505714285717	14.284	28.5669999999999	22.4462857142857	25.5071428571428	45.9128571428571	126.604000000001	9.18899999999999	9.18257142857142	8.1554285714286	12.2434285714286	11.2231428571429	14.2840000000001	11.2231428571429	11.215875	9.18257142857142	15.2935714285714	27.5477142857145	13.2748571428572	14.284	17.3570000000001	25.507142857143	12.2434285714287	8.16228571428571	10.2028571428571	11.2310000000001	5.10142857142857	10.2028571428571	8.16228571428571	7.14700000000005	7.14699999999999	10.2114285714286	12.2434285714286	8.1554285714286	7.14100000000002	9.18128571428574	9.18257142857142	11.2137142857143	10.2028571428571	5.10142857142857
149	133.100143864783	133.100143864783	133.100143864783	384.63	384.63	384.63	1	1	18.3497142857143	33.6694285714286	29.5634285714284	59.2262857142859	22.4462857142857	37.7505714285714	22.4462857142857	52.0345714285714	7.142	11.2152857142857	13.2637142857143	9.18257142857142	37.7505714285714	57.136	34.69275	31.6288571428571	37.7505714285717	65.289142857143	30.6342857142856	57.136	53.0548571428571	37.7505714285717	42.8504999999999	79.6491428571425	54.0297142857145	31.6244285714287	22.4462857142857	57.136	16.3245714285714	20.4028571428572	31.6288571428571	38.7708571428571	48.9325714285716	37.7505714285714	19.3854285714286	16.3245714285714	13.2637142857143	37.7505714285717	15.2925	25.5071428571428	12.2434285714286
150	133.976815710447	133.97632285114	133.980642687098	1069.23	1069.18	1069.27	6	6	491.639999999991	734.399999999987	558.95999999999	627.303333333321	499.799999999991	578.33999999999	617.099999999989	465.119999999992	507.960000000005	487.559999999991	123.419999999998	492.659999999991	501.80199999999	629.340000000012	550.79999999999	627.299999999989	436.559999999992	569.15999999999	564.060000000011	598.739999999989	655.909999999987	432.479999999992	655.859999999988	587.578333333324	458.999999999992	428.399999999992	637.499999999989	433.186666666658	502.859999999991	551.81999999999	422.279999999992	505.919999999991	472.259999999992	424.129999999992	496.946666666659	545.69999999999	483.479999999991	471.239999999992	145.076666666669	527.35199999999	498.573333333324
151	134.04621006715	134.045355360599	134.049098433905	52.032	49.997	53.035	7	7	127.525	163.232	140.921	126.521333333333	3.0612	193.876	3.0612	4.0808	72.4342000000001	136.724666666667	132.626	46.9384	189.596	156.111	174.6594	212.2432	5.10100000000001	79.6692	31.6324	14.2996	154.070333333333	70.3915	95.9113333333333	176.4946	190.7774	103.036833333333	120.399333333333	112.236666666667	163.264	3.0642	161.344333333333	5.099	2.0404	174.4542	164.273666666667	124.4888	400.991	5.10083333333334	840.617333333334	302.9895	101.933333333333
152	135.11613607228	135.11493700309	135.125742490273	614.203	606.063	622.416	19	11	83.6634285714279	927.744999999994	510.124999999995	944.172750000004	351.986250000002	723.357250000003	462.189428571425	596.867142857138	351.009	503.000857142861	143.860285714287	347.673857142854	467.290857142853	537.671750000002	487.696571428567	245.888857142859	336.682500000001	88.7617499999991	74.4808571428565	165.280500000001	283.877714285715	282.609250000001	82.6431428571422	362.201428571431	101.008285714286	54.0751428571424	77.5390000000003	220.374000000001	55.0934999999995	226.495500000001	48.9737142857139	302.030999999996	2427.312	431.58085714286	56.0685714285712	341.747857142855	299.953500000001	696.855142857137	184.687875	114.255999999999	61.165714285714
153	136.061613318526	136.061613318526	136.061613318526	73.464	73.464	73.464	1	1	18.3651428571429	6.11325000000001	8.16228571428571	13.264875	7.142	7.137375	8.16199999999999	12.243	109.170571428572	145.921285714286	120.3895	123.454571428571	6.1215	6.1215	7.14175000000001	5.10125	13.2637142857143	10.2028571428571	12.2434285714286	12.2434285714286	6.12685714285714	9.18257142857142	6.12225	6.12149999999999	4.08114285714286	2.04057142857143	6.1215	10.19625	3.06075	8.16228571428571	5.10142857142857	1.02028571428571	12.2434285714286	5.10142857142857	6.12171428571428	3.06075	10.2028571428571	10.2028571428571	15.2925	10.2028571428571	6.12171428571429
154	136.062036354449	136.062036354449	136.062036354449	58.154	58.154	58.154	1	1	18.3375	13.2665	13.26325	25.50625	11.22275	17.34425	5.10124999999999	24.486	53.99375	74.4782500000001	83.6604999999999	58.15425	18.3636	15.30375	11.22275	11.22275	33.66825	72.4377499999999	4.087	30.6075	20.405	6.1215	8.16200000000001	15.30375	13.247	2.041	2.0405	31.62775	5.10124999999999	19.4085	20.405	13.26325	35.70875	18.3645	3.06075	4.081	9.18224999999999	35.70875	14.2835	12.225	10.2175
155	136.074793430797	136.060652389793	136.075377866748	114.28	110.188	118.339	3	3	36.732	52.037	36.732	77.5417142857142	32.6506666666667	52.0285	35.7116666666667	89.7013333333333	209.134166666666	244.88	147.948333333333	263.246	45.915	59.1213333333333	45.915	35.7116666666667	119.379	86.7283333333333	80.6063333333333	165.294	61.22	81.6266666666667	95.9896666666666	131.623	84.6876666666667	77.5453333333333	68.2953333333333	56.177	31.6303333333333	36.7302857142857	73.4519999999999	45.96	108.137666666667	53.0053333333333	34.6913333333333	49.9881666666666	67.2822857142858	77.4566666666668	40.8133333333333	72.4402857142857	35.7058333333333
156	137.058495876157	137.057515159624	137.06316240557	293.3325	288.713	295.878	6	4	9.18224999999997	18.3644999999999	18.3651428571428	17.3448571428571	15.3042857142857	26.5274285714286	14.284	24.4709999999999	553.043250000001	1197.0465	533.656125000001	707.033250000003	13.2637142857143	21.4439999999999	26.5274285714286	18.3625714285715	46.9372499999997	55.0954285714285	48.9719999999999	60.1947499999998	14.284	18.3667499999999	14.2835	18.35325	20.4057142857143	17.3448571428571	10.2025	8.16228571428571	5.10142857142857	12.243	17.34425	10.2028571428571	20.39	16.3240000000001	9.18224999999997	13.2648749999999	9.18257142857142	12.2537142857143	12.2434285714286	9.18224999999997	11.2145
157	137.965846959491	137.96231765235	137.975301292996	1071.27	1070.22	1072.36	126	126	775.128750000007	995.519999999982	1124.04000000001	997.935714285727	752.759999999987	1111.79999999998	791.519999999986	716.917500000006	1031.94214285714	751.740000000003	1349.46000000001	760.919999999986	1018.18625000001	1093.43999999998	1115.88000000001	811.783333333338	704.820000000007	1103.64000000001	844.560000000004	823.271428571413	938.399999999983	810.899999999986	820.973333333318	930.97428571427	1142.39999999998	855.780000000004	772.139999999986	674.220000000009	692.580000000002	758.879999999986	1093.43999999998	739.499999999987	752.792857142843	979.200000000014	768.242222222209	817.909999999985	954.479166666667	706.86000000001	1353.99333333334	678.154285714293	855.779999999985
158	138.053723651894	138.050813573755	138.063039957019	57.641	54.067	60.195	20	20	9.176625	5.10125	8.162	10.2025	5.101875	9.189	9.183375	7.14175	15.2925	3.06085714285714	9.18225	8.156	8.162	9.18225	10.2025	8.163	36.729	12.252	98.016	45.916875	10.20375	8.16228571428571	4.081	10.2025	9.169875	0	3.061125	9.18225	6.12225	9.19575	15.30375	9.18225	35.70875	19.38475	6.12171428571428	5.10125	21.42525	81.62	46.93725	20.405	10.21
159	138.053405824506	138.052995620342	138.05381602867	202.0185	202.007	202.03	2	2	6.1212	12.2424	15.303	19.3838	25.475	40.808	33.6732	55.0908	23.4691999999999	41.8282	11.2244	17.3434	19.361	35.707	28.5656	31.6324	32.608	39.7878	23.4646	40.808	10.192	27.5454	32.6144	9.1818	10.216	21.4242	16.304	75.4948	56.122	28.5656	19.3838	17.3468	294.895599999999	131.6058	51.01	88.7748000000001	195.8784	173.434	135.6866	201.9996	52.0404
160	138.091208088587	138.089454270066	138.100504979388	120.3905	117.342	120.402	12	12	5.10166666666667	13.2525714285714	15.305	15.305	131.7305	169.367428571429	142.84	286.700285714286	3.0605	5.10142857142858	3.0605	3.06085714285714	20.3885714285714	52.0782857142857	19.4021666666667	36.726	81.6114285714286	89.785142857143	61.2171428571429	99.9739999999999	7.14233333333333	5.09666666666667	2.04066666666667	9.17485714285716	18.3497142857143	5.10071428571428	5.10142857142857	14.2706666666667	20.4066666666667	12.242	18.3522857142857	11.2328333333334	162.111857142857	90.8054285714287	33.6694285714286	52.037	101.013	125.624	44.8925714285714	121.300666666667	119.373428571429
161	138.127918961412	138.125663411283	138.135625445654	363.215	359.128	364.241	20	20	125.501	317.308857142859	320.369714285714	369.343428571428	207.118	319.349428571428	177.529714285714	590.745428571428	359.140571428571	324.450857142857	67.3388571428576	65.2434285714288	167.326857142857	129.558142857143	228.512000000001	223.442571428571	31.6022857142858	30.6085714285714	10.2033333333333	25.4892857142857	91.8257142857142	10.2028571428571	16.3245714285715	70.3997142857143	69.3697142857139	11.2231428571429	8.16228571428571	168.347142857143	40.777142857143	77.5417142857142	47.9534285714289	58.1562857142857	498.919714285714	174.476999999999	42.8460000000001	52.0345714285714	101.008285714286	237.726571428571	76.5214285714291	71.42	10.2028571428571
162	138.97791129296	138.97277408522	138.987069830194	1071.24	1069.2	1080.42	91	90	1033.24199999998	1252.55999999998	853.740000000017	1214.99	971.039999999983	898.620000000009	778.259999999986	1082.21999999998	853.739999999985	634.439999999989	1007.75999999998	921.289999999985	1276.3888888889	1061.81999999998	1311.71999999998	1078.13999999998	1091.39999999998	1042.43999999998	781.320000000021	814.533999999984	1095.47999999998	849.659999999985	963.899999999983	999.600000000004	1158.71999999998	1089.36000000002	989.295999999981	974.100000000026	1012.85999999998	840.479999999985	1325.99999999998	1064.87999999998	783.873999999985	1242.36000000001	1165.60888888887	725.219999999987	793.559999999986	974.099999999983	904.469999999982	909.579999999982	917.999999999984
163	139.002414710499	139.000133472485	139.010643086535	90.813	83.66	93.874	23	21	94.8910000000001	109.163777777778	121.406444444444	110.256	85.7546666666667	121.499	94.8806666666667	48.976	1030.883	1183.58666666667	376.462	769.722500000001	125.487333333333	108.12	124.399333333333	113.257	81.6266666666666	122.506666666667	89.8382222222222	88.7690000000001	238.7268	343.590222222222	274.439777777778	328.296888888889	173.456666666667	179.676444444444	206.219555555556	64.281	66.3216666666666	90.8096666666667	139.770444444444	156.111	173.456666666667	91.88	89.8382222222222	83.6673333333333	438.743333333334	288.722888888889	349.745666666666	424.458666666667	84.6784444444445
164	139.043783043476	139.037367367403	139.046572248357	237.7415	235.675	238.743	8	8	282.619142857143	441.783714285714	392.81	400.972285714286	297.673142857143	421.378	284.659714285714	272.416285714286	240.759333333334	269.317714285714	576.461428571428	228.544	412.541714285714	430.560571428571	406.073714285714	430.198857142857	258.934857142857	432.601142857143	335.674	278.538	430.560571428571	283.652666666667	321.39	393.830285714286	438.009	298.173714285714	320.145428571429	307.106	325.471142857143	310.925714285714	422.102571428571	288.498285714286	242.998	424.438857142857	312.207428571428	289.558285714286	271.396	292.781	625.435142857143	305.065428571428	324.450857142857
165	139.988879952379	139.985041478297	139.99776585599	1070.23	1069.16	1077.39	115	113	1073.09999999998	1648.31999999997	1285.19999999998	1312.73999999998	1084.25999999998	1459.61999999997	1061.81999999998	1151.81333333331	1495.31999999997	1245.41999999998	1194.41999999998	1257.65999999998	1450.76666666664	1739.09999999997	1421.87999999997	1448.39999999997	1017.95999999998	1364.75999999998	1081.20000000002	1150.39666666664	1839.05999999997	950.639999999983	1101.09999999998	1334.01666666664	1336.19999999998	1138.31999999998	1296.91799999997	1189.32000000003	1203.59999999998	1119.95999999998	1242.35999999998	1128.11999999998	1187.17666666664	1198.49999999998	1098.48199999998	1125.05999999998	1260.71999999998	1093.44000000002	1670.42500000003	1202.87999999998	1276.01999999998
166	140.95423195601	140.950249658872	140.963776026645	1072.3	1071.23	1075.32	130	129	1102.12142857144	2103.24000000001	1685.04000000002	2069.56700000001	1361.70000000001	1664.63999999997	1079.15999999998	1342.76111111112	1998.19052631578	1078.14000000002	2154.24000000002	1493.98727272728	1590.36428571431	2435.76	2469.42000000002	1596.49285714288	1010.81999999998	1706.46000000002	1231.13999999998	1198.94749999998	1755.41999999997	1198.50000000001	1252.56000000001	1690.14000000002	1491.23999999997	911.880000000018	1424.45000000001	1192.38000000001	1247.46000000001	1330.08000000001	1670.76000000001	1127.10000000002	1189.75625000001	1504.50000000002	1098.01999999998	1107.03499999998	1248.18571428573	1327.02000000001	1845.39874999997	1722.84875000002	690.203999999989
167	140.964674005276	140.961406577223	140.964786634869	42.855	42.844	43.852	3	3	255.041666666666	537.690571428571	476.473428571429	515.244285714286	250.990285714286	340.775428571428	305.022714285714	199.985333333333	881.8675	1153.94314285714	858.030250000001	516.264571428571	315.268285714286	309.146571428571	365.262285714286	274.469666666667	214.26	278.551	162.225428571429	210.178857142857	356.079714285714	126.515428571429	183.78	224.436666666667	309.146571428571	112.231428571429	180.590571428571	244.868571428572	179.570285714286	257.076	237.931833333333	181.767666666667	170.363857142857	182.639666666667	124.474857142857	135.698	151.002285714286	196.256	319.617714285714	154.063142857143	100.9965
168	140.993625910309	140.989625141241	141.002454460511	1070.1	1069.16	1076.42	71	69	1658.16499999997	2234.81999999996	1292.33999999998	1705.07000000001	1558.55999999997	1749.29999999997	1569.77999999997	1432.07999999997	1261.73999999998	1362.71999999998	1943.09999999997	1057.73999999998	1303.04999999997	2319.47999999996	1510.61999999997	1407.59999999997	1574.87999999997	1639.14	1271.94000000002	1568.75999999997	2146.07999999996	1194.41999999998	1309.67999999998	1171.71799999998	1562.63799999997	1220.93999999998	1542.23999999997	1405.55999999997	1556.51999999997	1421.87999999997	1251.53999999998	1606.49999999997	1447.37999999997	1285.19999999998	1183.30333333331	1263.77999999998	1233.17999999998	1080.17999999998	1358.81666666669	1307.81999999997	1524.89999999997
169	140.995505343925	140.993991884749	140.996221761234	35.714	28.566	39.789	13	10	1065.5325	659.135333333333	1508.05266666667	1543.66346666667	1116.763125	3288.36905128205	1096.76875	1019.5625	1469.7299375	1597.12425	2028.06466666667	1184.5828125	1483.56466666667	1476.86346666667	752.9445	1480.38275	1093.373	1482.6956875	1179.409	1037.2764375	1508.017	1091.9514375	1055.003125	1467.1195	1402.86666666667	1117.4405	1092.7056	1078.84466666667	1122.275	1049.83725	1501.348	1074.32325	1009.02725	1401.394125	1126.356	991.0875625	1163.94	1073.36875	1849.1466875	1084.96866666667	1065.141
170	141.016981823812	141.016981823812	141.016981823812	70.397	70.397	70.397	1	1	276.497428571428	428.16	457.088	316.244285714285	211.199142857143	370.052571428571	166.450166666667	134.684	250.779428571428	269.355428571428	751.985666666667	224.462857142857	447.853166666666	320.369714285714	440.763428571428	352.977666666666	287.720571428571	450.966285714286	288.740857142857	289.761142857143	433.924999999999	240.787428571428	220.350857142857	245.900333333333	444.844571428571	216.300571428571	318.084	223.411285714286	270.375714285714	246.909142857143	394.850571428571	236.673142857143	155.083428571428	440.454857142857	291.760857142857	234.665714285714	164.243	242.828	1062.319	175.489142857143	256.091714285714
171	141.017897848205	141.017897848205	141.017897848205	60.2	60.2	60.2	1	1	197.80725	252.00175	298.969875	370.381	80.59975	411.149555555555	111.220875	102.025	205.81275	145.89575	889.633777777777	157.1185	404.019	256.103666666667	324.430666666667	410.19075	147.93625	330.318	228.536	115.302375	210.1715	123.374625	142.846666666667	215.266888888889	237.5435	147.93625	128.562	113.24775	161.1995	120.478	222.44175	113.24775	129.57175	285.67	174.46275	141.81475	134.673	190.78675	1433.56833333333	87.892	155.192
172	141.957992664476	141.955615918751	141.958970473985	1168.71	1164.49	1169.29	14	14	377.399999999993	0	619.139999999989	531.419999999991	304.704999999994	833.536000000019	0	0	0	356.999999999994	466.139999999992	331.499999999994	647.242499999987	0	591.004999999988	763.979999999986	329.245000000012	640.559999999989	0	0	0	0	0	0	0	366.054999999993	366.299999999994	363.119999999994	384.539999999993	0	597.719999999989	344.759999999994	0	647.699999999988	0	0	0	344.759999999994	0	350.717499999993	0
173	141.957006489765	141.95411636945	141.966822702409	1077.36	1072.25	1084.51	139	117	8749.76700000004	12597.7785714286	15138.4261538461	13289.1221739131	8080.31900000003	8586.86636363638	9006.35739130436	8314.84000000002	8035.05909090911	8584.32000000001	7951.5504761905	7817.28000000003	13504.1941666667	12037.0199999999	14622.72	13621.7839130435	8257.0768	13800.6	7880.51999999999	8353.79999999994	12462.3459999999	3677.10000000005	8123.28000000004	15553.74375	8830.14000000001	8192.20909090911	9560.32812499996	9073.92000000002	8330.14714285717	7727.51999999995	14478.6920833333	8126.34000000005	3812.76000000005	14251.3888	7991.69999999994	7972.65695652175	8014.82000000002	8444.58000000003	7827.00695652174	8607.66666666667	8785.12888888888
174	141.958274317152	141.955623743315	141.96864152566	1115.19	1104.93	1126.43	129	84	962.880000000019	1869.65444444446	2074.68000000001	2153.22000000002	884.340000000017	2377.90900000001	930.239999999983	1257.66000000001	1200.54000000001	1408.62000000001	1464.72000000001	1143.19333333334	1859.46000000002	1345.37999999998	1579.43500000003	1417.80000000003	5028.00941176468	2269.93000000001	826.200000000016	1221.96000000001	1594.25999999997	1241.42545454546	1395.36000000001	2510.81600000001	1926.83666666663	4972.49999999998	1498.99111111112	1384.67000000001	1312.74000000001	1239.30000000001	1230.11999999998	1487.16000000001	1223.99999999998	1588.3214285714	788.459999999986	1156.68000000001	1290.30000000001	1109.76000000002	1371.90000000001	2281.73999999999	1380.05999999998
175	141.958037003227	141.955707034194	141.967830636161	1099.86	1095.69	1103.99	47	44	1635.06000000002	1958.40000000003	2518.38000000003	1989.74285714288	1569.78000000001	2371.7571428571	1343.33999999998	1281.12000000002	1244.40000000002	1383.0142857143	1466.76000000001	1327.02000000001	2799.90000000002	2577.63500000002	2382.72000000002	2277.66000000002	1359.66000000002	2258.3785714286	1470.81714285712	1389.24000000002	1895.15999999997	1302.54000000002	1441.26000000002	2347.02000000003	4321.1875	1404.54000000002	1767.66000000001	1493.32857142859	1522.86000000002	1270.91999999998	2236.86000000003	1423.92000000002	1225.01999999998	1986.96000000004	1346.39999999998	1222.98000000002	1238.99285714287	1491.24000000002	1407.59999999997	1800.30000000001	1244.40000000002
176	141.95855482498	141.956185031809	141.968814417646	1136.48	1127.38	1145.79	81	61	655.860000000013	1307.63999999998	1574.55333333334	1140.36000000002	652.844999999987	1586.10000000001	847.620000000009	876.180000000006	773.086249999985	717.042857142866	965.940000000007	844.560000000006	2516.73400000003	1494.30000000001	1129.14000000002	1402.50000000001	559.97999999999	1555.15222222223	884.340000000006	575.064285714293	2042.03999999999	776.219999999986	937.379999999983	1551.42000000001	1462.68000000001	794.580000000008	951.660000000007	929.220000000009	888.366666666672	818.021249999985	1742.15999999997	962.880000000007	734.278750000007	1830.9	813.981249999986	727.129999999986	833.340000000006	505.920000000014	938.399999999983	921.060000000006	864.959999999985
177	141.958405414529	141.956251700426	141.969276428223	1152.905	1146.76	1164.12	56	45	799.638750000007	835.528571428582	1149.54000000001	862.920000000012	630.360000000006	1186.25999999998	593.640000000008	427.700000000009	548.50714285715	584.460000000008	781.320000000008	576.300000000006	1029.18000000001	1263.78	800.699999999986	800.700000000016	547.740000000008	1124.04000000001	613.020000000009	598.740000000008	1302.54	515.100000000007	634.440000000009	1068.96000000001	749.699999999987	633.285714285722	770.100000000008	645.659999999988	623.983750000006	537.540000000007	1039.38000000001	673.003750000006	538.55999999999	1005.72000000001	580.380000000008	528.360000000007	544.680000000008	539.580000000008	655.860000000009	653.820000000007	524.280000000007
178	142.963152385079	142.962152901342	142.963336673546	1075.42	1075.37	1078.47	3	3	1212.3	1762.325	1963.5	1893.12	1020.47619047619	1888.86136363637	1176.58409090909	1077.6	1126.58181818182	1206.66	1094.97095238096	1089.36	1906.20909090909	1806.20454545455	1819.68000000001	1846.20000000001	1133.725	1798.26	1234.75	1156.68	1798.04090909091	1145.46	1220.94	1951.26	1880.88	1153.1380952381	1173.52272727273	1291.32	1197.52636363637	1176.06	1847.02272727273	1210.25909090909	1159.23636363637	1847.06190476191	1167.9	1088.825	1106.17272727273	1092.42	1104.62363636364	1189.87523809524	1110.78
179	142.990783787532	142.988820810787	142.995506286621	157.114	154.047	157.131	4	4	123.350857142857	197.935428571428	157.124	181.458285714286	129.576285714286	189.773142857143	120.292571428572	130.688	123.454571428571	129.576285714286	230.584571428572	102.014285714286	198.927857142858	177.529714285714	196.887571428572	189.773142857144	111.307166666667	173.594285714286	159.164571428571	134.583428571429	188.594285714286	147.941428571429	149.982000000001	174.468857142857	184.645857142857	154.063142857143	125.583	104.069142857143	143.860285714286	142.84	182.784571428571	127.535714285714	102.028571428571	194.748375	151.002285714286	137.738571428572	153.042857142857	127.535714285714	219.361428571429	115.276142857143	121.414
180	142.992471084238	142.991808405182	142.993133763295	1069.23	1069.23	1069.23	2	2	811.203333333318	1163.81999999998	733.379999999987	772.139999999986	687.479999999988	825.179999999985	741.539999999987	595.679999999989	655.859999999988	642.599999999989	977.159999999983	613.019999999989	853.09166666665	1231.13999999998	863.939999999985	758.879999999986	811.919999999986	680.339999999988	688.499999999988	651.779999999988	1124.03999999998	636.479999999989	742.559999999987	771.896666666654	744.794999999986	642.599999999989	648.719999999988	750.720000000015	688.499999999988	623.219999999989	719.099999999987	772.139999999986	613.019999999989	725.383333333319	649.48399999999	618.119999999989	632.399999999989	643.619999999989	760.367999999985	648.79333333332	657.899999999988
181	143.034260999091	143.034260999091	143.034260999091	145.886	145.886	145.886	1	1	132.637142857143	180.422	200.972833333333	150.1115	105.077166666666	161.212666666666	137.8575	106.020571428571	132.621666666666	134.684	213.249666666666	103.036833333333	161.186333333334	197.935428571429	171.388	196.892166666667	90.7948333333335	186.721	137.745	132.637142857143	156.0855	138.742666666667	133.663666666666	167.307333333334	189.746571428572	134.684	148.944333333334	105.077166666666	117.338333333333	137.61	204.066666666667	139.785666666666	99.9926666666664	152.004833333333	128.562	121.419666666666	120.399333333333	113.257	205.0535	134.662	131.6015
182	143.960535954385	143.95430389526	143.969898598197	1072.28	1070.3	1089.65	175	131	1312.84166666669	2464.31999999996	2395.97999999996	2322.54000000002	1358.64000000003	2169.53999999996	1261.73999999998	1271.45624999998	1909.43999999997	1988.99999999996	1884.96000000003	1865.58666666664	2514.32166666662	2272.55999999996	1683.00000000003	824.159999999985	1838.03999999997	1693.20000000003	2234.82000000001	2164.91166666663	2552.03999999995	2181.77999999996	1956.49166666663	1656.47999999997	1885.55714285717	1869.66000000004	1876.80166666663	1899.24000000005	1821.71999999997	1534.07999999997	2015.52000000001	1282.13999999998	1535.20714285711	2083.85999999996	1834.0183333333	1923.7983333333	1861.49999999997	1326.00000000003	2248.07999999996	1849.2166666667	1825.87166666664
183	143.959543591236	143.956089295555	143.969005780157	1160.055	1143.67	1169.26	130	77	2159.34000000002	2620.22500000003	2913.23000000002	2879.46000000002	1977.77999999996	2872.38555555557	2525.72909090909	2083.62777777779	2379.65999999996	1706.46000000003	4516.56000000002	2443.92000000001	3191.58000000001	2939.63999999995	2040.00000000004	5724.24000000003	2125.95333333335	2326.62000000003	2161.37999999996	2126.69999999996	2824.37999999995	2252.16000000002	2283.77999999996	2889.66000000002	2828.46000000002	2311.85888888891	2230.10666666668	1694.21999999997	2175.66000000002	2082.83999999996	2788.65444444446	1465.73999999997	1877.82000000002	2879.46000000002	2280.72000000002	1792.14000000003	1769.70000000002	3429.23999999999	4146.73222222214	2264.40000000002	1356.19400000003
184	143.959592033835	143.956465355356	143.969164831631	1129.37	1116.15	1142.77	143	106	11433.9768421052	4828.57687499998	10381.8142105263	10665.8310526316	1781.94000000002	17132.7747619048	9514.55999999996	1414.74000000003	11175.2523076923	2162.40000000002	21080.34	7945.8	16166.6259322034	15473.6210526315	13273.26	6298.9292	7443.84	10246.0842105263	8090.64	7381.6554054054	10599.1447368421	7782.64216216216	2476.56000000001	4728.71999999998	17331.84	9902.14208333334	13692.5371875	7718.29078947368	13187.6693548387	8131.44358974363	13421.2180392157	1578.95999999997	2190.96000000001	5221.01263157897	10036.8095833333	10811.8869090909	8053.92	1612.62000000002	27230.9957746479	8181.6075	10128.4904
185	143.960599635312	143.956100693778	143.969519949617	1104.89	1090.68	1115.14	77	63	1421.38666666667	2565.29999999995	2804.79199999999	1224.00000000002	1674.84000000001	2110.38000000001	1415.76000000001	1545.29999999997	1695.72999999997	1855.15700000001	2134.86000000003	1445.34000000001	1875.78111111112	1994.23000000001	1214.82000000002	1882.92	1549.87800000001	1925.39285714288	1541.22000000001	1500.42000000001	2174.64000000001	1737.06000000001	1532.04000000001	2134.86000000001	2174.64000000001	936.360000000018	1494.90666666668	1414.2388888889	1499.40000000001	1296.42000000001	2159.41500000001	1569.78000000001	2012.21181818182	1885.98000000001	949.620000000025	1484.10000000001	1696.90200000001	1211.41428571426	2881.50000000002	1488.18000000001	1465.74000000001
186	143.965611242291	143.963204698386	143.968554679384	78.551	77.533	83.655	4	4	1455.94771428572	1742.648	1593.76066666667	1449.89366666667	1541.59775	1623.94971428571	907.948333333333	828.510666666667	1081.50285714286	807.278500000001	2199.47933333333	918.245454545455	1614.92383333334	1409.738	1591.72	1596.82166666667	979.360000000001	1620.02466666667	1159.04457142857	1136.65133333333	1739.38416666667	1160.06485714286	1044.82133333333	1678.17416666667	2013.02371428572	1141.92	1310.91416666667	965.308666666667	1043.801	1193.79	1640.10733333333	1322.136	793.912285714286	1669.18742857143	1165.16628571429	819.327666666667	626.484666666667	551.459333333333	1944.75533333333	576.488333333333	935.645666666667
187	144.070273953988	144.068568485281	144.071979422694	265.782	265.269	266.295	2	2	11.2233	11.2222	9.1881	13.2639	17.3451000000001	20.4160000000001	17.3451	40.8119999999999	576.1305	702.9178	344.252999999998	798.85575	17.3348999999999	10.203	14.2842	12.2364	12.2364	23.4668999999999	16.3248	18.3744	11.2233	11.2222	11.2233	11.2166999999999	13.2639	6.1254	7.14210000000002	9.18270000000003	8.16239999999998	8.16639999999998	6.1254	5.10400000000001	15.3045	10.203	6.1254	15.3045	16.3248	13.2639	12.2436	14.2758	16.3344
188	144.977497720609	144.977497720609	144.977497720609	1069.2	1069.2	1069.2	1	1	466.139999999992	818.039999999985	483.479999999991	532.722499999989	435.539999999992	620.159999999989	441.659999999992	413.909999999992	483.479999999991	512.039999999991	741.539999999987	438.599999999992	541.61999999999	758.879999999986	564.05999999999	507.959999999991	438.599999999992	492.659999999991	426.359999999992	440.639999999992	798.659999999986	405.959999999993	446.613999999991	486.364999999992	487.559999999991	450.839999999992	458.892499999993	394.739999999993	421.259999999992	416.159999999993	472.259999999992	370.259999999993	331.499999999994	450.922499999991	496.539999999992	441.659999999992	403.919999999993	380.459999999993	678.299999999988	382.414999999992	462.965999999991
189	145.050419556467	145.048531102338	145.058302031472	112.245	110.176	113.271	5	5	61.212	72.4342	81.6266666666667	80.5931666666666	41.8364	65.3056000000001	44.8448	53.0504	41.8282	34.6936	108.1412	44.8888	60.1918	88.6704000000001	69.3736	90.7978	49.9898	60.1918	45.918	63.2524	95.8956666666666	42.8568	44.9416	63.178	66.313	54.0706	41.779	52.0914000000001	40.816	52.0302	86.6320000000001	53.0504	53.0608	76.425	56.111	42.8568	50.9666666666667	39.7488	85.6968	53.0504	47.9494
190	145.055000242312	145.052467125689	145.057533358935	57.1275	56.095	58.16	2	2	292.5965	246.909142857143	61.26	9.18257142857143	185.6855	65.3531428571429	192.672	156.103714285714	158.041875	26.5274285714286	420.298857142857	164.128	89.7851428571429	41.8317142857143	56.1157142857143	7.142	51.0142857142857	16.3382857142857	22.4651428571429	39.793	4.08114285714286	119.373428571429	22.4462857142857	41.8434285714286	121.246125	62.2374285714286	47.9534285714286	151.002285714286	20.4057142857143	109.338714285714	61.2171428571428	151.002285714286	66.3185714285715	59.1682857142857	112.231428571429	85.704	49.994	170.387714285714	294.862571428572	33.6411428571429	22.4656666666667
191	145.939809043577	145.931957883251	145.94087214135	1077.885	1072.24	1078.39	4	3	727.260000000019	804.780000000022	715.020000000019	700.739999999988	824.160000000008	729.30000000002	518.16000000002	700.070000000018	691.560000000018	592.620000000016	593.639999999989	734.40000000002	777.240000000021	747.660000000028	673.199999999988	739.499999999987	657.900000000018	779.280000000021	552.840000000021	724.200000000019	808.860000000022	654.840000000018	773.160000000021	658.920000000018	741.972000000019	441.659999999992	697.680000000019	540.59999999999	559.034000000014	722.160000000019	743.58000000002	589.560000000016	635.460000000017	674.219999999988	723.180000000019	605.880000000016	780.80800000002	551.81999999999	565.080000000021	509.999999999991	677.280000000018
192	145.954331013434	145.952107401392	145.955905138156	94.887	93.858	97.933	8	8	768.2859	941.7369	836.673333333333	961.677333333332	588.713099999999	886.0544	618.957899999999	241.819	719.3115	673.397999999999	1666.02288888889	696.7966	850.400444444445	833.5851	939.1437	1009.0767	714.209999999999	961.153999999999	800.935499999999	734.184	1030.42444444444	745.4007	700.968999999999	1135.9458	10102.7859327731	739.7175	951.8466	579.928	730.534799999999	707.014	1015.6212	685.589333333332	255.9447	660.946444444444	610.0796	557.083799999999	246.920666666666	274.499555555556	1446.7854	257.264	666.8838
193	145.95404401138	145.952576195879	145.954246438068	121.417	119.382	128.553	7	4	561.157142857143	817.581714285714	728.484	737.666571428571	499.269	706.037714285714	469.331428571428	435.296	484.771428571429	441.783714285714	1095.7485	433.621428571428	860.5635	740.328571428571	711.636999999999	892.718749999999	511.163142857143	773.376571428571	522.386285714285	531.568857142857	795.822857142857	499.52	658.061249999999	802.964857142857	777.933	531.494428571428	589.725142857143	471.041999999999	657.040999999999	552.994857142857	739.707142857142	457.930666666666	319.081142857143	708.078285714285	543.812285714286	590.724749999999	408.114285714286	431.943428571428	890.709428571428	516.949875	508.102285714285
194	145.953307680137	145.95287108708	145.953775931693	1118.19	1116.17	1118.26	3	3	776.220000000008	1107.03500000001	813.959999999985	1144.43999999998	801.720000000008	938.528750000008	691.560000000007	719.981250000006	881.280000000009	899.640000000009	1818.65999999997	832.320000000008	942.480000000009	903.806250000008	1144.44000000001	989.399999999982	721.140000000007	977.336250000009	828.240000000008	760.920000000008	1008.78000000001	703.800000000007	793.560000000008	1004.48750000001	908.912500000008	690.539999999988	815.999999999985	656.663749999988	759.900000000008	841.500000000008	1032.24000000001	816.000000000008	775.128750000007	1043.45999999998	612.750000000005	748.680000000008	718.080000000007	696.492499999987	1700.38125000002	683.400000000007	769.001250000007
195	145.954670866921	145.943048081956	145.964686601188	1069.27	1069.16	1076.35	76	75	1432.37666666664	2081.81999999996	1579.97999999997	1463.50399999997	1528.97999999997	1500.41999999997	1546.31999999997	453.768000000011	1610.57999999997	1820.69999999997	1721.75999999997	1395.35999999998	1696.9883333333	876.179999999984	1558.55999999997	1598.33999999997	1553.45999999997	1549.37999999997	1767.66000000002	1415.75999999997	2076.71999999996	1422.89999999997	1681.97999999997	1587.58166666664	1223.95666666664	1521.83999999997	1537.13999999997	1458.59999999997	1494.29999999997	1396.37999999998	1498.37999999997	1526.93999999997	1360.67999999998	1419.83999999997	1644.60833333331	1586.09999999997	1415.75999999997	1357.61999999998	1689.36599999997	1568.76999999997	1638.7533333333
196	145.954134630455	145.952171079574	145.957914260798	139.788	135.694	154.059	13	10	1500.80373913044	2026.74	1936.47763636364	1795.27652173913	1403.87895652174	1919.64	1402.19686956522	1263.51065217391	1382.45347826087	1280.7547826087	574.353833333332	1450.81095652174	1960.00465217391	2017.05573913044	2014.58586956522	2056.84591304348	1384.494	1965.02243478261	1495.82991304348	1417.14234782609	1837.51118181818	1510.37217391304	1483.08	2028.78	2009.91391304348	1534.47234782609	1574.81286956522	1456.93252173913	1595.756	1491.94195652174	2077.82856521739	1481.4187826087	1244.1347826087	1915.02965217391	1522.92491304348	1450.81095652174	1305.93391304348	1282.14	2236.98365217391	1321.29413043478	1451.52186956522
197	145.953996413413	145.951998682806	145.956244182587	108.147	106.107	110.188	7	7	1039.19472727273	1224.98181818182	1061.112	786.651299999999	782.549181818182	972.319909090909	647.584545454545	634.326909090909	835.1343	871.312909090909	2000.75481818182	918.245454545455	1277.2904	1339.92163636364	1385.53036363636	1207.9168	906.002181818182	1572.24027272727	1055.98227272727	870.292636363636	1260.8115	749.920499999999	929.991272727273	1328.70463636364	1463.07109090909	893.758909090909	917.754545454545	558.1041	1084.10890909091	913.079	1382.75018181818	1026.86536363636	689.704363636364	1123.83963636364	942.732	884.028545454545	659.1138	629.5251	1959.94390909091	573.0714	904.981909090909
198	145.96118250791	145.953348371021	145.964530960886	37.748	25.516	39.799	9	8	1848.21605	2685.298	2491.48263157895	2594.04410526316	1905.2666	2425.13425	2244.52380952381	1814.0463	1857.42	1889.5041	3250.37631578947	1874.19925	2512.90815789474	5520.34145833333	2469.126	2472.06575	1867.62	2581.359	2007.852	1897.293	2396.03994736842	1771.2189	1881.4332	815.208285714286	2496.6741	1783.4553	1900.7502631579	2365.77095652174	1927.25225	2400.74312903226	2442.9	1190.09733333333	1949.7933	2447.6997	1865.1084	1750.24325	1882.52989473684	1879.8531	3092.41763157895	1813.56878947368	1805.8425
199	145.954042958513	145.953381079042	145.956231722268	79.597	73.458	85.707	11	10	1546.73345454545	2005.89295454545	1826.28818181818	1720.17981818182	1223.634	1766.16763636364	1179.75054545455	932.529272727273	1122.4695	960.803772727273	3079.18309090909	920.286	2102.78209090909	1759.57840909091	2037.48463636364	2005.85618181818	1357.32545454545	2134.98109090909	1351.86136363636	1530.40909090909	2133.96054545455	1215.14481818182	1352.88163636364	2060.95090909091	2189.50527272727	1307.98963636364	1741.14	1246.44	1373.28709090909	1441.64536363636	2125.68	1569.529	844.785818181818	1739.1775	1309.00990909091	1085.57018181818	846.826363636364	750.920727272728	2371.99136363636	809.076272727273	1290.645
200	145.953322882908	145.950860009179	145.963105753728	1149.89	1141.67	1169.24	13	8	1323.93769230769	1552.73846153846	1716.66	1545.05666666667	1245.42	1549.38	1372.90384615385	1306.65384615385	1442.34692307692	1513.68	2425.56000000001	1260.72	1776.51923076923	1796.22	1751.34	1470	1332.12	1837.02	1277.04	1324.98	1769.7	1198.38307692308	1072.02	1664.64	1632.21	1100.58	1341.3	1208.7	1197.36230769231	1217.88	1869.66	1281.06538461538	1340.28	1748.28	1400.46	1387.2	1349.46	1181.16	2827.44	1265.82	1327.02
201	145.954723428065	145.951114877393	145.962523990207	1131.465	1123.31	1138.61	10	6	546.71999999999	693.711666666679	763.979999999986	671.159999999988	586.49999999999	832.319999999985	587.520000000011	598.739999999989	710.058333333346	848.639999999985	1906.34111111113	602.819999999989	641.579999999989	838.440000000016	833.339999999985	722.159999999987	605.879999999989	833.339999999985	664.020000000013	597.720000000012	947.579999999983	660.959999999988	377.801666666675	894.979999999983	962.879999999983	619.331999999988	557.93999999999	476.339999999992	612.999999999988	632.400000000012	879.239999999984	703.799999999987	647.700000000013	787.439999999986	558.960000000011	656.880000000013	734.399999999987	549.77999999999	1409.64000000003	417.997999999992	636.480000000012
202	145.961426780897	145.961370456986	145.961483104809	14.794	13.261	16.327	2	2	1206.98263636364	1705.896	1704.76636363636	1721.29963636364	1342.67890909091	1761.93218181818	1345.19157142857	1122.33	1371.24654545455	1369.206	2244.6	1282.48281818182	1683.45	1555.9575	1676.30809090909	1594.68627272727	1263.09763636364	1700.79463636364	1357.378	1153.41436363636	1702.83518181818	1352.88163636364	1369.938	1717.119	1657.94318181818	1343.69918181818	1204.544	1296.53554545455	1271.71327272727	1288.60445454545	1726.20354545455	1198.82045454545	1246.10672727273	1706.00372727273	1356.54654545455	1325.33427272727	1321.25318181818	1290.97472727273	1975.1072	1313.091	1359.41763636364
203	146.060953449401	146.060953449401	146.060953449401	92.854	92.854	92.854	1	1	118.349	361.1685	412.484	168.465	414.2215	430.862	361.1685	585.623499999999	331.58125	341.78375	31.631625	474.474375	539.088	728.458499999999	614.833875	493.801	287.7105	587.663999999999	356.329	259.1435	172.443375	34.66725	42.8505	64.283625	257.103	108.1465	67.3860000000001	398.19	380.55325	345.855333333333	389.49675	298.93325	1101.06	873.976000000001	365.47325	593.7855	1154.89155555556	1216.138	149.97675	887.593333333333	388.71525
204	146.062776909928	146.059424679778	146.072492765504	143.8535	138.761	144.894	48	48	354.344833333334	650.866333333334	492.78075	453.323999999999	315.268285714286	378.526	276.923285714285	603.642666666666	1377.3375	1474.324	919.320333333335	1317.18885714286	429.540285714286	741.124571428571	408.114285714286	287.720571428571	312.207428571428	327.511714285714	208.114	337.675166666667	278.772	87.7445714285714	85.704	159.172	350.994666666668	139.779142857143	64.224	588.704857142857	249.97	284.420571428571	321.345	106.109714285714	1469.279625	924.346500000001	258.132285714286	460.148857142857	1210.05428571429	1219.23657142857	1118.194	1312.14866666667	1377.50625
205	146.059728968558	146.057883517377	146.069119333162	156.095	154.047	157.131	15	15	23.4468571428571	27.5444999999999	12.244	21.4059999999999	38.7708571428571	32.649142857143	25.4857142857144	58.1562857142859	734.639999999998	868.263142857146	334.653714285715	736.646285714288	32.6445714285715	58.1562857142857	43.866142857143	23.4676666666667	63.3108571428574	63.3123333333331	54.075142857143	79.5822857142857	21.4059999999999	72.4436666666665	74.4808571428574	51.0142857142859	90.8054285714285	52.0345714285714	69.4280000000002	42.8469999999999	114.258666666667	22.4462857142858	103.137833333334	25.5071428571428	172.436333333333	220.227428571429	125.389714285715	166.287166666667	274.456857142857	126.515428571429	95.9068571428575	285.640000000001	89.7851428571428
206	146.063204937671	146.061086969584	146.072101903224	91.834	83.671	99.996	35	35	204.05	362.18875	418.3025	133.751	417.333375000001	366.539	292.81175	562.142444444445	360.14825	365.2495	43.8695555555556	519.30725	552.000333333333	748.843111111111	628.114666666666	525.471666666666	246.893777777778	609.139	392.064	216.293	174.46275	30.58875	49.99225	69.3373333333334	263.2245	91.8899999999999	57.1759999999999	345.855333333333	409.12025	311.17625	409.906	304.026222222222	1178.331	932.505	419.631	671.379333333333	949.969125000001	1262.01488888889	893.281090909091	1417.55166666667	353.0065
207	146.062029890694	146.061270424352	146.062789357037	59.678	59.174	60.182	2	2	30.58	78.5656666666667	142.846666666667	124.480666666667	107.135	182.639666666667	45.915	206.107333333333	70.3225	91.83	42.847	43.8671666666667	170.395666666667	176.517666666667	175.468666666667	156.111	83.6536666666667	128.436	101.112	143.867	64.281	37.7461666666667	26.5286666666667	37.7461666666666	65.2373333333333	18.366	21.427	214.27	85.708	99.0531666666666	89.7893333333333	85.6939999999999	328.547333333333	273.404666666666	98.9723333333333	182.639666666667	221.412333333333	122.44	31.6303333333333	200.181333333333	68.4293333333333
208	146.165585316346	146.161451268552	146.173898542132	43.876	42.833	46.942	86	86	862.181666666667	1424.3388	1394.7501	1970.1993	1335.47088888889	2295.45	1789.5185	2375.6343	64.232	86.72125	16.324	152.013111111111	2077.27527272727	2100.7977	2000.8083	1941.579	847.82775	808.066285714286	484.61875	873.3768	1061.03111111111	736.6566	410.442	747.238909090909	1082.45577777778	754.985	546.854	1763.96422222222	1268.2329	991.6344	1194.1335	731.977333333333	2085.33422222222	1725.19577777778	1208.0352	1172.363	977.519250000001	1234.03911111111	719.726666666666	1068.20175	1462.0899
209	147.042948207253	147.042939590915	147.04295682359	220.3945	217.334	223.455	2	1	19.3831666666667	56.1091666666668	45.9075000000001	24.4839999999999	26.5286666666666	44.8873333333332	35.7116666666666	24.4879999999999	52.0369999999999	95.9113333333331	59.1793333333332	30.5799999999999	32.6506666666666	34.6913333333334	47.9556666666666	43.8743333333332	28.5693333333333	54.0688333333332	27.5489999999999	26.5286666666667	48.9759999999999	35.7058333333332	19.3831666666666	28.5133333333333	44.8506666666666	33.6709999999999	26.5286666666666	28.5693333333334	31.6251666666666	25.5083333333333	51.9859999999999	30.6049999999999	35.7116666666666	43.8743333333332	24.4639999999999	29.5896666666666	49.9963333333332	24.4839999999999	58.1589999999999	46.8893333333332	35.7058333333334
210	147.045533632183	147.041508679949	147.053843279791	292.834	280.556	296.926	15	15	72.4342	149.998799999999	192.811499999999	220.3632	19.3863333333334	227.534333333334	81.616	14.2688	1174.30775	1472.27228571429	1021.306	1502.02880000001	136.733599999999	186.733199999999	156.0906	161.1916	15.3059999999999	137.727	123.4442	25.505	85.7080000000002	68.3667999999997	63.2524	87.6512000000001	93.8767999999995	79.5729999999998	51.0699999999997	167.307333333334	75.4948	17.3467999999999	124.4644	19.3838	10.192	185.6764	78.5554	107.141999999999	145.907666666667	25.5291666666667	76.5300000000005	143.8482	57.1312
211	147.074993873357	147.070572393748	147.085352404364	53.04	49.986	59.18	95	82	1270.315	1372.12416666667	926.047000000001	900.912285714286	678.521666666667	755.645714285715	607.098333333333	1311.985	3261.8991	3012.55216666667	3765.276	1569.77333333333	1070.3	1319.0755	1266.04	971.357333333333	1774.02842857143	1509.53066666667	2527.72088888889	1585.87183333333	431.6292	208.1208	298.9772	516.204333333334	457.680666666667	160.1714	227.5492	619.3828	763.209333333333	443.2876	549.8878	509.146333333333	1323.37233333333	1000.7835	277.5488	867.340000000001	1685.3704	1047.88233333333	4198.946	1481.45485714286	915.361333333333
212	147.933464760722	147.933464760722	147.933464760722	976.4	976.4	976.4	1	1	286.713666666666	398.950333333333	342.832	375.441777777778	230.444666666667	356.883333333334	262.368444444444	260.151	219.347777777778	188.638333333334	1001.85822222222	177.634666666666	366.060333333334	396.866444444445	372.381111111112	391.765333333334	258.995333333334	353.035333333333	173.343333333332	284.673	427.240333333334	162.215333333334	187.741333333335	344.872666666666	350.727111111113	196.924333333333	217.307333333331	306.1	211.186	235.081	369.348599999999	284.300999999998	248.934222222223	365.279333333333	218.351333333333	156.111000000002	219.343	251.138666666666	945.746000000002	193.842222222223	166.205666666667
213	147.933377224466	147.933377224466	147.933377224466	1001.9	1001.9	1001.9	1	1	140.897999999999	188.726428571431	198.955714285713	181.534571428572	125.424857142858	186.816857142856	148.940857142859	130.578285714285	111.18	80.6458333333333	611.151142857138	117.365714285714	203.065285714287	218.432857142857	204.02857142857	221.370999999999	125.512714285715	187.68	122.314285714286	130.633142857143	217.168714285716	95.9202857142861	105.045285714286	174.615428571429	170.316142857143	86.6999999999998	106.183999999999	165.101142857143	106.065142857143	120.292571428573	161.295428571428	152.892857142857	144.84	220.258285714287	93.8925714285715	103.063285714286	87.7937142857138	165.355714285714	600.864142857149	88.8994999999996	101.885714285715
214	147.933510564989	147.933510564989	147.933510564989	985.582	985.582	985.582	1	1	170.3734	255.8192	196.8986	222.142000000001	146.9088	197.9188	135.6866	139.602999999998	136.733599999999	139.648666666669	642.851999999997	94.8972000000016	201.9996	195.8784	247.178799999999	212.2016	149.124400000002	224.253333333337	106.121600000002	162.2118	191.6096	110.203200000002	115.418199999999	210.1612	196.8986	105.204200000002	113.2422	166.2926	102.060000000001	155.0704	222.396333333337	166.325200000003	155.907000000001	206.0804	110.0736	102.02	100.880999999998	151.019200000003	603.9584	102.04	108.162399999999
215	147.933697994172	147.933697994172	147.933697994172	1012.11	1012.11	1012.11	1	1	166.260000000002	209.099999999999	179.520000000002	189.720000000002	136.679999999999	196.645555555555	126.634999999999	144.839999999999	108.12	121.247777777777	572.537500000006	109.14	147.899999999999	206.039999999999	188.700000000002	201.960000000002	121.38	183.600000000001	118.175	147.899999999999	174.419999999999	114.24	94.8599999999996	158.099999999999	174.419999999999	88.7400000000009	85.5749999999998	140.932499999999	114.379999999999	104.04	190.532222222221	140.759999999999	134.639999999999	158.293750000001	102	83.6399999999997	122.399999999999	127.500000000001	559.293749999998	91.8000000000006	74.3687499999998
216	147.933844563565	147.933844563565	147.933844563565	1024.35	1024.35	1024.35	1	1	174.230000000001	261.818750000003	196.080000000002	222.360000000002	106.340000000001	184.620000000002	179.740000000002	174.633750000002	114.240000000001	94.8600000000007	656.663750000006	96.900000000001	181.560000000002	267.240000000003	176.460000000002	197.880000000002	136.680000000001	176.460000000002	98.940000000001	157.080000000002	226.440000000002	90.7800000000009	95.880000000001	190.973750000002	205.020000000001	110.160000000001	119.486250000001	151.79375	113.096666666668	133.783750000001	200.940000000002	175.440000000002	150.775000000002	186.095000000001	108.120000000001	103.020000000001	114.115555555556	117.300000000001	661.980000000007	115.260000000001	114.240000000001
217	148.055384396623	148.055384396623	148.055384396623	53.035	53.035	53.035	1	1	966.176750000001	1315.10225	1273.1005	1229.40125	966.176750000001	1514.051	941.690750000001	1412.026	857.010000000001	600.927249999999	1096.76875	734.580000000001	1316.225	1333.46675	1311.02125	1359.99325	677.446	907.313999999999	620.312	722.377250000001	850.888499999999	479.5175	495.962999999999	720.296499999999	1004.94625	678.466250000001	468.29475	1137.8575	881.496000000001	776.34	1005.9665	796.42475	1396.72225	1430.3905	862.111250000001	1145.74075	1562.3855	1403.864	2237.40825	1782.37675	584.60325
218	148.06037806401	148.056396609064	148.070902592785	53.058	50.994	67.342	113	108	933.4525	1510.86683333333	1519.248	1495.56433333333	1128.3412	1872.514	898.796200000001	2437.37725	856.968000000001	845.8287	1096.715	783.030857142857	1493.32333333333	1556.77433333333	1534.58133333333	1559.83483333333	693.826666666667	912.422750000001	620.403200000001	670.0384	1142.624	641.684833333334	540.812	813.205666666667	1129.42133333333	630.4836	521.3222	1513.03075	881.625600000001	987.790500000001	1138.275625	858.156400000001	1857.68014285714	1687.63133333333	862.069000000001	1145.9092	1562.13033333333	1556.8252	1535.35083333333	1581.31	643.199333333333
219	149.050226576683	149.045749664307	149.054703489059	844.7415	841.695	847.788	2	2	48.9706666666668	105.082888888889	125.501	94.8806666666668	60.1931111111105	122.36	43.8707500000002	84.6231111111105	111.289	153.05	56.1122222222223	98.9076666666669	98.9723333333332	103.045249999999	136.888444444444	95.9008888888879	48.976	87.7486666666666	69.3297777777781	47.9504444444445	98.1333333333338	64.2809999999999	90.859111111111	80.5536666666668	89.7893333333332	80.6502222222221	66.3577777777777	61.2199999999999	82.5929999999992	65.2942222222223	92.8503333333333	65.2942222222223	59.2115555555555	115.297666666667	98.9615555555557	124.467111111111	84.6323333333325	59.1793333333333	69.3373333333335	113.244666666667	119.300999999999
220	149.93474988917	149.93474988917	149.93474988917	1044.68	1044.68	1044.68	1	1	857.667090909091	1285.65818181818	976.985818181819	1179.33018181818	755.954727272727	996.362363636364	874.140000000002	853.435636363637	661.980000000002	618.230181818182	3548.19236363636	632.512727272727	1056.72	1203.17857142857	1095.67527272727	1175.45890909091	794.863272727274	1012.02036363636	641.355357142859	833.340000000002	1091.20545454546	589.560000000001	619.250363636365	936.693818181818	1060.98909090909	592.831272727273	603.947636363637	886.38	578.34	765.272727272729	1065.06981818182	902.860909090909	812.064727272729	983.455272727273	619.140000000001	605.772000000002	561	772.277636363637	3868.86000000001	637.613636363637	590.685272727274
221	149.934406062383	149.934406062383	149.934406062383	956.969	956.969	956.969	1	1	248.8068	428.094545454545	344.455799999997	359.321599999999	227.526899999999	373.2102	289.473454545454	230.700799999999	207.120899999999	188.6445	835.625699999998	185.5854	363.1912	387.676	351.189599999998	401.998199999999	262.0629	305.069700000003	149.051400000001	295.011200000002	412.201199999999	174.3687	185.6946	342.6192	331.760000000003	207.222399999999	215.409899999999	270.538499999999	184.674300000002	246.7674	321.394500000003	263.237399999999	252.014100000002	314.252400000003	195.897600000002	182.5263	172.4307	261.0432	940.691454545451	204.04	181.702399999999
222	149.933908678822	149.933908678822	149.933908678822	990.626	990.626	990.626	1	1	292.66172727273	457.680666666666	384.642818181821	410.95009090909	223.439727272726	342.811636363635	301.845999999999	260.053636363638	235.557	193.765454545456	1167.192	194.872090909092	374.440090909089	434.63618181818	441.974909090912	364.237363636366	250.100454545455	368.318454545457	204.965181818182	268.451272727274	459.896999999999	219.358636363638	228.54109090909	329.54809090909	382.80681818182	189.872181818183	222.518545454544	286.84990909091	232.663636363637	248.946545454544	346.521818181819	286.696636363638	325.321999999999	359.135999999999	186.70990909091	213.236999999999	190.604	316.284545454547	1264.19299999999	214.257272727272	230.581636363635
223	149.933987266139	149.933987266139	149.933987266139	971.241	971.241	971.241	1	1	347.913000000002	425.681181818179	390.764454545453	400.788545454544	242.716727272726	369.338727272726	285.676363636363	296.899363636362	243.845181818181	252.892363636366	1007.00918181818	202.94381818182	371.180727272727	478.507909090907	410.149636363635	411.169909090907	322.262545454548	339.75081818182	241.804636363638	290.648181818181	385.663090909089	205.074818181817	213.236999999999	396.886090909093	373.220181818181	237.850636363637	239.76409090909	297.919636363635	231.725727272728	282.216833333333	357.095454545457	319.003909090909	286.696636363635	393.825272727275	217.31809090909	192.917454545454	214.142727272727	285.803636363638	1219.621	218.338363636363	219.241363636363
224	149.953587997915	149.951994614265	149.962663323216	43.87	42.844	44.896	14	14	53.0548571428571	96.92375	33.6694285714286	33.6694285714286	47.9534285714286	70.39725	90.80225	66.3185714285715	459.7945	681.582666666667	461.169142857143	207.11075	41.8317142857143	92.846	38.7695	36.7302857142857	48.9737142857143	36.7302857142857	34.6897142857143	57.136	22.4462857142857	8.16228571428572	23.483	19.3854285714286	22.4462857142857	12.2434285714286	20.4057142857143	46.9331428571429	21.42525	24.486	13.2751666666667	10.21	79.5711428571428	61.2171428571429	18.3651428571429	38.7695	101.008285714286	61.33	141.938857142857	82.6431428571429	36.7302857142857
225	150.057869737413	150.056093436674	150.067563703948	87.742	83.655	88.774	27	27	178.565625	309.13575	409.421	533.576222222222	387.98	416.262	335.653111111111	729.495	391.488	379.522666666667	198.965	411.16075	468.281999999999	582.546888888888	470.373666666666	418.291111111111	198.965	213.389	95.9740000000001	209.145555555555	186.70575	76.5187500000001	82.638	164.273666666667	175.483	76.5749999999999	44.924	288.754333333334	112.236666666667	183.66	160.174888888889	144.966222222222	920.941999999999	380.55325	111.289	153.05	445.837111111111	510.111111111111	213.110333333333	361.198	231.590444444444
226	151.035154826605	151.034306974493	151.044227069357	45.898	43.859	45.921	13	13	228.544	385.6545	399.987	348.9255	304.045142857143	429.52525	318.318	372.404285714286	263.233714285714	296.903142857143	311.17625	289.751	351.98625	356.329	396.925875	417.004714285714	294.862571428572	284.659714285714	212.219428571429	244.868571428572	380.566571428572	250.990285714286	262.397	447.14325	344.8445	250.990285714286	265.265	395.857	320.3585	283.6295	385.938	280.814285714286	459.128571428572	453.006857142857	233.645428571429	282.60925	394.83675	407.721	399.211	430.59825	200.996285714286
227	151.949055128995	151.948505457592	151.949604800397	43.873	43.87	43.876	2	2	41.8336666666667	77.5453333333333	92.8382	75.4948	55.098	112.236666666667	62.2403333333333	52.0285	317.323666666667	385.686	243.8278	105.094333333333	83.6564	84.7762	90.7948333333334	92.8503333333333	61.21	60.1996666666667	44.8946666666667	55.098	80.6115999999999	53.0486666666667	36.7704	93.8706666666667	77.5453333333333	48.976	47.9588	75.4948	77.5453333333333	53.0573333333333	76.605	34.7196666666667	97.936	89.7746666666667	53.0486666666667	81.6266666666667	77.5352	85.8816	105.2042	94.8786	40.8133333333333
228	153.999034949711	153.999034949711	153.999034949711	59.18	59.18	59.18	1	1	10.192	75.4948	77.5504000000001	132.643333333333	45.909	73.464	35.714	22.4444	7.133	11.2244	28.5646666666666	9.1818	48.9792	48.976	38.7663333333333	64.2726	7.1414	11.209	8.16320000000001	4.0816	161.2232	473.3728	588.732333333333	377.461666666666	113.109	126.5048	161.212666666667	23.4646	18.3636	32.6848	73.4688000000001	61.212	8.16319999999999	14.2828	55.1016	23.4646	7.1414	10.202	16.3253333333333	18.3888	14.2996
229	153.998822530111	153.998822530111	153.998822530111	67.342	67.342	67.342	1	1	86.7242857142858	66.3185714285714	148.961714285714	243.83975	64.278	139.6715	80.6702857142857	52.0345714285714	13.2525714285714	12.2434285714286	43.8661428571428	9.18128571428572	67.3388571428572	73.458	66.31625	84.7548571428573	11.2231428571429	21.423	10.1942857142857	11.2231428571429	334.653714285714	493.818285714286	653.98025	507.010999999999	158.144285714286	202.016571428572	151.9055	41.8317142857143	35.71	72.4402857142857	138.758857142857	89.7851428571428	17.3448571428572	37.7188571428571	60.1968571428572	38.7708571428571	15.3042857142857	29.5882857142857	34.663	26.546	13.2637142857143
230	154.96852544249	154.965269819512	154.979212141715	1071.29	1071.12	1094.73	100	84	751.771428571414	1239.29999999998	1147.49999999998	1120.50714285716	740.519999999987	1192.37999999998	843.539999999985	826.191249999984	871.079999999984	1037.33999999998	1338.24000000002	709.944285714297	1014.51499999998	1222.97999999998	1370.88000000001	1131.18000000002	796.619999999986	1221.96000000001	934.319999999983	813.057142857127	1359.66000000001	869.039999999985	866.923333333317	1031.81285714284	1176.05999999998	857.820000000012	841.657142857127	793.560000000011	1018.97999999998	835.379999999985	1202.57999999998	785.399999999986	757.767499999986	1013.88000000001	973.754285714269	1064.80818181818	951.659999999983	726.24000000001	1433.06428571426	881.702857142867	898.379999999985
231	155.001529265173	155.000879660832	155.002178869515	1077.375	1075.34	1079.41	2	2	1172.61833333334	1834.90631578948	1755.42000000001	1738.08000000001	1287.94111111112	1598.94269230769	1322.60210526315	1324.98000000001	1351.17684210527	1402.50000000001	1895.17166666668	1262.42722222223	1687.08000000001	1786.01999999999	1693.20000000001	1652.40000000001	1248.13944444445	1669.74000000001	1309.67999999999	1264.80000000001	1599.06000000001	1263.78000000001	1424.94000000001	1970.64	1664.64000000001	1266.50944444445	1327.74277777779	1267.86000000001	1295.08500000001	1338.24000000001	1741.14000000001	1226.04000000001	1315.45842105264	1665.54666666668	1353.21789473685	1300.1505263158	1295.08500000001	1221.96000000001	2022.68315789472	1312.43444444445	1303.56000000001
232	155.070807153639	155.068402761914	155.079658819705	293.318	285.669	296.898	16	13	14.284	29.5882857142857	38.7708571428571	27.5477142857143	22.4454999999999	38.7694999999999	22.4462857142857	41.7965714285712	1430.44057142857	1789.957	1509.00257142857	1784.41725000001	36.7302857142857	30.6085714285714	28.568	20.4057142857143	52.0345714285714	65.2982857142857	92.846	89.7851428571428	17.3448571428571	23.4665714285714	15.2935714285714	29.5634285714284	22.4462857142857	17.3424285714286	16.3382857142858	27.5477142857143	17.3448571428571	14.284	22.4462857142857	15.3042857142857	24.4662857142858	17.3448571428571	21.426	19.3854285714286	18.3651428571428	36.756	12.2434285714286	27.5477142857143	13.2637142857143
233	157.011139638936	157.00879471066	157.014334050047	59.156	57.134	60.212	3	3	188.630625	234.651111111111	300.965555555555	302.018666666667	278.52825	331.825	272.40675	285.662222222222	196.667	226.514	185.680444444444	242.654222222222	187.741333333333	284.642	261.176888888889	213.23225	61.215	123.3595	64.323	76.51875	246.920666666667	624.4236	442.824666666667	305.046444444444	161.002	278.52825	186.721	278.551	150.997	184.801	211.186	158.1775	363.2535	322.399	158.158125	192.822	164.273666666667	360.177666666667	262.225666666667	189.782	136.814
234	157.975132528961	157.971653101909	157.985720526463	88.7555	84.675	89.788	86	86	287.720571428571	907.113375	712.757714285714	1050.94333333333	525.815	1142.499	671.379333333333	665.184888888888	329.321571428571	383.627428571428	701.956571428571	421.0535	754.905714285715	870.303714285716	732.539500000001	626.4028	737.640750000001	723.888999999999	446.8695	782.510444444445	858.030250000001	722.395999999999	642.757500000001	905.981999999999	837.602444444443	686.037333333334	614.190499999999	785.554	551.940222222222	541.771714285715	707.033250000001	558.096285714286	505.065	795.822857142857	419.689714285715	451.986571428571	368.271571428572	368.323142857143	514.8475	516.264571428572	714.209999999999
235	158.960485230222	158.960435616629	158.960721352943	497.898	496.883	505.017	3	3	1254.43084615385	1464.0075	1566.13857142857	1430.44057142857	1082.52314285714	1620.24861538462	1195.69114285714	1109.60457142857	986.201857142854	921.685153846154	994.724999999998	872.363076923078	1503.82015384616	1525.70628571428	1463.08971428571	2484.3818	1080.02871428571	1732.48246153846	940.652769230768	1234.54571428571	829.564875000001	1032.96285714286	1090.70892307692	1693.32853846154	1610.35442857143	993.900000000001	1224.34285714286	1259.03257142857	958.86346153846	1170.796	1681.3403076923	1280.36892857142	1107.95271428571	1574.21607692307	1002.94085714286	959.202857142857	980.494571428571	1135.578	1069.38057142857	991.092230769231	892.701923076922
236	158.960224401755	158.960161418401	158.960780516915	286.701	278.556	286.718	3	3	1015.17136363636	1135.14981818182	1190.65827272727	1182.46975	814.177636363633	1292.68554545455	870.924727272729	757.042363636365	664.862181818181	644.07890909091	955.485818181822	695.825999999997	1116.17836363637	1136.58381818182	1167.61375	998.4402	807.623999999999	1307.98963636364	778.051909090912	853.511727272726	838.241000000001	714.19090909091	876.414272727274	1313.793	1228.40836363637	818.258727272728	916.734818181817	864.632999999999	769.89409090909	820.953636363638	1238.61109090909	897.840000000001	717.251727272724	1202.90154545455	755.001818181819	750.519272727272	723.76009090909	702.96790909091	995.357333333333	740.718000000001	761.123454545456
237	158.960686340816	158.96066840358	158.960704278052	307.6275	307.123	308.132	2	2	1370.65	1639.51811764706	1738.55333333333	1534.03252941176	1136.54211764706	1768.16970588235	1178.43970588235	974.380882352939	1138.97647058824	1030.14058823529	1378.33788235294	1038.59952941176	1772.04435294117	1607.98352941176	1629.40970588236	1680.86305882353	1274.34735294117	1988.43858823529	1161.4294117647	1309.49017647059	2090.44568181818	1127.75	1417.10682352941	1934.12617647059	1826.32647058823	1234.48470588235	1423.192	1364.11138888889	1201.83717647059	1250.80847058823	1974.95205882353	1392.62117647059	1043.04117647059	1862.94964705882	1195.37105882353	1160.00752941176	1134.56705882353	1250.45188888889	1406.49888235294	1132.85294117647	1155.30588235294
238	158.960075698563	158.960029639634	158.960121757493	513.193	512.187	514.199	2	2	1596.66823529412	1772.66344444444	1864.07735294117	1731.43911764706	1233.46447058823	2069.99152941177	1383.04023529412	1368.6395	1122.61111111111	1139.60282352941	1235.50494117647	1021.66770588236	1886.41505882353	1821.79083333333	1817.70838888888	1678.28705882353	1372.27361111111	2075.27823529412	1198.82638888889	1479.40277777778	1868.02688888889	1281.46888888889	1420.61333333334	2250.73277777779	2003.28	1289.20977777777	1532.45722222222	1528.31247058823	1183.88235294117	1386.5575	2153.41866666667	1480.95458823529	1323.52733333333	2094.66382352941	1232.83111111111	1245.35216666667	1113.77576470588	1284.99464705882	1275.34722222222	1252.90111111111	1151.84564705883
239	158.961137502368	158.957611449695	158.970754696396	1077.88	1063.13	1084.54	66	56	9541.2444827586	12387.656	11493.36	5486.5799999999	8942.7856	11737.8529166667	9281.5584	4640.95000000003	9070.6646666667	8931.12	9660.1268	8501.9728	11453.99	12010.108	11371.98	11541.3	9596.23499999997	11975.82	8360.94	9111.1516	11769.4858333333	8728.14	8707.0732	10944.3864	11339.34	8227.4852	8253.84	9158.58	8220.50239999999	9032.1	11742.955	9033.6012	9105.0292	11634.6008	8490.48	8713.1956	8896.60925925924	8999.46	9813.97119999999	8733.66064516126	8553.4244
240	158.962847985187	158.958979606628	158.971636202242	1112.08	1096.73	1132.49	24	13	1136.28000000001	1465.49375000001	1383.79375000001	1425.96000000001	1155.66000000001	1285.20000000002	1063.85999999998	990.419999999982	1025.09999999998	1054.68000000001	1199.52000000001	993.48000000001	1361.70000000001	1353.53999999998	1427.26875000002	1375.62375000001	981.240000000014	1485.12000000001	925.252499999983	1113.83999999998	1188.29999999998	883.535714285698	965.94000000001	1244.40000000002	1431.34375000002	992.46000000001	1006.74000000001	1152.20625000001	1011.84000000001	1094.45999999998	1457.58000000001	1177.08000000001	1080.48250000001	1430.04000000001	888.419999999984	993.479999999982	958.799999999983	1052.64000000001	1217.87999999998	959.82000000001	926.273750000008
241	158.961230855593	158.960723761575	158.969601563733	353.03	353.024	356.068	5	5	821.905000000001	911.194875000001	946.791999999997	903.585000000001	665.203000000003	1026.49725	725.972999999998	629.494249999998	585.264750000003	530.994285714288	701.931999999998	632.554999999998	1004.541	955.070999999995	921.628000000001	871.934000000001	729.962000000001	999.88	616.230999999998	722.914125000003	1077.35466666667	621.332249999998	735.690375000001	1088.60675	860.100857142857	627.475714285714	740.701499999998	783.107000000001	588.292714285714	685.691999999996	1055.95875	563.197714285718	658.061250000003	1055.714	647.858750000003	625.873000000001	554.480571428573	694.790250000003	712.134500000003	634.673249999996	662.142249999998
242	158.96136262216	158.959182309836	158.969376823701	443.806	441.782	449.916	7	7	1093.6544	1197.8322	1099.617	1174.3653	828.889600000002	1227.32733333333	820.347999999999	820.8036	784.610699999998	710.707666666668	802.477666666664	662.196333333333	1084.61433333333	1179.024	1149.8781	1099.91933333333	838.076800000002	1281.53866666667	709.131666666666	972.221399999998	761.168666666669	809.097899999998	803.439555555555	1339.6539	1256.2704	764.146444444446	657.738666666665	973.366200000003	725.456999999999	878.478299999998	1189.465	1588.03529411765	865.1296	1199.912	809.097899999998	776.448300000002	758.0086	789.14711111111	794.3463	780.529499999998	722.395999999999
243	158.960598755476	158.959527703051	158.97070019974	393.835	378.514	407.104	14	7	849.868250000004	988.622249999997	1142.77333333334	1016.252	800.961666666666	1264.38666666667	844.835999999999	690.286124999998	703.00966666667	660.083777777779	706.532000000001	665.184888888886	1065.228	950.872999999997	942.711000000004	1097.75911111111	778.429555555557	1239.64444444445	715.253666666666	868.303666666666	867.242857142857	754.964444444446	753.036750000001	1174.30775	1111.43666666667	752.924000000001	909.018000000002	919.320333333338	699.948666666666	811.654666666669	1186.51844444445	1100.84975	807.576000000002	1064.251125	649.899249999998	648.335	724.357777777779	747.82288888889	683.567499999998	712.192666666666	741.701555555552
244	158.960902062377	158.959955356773	158.969394610005	456.049	453.98	460.147	5	5	973.397999999999	1057.39433333334	968.217250000004	948.509000000001	657.121500000001	1161.13933333333	771.288000000001	766.705777777777	598.886749999998	619.679555555555	714.622222222221	692.353666666668	1122.97777777778	1046.748	1069.19288888889	1079.07955555555	695.810500000003	1262.01488888889	738.238666666664	745.802749999998	1425.09969230769	603.988000000003	850.122777777778	1258.071	1130.40622222222	763.209333333333	591.765714285719	819.863000000001	757.00488888889	721.316749999998	1193.66	726.852571428568	705.079125000001	1279.17377777778	717.845333333331	720.355333333333	659.162250000001	681.610500000001	786.163000000002	658.464374999998	716.273999999999
245	158.961027526855	158.95932672674	158.970647849126	481.589	479.51	484.639	5	5	751.950571428571	782.559142857142	859.080571428571	786.640285714285	595.326285714288	933.561428571428	670.327714285714	587.684571428571	575.441142857143	540.675714285716	576.461428571428	519.761714285712	863.161714285714	828.472	813.167714285714	803.872571428574	640.166999999999	986.616285714285	559.116571428571	694.37714285714	811.465142857146	547.43314285714	602.474285714288	1033.54942857143	870.303714285714	599.928	665.226285714285	694.814571428571	597.887428571428	579.52228571429	926.289714285717	799.876000000003	563.197714285714	929.480285714285	530.474285714287	511.824857142857	625.413250000003	648.879000000003	599.928	565.238285714285	540.751428571428
246	158.961321608217	158.960246535967	158.96947235968	468.315	466.246	473.411	6	5	737.265142857145	839.695142857142	780.555000000002	755.046666666668	529.552999999996	986.616285714285	664.670999999999	522.410666666668	463.231333333334	578.502	600.948285714285	547.893428571428	925.399142857142	709.778333333335	778.478	814.188	539.75633333333	948.068571428567	534.629714285714	572.406999999996	802.505999999999	489.138833333334	652.434285714288	974.372857142857	921.318000000007	587.684571428571	619.342333333329	629.442833333337	578.906999999999	529.033999999999	957.028	827.524125000001	518.840666666665	1042.732	470.931999999999	556.445000000004	464.251666666668	528.532666666668	548.913714285714	557.076	548.913714285714
247	158.961286066	158.96074018007	158.970079322562	368.305	361.18	371.4	5	5	672.399666666668	825.295571428574	852.958857142857	782.559142857142	567.278857142857	938.531428571431	573.33366666667	535.65	497.899428571428	463.209714285714	565.238285714285	408.599999999997	800.961666666669	706.070666666668	686.684333333335	786.677000000002	617.272857142857	836.673333333327	487.639666666665	663.185714285714	822.350285714285	576.057857142857	580.569666666663	973.352571428571	824.429333333335	539.756333333335	676.900571428574	699.916	476.417833333336	602.90442857143	939.683142857142	604.009142857143	562.177428571428	826.469999999994	587.684571428571	559.116571428571	555.035428571428	590.220571428569	565.726333333334	617.773714285716	503.024333333335
248	158.960116786327	158.959940573109	158.969877946681	339.7495	337.703	343.848	4	4	637.708333333329	791.778666666661	730.134166666668	699.834333333338	504.044666666668	760.893333333332	497.795166666665	550.979999999996	472.41433333333	446.467999999999	535.675000000001	439.763666666664	747.904333333335	696.887666666668	735.660333333335	709.131666666668	523.430999999996	855.737666666668	498.410666666666	537.188666666665	841.735714285714	490.700166666665	544.104166666667	867.452666666665	762.064499999998	528.532666666663	580.569666666668	581.590000000001	499.881666666665	504.044666666663	802.637000000001	544.281833333334	518.752666666663	850.958000000002	528.532666666663	480.576999999997	472.414333333334	542.72866666667	522.410666666663	473.357333333332	513.227666666668
249	158.961812092708	158.960402628581	158.97078274605	1158.02	1154.89	1167.2	5	3	634.439999999989	758.880000000003	762.959999999986	782.340000000003	601.799999999989	836.399999999985	565.080000000002	576.300000000003	465.120000000002	499.799999999991	712.594545454532	498.779999999991	836.399999999985	747.660000000003	720.119999999987	733.379999999987	503.879999999991	853.739999999985	419.220000000002	575.280000000002	736.440000000003	452.880000000002	490.620000000002	745.619999999987	678.299999999988	464.663999999992	547.207272727263	591.600000000003	452.262727272719	569.160000000002	781.319999999986	578.906999999989	571.200000000003	817.019999999985	448.800000000002	455.940000000002	481.439999999991	534.47999999999	692.580000000003	488.579999999991	440.640000000002
250	158.970071571608	158.969519641353	158.970623501864	1140.63	1139.59	1141.67	2	2	1194.42	1448.26687499999	1459.49374999999	1383.11999999999	1050.6	1400.45999999999	1076.46	1020	988.985624999996	1038.99625	1255.62	880.259999999997	1417.79999999999	1401.31812499999	1393.31999999999	1351.30749999999	1040.016875	1456.43187499999	924.119999999996	1086.965625	1368.00125	917.541874999996	1010.82	1475.93999999999	1403.51999999999	946.119374999996	957.779999999996	1189.02812499999	857.294374999997	1051.24375	1448.26687499999	1076.1	1047.16125	1471.85999999999	869.039999999997	958.366874999996	898.149999999996	1021.02	1242.10062499999	953.699999999996	927.748124999996
251	158.961119040881	158.96111616933	158.961121912431	276.5035	273.437	279.57	2	2	495.914399999998	560.0898	613.220333333335	496.400400000003	391.7568	628.42266666667	376.527599999998	285.711999999999	322.3832	325.4438	429.5042	327.548399999998	535.605	523.3626	483.5748	499.562399999995	369.384799999998	679.586399999997	414.2012	417.2618	649.846166666665	390.277000000002	469.292	623.464399999997	573.3524	475.475333333334	411.1406	463.231333333334	366.323599999998	375.875200000002	589.6756	406.0396	275.507999999999	562.240399999997	319.385199999998	297.956799999999	284.691600000002	368.340333333334	415.302800000003	289.7368	396.935599999998
252	159.074735568453	159.073387779196	159.082635906895	54.073	54.067	54.084	3	3	158.125833333333	182.639666666667	298.2488	331.565	209.168333333333	299.2702	207.093833333333	205.0602	22.4473333333333	28.5646666666667	34.6936	32.6186666666667	424.042666666667	411.140600000001	423.466	576.488333333333	166.314333333333	168.531	99.0531666666666	172.577166666667	58.1495	36.732	15.303	29.5916	109.068666666667	30.61	23.4646	107.121	58.1590000000001	77.6264000000001	69.3713333333333	68.3623333333333	141.803166666667	73.464	58.159	39.793	80.5958	98.9594	162.2118	118.223333333333	28.5693333333333
253	159.964966648844	159.964966648844	159.964966648844	1091.66	1091.66	1091.66	1	1	236.640000000005	349.860000000007	320.280000000006	328.439999999994	261.120000000005	384.540000000005	230.520000000004	215.220000000004	225.420000000004	276.420000000004	286.619999999995	199.225000000004	313.140000000006	339.193333333339	325.380000000006	346.799999999994	237.026666666671	324.360000000006	204.000000000004	207.398333333337	333.540000000006	212.160000000004	229.500000000004	411.060000000006	383.520000000005	231.918333333329	267.240000000005	258.059999999995	230.896666666671	225.420000000004	390.660000000005	224.766666666671	228.480000000004	345.779999999994	228.480000000004	214.200000000004	244.800000000003	230.519999999996	245.200000000004	215.220000000004	222.360000000004
254	159.96540897089	159.96540897089	159.96540897089	1083.55	1083.55	1083.55	1	1	461.039999999992	663.928571428559	628.319999999989	722.16000000001	433.085714285706	670.05714285713	458.62142857142	450.839999999992	449.428571428563	488.579999999991	495.392857142863	469.199999999992	697.679999999988	644.639999999989	631.379999999989	775.200000000008	458.999999999992	654.839999999988	471.239999999992	473.635714285706	639.539999999989	452.879999999992	475.319999999992	659.939999999988	677.349999999989	507.959999999991	452.879999999992	515.100000000007	444.719999999992	462.059999999992	642.478571428559	471.239999999992	442.679999999992	674.142857142866	421.849999999992	490.619999999991	433.499999999992	552.840000000006	491.639999999991	469.199999999992	429.419999999992
255	159.969266160121	159.967372526372	159.971159793871	85.1935	84.675	85.712	2	2	113.257	328.547333333333	327.527	326.506666666667	155.217333333333	397.93	168.2725	232.636	201.663	172.436333333333	322.425333333333	181.619333333333	302.9895	290.7475	317.323666666667	266.2635	201.005666666667	273.717333333333	224.473333333333	233.656333333333	309.1105	332.574333333333	310.181333333333	327.527	315.283	330.534000000001	331.608333333333	227.534333333333	252.022333333333	172.436333333333	294.828166666666	165.429	119.418	309.1105	227.497166666666	225.493666666667	216.310666666667	121.399833333334	179.402666666667	231.615666666667	305.079666666667
256	159.966941048117	159.966264183408	159.967068357166	1076.41	1074.32	1079.42	3	2	478.966250000004	632.399999999989	685.440000000007	629.090000000006	441.660000000004	662.999999999988	460.019999999992	434.107142857135	465.119999999992	491.640000000007	498.780000000005	401.387500000004	722.023750000006	630.359999999989	723.180000000007	896.438000000003	493.679999999991	712.980000000007	456.959999999992	438.192857142849	640.559999999989	457.979999999992	465.119999999992	666.060000000009	707.850000000009	432.480000000004	478.966250000004	511.020000000005	452.880000000006	405.959999999993	656.880000000009	484.500000000007	464.749999999991	734.400000000007	473.635714285706	430.02142857142	447.38571428572	457.980000000005	473.279999999992	438.116250000004	429.837142857136
257	160.075361216997	160.073276550902	160.08577088701	236.696	233.641	237.75	46	46	511.163142857143	790.758333333331	565.264666666665	791.649333333335	465.835333333332	713.179714285714	419.357000000001	1054.82771428572	619.241166666665	962.174333333336	428.540000000001	853.879500000001	1308.06733333333	1065.17828571429	1311.06714285714	1271.22742857143	1678.99885714286	1065.02914285715	813.167714285714	1575.32114285714	1463.08971428571	1674.23025	1642.52957142857	2336.45428571428	1352.825	1291.62742857143	1070.3	1484.645625	959.068571428571	1007.3895	1291.7065	1052.79916666667	2270.704	1814.068	1120.326	1245.76885714286	1709.99885714286	1625.391	1126.39542857143	1764.074	1157.058
258	160.07555981616	160.068120971527	160.085867184645	272.383	257.118	282.614	53	45	86.7283333333335	156.111	114.370666666667	269.355428571428	880.403833333339	1051.63	819.289428571428	1979.44666666665	7114.49999999999	3262.87371428571	1068.26133333334	3357.91700000001	286.45942857143	443.845000000001	300.984285714286	238.757999999998	1640.3755	1978.26474999999	1618.24866666667	1991.59771428571	271.396	163.253333333334	98.9561666666664	129.561166666666	199.095	130.706285714285	80.6063333333328	254.021499999999	476.495666666663	223.671999999999	225.456833333333	126.521333333332	1397.184	805.042999999994	303.335999999999	516.288666666663	1219.24142857143	703.997142857148	395.870857142857	766.538666666665	1000.58000000001
259	160.07759812686	160.073788615635	160.08561746398	366.2955	365.244	370.386	12	12	8.16228571428571	19.3854285714286	16.3222857142856	20.4057142857143	15.3042857142857	18.3651428571428	13.2637142857144	60.1884285714287	834.564500000004	1013.10825	538.691999999999	1213.820375	13.2637142857143	25.5071428571428	14.284	14.284	43.8722857142857	38.7708571428571	44.8925714285714	31.6288571428571	23.4665714285714	12.2331428571428	9.18257142857142	17.3448571428571	16.3177142857143	7.142	7.142	13.2618571428572	18.365142857143	23.4665714285714	17.3424285714286	8.16114285714288	49.994	44.8925714285714	9.18257142857142	17.3497142857142	42.852	15.3174999999999	20.422857142857	36.7302857142857	44.8925714285714
260	160.073996607565	160.073447892241	160.076418292293	525.451	520.315	532.564	7	4	7.14233333333333	12.244	11.2288	5.10399999999998	7.14209999999998	11.2224444444445	6.11800000000001	17.3437777777778	489.76	742.236444444448	24.488	1050.82888888889	16.3248	9.17700000000002	11.2224444444445	10.203	35.7077777777778	16.3328	33.6490000000001	40.8355555555555	9.17700000000002	10.2022222222222	9.18299999999999	14.2846666666667	9.1880000000001	10.2033333333335	8.16177777777779	7.14210000000006	4.08119999999999	9.18200000000002	11.2236666666667	8.1576	10.2022222222222	14.2846666666667	5.10166666666666	8.16266666666666	10.208	8.1616	7.14155555555557	5.10111111111112	10.2088888888889
261	160.077964095231	160.07733569502	160.084092914486	121.388	119.37	121.421	3	3	30.6085714285714	80.5348571428571	76.525	102.033333333333	145.002285714286	147.941428571429	126.515428571429	192.834	131.6015	191.813714285715	65.2982857142858	174.468857142857	113.156571428571	155.213714285714	151.129142857143	111.211142857143	159.142285714286	159.164571428572	113.251714285714	153.021428571428	63.2606666666667	26.5026666666667	19.3854285714286	25.4857142857143	79.5154285714285	51.0071428571428	43.8722857142857	203.885714285714	119.373428571429	110.178	124.387714285714	67.3860000000001	599.508	318.329142857143	126.515428571429	211.199142857143	441.783714285714	332.892571428571	218.341142857143	324.178285714286	177.529714285714
262	160.075867384045	160.07478139389	160.082231281184	392.803	389.754	395.842	3	3	12.2339999999999	13.2648749999999	11.22275	11.22275	12.2430000000001	10.19625	6.12150000000003	16.3119999999999	373.411500000002	340.972249999999	246.030875000001	403.031666666666	17.3437777777777	13.26325	7.14174999999998	8.16299999999995	18.3644999999999	16.314	10.2022222222222	17.34425	14.28525	13.26325	9.18224999999997	11.22275	8.16177777777774	8.16199999999998	6.12149999999998	9.18225000000004	5.10125000000002	8.15699999999998	10.20375	12.243	17.34425	18.3645000000001	7.14174999999998	14.2939999999999	18.3645000000001	13.26325	3.06112499999998	16.324	25.5055555555554
263	160.086144947544	160.085962173419	160.08632772167	273.425	273.419	273.431	2	2	88.7648571428571	159.164571428571	118.358666666667	270.388333333334	880.547666666669	1053.83216666666	821.368333333335	2048.73371428571	4105.62971428571	4005.17433333336	1826.81600000001	4285.40000000001	287.451999999999	448.925714285714	297.888666666666	238.758000000001	1640.26057142858	1951.89766666667	1335.554	1995.67885714286	276.510333333334	142.84	88.7648571428571	135.698	198.106333333334	111.307166666667	79.5711428571431	259.929999999999	418.336666666668	231.961571428572	228.544	127.541666666667	1419.38857142857	807.046	266.481	437.702571428571	936.666000000002	711.056166666671	162.233	657.064	822.173333333339
264	161.059658163398	161.057246111441	161.067941924022	207.119	204.064	208.14	9	9	17.3448571428571	43.8722857142857	35.705	33.6694285714286	24.4662857142857	34.6897142857143	23.4632857142857	31.6288571428571	315.268285714286	295.069	128.556	143.860285714286	29.6186666666667	35.71	28.568	32.6491428571428	45.9128571428571	37.7505714285714	23.4665714285714	45.9128571428571	33.6694285714286	29.5882857142857	23.4665714285714	44.9239999999999	32.6491428571428	23.4665714285714	22.4462857142857	22.462	20.4028571428571	26.5274285714286	26.5274285714286	17.3428333333334	28.568	26.5274285714286	17.3448571428571	12.2417142857143	26.5274285714286	17.3448571428571	7.142	17.3448571428571	9.18257142857142
265	161.081051892416	161.077120069834	161.090074975084	269.8575	265.269	272.428	20	20	16.3240000000001	32.6480000000001	31.6509999999999	40.8133333333333	139.785666666667	139.861777777778	95.9113333333332	277.507999999999	1616.2245	1849.86433333334	1575.59958333333	2142.45	48.9440000000001	65.2960000000003	60.1931111111112	44.8946666666666	217.180125	273.449333333333	206.090500000001	252.187	49.9908888888887	26.5265000000001	27.5467499999999	39.7897500000002	27.564	36.752	23.4657499999999	49.9963333333333	53.0573333333333	34.714	31.6471250000001	18.366	148.045	103.04525	45.9787499999999	66.3162499999998	163.253333333333	115.297666666667	58.1589999999999	102.986333333333	151.108
266	161.094482454272	161.093338382508	161.095723594677	384.63	381.609	384.737	7	7	45.8775	87.7414999999998	101.9625	129.667	67.3364999999998	116.3085	67.3364999999998	152.017250000001	83.6582222222219	106.041	43.8707499999999	112.2275	71.4262500000001	103.04525	73.4580000000003	43.8707499999999	73.4160000000002	113.24775	60.239	116.318	146.916	196.902888888889	160.179250000001	179.696	90.8022500000004	97.9440000000004	78.5742222222224	125.506124999999	45.9112499999999	71.4155555555557	88.7617500000004	79.5794999999998	96.8683333333336	68.3567500000003	60.1947499999998	45.9112499999999	66.3243749999996	87.7415000000004	23.4485	68.3623333333333	15.305625
267	161.953795536229	161.953795536229	161.953795536229	297.912	297.912	297.912	1	1	14.2835000000001	16.3239999999998	23.4657499999998	16.3240000000001	9.18225000000004	19.3847500000001	6.12149999999994	10.2024999999999	24.4860000000001	17.3442500000001	54.0864999999999	23.4657499999998	18.3645000000001	17.36975	8.16200000000003	15.3037500000001	21.4252499999998	22.4454999999998	40.8099999999996	10.2024999999999	17.3442500000001	14.2834999999999	19.3847499999998	19.3847499999998	22.4455000000001	25.5062499999998	20.3799999999998	6.12150000000003	22.4124999999999	7.14175000000003	19.3847499999998	10.2024999999999	8.16199999999992	13.2632500000001	17.3442499999998	35.7174999999999	43.8814999999999	8.17399999999998	63.2554999999994	49.9922500000002	80.5010000000004
268	162.045063658823	162.039368230646	162.051251493902	188.221	183.652	188.771	12	12	248.961333333334	664.128500000001	563.223999999999	705.955333333334	29.5896666666666	679.542000000002	385.623000000001	1021.306	131.623	274.424833333334	86.7283333333331	234.868333333334	362.218333333334	480.577000000001	547.829500000001	400.991000000001	24.508	860.000499999997	376.441500000001	609.139000000001	80.6063333333331	36.7319999999999	40.8466666666667	41.8336666666668	108.137666666667	38.7663333333334	31.6303333333334	787.660571428571	197.912333333334	34.6913333333334	232.636000000001	129.709333333333	1348.62885714286	880.909714285714	213.249666666667	294.876333333334	442.752333333332	1008.04228571429	204.066666666667	464.251666666666	75.5046666666669
269	162.053417597591	162.053172323784	162.053662871399	256.0755	255.089	257.062	2	2	17.3428333333334	32.6506666666667	17.3433999999999	30.6059999999998	14.2827999999999	35.7139999999998	19.3838	69.3713333333331	114.277333333333	94.8971999999995	43.8772	123.4442	37.7474	49.988166666667	51.0099999999997	24.4895999999999	127.541666666667	33.6666	35.7116666666666	82.6335000000001	109.182799999999	90.8096666666664	66.3216666666668	93.9626666666669	80.6115999999996	47.9493999999997	29.5896666666666	100.999799999999	61.284	31.6303333333334	81.6133333333338	60.1328	117.319166666667	98.9561666666664	40.8133333333334	56.1091666666668	88.7573999999995	31.6262	34.6868	80.5958	48.9680000000003
270	162.054064575195	162.054064575195	162.054064575195	161.195	161.195	161.195	1	1	9.18257142857142	18.3651428571428	5.10071428571428	20.4028571428571	16.3245714285714	14.2835	13.2637142857143	27.5670000000001	22.4462857142857	18.3651428571428	9.18257142857142	18.35325	24.4868571428571	19.3704999999999	17.3448571428571	12.2434285714286	53.0548571428571	25.5285714285714	20.405	38.7111428571429	31.6288571428571	66.3185714285714	37.7505714285714	40.7771428571428	35.7408333333334	30.6085714285714	16.3386666666667	33.6694285714286	16.3245714285714	13.26325	29.6131428571428	22.4462857142857	71.48	21.412125	17.3448571428571	25.4642857142857	20.4057142857143	44.8925714285714	16.3245714285714	28.544	17.3448571428571
271	162.072780103288	162.072779773109	162.072780433468	58.145	58.143	58.147	2	2	49.9653	88.7661	65.3312	87.7458	79.5834	129.6543	49.9947	188.7555	354.8556	639.7281	355.0296	392.5845	142.842	161.2074	158.1465	126.5172	39.7878	29.5887	28.5852	35.728	119.3751	64.2852	63.2586	114.296	171.2088	71.421	40.812	396.8967	137.7405	158.317	199.9788	143.8482	348.9426	283.6156	133.6593	188.7555	205.0803	437.7087	289.7652	296.9073	57.1704
272	163.067244585823	163.06271040098	163.069247730276	58.159	56.095	58.16	3	3	142.74	186.70575	129.558142857143	129.57175	101.008285714286	90.869	88.7648571428571	89.782	114.176	168.347142857143	267.3055	107.0475	71.4175	86.7242857142857	82.6431428571428	71.42	37.7505714285714	45.9128571428572	20.42	27.5477142857143	128.556	54.0751428571428	35.70875	95.9035	118.1895	44.8925714285714	30.6085714285714	115.292285714286	32.6491428571428	59.2373333333333	91.8128571428571	76.5428571428571	72.4402857142857	67.3388571428572	51.0142857142857	37.74925	44.8925714285714	132.637142857143	164.266	62.23525	14.294
273	163.074320956366	163.07179479561	163.084023275089	196.877	193.85	197.949	21	21	18.3651428571429	19.3854285714286	17.3594285714286	27.5477142857143	13.2748571428571	24.4868571428571	17.3424285714285	51.0571428571428	3310.54514285714	3668.94742857143	2653.88700000001	2230.885	21.426	31.6288571428573	27.5708571428571	15.3042857142857	220.227428571429	125.495142857143	204.905142857143	252.222285714287	29.5882857142857	28.546	17.3448571428571	26.5274285714286	19.3827142857143	22.4651428571428	16.3382857142857	44.8925714285714	10.2014285714286	19.3691428571428	27.5477142857143	16.336	72.440285714286	25.5071428571428	14.284	45.9064285714287	28.568	54.0751428571428	36.7302857142857	44.8925714285714	22.4462857142857
274	163.110486932703	163.109481962601	163.111679126851	384.63	384.624	384.681	3	3	27.5265	54.0732499999999	80.5503749999998	78.6280000000003	48.9737142857143	46.9331428571428	46.9331428571428	80.5997500000003	38.7694999999999	36.7302857142857	52.0327499999999	35.71	41.8317142857143	58.1542499999998	46.9315000000002	35.71	43.8438749999999	45.9128571428571	53.0920000000004	65.2959999999998	95.9068571428571	133.65275	103.04525	99.0370000000001	73.5120000000005	60.1968571428576	63.2710000000003	72.4402857142857	24.4868571428571	30.6075000000001	57.1360000000004	52.0345714285714	77.4915000000004	37.7452857142858	34.6884999999999	34.6884999999999	35.71	73.4605714285714	27.5265	30.6074999999999	15.3042857142857
275	163.987637402719	163.982323964437	163.992950841	159.169	159.161	159.177	2	2	91.8299999999998	121.419666666666	112.231428571429	86.7242857142857	40.8133333333334	51.0166666666665	35.7116666666666	97.0266666666664	154.070333333333	193.831666666667	34.6856666666667	151.880666666666	53.0486666666665	77.4693333333332	70.3914999999998	43.8743333333332	27.5489999999999	27.5715	17.3456666666666	40.7733333333332	52.0345714285714	20.4066666666666	24.4879999999999	31.5993333333333	44.9386666666666	18.366	18.387	164.243	29.5848333333334	33.6709999999999	61.2699999999998	37.7523333333334	270.609166666666	172.267333333334	14.2823333333333	34.6573333333333	82.6470000000002	186.721	27.5489999999999	57.1293333333334	40.8066666666665
276	164.020601353237	164.020601353237	164.020601353237	249.965	249.965	249.965	1	1	27.5489999999999	25.5041666666667	25.5083333333334	28.5693333333334	9.18300000000002	19.4066	27.5477142857143	16.3253333333333	17.3456666666667	13.2621666666667	23.4665714285714	17.3448571428571	29.5896666666667	22.4473333333333	26.5286666666667	21.4235	13.2643333333333	26.5286666666667	49.9473333333332	15.305	14.2823333333334	14.2823333333334	25.5083333333333	22.4473333333333	18.363	18.366	20.4033333333334	25.5083333333334	66.3185714285714	15.29	42.8539999999999	10.2033333333334	28.5413333333334	38.7726666666666	28.5646666666667	24.4879999999999	85.7080000000002	9.19950000000001	59.1765714285714	69.3794285714285	47.9556666666666
277	164.078566155711	164.077121788347	164.080938720703	195.891	194.864	196.911	4	4	7.14233333333335	6.12200000000001	6.12700000000001	7.1414	5.107	5.10166666666668	2.04033333333334	11.2346666666667	498.329333333334	496.821166666665	271.364333333334	276.4742	7.14233333333332	12.244	3.0642	5.101	25.475	15.303	19.3673333333334	42.8890000000001	5.10166666666665	9.17400000000002	4.0808	5.10166666666668	5.10083333333334	2.0404	2.0428	2.04033333333334	5.10083333333334	7.13533333333335	4.08133333333334	3.0606	18.363	11.2236666666667	2.04066666666667	6.12100000000001	7.1414	9.1818	6.12240000000001	8.16320000000001	4.08466666666667
278	165.053890165441	165.051956912588	165.064814857099	114.269	110.188	114.286	13	13	73.464	110.196	86.7242857142858	106.109714285714	67.342	111.198166666667	56.1183333333333	185.518666666667	391.744	430.580666666667	156.111	446.906	131.623	119.262	118.358666666667	85.708	266.307	222.432666666667	170.395666666667	296.917	160.184857142857	235.697	243.037666666666	308.140666666667	205.087	139.785666666667	127.416666666667	154.192571428572	70.403	69.3794285714285	166.287166666667	117.453333333333	279.525666666666	127.416666666667	63.2606666666667	117.319166666667	140.681142857143	141.700571428572	55.098	140.799428571429	76.5124999999999
279	166.015964126817	166.015138208758	166.016790044875	253.522	252.006	255.038	2	2	14.2846666666667	25.5041666666667	21.434	18.366	14.2846666666666	23.4638333333334	13.2643333333334	9.18300000000002	16.3253333333333	13.2621666666667	26.5243333333333	16.3253333333334	27.5490000000001	30.6100000000001	20.4066666666666	18.366	17.3456666666667	26.5286666666667	14.2823333333334	13.2643333333333	18.3630000000001	13.2621666666667	16.3226666666668	24.484	25.5041666666668	20.4066666666666	17.3456666666666	15.305	19.3863333333334	19.3831666666666	28.5693333333334	14.2846666666667	11.2236666666667	26.5286666666667	11.2236666666667	20.4066666666666	12.244	11.2218333333334	32.6506666666667	14.2846666666667	19.3863333333334
280	166.083648539146	166.080587891033	166.093742514556	154.06	150.998	157.086	33	33	1134.518	1986.589	1678.44833333334	2264.95866666666	1207.9168	1838.64066666666	1250.722	2569.73933333333	1348.81771428571	1450.7244	815.208285714285	1317.25033333333	1321.22375	1486.81866666666	1357.132	1201.95266666666	1501.115	1583.3504	903.867666666664	1785.29166666666	1308.824	891.625666666664	827.698666666665	1478.394	1420.304	720.237666666664	686.684333333332	1474.38166666667	694.892400000001	904.887833333331	1368.4905	967.1496	1941.69433333333	1253.78	628.928666666665	885.707200000001	1266.17457142857	1488.4718	133.6462	1439.45516666666	583.630666666665
281	167.060958716048	167.055463446429	167.066453985667	844.7415	841.695	847.788	2	2	7.14155555555557	34.6875555555556	64.2809999999999	47.9504444444445	10.2022222222221	77.4946666666668	7.14155555555557	36.7039999999997	129.667000000001	114.277333333333	4.0808888888889	69.3373333333335	40.8133333333333	44.9191111111111	60.2717777777775	66.3144444444438	12.244	18.366	36.7040000000002	11.2224444444445	22.488888888889	39.793	88.8173333333332	43.8456666666668	27.549	60.2324444444444	16.3342222222222	8.16266666666666	73.4159999999993	19.3842222222223	12.244	24.4853333333334	10.2088888888889	82.6469999999999	67.3346666666668	130.588444444445	73.4159999999993	24.488	10.1966666666667	126.507555555556	80.5536666666658
282	167.090469807811	167.087846406977	167.093093208645	152.515	151.004	154.026	2	2	141.687333333333	281.566	248.920666666667	310.591666666666	134.662	252.104666666666	162.074	413.849333333332	195.904	213.249666666666	122.42	304.059333333333	171.387999999999	207.330666666666	177.508999999999	139.762833333333	219.550833333333	229.574999999999	182.639666666666	236.717333333333	159.016	194.883666666666	162.074	190.802333333333	190.802333333333	174.477	121.399833333333	221.195333333333	111.198166666666	111.216333333333	174.477	116.318	282.632333333334	174.448499999999	109.068666666666	195.904	181.619333333333	225.493666666666	58.2064999999998	227.497166666666	121.300666666666
283	169.034622555664	169.034560360583	169.034684750746	83.666	82.64	84.692	2	2	284.64975	569.2995	620.362666666666	692.730888888889	325.499625	416.262	260.156666666667	434.662	558.3435	700.146111111111	399.970666666667	324.4395	227.509555555556	322.214666666667	188.74625	236.691555555556	55.134	71.4622222222221	32.648	48.972	195.888	127.53125	92.8402222222222	185.700666666667	238.7385	92.785875	76.5250000000001	113.257	68.3548888888889	122.43	215.149666666667	162.321333333333	131.5155	123.45025	82.6402500000001	45.915	44.891	89.7820000000001	65.2586666666667	35.70875	76.5187500000001
284	171.136906461083	171.135502876613	171.138443333762	363.238	354.004	370.369	7	3	25.5074999999999	56.1165000000002	56.1183333333333	62.2335555555557	19.3838	53.0515555555557	16.3232	18.3654	24.4853333333332	33.6666	31.6293000000001	21.4137	35.7105000000001	30.591	43.8686	43.8729000000001	7.1379	43.8729000000001	17.3434	15.2955	44.9191111111111	19.3863333333333	22.4466000000001	33.6698999999999	48.9743999999999	31.6292999999999	30.6089999999999	19.3863333333333	27.5454	12.2436	28.5684000000001	9.18270000000003	19.3857	46.9338000000001	32.6464	10.202	24.488	22.4473333333333	23.4669000000001	26.5277999999999	7.14210000000002
285	171.990696112826	171.988310231103	172.001382898401	115.283	111.202	116.321	29	29	145.907666666667	292.787833333333	276.458714285715	325.471142857143	414.187666666667	612.171428571428	396.909666666667	441.371333333333	329.552285714286	318.292	250.990285714286	229.575	180.590571428571	180.464142857143	182.631142857143	176.509428571428	92.846	40.8133333333333	64.2705000000001	72.4436666666667	128.556	148.836571428571	209.305	128.541	94.891	123.460333333333	151.894857142857	306.3	165.286285714286	143.860285714286	178.558333333333	132.751666666667	453.603333333333	421.024000000001	180.599	309.103285714286	407.828571428571	407.828571428571	623.321833333333	440.763428571428	105.094333333333
286	172.096194322374	172.093322689614	172.106536314917	248.962	247.93	252.998	7	7	47.9556666666666	98.9723333333331	108.155333333333	185.6764	116.3256	349.581000000001	208.148000000001	375.482666666668	1536.371	1643.68028571428	930.392000000001	2904.88900000001	199.9592	271.408666666666	230.6104	210.154333333334	273.404666666667	409.153666666668	241.582000000001	368.340333333332	128.562	167.471333333334	128.541	138.742666666667	203.013166666667	186.7332	122.44	230.557666666666	270.123333333334	209.982666666667	261.205333333333	145.907666666667	1244.72228571429	641.789666666668	251.001999999999	410.173999999999	774.3318	312.9156	423.438333333334	744.843333333335	720.355333333332
287	172.977402687073	172.975788993631	172.980643585122	59.18	58.143	69.382	5	4	39.7577142857143	190.793428571429	176.509428571428	242.828	88.7648571428572	172.428285714286	102.028571428571	99.988	73.3988571428572	87.7486666666667	121.414	51.0142857142857	190.793428571429	136.718285714286	171.408	184.671714285714	33.6694285714286	80.5348571428571	66.3742857142857	27.5477142857143	314.248	956.007714285715	1590.52644444444	381.586857142857	306.848	861.091	935.569250000001	113.251714285714	277.517714285714	149.066	226.503428571428	162.202714285714	59.1765714285714	121.414	334.669333333333	171.408	73.4605714285714	57.136	102.028571428571	154.063142857143	212.437333333333
288	173.141657226964	173.141657226964	173.141657226964	107.103	107.103	107.103	1	1	35.68	21.444	12.2434285714286	69.3794285714285	8.16228571428571	34.6848571428571	5.10142857142857	10.1942857142857	8.15542857142858	10.2028571428571	7.142	14.284	17.3448571428571	14.284	4.08114285714286	9.18257142857142	113.251714285714	38.7708571428571	74.4808571428571	74.4808571428572	83.7337142857142	648.878999999999	447.591857142857	357.1	34.6897142857143	70.3997142857144	118.353142857143	6.12171428571428	4.084	9.18257142857142	18.3651428571428	8.15542857142857	8.16228571428571	10.2028571428571	4.08114285714286	5.10499999999999	9.18257142857142	6.12171428571428	3.06085714285714	6.11657142857143	26.5274285714286
289	173.985361104672	173.984353971719	173.986368237625	115.3005	115.3	115.301	2	2	64.287	117.316428571429	109.157833333333	121.397	157.124	268.335142857143	177.529714285715	185.562	129.576285714286	133.657428571429	43.8722857142857	95.9068571428573	72.4402857142858	67.3105714285714	61.2171428571428	74.4808571428572	30.6085714285715	18.3651428571428	19.3854285714286	25.5071428571428	65.2906666666668	43.8354285714286	62.2897142857144	45.9128571428572	43.8722857142857	47.9534285714285	50.9785714285714	134.794	64.2780000000001	45.9128571428571	63.2577142857144	63.302	198.788571428571	212.219428571428	97.9474285714287	115.292285714286	122.331428571429	151.98	125.495142857143	125.495142857143	38.7708571428571
290	174.030862718438	174.030862718438	174.030862718438	144.877	144.877	144.877	1	1	15.3037500000001	25.5062500000001	13.2665	8.17399999999998	6.12149999999998	8.16399999999999	10.2175	15.28125	17.3442500000001	58.1514	7.1414	20.4050000000001	6.1212	33.6682500000001	13.2626	7.14174999999998	4.08100000000002	3.06074999999999	1.02025	2.04050000000001	4.08599999999998	5.10125000000002	4.08099999999999	5.10249999999999	5.10125000000002	4.08100000000002	3.0576	5.10249999999999	4.08099999999999	3.057	7.14175000000003	5.10124999999999	133.652750000001	37.7492499999999	1.0205	13.26325	44.8909999999999	117.15625	3.06075000000001	54.0732499999999	87.7544000000001
291	175.038808032932	175.035602105512	175.050657870879	295.889	291.796	302.027	115	63	904.015333333335	1598.78771428571	1641.63971428571	1969.15142857143	1306.986	1722.24228571428	1318.20914285714	1791.98800000001	20.404	36.7260000000002	31.6251666666666	26.5286666666667	1537.51675000001	1766.57714285713	1575.13733333333	1578.32675000001	673.388571428571	888.637749999998	249.961249999998	609.110571428571	1019.26542857143	466.322799999998	360.201199999998	902.194285714281	1012.17066666666	453.028000000001	353.6624	1382.48714285714	357.7392	865.202285714285	983.4728	809.124333333335	1624.1584	1583.55733333334	424.4032	496.934800000003	598.8574	1419.42166666667	391.833599999998	723.298166666671	309.8368
292	175.115948478972	175.109122340334	175.126818306838	52.015	48.983	61.198	13	9	71.4116666666667	109.175666666667	61.28	70.3915	68.3511666666667	71.4116666666667	48.968	225.714666666667	640.769333333333	674.330166666667	315.283	164.273666666667	182.460666666667	195.904	207.330666666667	132.621666666667	4403.75866666667	3057.30171428571	2491.247	3411.71783333333	215.255166666667	122.42	74.4721666666667	199.1275	222.396333333333	56.1183333333333	55.089	131.6015	148.944333333333	82.6335	169.541333333333	105.094333333333	394.869	131.623	131.6058	176.517666666667	382.5625	237.698833333333	706.9755	319.364333333333	121.300666666667
293	176.075741702563	176.075741702563	176.075741702563	432.594	432.594	432.594	1	1	8.16177777777779	5.10111111111112	6.11066666666666	3.06300000000001	3.06266666666666	3.06075000000001	5.10166666666666	7.14233333333337	289.774666666666	438.695555555556	6.12225000000001	663.434100000002	8.16200000000003	8.1573333333333	7.14155555555557	6.12225000000001	4.0808888888889	6.12199999999999	7.14262500000001	8.16088888888893	7.14155555555557	3.061	2.04049999999999	3.06066666666667	4.0808888888889	3.057	4.08088888888887	5.10166666666666	5.10166666666666	5.10111111111112	2.04075	5.10166666666666	4.08088888888887	7.14174999999998	3.06066666666667	6.12200000000003	8.16177777777779	0	3.06066666666667	7.14155555555557	3.061125
294	176.101439045943	176.100938790903	176.112034099443	54.084	53.04	58.142	5	4	147.941428571429	169.367428571429	254.312	234.638333333333	180.590571428571	276.691	185.536	194.874571428571	38.7382857142857	63.2488571428571	43.8722857142857	25.4857142857143	313.984	348.954	375.482666666667	490.757428571428	568.299142857143	240.989714285714	204.228571428571	510.571428571428	44.8873333333334	17.3448571428571	15.3025	36.7302857142857	76.3928571428571	27.5477142857143	14.2846666666667	104.057	76.5214285714286	64.3545	52.037	51.0142857142857	147.920714285714	80.6025714285715	49.994	38.7708571428572	104.057	98.9561666666667	161.212666666667	113.156571428571	29.6131428571428
295	176.151406591079	176.151406591079	176.151406591079	343.853	343.853	343.853	1	1	13.2643333333332	16.3253333333332	22.4436666666666	20.4066666666667	4.08066666666669	7.14116666666664	3.06349999999998	15.3025	31.5683333333334	34.6913333333331	8.16133333333331	10.2016666666666	5.10166666666668	5.10166666666668	8.16266666666669	8.16133333333331	8.16133333333331	5.1066666666667	2.04233333333332	6.11599999999999	6.12199999999996	7.14233333333328	4.0813333333333	6.11599999999999	7.14233333333335	3.06049999999999	0	6.12199999999996	5.10166666666663	0	8.16133333333331	3.06049999999999	15.32	9.18300000000002	3.06049999999999	2.04033333333333	4.08133333333334	7.14233333333335	2.04066666666665	7.13533333333332	3.06399999999999
296	176.970170770481	176.967862129211	176.981386029279	229.5685	228.494	237.704	12	11	40.8057142857142	99.904	79.5860000000002	74.4721666666668	213.632833333334	318.596571428571	230.595333333334	402.668	46.9331428571428	66.3216666666668	61.2200000000001	43.8671666666667	132.643333333334	167.467428571428	198.138666666667	101.013	447.197999999999	405.006166666667	328.532	432.237714285714	85.7080000000002	83.6634285714285	58.0585714285714	76.5214285714285	91.8150000000001	43.9173333333334	48.9737142857143	177.509	108.137666666667	80.6025714285714	106.184	61.2100000000001	426.479428571428	266.294571428571	131.616857142857	164.266	434.662000000001	266.307000000001	361.198000000001	296.917000000001	185.692
297	177.040671181658	177.040671181658	177.040671181658	70.397	70.397	70.397	1	1	23.4651111111111	233.351	445.837111111111	418.336666666666	23.4651111111111	545.5395	22.462	28.5662222222222	21.4106666666666	25.5083333333333	271.379111111111	21.427	404.0685	191.801777777778	270.358888888888	343.014	23.4676666666666	162.233	23.4523333333333	29.5864444444444	154.171	38.7937777777777	53.0573333333333	49.9908888888889	52.0313333333333	24.4853333333333	26.5084444444444	42.854	17.3437777777778	30.6066666666667	129.568222222222	24.488	23.4676666666666	220.248	16.3253333333333	19.3842222222222	24.488	214.27	1852.7949	24.4853333333333	13.2628888888889
298	177.052004595019	177.046380533216	177.060143838717	268.341	265.269	272.423	14	14	34.6913333333331	34.6856666666666	36.7679999999999	37.7523333333331	38.7726666666668	46.9736666666667	35.7116666666668	67.3420000000002	1050.21375	1407.876	692.289	1614.0355	42.8119999999999	42.8539999999997	37.7461666666666	45.9150000000001	29.5606666666666	68.3623333333335	88.7690000000002	43.9101666666667	37.7523333333331	83.6536666666664	59.1793333333329	31.6251666666666	32.6506666666664	44.9313333333334	40.8133333333334	28.5693333333334	29.5896666666667	23.4868333333332	31.6613333333333	30.6050000000002	39.8319999999999	37.7523333333334	30.6649999999999	30.6100000000001	44.8946666666668	24.4880000000001	35.7116666666664	48.9279999999999	35.7466666666666
299	177.05556952083	177.05362079018	177.057518251481	285.672	285.669	285.675	2	2	27.5467500000001	48.9719999999999	49.9922499999999	63.2167499999999	43.8707499999999	58.1542499999998	46.9725714285716	110.187	126.418	140.7945	38.7694999999999	182.624750000001	46.9314999999999	49.9922500000002	75.4430000000001	78.5592499999998	46.9315000000002	33.6682499999999	29.609	44.8634999999999	55.134	79.5795000000003	30.585	45.9112499999999	42.8504999999999	38.7695000000002	34.69275	57.1339999999998	23.4657500000001	34.6885000000001	42.8504999999999	33.6682499999999	111.20725	68.3567499999998	51.0124999999999	81.6200000000003	82.7009999999995	77.5389999999998	62.1895	97.9560000000001	52.0327499999999
300	177.059978543284	177.040536461521	177.060108288345	54.09	54.083	60.2	3	3	13.2626	23.4692	12.2568	18.3636	21.4284	19.4066	18.3636	28.5712	32.6528	63.2524000000001	42.8484	34.6528	27.5454	45.918	34.6936	45.918	60.1918000000001	59.2528	18.3852	45.954	12.242	12.2472	6.1212	12.2496	13.2496	7.14280000000001	2.0408	15.3025	8.16320000000001	6.1308	19.3863333333333	8.1616	21.4242	12.2424	8.16160000000001	14.2856	16.3226666666667	18.363	1971.06933333333	8.152	7.14280000000001
301	177.055049858471	177.053070523091	177.066016293522	296.915	289.755	304.033	7	6	48.9737142857143	89.7851428571428	91.8150000000006	95.8934285714281	119.3595	165.294	107.115	144.880571428571	91.8257142857142	80.5931666666664	37.7505714285714	73.4605714285714	54.0776666666663	74.5329999999999	63.2577142857143	99.992666666666	40.8114285714286	37.7505714285714	21.426	51.0142857142857	49.9963333333335	57.136	31.6288571428571	52.0345714285714	62.2403333333329	36.7260000000002	33.6694285714286	122.42	87.6831428571429	68.3591428571428	92.846	79.6491428571425	196.915142857143	108.150285714286	106.094857142857	127.535714285714	157.131333333334	158.280833333334	138.642285714286	283.639428571428	39.7632857142857
302	178.022772533873	178.022772533873	178.022772533873	298.933	298.933	298.933	1	1	45.9112500000002	75.4985000000003	29.5872500000001	12.2429999999999	8.16200000000003	17.3442500000001	3.06075000000001	2.04050000000001	244.859999999998	190.786750000001	66.3162500000003	265.264999999997	20.4050000000001	20.4400000000002	22.4454999999998	8.16200000000003	12.2430000000001	30.615	359.128000000002	56.1137499999995	13.2632500000001	20.4050000000001	52.0327500000002	35.7087500000002	89.7820000000004	150.0135	14.2625	14.2834999999999	536.782999999999	23.4657500000001	279.548500000001	2.04349999999999	43.8707499999996	327.500250000001	132.632500000001	353.006500000001	1013.10825	5.10124999999995	576.753999999997	858.030250000004	1050.7952
303	178.035099898292	178.030769570952	178.046185877703	303.019	298.91	307.087	50	50	278.538	338.73485714286	207.118	196.924333333334	65.3013333333335	119.3595	39.7911428571428	169.486000000001	122.52	92.8503333333336	13.2525714285715	127.535714285714	187.710666666668	406.073714285717	251.981166666666	205.905333333335	149.982	212.070857142857	159.164571428573	479.937142857145	234.665714285714	11.2310000000001	35.7100000000003	66.3185714285719	546.809333333337	79.5859999999994	13.2730000000001	722.337000000003	273.436571428571	320.369714285714	566.655000000004	7.14816666666661	911.880571428575	651.962571428571	72.3794285714288	186.686142857143	1078.442	944.784571428578	86.6514285714289	883.536500000004	1064.28342857142
304	178.426325368238	178.426325368238	178.426325368238	302.991	302.991	302.991	1	1	2.04079999999999	5.10200000000003	5.10199999999998	6.1212	5.10200000000003	4.0808	3.06119999999999	1.02140000000001	0	0	2.0404	0	2.0404	3.0606	3.0606	9.17100000000005	1.0202	4.0768	0	3.0606	4.0808	1.02139999999999	1.02040000000001	3.0606	4.0808	2.04079999999999	0	3.06120000000002	0	2.04079999999999	6.12840000000003	0	4.08560000000002	7.14279999999997	0	1.0202	2.0404	2.04080000000001	1.01899999999999	2.0404	3.06119999999999
305	179.047857864366	179.046001879642	179.059898580217	88.773	81.626	90.814	26	24	92.846	203.036857142857	204.2	593.806285714287	30.6342857142858	398.245714285715	17.3424285714286	24.4868571428571	20.3914285714286	96.927142857143	85.704	26.5274285714286	675.334571428572	941.690750000001	655.02342857143	715.220285714285	44.8925714285715	836.316	161.205142857143	41.8317142857143	362.201428571429	37.7241428571428	24.4868571428572	253.030857142857	324.450857142857	79.6491428571428	43.9091428571429	90.8054285714285	153.042857142857	43.87075	475.453142857143	40.8114285714286	702.976857142857	912.177999999999	36.7611428571429	27.5477142857143	32.648	18.36675	102.962285714286	78.5592500000001	43.8722857142857
306	179.039212631725	179.037855143971	179.05229831684	303.011	298.933	304.028	4	4	58.1514	96.919	88.7689999999994	81.6266666666669	60.1996666666668	84.6738333333331	64.2809999999996	41.8773999999998	62.3054000000003	76.5250000000002	156.0906	90.809666666666	106.097333333334	96.9316666666669	103.036833333333	92.759333333334	75.4948	95.8173333333331	52.0403999999997	82.6523999999996	99.976333333333	69.4551999999996	73.4544	90.7978	121.399833333334	76.5249999999995	65.3695999999996	98.9723333333336	93.870666666666	68.3534	117.460999999999	69.4393333333328	72.5194000000004	111.2018	82.5552000000001	75.4948	130.581333333333	102.033333333334	159.016	72.4342	58.1514
307	179.069855497915	179.066680951368	179.07956578699	293.814	292.805	296.915	16	16	23.4646	58.1627999999997	47.9478333333332	44.8888	39.7955999999998	35.7139999999998	32.6464	49.9408	1753.80975000001	2138.61866666667	1428.46666666667	2259.93285714286	53.0607999999997	60.2035999999997	51.01	38.7676	134.683999999999	123.4442	157.1108	145.8886	47.9556666666668	38.7726666666664	35.707	45.864	44.8975999999998	24.4848	33.7061999999998	53.048666666667	31.6262	42.8539999999997	53.0504	45.909	58.1020000000004	61.212	29.5858	33.6709999999998	29.5896666666667	46.9736666666667	33.6732000000002	26.5252	35.707
308	179.105217473424	179.10401549113	179.106333481638	384.63	381.609	384.737	7	7	53.014	81.6228571428571	108.08025	126.604	65.2959999999998	98.9642499999997	69.3769999999998	112.231428571429	466.270571428571	485.341499999999	242.819499999999	505.023749999999	85.7115000000001	83.6517142857139	82.6402500000003	64.2757499999998	110.190857142857	106.106	96.9950000000001	126.497714285714	135.69325	107.13	149.976750000001	160.297	90.8022500000004	88.7617500000004	72.4402857142857	110.200499999999	53.0529999999999	73.4605714285714	86.7212500000004	84.6807499999998	119.273142857143	72.4377500000003	33.6694285714286	32.6491428571428	67.3447499999996	72.4377500000003	35.6825	55.087714285714	30.61125
309	180.033029958673	180.030047825405	180.045119706761	302.991	298.933	304.028	3	3	33.6694285714286	69.3794285714285	52.0345714285714	43.8722857142857	18.3651428571428	34.6897142857143	14.284	25.5285714285713	27.567	34.6897142857143	41.8317142857143	28.568	37.7505714285714	56.1157142857143	40.8057142857141	38.7437142857143	27.5477142857143	47.913142857143	53.0548571428571	58.1562857142857	40.8114285714286	20.4200000000001	24.4868571428571	27.5438571428572	68.3591428571428	31.6288571428571	12.252	82.6431428571428	47.9534285714285	47.9534285714285	78.6169999999999	15.315	78.6280000000003	85.704	34.6605714285715	41.8317142857143	103.034428571429	103.048857142857	54.0372857142857	96.9271428571428	102.962285714286
310	180.057998484672	180.047791396261	180.062107334731	186.714	183.652	188.749	7	7	293.807999999999	847.758499999997	153.042857142858	28.5646666666666	559.038285714287	586.595833333332	517.308999999999	1973.61371428571	295.882857142857	326.506666666666	72.4436666666665	239.739166666666	386.688285714286	268.303833333333	137.565	15.305	721.1084	385.686000000001	496.902333333332	912.178000000002	48.9737142857143	3.06085714285714	4.08533333333332	6.12099999999998	47.9556666666666	12.244	10.2016666666666	1248.82971428571	255.083333333333	238.718999999999	66.3216666666665	151.132666666667	2798.25185714285	97.8559999999998	253.042666666666	342.831999999999	823.274500000001	1700.89566666667	474.377499999999	758.072285714285	39.7929999999999
311	180.092636673539	180.092636673539	180.092636673539	129.567	129.567	129.567	1	1	31.6262	103.0604	79.5756	107.121	71.4140000000002	91.7100000000002	65.3013333333333	191.791333333333	128.5704	182.639666666667	85.6968000000002	184.680333333333	56.1109999999998	90.7977999999997	73.4687999999999	61.2119999999998	170.4068	186.7332	129.413	189.7572	103.0402	124.4644	102.02	158.151666666667	80.6906	108.1465	72.4483999999999	166.2926	65.2928000000002	48.9216	85.596	65.2288	237.4736	128.5704	88.769	91.8180000000002	186.5136	166.2926	116.299	199.724000000001	54.1341999999998
312	181.063079418072	181.055355998756	181.066048063605	186.714	183.652	186.714	3	3	30.6100000000001	76.5250000000002	76.5249999999998	56.1183333333335	49.9881666666667	34.6913333333334	66.3216666666668	204.886	47.9556666666668	30.6100000000001	15.3025	42.8540000000001	38.7726666666666	49.9881666666667	58.1020000000001	18.366	48.9792	114.277333333334	41.8336666666668	93.8706666666669	10.2033333333333	8.16266666666669	2.0428	4.08133333333334	8.16266666666669	4.08133333333334	3.06100000000001	119.379	34.6913333333334	26.5026666666667	24.484	9.18300000000002	303.039000000001	78.4886666666668	13.2621666666667	32.6453333333334	108.155333333334	177.538	72.4436666666668	67.3310000000001	8.16266666666669
313	182.036990800824	182.033417466671	182.040564134977	77.023	74.455	79.591	2	2	88.7617499999999	68.314875	85.7040000000001	73.4605714285715	120.3895	127.4375	119.373428571429	37.7505714285715	97.9439999999999	93.08	103.048857142857	154.05775	141.819714285714	238.546285714286	134.677714285714	90.8054285714285	177.5235	216.300571428572	144.8755	143.840142857143	31.6288571428572	25.50625	20.4057142857143	26.5274285714286	63.2554999999999	36.702	25.5071428571428	91.7614285714286	66.3185714285714	63.2577142857144	67.32	52.0345714285715	331.378125	226.52325	84.6807500000001	161.205142857143	297.923428571428	396.613285714286	371.384	295.882857142858	70.3997142857143
314	182.043103745404	182.043103745404	182.043103745404	166.302	166.302	166.302	1	1	3.0606	12.2424	8.16320000000001	7.14280000000001	10.204	9.18359999999996	6.1212	11.2244	4.0816	11.2218333333334	9.18150000000001	7.1498	6.1212	10.204	11.2222	7.13440000000001	6.1212	14.266	9.18359999999996	4.0808	8.1616	4.0816	8.1616	7.14140000000004	6.12240000000001	5.101	5.102	5.107	4.0808	2.0428	2.04040000000001	6.12240000000001	9.171	4.0768	5.10100000000003	5.09500000000003	4.0808	5.101	3.0612	6.12100000000001	5.101
315	182.033326480578	182.033326480578	182.033326480578	60.206	60.206	60.206	1	1	25.4875	117.32875	92.8427499999999	106.106	206.0905	67.34475	223.599	160.17925	34.66725	37.753875	46.9315	58.15425	96.935625	271.3865	121.40975	149.066	141.81475	160.0615	23.4485	109.16675	58.15425	35.70875	46.9315	41.83025	59.1745	36.729	33.66825	135.69325	26.5265	131.61225	75.4984999999999	97.956	310.194	131.61225	33.672375	56.11375	68.3567499999999	733.559749999999	172.42225	81.7299999999999	17.34425
316	182.054262244785	182.049246848167	182.059548274198	185.1715	182.632	186.714	4	4	23.4665714285714	23.4665714285714	21.42525	10.2025	49.99225	9.18225000000001	63.2555	247.721142857143	42.8520000000001	41.83025	15.2925	25.50625	14.2835	9.18257142857142	19.372875	6.12225000000001	80.6590000000001	5.10125	13.26325	113.251714285715	6.1215	6.12171428571428	6.126	5.10142857142857	5.10125	6.12225000000001	6.1215	61.215	1.02025	30.58875	13.2637142857143	17.34425	300.984285714287	12.2331428571429	19.3854285714286	53.0474285714285	10.2025	165.2805	83.6605000000001	24.486	12.2445
317	182.080489135105	182.077215787312	182.091809642138	114.2545	110.188	115.301	36	36	148.961714285714	271.396	177.529714285715	310.166857142857	151.002285714286	228.544	158.033571428571	520.928	1031.47275	1131.49685714286	538.710857142857	1135.578	234.665714285714	307.867428571428	291.801714285714	176.509428571428	580.542571428571	471.372	416.276571428571	683.591428571428	335.674	588.684249999999	507.436999999999	632.045714285714	421.378	422.398285714286	320.100571428571	356.378857142858	219.361428571428	158.144285714286	390.441142857143	235.884	587.684571428571	290.537142857143	163.245714285714	309.146571428571	362.916571428572	400.635428571429	167.326857142857	398.931714285714	208.109142857143
318	182.960394187821	182.960225935851	182.960562439792	1070.24	1070.23	1070.25	2	2	912.645999999982	1359.65999999998	1181.15999999998	1255.61999999998	821.099999999985	1282.13999999998	851.699999999985	783.359999999986	803.759999999986	1028.15999999998	1027.13999999998	937.379999999983	1177.34399999998	1312.73999999998	1213.79999999998	1263.77999999998	887.399999999984	1238.27999999998	802.739999999986	818.039999999985	1361.69999999998	787.439999999986	793.559999999986	1234.83399999998	1183.47599999998	981.239999999983	878.919999999983	907.800000000024	1002.65999999998	825.179999999985	1216.85999999998	902.699999999984	857.819999999985	1176.05999999998	772.282499999988	803.759999999986	963.899999999983	820.079999999985	931.497499999981	928.76799999998	806.819999999986
319	182.962766437141	182.957495221394	182.974322267388	44.879	42.832	45.922	139	139	809.05825	1134.518	1343.779	1377.3375	1214.06444444444	1556.9015	1202.87475	1509.9111	1305.12	1340.718	1038.65085714286	1253.98966666667	1113.18366666667	1431.64228571429	1335.61633333333	1428.494625	1386.4065	1072.28275	817.320375	1194.75457142857	1136.52755555556	1048.90266666667	917.6992	1451.704	1147.78125	882.51625	804.97725	1732.3845	1036.574	1077.384	1207.7085	1151.688	2198.71571428571	1941.60371428572	1039.67114285714	1426.3095	1935.41425	2186.268	2065.01973333333	2044.52533333333	632.577142857143
320	182.968131236001	182.961701668349	182.98420482467	1071.24	1070.1	1080.45	160	134	1002.73111111112	1359.65999999998	926.160000000009	1063.85999999998	821.099999999985	1082.21999999998	851.699999999985	783.359999999986	936.360000000009	923.099999999984	1027.13999999998	1023.06	1254.31428571426	1312.73999999998	1214.81999999998	1059.77999999998	888.419999999984	1237.25999999998	745.620000000014	819.376666666651	1361.69999999998	835.379999999985	777.239999999986	1508.58000000001	1183.47599999998	844.559999999985	852.719999999985	761.940000000015	1002.65999999998	700.739999999988	1217.87999999998	902.699999999984	707.879999999987	1176.05999999998	754.893749999987	861.899999999985	963.899999999983	680.339999999988	1076.58571428569	983.164000000003	681.673999999987
321	183.964239631315	183.960089028569	183.976867243929	44.889	42.85	45.921	49	49	245.888857142857	341.795714285714	422.398285714286	411.127166666667	356.079714285714	510.166666666667	363.221714285714	473.412571428572	421.378	358.137	350.978285714286	419.337428571429	333.649	476.962666666667	429.540285714286	416.276571428571	456.067714285714	363.221714285714	274.456857142857	383.645333333333	335.689666666667	292.787833333333	296.138333333333	410.154857142857	346.897142857143	262.225666666667	245.900333333333	583.603428571428	309.146571428572	395.870857142857	421.673	347.14	788.65325	628.496	313.191166666667	450.966285714286	592.76525	707.861	625.975166666666	687.672571428572	188.752857142857
322	184.072684989256	184.070164364707	184.084704335251	52.032	49.98	53.064	45	44	402.011333333333	439.691833333334	266.5245	230.595333333333	161.212666666667	237.7532	242.839333333333	241.7874	1644.7236	1363.96283333333	2034.54466666667	576.942666666667	226.292	235.697	210.360333333333	199.985333333333	192.8115	210.4084	202.026	167.471333333333	268.347666666667	164.246833333333	192.843	296.917	245.682285714286	215.255166666666	214.27	268.347666666667	201.005666666667	166.4882	255.291666666667	232.636	257.124	304.009666666667	203.046333333333	255.083333333333	363.238666666667	269.324	854.019	263.203	239.543333333333
323	184.116774476733	184.112155716995	184.126507828288	203.0355	199.984	205.079	20	20	30.6100000000001	60.1996666666668	38.7663333333334	71.4233333333335	128.436	154.070333333334	109.157833333333	282.632333333334	107.1175	95.8956666666668	32.6506666666666	46.9276666666667	74.4113333333335	135.704333333334	90.8096666666669	90.7948333333335	181.441333333334	111.2018	88.7690000000002	141.826333333334	21.4059999999999	25.5083333333334	20.3833333333334	17.3456666666667	67.3970000000001	31.6303333333334	18.348	380.522166666667	162.2065	87.7486666666669	112.236666666667	79.5860000000002	1221.388875	553.020666666668	184.680333333334	371.340666666667	487.6556	767.1904	236.717333333334	577.546399999997	181.589666666667
324	184.964773014239	184.958854044812	184.985722203409	44.885	24.485	45.921	63	60	318.318	509.1796	526.4232	538.6656	420.4048	543.837666666667	461.1304	484.595	363.1912	483.5748	516.2212	516.288666666667	458.0698	543.260666666667	532.5444	471.471	407.0598	443.80875	243.8756	483.5748	425.5068	296.8782	323.7838	490.7162	457.0496	265.252	276.5284	684.611714285714	392.854	455.0092	528.0638	369.8735	890.67825	644.7664	339.7266	558.1588	666.168833333334	693.029	736.381333333333	756.067	163.24
325	184.985540578524	184.981017050001	184.997058416193	1070.22	1069.16	1078.44	126	124	1061.2642857143	2803.97999999995	1755.41999999997	1868.63999999997	1585.07999999997	1850.27999999997	1288.25999999998	1490.21999999997	1772.75999999997	2187.89999999996	1210.73999999998	1725.83999999997	1984.72399999996	1846.19999999997	1794.17999999997	1865.58000000003	1763.57999999997	1701.35999999997	1790.10000000003	1549.37999999997	1134.23999999998	1640.15999999997	1738.07999999997	1719.40199999997	1848.23999999997	1759.49999999997	1746.23999999997	1260.52333333333	1638.11999999997	1497.35999999997	1779.89999999997	1595.27999999997	1608.1033333333	1732.97999999997	1769.8633333333	1682.99999999997	1697.27999999997	1526.93999999997	2002.4666666667	1806.1833333333	1768.50499999997
326	184.98502104019	184.982223251141	184.99508028716	1118.715	1099.84	1135.53	62	36	1497.07349999999	885.359999999984	4310.96470588235	2009.32800000001	1477.97999999999	1781.83894736841	1524.89999999999	1340.64210526315	1355.3411764706	975.119999999983	2357.21999999999	552.162499999991	686.559999999987	874.190000000008	675.312857142868	2008.34400000001	1348.43999999999	1975.68799999999	1644.23999999999	1493.27999999999	961.860000000007	1550.1794736842	1592.21999999999	1912.49999999999	1880.87999999999	1535.10000000001	1570.54949999999	1449.42000000001	1532.03999999999	1445.33999999999	1813.47526315788	1482.05999999999	1399.14157894736	785.399999999986	1625.65649999999	1585.07999999999	1596.53699999999	1444.00750000001	6199.20000000001	1627.91999999999	1477.72210526315
327	184.984857266259	184.98236420195	184.990639845952	1086.57	1079.45	1096.76	30	27	483.480000000007	676.185714285701	663.000000000009	684.42000000001	523.992857142864	709.920000000007	519.907142857133	512.040000000005	1105.49307692308	723.180000000007	888.420000000012	956.760000000002	816.000000000006	621.179999999989	505.919999999991	672.180000000009	505.518750000005	717.060000000007	443.699999999992	525.674999999991	734.278750000007	587.51999999999	381.479999999993	669.120000000007	709.050000000008	532.439999999991	530.400000000007	505.920000000007	556.920000000006	530.399999999991	724.200000000007	539.580000000005	504.899999999991	632.264285714294	592.619999999989	591.599999999989	570.180000000006	503.880000000007	1477.98	573.240000000008	584.155000000005
328	184.985334519678	184.982597365282	184.990502020325	1163.095	1151.9	1169.22	26	20	538.560000000008	764.94714285713	750.75000000001	813.960000000011	535.500000000008	804.779999999986	577.31999999999	540.600000000008	609.959999999989	516.119999999991	1778.29166666667	594.660000000008	1095.533	404.939999999993	777.170000000012	779.280000000011	542.63999999999	781.320000000011	564.05999999999	573.23999999999	746.639999999987	581.400000000008	595.679999999989	873.120000000009	788.460000000011	563.270000000009	590.385714285722	583.235714285722	589.560000000008	584.45999999999	793.559999999986	541.620000000008	574.042857142864	586.500000000011	614.039999999989	599.759999999989	688.500000000007	498.780000000007	1155.23571428569	652.800000000009	655.959999999989
329	184.985319830149	184.983219146729	184.990387364438	1144.23	1140.65	1145.75	10	10	638.519999999989	1205.60416666667	852.719999999985	847.619999999985	670.139999999988	875.160000000006	677.561111111116	710.940000000005	788.460000000005	927.168888888894	1207.67999999998	667.079999999988	1219.94249999998	917.978888888894	805.799999999986	818.021249999985	655.860000000005	822.119999999985	742.560000000005	677.280000000005	917.000000000007	747.453333333338	757.860000000005	858.840000000006	861.900000000006	647.699999999988	629.339999999989	642.366249999988	669.318749999989	653.511111111115	751.739999999987	597.719999999989	697.680000000005	783.359999999986	722.160000000005	763.980000000005	752.558888888893	575.27999999999	1358.07777777779	735.419999999987	709.672222222226
330	184.992150049021	184.986036784301	184.997257777623	31.629	22.45	38.769	12	8	1443.22266666667	2023.1888	2002.78346666667	2130.8736	1538.9788	2027.26986666667	1470.20426666667	861.618333333333	1542.0384	1688.3955	2443.3164	1572.23093333333	2010.9456	1965.28306666667	2053.7968	2049.71573333333	1424.75373333333	2019.10773333333	1583.45386666667	1563.66	1961.46906666667	1571.1458125	1603.8592	2096.785	2012.09733333333	1636.3978125	1587.53493333333	1527.938	1655.8928	1394.70453333333	2062.3052	1529.37973333333	1497.84933333333	1988.49973333333	1613.1140625	1557.53733333333	1686.80213333333	1474.28533333333	2385.46813333333	1629.8982	1571.21066666667
331	185.032325906956	185.030894415719	185.043048664675	51.022	49.974	59.163	9	8	743.7258	1450.914	979.458666666667	851.839166666667	1089.5736	880.403833333334	631.483166666667	1614.728	1151.0112	1274.2298	333.649	1561.11	1194.65866666667	1059.106	1369.608	1050.8148	733.5238	1253.98966666667	627.423	889.6394	442.752333333334	95.8956666666667	86.7141666666667	378.852833333333	621.2815	119.379	94.8755	685.551999999999	862.040833333334	437.6515	699.613333333333	405.072333333333	1846.562	1241.74566666667	756.963666666667	1242.766	1948.72090909091	1496.5845	1166.0505	2296.77033333333	611.6
332	185.032058622779	185.032058622779	185.032058622779	69.371	69.371	69.371	1	1	279.5485	428.505	393.8165	330.561	216.293	336.435	173.57	208.131	362.9865	322.399	966.17675	261.184	478.49725	370.35075	457.072	385.938	341.78375	524.4085	380.294222222222	375.441777777778	345.098	236.698	255.0625	338.723	473.454000000001	319.377375	239.5825	243.83975	361.1685	278.52825	424.424	273.4605	185.680444444444	473.125333333333	294.85225	261.184	231.59675	152.01725	641.2655	172.527875	347.895777777778
333	185.121777715649	185.120465497065	185.133166598291	203.032	199.984	203.05	7	7	8.16228571428571	32.6491428571428	23.4665714285714	37.7461666666666	69.3146666666665	92.8351666666664	45.9149999999999	156.103714285714	51.0142857142857	42.8469999999999	24.4879999999999	24.4839999999999	34.6573333333333	49.994	55.0979999999999	45.9149999999999	86.6433333333331	59.1696666666668	42.852	70.3997142857143	14.272	16.3245714285714	6.11599999999999	9.18257142857142	36.7679999999999	20.4066666666666	15.2875	136.718285714286	75.5046666666665	55.0954285714285	45.9128571428571	38.7726666666668	538.710857142857	273.436571428571	89.7851428571428	224.462857142857	408.066666666667	363.179333333334	214.234999999999	366.299666666666	90.8096666666664
334	185.984176300503	185.984176300503	185.984176300503	1074.32	1074.32	1074.32	1	1	733.77944444444	1165.47444444444	1230.11999999999	1105.26166666667	608.939999999997	1391.01722222221	687.85444444444	597.024999999996	548.03833333333	633.419999999997	484.763888888886	549.779999999997	1313.45499999999	1303.55999999999	1249.49999999999	1205.63999999999	578.339999999997	1294.37999999999	530.399999999997	624.239999999997	1236.23999999999	506.939999999997	479.661111111108	2469.16526315788	1301.51999999999	554.879999999997	567.428888888885	724.200000000005	490.887222222219	593.639999999997	1392.29999999999	631.379999999997	618.456666666663	1299.47999999999	535.499999999997	519.462777777775	524.582352941174	602.819999999997	485.784444444442	513.618888888886	500.54722222222
335	186.078259620599	186.077554371731	186.083473827946	515.27	510.134	518.302	5	3	4.08160000000003	17.3324444444445	8.16266666666666	11.2236666666667	7.14155555555557	10.2155555555556	8.1576	10.2088888888889	449.191111111111	1098.899	14.2828	2038.73730000001	13.2626	6.12533333333333	12.252	10.2022222222222	57.1324444444446	15.305	36.7280000000001	41.8336666666666	9.18200000000002	9.18299999999999	6.1253333333334	6.12133333333334	12.244	7.14155555555548	7.14233333333333	5.10111111111106	7.14233333333333	9.18299999999999	14.2758	9.18299999999999	10.1966666666666	8.16239999999998	3.06266666666666	11.2224444444445	12.2426666666667	5.10166666666666	6.12199999999999	8.16266666666666	11.2233
336	186.143010549834	186.143010549834	186.143010549834	363.216	363.216	363.216	1	1	38.7694999999999	65.2960000000003	67.3365000000003	95.9152500000001	43.8707500000002	79.5794999999998	55.1002500000001	163.24	88.7726250000001	72.4377500000003	34.6885000000001	34.6884999999999	45.9100000000001	31.6277499999999	55.0934999999998	65.2942222222223	8.15700000000004	14.2835000000001	11.2241249999999	9.17662500000004	28.5705	7.14175000000003	7.14175000000003	28.5669999999999	32.6479999999999	7.14262500000001	8.16200000000003	49.9922499999999	12.236	24.4859999999999	21.4252500000001	17.346375	128.5515	43.8707499999999	17.34425	10.20375	32.6479999999999	57.1339999999998	16.336	21.4252499999999	10.2022222222222
337	186.958901351623	186.95331489961	186.970617970637	1076.34	1071.26	1082.5	42	32	3060.68545454546	2047.13999999996	3640.38000000001	3782.16000000001	3011.04000000001	4240.04714285713	3184.44	3216.64583333333	2894.0625	2858.04000000001	2907.00000000001	2835.60000000001	2627.67625000002	4097.34	3564.90000000001	3733.20000000001	3078.36	3900.48000000001	2387.82000000001	1274.43399999998	3976.98	3066.12	3525.11999999999	3691.38	3628.31090909091	2715.24000000001	2704.38818181819	3074.28000000001	2615.56909090909	3132.42	4092.24	3025.32000000001	3292.1875	2718.30000000003	2985.54	3293.69133333332	2742.16181818182	2955.96000000001	5356.1376	2537.98	3012.65666666667
338	186.958396488888	186.955690395613	186.971144271321	1097.305	1086.59	1123.46	36	25	1008.77999999998	1247.45999999998	1036.99166666665	1072.02000000002	930.239999999983	518.15399999999	829.259999999985	935.628571428554	795.878333333318	1289.04285714283	1086.29999999998	1010.81999999998	942.479999999983	1002.65999999998	1023.05999999998	1039.37999999998	986.339999999982	1212.43571428569	1693.2	850.679999999985	1280.09999999998	1092.92857142855	1599.36	1224.69285714283	1107.22857142855	992.460000000019	999.189999999981	926.651666666683	1047.53999999998	837.419999999985	1219.91999999998	992.459999999982	983.279999999982	1192.38000000002	910.859999999984	1405.56000000001	1025.51428571427	935.339999999983	1029.17999999998	903.719999999984	992.088571428555
339	187.090497594548	187.090497594548	187.090497594548	510.134	510.134	510.134	1	1	8.15999999999995	19.3875999999999	8.1616	16.3232	5.10099999999994	9.1817999999999	7.13440000000001	10.2040000000001	170.3734	295.916000000002	7.14280000000004	650.972666666668	10.204	12.2447999999999	10.202	12.2447999999999	8.16320000000005	9.1818	13.2625999999998	6.12120000000007	9.1817999999999	6.1212	6.12119999999993	9.18360000000006	12.2423999999999	12.2304000000001	5.101	13.2626000000001	6.1212	3.06060000000003	8.15466666666672	7.13440000000001	6.11520000000007	9.1818000000001	3.0606	11.2243999999999	4.08159999999998	7.14979999999996	9.1818	8.16159999999991	9.18360000000006
340	187.090337785026	187.090337785026	187.090337785026	518.301	518.301	518.301	1	1	17.3437777777778	15.2924999999999	15.305625	20.4050000000001	8.16199999999992	15.32625	12.236	6.126	170.486125000001	461.153000000002	15.3033333333334	836.107999999999	14.2835000000001	15.315	15.3149999999998	12.2430000000001	21.4252500000001	19.387125	17.3442499999998	20.4050000000001	14.2834999999999	18.36675	11.229625	19.3847500000001	15.3037499999999	8.16199999999992	12.2430000000001	10.2024999999999	14.2835000000001	15.3037500000001	15.295	13.264875	6.12149999999994	17.3437777777778	9.18900000000001	16.3239999999998	9.18224999999991	6.12149999999994	6.12150000000003	14.2852499999998	8.16266666666666
341	187.984136286838	187.984136286838	187.984136286838	82.628	82.628	82.628	1	1	235.6893	453.0132	327.705333333333	410.129333333333	170.395666666667	253.0344	152.013111111111	199.985333333334	192.612	255.388888888889	530.573333333334	257.1156	161.195111111111	241.661	145.907666666667	169.356888888889	235.851	69.4204444444444	85.7052	125.487333333333	324.430666666667	163.235555555556	262.197111111111	268.347666666667	206.1006	185.5854	159.172	233.656333333334	119.366	184.680333333333	220.248	112.297777777778	140.7186	211.1814	117.323	192.843	102.022222222222	141.810888888889	199.8612	115.297666666667	135.689555555556
342	188.070927007817	188.066582974521	188.080385185477	192.3255	190.777	194.842	8	8	159.172	360.177666666666	301.018	424.4032	247.1788	386.6558	261.1712	1010.79	681.471333333331	793.7156	358.1604	995.865	271.3732	355.075999999999	316.262	211.1814	386.6558	406.0396	331.565	602.488333333331	321.426	445.448666666666	364.2114	450.987333333332	338.7064	268.3126	210.1612	400.9386	284.6358	237.504666666666	331.608333333333	218.5796	859.176800000001	512.207333333332	238.757999999999	304.780666666666	524.3828	419.3022	248.9288	514.2816	458.55
343	188.109338436341	188.10767069287	188.120850169673	172.43	169.381	173.445	18	18	55.1430000000001	122.54	96.9158333333335	139.762833333334	132.621666666667	192.817800000001	192.817800000001	426.429666666665	92.8351666666668	105.1012	14.2996	65.2928000000004	51.0100000000003	117.319166666667	69.3872000000001	55.0800000000002	259.130800000001	129.582333333334	84.6766000000005	165.294	43.9101666666667	96.9158333333335	65.2928000000004	30.6349999999999	49.9898	64.2852000000001	45.9090000000002	290.011333333334	197.944666666667	106.1216	99.9926666666664	47.9478333333334	1018.29266666667	560.071499999998	173.456666666666	290.794999999999	990.743666666669	625.464333333335	133.646200000001	528.1672	145.9172
344	188.11715652887	188.107403486825	188.119826338299	289.773	286.694	290.77	5	5	41.7790000000002	101.013	60.1898333333337	53.0504	53.0607999999997	36.7343999999998	48.0057999999997	188.576666666668	61.1599999999999	36.7343999999998	20.4066666666667	63.2524	9.18359999999996	35.707	13.2626	15.3059999999999	18.366	20.404	9.19050000000001	18.3630000000001	18.3659999999999	23.4676666666667	12.232	12.2320000000001	17.3467999999999	12.2424	11.2218333333334	42.8469999999999	5.10699999999997	25.5083333333334	23.4638333333335	17.3434	436.274666666666	113.257	9.18300000000002	14.2846666666667	47.9494	245.900333333334	19.3876000000001	30.6100000000001	29.5858
345	189.068457369875	189.068457369875	189.068457369875	193.867	193.867	193.867	1	1	28.5669999999999	60.2094999999999	31.6277499999999	62.2504999999999	28.6089999999999	73.4579999999998	28.5669999999999	151.145	39.7897499999999	62.2352499999998	11.22275	60.1947499999998	37.7492499999999	59.1744999999998	43.9352499999999	37.7492499999999	72.4377499999998	71.4175000000003	24.4859999999999	73.5659999999998	44.8888	24.456	16.324	75.4984999999998	39.7897499999999	9.18224999999997	15.30375	58.1542499999998	13.26325	20.3749999999999	38.7694999999999	24.5160000000001	120.3895	54.0732499999999	10.2025	28.5249999999999	31.6355	67.3365000000003	5.10124999999999	38.7694999999999	20.38
346	189.089528618133	189.088303254458	189.090753981807	384.6525	384.624	384.681	2	2	24.468	55.0934999999998	55.0568571428571	80.670285714286	31.6277499999999	44.8909999999999	32.6479999999999	90.8022500000004	10.2025	10.19625	13.26325	9.18224999999997	29.590875	42.8504999999999	34.6885000000001	32.6479999999999	37.7261249999999	71.4174999999998	27.567	54.0732499999999	86.7242857142857	86.7212499999998	65.2960000000003	99.0370000000001	69.3770000000003	56.1137500000002	51.0250000000003	53.0548571428571	14.2835	29.5872500000001	46.9315000000002	46.9314999999999	44.8635000000002	27.5467500000001	29.5872499999999	21.4252499999999	30.6112499999998	36.7302857142857	13.2535	30.6074999999999	9.18337500000001
347	190.912401309653	190.90842850649	190.916374112816	48.45	47.94	48.96	2	2	196.90825	315.3345	334.642	311.17625	233.63725	432.586	273.427	117.50125	235.67775	243.8278	299.9535	241.79925	344.8445	331.58125	286.69025	332.6015	44.891	29.58725	20.405	21.4284	369.3305	137.727	155.268	286.09	327.50025	246.9368	240.779	167.321	249.96125	254.04225	311.63375	186.70575	91.8224999999999	359.128	209.141	162.21975	172.42225	129.76225	190.78675	131.61225	398.5072
348	191.100640817394	191.100279162265	191.101002472522	56.111	56.108	56.114	2	2	45.8742857142857	67.342	75.5663333333334	96.9316666666667	79.5822857142857	83.7356666666667	53.0102857142857	112.236666666667	84.6244285714286	118.353142857143	67.331	101.942857142857	44.8873333333334	60.1996666666667	54.0776666666667	51.0142857142857	138.758857142857	71.4933333333333	61.28	118.436	14.2846666666667	15.3085714285714	24.488	18.372	23.4271428571429	8.16228571428572	5.10166666666667	25.5083333333333	17.3456666666667	30.665	17.3456666666667	16.3226666666667	53.0548571428572	22.4436666666667	16.3245714285714	18.366	43.8743333333333	36.732	41.8336666666667	34.6573333333333	20.4228571428572
349	191.141313900899	191.140412782666	191.144384047564	384.624	380.549	384.737	9	9	23.4523333333334	54.0717777777775	65.2586666666664	123.527555555555	8.16266666666666	88.7593333333335	27.5459999999999	19.3847500000001	9.18224999999997	13.2556666666667	8.16177777777774	13.2628888888888	80.6063333333333	195.882666666666	92.8402222222224	76.5166666666663	6.11774999999999	219.347777777778	95.9635555555554	16.324	211.186	172.42225	123.460333333333	203.179	140.806	103.042444444445	83.6810000000005	135.704333333333	58.1526666666664	13.2632500000001	70.3953333333335	5.10111111111112	28.5495000000001	135.704333333333	52.0327499999999	47.9504444444442	59.1793333333333	9.18200000000002	50.9833333333331	103.04525	16.3253333333333
350	191.141118556996	191.140349925759	191.142436335297	351.967	345.881	352.033	8	7	21.4269999999999	35.7116666666664	37.7523333333334	54.1218333333334	5.10083333333336	56.1183333333335	6.11599999999999	11.2231428571429	6.11600000000004	9.19050000000001	2.04033333333333	8.16133333333338	36.7679999999999	64.2810000000001	47.9086666666666	45.9599999999999	10.2028571428571	131.623	99.9926666666669	6.11657142857145	151.009333333334	102.033333333334	90.809666666666	110.190857142857	100.996500000001	89.7746666666672	56.1091666666665	103.154666666666	53.0053333333332	6.12171428571428	56.1091666666665	12.242	5.10142857142857	42.8960000000003	38.7654285714287	6.12599999999999	40.8533333333332	7.14116666666671	6.12199999999996	65.2982857142857	2.04066666666665
351	191.141025535777	191.141025535777	191.141025535777	249.954	249.954	249.954	1	1	11.2218333333334	19.3854285714286	12.2417142857143	24.4868571428571	7.142	22.4651428571428	10.2028571428571	18.363	27.5477142857144	29.5882857142857	13.2637142857143	31.6288571428571	13.2637142857143	23.4638333333334	15.3042857142857	19.3854285714286	10.2033333333334	15.3042857142857	9.17485714285717	26.5274285714287	24.4868571428571	37.7505714285716	22.4473333333334	22.4462857142858	12.2434285714286	15.3042857142857	19.3854285714286	18.3651428571428	10.2028571428571	21.408	15.3021428571428	11.2231428571429	11.2137142857143	8.16133333333335	8.16228571428574	26.5237142857144	15.3042857142857	10.2185714285714	13.2637142857143	14.284	17.3428333333334
352	191.142495363043	191.142495363043	191.142495363043	366.26	366.26	366.26	1	1	25.5073529411764	60.1767222222223	51.0117647058823	67.3394117647058	25.5161764705882	67.3161176470588	20.4058823529411	28.5665882352941	27.5479411764706	36.7305882352942	21.4261764705882	21.4335882352941	46.9308235294117	56.0967647058824	47.9538235294118	23.4654117647059	31.6291176470589	71.4164705882353	38.7711764705883	25.4985294117647	105.090294117647	140.751882352941	97.9425882352941	133.658529411765	52.0139999999999	63.2582352941177	48.9402352941177	45.9105882352941	18.3589411764706	15.3044117647059	45.9291176470588	17.351	19.3855882352941	29.5868235294118	31.627294117647	25.5073529411765	25.5058823529412	15.3088235294117	14.2841176470588	45.8814705882354	10.2023529411765
353	191.14175706038	191.14175706038	191.14175706038	398.914	398.914	398.914	1	1	26.5162857142856	53.0520000000001	56.1169230769231	73.4621538461539	19.3858461538462	65.2701538461538	13.27	34.6747692307692	14.2843076923077	15.3103846153846	12.249	12.2436923076923	23.4653076923077	55.0966153846154	49.9904999999999	33.6701538461537	15.3034615384616	40.7938461538461	21.4264615384615	15.3046153846154	55.0924615384614	82.6386923076925	48.9747692307693	81.6184615384617	39.774	69.3756923076922	86.7261538461539	31.6271538461538	30.6230769230769	12.2381538461538	46.9134285714286	18.3655384615385	38.754153846154	36.7310769230769	44.8935384615385	22.4552307692308	55.0924615384614	16.3249230769231	23.4759230769231	48.9747692307693	10.2023076923077
354	191.178590355078	191.175491120094	191.192132558732	614.22	600.911	624.422	37	26	109.17057142857	1138.70171428571	655.023428571423	1343.86575000001	438.661428571433	995.736888888891	685.631999999994	1137.6345	427.499714285717	1633.79289655173	143.860285714287	482.282625000002	624.414857142852	716.140285714293	736.710750000001	368.355375	409.134571428568	121.413999999999	76.5214285714279	193.854285714287	455.365999999996	319.349428571431	91.8128571428567	504.021142857139	124.470500000001	57.1360000000004	75.5011428571422	270.375714285712	41.8317142857139	244.868571428573	89.7820000000004	383.627428571425	1346.83999999999	625.413250000003	81.5657142857137	435.661999999996	358.120285714283	1250.92866666667	185.692000000001	204.050000000001	107.060625000001
355	191.97512159765	191.97512159765	191.97512159765	252.006	252.006	252.006	1	1	7.1414	15.306	36.7272	46.9314999999999	8.1616	42.8484	12.2424	17.3434	3.0606	9.18224999999997	18.3636	7.1414	57.1312	81.616	73.4544	64.2726	5.101	8.16199999999998	8.15360000000001	5.101	29.5916	12.2448	6.1212	19.3876	57.1312	53.0504	21.4242	133.6462	51.01	29.5916	78.5554	25.5062499999999	8.1616	129.5654	62.2322	66.313	108.162399999999	11.2486	12.2448	100.9998	2.0404
356	192.048917732658	192.048917732658	192.048917732658	657.054	657.054	657.054	1	1	7.14218750000002	21.4186874999999	23.4743750000001	16.325	9.18281250000003	16.3249999999999	13.2543125	9.18843750000002	13.2640625	7.14175000000003	12.243	11.2220625	18.3644999999999	20.4050000000001	17.3453125	20.4049999999999	9.18281250000003	17.3389375	10.203125	13.26325	21.4252499999999	7.14218749999997	9.18281250000003	15.298125	18.3644999999999	16.325	5.10312500000001	9.18281250000003	11.2234375	12.24375	19.391875	10.2025	19.3859375000001	17.3453125	11.2193125000001	9.18281250000003	9.18224999999997	11.226875	13.2681249999999	10.199375	5.10125000000002
357	192.049935169709	192.044228243541	192.063127104621	356.05	350.961	356.074	7	7	23.4862857142858	31.6288571428571	27.5477142857143	26.5274285714286	16.3245714285714	14.284	6.11657142857145	40.8057142857141	22.4462857142857	56.1549999999999	14.284	49.9869999999997	15.3171428571428	29.5882857142857	28.568	27.5477142857143	21.4094999999999	47.9534285714285	40.8114285714286	75.4429999999995	84.7429999999999	8.16228571428571	12.2434285714286	13.2637142857143	101.008285714286	28.568	8.16228571428571	89.7851428571428	51.0142857142857	59.1765714285714	71.4100000000002	10.2028571428571	105.089428571429	75.5011428571428	6.12099999999998	14.2963333333334	82.7125714285717	43.8722857142857	14.284	49.994	126.515428571429
358	192.065632919257	192.065632919257	192.065632919257	325.476	325.476	325.476	1	1	6.12240000000004	6.12239999999997	6.12240000000004	8.16133333333331	8.1616	10.2016666666666	6.1212	3.0606	210.1612	325.4438	154.0502	306.06	2.04080000000001	7.14280000000004	6.11520000000001	4.08159999999998	27.5454	27.5454	26.5252	24.4848	5.09500000000003	6.11399999999997	4.0808	5.10199999999998	4.0808	5.09666666666666	4.0808	15.3059999999999	1.02139999999999	4.0808	4.0768	3.0606	7.14279999999997	7.1414	3.0606	4.0808	5.101	2.0384	3.0576	8.1616	7.14280000000004
359	192.13994313748	192.137559312277	192.152286749371	172.43	170.366	173.439	14	14	193.0446	246.8884	167.307333333334	235.6662	5.101	177.514800000001	42.8484000000002	6.1212	861.0488	831.626000000001	200.1944	436.645600000002	179.555200000001	217.3026	192.8556	95.8800000000004	10.2020000000001	139.7674	58.1514000000003	2.0408	432.0522	156.0906	133.646200000001	218.5796	479.494	159.1824	110.181600000001	909.046	265.304	10.204	533.669199999997	186.6966	939.573500000001	842.6852	189.794399999999	379.588799999998	590.6958	6.1212	158.131000000001	711.753166666668	465.3024
360	192.145231682637	192.140386077407	192.149671097463	342.821	339.709	343.853	3	3	32.6506666666667	77.5453333333335	72.5028333333335	88.7544999999997	3.06100000000001	23.4921999999999	7.15516666666671	7.14116666666664	411.194333333334	225.456833333335	102.033333333334	142.823333333333	12.244	6.12200000000001	32.6506666666667	9.18300000000002	3.06049999999999	11.2346666666666	7.15166666666666	9.17400000000006	18.3636	12.244	8.16266666666669	11.2126666666666	11.2218333333333	2.04066666666667	3.06100000000001	49.988166666667	3.06100000000001	4.08533333333336	18.3630000000001	5.10166666666668	6.12700000000001	14.2846666666667	6.12200000000001	3.06049999999999	8.16266666666669	13.2626	5.10166666666668	7.14116666666671	4.08133333333334
361	193.048171768138	193.04546583651	193.060370577075	253.014	249.96	254.057	28	28	398.950333333334	776.437428571428	1262.09342857143	1384.648875	1141.65975	1564.89914285715	1205.97771428572	1939.65366666666	171.407999999999	183.651428571428	166.287166666667	37.7523333333332	2089.64266666667	2784.35971428571	2483.37542857144	2444.60457142857	343.796166666666	165.286285714286	237.504666666667	306.085714285713	1255.92775000001	362.201428571428	33.6654999999999	496.902333333335	1715.04025000001	1153.8085	712.192666666665	3211.4097142857	1960.98914285714	2026.28742857142	2127.22125	1611.10633333334	3742.408	3280.10375000001	2278.21825	2668.04714285714	3149.51175	3033.29599999999	1795.49333333333	2875.84983333334	162.233
362	193.04843070152	193.044563187217	193.060646454275	214.2495	210.174	215.264	26	26	11.2328333333334	32.6453333333334	19.3863333333334	34.6856666666667	16.3226666666666	37.7461666666667	16.3456	83.6536666666668	3025.04125	2963.963	1902.83285714286	348.612000000001	51.0083333333332	113.257	80.6025714285714	16.3245714285714	94.8910000000002	19.3863333333333	29.5848333333334	132.643333333334	130.709333333333	51.0583333333334	37.7461666666667	36.6960000000001	213.239714285714	98.9677142857142	109.155285714286	761.168666666669	139.785666666667	120.281333333334	240.798666666667	152.029666666666	354.055666666667	373.381000000001	161.212666666667	289.037333333334	84.7706666666665	298.957666666666	63.2488571428571	333.353142857143	13.2513333333334
363	193.051342083156	193.046779377568	193.060483425924	358.114	351.987	359.128	18	18	8.16914285714289	11.2231428571429	12.2445	10.2025	9.18225000000004	10.2025	7.13737499999998	22.4462857142857	30.6075000000001	28.588	16.3245714285714	7.137	8.16300000000001	10.1942857142857	9.1825714285715	11.22275	10.18875	8.16300000000001	15.3042857142857	19.3728750000001	14.294	12.2430000000001	8.16228571428577	16.3222857142858	14.2835000000001	11.22275	7.142	12.2445	5.09812499999999	9.18257142857142	8.16228571428571	6.12149999999998	20.4028571428572	11.2231428571429	5.10142857142861	8.16228571428571	8.16700000000003	24.4860000000001	7.14200000000005	9.18257142857142	8.16199999999998
364	193.052099962672	193.04794153162	193.060291670825	336.688	334.647	337.702	5	5	7.13599999999997	14.284	13.2637142857143	13.2618571428571	11.2231428571429	9.18257142857142	7.14099999999996	16.3245714285714	66.3185714285714	54.0297142857145	32.6445714285715	26.5274285714286	12.2434285714286	12.2434285714286	11.2231428571429	10.195	7.142	4.08114285714286	8.15885714285715	8.16228571428571	13.2637142857143	7.142	12.2537142857142	6.11657142857145	7.142	6.12171428571428	9.18128571428574	13.2637142857143	6.12171428571428	13.2637142857143	6.12685714285711	3.06085714285714	30.6085714285714	10.2028571428571	8.16228571428571	18.3651428571428	10.2028571428571	15.3042857142857	11.2231428571429	19.3718571428571	6.12171428571428
365	193.084122968899	193.08082984791	193.0954026552	207.114	204.064	208.14	15	15	11.2231428571429	8.16228571428571	10.2014285714286	12.242	25.4892857142857	11.2231428571429	26.5237142857143	24.4868571428571	2408.89457142857	543.171999999999	1049.874	388.683500000001	6.12800000000001	21.426	26.5286666666667	7.14233333333335	48.9737142857143	20.4057142857143	26.5274285714286	66.3185714285714	27.5477142857143	72.4402857142857	25.4857142857143	56.1549999999999	17.3456666666667	42.8540000000001	21.427	27.567	12.2417142857143	15.3042857142857	14.284	22.4462857142857	78.562	16.3245714285714	28.568	230.552285714285	24.4868571428571	51.0142857142857	44.8946666666668	22.4462857142857	8.16228571428571
366	193.088083979888	193.086079624721	193.090088335056	230.585	230.585	230.585	2	2	15.30375	15.294375	33.672375	24.4859999999999	21.454125	31.6509999999999	24.4853333333333	47.9869999999999	80.5503750000001	56.1137499999998	43.8707499999999	29.5908749999999	22.44825	21.441	18.3805714285714	19.3847499999999	26.5264999999999	18.36675	65.2959999999998	22.429	14.2835	71.4262499999998	54.0003749999999	20.4049999999999	6.12224999999999	49.0079999999999	29.5872499999999	19.38475	29.5908749999999	15.30375	23.4829999999999	22.4455	59.1745	24.4859999999999	32.6519999999999	43.8707499999999	51.0125	31.6554285714286	34.6884999999999	69.3769999999998	24.4889999999999
367	193.089868130434	193.089868130434	193.089868130434	219.362	219.362	219.362	1	1	11.2231428571429	14.284	15.3042857142857	20.4057142857143	8.16200000000001	17.3302857142857	8.16200000000001	28.568	140.799428571429	91.8257142857142	36.725142857143	32.6217142857143	13.2637142857143	18.3651428571428	17.3448571428571	9.18257142857142	19.3854285714286	7.14175000000001	5.10142857142857	22.4462857142857	15.3042857142857	20.4057142857143	10.2028571428571	13.2525714285714	14.272	7.137	11.2137142857143	180.565285714285	4.08114285714286	32.6491428571428	14.274	44.8925714285714	95.9068571428571	7.142	11.2058571428571	23.4632857142857	32.6491428571428	167.321	8.16228571428571	20.3925	8.16228571428571
368	194.047792414473	194.047792414473	194.047792414473	351.987	351.987	351.987	1	1	3.06085714285714	10.2028571428571	8.16228571428571	5.10499999999999	5.10142857142857	5.10142857142857	7.13600000000002	10.2028571428571	4.0777142857143	10.2100000000001	4.08114285714286	10.2028571428571	10.2114285714285	7.14174999999998	8.15600000000001	5.10571428571426	5.10142857142857	9.18257142857142	6.12171428571428	8.1554285714286	6.12171428571433	3.06085714285714	4.08114285714286	8.16228571428571	12.2417142857143	3.06085714285717	4.08114285714286	6.12685714285711	4.0777142857143	4.08114285714286	14.284	5.10142857142857	6.12171428571428	11.2325714285715	6.12085714285716	7.14699999999999	6.12685714285711	5.1007142857143	6.12171428571428	8.16228571428571	7.142
369	194.062102030339	194.057409365815	194.065026096428	253.054	253.009	254.018	3	3	31.6288571428571	82.6431428571428	139.77425	61.2171428571428	140.799428571429	212.189714285715	153.042857142858	276.49742857143	23.4665714285713	17.3448571428572	21.423	12.2434285714286	313.227714285715	369.343428571428	354.039142857143	306.085714285714	45.9128571428571	16.3245714285715	20.3885714285714	36.7302857142855	83.6517142857145	39.7911428571428	12.2417142857143	53.0548571428571	173.424285714286	147.941428571429	79.5822857142853	528.489499999999	236.706285714287	275.477142857142	254.051142857143	200.996285714286	628.496	465.250285714287	261.193142857143	355.059428571427	450.966285714286	472.789142857144	141.819714285715	475.453142857144	20.4057142857143
370	194.074672516162	194.070192891413	194.078107810882	229.548	226.481	230.592	3	3	46.9265714285714	128.436	92.8503333333336	131.6015	75.6403333333334	88.8394285714285	63.2606666666668	229.987499999999	21.4269999999999	65.3013333333335	15.305	24.484	62.2403333333335	80.6063333333331	97.0266666666669	75.5046666666669	30.63	57.1293333333334	21.426	44.8873333333332	30.6100000000001	7.14233333333332	7.13	19.3863333333333	33.6655000000001	9.19200000000002	8.16228571428571	99.9763333333335	14.2823333333334	29.5848333333332	42.8889999999999	12.242	197.912333333333	91.8299999999998	7.14233333333332	18.3651428571428	36.7320000000001	117.338333333334	17.3456666666667	23.4676666666667	11.2231428571429
371	194.08634203277	194.08634203277	194.08634203277	207.091	207.091	207.091	1	1	5.10142857142857	7.14116666666668	8.16114285714285	6.12171428571428	4.07828571428571	7.14100000000002	6.12171428571428	9.18300000000002	359.140571428571	149.982	177.529714285714	57.136	12.2537142857143	10.2028571428571	4.08114285714287	8.16228571428574	13.2544285714286	10.2028571428571	5.10142857142859	12.2434285714286	10.2028571428571	11.2231428571429	7.136	10.21	5.10142857142859	6.12171428571431	4.08114285714287	7.14699999999999	8.16228571428571	9.18257142857146	4.08133333333334	5.10142857142857	13.2637142857143	11.2236666666667	7.14200000000002	7.14116666666668	12.2434285714286	8.16228571428571	4.08114285714287	8.16228571428571	4.08114285714287
372	195.119987319972	195.119987319972	195.119987319972	160.158	160.158	160.158	1	1	35.707	69.3713333333334	167.3128	337.6862	51.0100000000003	264.2318	35.714	67.4124	9.1818	49.9898000000003	22.4444000000001	60.121	82.6362	52.9984	63.2524	35.707	18.3672	38.8132	16.3264	31.5952	61.212	15.303	157.1416	56.045	25.535	13.2652	384.0464	36.7272	21.4242000000001	20.408	33.7062	14.2828000000001	52.0914	57.1312000000003	18.3636	10.192	17.3468	61.2240000000001	21.4242	24.4848000000001	9.1818
373	196.039685028291	196.037911203421	196.040804784751	91.839	91.811	97.927	7	7	52.0404	1338.5024	1289.596	262.589749999999	15.303	802.8204	9.1818	19.3876	1422.1588	1705.7744	15.303	900.8366	2409.7124	4188.3186	3113.045	2492.8372	17.3468	2788.7532	1415.0174	3.0612	447.8678	29.551	90.7978	113.109	853.9074	197.9576	62.3054	386.7316	1455.0904	11.22275	1350.7448	12.2424	67.2672	4811.8154	1685.3704	2078.5548	5253.26725	45.9269999999999	55.0908	3047.48675	7.1414
374	196.046564275746	196.041215793835	196.061797019099	92.8285	79.574	104.066	126	97	349.958	1460.998	1479.429	1845.26488888889	2728.48275	2726.42325	3240.32411111111	4710.49425	2558.945	3261.65044444444	2416.97225	4031.91822222222	2653.887	4567.012	3425.06033333333	2840.724	2698.51038461539	3044.53257142858	2562.43111111111	2407.88271428572	480.554571428572	43.8415714285714	103.034428571429	130.512	968.190888888889	252.010571428571	71.48	4087.87269230769	1988.62966666666	1332.30657142857	1622.1975	978.419750000001	7457.44266666667	5760.55177777778	2560.668	4611.53	9774.70200000001	8546.68749999999	1250.92866666667	10485.1877777778	2341.346
375	196.054046922176	196.041173831103	196.070409473779	59.169	55.076	62.245	61	58	16.3093333333333	4.08133333333333	7.14280000000001	4.0808	1016.252	7.1414	139.785666666667	2836.712	73.38	24.488	8.1616	39.7865	1626.23422222222	1311.12833333333	1702.7138	1269.3776	6007.7615	5260.9995	1088.74133333333	1779.37828571429	5.102	12.242	9.1818	6.1212	5.09666666666667	8.16266666666667	14.2856	221.3834	21.427	1052.042	1.0204	601.898333333333	4621.08966666667	3589.36514285714	0	1403.74933333333	82.6362	1080.33128571428	11.2244	2.0428	162.392
376	196.052593322462	196.043284296814	196.06182181735	71.417	67.335	74.489	20	20	1.02030769230769	55.0509230769231	4.08123076923077	3.06085714285714	814.205538461538	4.07942857142857	1234.017	335.674	100.964769230769	55.0966153846154	58.1562857142857	832.508307692308	7.14161538461539	1509.97	1108.0096	1010.38235294118	1817.031	1211.3145	646.582461538461	1301.91261538462	16.3310769230769	3.06069230769231	7.142	21.426	17.3452307692308	12.2436923076923	4.07942857142857	234.567142857143	26.528	254.056615384615	4.08123076923077	203.025923076923	984.522692307693	81.5815384615384	19.3843846153846	274.462769230769	54.0722307692308	5003.71466666667	15.2978571428571	1.02069230769231	96.9292307692308
377	196.072017324174	196.071352302616	196.073561194671	60.2025	60.195	61.209	6	6	6.114	32.6464	6.121	2.0404	1073.2504	4.0816	181.8092	1015.099	89.6895999999999	1.0204	5.102	90.8155999999999	6.1224	2.0404	2.0404	3.0606	2454.80742857143	1741.8128	468.271800000001	2368.9044	5.10166666666667	1.0204	3.0606	10.204	3.0606	8.1616	1.0202	257.124	21.4242	883.4932	2.04033333333333	502.0368	2555.0816	4.0816	1.0204	249.949	80.6063333333333	688.725	6.12120000000001	0	49.9898
378	196.073758577046	196.073758577046	196.073758577046	81.614	81.614	81.614	1	1	1.02016666666667	51.0083333333333	24.484	4.08133333333333	197.912333333333	13.2544285714286	714.233333333333	110.178	53.0053333333333	0	184.650166666667	623.394571428571	1.02033333333333	1.01933333333333	0	0	430.862	110.190857142857	251.981166666666	365.262285714286	7.14233333333333	3.061	2.04066666666667	3.0605	42.854	4.07733333333333	7.14116666666666	98.8753333333333	26.5274285714286	62.2301666666666	15.29	67.3388571428571	498.500571428571	0	8.16266666666667	349.909	1.02033333333333	2299.83133333333	1.02016666666667	0	99.988
379	197.045829993452	197.045165811183	197.045881024931	91.823	91.811	92.854	3	3	16.3245714285714	93.8531428571427	119.4765	40.8466666666666	23.4665714285715	98.0297142857142	25.5166666666666	31.6251666666667	18.363	175.464571428572	10.2033333333333	23.4665714285714	233.645428571428	469.2	277.284571428571	279.571333333333	25.5071428571428	316.251666666667	96.9950000000001	24.4868571428571	53.0573333333333	18.348	15.3025	36.6994285714286	57.136	26.5286666666667	18.381	42.8470000000001	106.109714285714	29.5896666666667	109.175666666667	28.5693333333333	65.2982857142857	536.100000000001	204.228571428571	28.568	525.385833333334	40.8133333333333	29.5882857142857	263.246	33.6647142857142
380	197.050843545469	197.046021397019	197.062667543776	92.854	82.652	98.976	31	30	143.851333333333	170.377111111111	167.444	71.46125	302.031	128.646	122.475	486.65925	242.8195	300.97375	16.324	400.95825	272.440125	482.57825	331.378125	287.74575	89.7820000000001	330.561	237.893	97.9439999999999	59.18175	24.471	17.34425	37.7261250000001	89.7795555555556	41.83025	24.504	119.36925	214.2525	193.8475	148.86525	95.9035000000001	1107.96133333333	586.054	237.893	469.315	1121.80425	1148.77022222222	34.69275	958.6251	174.46275
381	197.067278210494	197.064052806181	197.079803840787	57.128	55.076	58.159	8	8	5.09666666666667	16.3226666666667	5.10083333333333	46.9353333333333	74.4721666666666	18.384	3.06085714285714	364.1995	56.0633333333333	9.183	2.04033333333333	3.05828571428572	4.08133333333333	9.1815	13.2621666666667	18.363	981.514857142857	740.345833333333	329.836833333333	975.279333333334	19.3863333333333	6.122	1.02033333333333	8.16133333333333	28.524	5.10166666666667	5.10166666666667	373.442	15.3042857142857	84.8398333333333	55.0889999999999	63.2577142857143	559.142666666667	49.994	44.8946666666667	154.041571428571	266.307	8.16266666666667	6.122	247.698	89.8626666666667
382	198.042105981859	198.038978645393	198.042185921782	72.432	72.421	72.448	3	3	18.3654	48.9250909090909	59.1758181818182	45.9122727272727	27.5481	53.0305454545455	66.3472727272727	29.5879090909091	16.3152	33.6699	31.6284545454545	29.5887	70.3988181818182	162.223363636364	114.270545454545	77.5683636363637	18.3654	54.0744545454545	20.3963636363636	20.4054545454545	32.6656	38.7714	62.2366363636364	37.7500909090909	25.5075	45.9135	23.4537272727273	47.9271818181818	34.6892727272727	17.3446363636364	39.7906363636364	19.3851818181818	30.606	104.012181818182	26.5252	33.669	84.6826363636364	26.5270909090909	32.6312727272727	69.3785454545454	24.4865454545455
383	198.043360207298	198.038486581408	198.056364339193	92.854	82.651	98.976	41	40	38.7695	149.97675	156.213	68.398625	24.4868571428572	127.642857142857	30.61875	551.955249999999	238.7385	351.98625	18.3645	354.070125	288.766125	511.14525	395.6145	298.969875	15.30375	334.642	214.44	78.5592499999999	47.957625	29.569125	23.46575	47.9223750000001	85.7010000000001	52.03275	23.483	132.6325	225.47525	13.26325	157.02225	15.30375	1219.322	654.817111111111	247.05175	559.116571428571	1224.9	1232.462	16.324	1235.06428571429	164.26025
384	198.040992821067	198.039165968492	198.05852496279	59.163	57.117	59.185	5	5	12.232	55.1016	74.4892000000001	195.8784	6.1224	271.3732	21.4284	10.204	42.805	36.7344	23.4646	10.202	162.2118	138.7744	221.3834	144.8968	15.303	123.4684	65.3696	17.3468	51.02	36.7272	35.707	15.303	66.2566666666667	42.854	33.6732	390.7366	64.2852	16.3424	77.5504000000001	13.2626	28.5656	469.292	49.9963333333333	121.4276	76.515	8.1616	20.408	82.7334	22.4708
385	198.938758923718	198.933414645902	198.950528211761	44.879	42.838	45.922	129	128	3170.937	4594.561	4959.84033333333	5384.8795	3668.819	4990.92711111111	3615.766	3985.236	1127.488	1114.022	1048.85371428571	1592.666	4678.48433333334	4853.834	5043.713625	4955.3775	29.5848333333333	2365.95975	1470.1082	1783.45942857143	4809.85133333333	4809.85133333333	4249.96044444445	6165.064125	5334.742	4294.11533333333	3942.246	3201.65657142857	3256.638	3783.21942857143	5040.677	3942.67288888889	3251.65057142857	4209.69885714286	3487.33657142857	2979.23428571428	2059.11675	2936.8416	2158.696	2679.27028571429	3159.081
386	198.951328231108	198.95125278269	198.951635507437	44.8845	44.884	44.885	4	4	7.142	8.16266666666667	13.2621666666667	1.02033333333333	1397.85666666667	8.16266666666667	13.2643333333333	979.36	4.08066666666667	4.08133333333333	4.08066666666667	2.04066666666667	6.121	3.0635	10.2016666666667	8.15657142857143	1829.37228571429	4.08133333333333	2.04066666666667	10.2016666666667	13.2643333333333	5.10166666666667	4.08533333333333	10.2033333333333	6.122	5.10083333333334	6.122	4.08133333333333	2.04066666666667	914.218666666667	2.04233333333333	4.0856	1191.69371428571	4.08066666666667	4.08133333333333	7.14233333333333	7.14233333333333	407.8445	5.10583333333333	1.02016666666667	3.06085714285714
387	199.942301943759	199.937488474974	199.955626104591	44.89	42.844	45.922	87	87	676.449428571429	989.677142857142	1090.780875	1117.17375	720.355333333333	1029.43225	767.254857142857	889.689142857142	188.761666666667	216.310666666667	198.955714285714	242.839333333333	1081.465	1069.24910344828	1081.5975	1080.41533333333	17.3428333333333	466.292333333333	276.510333333333	12.244	1248.786	1035.63833333333	913.795	1292.44533333333	1157.98375	935.56925	849.86825	827.451714285714	691.753714285714	870.27325	1152.709	844.485142857142	23.4638333333333	905.982000000001	760.112857142857	638.698857142857	393.830285714286	604.523076923077	398.255	569.319428571429	647.938125
388	200.01786902904	200.01786902904	200.01786902904	302.991	302.991	302.991	1	1	7.142	19.3854285714286	16.3245714285714	11.2231428571429	8.16228571428571	14.284	5.10142857142857	9.19028571428567	13.273	13.2637142857143	15.3042857142857	14.284	10.2028571428571	19.3854285714286	9.18128571428567	17.3327142857143	9.18257142857142	13.2525714285715	11.2231428571429	19.3854285714286	16.3245714285714	10.2100000000001	6.12171428571428	11.2215714285715	31.6288571428571	12.2434285714286	9.18899999999999	19.3854285714286	20.4057142857143	13.2637142857143	30.63	6.12599999999999	28.5920000000001	31.6288571428571	8.1554285714286	11.2231428571429	20.4028571428572	20.4057142857143	25.4892857142857	26.5274285714286	26.5051428571429
389	200.163615325883	200.163615325883	200.163615325883	965.148	965.148	965.148	1	1	9.18257142857135	38.743714285714	99.9879999999991	47.9534285714282	70.3997142857137	51.0142857142853	37.7505714285717	321.389999999997	15.3042857142858	15.3171428571429	47.9937142857145	25.507142857143	117.332857142856	89.7851428571421	114.271999999999	82.7125714285704	21.4260000000002	90.7927142857138	24.4868571428573	45.8742857142862	113.330999999999	46.9725714285716	25.5062500000001	105.163000000001	138.739428571428	17.344857142857	58.1562857142861	39.7911428571425	23.4632857142856	62.237428571429	86.724285714285	59.1765714285719	19.3691428571431	74.4808571428577	18.3625714285716	17.3570000000001	28.5680000000002	173.448571428573	15.2935714285713	51.057142857143	18.3497142857142
390	200.939025615011	200.93426369721	200.954083075551	44.89	43.858	45.922	76	76	668.287142857143	1079.4245	1090.780875	1271.2315	868.263142857143	1165.1255	859.0505	953.967142857142	141.826333333333	131.616857142857	207.093833333333	246.920666666667	1120.11685714286	1274.208	1095.659	1180.66371428571	89.7746666666667	441.8332	303.039	143.867	1228.34755555556	1134.5736	1077.9648	1401.661375	1285.56	959.035	844.796571428571	831.532857142857	723.382571428571	873.364571428571	1265.70733333333	830.073	571.293333333334	871.324	834.593714285715	563.1504	387.708571428572	533.571	383.958666666667	507.105666666667	693.77
391	200.97165912634	200.968431841317	200.983683967853	44.878	42.86	45.917	23	23	103.053666666667	66.3185714285715	210.188666666667	183.63	869.324	186.712285714286	514.224	954.876	417.316333333333	461.190666666667	285.693333333333	415.256285714286	72.4436666666667	79.664	113.251714285714	178.558333333333	361.139	294.876333333333	252.022333333333	374.462333333333	121.419666666667	48.968	20.4233333333333	163.245714285714	89.7746666666666	55.098	92.8503333333333	423.369166666667	188.752857142857	875.405142857143	119.4765	699.499166666667	672.289833333334	423.369166666667	10.2016666666667	361.181142857143	550.954285714286	588.9024	460.621333333333	603.017	47.9556666666667
392	201.048104982836	201.044012655759	201.051840591431	428.516	427.464	432.61	6	6	35.707	34.7071999999999	57.0752	51.07	18.3762	71.414	23.4668999999999	28.5683999999999	19.3857000000001	27.5643	22.4576000000001	22.4224	60.1976999999999	56.1165000000002	39.7722000000001	39.7916999999999	19.3838	56.1164999999999	23.4531	23.4668999999999	41.8322999999999	126.5916	829.46325	61.254	113.2533	102.9291	1025.37409090909	41.8322999999999	46.9337999999999	30.606	139.7811	18.3654000000001	24.4871999999999	63.2586000000002	16.3232	20.4159999999999	26.5434	22.4334	29.5858	47.9775999999999	22.4466000000001
393	202.124785285138	202.11828266023	202.137289710352	204.036	199.984	207.114	73	70	162.233	366.299666666668	238.757999999999	450.987333333334	818.601142857142	1239.60375	844.796571428571	1377.225	770.351666666665	652.906666666668	240.798666666666	480.498500000001	546.362666666668	816.228571428571	807.083666666669	689.632666666668	1140.634	904.961750000001	590.773000000001	815.246333333335	191.634666666667	130.602666666666	132.491666666667	82.6470000000002	500.371666666667	246.920666666667	178.383333333334	2030.032	1206.998	771.372000000002	961.109142857146	641.684833333334	4319.07099999999	3171.04800000001	1394.79566666666	2382.36714285714	3273.4432	3199.3472	1753.953	3289.1248	1148.70766666667
394	202.125104265465	202.121295069134	202.136321945038	343.802	339.737	348.908	45	45	84.6837142857142	213.239714285714	99.0369999999999	121.414	197.935428571428	115.389142857143	156.344142857143	371.644	954.318857142857	922.338285714285	609.039499999998	910.094857142857	43.8722857142857	131.616857142857	105.089428571429	43.8722857142857	78.562	63.3108571428569	43.9091428571427	62.1938571428571	29.5841428571429	96.9271428571428	46.9331428571428	38.7382857142855	70.3997142857143	92.846	73.4605714285714	186.712285714286	116.312571428571	158.277142857143	134.677714285714	32.6491428571428	2086.92399999999	696.830749999998	154.063142857143	291.801714285714	1377.3375	1549.75975000001	1335.554	1355.91225	901.932571428571
395	202.125208928035	202.124382047617	202.137207310715	363.216	360.166	364.259	7	7	93.8629999999997	248.941000000001	253.022000000001	309.173625	171.402000000001	271.386499999999	134.6895	294.852249999999	224.4825	192.827250000001	38.7695000000002	87.7414999999998	147.936250000001	141.81475	202.009499999999	202.009500000001	35.6868750000002	51.0125000000002	23.4686249999999	39.7653750000002	82.6503750000001	14.2835000000001	23.4657500000001	98.9642499999997	91.8257142857142	19.3854285714286	14.2835000000001	138.754	43.8438749999999	62.2352499999998	85.7010000000004	52.0345714285714	276.487749999999	194.867749999999	46.9314999999999	41.8353750000001	149.97675	161.1995	57.176	106.106	22.4455000000001
396	202.967772168338	202.967772168338	202.967772168338	45.917	45.917	45.917	1	1	54.07325	131.628375	154.05775	127.527777777778	116.3085	146.916	128.5515	142.94	151.0155	155.078	107.12625	150.997	93.8706666666667	117.415	150.997	134.673	168.34125	128.56725	84.68075	134.6895	99.9817777777778	66.31625	108.226	153.15	114.268	73.467	64.274	193.842222222222	65.296	116.3085	73.566	124.562	271.3865	194.86775	90.80225	180.58425	191.801777777778	232.9305	183.7575	258.12325	63.2555
397	203.049239943688	203.048944491242	203.05105345801	53.0465	52.032	53.07	4	4	23.46575	79.5795000000001	61.2525	42.8505	18.3645	53.092	24.486	73.503	62.242875	77.539	85.7115	39.765375	30.58875	31.62775	36.756	28.5845	12.243	34.714	38.7695	10.21	49.99225	115.28825	91.8225000000001	67.34475	48.936	89.782	75.4985000000001	77.539	24.486	22.462	28.5845	16.324	58.15425	51.0125	31.62775	30.6075	40.81	20.405	29.58725	54.0335	42.819
398	203.108527397042	203.108527397042	203.108527397042	311.21	311.21	311.21	1	1	16.3245714285714	44.8862857142858	41.8317142857143	34.7188571428573	43.8722857142857	39.7911428571428	62.2374285714285	56.0764285714286	210.149428571428	212.219428571428	72.4402857142857	107.115	18.3342857142857	25.5071428571428	22.4462857142857	18.3497142857143	12.2434285714286	9.18257142857142	6.12171428571428	15.3042857142857	19.3854285714286	17.3448571428571	9.18257142857142	11.2325714285714	9.18257142857142	9.18257142857142	7.14599999999996	15.3042857142857	14.284	13.2618571428571	13.2637142857143	6.12171428571428	174.468857142857	40.8114285714286	9.18257142857142	13.2637142857143	249.97	143.759571428571	70.3405714285711	172.428285714286	64.3229999999999
399	203.130738214426	203.126520073309	203.144188605621	203.05	199.984	205.079	25	25	14.2846666666667	58.1590000000001	33.6694285714286	74.4843333333335	111.107333333334	181.619333333334	114.258666666667	232.636000000001	113.235857142857	97.9360000000001	53.0573333333332	76.5125000000001	84.6046666666669	131.623	131.623	91.8150000000001	166.151333333334	132.621666666666	96.9316666666669	121.419666666667	38.7382857142857	33.6694285714286	10.1916666666667	16.3253333333334	70.4605000000001	46.9353333333334	33.6380000000001	356.079714285714	169.347666666667	105.094333333334	161.212666666667	105.077166666667	870.303714285714	553.020666666668	215.290333333334	374.401166666667	797.863428571428	633.597428571428	298.957666666667	786.530142857142	177.509
400	203.129045131629	203.127126706391	203.144671830975	344.3485	340.764	344.856	6	6	20.4066666666665	25.5083333333332	19.3854285714286	14.2846666666667	27.5445000000002	17.3428333333333	29.6138333333331	47.9478333333332	59.0633333333335	39.7929999999997	16.3226666666666	44.8873333333332	13.2643333333334	22.4473333333334	17.3456666666667	12.242	6.12099999999998	11.2346666666667	4.08466666666664	10.1933333333333	10.2033333333333	9.18299999999994	9.18299999999994	11.2126666666666	8.16266666666669	5.10083333333332	6.12099999999998	21.427	9.18299999999994	17.3598333333334	18.3629999999999	13.2621666666666	297.207999999999	101.013	11.2218333333333	10.2016666666666	52.0370000000001	201.005666666667	33.6709999999998	77.4693333333332	36.7679999999999
401	203.149157209315	203.149157209315	203.149157209315	167.311	167.311	167.311	1	1	452.954000000001	924.271000000001	666.277666666668	845.856333333335	435.682333333334	403.031666666666	375.482666666666	1702.85685714286	27.5490000000001	29.5848333333334	13.2621666666667	40.8466666666665	19.4021666666666	27.5489999999999	13.2621666666666	32.6186666666666	6.12199999999999	3.05800000000001	8.16266666666665	5.10166666666668	3.0605	6.12200000000001	5.10166666666665	5.10083333333334	6.12199999999999	6.12099999999998	7.14233333333332	6.12700000000001	3.0605	6.12700000000001	6.12100000000001	4.08133333333334	9.17400000000002	6.11657142857143	2.04028571428571	6.11600000000001	6.12200000000001	5.10166666666668	4.08133333333332	11.2218333333334	7.14116666666664
402	204.091211589074	204.087271536795	204.09888474851	319.343	315.262	319.36	5	5	119.457	276.691	315.268285714286	374.444857142857	165.263142857143	244.868571428571	148.836571428571	378.526	101.008285714286	119.356714285715	30.6085714285714	27.5245714285713	96.9135714285709	74.4808571428571	107.115	107.205	44.8925714285714	23.4638333333333	18.3651428571428	39.7911428571428	90.8054285714285	18.3651428571428	29.5882857142857	91.8899999999999	77.5417142857142	14.284	9.17485714285717	124.474857142857	30.6085714285714	68.3591428571428	65.2982857142857	55.095428571429	230.584571428571	119.373428571429	30.6085714285714	34.6897142857143	81.6228571428571	110.175428571428	58.148142857143	44.9302857142855	8.16228571428571
403	204.122329013222	204.121933073332	204.122724953111	203.0385	203.033	203.044	2	2	16.3253333333334	32.6506666666667	22.4462857142857	34.6913333333334	57.088	108.155333333334	42.8470000000001	136.724666666667	39.7865000000001	45.9075000000001	11.2236666666666	36.7260000000001	51.9908571428571	51.0166666666668	57.1386666666668	66.3108333333334	75.4306666666668	63.2503333333331	42.8540000000001	40.8133333333334	14.272	19.3863333333334	19.3641666666667	14.2846666666667	39.8255000000001	17.3456666666667	16.3108571428571	167.326857142857	74.4721666666668	48.9760000000001	58.1590000000001	52.0345714285714	399.905333333334	253.042666666667	95.9113333333336	197.912333333334	208.147999999999	319.312166666666	156.111	235.696999999999	80.5931666666668
404	204.138211287353	204.137200969302	204.139221605404	344.8275	344.827	344.828	2	2	11.2236666666666	14.2846666666666	11.2236666666667	10.2033333333334	17.3428333333334	11.2218333333333	11.2328333333332	23.4638333333333	24.4457142857143	21.4269999999999	11.2218333333333	18.3629999999999	8.16266666666669	18.366	8.16266666666669	9.18149999999997	5.10083333333332	11.2346666666667	8.16933333333327	8.15466666666665	6.12199999999996	13.2637142857143	6.12199999999996	8.15466666666665	9.18300000000002	9.18149999999997	6.12099999999998	11.2236666666667	10.2033333333333	11.2328333333334	16.3226666666666	4.08066666666665	139.922666666666	54.0776666666668	8.16133333333331	12.242	23.4676666666667	104.074	14.2846666666666	41.7926666666666	21.448
405	205.044666141659	205.040321898932	205.055392339509	269.345	265.269	272.428	19	19	14.2823333333334	13.2643333333334	14.2986666666666	21.426	10.2028571428571	51.0571428571426	16.3245714285714	13.2621666666666	1493.8605	1791.59890909091	1065.50812500001	2037.40084615384	22.4274285714286	17.3428333333334	11.2215714285715	24.4868571428571	4.07599999999998	87.7445714285714	75.5046666666669	4.08533333333336	13.2637142857143	15.305	13.2643333333334	24.4880000000001	20.422857142857	10.21	13.2621666666666	6.12200000000001	20.4057142857143	11.2328333333334	17.3598333333334	16.3245714285714	12.254	32.6453333333332	14.3103333333333	12.242	46.9331428571428	8.16228571428571	20.4057142857143	27.5220000000002	37.7831666666667
406	205.096041221877	205.090849291808	205.105622232407	190.8095	189.775	194.876	18	18	81.616	212.2016	166.292600000001	277.4944	144.0174	237.7066	145.8886	638.770400000001	519.2818	638.6452	189.7944	835.5052	181.5956	193.876	182.6158	145.8886	268.3126	279.5348	178.535	360.1306	193.876	317.2822	251.9894	278.5146	209.141	187.7168	129.5654	214.242000000001	175.4744	142.828	199.9984	125.6322	650.8876	288.7166	151.0192	249.704	357.07	271.3732	130.5856	340.8136	301.624
407	205.988680754552	205.987232871763	205.990546400418	302.991	299.953	303.031	3	3	11.2236666666667	7.14233333333335	16.3263999999999	8.16266666666669	5.10166666666668	9.18149999999997	9.18299999999994	3.0635	4.08560000000002	5.10166666666668	5.10083333333332	1.02033333333333	9.18150000000006	8.16266666666669	13.2621666666666	10.1933333333334	3.06050000000002	5.09666666666666	6.12200000000001	6.12200000000001	5.101	5.10699999999997	5.10166666666668	17.3428333333334	17.3428333333334	4.0813333333333	7.14816666666668	12.2448000000001	4.0813333333333	10.2033333333334	14.2963333333334	2.04233333333332	16.3424000000001	11.2236666666666	7.13533333333338	6.12100000000004	13.2626	21.4284000000001	5.09666666666666	9.18149999999997	13.2643333333334
408	206.052181711085	206.047763681229	206.063132807894	268.346	265.269	272.428	17	17	17.3448571428571	21.426	19.4017142857142	30.6085714285714	11.2236666666667	22.4656666666667	23.4665714285714	77.5417142857142	1510.1757	1731.2794	1017.58575	1987.447	20.3885714285715	18.3651428571428	18.3625714285715	21.426	33.6317142857141	53.0548571428571	56.1157142857143	66.3742857142859	7.142	13.2637142857143	7.142	16.3245714285714	7.14233333333328	13.2751666666667	8.16228571428571	8.16228571428571	13.2637142857143	6.12599999999999	18.3805714285713	8.16228571428571	30.6342857142858	25.5071428571428	15.3278571428571	11.2231428571429	38.7726666666668	7.142	17.3448571428571	20.3914285714286	28.5919999999999
409	206.064927059081	206.064547165339	206.080509306451	406.044	403.006	408.085	3	3	4.08057142857141	7.142	16.3245714285714	12.2417142857142	2.04057142857143	10.2028571428571	8.16228571428571	18.3651428571428	20.4028571428572	25.5071428571428	5.10071428571426	14.294	8.16228571428571	9.18257142857142	13.2637142857143	11.2231428571429	9.18257142857142	12.2434285714286	14.284	20.4057142857143	8.16228571428571	9.16714285714285	5.1057142857143	7.142	16.3222857142858	6.13628571428571	6.12171428571428	19.3854285714286	20.4057142857143	12.2434285714287	19.4017142857144	5.10499999999999	28.568	24.4868571428571	8.16228571428571	3.05828571428572	36.7302857142857	6.12171428571428	6.12171428571428	21.4260000000002	26.5274285714286
410	206.495683389476	206.495683389476	206.495683389476	299.953	299.953	299.953	1	1	7.14116666666671	20.4033333333333	20.4066666666667	16.3253333333332	16.3093333333333	19.3831666666666	16.3253333333334	13.2643333333334	0	2.04033333333333	1.02033333333334	1.02016666666666	13.2621666666666	17.3598333333334	16.3253333333332	19.3673333333333	8.16266666666669	7.14233333333335	3.06100000000001	12.242	20.4033333333333	8.16933333333335	4.08066666666665	10.2033333333334	9.18149999999997	11.2236666666667	5.09666666666666	13.2643333333334	5.10166666666668	13.2621666666667	8.17066666666672	12.254	20.4233333333334	20.4033333333333	8.15466666666665	6.12200000000001	12.244	19.3863333333334	2.03885714285713	14.2846666666667	10.1942857142857
411	206.889650452378	206.878948142067	206.896572007386	48.965	46.913	50.002	33	33	2903.6315	3761.1944	3994.08300000001	3472.931	3193.3825	4071.396	3183.648	2278.7434	2562.868	2565.92875	2422.975	3606.407	3625.9685	4057.53425	3839.20075	3951.42825	2744.4725	5214.24220000001	2655.71075	3006.0984	2757.73575	293.832	388.056	1626.0688	3135.0746	1803.802	1638.5215	2692.43975	3366.2996	2981.6088	3413.66675	2614.7726	3204.60525	5109.16160000001	3176.03825	3656.0932	3461.5386	3921.3972	3194.40275	3483.86916666667	2892.941
412	206.997028903054	206.989803134901	207.004254671208	301.9905	299.953	304.028	2	2	46.935333333333	84.6876666666669	101.013	58.1494999999998	92.8503333333336	70.4030000000002	57.1386666666668	65.3653333333332	5.10666666666665	5.10166666666668	9.18300000000002	11.2236666666667	59.1793333333329	36.7259999999999	58.1494999999998	94.7979999999998	31.6303333333331	60.1406666666671	13.2621666666666	31.6251666666666	52.0370000000001	8.17066666666665	16.3253333333334	23.4638333333333	59.1793333333329	24.4880000000001	11.2291666666667	82.6470000000002	25.5083333333334	38.7726666666664	37.7831666666667	49.0160000000001	73.5240000000001	58.1590000000001	12.232	17.3456666666665	28.5646666666668	88.7690000000002	15.29	17.3456666666667	39.7539999999999
413	207.050198820191	207.050198820191	207.050198820191	294.863	294.863	294.863	1	1	6841.79649999993	10526.9395	10521.8382499999	9357.06799999996	6164.35050000003	10780.98175	7873.26925000003	8653.76049999992	250.981500000001	511.145250000002	192.827250000001	237.718250000001	10754.9484	10603.4582499999	10503.47375	10762.0898	5695.03549999994	7665.13825000003	4719.67649999995	5800.52199999999	7668.19900000003	6157.20874999994	5518.53225000002	7846.74274999992	9301.1634	6458.18250000003	5397.90524999999	7047.88700000003	6249.52700000003	6276.57799999994	8591.52524999992	6323.50949999994	8441.54850000004	10264.73525	6397.98775000003	6976.46949999993	8096.70399999992	6389.48250000002	5382.83900000002	7961.01075000003	5000.44999999999
414	207.063301296951	207.051781026165	207.077923850597	299.9415	287.697	315.251	146	105	7236.20399999995	1909.04366666665	9705.41066666669	3194.66366666667	1841.70166666667	9840.52766666664	6910.71766666668	8237.84583333331	111.307166666667	556.055714285714	502.983250000002	88.7544999999997	8755.3564	11938.4595	10537.5108571429	10486.8617142857	4705.55771428571	6561.28687499999	5621.61044117647	6505.77035294118	8450.73074999998	4610.88633333334	4485.38533333334	7445.78449999998	7707.17928571425	2269.99444444445	4588.01933333336	6868.88400000002	2293.4096	6018.84285714287	7002.42399999998	6893.89616666668	7255.6624	9060.56000000002	1169.17533333333	2096.511	2903.86866666665	7361.70500000002	5382.39933333332	7439.25033333335	3641.05866666666
415	207.057671710944	207.05375217662	207.071364314451	205.09	202.024	206.195	65	65	1280.30916666667	2287.58733333334	2241.56771428571	3134.46399999999	1961.19733333334	2846.265	1912.96875	4499.85375000001	730.558666666668	964.057499999997	86.7283333333331	640.769333333332	2040.979	2965.97057142857	2520.32625	1915.00925	1405.66066666666	1649.879	1115.13325	1409.01457142857	1623.798	1197.67566666667	1318.80166666667	1635.518	1243.72828571429	1287.66066666667	945.010285714285	2181.16114285714	980.380166666668	1118.23314285715	1244.80666666667	793.819333333335	2655.80371428571	1920.97383333334	1073.4608	976.459000000002	1899.772	1762.992	283.606333333334	1771.216	642.810000000002
416	207.063781902297	207.058128644139	207.07613194884	231.5885	228.494	250.951	80	60	81.6228571428571	269.104000000001	216.487333333334	316.288571428571	1343.824	1928.669	1412.026	2666.70133333334	227.757333333334	399.952	266.257285714285	331.592857142857	694.79025	994.778571428571	976.212571428571	676.449428571428	2930.0144	2609.7995	1785.5	2984.23124999999	412.214666666666	283.652666666667	186.398571428571	334.614666666667	410.154857142857	193.99	129.558142857143	1085.546	668.209166666668	304.059333333334	507.519833333334	263.233714285714	3323.41866666666	1323.26425	621.281500000001	811.01357142857	2584.29325	1997.71942857143	1292.702	1836.45	1034.449
417	207.067907036675	207.062637315367	207.078055201499	358.114	355.047	359.128	7	7	30.63	99.981777777778	118.3635	114.268	88.7617500000004	133.65275	79.5307499999998	198.973124999999	14.2835000000001	33.693	14.2835	27.5310000000001	104.07825	128.464	104.062666666667	99.9845000000004	106.981875	81.6300000000001	116.305333333334	105.021375000001	42.882	57.1340000000002	46.9315000000002	51.0124999999999	44.8910000000002	49.9922500000002	23.4657499999999	98.9763750000001	42.8242499999999	32.6479999999999	48.9780000000001	34.6884999999999	203.029749999999	111.216333333333	68.3567500000003	64.2600000000002	166.402625000001	94.8832500000004	27.5460000000001	172.42225	33.6682499999999
418	207.074137306804	207.065067064644	207.07832613299	328.52	324.439	335.668	7	7	81.6133333333338	185.692	309.146571428571	253.030857142857	319.349428571428	439.743142857143	414.221499999999	708.078285714285	26.5274285714286	31.6288571428571	18.365142857143	24.4868571428571	291.815333333334	318.344000000001	280.382142857143	270.337857142856	377.505714285714	294.862571428571	186.712285714287	377.505714285714	97.8651428571424	197.796857142857	129.576285714286	74.4808571428571	117.332857142857	213.239714285714	120.393714285714	432.601142857143	242.998	118.353142857143	129.576285714286	110.190857142857	805.005428571428	396.891142857146	257.112	366.282571428571	844.205142857143	344.856571428571	73.4605714285714	1040.655	134.684
419	207.073320537594	207.062905927594	207.077359943721	347.854	343.842	347.911	5	5	40.8114285714286	95.9068571428571	136.73025	130.688	120.393714285714	275.467499999999	160.184857142857	388.728857142857	28.5074999999999	29.5882857142857	13.2637142857143	15.3042857142857	132.637142857143	137.738571428571	110.190857142857	97.0085714285718	625.435142857143	323.430571428571	207.118	569.319428571428	55.1002500000001	65.2982857142857	66.3185714285714	61.1657142857145	64.278	69.3794285714285	31.6288571428571	232.787999999999	109.170571428571	45.9514285714284	78.562	32.6491428571428	526.393714285716	191.974857142858	101.008285714286	121.414	370.363714285714	142.84	44.8925714285714	313.983999999999	58.1969999999999
420	207.072520181181	207.06816674288	207.075041029188	375.459	372.386	375.462	3	3	73.4605714285714	102.976714285714	149.982000000001	136.718285714286	223.599	186.581571428571	237.747375	484.635714285714	15.315	19.3827142857142	8.16228571428571	13.2637142857143	112.2275	151.894857142858	127.535714285714	111.139125000001	334.888000000002	140.799428571429	135.698	350.68342857143	63.2577142857143	112.231428571429	90.7291428571432	38.7708571428571	72.3845000000001	121.38	59.1268571428573	272.416285714286	157.13775	122.348571428571	55.141714285714	124.562	532.589142857143	157.124	105.163	183.65142857143	312.207428571428	175.464571428572	27.5245714285715	308.886857142858	83.6605000000004
421	207.099680060582	207.099033992526	207.100532157964	384.63	384.624	384.681	3	3	25.4857142857144	49.994	69.3344999999998	95.9874285714289	53.0548571428571	65.2982857142857	59.1765714285714	136.718285714286	20.4057142857143	30.5871428571429	12.2434285714286	25.5071428571428	45.9128571428571	53.0474285714283	63.2577142857143	54.0751428571428	61.2171428571428	41.8258571428573	39.8245714285712	75.490571428571	58.1562857142857	66.3185714285714	74.4808571428571	77.5959999999999	59.1268571428573	36.725142857143	29.5882857142857	107.13	28.568	35.71	45.9128571428571	38.7708571428571	109.078857142858	49.994	19.3854285714286	31.6288571428571	49.994	68.3591428571434	20.3885714285713	48.9668571428569	13.2637142857143
422	207.135230954714	207.133565645751	207.136895332336	241.808	241.769	242.11	5	5	232.636000000001	354.055666666667	422.043428571428	487.096500000001	380.566571428571	550.980000000001	403.590000000001	780.555000000002	43.8722857142857	63.3123333333334	23.4638333333334	46.9353333333334	336.710000000001	429.560333333334	363.238666666668	249.736666666667	854.899666666668	885.649333333331	464.251666666668	1066.07416666667	527.487714285714	674.294285714285	444.792666666667	641.789666666668	342.776000000001	282.632333333334	236.485333333334	463.144857142857	118.358666666667	164.273666666667	289.443333333334	296.916999999999	1018.29266666667	290.011333333334	116.318	127.395833333334	373.424571428571	451.986571428571	52.0370000000001	174.4485	78.5656666666669
423	207.135409613526	207.133756079408	207.136975124309	274.1605	264.204	274.457	6	5	86.7242857142857	128.556	152.022571428571	224.462857142857	68.3591428571434	170.387714285714	110.190857142857	91.8257142857142	111.211142857143	111.211142857143	30.5828571428572	91.8257142857142	159.053142857143	198.955714285714	155.083428571428	151.002285714286	99.9040000000003	491.777714285714	360.160857142857	511.163142857143	270.375714285714	566.258571428571	394.850571428571	380.566571428571	180.742285714286	222.578	215.250142857143	190.633142857142	130.596571428571	86.8578571428574	154.063142857143	83.6634285714285	62.289714285714	131.616857142857	128.646	151.002285714286	136.718285714287	94.873285714286	65.2982857142857	170.387714285714	38.8034285714287
424	207.428459244235	207.428459244235	207.428459244235	295.854	295.854	295.854	1	1	606.028499999994	360.148250000002	496.861750000002	506.043999999995	1169.20649999999	532.570499999995	1206.95575000001	2091.51249999998	2.04050000000001	2.04049999999998	1.02025	7.14175000000003	367.289999999996	431.565749999996	391.776000000002	369.330499999996	281.5752	85.7010000000004	40.8099999999996	258.1865	142.834999999999	128.551500000001	97.9440000000004	104.065499999999	153.037499999999	176.503250000001	89.9139999999998	1327.34525000001	183.420000000001	507.0394	132.632499999999	400.958249999996	2037.43925000001	398.917750000002	224.455000000001	342.7872	680.506750000003	1475.40700000002	135.693250000001	850.888500000004	61.2299999999999
425	207.48406725839	207.480833922469	207.48730059431	293.8505	292.833	294.868	2	2	315.2418	923.461999999996	1064.12075	1222.1996	772.442799999996	1201.7956	800.857	1464.5904	3.06119999999999	2.04079999999999	5.10200000000003	3.06120000000002	839.789199999996	1013.2572	970.2102	876.3518	125.509199999999	129.5654	57.1312	118.3432	224.51	218.365599999999	92.8382	184.4752	272.446799999999	203.0198	101.118599999999	773.349499999993	277.4944	253.059199999999	280.555	179.5552	1376.9392	897.776	328.5044	668.361999999997	929.523666666669	722.337000000003	595.913600000004	1119.1594	74.4746
426	207.992983587857	207.992983587857	207.992983587857	299.953	299.953	299.953	1	1	45.9179999999998	285.656000000003	379.5144	518.2616	96.9380000000006	360.1306	75.4948	125.4846	3.0606	12.2448000000001	11.2222	10.204	310.1408	210.429000000001	339.7266	374.4134	37.7474	93.8767999999995	26.5252	22.4487999999999	140.7876	45.909	32.6528000000002	56.111	150.9896	41.8363999999998	30.5700000000002	84.6766	29.5568	53.0504	99.9796	37.7917999999998	116.3028	147.958000000001	32.6528000000002	31.6262	55.0908	93.9687999999995	38.7346666666666	59.1716	37.7153333333332
427	208.071912537663	208.065931034474	208.085839077645	295.877	291.796	302	165	100	1969.15142857143	3585.284	3706.698	3673.19999999997	2483.08566666668	4002.58085714286	2645.60085714286	3278.17600000002	48.9679999999998	93.8584	31.6251666666666	49.9963333333335	3182.41966666664	3910.97714285712	3600.58828571428	3293.48228571428	1412.93083333334	2081.30999999999	663.13	1459.00857142857	2134.53733333332	1271.33533333334	946.869333333336	1999.09942857142	2368.19366666665	1116.24466666667	970.278400000001	2777.21771428571	1083.55133333334	1775.38	2318.83883333333	1730.40457142857	3178.5782857143	3512.84371428571	1167.26133333334	1375.49920000001	1655.7846	2653.95028571429	904.961749999991	1797.53366666668	757.265600000001
428	208.06866061573	208.067283128909	208.083618238496	231.566	228.516	239.791	13	11	15.305	39.7540000000001	32.6773333333334	35.7116666666666	204.233333333334	288.990166666667	237.698833333333	432.974666666667	27.5760000000001	33.6654999999999	26.5243333333333	29.5896666666666	83.6673333333331	147.948333333334	144.008	83.6536666666664	541.771714285714	444.865333333332	194.883666666667	489.760000000001	63.2606666666665	39.7930000000001	27.5014285714286	43.8671666666667	47.9556666666666	25.5291666666666	18.3625714285714	168.3275	81.6266666666665	41.8336666666668	70.4605000000001	23.4676666666666	592.813666666668	210.188666666667	73.4640000000002	72.4318333333334	401.945666666667	323.392833333334	186.721	251.981166666666	115.297666666667
429	208.061322156572	208.059401451169	208.077504047128	205.078	201.983	205.09	7	7	178.529166666667	364.259000000001	336.710000000001	523.430999999999	286.432666666667	458.054833333334	271.408666666666	747.869428571428	107.135	139.785666666666	28.5693333333333	131.623	291.7772	427.449833333334	359.1104	266.2722	207.944	229.59	147.924166666667	214.235	233.427333333333	164.246833333334	208.982857142857	257.082	164.2522	146.9088	110.178	357.466666666667	107.135	154.045166666667	199.985333333334	110.196	447.926333333334	294.828166666667	151.009333333334	138.765333333334	197.9576	259.1816	39.7865000000001	284.393999999999	91.8300000000002
430	208.086434170249	208.086434170249	208.086434170249	300.961	300.961	300.961	1	1	959.034999999991	2087.3292	1912.96875000001	2271.07649999998	1487.73999999999	2045.60124999998	1478.34225000001	2101.00359999999	8.17200000000003	12.2429999999999	5.10125000000002	8.16200000000003	1661.98724999998	2045.60125000001	1818.08549999998	1760.83199999998	613.170250000003	780.491250000003	161.1916	602.967750000003	1192.67224999999	122.58	246.8884	1071.21	1188.59124999999	283.629500000001	163.240000000001	1493.64600000001	306.075000000001	882.516250000004	1073.5965	913.221000000003	1873.88950000002	1643.62275000001	300.664	178.543750000001	460.132750000002	1593.63050000001	76.4250000000004	548.008499999999	172.16875
431	208.88088879401	208.88088879401	208.88088879401	48.96	48.96	48.96	1	1	814.1196	1079.5832	1199.7552	1028.5632	878.564399999999	1139.7868	908.156000000001	653.696000000001	862.069	709.178000000001	649.867400000001	996.930800000001	961.0284	1271.1692	1137.8396	1067.3384	730.4632	1495.6132	959.175999999999	811.165	767.340800000001	69.3736000000001	87.8232	348.2974	864.1094	455.068666666667	459.18	873.2912	942.849600000001	830.605600000001	982.586800000001	762.089400000001	920.2204	1428.28	916.109666666667	1091.828	947.7658	1135.7968	912.237600000001	1015.099	827.698666666667
432	208.886948796179	208.883216681031	208.898040887816	48.968	46.919	50.002	34	33	814.159500000001	1076.36375	1199.7552	968.217250000001	878.435250000001	1136.5585	908.245	652.898250000001	752.944500000001	707.033250000001	649.867400000001	995.7152	959.034999999999	1250.8265	1133.49775	1067.1292	728.399	1490.5122	957.9678	805.958	763.147000000001	68.35675	87.8232	347.395	864.1094	455.0315	459.1125	713.15475	937.609750000001	828.646	976.793000000001	762.126750000001	920.265500000001	1424.269	916.184500000001	1086.56625	946.792000000001	1132.644	912.103500000001	1014.0788	827.428
433	209.043457889389	209.043457889389	209.043457889389	221.397	221.397	221.397	1	1	9.18150000000001	11.2218333333334	13.2621666666666	21.4235	12.244	18.348	12.248	13.2643333333334	612.199999999999	597.887428571428	242.828	14.2963333333334	5.10083333333334	12.244	14.2846666666667	14.2846666666667	18.366	7.14233333333332	5.10166666666668	9.18299999999998	2.04066666666666	11.2218333333334	8.16228571428571	10.1933333333334	4.0777142857143	3.05828571428572	10.1942857142857	2.04066666666666	11.2231428571429	17.3456666666667	8.15466666666669	17.3456666666666	15.3025	5.10166666666668	9.17250000000001	9.18300000000002	9.18299999999998	9.18299999999998	4.08066666666667	7.142	9.18150000000001
434	209.072425363998	209.070801064871	209.089857268752	294.863	294.829	295.843	4	4	302.018666666665	628.566400000004	711.172333333335	666.277666666662	410.173999999997	741.782333333328	388.747000000001	541.1952	17.3428333333333	24.4879999999998	11.2222	22.4473333333334	623.394571428571	623.423666666662	641.684833333331	558.0494	221.3834	357.116666666668	232.6056	218.365600000001	405.072333333331	326.453333333335	240.814400000002	375.4336	404.051999999997	404.052000000001	273.735200000001	427.519666666668	421.397666666668	259.181599999999	464.191	258.102166666666	466.898285714287	611.219600000004	305.099600000002	365.2316	571.293333333337	431.00266666667	392.828333333334	628.422666666665	262.225666666667
435	209.133535964925	209.127522359869	209.14105661117	116.825	115.271	119.37	4	4	3.06075	8.15600000000001	6.12149999999999	5.10125	6.12149999999999	5.10124999999999	6.1215	7.13649999999999	4.0815	4.081	4.08114285714286	2.0405	2.03925	4.08457142857143	6.12171428571429	4.08150000000001	1.02028571428571	4.081	3.06075	4.07850000000001	2.0405	0	2.04228571428571	11.22275	6.1215	1.020375	3.06075	2.042	2.0405	3.06075	3.06075	2.04228571428571	7.13737500000001	3.06075	3.06075	2.0405	1.0195	2.0405	6.1215	3.06075	1.020375
436	209.151309653345	209.150415713375	209.153385422637	346.874	343.853	346.926	5	5	15.3025000000001	9.18150000000006	25.5071428571428	23.4665714285714	13.2637142857143	18.3625714285713	17.3456666666667	48.9737142857146	8.14857142857142	2.04066666666667	6.12200000000001	10.2033333333334	11.2218333333333	20.4033333333333	28.5646666666666	7.14116666666664	98.9677142857142	25.5083333333334	69.3713333333338	114.255999999999	47.9534285714285	92.846	38.7726666666668	49.9520000000002	16.3253333333334	24.4880000000001	27.5477142857143	42.852	14.2846666666667	25.5250000000002	28.5693333333334	22.4473333333334	60.1968571428571	40.8066666666665	27.5477142857143	21.426	49.994	42.852	7.14116666666671	53.0102857142859	7.14816666666668
437	209.150582180348	209.149885594568	209.152564457485	381.603	381.546	382.583	4	4	12.2346666666667	22.4473333333333	19.3847500000001	32.6684444444444	24.4853333333332	38.7726666666666	16.3235555555555	49.9963333333333	16.3342222222222	17.3456666666667	17.3456666666667	13.2643333333333	26.5257777777778	43.8456666666668	29.5896666666666	21.413	54.0364444444444	50.0235555555555	22.4595555555555	44.8946666666669	37.7523333333333	28.5662222222223	35.7077777777778	41.8291111111109	37.7728888888888	28.5693333333333	16.3235555555556	36.7289999999999	23.465111111111	28.5506666666666	30.61	23.4651111111112	52.0313333333334	40.808888888889	26.5431111111111	21.4246666666666	32.647111111111	51.0166666666666	24.4720000000001	42.854	10.2022222222222
438	209.152052856856	209.151255495635	209.152356868959	250.974	249.994	250.991	3	3	18.3645	18.36675	13.2628888888889	11.2224444444445	12.2426666666667	5.10875	10.2025	38.7695	2.0405	2.04066666666666	3.06075	3.06075	14.2831111111111	28.567	14.2846666666667	13.26325	42.8505	18.364	34.66725	53.053	25.5083333333333	43.903	8.16200000000001	27.54675	22.4455	10.2033333333334	3.06075	20.4044444444444	4.081	11.215875	4.081	11.2236666666667	8.15600000000001	10.2025	6.1215	4.081	7.14155555555555	16.3431111111111	2.04075	3.06075	3.06075
439	209.151893464468	209.151642956045	209.152143972891	239.249	238.747	239.751	2	2	44.8946666666666	113.244666666667	135.615666666667	84.7337777777777	50.9833333333333	31.6268888888888	53.0168888888888	172.436333333334	2.04066666666666	4.08355555555555	2.04044444444444	1.02033333333333	13.2643333333333	23.4676666666666	23.4676666666666	14.2753333333334	54.0423333333333	11.2163333333333	25.5055555555556	36.732	17.3437777777778	32.608	17.3437777777778	15.3033333333334	16.336	6.12533333333334	12.228	24.4853333333333	12.244	4.07866666666666	4.07866666666666	10.2033333333333	15.3033333333333	8.16711111111113	6.12133333333333	8.15733333333333	9.18199999999999	6.12133333333333	4.08133333333333	6.12133333333333	6.12199999999999
440	209.152746358049	209.152746358049	209.152746358049	321.367	321.367	321.367	1	1	7.14233333333335	12.2568000000001	11.2236666666666	18.3630000000001	24.4880000000001	14.2823333333334	16.3093333333334	24.4839999999999	3.06050000000002	4.08466666666667	5.10166666666668	2.03866666666668	11.2236666666667	24.4880000000001	13.2621666666666	21.427	29.5848333333332	22.4473333333334	3.06100000000001	33.6666	32.6506666666667	32.6133333333334	8.16266666666661	28.5926666666667	15.3025000000001	5.0966666666667	7.13599999999997	26.5286666666667	10.2033333333334	5.10083333333332	7.13599999999997	10.2033333333334	25.5083333333334	12.244	5.10083333333332	12.242	14.2823333333334	11.2126666666666	3.06100000000001	11.2236666666667	7.14233333333335
441	210.060286153297	210.060286153297	210.060286153297	248.951	248.951	248.951	1	1	3.0605	6.12200000000001	4.07933333333333	9.18300000000002	8.16133333333335	9.20340000000005	7.14116666666668	17.3428333333333	15.3025	19.3863333333334	7.14233333333332	12.242	8.16933333333335	14.2846666666667	7.14116666666668	3.0605	6.12100000000001	4.08066666666667	16.3093333333333	8.16133333333335	5.10166666666665	7.14933333333335	6.12199999999999	7.14233333333332	10.2033333333334	11.2218333333334	6.12200000000001	14.2846666666667	16.3226666666667	8.15466666666669	4.08066666666667	4.08066666666667	13.2513333333334	21.4234999999999	5.10166666666668	27.5445	57.1386666666668	8.17866666666669	12.244	60.1898333333334	24.4880000000001
442	210.061158900287	210.058005458197	210.075014634566	121.394	118.349	121.433	19	19	66.3185714285714	149.856	147.948333333333	187.741333333333	232.826	230.584571428572	261.193142857143	415.256285714286	198.9325	271.396	146.904	246.909142857143	203.885714285714	312.469714285714	272.6515	204.033333333333	261.156571428572	274.456857142858	224.462857142857	180.565285714285	97.952	32.6186666666667	48.976	59.1268571428572	148.836571428571	88.7524285714285	69.3794285714285	294.587333333333	181.619333333333	191.791333333334	222.266571428571	92.9261666666668	1052.984	507.082000000001	229.564285714286	334.669333333333	1137.67166666667	698.592	437.702571428571	594.271333333333	306.085714285714
443	210.076124028193	210.07314824123	210.079099815155	143.853	143.85	143.856	2	2	86.8133333333331	165.294	107.135	149.090333333334	89.7893333333335	180.599	70.4766	359.824666666666	966.255666666664	1178.38875	560.163000000001	885.649333333331	79.5860000000002	129.455333333333	95.9113333333336	83.6673333333335	606.077999999998	316.251666666667	166.314333333333	484.658333333332	359.509333333334	335.689666666666	305.079666666667	345.892999999999	337.730333333333	329.513833333332	321.12	267.327333333333	172.436333333334	147.803333333334	309.110499999999	177.538	524.365666666665	260.185000000001	240.798666666666	205.087000000001	344.816333333334	234.446666666666	176.488833333333	348.954000000001	148.968666666667
444	210.991618541321	210.987326213764	211.003993644295	294.8605	292.805	296.903	8	8	11.2231428571429	28.568	27.5467499999999	31.6288571428571	16.3245714285714	27.5477142857143	17.3448571428571	18.3497142857143	514.224	557.083800000002	846.807500000004	564.18288888889	39.7911428571428	33.6977142857141	26.5274285714286	32.6445714285715	33.6694285714286	38.7708571428571	30.6085714285714	40.8114285714286	33.6682500000001	18.3651428571428	13.2637142857143	20.3914285714286	27.5477142857143	10.2028571428571	14.284	14.2835000000001	15.3042857142857	14.284	27.5477142857143	12.2434285714286	20.3885714285715	25.5071428571428	16.3245714285714	15.3042857142857	13.264875	12.252	14.284	17.3424285714285	11.2231428571429
445	211.093593422545	211.093593422545	211.093593422545	207.091	207.091	207.091	1	1	13.2643333333333	19.3831666666667	16.3226666666667	20.4033333333334	14.2706666666667	12.242	22.4436666666667	22.4488	49.9881666666667	59.1696666666668	22.4473333333334	35.7058333333334	16.3413333333334	24.4879999999999	16.3253333333334	13.2643333333334	14.2846666666667	14.2823333333334	8.16266666666669	15.305	17.3428333333334	17.3456666666666	7.14116666666668	11.2328333333334	11.2236666666667	8.16266666666669	2.04066666666667	21.4445	9.18150000000001	9.18300000000002	8.16320000000001	8.16133333333335	17.3428333333334	13.2652	5.10166666666668	5.10083333333334	10.2016666666667	19.3831666666667	8.16266666666669	5.10166666666668	4.08133333333334
446	212.058936124043	212.055050739297	212.071352564145	78.0515	68.362	79.586	24	22	3.06075	4.07850000000001	2.04057142857143	5.10125	5.10125	5.0975	4.081	8.16199999999999	3.06075	2.04475	4.081	2.0405	3.06075	4.07850000000001	6.1215	2.0405	1045.504	812.118999999999	347.90525	759.066000000001	4.08057142857143	2.04075	1.02025	7.14174999999999	4.081	3.058875	3.06075	3.0585	1.02025	2.04057142857143	3.058875	1.020375	6.1155	6.1215	4.08150000000001	2.0405	6.12171428571428	3.05828571428571	4.081	3.06085714285714	4.081
447	212.057819833001	212.054800232969	212.070603877265	59.174	57.127	61.198	17	17	2.03866666666667	7.14233333333333	7.14280000000001	6.1212	1.02033333333333	8.1616	3.061	12.244	5.09583333333333	2.0408	8.16133333333333	8.16133333333334	1.02033333333333	9.18359999999999	5.101	5.10166666666667	692.693166666667	669.702	241.034666666667	479.556666666667	6.1224	3.0606	1.0202	2.04033333333333	6.116	2.04066666666667	0	1.0202	2.04066666666667	1.0214	8.16320000000001	3.0605	5.10166666666667	8.16133333333333	2.04066666666667	4.08133333333333	4.0808	7.1414	4.0816	4.0856	2.04266666666667
448	212.849840728352	212.844753624028	212.863606854904	50.128	48.965	51.017	4	4	243.8278	471.4248	352.383	344.8276	320.3428	391.756800000001	348.9084	261.4784	195.9168	245.8682	39.7956	418.364	249.704	357.14	322.7624	329.8476	1645.5826	1604.0688	706.9986	1880.3974	205.0602	10.202	7.14140000000001	89.7952000000001	311.161	97.9583999999999	55.0908000000001	401.9588	264.2318	271.3732	333.9978	311.161	745.7662	646.806800000001	215.2622	260.202	385.6356	779.4328	127.525	299.9388	209.9552
449	213.918331153664	213.915708171079	213.920954136249	42.838	42.832	42.844	2	2	59.1793333333333	95.8956666666666	128.562	112.236666666667	42.847	78.5528333333333	48.968	49.9963333333333	560.685714285714	664.206	376.503	291.767666666666	23.4676666666667	55.098	36.732	38.7663333333333	52.037	74.4843333333333	38.7663333333333	44.8888	44.8873333333333	48.976	36.732	45.915	46.9353333333333	38.7676	34.6856666666666	26.5286666666667	24.484	30.605	26.5546666666667	20.4233333333333	19.3863333333333	37.7523333333333	32.6506666666667	19.3831666666667	21.427	31.6561666666667	23.4868333333333	21.427	19.3863333333333
450	213.964304937418	213.959078844413	213.97866041345	102.034	93.858	107.133	110	107	2857.63971428572	4354.252875	4933.12205882353	4182.00475	3230.19944444444	4064.61741176471	2390.48933333333	3650.58	93.8258461538461	197.9285	57.1372307692307	112.236666666667	2511.97785714286	3034.2235	2907.81428571429	2585.28835714286	307.089461538462	645.562615384615	560.11725	358.952	2743.51336363637	2198.19795454546	2300.77292307692	2890.764	2100.8234375	2041.52025	1900.7208	2339.47714285714	1532.4906	1928.31545454545	2491.19372727273	1865.24745454546	1804.77311111111	3659.63675	2165.01872727273	2339.47714285714	1411.66581818182	2663.966	2870.90533333333	1147.75	1089.16581818182
451	214.05716031751	214.05716031751	214.05716031751	53.047	53.047	53.047	1	1	72.4377499999999	173.4425	262.58975	277.508	178.54375	355.047	210.1715	271.3865	20.405	22.4455	5.10124999999999	35.665	235.33125	284.64975	290.77125	331.58125	107.12625	100.188666666667	66.3162499999999	147.132	27.54675	4.081	4.08199999999999	13.26325	49.9408	17.34425	6.12149999999999	96.9475	74.4782500000001	51.075	32.648	28.5506666666667	182.62475	45.915	41.8404999999999	65.296	175.526	114.268	30.6075	255.0625	38.7695
452	214.910481092665	214.90989537021	214.910775782179	45.91	44.885	45.922	5	5	4483.13542857143	6710.18425	6973.24275	7707.98875	4370.904	5686.8735	4319.7385	4625.97542857143	438.722857142857	482.595142857143	427.48475	950.873	7197.86375	6496.623	6645.702375	6182.54666666666	973.352571428572	1779.37828571428	1200.87628571429	1144.76057142857	8841.4865	7092.006	7016.56933333333	9100.20355555556	8279.32875	6301.28457142857	6431.656	3138.289	3903.4765	5106.35125	7065.32	4872.89371428571	1985.476	3501.62057142857	4250.51028571429	2410.85075	769.2685	1635.99328571429	849.472	1241.796375	5265.69457142857
453	214.917035189859	214.911035167777	214.931805027953	44.884	42.838	45.921	116	116	4481.95825	6655.32371428571	6799.50133333333	7708.25857142857	4339.27514285714	5680.752	4289.28114285714	4634.83555555556	396.909666666667	447.926333333333	421.378	719.241	7190.722	6237.14057142857	6465.55057142857	6360.758	898.950375	1779.316	978.339833333334	1028.448	7728.00466666667	7312.729	7018.31485714286	9080.54285714286	8271.16675	6536.74175	6123.75485714286	3103.70914285714	3860.626	5106.21222222222	6822.32200000001	4857.918	1927.19977777778	3491.41771428572	4284.17971428571	2314.008	766.234571428572	1551.17914285714	848.569714285714	1236.543	5026.36116666666
454	215.019941503381	215.01609186785	215.023791138912	53.055	52.026	54.084	2	2	2.04066666666667	7.14116666666667	10.2116666666667	11.2236666666667	4.08133333333333	19.4053333333333	5.10166666666667	6.121	165.267	222.432666666667	55.089	116.204	11.2126666666667	8.16133333333334	18.381	11.2236666666667	73.452	83.7356666666667	80.6063333333333	50.0371666666666	6.122	17.3428333333333	11.2236666666667	7.14116666666667	10.1933333333333	10.2016666666667	16.3253333333333	10.2033333333333	12.244	3.064	12.242	6.122	27.549	20.4033333333333	11.2236666666667	18.366	33.671	14.2846666666667	21.427	29.5896666666667	17.3286666666667
455	215.922486285179	215.920873698398	215.922972369145	45.91	44.891	45.922	3	3	240.779	468.352125	450.987333333333	453.998888888889	236.698	360.14825	229.55625	230.746	105.098625	145.89575	91.83	82.64025	440.748	391.043	395.857	388.71525	53.053	114.282	42.8505	73.467	599.907	418.3025	468.639	616.616888888889	527.46925	394.885125	400.947333333333	163.24	214.2525	253.022	484.021714285714	259.334	97.944	203.02975	248.941	131.61225	35.70875	75.6174285714285	56.148125	61.22	315.25725
456	215.959099762158	215.954567366117	215.974685293449	102.031	93.858	114.28	85	82	1338.957	2020.06425	2435.44205882353	940.593666666666	1537.51675	1938.50666666667	1273.89078571429	751.924250000001	54.07325	102.025	13.2635454545455	55.098	1257.46133333333	1410.10066666667	1396.50445454546	1175.87781818182	138.754	326.346666666667	253.022	145.82425	1376.3847	918.18	1029.4827	1356.54654545454	918.27	1044.992	903.454199999999	1075.40430769231	816.266666666667	742.716	1116.389	709.659000000001	1293.69564705882	1796.37333333333	1063.18733333333	1170.80025	647.141090909091	1306.94025	1326.325	606.042	521.09225
457	215.979955142959	215.976068344116	215.994281069061	115.278	111.202	116.321	53	53	307.120333333333	486.6195	554.957714285715	550.890000000001	564.244333333333	1043.75228571429	659.027666666668	694.166	536.670285714285	564.2812	131.623	333.649	279.571333333333	273.181333333333	272.3845	282.632333333333	130.602666666667	61.22	92.8351666666668	104.074	249.97	249.76	318.604	216.275333333334	167.334666666667	204.066666666667	227.311333333333	561.641666666666	297.888666666667	248.961333333333	277.530666666667	235.8895	718.697142857142	638.770399999999	336.71	428.470000000001	745.202285714285	671.850499999999	882.444166666666	751.950571428571	173.456666666667
458	216.936942710105	216.936942710105	216.936942710105	45.91	45.91	45.91	1	1	239.778333333333	366.282571428571	360.160857142857	541.771714285715	139.762833333333	391.789714285714	243.848285714286	215.461142857143	34.6913333333333	45.915	161.205142857143	48.9668571428571	445.812833333333	460.095166666666	547.893428571428	365.219666666666	67.342	198.955714285714	58.1495	70.403	609.139	279.571333333333	418.61	658.637142857143	504.021142857143	254.063	375.412571428571	86.7283333333333	169.367428571429	145.900857142857	438.152	189.937	38.7726666666667	230.584571428572	138.765333333333	24.4834285714286	126.521333333333	68.4851666666667	155.192	78.562	171.388
459	217.970421796526	217.967019856771	217.984125834577	115.288	112.217	115.311	15	15	193.863333333333	317.271833333333	307.0802	363.1912	436.631333333334	665.226285714285	408.133333333333	447.487333333333	208.1616	330.534000000001	79.5911999999998	212.229333333333	181.6312	104.991333333333	187.7168	153.06	84.6932000000001	35.7116666666667	64.2705000000001	81.6266666666667	133.6462	80.5958	176.7022	107.1175	131.623	155.090666666667	133.532666666667	347.276	165.2724	170.4068	138.765333333333	162.4026	416.907333333333	494.861666666667	215.290333333333	216.2824	288.377	371.935	207.093833333333	293.875199999999	132.643333333333
460	217.987237568454	217.987237568454	217.987237568454	116.286	116.286	116.286	1	1	189.782	314.211333333334	311.201666666667	353.997833333333	438.743333333333	628.525333333333	413.167500000001	452.584	92.8351666666666	196.924333333333	23.4638333333333	137.7225	186.6905	102.083333333333	186.721	160.166166666667	87.7486666666667	36.726	39.793	82.647	132.643333333333	87.6708571428573	118.474666666667	108.155333333333	129.561166666667	80.6063333333333	78.5656666666667	353.323666666666	93.8706666666667	176.488833333333	140.806	166.450166666667	414.868666666667	467.236333333333	129.561166666667	130.602666666667	159.172	399.84	76.525	186.6905	70.403
461	218.102482951653	218.099656860475	218.105309042831	248.9475	248.945	248.95	2	2	13.2626	37.7548	34.6731999999999	41.8282000000002	5.101	92.0925000000004	72.4342	125.4846	916.1396	1011.15033333333	338.7064	2314.75816666667	53.0504000000003	120.4072	56.1110000000003	84.6766	74.4746	94.8786	72.3632	123.4442	23.4691999999999	69.4552	57.1312	67.3332	75.4948	91.8180000000005	37.7548	34.6868	107.121	38.7296	89.7776	7.1414	333.213	290.757	106.1216	210.1612	458.0698	21.4746	119.3868	372.373	328.5688
462	218.10453922508	218.100390699962	218.11865482362	363.219	359.128	364.253	28	28	270.366249999999	520.327500000002	639.696750000003	676.425749999998	352.96942857143	592.786	380.599875000001	769.268500000003	589.776750000001	487.628285714287	192.827250000001	139.77425	362.188750000002	305.054749999999	434.626499999999	466.254250000002	79.5307500000004	70.3997142857143	31.6316249999998	58.1186250000003	204.075	16.3240000000001	42.8505000000002	196.908249999999	187.732571428571	39.7911428571428	13.2632500000001	332.601499999999	105.021375	186.705749999999	188.746250000001	168.347142857143	673.365000000003	412.180999999999	102.025	140.81175	239.767142857143	437.702571428571	198.074	197.928499999999	28.5670000000001
463	218.910429588834	218.909245098982	218.916500607052	45.91	44.872	45.922	5	5	342.816	504.0035	502.0245	527.46925	289.761142857143	423.40375	276.48775	320.369714285714	38.7708571428572	44.8925714285714	141.81475	89.782	487.6795	450.261	458.148375	456.768	80.6025714285715	167.326857142857	89.7851428571429	92.846	711.11425	597.915333333333	578.907	699.308888888889	611.151142857143	467.290857142857	515.22625	194.874571428571	257.103	367.29	569.718	357.4	115.292285714286	227.523714285714	283.639428571429	189.7665	72.4402857142857	110.394	112.31	98.976375	380.566571428572
464	219.025445895438	219.023476406873	219.038525292004	54.0585	51.012	55.093	20	20	175.489142857143	280.539285714286	259.30225	228.536	97.9474285714286	210.355428571429	137.738571428571	318.284571428571	167.326857142857	228.536	128.56725	150.896571428571	129.492375	174.46275	170.507	124.474857142857	166.306571428571	181.738	123.454571428571	232.788	122.43	155.078	166.30075	124.48575	129.4765	141.799857142857	137.73375	540.7325	95.9068571428572	111.304571428571	105.150125	94.8865714285715	361.181142857143	313.227714285714	137.73375	160.184857142857	379.533	309.13575	110.187	367.02	99.904
465	219.04771643302	219.04771643302	219.04771643302	169.358	169.358	169.358	1	1	7.14175000000003	12.246	10.2025	10.1875	6.12149999999998	14.2828	14.2835	15.3037500000001	32.6479999999999	67.3364999999998	3.06524999999999	12.2430000000001	5.10874999999999	13.2632500000001	9.18224999999997	8.16399999999999	1.02025	6.12149999999998	7.1414	4.08099999999999	7.14174999999998	11.22275	5.10124999999999	7.14175000000003	6.1212	9.1818	4.08099999999999	32.6879999999999	7.14349999999999	5.10124999999999	3.06075000000001	4.08099999999999	5.10124999999999	14.2625000000001	23.4657500000001	7.14175000000003	78.5592499999998	5.10124999999999	10.2025	127.53125	11.2222
466	219.100645972444	219.09788746861	219.11004603687	282.591	279.552	282.631	7	7	26.5243333333333	42.8890000000001	51.0166666666668	98.875333333334	36.7260000000002	76.5250000000002	49.9473333333337	139.762833333333	510.166666666668	696.435666666668	414.593666666667	265.243333333333	88.7545000000005	94.8754999999997	97.9360000000006	77.6213333333332	61.165714285714	60.1898333333331	59.1268571428573	72.3794285714282	146.928	230.821333333333	125.500999999999	176.661833333334	116.318	103.036833333333	87.6708571428567	69.4393333333335	49.9881666666665	69.3308571428571	66.3216666666668	93.8706666666669	80.5931666666672	44.8873333333332	41.8336666666668	25.4833333333333	43.9173333333332	51.0083333333332	31.6251666666669	47.9556666666663	111.216333333334
467	220.085888791914	220.079983486218	220.097307086813	172.424	169.369	173.449	27	27	129.688166666667	211.3815	191.791333333334	256.061833333334	221.376166666667	235.6585	287.687	415.207833333332	154.045166666667	130.602666666666	22.4708	82.6470000000002	137.727000000001	205.0535	145.907666666667	115.297666666667	363.179333333334	246.8884	129.561166666667	251.002000000001	79.6510000000001	137.7225	97.9360000000001	67.3969999999998	115.278833333334	97.9520000000002	90.8096666666669	374.768166666667	295.896666666667	193.863333333333	194.883666666666	158.125833333334	809.086571428574	717.177166666664	243.859666666666	352.014999999999	778.478	683.651250000001	196.924333333334	476.0656	196.924333333334
468	220.079346263766	220.077487425428	220.094741950198	460.119	451.968	461.15	5	4	2.04233333333334	5.10083333333332	18.366	1.02033333333334	2.04033333333333	5.10083333333332	1.02033333333334	18.348	11.2236666666667	16.3413333333333	1.02216666666666	8.16266666666669	2.04266666666666	6.12200000000001	3.06100000000001	4.08533333333332	12.244	11.2236666666667	6.11599999999999	31.6251666666669	7.14116666666664	3.05799999999999	1.01933333333333	3.06049999999999	30.6100000000001	3.05799999999999	1.01933333333334	48.9759999999997	13.2643333333334	30.6050000000002	41.8336666666668	1.02033333333333	45.9075000000003	17.3598333333332	3.05799999999999	2.04266666666666	10.2016666666667	9.18150000000006	2.03866666666666	10.2116666666667	5.10166666666663
469	220.122640896836	220.115622418671	220.129659375	163.7515	163.259	164.244	2	2	90.8022499999998	163.24	179.564000000001	212.212000000001	160.179250000001	218.333499999999	132.643333333334	342.803999999999	78.5592500000003	93.8706666666669	6.12200000000001	91.6874999999997	73.4579999999998	146.916	86.7212499999998	90.8022499999998	185.64	130.592000000001	23.4715	158.925	172.422250000001	35.7174999999999	30.6100000000001	176.50325	115.45775	16.324	22.4473333333332	186.705750000001	46.9315000000002	92.8200000000001	120.3895	92.8655000000005	343.307999999999	181.6045	20.4049999999999	84.3944	108.1465	231.596750000001	3.06099999999998	154.850000000001	17.34425
470	222.079199168823	222.079199168823	222.079199168823	451.968	451.968	451.968	1	1	5.10166666666668	7.14233333333335	9.1818	4.08559999999998	6.12239999999997	10.2033333333334	6.1212	4.0808	12.2424	11.2222	7.14233333333335	18.36	12.2424	8.16319999999996	8.15466666666672	7.1414	6.1212	7.1414	6.1212	3.06120000000002	5.101	2.04040000000002	5.10199999999998	8.1616	8.17119999999995	4.0808	4.0808	7.1414	10.202	7.1414	5.101	3.0606	6.12239999999997	8.15333333333334	5.10700000000003	3.06050000000002	10.204	3.06119999999999	3.06100000000001	7.1414	12.2424
471	222.099863915817	222.093364104414	222.10952343881	319.343	315.262	320.381	11	11	268.523	748.392999999999	834.593714285714	999.88	408.057142857144	569.319428571428	353.809874999999	1153.94314285714	349.958	329.506142857144	40.8114285714286	60.1578749999999	192.806999999999	204.057142857143	203.029750000001	199.095	88.7648571428571	82.6431428571428	22.4462857142857	80.6025714285714	207.118	22.4462857142857	47.9534285714285	187.864	142.84	31.6288571428571	11.2137142857143	270.375714285714	65.3040000000001	96.9271428571428	124.474857142857	101.008285714286	770.315714285714	257.112	72.4402857142857	60.1968571428571	190.793428571428	296.86157142857	100.994142857143	118.452571428571	18.3651428571428
472	222.984834805278	222.984834805278	222.984834805278	51.018	51.018	51.018	1	1	601.9475	1178.38875	1182.46975	1499.694	664.182750000001	1303.8795	721.316750000001	1006.98675	52.03275	90.8022500000001	27.54675	175.526	1013.0848	1754.0676	1203.6215	1122.275	612.15	778.450750000001	94.8832500000001	831.501	500.94275	18.3645	111.2018	222.4145	369.3305	36.729	144.8684	947.812250000001	130.592	498.90225	618.007500000001	710.094000000001	1096.76875	1403.864	149.97675	306.15	1167.166	1020.25	410.120400000001	1105.8968	216.028
473	223.052397338925	223.049928090607	223.066699372961	156.1055	154.047	157.126	10	10	38.7346666666666	64.2704999999998	41.8282	55.0368	35.707	60.1996666666668	35.714	49.0160000000001	243.859666666666	295.858	40.808	146.904	41.8282	42.8539999999999	54.0706	55.0908	49.0272	66.391	45.9150000000001	63.2606666666665	52.988	48.9759999999999	27.5508	66.3216666666668	65.2906666666665	34.6913333333332	26.5252	46.9292	25.515	36.7320000000001	60.2488333333334	20.404	101.013	76.4500000000002	28.5646666666667	47.9494	64.2852000000001	55.1016	29.5858	59.1716	44.9093333333333
474	223.063746516317	223.062918913084	223.076932123437	844.283	838.668	847.788	6	6	36.732	98.9615555555557	170.488444444444	108.143555555556	41.8336666666666	164.1717	44.8897777777779	110.111999999999	232.788000000002	213.249666666666	32.6471111111112	125.419	111.204222222222	148.028888888889	184.901555555555	159.154666666667	33.671	79.5859999999999	112.151111111112	52.0313333333334	133.911111111112	122.44	199.073333333333	147.851666666667	99.9926666666666	121.485777777778	42.8773333333333	69.3751111111112	163.12888888889	53.0515555555557	114.277333333333	80.5975555555557	51.0444444444444	185.700666666667	131.608666666667	253.015111111112	139.679111111112	64.2809999999999	37.7276666666667	195.882666666667	179.461333333332
475	223.071102272498	223.063908323028	223.078296221967	920.239	918.221	922.257	2	2	23.4657499999998	34.6885000000001	81.6199999999992	35.735	29.5872499999997	61.2150000000003	29.5872500000001	83.7220000000001	61.2525000000002	28.5460000000002	20.3899999999999	30.6112499999996	54.0732500000002	35.713125	64.2757499999994	65.2560000000003	30.61125	37.7723750000001	42.8557500000001	26.546	52.0391250000001	33.6682500000001	38.7695000000002	77.5485000000001	34.7097500000001	32.6480000000001	17.3548750000001	29.609	48.9360000000004	39.7897500000002	63.2090000000005	79.5794999999992	31.651	102.025	57.0990000000003	60.1947500000003	35.7087499999997	26.5265000000001	15.3037499999999	38.7694999999996	39.819
476	223.078277545149	223.078277545149	223.078277545149	755.964	755.964	755.964	1	1	31.6292999999999	109.1721	109.1721	107.0685	47.9541000000004	96.919	34.7102222222226	62.2017	60.1918	75.5170000000003	30.606	93.8675999999998	66.313	120.395400000001	83.6645999999998	93.8124	32.6496000000003	51.0149999999999	42.8526000000004	47.9540999999999	89.8303999999997	53.0815999999998	37.7510999999999	88.7661000000008	62.2382999999999	41.8282	39.7917000000003	53.0556000000005	57.1367999999999	35.6895	70.3938	42.8484	60.1976999999999	80.6036999999998	48.9743999999999	74.4818999999998	67.3397999999998	141.8217	22.4465999999999	55.0961999999999	60.1976999999999
477	223.112412191651	223.10213097557	223.115459449814	319.343	315.262	319.35	3	3	54.1218333333334	133.772833333332	155.090666666667	146.928	82.6334999999997	104.057	75.4306666666665	190.802333333334	74.4721666666664	55.0889999999998	24.4879999999998	40.7733333333332	52.0284999999998	65.3013333333335	62.2322	75.5835999999996	36.7320000000001	34.6868	40.813333333333	31.6303333333331	51.0083333333332	43.8671666666665	24.4839999999999	69.4393333333335	62.2301666666665	20.4066666666667	23.4638333333333	45.9149999999997	31.6251666666666	47.9478333333332	41.8336666666664	37.7461666666669	151.009333333332	59.1696666666665	28.5646666666666	31.6303333333334	61.2200000000001	49.9881666666665	29.5848333333332	37.7831666666667	41.8336666666668
478	223.985515054753	223.984647707308	223.985767473493	44.879	43.864	45.917	5	5	519.325428571428	816.228571428572	1014.164	947.734833333334	763.173714285715	1246.78914285714	827.451714285715	1002.94085714286	899.892	828.510666666667	826.431428571429	853.979142857143	792.799	1048.90933333333	924.378857142858	1024.36685714286	983.555428571429	822.350285714286	498.919714285714	806.063333333333	762.189	628.422666666667	626.996333333333	1021.306	899.892	627.505	565.264666666667	1272.14783333333	702.976857142857	698.895714285715	930.131000000001	778.002000000001	1619.98685714286	1428.4	649.846166666667	964.17	1293.57133333333	1462.7205	1574.896	1445.74485714286	401.992571428571
479	223.989307837885	223.986025596643	224.003744125366	44.884	42.832	45.922	119	119	519.325428571428	807.046	1014.25275	1095.78685714286	751.950571428572	1246.7455	822.3215	938.299000000001	896.250375	854.9695	837.62525	848.877714285714	799.876	1060.819	924.45975	1010.08285714286	983.555428571429	820.281000000001	504.021142857143	808.038	810.0785	661.1544	638	1016.7915	913.098888888888	641.759714285714	565.264666666667	1329.38575	567.3424	692.774	975.9326	778.938222222222	1608.99057142857	1422.40275	663.185714285714	968.335875	1293.131875	1484.25704761905	1572.56	1443.70428571429	401.992571428571
480	224.066079666162	224.065569046741	224.066406454816	230.5885	230.546	230.608	4	4	20.4057142857143	74.4234999999998	73.5222857142857	60.1968571428571	178.7	242.010857142857	145.880428571428	241.158285714285	9.18899999999998	14.284	26.5237142857143	14.284	102.028571428571	131.616857142857	148.065714285714	97.9474285714285	287.720571428571	349.958	207.118	300.973749999999	62.2374285714285	69.3769999999998	29.5385714285714	68.3591428571428	90.8054285714285	41.8609999999999	26.5237142857143	116.312571428571	96.9271428571428	53.0548571428571	98.0159999999999	53.0548571428571	307.320999999999	158.144285714286	104.0655	118.336571428571	233.645428571428	188.752857142857	151.002285714286	158.144285714286	128.556
481	224.079271252321	224.079271252321	224.079271252321	847.788	847.788	847.788	1	1	7.14233333333333	23.4676666666666	41.8291111111112	24.4720000000001	8.16266666666666	45.8799999999996	12.2436	23.4523333333334	35.7311111111111	40.808888888889	10.2033333333333	19.3736666666667	32.6471111111112	20.4044444444445	34.7102222222222	38.7726666666666	10.2022222222222	21.4246666666667	16.3146666666665	11.2236666666667	22.4864444444443	26.5257777777778	23.4804444444444	33.6490000000001	12.2506666666667	22.4595555555555	15.3133333333333	13.2715555555555	18.354	14.2846666666667	14.2924444444444	27.549	11.2297777777778	40.808888888889	28.5662222222223	45.8850000000001	25.488888888889	26.5257777777778	11.2151111111112	37.7276666666663	32.6257777777779
482	224.07796644731	224.07796644731	224.07796644731	291.79	291.79	291.79	1	1	64.2285000000001	72.4402857142857	77.5417142857142	72.4402857142857	56.1157142857143	79.5822857142857	53.0994285714288	77.4874285714286	14.274	17.3448571428571	8.16114285714288	17.3448571428573	76.5214285714285	61.2171428571428	49.994	59.1765714285714	88.7648571428571	99.988	75.5645714285717	96.9271428571428	56.1157142857143	69.3794285714285	54.0297142857145	71.3600000000002	68.3591428571428	81.6228571428577	59.2179999999999	72.4402857142857	71.54	42.852	84.6837142857142	27.5477142857145	73.3988571428574	96.9271428571428	65.2982857142857	76.5107142857139	83.6517142857139	60.1968571428571	66.3185714285719	86.7242857142857	61.2171428571428
483	224.089321521577	224.089321521577	224.089321521577	144.882	144.882	144.882	1	1	29.6131428571428	79.5154285714285	47.9534285714285	63.3108571428574	73.4580000000001	88.7648571428571	81.6799999999999	202.866285714286	36.7302857142857	44.8925714285714	16.3245714285714	22.4462857142857	68.3495714285714	57.088	64.2689999999999	43.8722857142857	85.704	53.053	43.8722857142857	47.9534285714285	25.5285714285715	73.4605714285714	47.9534285714287	34.6897142857143	47.9534285714285	41.8317142857143	51.9908571428571	120.393714285714	84.6837142857146	30.58875	45.9128571428571	38.7695	392.81	203.036857142857	79.5822857142857	119.373428571429	415.24175	211.062375	111.195571428571	289.751	73.4605714285714
484	224.104452694164	224.09578508867	224.108538732504	318.329	315.262	319.343	3	3	26.5655000000003	77.6529999999998	96.9237500000004	98.9642500000004	38.7695000000002	57.1340000000002	36.6839999999998	132.632499999999	29.5872500000001	36.7290000000002	6.12150000000003	18.3419999999999	25.5062500000001	31.6277500000001	38.7599999999998	27.5939999999998	21.4252500000001	17.3442500000001	6.12150000000003	13.2665	26.5265000000001	14.2835000000001	13.2632500000001	34.7394999999999	18.3645000000001	11.2227499999999	7.14175000000003	33.6682500000001	21.4242	15.3037500000001	19.3847500000001	17.3442500000001	119.369250000001	40.8100000000002	8.16200000000003	5.10125000000002	26.5265000000001	23.4657500000001	10.2025	20.4049999999998	12.2430000000001
485	224.121927395673	224.121927395673	224.121927395673	344.827	344.827	344.827	1	1	11.2236666666666	16.3253333333332	13.2643333333334	19.3863333333334	23.4638333333335	24.4839999999999	22.4656666666665	32.6453333333332	12.22	14.2846666666666	7.14116666666664	11.2218333333333	19.3863333333334	18.366	11.2236666666667	15.3025	90.7948333333331	45.9600000000003	36.7619999999997	82.5659999999998	10.2033333333333	12.244	11.2236666666666	17.3286666666666	9.18300000000002	8.16133333333331	8.16133333333331	26.5286666666667	14.2846666666666	15.3175	13.2621666666666	15.3025	74.4892000000005	30.6100000000001	17.3428333333333	17.3428333333333	37.7523333333334	38.7726666666668	17.3456666666665	41.7926666666666	13.2773333333333
486	224.136161178079	224.126257060646	224.139976544019	167.328	164.267	167.329	3	3	9.18150000000001	19.3831666666667	22.4473333333334	10.2033333333334	20.4033333333333	20.4066666666666	9.18299999999998	30.6099999999999	6.12200000000001	9.18299999999998	7.14816666666664	11.2328333333334	18.381	16.3253333333334	15.3025	15.2935714285714	9.18299999999998	23.4468571428571	12.244	7.14233333333335	24.484	13.2643333333334	9.18299999999998	12.242	9.18300000000002	7.14233333333335	10.2016666666667	16.3386666666667	10.2028571428571	11.2346666666666	17.3428333333334	11.2218333333333	10.1933333333334	12.232	10.2016666666667	10.1933333333334	16.3253333333333	11.2236666666666	16.3226666666667	20.4066666666666	9.18300000000002
487	224.989861156481	224.987697833755	225.005607457695	44.89	42.85	45.917	26	26	162.225428571428	281.598857142857	332.613142857143	311.187142857143	232.636	361.181142857143	246.909142857143	306.085714285714	287.734	292.835666666667	294.862571428572	318.329142857143	298.943714285714	404.372571428572	366.282571428572	332.613142857143	331.554166666667	268.335142857143	191.822666666667	264.266333333333	264.254	227.497166666667	171.552	381.586857142857	283.639428571428	215.290333333333	179.570285714286	426.479428571429	215.280285714286	241.807714285714	339.993	245.08	692.7255	451.986571428572	228.517333333333	295.882857142857	577.481714285714	524.15775	488.197333333333	483.638	161.205142857143
488	225.075775564925	225.071550029117	225.090485845978	231.6055	228.494	240.782	78	56	31.6303333333334	75.4306666666668	75.5645714285714	104.074	571.946666666665	787.319500000001	585.644000000002	1460.26833333334	1217.032	1807.084125	770.225833333335	1661.98725	211.209000000001	330.588000000001	373.747000000001	202.026	1808.71328571429	1188.63285714286	854.999428571428	1529.40828571429	129.576285714286	141.819714285714	61.1000000000001	111.198166666667	145.907666666667	53.1006666666668	39.7865000000001	444.844571428571	158.151666666667	103.053666666667	181.767666666667	72.4436666666665	2195.45714285714	504.044666666668	183.66	225.456833333334	1413.09571428571	947.845428571428	192.843	592.813666666668	307.120333333334
489	225.076101335567	225.072478607071	225.091222931885	295.367	291.79	300.985	46	33	492.820999999997	886.628285714285	1301.839	1057.06533333334	632.503333333337	1222.30228571429	701.956571428571	1193.75085714286	35.7058333333332	59.1793333333329	38.7726666666668	55.0980000000001	918.225000000004	1112.232	1168.329375	924.249428571431	387.708571428571	411.194333333334	471.372	342.816	538.735999999996	484.57916666667	536.219428571426	390.495857142857	487.71933333333	564.15216666667	584.623714285714	826.470000000002	591.834499999998	443.824285714286	601.968571428571	375.421333333332	1134.624	930.500571428571	792.762	791.630857142853	1293.677	891.333000000001	744.843333333335	1129.45628571429	398.950333333334
490	225.146549471004	225.144766144705	225.147527607715	274.443	271.408	274.48	6	6	33.6694285714286	57.136	69.3794285714285	107.13	13.2637142857144	66.3185714285714	17.3448571428571	23.4665714285714	23.4665714285714	17.3448571428571	14.2719999999999	19.3854285714286	49.959	64.278	68.3591428571428	60.1968571428571	23.4501428571429	206.097714285714	122.434285714286	15.3042857142857	96.9271428571428	31.6288571428571	76.5214285714285	156.103714285714	83.7337142857146	86.7849999999999	39.7911428571428	19.3691428571428	26.5274285714286	17.3715714285713	67.3388571428571	14.284	21.426	54.0751428571428	57.1679999999997	21.426	45.9128571428575	19.3827142857143	16.3245714285714	49.994	14.2963333333334
491	225.98656926852	225.983516102666	226.002375024949	44.89	42.855	45.917	28	28	186.721	281.612	359.098666666667	342.776	290.795	421.397666666667	278.551	382.5625	290.795	333.649	274.424833333333	302.018666666667	305.079666666667	335.0192	341.755833333333	362.218333333333	342.776	269.368	172.436333333333	298.957666666667	282.632333333333	235.6585	195.0874	378.543666666667	310.181333333333	183.66	199.985333333333	449.8935	256.103666666667	260.185	321.6675	260.3975	566.251363636364	495.858857142857	234.638333333333	352.015	542.817333333333	510.928571428571	582.575727272727	569.2995	115.297666666667
492	226.069350132429	226.063834011058	226.082983161791	144.871	141.816	145.92	53	53	759.730285714285	1318.375125	1215.217	1627.70171428571	1029.51633333334	1473.36133333333	905.774833333335	2354.0255	1185.572	1550.83428571428	744.746	1612.12666666667	1049.7515	1195.78971428571	1138.506	931.564333333331	1220.31866666666	582.610333333335	235.696999999999	1026.40742857143	2131.848	2349.321	1809.1692	2289.77759999999	1594.5205	1540.45166666666	1390.50057142857	1627.35571428571	890.605500000001	981.457500000001	1364.122	1073.39066666667	2037.43924999999	1351.94166666667	1005.069375	1007.92466666667	1151.876	1094.63883333334	541.708499999998	1540.5775	675.460666666665
493	226.093893225355	226.093893225355	226.093893225355	231.6	231.6	231.6	1	1	10.2033333333333	17.3258333333333	11.2346666666666	18.3651428571429	78.6426666666665	139.899833333334	69.3713333333334	225.677833333334	179.754666666666	224.462857142858	131.616857142858	216.300571428572	34.6913333333334	46.9276666666665	45.9525000000001	26.5286666666667	251.981166666667	172.436333333333	41.8268333333334	244.879999999999	18.363	14.2846666666666	16.2994285714286	20.4066666666666	22.4473333333333	9.1926	12.244	61.2199999999998	27.5477142857144	22.4473333333333	20.4266666666666	7.14233333333332	318.655999999999	74.4721666666668	10.2016666666666	19.3863333333333	127.541666666666	129.582333333333	32.649142857143	105.089428571429	15.3025
494	226.093441894531	226.093441894531	226.093441894531	239.762	239.762	239.762	1	1	9.18257142857142	12.2434285714286	13.2525714285714	26.5274285714286	25.4857142857143	38.7708571428571	15.2925	52.0345714285714	28.568	105.089428571429	22.44	104.0655	17.3594285714286	16.3245714285714	22.4462857142857	12.234	55.0491428571428	41.7965714285714	36.7302857142857	38.7708571428571	22.4462857142857	8.15657142857143	14.284	15.3042857142857	14.2986666666667	8.16800000000002	9.16714285714285	16.3245714285714	6.12149999999998	16.3108571428571	17.3302857142857	12.2434285714286	61.2171428571428	21.426	8.16114285714285	12.2331428571429	45.9128571428571	25.5071428571428	10.2028571428571	34.6884999999999	12.2434285714286
495	226.194949150085	226.19400353346	226.195576748001	447.87	442.773	447.875	3	2	26.5274285714286	77.5308571428574	42.8819999999999	46.9331428571428	437.049142857144	46.9331428571428	156.103714285714	559.507999999999	41.8317142857143	94.873285714286	20.3914285714286	28.568	44.8925714285714	74.5329999999999	54.0751428571428	45.9064285714287	288.740857142857	34.6897142857145	25.507142857143	179.293714285714	34.6654285714286	49.994	65.2982857142857	48.9737142857143	34.718857142857	28.568	27.567	215.280285714286	32.6491428571428	222.422285714286	45.9514285714287	224.462857142857	869.323999999999	40.777142857143	33.6977142857144	44.8925714285714	21.426	605.029428571428	18.3522857142857	38.7708571428571	26.5237142857141
496	227.070415325554	227.070415325554	227.070415325554	144.894	144.894	144.894	1	1	103.053666666667	164.112666666667	169.375333333334	203.2586	133.641833333333	172.436333333333	122.54	377.153333333332	139.785666666667	196.924333333333	21.4269999999999	209.134166666667	136.702333333334	171.416	174.4485	140.783	214.235	68.3623333333332	30.6099999999999	148.968666666667	316.561666666667	281.612000000001	251.001999999999	370.380999999999	199.952666666667	153.05	170.367833333334	249.940833333333	108.155333333333	125.378	188.761666666667	138.765333333333	316.303333333334	172.408166666666	101.013	115.297666666666	119.379	130.602666666666	29.5848333333334	169.347666666666	65.2906666666668
497	227.12696711993	227.12696711993	227.12696711993	823.353	823.353	823.353	1	1	3.061	7.14155555555557	8.16266666666666	10.2022222222222	3.061	9.18200000000002	4.07822222222219	2.04044444444445	189.761333333331	664.540799999998	6.12533333333333	470.373666666666	10.2088888888889	7.14233333333333	7.14233333333333	10.2088888888889	3.06066666666663	8.1576	2.04044444444445	3.06066666666667	10.21	9.18899999999996	10.2033333333333	7.14155555555557	12.2292	5.10111111111112	4.08133333333333	2.04066666666666	6.12533333333333	5.10111111111112	6.12199999999999	4.0808888888889	3.06066666666667	2.0394	2.0406	13.2628888888889	6.12133333333327	4.08133333333333	9.18200000000002	13.2628888888889	3.05900000000001
498	228.056446245997	228.050159094682	228.062733397312	165.2795	163.23	167.329	2	2	6.12099999999998	5.10083333333332	7.14233333333335	0	3.0605	3.06049999999999	3.06099999999999	6.12199999999999	5.10083333333334	5.10166666666665	3.06099999999999	1.02016666666666	1.02033333333333	5.10083333333332	1.02033333333333	2.03866666666666	5.10083333333332	7.13533333333335	0	11.2126666666666	2.04066666666666	6.12199999999999	7.14233333333332	5.10166666666665	3.06349999999999	2.04066666666666	5.10083333333332	1.02033333333334	2.04066666666666	3.06349999999999	2.04066666666666	1.02016666666667	8.16266666666665	0	1.02033333333333	1.0175	5.10083333333334	6.12	3.06049999999999	2.03866666666666	3.06099999999999
499	228.195383004049	228.195383004049	228.195383004049	963.107	963.107	963.107	1	1	115.28825	168.114375000001	178.543750000001	166.178500000001	107.12625	174.462750000001	115.28825	257.103000000001	91.8225000000004	100.058	204.2	92.8427499999991	245.729625000001	144.875500000001	198.973125	168.444375000001	107.126249999999	229.556250000001	131.612249999999	125.501	199.969000000001	159.154666666667	130.592000000001	212.368	276.487750000001	101.00475	142.8525	101.00475	109.16675	144.792666666667	189.78975	123.465375	106.045333333334	202.158	129.582333333333	115.285111111111	92.7744999999994	187.610999999998	77.4820000000006	125.583	90.8133750000001
500	228.193967346124	228.191753308129	228.206476616942	1024.34	1017.21	1025.41	22	22	99.9600000000014	205.751428571425	275.785714285718	184.620000000003	125.81142857143	271.320000000004	110.314285714287	112.357142857144	155.039999999997	194.820000000003	943.500000000007	160.140000000002	503.880000000007	183.600000000003	277.440000000004	362.100000000005	141.780000000002	563.040000000008	374.339999999993	173.400000000002	570.180000000004	132.600000000002	363.120000000005	355.457142857147	710.068750000008	225.420000000003	219.607142857146	268.902857142857	375.852857142863	302.342857142861	647.700000000009	224.400000000004	99.9600000000014	436.150000000006	155.040000000002	156.060000000002	167.075000000002	289.680000000004	40.7999999999993	158.100000000002	142.800000000002
501	228.2083447562	228.198529052734	228.210599405257	499.898	495.873	507.096	9	7	188.823333333333	218.3335	200.992533333333	204.133333333333	843.429733333333	244.785	711.913466666666	1880.95683333333	653.777266666668	875.674799999998	269.3504	311.176249999999	181.678666666667	214.088	235.67775	207.114133333334	850.5688	183.648	363.209	365.255466666667	217.1668125	551.16	592.8015625	239.846875	225.47525	387.433750000001	288.735466666666	609.099199999999	411.328666666667	750.670933333335	188.749333333333	814.172800000002	3283.60992857144	184.740666666666	318.323199999999	610.333749999999	383.770666666667	631.556857142857	314.02525	524.601249999999	213.3054
502	228.965941902221	228.962464728578	228.967084825039	102.031	97.938	107.138	21	19	866.787500000001	1022.7915	1328.39509090909	592.813666666667	785.5925	1224.32	609.868	902.563846153846	54.07325	76.51875	18.3655384615385	45.915	674.715750000001	765.25	679.486500000001	760.458750000001	159.159	233.544769230769	148.9565	185.5945	770.332307692307	422.3835	604.768769230769	837.015	647.85875	534.611	510.942923076923	677.739692307692	386.67475	531.54023076923	725.110615384615	496.665076923077	701.932	1040.655	455.0315	452.19225	335.807769230769	681.565538461538	73.4580000000001	315.251307692307	244.74
503	230.996091206868	230.993001191512	230.996749899573	88.756	83.66	88.778	3	3	22.4455	42.85575	42.882	45.916875	29.609	33.693	34.6885	57.1339999999999	391.536	520.39125	45.91125	544.442666666667	19.38475	33.66825	36.729	23.468625	43.87075	21.441	16.324	17.34425	46.9315	233.494125	66.324375	65.2959999999999	34.6885	132.73	41.861	35.70875	17.34425	36.729	39.78975	30.6075	69.3769999999999	53.0595	20.42	51.0125	372.39125	46.93725	21.4095	312.1965	48.978
504	230.995563745499	230.995563745499	230.995563745499	99.984	99.984	99.984	1	1	28.5684	40.808	44.8932	43.8987	35.7095454545455	39.7886666666667	39.7693636363636	44.8888	40.808	78.561	12.2436	80.6037	32.6688	29.5887	43.8471	38.7942	17.3434	15.2959090909091	24.4865454545455	18.3546	33.6501	83.6564000000001	55.0962	48.9744	25.5075	48.9744	30.591	18.3744	24.4848	24.4872	41.8088181818182	29.5887	42.8484000000001	30.6433333333333	23.4669	32.6464	85.7556	32.6496	25.5075	121.4752	25.4925
505	231.0927547348	231.0927547348	231.0927547348	344.827	344.827	344.827	1	1	3.06075000000001	18.3645000000001	15.3037500000001	17.3442499999998	10.2024999999999	6.12150000000003	9.18225000000004	36.7290000000002	20.35	19.3847500000001	8.16200000000003	17.3442500000001	8.16200000000003	11.22275	9.18225000000004	2.04050000000001	8.1616	6.12299999999999	5.10125000000002	12.2430000000001	4.08100000000002	29.5872499999997	13.2665	10.1875	6.12150000000003	7.14175000000003	1.02025	4.08099999999996	5.10249999999999	5.10875000000006	8.16200000000003	3.06075000000001	14.2835000000001	7.14175000000003	5.101	5.101	3.06074999999997	8.16199999999992	3.06075000000001	4.08100000000002	4.08100000000002
506	231.975942693395	231.970088359738	231.99082753707	295.877	291.761	301.993	152	105	905.035666666669	2228.25473684211	1334.53371428571	2164.97049999999	1578.4234375	2141.56305555556	1659.37578947368	718.630000000005	19.3831666666666	53.0548571428571	20.4033333333333	26.5286666666667	2302.76694444445	2325.89942105263	1027.47566666667	2395.79572881356	772.356285714285	1311.06714285714	503.9788	797.900666666669	1308.87383333334	857.04	623.423666666668	1177.43999999999	1218.27799999999	976.413428571428	699.262666666665	1643.64394736843	767.629714285717	888.710333333335	1219.24142857143	941.767666666669	1312.77218181818	1051.79183333333	747.904333333335	1722.2875	1153.94314285714	1631.9057368421	1787.62175	1218.14533333334	682.575124999999
507	231.973255193458	231.970140298457	231.989415307138	69.377	58.154	72.461	47	35	1032.4424	2575.73671875	1300.78333333333	1452.79644444444	969.19	1368.4374	912.5952	735.6363	393.6042	404.0388	644.797999999999	283.6434	1163.142	1037.6451	1034.5335	1199.528125	233.6487	312.2118	202.9203	209.141	1693.65466666667	520.37	928.382	1935.45736363636	1520.13111111111	788.691899999999	947.3013	824.339555555556	508.0596	1024.30311111111	1326.28888888889	1148.8578	582.5913	1070.65	652.992	648.9108	484.605555555556	464.251666666667	2128.61723529412	491.747111111111	329.5246
508	231.976495511415	231.971430023648	231.990298457622	98.975	86.709	105.081	25	25	404.019	480.77325	476.45675	388.90575	390.748384615384	479.508461538461	255.981384615385	417.274384615385	273.427	386.667461538461	51.0153846153846	362.209230769231	349.103076923077	424.448	415.077384615384	361.325076923077	441.759923076923	212.128	388.883769230769	392.640769230769	371.219333333333	390.75575	437.679	470.361846153846	320.384666666667	308.140666666667	303.914153846154	178.63125	303.008538461538	242.8195	330.430153846154	270.259230769231	345.86475	409.451846153846	302.011076923077	370.511307692307	205.17075	296.89275	269.361230769231	194.96325	267.179538461539
509	233.03881878236	233.038594510751	233.043745265939	59.174	58.142	60.177	3	3	23.4485	94.8806666666667	119.36925	117.32875	49.99225	118.436	59.1728888888889	39.78975	63.17025	51.0125	145.89575	49.9636666666666	129.582333333333	88.7617500000001	86.7212500000001	117.32875	15.305625	58.121	30.63	19.38475	105.08575	179.586	183.645	139.77425	112.09	120.3895	77.5390000000001	40.81	83.6582222222222	43.903	105.08575	75.4985000000001	43.87075	114.282	80.59975	76.5166666666667	85.701	31.631625	216.293	97.956	55.134
510	233.03955121374	233.039411605181	233.039690822299	75.4875	74.473	76.502	2	2	64.2757499999999	54.000375	76.5214285714285	105.089428571429	51.0142857142857	102.962285714286	64.278	56.1157142857143	27.5438571428571	26.5503333333333	43.8722857142857	20.4057142857143	96.9271428571428	69.3794285714285	73.4605714285714	78.562	23.4632857142857	25.5071428571429	9.18257142857142	21.426	118.353142857143	55.0954285714285	60.1968571428571	101.008285714286	72.4402857142857	45.91125	47.9534285714285	56.0685714285714	20.4057142857143	56.1157142857143	83.6634285714285	49.994	47.9534285714285	45.9128571428571	23.46575	41.8317142857143	43.8722857142857	32.6491428571428	103.048857142857	55.0954285714285	24.4868571428571
511	233.970330672655	233.968051468907	233.972091797155	297.9125	294.839	300.984	14	11	611.12975	987.618133333335	561.157142857143	907.017066666665	656.762909090907	807.035727272724	650.9195	511.956333333333	26.5389090909091	23.4662727272726	21.427	19.38475	535.674999999996	975.704222222224	852.95885714286	1040.76537313433	530.541818181819	555.015999999998	427.494272727273	588.697363636364	785.609999999997	507.301454545455	521.359363636364	498.453999999999	887.637272727269	612.163636363637	531.562090909092	643.792090909092	585.6235	688.684090909092	815.63372727273	578.752363636364	622.643636363637	924.3465	556.820727272728	561.150000000001	624.40690909091	680.88572727273	570.086833333333	661.122	533.329250000001
512	233.970067168445	233.970067168445	233.970067168445	204.076	204.076	204.076	1	1	22.4444	21.4284	30.612	34.6935999999998	21.4032	61.212	27.5507999999999	18.3636000000001	48.9696	81.6319999999996	74.4746	140.815199999999	65.2928	59.1716	65.2928	58.1514	59.1135999999997	61.2240000000001	15.3030000000001	48.9696	183.671999999999	146.9088	145.745599999999	206.080400000001	175.4744	118.3432	138.7472	113.24775	77.5503999999996	73.4544000000004	171.393600000001	149.9988	65.3056000000001	164.252200000001	59.1716000000003	79.5912000000001	24.4896	94.8972000000001	36.7272	94.7855999999995	38.7676
513	233.971190102586	233.968840381179	233.982470976757	97.938	94.9	101.028	5	5	174.46275	220.477090909091	228.554666666667	212.316	167.324727272727	204.054545454545	108.102333333333	174.46275	138.754	154.061181818182	34.6885	157.1185	177.622363636364	167.324727272727	163.16	193.938181818182	166.304454545455	120.3305	160.268454545455	164.17975	183.57	185.6855	205.087	194.86775	150.997	174.46275	138.686	107.17875	129.574636363636	107.12625	174.3915	142.765	160.17925	171.573818181818	161.1995	161.289272727273	141.88425	135.704333333333	112.23	166.38225	149.90325
514	233.981295315128	233.981295315128	233.981295315128	82.628	82.628	82.628	1	1	115.28825	258.12325	191.813714285715	258.132285714286	93.8630000000001	161.1995	105.089428571429	139.779142857143	89.7222857142857	105.266	121.414	182.631142857143	84.6837142857142	121.312	67.3388571428571	111.211142857143	125.600571428571	42.852	104.0655	86.7242857142857	179.570285714286	104.069142857143	208.138285714286	225.483142857143	134.673	118.2765	132.637142857143	131.616857142857	68.3591428571428	107.13	107.04	98.0160000000001	70.3454999999999	143.85525	62.2352499999999	99.988	69.3794285714287	75.501142857143	37.7505714285714	72.4402857142858	38.7708571428571
515	234.018636077113	234.0139702763	234.032616620131	57.128	55.076	60.177	30	30	21.408	125.495142857143	86.7141666666666	89.7893333333333	62.2301666666666	151.157333333333	57.136	113.235857142857	116.214857142857	78.5656666666667	172.408166666667	58.1074285714286	164.266	64.2705	90.7948333333334	148.961714285714	5972.01099999999	4241.853	4159.554	5460.026625	107.135	132.643333333333	133.663666666667	114.258666666667	178.275	131.623	86.7283333333333	102.033333333333	145.900857142857	56.2191666666666	59.1696666666666	84.6837142857142	142.84	226.503428571428	172.436333333333	184.645857142857	196.924333333333	22.4473333333333	190.802333333333	204.886	113.3495
516	234.097531853514	234.094920878508	234.110679737573	202.0295	199.96	210.175	38	36	166.287166666666	305.029833333332	235.696999999999	215.255166666666	354.727999999999	489.679999999999	408.133333333332	189.750999999999	492.820999999999	429.490166666665	386.706333333332	332.574333333332	425.061999999999	482.617666666666	438.743333333332	506.085333333332	642.179999999998	742.681333333334	525.385833333332	540.776666666665	208.982857142857	122.42	139.648666666666	93.855333333333	482.069333333332	230.595333333333	190.584166666666	540.776666666665	713.212999999998	517.308999999999	742.802666666665	524.451333333335	592.813666666665	1129.509	718.314666666665	884.587714285717	746.883999999998	768.185500000001	1333.43044444445	793.689666666664	803.002333333331
517	234.098136863898	234.091281875638	234.110792714899	506.037	497.875	511.138	31	16	5.10124999999999	9.18337500000001	26.5274285714286	4.08114285714286	2.04057142857143	4.08099999999999	3.06085714285714	43.8707500000002	207.110750000001	279.558285714286	1.02028571428571	296.929125	13.2544285714286	11.215875	8.16200000000003	3.06085714285714	73.4040000000001	42.852	144.8755	283.629500000001	25.5062499999999	5.10124999999999	11.22275	8.16199999999998	139.6715	54.0335	5.10124999999999	287.720571428574	459.449999999999	167.321000000001	275.265	9.18257142857142	193.847499999999	77.5417142857149	32.6479999999999	27.5265	311.988857142857	15.3021428571429	6.11325000000001	464.213749999999	12.252
518	234.11235120328	234.111396422467	234.113004579135	203.037	203.027	204.07	5	5	165.294	310.181333333334	242.799666666667	223.453000000001	354.727999999999	503.024333333335	418.268333333334	209.168333333334	485.599333333334	420.308666666667	302.018666666666	323.392833333334	430.198857142857	489.760000000001	444.865333333334	512.123666666667	663.586000000001	748.802333333331	537.715666666668	557.102000000001	206.924666666666	123.460333333334	138.606666666667	95.9113333333336	487.096500000001	227.534333333334	194.710857142857	575.374000000001	689.632666666668	526.492000000001	754.026333333335	524.451333333335	651.886500000001	1144.814	669.338666666668	686.572166666668	469.292	813.139250000001	658.115000000002	547.954799999997	759.004000000001
519	235.024914319667	235.024624712662	235.030925750732	55.087	55.076	56.131	3	3	43.8385	60.202125	52.064625	66.31625	61.215	69.428	57.134	57.134	49.961625	41.8317142857143	84.68075	58.118625	42.8505	71.42625	61.2225	44.891	532.5705	456.387	431.883	577.81525	42.8505	47.9534285714286	67.3365	47.969375	30.56625	37.753875	44.891	68.35675	55.0935	37.80475	44.891	37.74925	77.5390000000001	78.55925	54.07325	49.99225	61.215	83.6605	122.43	56.11375	38.798
520	235.098963175213	235.096331704629	235.115879204825	505.0165	497.874	511.138	6	3	4.08533333333332	6.12171428571428	5.10083333333332	4.08066666666669	4.08133333333334	5.10166666666663	1.02033333333334	7.13533333333338	24.4639999999999	38.7726666666668	4.08133333333334	41.8268333333336	8.15466666666665	8.15466666666672	3.06100000000001	3.06100000000001	6.11600000000004	6.12100000000004	17.3456666666665	21.4234999999999	6.12171428571428	2.04233333333334	0	1.02016666666667	16.3108571428572	5.09166666666668	2.04066666666667	15.305	66.4516666666668	10.2016666666666	27.5490000000001	3.06100000000001	20.4066666666667	5.10166666666668	4.08066666666669	9.18257142857142	36.7260000000002	3.06100000000001	2.03833333333334	53.057333333333	4.08466666666664
521	235.176125239871	235.169755198953	235.189505230076	257.113	254.046	260.196	43	43	2963.93000000001	5175.30550000001	5277.16400000001	1197.7148	4204.59742857144	877.372	4251.72899999999	5740.39533333332	3804.51225	2957.46316666666	934.625333333331	3719.11499999999	5272.06233333335	4654.04439999998	5508.32975	5382.25833333335	4536.40200000001	5300.63166666665	1478.2215	1527.27266666666	1099.7756	1704.6985	1616.208	2695.60324444444	5458.78333333335	1692.4565	1529.47966666666	1296.84366666667	3744.44857142858	4096.98933333332	5207.78133333335	3747.25799999998	5495.51533333335	5605.71133333332	1469.28	1524.378	3263.89400000001	4038.47933333332	650.483166666668	1237.7452	1649.879
522	235.191394978361	235.191086675717	235.193385284097	259.6465	258.109	261.2	4	4	2357.60516666666	4150.71600000001	3169.7614	4222.6078	3836.9722	3808.13279999998	3601.306	5249.77766666665	633.523500000004	951.012799999995	140.815200000001	1522.1384	3318.7106	3791.0632	3581.9222	3700.2654	4102.09016666665	3327.8924	364.259000000001	3955.18616666669	4006.09039999998	483.638000000001	428.539999999997	3466.40533333333	3332.62639999998	476.4334	541.797000000001	3683.9422	379.5144	1918.06999999999	3289.01733333332	3406.22799999998	5547.66633333332	3631.79333333332	340.791333333334	355.018000000002	496.8374	4165.4766	124.610799999999	652.159999999996	447.8678
523	235.968350538567	235.968350538567	235.968350538567	302.991	302.991	302.991	1	1	61.2149999999998	86.7212500000004	75.4985000000003	78.5592499999998	48.9719999999999	86.7318750000001	68.3567500000003	47.987	12.252	13.26325	8.15700000000004	7.14175000000003	82.6503750000001	91.8225000000004	76.5187499999998	79.5307499999998	36.7334999999998	49.9616250000002	17.3442500000001	64.3230000000001	77.5389999999998	12.2505	29.5872500000001	58.1542500000002	71.4262500000001	23.4657500000001	22.4592500000001	88.7617499999998	27.5467500000001	65.2959999999998	79.6282500000003	42.8767500000002	92.9110000000001	96.9237500000004	29.5655	40.8099999999999	45.9112500000002	110.187	32.6280000000002	71.4262500000001	39.7605
524	236.015276987664	236.015070753177	236.015483222151	57.128	57.117	57.139	2	2	20.3885714285714	18.363	25.5041666666666	19.3863333333333	23.4638333333333	39.832	13.2513333333333	28.5646666666666	28.544	22.4473333333333	39.7865	24.4662857142857	29.5896666666667	29.5848333333333	26.5243333333333	49.994	856.019714285715	706.647333333333	594.4548	908.054285714286	20.4066666666667	106.114666666667	83.6673333333333	25.5041666666666	48.8982857142857	145.907666666667	109.175666666667	24.488	41.8336666666667	17.3768333333333	24.484	12.244	41.8317142857143	40.8066666666666	71.4233333333333	44.8873333333334	38.7726666666667	20.4066666666667	59.1793333333333	45.87	63.3123333333334
525	236.025287961127	236.017020549518	236.035012167774	55.11	55.076	57.14	11	11	14.2706666666667	10.202	14.2963333333333	17.3456666666667	17.3456666666667	27.5778	13.2513333333333	25.5083333333333	23.4446666666667	18.366	25.5041666666667	21.4025	17.3428333333333	23.4676666666667	23.4676666666667	35.7116666666667	939.65025	670.0384	632.3704	905.908	12.244	93.8706666666667	59.1793333333333	20.4133333333333	38.7057142857143	127.520833333333	84.6876666666667	18.366	34.6936	12.2712	13.2643333333333	8.1616	36.732	36.7272	56.1183333333333	35.707	32.6506666666667	14.2846666666667	39.793	44.8506666666667	51.0583333333334
526	236.095939525331	236.092200807027	236.112476911366	505.0165	497.874	511.138	6	3	2.0422857142857	7.14175000000003	6.12171428571428	5.1007142857143	2.04057142857143	3.06085714285714	3.06085714285714	7.137	23.446857142857	22.4462857142859	2.04057142857144	27.5438571428572	4.0777142857143	3.05828571428572	4.08114285714286	2.04057142857143	4.07828571428571	4.08114285714286	13.2637142857143	19.3827142857143	8.16200000000003	1.021	6.12171428571428	2.04057142857144	12.234	7.13	3.06085714285714	18.3651428571428	47.0120000000003	12.2417142857142	31.6288571428574	4.08114285714286	23.4665714285714	5.10142857142861	4.08114285714286	5.10142857142857	26.5274285714286	2.04057142857143	2.03750000000001	38.7708571428571	3.06085714285714
527	236.11159732643	236.106966701396	236.127331021466	363.219	359.128	365.272	34	34	680.530571428571	1690.61342857144	1866.18966666665	2142.52499999999	1177.27233333333	1855.89971428571	1019.26542857143	3375.10514285714	2240.54742857143	1957.92828571428	467.290857142861	407.77142857143	975.359000000004	799.792000000002	1299.662	1464.05875000001	140.681142857143	146.927999999999	48.9737142857143	123.368142857143	508.042999999998	28.568	97.9474285714293	460.148857142857	457.088	75.5011428571428	29.5882857142857	897.893333333335	274.226285714284	393.830285714286	440.763428571432	440.763428571428	2750.69028571428	1065.17828571429	275.438571428572	344.856571428571	624.444000000001	1427.358	516.264571428575	557.076	51.0142857142861
528	236.18236261396	236.176455588129	236.195694948246	257.096	253.002	258.161	98	98	638.728666666665	1326.37142857143	1317.14275	1631.2465	1051.96366666666	1662.04542857143	1036.65866666667	1698.855	567.305333333332	992.703250000001	840.597714285713	1073.4345	1377.38571428571	1394.68175000001	1405.9045	1384.52771428572	1207.87733333334	1341.62875	640.649714285716	1258.9885	1361.9225	1289.596	971.176000000003	1238.87733333334	1362.49733333333	1227.40371428571	565.238285714285	1292.65675	936.622285714285	993.64233333333	1349.838	1111.592625	1791.70533333334	1382.43875	1012.088	632.577142857143	1146.80114285714	1107.06166666666	337.039999999999	1214.14	744.843333333332
529	236.19706069817	236.196171161916	236.19779699269	258.116	258.098	258.149	13	13	657.064	1335.55399999999	1331.47285714286	1652.94	1089.716	1662.123	1056.045	1776.31742857143	570.339714285712	689.632666666665	190.802333333333	862.181666666665	1411.05514285714	1417.17685714286	1413.951	1384.59233333334	1254.9075	1333.57566666666	319.349428571427	1259.03257142857	1410.85757142857	380.56657142857	350.978285714286	1353.846	1408.06	362.159166666667	282.619142857142	1292.702	309.160999999999	1008.1305	1374.32485714286	1099.8	1838.55485714286	1391.66971428572	325.471142857143	302.00457142857	472.414333333334	1172.26725	116.413	562.203666666665	372.404285714286
530	236.955637201533	236.955637201533	236.955637201533	67.336	67.336	67.336	1	1	671.16	964.694761904762	969.271428571429	743.753571428571	607.07	907.8	551.097	465.2568	445.511095238095	348.937714285714	819.3009	347.917428571429	842.716666666667	599.928	763.173714285715	874.588904761905	372.404285714286	394.74	390.769428571429	411.175142857143	999.09280952381	807.046	721.308333333333	1190.6901	1048.56	651.962571428572	773.16	586.636904761905	570.339714285714	737.85765	1015.18428571429	784.563095238095	372.386904761905	847.62	611.122619047619	608.090285714286	450.945238095238	341.795714285714	1068.96	387.809	343.932571428572
531	236.990267624331	236.990267624331	236.990267624331	230.574	230.574	230.574	1	1	22.4473333333333	36.6899999999999	35.7466666666666	53.0573333333335	180.776	234.868333333334	177.509	296.138333333334	67.4079999999998	49.9963333333335	62.2301666666668	54.0776666666668	99.9926666666669	134.662	118.455333333334	85.7080000000002	348.888857142858	314.262666666666	106.097333333333	321.404999999999	64.2705000000001	32.6506666666666	29.5427142857143	58.1589999999999	68.3591428571428	26.5503333333334	36.7302857142857	141.826333333333	79.5860000000002	46.9353333333332	60.2586666666665	39.7929999999999	334.997333333333	172.408166666667	47.9478333333332	48.9759999999999	184.680333333333	208.147999999999	106.114666666667	132.643333333334	76.5124999999998
532	237.066241082344	237.062246745798	237.0795950746	270.348	264.249	272.422	21	21	12.243	34.6885000000001	38.798	63.2554999999998	182.647125	246.061	137.733750000001	768.248250000003	10788.7145454546	12081.3723	6908.97900000003	14923.19675	50.9812500000002	71.4262499999996	65.2960000000003	45.9112500000002	465.9115	633.575250000003	486.676285714289	694.377142857145	60.1947499999998	34.6885000000001	36.7289999999999	42.8520000000003	36.756	21.4383750000001	26.5274285714286	49.9922499999999	84.6807500000004	33.693	38.7980000000003	17.3442500000001	392.064	157.118500000001	49.049142857143	82.6315714285716	329.540749999999	144.89325	86.7212499999998	153.963375	197.053
533	237.067337027652	237.066834756174	237.079333542992	236.684	233.658	237.733	8	7	137.73375	265.304	189.7944	267.305499999999	108.035199999999	216.292999999999	104.0808	438.707499999999	443.787	483.598499999999	58.1684999999999	405.039249999999	463.1708	348.925499999999	465.2112	450.950499999999	827.427999999999	397.878000000002	244.859999999999	781.4732	584.6892	633.5442	685.775999999999	1226.5208	480.222499999999	434.243749999999	312.833	681.627200000001	304.034499999999	368.878	489.792	393.334000000002	1425.8744	887.574	294.8378	369.420999999999	853.054399999996	806.115999999996	90.8022499999998	915.196285714285	363.208999999999
534	237.058234039848	237.056190278605	237.070523071289	112.245	110.176	113.26	5	5	1.0202	1.0202	6.122	4.0808	4.0816	6.12240000000001	4.0768	6.1212	11.2222	8.16320000000001	2.0404	5.101	6.1212	5.096	5.101	7.1414	8.1616	4.0808	2.0408	2.0404	0	2.0408	4.0856	6.114	5.101	3.0606	5.095	4.08560000000001	7.14280000000001	0	1.0192	1.0202	12.2448	5.095	4.0808	8.16320000000001	10.1933333333333	8.15360000000001	4.0808	14.2828	2.0404
535	237.075059533446	237.074020989387	237.076098077505	412.6815	411.157	414.206	2	2	18.3645	29.58725	21.42525	22.438625	27.54675	30.5962500000001	25.50625	48.9779999999999	19.38475	44.87725	20.405	23.474375	17.34425	25.50625	22.4537500000001	25.5078125	34.690625	20.405	18.37125	22.4455	14.284375	18.3465	15.309375	22.43725	14.279125	21.4488750000001	13.268125	33.655875	20.405	20.42	19.399	14.28875	65.3200000000002	23.46575	13.2591875	28.5583529411765	51.0125	28.56875	10.2025	37.74925	21.42525
536	237.118172834529	237.111681528308	237.132596204334	363.215	359.128	364.241	19	19	103.048857142857	277.517714285716	304.045142857143	330.572571428571	171.408	256.091714285714	143.860285714286	514.224	322.410285714286	316.288571428571	56.1157142857147	56.0685714285716	134.677714285714	138.739428571429	191.786857142858	211.199142857143	18.3497142857143	25.5071428571428	10.2028571428571	13.2544285714286	73.4605714285714	8.16228571428571	15.3042857142858	72.4402857142857	68.3495714285711	11.2231428571429	5.10142857142857	156.103714285714	38.741	51.0142857142857	55.095428571429	61.2171428571428	461.169142857143	163.245714285714	42.8460000000001	42.852	86.7242857142857	191.813714285714	73.460571428572	74.4808571428571	8.16228571428571
537	238.036817265396	238.033017400685	238.049941326266	292.816	285.663	296.915	21	14	28.5516	29.5887000000001	24.4848	31.6292999999999	15.3045	30.6089999999999	24.5016	27.5319	1064.12075	2138.68218181818	1258.98850000001	2072.20028571428	37.7510999999999	24.4871999999999	33.6666	27.5480999999999	29.5886999999999	89.7863999999998	57.1647999999998	93.8676000000003	34.6892727272726	28.5683999999999	28.5516	34.6698	41.8322999999999	30.6090000000001	31.6448000000001	19.3838	23.4807	19.3857	29.5858	19.3838	21.4137	34.6902000000001	26.5278000000001	26.5277999999999	38.7676	16.3328	57.1368000000002	29.5887000000001	34.6902000000001
538	238.062705302593	238.056403753107	238.069006852079	111.718	110.176	113.26	2	2	3.06085714285715	5.10142857142857	2.04033333333333	5.10166666666667	7.142	4.08114285714286	2.04057142857143	6.11657142857143	3.05828571428571	6.12171428571428	2.04066666666667	5.10142857142857	4.08133333333333	4.07828571428571	2.04028571428572	4.08133333333333	4.08114285714286	2.04057142857143	5.10142857142857	4.08114285714286	3.0605	2.04057142857143	3.061	6.11657142857143	6.12171428571429	0	2.03885714285714	7.14116666666666	4.08466666666666	1.02033333333333	5.09714285714285	2.04028571428571	8.16228571428573	7.136	2.04057142857143	3.0605	4.07733333333333	3.0605	3.06042857142857	5.10166666666667	5.10142857142858
539	238.07315882341	238.066900870986	238.083359271826	268.341	265.269	271.414	17	17	5.10125000000002	10.20375	11.231	11.22275	22.4448888888889	29.609	19.3847499999999	105.08575	1983.25166666666	2448.65454545455	1259.23687500001	2920.97575	10.1955555555555	17.3442500000001	11.22275	11.22275	42.8085	90.8022499999998	72.4377499999998	88.8270000000001	8.16299999999995	18.36675	7.14175000000003	14.2835	5.105	9.18900000000001	7.14174999999998	8.16200000000003	21.4252499999999	7.14700000000001	9.18900000000001	6.126	36.756	26.5264999999999	12.261	12.243	53.0515555555557	7.14174999999998	9.18225000000004	37.7261250000002	20.42
540	238.081494685887	238.081309931329	238.081679440446	411.154	409.122	413.186	2	2	4.08088888888887	16.3253333333333	12.2426666666667	10.1966666666666	14.2831111111111	14.283111111111	21.4246666666666	40.8088888888887	5.10111111111112	14.2846666666667	7.14155555555552	6.12133333333331	8.16177777777774	13.2643333333333	14.3017777777778	15.3033333333334	23.4651111111112	10.2022222222222	7.14155555555557	20.4066666666666	13.2643333333333	12.22	8.1671111111111	11.2163333333334	8.15199999999999	16.3235555555556	11.2224444444444	23.4497777777779	11.2224444444444	6.12333333333333	10.2088888888889	8.1671111111111	44.9191111111111	16.3235555555555	8.16177777777779	16.3128888888889	36.732	9.18299999999999	5.10111111111109	27.549	10.2033333333333
541	238.099557098008	238.089726650668	238.107109195288	172.424	169.369	173.449	17	17	119.4765	219.550833333334	176.4946	245.8682	238.7268	300.949166666667	297.898400000002	622.301666666665	40.808	149.9988	16.3424	91.8300000000002	96.9190000000005	190.771166666667	129.5908	90.7800000000004	368.292200000002	205.0602	109.157833333333	237.737666666667	56.177	138.742666666667	82.6362000000004	52.0794999999998	79.5730000000001	58.1590000000001	65.2928000000004	447.3732	210.2024	159.1824	142.846666666666	104.0604	2079.43933333334	838.576999999997	224.473333333333	582.583142857143	2139.63899999999	1147.6875	177.514800000001	839.755200000001	235.697000000001
542	238.086645150637	238.086606375968	238.086683925306	271.397	271.391	271.403	2	2	7.142	11.2231428571429	9.19028571428567	14.2835	30.6085714285714	32.6773333333334	26.5274285714286	134.677714285714	537.690571428571	592.703000000002	160.072714285714	572.380285714285	9.17550000000001	18.3651428571428	13.26325	12.2434285714286	73.3988571428574	108.150285714286	73.4605714285714	120.376857142857	9.18257142857142	15.3042857142857	7.142	12.2434285714286	5.10499999999999	7.14799999999997	6.12171428571428	12.2434285714286	17.3448571428571	5.11	9.18257142857142	5.10142857142857	59.2262857142859	28.568	13.2748571428572	13.2637142857143	51.0142857142857	26.5274285714288	8.16199999999998	36.725142857143	18.3805714285715
543	238.113388541005	238.10730156641	238.126159492075	363.215	359.128	364.241	17	17	73.4605714285714	184.671714285716	237.726571428571	237.726571428571	119.373428571429	218.341142857143	126.511	390.769428571428	254.051142857143	215.280285714286	32.6491428571431	45.8742857142859	85.704	82.6315714285716	164.243	133.657428571429	15.2914285714286	20.4057142857143	6.12171428571428	17.3327142857143	57.136	12.2434285714286	11.2231428571429	54.0751428571428	56.1078571428569	8.16228571428571	4.08114285714286	118.353142857143	25.4875	40.8114285714286	48.9737142857146	51.0142857142857	340.775428571428	107.13	33.6647142857144	35.71	79.5822857142857	159.164571428571	59.1765714285719	63.2577142857143	7.142
544	238.886044254604	238.886044254604	238.886044254604	42.85	42.85	42.85	1	1	91.818	128.541	82.6362000000001	86.7340000000001	40.808	103.036833333333	75.4923333333333	68.3668	294.587333333333	321.363	247.9086	166.287166666667	48.9696	62.2322	73.464	41.8282	21.4284	52.0404	76.5150000000001	40.808	33.6666	33.6732	30.61	31.6262	25.5083333333333	23.4646	14.2828	24.4896	44.8873333333333	20.4033333333333	24.486	8.1712	47.9494	70.4075999999999	36.7344	79.5729999999999	65.3056000000001	29.63075	100.0972	82.6524000000001	61.212
545	239.031917533489	239.031917533489	239.031917533489	288.736	288.736	288.736	1	1	10.1933333333333	12.242	11.2236666666666	23.4676666666667	10.2016666666667	13.2621666666667	10.2116666666666	25.5041666666666	244.640000000002	300.949166666668	269.368000000001	238.713428571427	9.18150000000006	16.3226666666666	11.2231428571429	12.244	24.4879999999998	12.244	21.4444999999998	25.5041666666666	21.4445	12.2439999999999	14.2706666666666	21.4059999999999	16.3226666666668	16.3253333333334	8.16266666666661	9.18300000000002	5.10583333333329	11.2218333333333	11.2236666666666	10.2033333333333	15.2900000000001	13.2621666666666	9.18149999999997	8.16266666666661	8.16266666666669	8.16133333333331	15.3042857142857	4.08133333333334	7.14116666666664
546	239.07193974264	239.062058847847	239.081854519577	268.837	265.269	271.414	14	14	7.14116666666671	12.244	13.2751666666666	18.366	13.2621666666666	31.6613333333333	12.2439999999999	56.1091666666665	911.433000000001	1106.94111111111	467.8128	1257.934	11.2108333333333	19.3831666666668	11.2218333333334	12.242	36.6839999999999	56.1091666666665	59.1793333333335	37.7893333333336	6.12200000000001	25.5083333333334	23.4676666666667	6.12200000000001	12.256	13.2751666666667	14.2823333333333	10.2033333333334	9.18149999999997	7.14816666666668	4.08466666666667	6.12199999999996	34.7196666666667	13.2621666666666	9.19949999999997	10.2016666666666	34.6913333333334	7.14116666666664	12.2420000000001	15.2900000000001	24.508
547	239.088295129373	239.088295129373	239.088295129373	410.142	410.142	410.142	1	1	11.2224444444445	15.3033333333334	15.305	11.2236666666667	16.3253333333333	23.4676666666666	10.2033333333333	26.5286666666666	51.0166666666666	67.3346666666668	20.4050000000001	66.3650000000001	14.283111111111	13.2643333333333	12.261	16.324	7.14155555555552	7.14233333333333	4.08150000000001	10.2033333333333	8.16177777777779	15.2749999999999	11.22275	13.2556666666667	10.1955555555555	19.4095555555556	8.16266666666666	15.295	20.4066666666666	9.18299999999999	4.08699999999999	9.18899999999996	21.4386666666666	12.2445	12.2426666666667	11.2163333333334	22.4448888888889	16.3235555555555	8.16177777777779	22.4473333333333	9.18199999999996
548	239.089760713799	239.083453551192	239.104182759831	295.906	292.783	299.964	17	17	55.0889999999998	81.6133333333331	89.7893333333327	88.7544999999997	52.0302	56.111	58.1495000000004	106.114666666666	3429.34033333334	2289.25399999999	1434.58866666667	1114.0584	113.256999999999	147.047999999999	110.196	95.9113333333327	642.809999999996	672.289833333337	416.295999999997	854.018999999994	66.3108333333337	47.9556666666663	38.7663333333332	97.9519999999993	108.155333333333	41.8282	32.6506666666664	87.7486666666669	28.5413333333335	42.8469999999999	66.3216666666662	59.1793333333335	82.6334999999997	98.9561666666673	39.7864999999999	41.8336666666664	35.7139999999998	62.2911666666668	34.6913333333334	44.8946666666668	20.3866666666666
549	239.094883668189	239.090697823319	239.099069513059	383.6265	383.621	383.632	2	2	8.16177777777779	11.2224444444445	21.4129999999999	14.2924444444444	12.244	11.2224444444445	8.16177777777779	8.16266666666671	602.951333333331	674.0217	236.717333333333	672.3118	14.2846666666667	12.244	7.14233333333337	8.16177777777779	17.3343333333334	17.3437777777778	26.5431111111112	29.5896666666666	15.3033333333334	21.4246666666667	10.2022222222222	9.18900000000002	8.16177777777779	14.2831111111111	8.16355555555558	12.244	8.16177777777779	8.16177777777779	7.14155555555557	8.16177777777779	6.11800000000001	8.16177777777779	7.14155555555557	10.2022222222222	18.366	8.16177777777779	6.11733333333336	17.3456666666667	4.08133333333333
550	239.14535190686	239.14535190686	239.14535190686	181.612	181.612	181.612	1	1	19.3673333333333	15.305	283.652666666666	703.405714285714	4.08133333333334	536.695333333332	5.10166666666665	9.17399999999998	8.16266666666665	6.11599999999999	10.1933333333334	4.08133333333332	137.738571428571	64.2809999999998	44.8506666666666	44.8873333333332	6.12199999999999	32.6506666666667	14.2846666666666	6.12099999999998	64.3019999999999	6.12199999999999	428.539999999999	28.5693333333333	24.4879999999999	13.2643333333333	852.998666666665	31.6303333333333	38.7346666666666	4.07733333333332	32.6453333333332	11.2126666666667	7.14233333333332	65.2373333333332	17.3428333333333	4.08066666666665	27.5490000000001	9.18300000000002	4.08133333333332	7.14116666666668	1.02016666666666
551	239.965778798372	239.962742088878	239.973431264021	44.893	43.858	45.922	32	32	451.986571428572	664.237	746.9145	735.626	493.818285714286	720.2965	484.61875	528.508	107.13	123.454571428571	119.373428571429	170.38175	727.43825	766.771	684.611714285715	732.565142857143	215.280285714286	293.842285714286	171.408	188.752857142857	819.289428571428	692.74975	695.225333333333	1004.541	754.985	724.357777777778	644.820571428572	503.000857142857	525.42875	565.2185	780.153142857142	492.190857142857	373.424571428572	547.941375	535.65	385.6545	275.477142857143	364.9135	272.645142857143	344.856571428572	480.554571428572
552	239.982288583732	239.982108278898	239.982468888566	63.771	60.2	67.342	2	1	12.2331428571429	30.6085714285714	22.4462857142857	33.66825	16.3245714285714	29.58725	15.3042857142857	10.2028571428571	20.3714285714286	10.2028571428571	21.426	9.18257142857142	18.3651428571428	27.54675	21.42525	15.3042857142857	14.284	19.3718571428572	12.2537142857143	10.2028571428571	73.4605714285715	680.530571428571	843.746750000001	89.7851428571429	54.0297142857143	259.152571428571	240.779	9.18257142857142	16.3245714285714	20.42	31.6288571428571	34.6897142857143	10.2028571428571	17.3448571428572	46.9331428571428	16.3245714285714	10.2028571428571	11.2231428571429	29.58725	12.243	17.3594285714286
553	240.049227406172	240.042956315472	240.064468973184	154.059	152.013	156.111	17	17	235.465999999999	533.634333333332	611.179666666668	594.804000000002	434.591000000001	862.141428571428	477.048000000001	747.171333333335	23.4638333333333	31.6303333333334	14.2846666666667	26.5286666666666	419.357000000001	456.461499999999	470.373666666668	431.530500000001	810.9916	1152.97666666667	631.483166666665	900.8366	1322.07533333334	1411.91066666666	1788.60163636364	2546.75199999999	961.153999999998	996.819142857142	865.242666666665	2051.79457142857	1032.57733333334	887.544999999997	1296.035	888.637750000001	3364.03899999999	2516.96914285714	1105.97666666666	1884.55566666667	3007.45133333334	2524.30466666667	877.372	2809.99800000001	469.353333333332
554	240.074765114012	240.067228058667	240.081546620319	270.88	269.327	272.423	4	4	127.520833333333	249.981666666665	250.185833333334	351.957499999999	143.867	209.373333333335	175.468666666668	381.542333333336	67.3419999999995	35.7116666666668	17.3286666666668	66.3108333333337	9.17400000000006	7.14233333333328	12.244	7.14116666666671	14.2683333333334	7.14116666666671	15.305	18.366	4.08133333333334	10.2033333333333	8.16266666666669	7.14233333333335	4.08466666666667	5.10583333333334	3.06100000000001	7.14116666666664	2.04033333333335	3.06399999999999	3.06100000000001	6.12200000000001	13.2751666666667	9.18150000000006	6.12700000000001	6.12100000000004	10.2016666666666	6.12200000000001	6.12099999999998	6.11599999999999	8.16933333333335
555	240.094734244883	240.087335205078	240.108615234878	293.822	292.81	296.898	12	12	6.12171428571428	11.2231428571429	16.3226666666666	25.5071428571428	12.244	12.244	8.16228571428571	12.2331428571428	1322.29028571429	1690.9685	1117.21285714286	1703.81750000001	24.4868571428571	20.4057142857143	18.3651428571428	17.3448571428571	87.7445714285714	89.7851428571428	121.414	127.535714285714	20.4066666666667	16.3245714285714	11.2152857142857	21.4079999999999	14.284	14.2823333333333	8.16914285714289	14.2823333333334	4.08114285714286	10.2028571428571	9.18257142857142	8.16228571428571	9.17485714285717	17.3448571428571	10.2028571428571	12.2434285714286	9.18300000000002	8.16933333333335	8.16228571428571	8.16228571428571	8.16228571428571
556	242.9570829894	242.9570829894	242.9570829894	755.012	755.012	755.012	1	1	7.14190909090906	18.3649090909091	12.2432727272727	19.3808636363636	7.14381818181818	13.2635454545455	9.18450000000001	12.24	167.324727272727	285.676363636364	15.3075	231.663818181818	16.3243636363636	22.446	13.2635454545454	18.36	16.3330909090909	20.3999999999999	14.28	11.223	10.2054545454545	6.12300000000001	8.16218181818183	15.3040909090909	27.5473636363635	6.12163636363637	16.3243636363637	9.18245454545456	16.3243636363637	10.1977272727272	17.3492727272727	11.223	9.17999999999998	12.2432727272727	9.18245454545456	16.3243636363637	6.11999999999998	10.2027272727273	11.22	29.5799999999999	6.12163636363637
557	243.01630546866	243.012958271266	243.016885864023	45.899	44.878	45.917	3	3	59.1765714285714	133.657428571429	180.590571428572	161.205142857143	86.7242857142857	223.442571428572	120.393714285714	141.819714285714	99.988	105.094333333333	59.1765714285714	113.251714285714	161.205142857143	172.573142857143	224.462857142857	195.894857142857	116.312571428571	154.063142857143	55.0954285714286	96.9271428571428	141.819714285714	68.3511666666667	84.7548571428572	187.732571428572	174.468857142857	75.5011428571428	55.0954285714286	178.55	96.9271428571429	84.6837142857143	197.053	94.9530000000001	238.713428571428	264.254	77.5417142857143	122.434285714286	156.103714285714	201.334	160.319428571429	185.692	56.1157142857143
558	243.88298634192	243.882563617724	243.883571525673	900.917	898.83	909.032	5	4	865.723199999995	816.639999999998	1060.0917	868.1902	539.4213	1369.2426	691.149299999996	578.4534	457.094399999999	412.120400000001	432.607200000004	420.363599999999	1104.9849	861.0488	928.472999999998	886.640700000008	549.941699999999	1466.1711	488.723699999999	647.827	804.390400000007	425.4234	531.263699999994	1368.18572727272	1136.6142	484.642500000004	516.373000000002	829.4226	507.089099999999	562.185299999999	1192.0293	682.5138	600.956699999999	1343.7351	507.8106	478.520699999999	468.547199999999	564.225899999999	433.585	484.642499999999	535.605
559	243.884709766243	243.884324670807	243.884749702785	816.234	816.188	820.275	3	3	418.258571428569	372.404285714288	474.432857142861	382.174571428566	270.375714285712	607.069999999995	299.963999999997	298.943714285717	244.868571428569	252.222285714287	171.407999999999	228.544000000002	553.995750000002	386.688285714282	444.470857142862	425.459142857139	289.76114285714	612.676571428578	239.73357142857	368.323142857146	393.830285714289	228.543999999998	286.459428571427	686.628250000003	507.508000000002	253.030857142855	252.010571428569	391.789714285717	256.945500000001	270.602857142858	529.528285714281	328.532000000002	272.416285714283	589.199428571431	257.112000000002	231.572428571431	235.685999999998	273.436571428573	208.138285714284	259.152571428573	230.778285714287
560	243.883624845338	243.883035773369	243.884305240186	889.676	885.566	891.716	3	3	420.720666666663	405.072333333331	525.471666666663	387.726666666664	234.676666666665	745.828857142851	329.836833333337	292.787833333332	255.083333333332	201.992999999999	221.376166666666	244.839999999999	553.950499999998	412.147333333332	448.87333333334	419.768000000003	298.957666666665	821.329999999993	247.981500000002	327.366500000002	436.702666666664	235.696999999998	258.102166666666	856.094625000001	574.447666666663	272.428999999998	283.606333333332	388.683499999999	218.31566666667	264.482166666665	710.118857142851	346.913333333337	297.937333333331	726.443428571422	239.778333333332	253.042666666665	255.041666666666	312.170999999999	239.504166666667	254.312000000002	254.021500000004
561	243.887195881999	243.883567000024	243.890824763974	834.0935	833.532	834.655	2	2	433.621428571432	424.082285714284	497.899428571432	376.485428571425	273.436571428569	561.157142857147	312.207428571431	283.639428571426	243.848285714287	250.990285714288	180.59057142857	217.320857142859	518.305142857147	399.616000000004	431.520428571426	440.763428571432	286.499571428574	629.51628571428	228.544000000002	353.018857142854	442.804000000003	245.682285714285	287.720571428569	742.833000000001	501.980571428567	247.894714285717	259.152571428573	462.173250000002	249.759999999999	255.071428571426	541.77171428571	315.489000000002	300.984285714283	597.887428571423	257.075999999999	253.030857142855	257.075999999999	283.639428571431	221.587999999997	285.680000000002	256.091714285712
562	243.882585728513	243.882351416424	243.882820040601	803.4745	802.97	803.979	2	2	1034.54684210526	920.277368421052	1153.62	952.925789473684	694.172631578946	1394.6997368421	766.217631578947	709.302368421055	562.165	588.54	456.057631578947	533.927947368422	1199.52	986.899842105261	1102.2252631579	1015.21421052631	655.826157894737	1516.58031578948	627.461842105263	865.183157894736	977.16	562.165	673.582105263157	1518.78	1281.45052631579	571.347368421052	643.985315789472	975.623157894736	554.002894736842	672.388105263157	1283.55726315789	801.154473684209	662.355736842104	1361.03105263159	603.131052631582	561.991000000001	580.200315789474	686.84963157895	476.462894736842	608.94	577.498736842104
563	243.883769315832	243.883484915112	243.888418078423	846.842	840.777	848.849	3	3	632.569090909088	648.878999999997	735.616636363633	676.079181818181	471.394000000001	1004.45375	585.671333333335	480.341500000002	384.822750000001	356.067249999998	271.392545454544	369.179666666665	747.859909090906	665.529000000001	744.430499999994	708.053500000003	438.707500000002	1109.01175	382.437499999998	522.410666666663	666.126666666666	363.209000000002	430.756499999997	1000.37475	825.786750000002	386.864250000001	412.383000000001	344.816333333332	423.196250000003	436.666999999998	994.743750000004	570.319750000002	449.130000000001	885.577000000004	365.249499999998	343.683833333332	380.366750000002	435.656454545453	343.655749999999	366.120166666665	383.426000000002
564	243.882386659808	243.881173228766	243.88360009085	760.6205	758.078	763.163	2	2	851.908750000004	702.963733333332	860.123437500002	747.614187499998	518.286999999999	1119.30566666666	576.676666666665	530.538666666666	396.909666666665	415.248533333336	314.256250000001	380.708666666668	927.464062500003	723.369066666665	775.402666666665	792.491437499998	492.154133333334	1153.5446	417.289066666666	585.63306666667	667.515999999998	394.869000000002	510.133333333336	1138.6176	878.449599999998	452.998399999999	506.052266666666	779.518749999997	474.445312500001	486.285600000001	914.517333333337	622.403333333331	506.873733333333	962.111466666672	441.775466666669	405.933466666666	405.039249999999	486.689062500001	395.708266666667	477.484800000003	432.593066666669
565	243.882248977135	243.882248977135	243.882248977135	691.76	691.76	691.76	1	1	346.848571428575	246.920666666665	331.608333333337	290.794999999998	220.381714285716	448.946666666664	215.255166666666	183.660000000002	176.488833333336	153.050000000002	129.582333333335	164.112666666666	347.876833333332	300.998333333337	292.787833333332	273.449333333331	224.436666666666	449.967000000005	178.383333333333	247.697999999999	263.245999999998	163.253333333335	193.863333333332	387.726666666664	387.726666666664	192.842999999999	206.107333333332	264.266333333336	172.408166666669	195.903999999999	376.503000000004	244.880000000003	198.965000000002	367.979333333332	179.578666666665	164.246833333333	169.209333333333	221.593166666669	134.683999999999	190.771166666666	161.212666666669
566	243.882878224055	243.882878224055	243.882878224055	729.505	729.505	729.505	1	1	346.897142857145	322.410285714288	398.931714285711	323.430571428569	246.909142857145	524.426857142853	241.773857142856	263.454857142858	192.834000000001	193.854285714284	171.408000000001	210.355428571429	404.033142857146	320.369714285717	361.18114285714	346.897142857145	250.955142857142	519.908571428569	215.129571428573	336.694285714288	364.242000000003	200.996285714287	276.265142857142	556.055714285718	446.885142857139	253.030857142855	222.422285714287	362.201428571425	203.036857142859	227.523714285712	442.804000000003	276.729714285711	219.330714285717	489.737142857146	209.15857142857	210.178857142859	215.280285714284	249.158857142858	185.665999999999	226.503428571427	171.408000000001
567	243.884285885355	243.884285885355	243.884285885355	704.004	704.004	704.004	1	1	463.18088888889	405.028222222218	480.838666666666	427.519666666666	325.092900000001	604.925888888884	330.588	277.500444444445	242.812888888889	253.042666666666	213.226444444445	218.351333333333	500.929111111112	410.129333333334	459.819555555552	381.355333333329	280.561111111112	629.477111111112	249.981666666666	335.653111111112	441.756222222218	222.263111111112	297.904888888889	570.304222222216	499.214666666666	276.660888888889	268.347666666666	437.961333333333	262.225666666666	287.702666666667	563.223999999999	363.782999999997	279.723555555555	569.993666666668	237.892999999999	215.266888888889	254.035333333331	300.965555555556	193.84222222222	278.520666666667	254.063
568	243.883023302094	243.883023302094	243.883023302094	720.328	720.328	720.328	1	1	353.018857142854	316.288571428574	410.154857142854	309.146571428569	235.686000000002	478.514000000004	231.604857142859	237.726571428569	174.322285714285	236.673142857142	171.408000000001	206.097714285713	401.992571428568	356.079714285711	356.079714285711	341.795714285717	252.010571428569	543.81228571429	192.834000000001	285.679999999998	339.707571428575	189.773142857141	211.199142857141	527.487714285718	407.094000000003	221.402000000002	243.848285714287	324.450857142854	178.549999999998	267.314857142855	443.824285714282	286.700285714283	238.746857142855	479.131428571426	188.752857142856	192.806999999999	202.016571428573	233.645428571427	168.347142857144	207.117999999998	197.935428571427
569	243.882241077912	243.882241077912	243.882241077912	859.091	859.091	859.091	1	1	309.484199999998	301.9792	418.282	314.2216	216.324799999999	436.6456	222.447199999999	212.243199999999	158.131	197.130199999999	148.015999999998	184.692400000003	471.317000000007	298.9186	366.2518	364.2114	229.545	574.3726	205.100399999999	283.671199999999	323.4034	163.424000000003	180.362999999997	487.207799999997	387.676	194.896399999999	184.068000000002	338.772799999998	162.2118	209.181999999999	422.445600000007	262.140000000001	184.692399999999	440.7264	192.8178	192.023199999999	168.530999999999	251.9894	167.3128	195.125599999998	191.7976
570	243.883949629757	243.883949629757	243.883949629757	774.403	774.403	774.403	1	1	337.675166666672	293.807999999999	397.298666666669	319.312166666672	247.697999999999	471.855999999994	246.678666666666	215.466166666665	183.659999999999	191.822666666669	134.683999999999	186.690499999999	438.72285714286	302.989499999999	322.425333333337	326.506666666664	234.638333333337	510.66666666667	193.000499999999	290.011333333336	314.262666666664	195.904000000002	210.188666666669	497.841333333332	404.382000000004	205.287999999998	225.677833333332	335.689666666664	196.924333333336	221.412333333336	445.885666666672	283.652666666665	244.839999999999	437.651499999999	200.148666666669	208.113999999999	206.107333333336	231.615666666669	136.724666666668	214.269999999999	199.985333333336
571	243.882932716231	243.882023843487	243.890905279862	919.825	916.174	933.571	10	7	1965.99880952381	1712.06340000001	2308.42485714286	1927.80000000001	1160.0811	2789.50019999999	1359.99325	1290.6795	1010.3445	912.371699999998	1064.88	959.034999999999	2379.86152380953	1790.53875	1978.84644999999	2037.51057142858	1269.191	3016.74579999999	973.318499999999	1532.9412	1827.26775000001	875.674799999996	1106.2762	1262.04925000001	2441.15560000001	1085.584	1068.51585	1824.27085714285	939.419999999999	1244.766	2641.8	1440.6636	1215.47505	2701.39584999999	1055.3895	995.328750000002	961.075499999999	1247.51823809524	1114.1676	968.217249999999	975.693599999996
572	243.883393703754	243.882078307279	243.890983345582	952.9865	945.808	958.006	6	5	451.606857142855	447.560499999997	577.53	476.873714285716	296.903142857145	770.836499999993	387.125000000004	312.426	270.366250000001	251.816499999998	326.480000000001	312.196500000001	565.238285714281	525.428750000002	519.307250000002	475.453142857146	338.723000000001	747.843249999993	277.712	419.631	473.396000000002	243.690374999998	327.500249999997	423.383	643.23	264.476000000001	292.811750000001	405.053428571425	293.867999999996	331.581250000001	688.668749999993	385.654500000002	313.216749999997	766.207749999993	286.690250000001	277.337999999997	256.114125	313.227714285712	293.832000000001	279.548500000001	285.670000000001
573	243.88451218173	243.881552135453	243.891099132768	872.8365	868.33	876.412	4	4	500.942750000002	426.464500000002	599.980500000001	495.841500000002	359.157333333333	724.953375000003	405.337	348.668999999998	249.961249999998	235.677750000001	269.162666666668	270.730625	681.508444444446	483.598499999995	498.902250000002	591.72888888889	297.111	730.588500000001	297.912999999997	416.262000000002	485.282000000004	266.285250000001	326.479999999997	687.648500000003	629.494250000003	299.978000000003	282.609250000001	699.948666666668	286.682444444445	298.969875	692.238000000001	453.028	288.766125	707.033250000003	297.913000000001	258.123250000001	291.783555555556	332.846	285.669999999997	277.542	300.973749999997
574	243.887243322505	243.883347350282	243.891139294728	939.2015	938.728	939.675	2	2	530.548571428567	505.041428571424	651.962571428566	577.481714285719	335.674000000002	896.831142857135	435.006857142859	403.01285714286	286.700285714288	297.923428571426	311.187142857145	266.294571428573	712.979999999999	568.299142857147	574.420857142861	548.836857142863	378.526000000003	932.541142857135	336.694285714283	449.946000000003	522.38628571429	300.984285714283	314.203999999998	885.483999999995	740.727428571422	308.126285714288	325.47114285714	567.328499999993	291.801714285712	363.221714285717	782.559142857149	445.864857142853	362.201428571425	848.877714285707	305.065428571431	298.943714285712	295.634285714284	332.892571428567	344.856571428574	316.288571428574	292.821999999998
575	244.093694299327	244.087726089241	244.107683964881	59.168	56.096	60.183	33	33	748.260571428571	1142.77333333333	950.906285714286	948.755	800.961666666667	1053.672	742.802666666667	1159.04457142857	3066.87085714286	1527.439	1580.23816666667	3609.4725	437.6515	597.915333333333	408.133333333333	358.120285714286	186.712285714286	317.323666666667	137.8575	222.422285714286	413.215714285714	236.706285714286	220.356	303.039	346.605714285714	140.799428571429	86.7283333333333	162.202714285714	292.835666666667	237.931833333333	350.978285714286	258.102166666667	593.806285714286	505.065	192.834	294.876333333333	309.103285714286	740.640999999999	951.971	317.271833333333	309.406285714286
576	245.098306400985	245.098306400985	245.098306400985	57.139	57.139	57.139	1	1	70.3405714285715	159.164571428571	98.016	132.6325	123.454571428571	157.256	93.8662857142857	179.545142857143	529.083428571429	691.753714285715	709.07375	509.714285714286	67.3388571428572	90.8054285714286	53.0548571428572	42.852	32.6491428571429	34.714	21.444	32.6491428571429	58.1562857142857	36.7302857142857	31.62775	65.2982857142857	59.0854285714286	27.5477142857143	17.34425	33.6694285714286	55.0954285714285	41.9088333333333	68.3591428571428	39.7911428571428	73.4605714285715	70.3997142857143	33.6694285714286	41.8258571428571	53.0548571428571	94.8865714285714	152.01725	43.87075	52.071
577	246.058987694456	246.057618332531	246.076859891058	57.139	57.117	58.166	7	7	24.464	51.0166666666667	51.0083333333333	46.9276666666667	65.2906666666666	68.4181666666666	72.4318333333333	63.2503333333334	182.460666666667	271.408666666667	255.083333333333	132.513333333333	46.9353333333333	66.3130000000001	37.7474	45.9075	15.305	29.5848333333333	21.4445	16.3226666666667	45.915	48.976	20.4033333333333	86.7283333333333	42.777	18.366	20.4033333333333	81.6266666666667	16.3226666666667	27.5778	31.6251666666666	26.5373333333333	126.521333333333	101.013	22.4473333333333	48.968	77.5453333333333	139.785666666667	211.1745	74.4843333333333	20.4233333333333
578	246.861396754713	246.857389166	246.875335446852	1077.41	1072.27	1079.39	65	63	1441.18133333333	2027.84388888888	1789.08	1745.625	1292.33999999999	2015.125	1370.69937499999	1257.40999999999	1045.12	1069.98	689.942499999997	1061.169375	2164.74562499999	2167.21241379311	2074.68000000001	1284.55777777779	1264.8	2567.33999999998	1193.4	1442.27999999999	1777.86	1056.72	1233.78449999999	1918.62	2309.28000000001	1155.66	1283.94624999999	1563.66000000001	1122.68749999999	1319.87999999999	2094.06	1451.45999999999	1262.51312499999	2626.5096	1111.8	1104.31625	1103.295625	1268.88	666.468124999997	1109.41937499999	1126.409375
579	246.878082149181	246.876211780854	246.880442027465	1077.36	1075.35	1078.42	21	21	1463.70428571428	1786.34615384615	2057.34	1842.12	1168.92	2164.03076923077	1046.52	1199.23437499999	938.086923076922	1006.74	606.336923076922	985.649285714284	2091.44357142857	1735.02	1825.8	1927.2123076923	1094.46	2282.76	1093.44	1323.93769230769	1859.84153846154	962.879999999999	1163.82	2211.36	2097.56785714285	992.459999999999	1188.11142857143	1378.02	1067.66714285714	888.420000000006	2182.8	1477.97999999999	1342.91818181818	2136.47	1038.36	1004.43692307692	1038.06642857143	740.520000000007	577.755384615384	983.000769230768	1032.48076923077
580	246.987623388117	246.987623388117	246.987623388117	180.586	180.586	180.586	1	1	66.2566666666668	126.521333333334	143.867	182.460666666666	102.033333333333	180.599	117.338333333333	242.839333333334	9.18150000000001	30.5828571428571	8.15466666666665	12.244	125.4805	187.741333333334	131.623	133.663666666666	64.2704999999998	72.4318333333331	17.3428333333334	73.4520000000001	91.8299999999998	33.6655000000001	44.8873333333332	96.9316666666669	89.7746666666668	24.484	38.7663333333332	201.993	58.1019999999999	83.6048571428571	90.8096666666669	67.3309999999998	328.493666666667	178.529166666667	27.5490000000001	37.7523333333334	146.904	235.658499999999	25.5041666666666	166.314333333333	13.2621666666667
581	247.040391722513	247.039073021913	247.040859505238	58.159	56.114	59.191	5	5	282.436125	454.01125	471.3555	677.501333333333	9.18225	837.22	5.10125	23.4651111111111	487.321	754.057125	80.5975555555555	331.3375	330.6015	713.15475	467.261777777778	407.07975	15.30375	57.092	47.987	14.2835	384.681375	1459.97775	1097.82742857143	468.282	253.699875	676.42575	588.732333333333	295.8725	377.4925	14.296	283.6295	15.3075	14.28525	743.76225	414.27225	232.617	557.0565	16.324	164.273666666667	655.054	812.716
582	247.053694550468	247.041408019658	247.060986552107	58.15	52.038	59.185	20	20	46.8937142857143	29.58725	4.08114285714286	3.06042857142857	1033.4626	887.0752	1210.9774	1237.6239	113.156571428571	7.142	108.1465	1014.74692307692	30.61125	13.2637142857143	33.6694285714286	4.08114285714286	65.2982857142857	59.131	11.2325714285714	53.0548571428572	16.3245714285714	1384.8185	3.06042857142857	19.38475	21.396375	4.08114285714286	4.08114285714286	321.345	3.06075	452.366285714286	22.4462857142857	319.4165	1117.2285	678.49	34.6897142857143	255.0625	111.195571428571	850.907454545454	708.078285714286	109.170571428571	842.442857142858
583	247.987439004998	247.985973470719	248.005080066451	143.874	139.776	144.883	7	7	82.6524000000001	183.672	123.4684	103.1614	65.3013333333335	64.2851999999997	58.2065000000001	101.92	64.2852000000001	177.509	61.2100000000001	81.616	81.6133333333331	162.2436	80.5931666666664	74.4843333333332	17.3434	42.8540000000001	13.2651999999999	38.7752	39.8346	2.0408	7.14116666666668	14.2855999999999	68.3534	8.1616	8.15466666666665	112.236666666667	33.6655000000001	75.4183333333334	53.0504	19.3863333333334	232.6056	181.5956	9.18359999999996	58.1495000000001	126.521333333334	241.582000000001	21.4242	118.339333333334	210.188666666666
[truncated: 3,592 more rows]
[truncated: 103 more columns]
