# Supplementary material for: iMet-Q: A User-Friendly Tool for Label-Free Metabolomics Quantitation Using Dynamic Peak-Width Determination
Source: PLoS One. 2016 Jan 19;11(1):e0146112. doi: 10.1371/journal.pone.0146112 (PMC4718670; doi:10.1371/journal.pone.0146112)
Supplement: S3 File — (ZIP) [file pone.0146112.s003.zip › XCMS_Arabidopsis_Data_Positive/XCMS-AraPos-fp-pw_5_40-ppm25-sn10.csv]

mz	mzmin	mzmax	rt	rtmin	rtmax	npeaks	Arabidopsis_Positive_mzXML	ATME01_1_2_POS	ATME01_2_POS	ATME01_3_POS	ATME01_4_POS	ATME07_1_2_POS	ATME07_2_POS	ATME07_3_2_POS	ATME07_4_2_POS	ATME09_1_2_POS	ATME09_2_2_POS	ATME09_3_POS	ATME09_4_2_POS	ATME10_1_POS	ATME10_2_POS	ATME10_3_POS	ATME10_4_POS	ATME101_1_2_POS	ATME101_2_POS	ATME101_3_2_POS	ATME101_4_2_POS	ATME12_1_POS	ATME12_2_2_POS	ATME12_3_2_POS	ATME12_4_POS	ATME13_1_POS	ATME13_2_2_POS	ATME13_3_2_POS	ATME13_4_2_POS	ATME14_1_2_POS	ATME14_2_2_POS	ATME14_3_POS	ATME14_4_2_POS	ATME15_1_2_POS	ATME15_2_POS	ATME15_3_2_POS	ATME15_4_2_POS	ATME16_1_2_POS	ATME16_2_2_POS	ATME16_3_POS	ATME16_4_2_POS	ATME19_1_2_POS	ATME19_2_2_POS
1	100.012167612712	100.010957096086	100.015482111016	1070.26	1069.26	1078.41	41	40	431.143333333325	767.039999999986	689.519999999988	723.340000000013	455.939999999992	653.819999999988	416.159999999993	466.139999999992	513.059999999991	750.719999999987	671.159999999988	571.19999999999	700.86333333332	674.219999999988	725.219999999987	726.239999999987	420.239999999993	717.059999999987	467.159999999992	405.733999999992	613.019999999989	519.179999999991	421.063999999992	635.43999999999	672.179999999988	697.680000000003	529.223333333323	357.00000000001	524.279999999991	434.519999999992	746.639999999987	389.639999999993	449.679999999991	651.779999999988	631.624999999989	507.959999999991	547.73999999999	386.579999999993	725.087500000006	581.253333333321	486.603999999992
2	100.505714620286	100.505714620286	100.505714620286	476.449	476.449	476.449	1	1	1334.596	2058.93657142857	1862.322	1899.86066666665	1373.042	1765.17666666667	1398.877	1278.26883333334	1388.44683333333	1313.16899999999	2500.83699999998	1381.63849999999	1846.80333333334	1939.65366666665	2163.22742857144	1835.57966666667	1407.16766666667	1727.14216666666	1354.694	1338.67733333334	1820.27466666667	1347.64016666666	1606.84457142857	1994.75166666667	1768.23766666667	1329.49433333334	1356.82166666666	1229.50166666667	1398.52533333333	1337.65699999999	1795.78666666665	1344.07466666666	1392.75499999999	1870.271	1432.54799999999	1532.54066666667	1413.16166666666	1442.75133333332	2882.30714285714	1468.01983333333	1259.90583333334
3	100.508426035508	100.504556113687	100.515168265874	1070.24	1069.16	1078.41	147	144	2336.61999999996	3546.53999999994	3277.25999999994	3563.5733333334	2693.81999999995	3301.73999999994	2401.07999999996	2558.15999999995	3345.59999999994	3255.83999999994	3610.79999999994	3319.07999999994	3441.99499999993	3704.63999999993	3496.55999999994	3312.95999999994	2545.91999999995	3292.55999999994	3054.90000000004	2372.30999999995	3409.95374999994	2944.73999999995	2884.51428571423	3264.07499999995	3368.03999999994	2892.72000000004	2830.49999999995	2587.84750000002	2865.17999999995	2384.75999999996	3379.25999999994	2165.45999999996	2570.51333333328	3290.51999999994	3018.02714285709	2986.55999999995	3006.95999999995	2475.53999999996	3667.95000000005	3052.20571428565	3079.37999999995
4	100.50744185722	100.505729236191	100.515177808648	1081.5	1079.44	1091.64	24	24	1947.18	2441.21100000001	2669.34	2478.59999999996	1975.74	2231.90600000001	1745.22000000001	1797.98100000001	1719.36400000001	1816.62000000001	3575.10000000001	1929.84	2729.52000000001	2844.78000000001	2712.18000000001	2616.30000000001	1681.58700000001	2439.84000000001	1888.02000000001	1737.06000000001	2378.93000000001	1760.52000000001	1842.12000000001	2279.70000000001	2284.80000000001	1841.09999999997	1982.88	1884.95999999997	1716.30100000001	1766.64000000001	2374.56000000001	1810.50000000001	1742.16000000001	2618.34000000001	1771.43500000001	1841.10000000001	1713.23800000001	1849.26000000001	3967.8	2102.22000000001	1749.30000000001
5	100.508196295368	100.506476096534	100.513404295617	197.931	184.667	201.996	25	23	1263.1314	1807.9716	1723.2792	1604.80955555556	1165.85511111111	1701.8604	1115.10288888889	1002.5238	958.5312	1004.9955	2188.43625	1027.36377777778	1630.447	1836.54	1669.15333333333	1729.27666666666	1267.7604	1699.69022222223	1266.4674	1198.4192	1761.0219	1197.1278	1175.296	1826.337	1504.79022222222	1186.27288888889	1208.07466666667	849.868249999998	1113.06244444445	1316.4327	1857.9663	1236.50933333334	904.9174	1416.1764	1151.9187	1014.1782	819.238444444446	1066.13222222222	2271.262	829.531000000002	1241.2928
6	100.50734458186	100.505921286404	100.514166234308	911.159	901.965	938.615	41	29	2354.67288888889	3368.94054545457	3339.18733333334	2730.22100000002	2344.72599999998	19936.9414074074	2254.98736363635	2137.47136363636	2166.03899999999	2387.38500000001	1535.53000000001	2126.22225	4381.97375000002	3232.22399999999	3843.28174999998	3969.09666666668	2296.84090909089	4534.09200000003	2040.47427272727	2459.87754545456	3621.9681818182	2036.46436363638	1977.32481818183	4726.92354545458	4148.42890909094	2145.58574999999	1955.81925000001	11550.3305555556	2137.39599999999	2052.78872727274	4378.98453333333	2617.15500000001	2301.73527272729	3041.47171428574	1933.56036363636	2129.3091818182	2244.46974999999	2281.32981818183	2067.1568181818	1930.35599999999	2180.32281818181
7	100.507809520361	100.506453185655	100.514270695889	291.7875	281.588	314.23	26	22	1069.38057142857	1703.81750000001	1466.15057142857	1359.02057142857	1186.55075	1455.94771428571	1099.617	1026.76237500001	961.455857142857	914.176	2930.39733333333	928.460000000007	1808.90325	1498.79971428571	1486.55628571428	1481.45485714286	1064.158	1474.31285714286	1144.70114285715	1320.20350000001	1672.24828571428	941.723714285714	1253.985	1703.79337500001	1999.63555555556	1125.37514285715	1254.655375	1123.29525	1069.012	1036.61028571429	1414.116	1137.61857142858	926.660571428575	1460.02885714287	1182.46975	908.947285714281	831.416428571424	1095.78685714286	2146.68114285716	933.561428571435	1042.732
8	100.508395058049	100.506221728949	100.51303663858	264.2565	259.147	268.33	10	10	1440.71066666667	1852.72355555556	1862.97650000001	1994.75166666666	1423.365	2001.67599999999	1337.657	1368.267	850.402000000002	788.631777777774	4848.14205882353	662.196333333333	1991.69066666666	2031.48366666666	2031.26244444445	2173.92933333332	1420.304	2030.46333333333	1560.94	1314.90488888889	1860.93599999999	1439.53355555556	1477.28177777777	1921.86222222222	2071.27666666666	1499.72666666667	1460.95822222223	1200.83425	1471.32066666667	1450.75599999999	1710.95925	1480.34244444445	1306.19299999999	1977.406	1530.33333333334	1447.853	1536.622	1216.138	3187.21511111111	1471.379	1567.232
9	100.508047028655	100.506612386842	100.513346680368	273.4475	271.425	276.503	8	8	1323.426375	2066.97022222221	1957.80644444444	1760.204	1316.28375	1508.94975	1271.2315	1034.66025	1284.59966666667	1104.93075	3302.97024999999	993.845250000001	1907.79633333333	1783.6155	1688.51375	1697.923	1233.74625000001	1786.676625	1363.054	1250.82650000001	2185.316	1514.04	1403.86400000001	1784.41725	1776.54	1286.46	1330.40600000001	1276.62266666667	1351.996875	1282.139375	1820.12599999999	1346.73	1132.289	1785.65625	1358.784625	1337.711625	1176.34825000001	1384.59233333333	2607.058125	1095.7485	1406.938
10	100.507519630033	100.506422071518	100.513062005838	752.983	748.855	762.125	11	11	1674.28885714284	2451.66075000001	2381.55525	2513.89599999998	1666.12657142858	2286.4602857143	5435.575	1649.55100000001	1685.6595	1828.28800000001	2500.42900000002	1724.22249999998	2327.27171428569	2453.70125000001	2508.79474999998	2166.06657142859	1690.55425000001	2650.60949999997	1688.51375000001	1837.47024999998	2528.48925	1764.288	1754.83000000001	2369.02050000001	2525.11874999998	1644.64300000001	1844.61200000001	1879.30049999998	1534.5097142857	1686.679875	3608.91900000001	1696.883625	1621.17724999998	2466.96450000001	1822.16650000001	1749.72875000001	1710.95925000001	1663.21125	2843.43675000001	1808.90324999998	1811.96400000001
11	100.509594108657	100.506922629526	100.514156248295	355.569	342.861	359.157	12	10	1303.00866666667	1859.72042857143	1630.49266666667	1675.38733333334	1144.814	2159.86924999999	1155.924	1108.08199999999	1233.583	1121.424	2817.00885714286	1426.18057142858	1645.79766666666	1933.85599999999	2003.84114285714	1634.307	1251.73650000001	1688.65166666667	1274.18816666667	1191.60066666667	1725.032	1233.38150000001	1429.42028571429	1639.40783333333	1734.56666666667	1337.657	1171.34266666667	1158.07833333334	1347.86033333334	1238.48233333333	1929.36028571428	1224.4	1175.232	1597.842	1253.98966666667	1247.86766666667	1298.924	1179.50533333334	2745.58885714286	1262.96633333333	1228.48133333332
12	100.509554554692	100.506316694339	100.513353183386	735.62	723.395	743.732	15	12	2383.42079999999	2734.74600000001	2442.47850000001	2807.95733333333	1989.65	2507.57599999997	1933.53166666666	1865.16933333333	2038.31366666667	2148.588	3099.43511111112	1754.078	2768.39500000001	2640.93666666667	2604.911	2616.94124999997	1862.10833333333	2491.45050000001	1985.291	2111.86	2715.83155555556	1761.09533333333	1931.66955555555	2791.632	2820.91444444445	1686.69199999998	2052.91066666666	11987.2882105263	2000.65577777778	1855.98633333333	2695.42711111112	1765.309	1991.97099999999	2809.69200000001	1839.46066666667	1841.518	1955.97900000002	1839.46066666667	3187.52133333337	1716.27075	1904.75488888889
13	101.022266035902	101.020514664518	101.029041174686	115.283	111.208	116.304	33	33	183.636	324.413	296.8782	364.199500000001	434.591000000001	716.274	481.597333333333	611.6	206.1208	359.098666666667	179.578666666667	296.917	216.310666666667	218.137333333333	207.093833333333	204.066666666667	112.236666666667	80.6063333333333	91.8150000000001	113.257	158.131	122.424	185.852333333334	210.154333333334	160.192333333333	161.212666666667	144.745333333333	389.1534	183.63	176.517666666667	230.595333333333	190.958166666667	650.395428571428	481.597333333333	208.148	285.646666666667	358.805333333333	478.145499999999	226.477	566.258571428571	159.172
14	101.07281436054	101.071762715963	101.075901297348	1023.295	1021.31	1023.33	4	4	1656.02272727273	2297.03999999998	2178.62	2289.90000000001	1648.19272727273	1938.00000000001	1645.26000000002	1612.20181818184	1694.74818181817	2004.04454545457	1245.42	1191.35999999998	2195.04000000001	2278.66909090912	2287.85727272728	2270.50181818182	1604.46000000002	2145.95090909091	1713.59999999999	1675.86000000002	2051.18900000001	1589.16000000002	1732.48272727275	2175.75100000001	2293.98000000003	1729.92	1595.68090909091	1661.58	1899.58545454546	1647.74727272729	2076.71400000001	1586.49272727275	1647.74727272729	2291.94000000001	1649.34000000002	1659.9981818182	1699.81363636366	1690.67181818182	1206.65999999999	1695.24	1636.08000000002
15	101.073044526039	101.069445599566	101.07662933948	995.773	986.648	1002.92	21	14	2211.1969090909	3061.83845454544	3007.01163636365	3004.75345454548	2106.29999999998	2845.29272727272	2182.4109090909	2103.80236363636	2101.82190909091	2375.02081818181	1670.33527272726	2157.43309090909	2998.09545454543	2999.65027272727	3060.81818181817	2915.93945454544	2295.9375	2919.76036363636	2308.90266666666	2108.44690909091	3251.93916666665	2328.781	2248.18125	3011.68181818182	2911.87554545454	2153.60381818184	2117.33127272726	2154.50181818181	2425.77618181818	2161.0720909091	2883.25545454545	2157.49227272727	2140.34145454545	2982.03381818182	2148.43954545454	2265.325	4193.04126086956	2165.79036363638	1647.74045454545	2129.4989090909	2322.46833333333
16	101.073439919924	101.070036732884	101.076796102285	1044.75	1038.63	1054.98	19	17	4882.64038461538	6782.21433962263	6500.25423076921	6529.44115384616	4902.02403846153	6448.44	4997.99999999999	4846.12615384615	5117.26641509433	5787.48	3540.0673076923	758.879999999986	6641.45192307692	6762.13735849056	6558.59999999998	6492.50384615383	4767.35865384615	6336.24	4944.04528301886	4994.86153846153	6716.7	4929.66	4906.00923076923	6367.02019230769	6531.06	4931.60961538462	4847.95384615384	4706.49035087719	4934.84942307692	4809.03849056603	6670.8	4375.65530612244	4886.72115384615	6621.27576923076	5090.89811320754	4890.99769230769	4880.78156862745	4625.51962962963	3566.5923076923	4895.70749999999	4960.08961538461
17	101.072764714559	101.069419998617	101.076632588326	981.444	970.278	984.521	11	10	1044.6848	1492.5526	1441.5426	1403.7952	1004.897	1419.7456	1032.4424	1045.49399999998	998.342400000008	1174.90700000001	903.8972	1045.91359999999	1415.29479999999	1440.80479999999	1435.4214	1485.4112	968.1698	1390.1888	1021.4204	994.695	1476.8208	1027.5428	1043.6646	1441.5426	1428.56000000002	1029.58359999999	1002.8566	1003.8768	1144.6644	1034.488	1418.078	991.6344	1011.0182	1424.1992	1081.412	1035.503	1030.402	1031.6244	879.584799999996	1056.114	1018.3592
18	101.073618974746	101.070790648932	101.077521471473	1066.66	1066.13	1067.27	8	8	478.812500000005	597.720000000008	643.620000000006	631.380000000006	480.420000000005	612.000000000006	443.700000000006	488.580000000005	386.580000000005	532.440000000005	381.480000000004	476.340000000002	681.360000000007	635.460000000009	574.575000000006	644.868750000007	435.540000000004	624.240000000006	398.820000000006	438.600000000006	729.172500000006	451.860000000005	408.000000000004	609.960000000006	588.540000000006	421.260000000004	449.820000000004	310.586666666661	451.860000000005	435.540000000006	660.960000000007	434.031250000004	442.680000000006	584.155000000005	394.740000000006	393.720000000005	459.000000000005	481.008750000004	348.840000000005	426.882500000004	456.498750000004
19	101.074770850657	101.07009863216	101.076809835637	1011.075	1005.01	1016.18	10	8	1096.5	1392.3	1567.74	1568.76000000002	1017.96	1293.28333333334	970.583333333333	999.600000000001	1034.28	1048.56	840.321428571428	1055.7	1318.86	1371.9	1592.22	1647.3	1032.59	1335.18	1015.27833333334	1007.76	1420.86	1012.22333333334	1047.54	1344.36	1348.44	1178.1	1102.09428571429	1163.82	1103.4	1035.3	1404.28166666667	1022.04	1039.38	1322.03666666667	1032.24	1004.07666666667	1408.11222222221	1142.40000000002	786.153333333335	1006.74	1034.62666666667
20	101.0724326506	101.07032155094	101.077187998733	944.727	940.633	949.816	8	7	1488.5166923077	2218.14892307692	2099.79323076923	2144.68676923077	1515.72807692308	2046.58292307693	1529.11230769231	1502.45907692308	1607.22692307692	1691.67015384616	1379.352	1589.94015384616	1999.91830769231	2161.01169230769	2156.72284615385	2226.14353846153	1489.99523076923	2120.19938461539	1554.94892307692	1479.33461538461	2173.25538461537	1549.73053846154	1577.99030769231	2099.63492307693	2098.84338461537	1607.88369230768	1553.49369230769	1481.48676923077	1808.86915384616	1543.60915384614	2002.59830769231	1571.86615384615	1513.11630769231	2118.15876923077	1656.85476923076	1556.87215384616	1580.76153846154	1514.70738461539	1249.398	1493.73046153846	1570.13515384616
21	101.07260186958	101.070131906522	101.076902895089	959.014	955.937	966.18	9	7	1112.27449999999	1597.59600000001	1613.7	1493.6982857143	1141.65975	1639.55700000001	990.884571428567	1100.84975	1142.82	1261.02900000001	1009.02724999999	1177.36849999999	1592.45900000001	1507.9822857143	1648.72400000001	1636.48100000001	1118.19399999999	1613.212875	1160.734875	1141.478	1592.805375	1186.98937500001	1152.8825	1632.40000000001	1525.460625	1199.675	1183.48999999999	1032.23099999999	1312.20225	1083.86137500001	1566.08375000001	1131.45724999999	1139.61925	1581.529	1138.599	1124.50850000001	1151.15662499999	1059.18628571428	886.628285714292	1136.55849999999	1162.919
22	101.076796566885	101.071417529174	101.077960189895	919.2245	913.194	926.458	6	5	1269.24588235294	2041.57583333333	1797.35947058824	2010.96749999999	1313.11852941177	1778.27011764706	1373.29388888889	1274.71470588235	1388.03111111112	1448.81764705883	1106.63617647058	1277.3345882353	1813.06264705883	2000.76472222222	1839.1	1898.76735294117	1322.712	1730.91764705883	1406.58	1360.40055555556	1925.18399999999	1428.77777777778	1432.30711111112	1934.97333333333	1818.68823529412	1304.95617647058	1285.94117647059	1339.98944444444	1433.01735294118	1300.85416666667	1797.13635294117	1287.53694117647	1408.44333333333	1846.24411764706	1350.61666666667	1353.90861111111	1240.24847058823	1314.70417647059	1199.78133333334	1402.88194444445	1315.49611111111
23	101.076824959744	101.071179681409	101.077814822294	933.537	929.42	933.582	3	3	793.73288888889	1249.77222222222	1158.97244444445	1252.15066666667	765.281250000001	1145.881125	869.229333333335	757.581374999993	945.539999999995	870.913000000001	734.580000000003	860.070750000004	1105.743	1168.15444444445	1102.89025	1071.39374999999	841.683333333335	1069.222	910.038222222224	851.978333333333	1091.66749999999	951.970999999999	985.641999999999	1248.888	1055.95875	886.597249999991	791.714000000003	889.149333333335	879.563250000001	886.669666666666	1119.21424999999	772.329250000003	886.573111111113	1098.80925	890.750999999999	935.235999999996	798.855750000003	971.299636363633	833.612333333333	823.341750000003	908.096666666666
24	101.50727306746	101.507032161047	101.511444197394	1070.195	1069.26	1070.32	4	4	372.007999999993	682.379999999988	593.639999999989	594.659999999989	472.259999999992	544.67999999999	440.639999999992	443.699999999992	534.47999999999	526.319999999991	732.359999999987	530.399999999991	622.397999999988	781.320000000008	582.41999999999	581.39999999999	452.879999999992	553.85999999999	564.05999999999	381.479999999993	622.199999999989	536.51999999999	491.639999999991	564.989999999991	536.549999999989	501.839999999991	480.339999999991	395.760000000011	503.879999999991	397.799999999993	617.099999999989	387.599999999993	400.859999999993	555.89999999999	534.449999999991	450.839999999992	530.399999999991	451.859999999992	656.931666666654	550.911999999988	565.07999999999
25	101.966577172176	101.963302037745	101.973917773792	1070.21	1069.16	1081.41	110	109	1188.29999999998	1127.1	1178.09999999998	1162.79999999998	1031.21999999998	1206.65999999998	1260.71999999998	1005.71999999998	1060.80000000001	891.479999999984	1089.35999999998	1053.65999999998	1190.62999999998	1678.91999999997	1123.01999999998	1175.03999999998	1070.99999999998	1101.59999999998	1086.30000000002	1093.43999999998	1716.65999999997	966.959999999983	1148.51999999998	1087.22399999998	1093.53999999998	1059.77999999998	1155.65999999998	1099.55999999998	1050.59999999998	962.879999999983	1033.25999999998	1185.23999999998	1055.69999999998	1058.75999999998	1087.57999999998	1020.00000000001	1121.99999999998	959.819999999983	982.260000000026	1031.51999999998	1064.57666666665
26	102.053555340172	102.052746176212	102.056537505995	52.049	51.006	53.063	9	9	211.199142857143	267.314857142857	229.725	250.990285714286	197.935428571428	303.279428571429	220.381714285714	328.762	355.059428571428	394.850571428572	537.690571428572	318.061714285714	257.951571428571	315.268285714286	268.523	305.279	208.109142857143	169.509714285714	149.982	149.086857142857	163.245714285714	117.332857142857	113.251714285714	136.718285714286	189.613714285714	126.511	87.7445714285715	265.274285714286	202.016571428571	175.636571428572	241.977	159.164571428571	364.242	309.103285714286	212.212	259.152571428572	414.236	369.343428571429	913.12375	390.769428571429	159.042
27	102.128498400175	102.128498400175	102.128498400175	1055.89	1055.89	1055.89	1	1	370.259999999993	495.306250000004	514.468749999991	488.999999999992	356.416249999993	533.460000000005	346.800000000003	344.932499999995	371.280000000004	433.499999999992	719.237499999988	384.539999999993	548.75999999999	542.048888888893	470.219999999992	479.399999999991	329.460000000003	525.94374999999	434.520000000003	354.960000000004	497.760000000005	361.080000000004	376.841250000003	514.079999999991	539.57999999999	350.288749999993	395.759999999993	394.739999999993	378.419999999993	354.373750000003	529.379999999991	358.019999999994	334.560000000003	538.55999999999	354.373750000003	392.218750000004	379.993749999994	353.939999999994	786.25555555556	364.139999999994	330.267500000003
28	102.129923352123	102.129923352123	102.129923352123	1023.26	1023.26	1023.26	1	1	140.760000000003	208.079999999996	176.748333333336	180.540000000003	149.163333333336	138.719999999998	137.924999999997	133.838333333336	174.419999999997	177.480000000003	204.000000000004	178.500000000003	150.960000000003	207.059999999996	190.740000000004	171.360000000003	122.399999999998	140.760000000003	141.779999999997	129.539999999998	193.095000000003	145.859999999997	168.299999999997	160.40166666667	184.318333333337	144.840000000003	136.903333333336	107.943333333334	135.438333333336	165.509999999997	173.683333333336	131.795000000002	127.291666666665	145.076666666669	142.799999999997	165.239999999997	155.040000000003	137.700000000003	231.864285714281	126.480000000002	136.456666666664
29	104.071174556596	104.06849319961	104.075909517728	53.047	52.015	53.053	5	5	1854.966	2660.6816	2256.2726	2698.429	2321.89933333333	2931.418	1903.6932	2139.3594	1614.16733333333	989.594000000001	1189.5532	785.015	2750.8208	3214.6502	3039.1758	3249.23083333333	1232.56266666667	1940.66	727.378833333334	1045.9136	2247.5006	1165.2968	1219.378	2457.6618	2493.28933333333	975.3112	1333.4014	2566.306	1405.8356	1737.4014	2757.6006	1630.5992	2901.828	3446.2356	1170.3988	1636.4008	1920.3928	2871.4056	1922.0568	1969.372	817.1802
30	104.105512964186	104.101440059004	104.113403725413	53.052	48.953	63.256	138	124	1890.52325	2660.59466666667	2438.870375	2698.65571428572	1286.53525	2709.59733333333	1093.9235	1914.85283333333	907.978	860.197199999999	1698.5775	2336.85771428571	3010.056	3214.47014285715	1244.80666666667	2578.262	1156.842	2096.113	1080.48257142857	1064.05566666667	2407.79	1680.2145	1658.9265	2538.47085714286	2427.56177777778	1601.84857142857	1713.05971428571	2572.26033333333	1782.52233333334	1888.29125	3053.437125	1630.49266666667	1682.39225	2152.7275	826.523999999999	1890.52325	1310.1936	2872.23833333333	1425.17283333333	1509.00257142857	1326.27657142857
31	105.034149129538	105.033832268878	105.034465990198	253.522	252.006	255.038	2	2	14.284	16.3226666666667	15.3042857142857	15.3042857142857	12.2434285714286	13.2618571428572	10.2028571428572	13.2637142857143	14.2846666666666	10.2028571428572	19.3827142857143	20.4057142857144	12.2434285714286	24.4868571428571	13.2637142857143	15.3042857142857	13.2637142857143	14.284	18.3497142857143	22.4473333333333	17.3424285714286	17.3428333333334	12.2417142857143	14.2823333333334	25.5035714285715	15.3042857142857	6.12199999999999	27.5477142857143	15.3042857142858	12.242	19.3863333333334	14.284	19.3863333333334	22.4462857142858	4.08133333333334	10.2033333333333	28.568	18.3805714285715	23.4665714285715	26.5274285714287	16.3245714285714
32	105.034914024446	105.032461650064	105.039427244897	300.95	299.941	303.025	5	5	140.799428571429	261.193142857143	242.799666666666	310.123428571429	86.7283333333335	221.412333333334	198.955714285714	298.173714285715	15.32	18.366	22.4462857142857	26.5274285714286	9.18300000000002	19.399	18.3651428571428	15.2914285714286	10.2028571428571	15.2914285714286	11.2231428571429	7.14099999999996	6.12200000000001	11.2346666666666	10.2028571428571	12.2434285714286	13.2643333333334	9.18149999999997	8.15999999999998	7.14116666666664	6.12171428571428	13.2637142857143	13.2748571428572	11.2325714285715	5.10583333333334	14.284	5.09714285714283	11.2231428571429	10.2033333333333	5.10083333333332	12.2331428571428	12.2434285714286	7.13599999999997
33	105.069933919348	105.068167691084	105.076827426609	552.998	549.896	555.073	54	53	264.237555555556	1003.89866666667	1441.0872	1027.44210000001	1705.896	1118.7170909091	666.255899999998	1926.24960000002	372.628499999998	440.769599999999	226.514	333.638099999999	439.715777777779	1153.504	879.929599999997	1356.31086956522	445.871099999999	347.933666666666	156.105900000001	249.973499999999	710.128800000006	295.887000000003	335.4813	1018.40914285715	324.455399999999	278.3781	124.4644	839.6246	314.252399999999	503.9788	486.683099999999	671.744888888888	1791.6468	1386.53763157895	265.278000000002	353.023799999999	397.916999999999	997.853399999998	167.2308	529.535699999999	429.560333333338
34	105.0706809052	105.067988101402	105.077372363233	543.861	535.625	548.899	57	51	230.584571428569	841.706250000004	619.313428571433	730.479111111103	582.583142857147	933.561428571421	429.540285714289	1312.20224999998	544.832571428575	734.60571428572	1286.54895652174	554.015142857147	350.978285714288	745.330000000001	851.4495	574.420857142861	339.75514285714	257.111999999998	358.907999999997	166.30657142857	540.732499999995	478.513999999996	600.559125000003	621.354000000005	260.163750000001	490.740250000002	230.576499999998	743.853375000001	376.432714285718	342.815999999997	387.410000000003	437.702571428568	1210.29487500001	621.353999999995	407.079749999996	622.352500000003	512.183428571432	548.366500000006	641.737249999994	1009.06257142857	705.017428571423
35	105.110654018988	105.110038987959	105.110798331348	52.0315	51.017	52.043	4	4	143.8482	267.2924	209.339166666667	231.615666666667	227.5492	270.406	190.8148	211.1814	339.7266	352.9892	348.954	296.9364	268.084666666667	330.588	283.9492	306.12	99.9796000000001	159.3384	86.7340000000001	80.6906	206.107333333333	164.2522	122.44	253.042666666667	191.7976	129.5654	134.684	284.673	175.5088	153.21	273.672666666667	125.4354	328.5044	420.3224	205.0602	304.0792	433.641666666667	412.147333333334	578.529	429.490166666667	113.1312
36	108.962216649591	108.961156008272	108.964624822262	1071.805	1071.27	1072.36	10	10	500.344444444447	771.119999999986	677.280000000005	706.608888888893	490.620000000003	658.920000000005	544.67999999999	545.273333333336	552.83999999999	543.660000000004	760.920000000005	524.280000000004	659.637777777782	787.439999999986	684.420000000005	709.920000000005	573.240000000004	644.640000000005	533.45999999999	569.780000000003	742.560000000005	524.280000000004	634.110000000004	664.020000000005	702.620000000006	545.700000000004	583.054444444448	519.180000000004	558.960000000004	551.81999999999	733.380000000005	513.060000000004	596.328888888892	666.060000000005	572.615555555546	561.611111111114	587.138888888892	488.580000000003	805.656666666652	563.244444444447	506.387777777782
37	110.005065225365	110.000987403949	110.013663990014	44.879	42.837	50.009	130	130	2924.0365	4003.788	4467.01933333333	4535.30368421053	2926.316	4730.89925	3052.83733333333	3684.25171428571	2677.5296	2707.6108	2587.2272	2589.2676	3887.85516666667	4190.868	4495.2215	4685.176875	3018.67316666667	3608.62425	2259.743	2497.9392	4626.607	2685.298	3439.0752	5102.04927272727	4601.20222222222	3449.37133333333	3072.08028571429	2808.1408	2447.9396	2911.011	4593.93533333333	2953.696	3536.91783333333	3776.7804	2936.51933333333	2634.1564	2912.671	2906.2292	2936.525	3025.486	2948.76333333333
38	111.011633399233	111.008559334871	111.018930395026	44.879	42.832	45.922	138	138	685.664	1128.3965	1237.714875	1315.06644444444	962.09575	1416.06844444444	961.049333333333	1149.52088888889	1020.448	977.51925	878.507	868.23275	1231.5021	1301.775	1307.100375	1287.52044444444	883.64475	925.399142857143	649.922	830.4835	1038.6145	1021.3203	986.178666666666	1338.38533333333	1168.18625	876.39475	775.404615384615	1143.66911111111	878.507	916.216571428571	1230.97444444444	907.669	1323.26425	1405.056375	806.025714285715	997.8045	1101.90857142857	1272.85822222222	1156.95485714286	1245.72525	706.0995
39	111.01863189864	111.016768424184	111.026159302489	1070.27	1069.16	1097.83	161	117	547.613333333323	1158.71999999998	1281.11999999998	1352.37142857145	890.459999999984	831.299999999985	738.479999999987	834.359999999985	839.459999999985	1325.99999999998	2275.62000000004	899.640000000006	1518.22700000001	1624.85999999997	978.179999999983	1168.91999999998	1021.01999999998	787.439999999986	647.700000000013	899.354166666667	1157.69999999998	928.199999999983	520.028333333323	1060.08499999998	1066.96799999998	981.24000000001	517.98499999999	752.76000000002	922.079999999984	773.159999999986	1659.54000000002	483.479999999991	980.57142857141	1036.74999999998	859.674285714271	1101.47916666667	944.519999999983	900.660000000002	3499.41428571433	857.553333333316	1036.31999999998
40	112.007717975251	112.004410517473	112.014964387283	44.879	42.838	45.922	136	134	699.872444444444	1069.30933333333	1188.736875	1249.77222222222	924.378857142858	1346.69333333333	984.54125	1058.6733	801.982	961.109142857142	915.196285714286	840.686	1083.476	1224.179	1200.981375	1173.25555555556	927.520875	819.26075	639.719142857143	761.1065	1066.13222222222	967.2444	883.007727272727	1257.6256	1120.204	888.6813	811.076666666666	1107.01	863.1315	853.94925	1166.61644444444	813.737	1306.94025	1356.023	887.69	976.37925	1097.9235	1226.00263636364	1177.37771428571	1100.88828571429	691.81425
41	112.017452731271	112.015761393697	112.018326022614	1069.75	1069.16	1070.27	6	6	291.269999999994	521.219999999991	580.37999999999	517.139999999991	397.799999999993	403.919999999993	346.799999999994	438.599999999992	418.199999999993	496.739999999991	1847.21999999997	327.419999999994	662.255999999987	802.739999999986	478.379999999991	492.659999999991	403.919999999993	387.599999999993	350.879999999994	354.518333333326	461.039999999992	384.539999999993	234.599999999996	481.513999999992	552.901999999989	380.459999999993	241.191999999995	383.52000000001	430.439999999992	324.359999999994	671.159999999988	215.219999999996	421.948333333325	551.81999999999	400.204999999993	403.919999999993	351.899999999994	260.099999999995	1820.18571428574	378.879999999992	432.79166666666
42	112.017259255434	112.01591503714	112.018307364766	1083.45	1080.47	1087.6	3	3	213.179999999996	308.643999999994	212.160000000001	276.419999999995	206.039999999996	284.115999999994	214.199999999996	207.059999999996	153.299999999997	143.819999999997	519.179999999991	178.499999999997	276.419999999995	290.699999999995	303.959999999995	308.039999999995	230.971999999995	277.439999999995	140.759999999997	221.339999999996	306.599999999994	181.559999999997	229.499999999996	300.899999999995	296.237999999995	162.179999999997	181.559999999997	217.260000000006	160.139999999997	161.159999999997	301.919999999995	213.179999999996	182.579999999997	292.739999999995	159.431999999997	162.179999999997	169.319999999997	210.119999999996	580.37999999999	164.219999999997	148.919999999997
43	112.957728392846	112.956049593033	112.966065146706	1076.39	1072.25	1080.49	73	70	1644.16764705884	2255.30499999998	1105.68000000001	2204.22000000001	528.360000000014	1016.32142857144	1289.28	1744.884	1299.2088235294	1110.77999999999	1173.6388888889	1276.34444444445	2294.14315789475	2241.95999999999	2167.50000000001	1517.76	1529.99999999999	2507.15999999999	1164.83999999999	1681.98	2238.14999999999	1248.47999999999	660.960000000007	1905.36000000001	2060.39999999999	1290.30000000001	1202.25294117648	1635.06000000001	1308.39411764705	1684.02	2492.76481481481	1614.66000000001	1488.01764705882	684.42000000001	1203.59999999999	1200.21176470588	1197.14999999999	1628.94000000001	1085.90588235294	1339.98944444445	1249.79882352941
44	112.998915822882	112.998915822882	112.998915822882	54.056	54.056	54.056	1	1	29.5896666666667	49.9881666666667	43.9101666666666	64.2705	44.8873333333334	41.8678333333333	26.5243333333333	23.4638333333333	108.155333333333	98.9561666666667	179.578666666667	115.184666666667	42.812	84.6738333333334	34.6913333333333	84.6738333333334	42.854	84.7568333333333	41.8268333333334	43.9101666666667	65.2906666666667	61.22	29.5896666666667	114.277333333333	113.146	44.8873333333334	59.1696666666667	49.9963333333333	27.5445	43.9101666666667	94.8754999999999	71.4233333333333	82.647	98.9723333333333	52.037	63.2503333333334	51.0166666666667	85.708	129.561166666667	42.812	35.7058333333334
45	113.028961283536	113.023026638166	113.032686927322	115.283	109.162	116.332	5	5	29.5896666666667	59.1682857142858	53.0486666666666	40.8066666666667	38.7708571428572	53.0548571428572	27.5477142857143	54.0372857142857	19.3863333333333	32.6491428571429	31.6303333333333	29.5882857142858	31.6303333333333	41.8141428571428	33.6655	37.7523333333333	32.6491428571429	78.562	19.3854285714286	31.6303333333333	34.6856666666667	24.464	24.508	63.2577142857144	41.8268333333333	26.5286666666667	31.6067142857143	29.6138333333333	18.363	31.6303333333333	43.8722857142858	28.5926666666667	40.7733333333333	45.9128571428571	27.5477142857143	18.363	14.2706666666667	60.1504999999999	31.6288571428571	16.3253333333333	25.5083333333333
46	113.962257862297	113.959257023361	113.970899581909	1076.36	1072.22	1095.71	152	137	7332.48157894741	10081.8956521739	10513.14	10633.0134482758	6802.82842105267	10831.3342857143	6987.54368421048	7788.04999999998	6315.72714285709	5713.02000000001	6260.25625	6916.2712	11422.3576	9896.03999999992	10890.54	1920.65999999997	7531.69541666667	10608	5565.11999999997	7376.64000000003	10132.5444999999	6953.34	6706.72599999995	10795.7376190475	11202.66	6967.405	7432.5936	7980.48	6896.09826086957	6828.89999999996	11194.8084	7565.34000000002	7222.50916666667	11005.6022727273	7151.21999999999	6828.41384615384	6482.82217391305	6863.58000000003	2730.45111111106	6695.12181818183	1607.94833333331
47	114.036304677792	114.034220470457	114.044211220143	303.019	298.91	306.052	41	41	347.917428571428	390.723833333336	343.852333333331	278.551000000001	188.761666666667	294.828166666666	201.005666666665	263.461	197.085166666667	233.656333333334	206.944000000001	180.598999999999	325.433166666669	389.749142857146	345.836499999999	301.722666666669	214.269999999999	342.495999999999	199.985333333334	381.978666666666	314.211333333332	177.683	243.819833333335	386.706333333334	520.285000000003	199.985333333332	247.122333333334	488.739666666668	260.184999999998	287.686999999999	560.620500000001	217.508499999998	603.410999999999	526.406000000003	195.712	166.287166666666	664.206	538.736000000001	225.293714285715	430.560571428571	395.870857142857
48	114.039595706857	114.03729473692	114.044373540847	184.65	183.652	186.714	5	4	206.097714285714	306.085714285714	285.68	255.071428571428	200.996285714286	311.187142857143	190.793428571428	308.886857142857	129.576285714286	144.880571428571	178.4	133.657428571429	280.578571428571	246.909142857143	261.010285714286	242.828000000001	178.7	373.424571428571	174.468857142857	257.112000000001	266.294571428571	158.144285714286	173.594285714286	278.538	312.207428571428	175.489142857143	209.158571428571	258.132285714286	154.063142857143	164.128	306.085714285714	165.286285714286	485.656000000002	357.819428571428	199.976	166.283285714286	224.462857142857	309.146571428571	230.584571428571	188.752857142857	187.732571428571
49	114.101968303427	114.101101471497	114.10965650784	45.905	44.89	45.921	12	12	10.2033333333333	30.6085714285714	17.3448571428572	21.426	36.726	61.2171428571429	44.8925714285714	41.8668571428572	53.0573333333333	60.1968571428572	115.292285714286	57.128	18.3651428571428	30.6085714285714	18.3651428571428	19.3831666666667	675.4386	746.849142857143	462.1355	532.589142857143	15.3042857142857	36.7302857142857	20.42	22.4651428571429	20.4057142857143	6.12171428571428	4.08057142857143	5.10142857142857	12.2434285714286	14.284	14.308	5.10583333333333	56.1183333333333	70.3997142857143	18.3651428571429	31.6244285714286	115.292285714286	31.6775714285715	114.352	28.568	35.68
50	114.969102004479	114.966490133485	114.978466071335	1077.34	1072.31	1081.49	25	24	1828.73600000001	2477.77400000001	1980.83999999999	2501.04000000001	1514.55294117648	2542.06550000001	1869.55599999999	1741.99350000001	718.08000000001	1515.72000000001	1748.07571428572	1691.39000000001	2419.60550000001	2453.09999999998	2512.26000000001	2523.63761904763	1805.26450000001	2348.04000000001	1609.55999999999	1758.48	2458.32714285715	1656.48000000001	1660.56000000001	2323.56000000001	2435.76000000001	1658.27380952381	1684.84550000001	1977.78000000001	1643.00500000001	2378.64	2456.34350000001	1778.88000000001	1615.49315789473	2565.47714285715	1611.60000000001	1587.89800000001	1933.98285714286	1851.30000000001	1629.73849999999	1604.22600000001	1640.16000000001
51	114.967541747971	114.966942618875	114.968140877067	1101.915	1098.84	1104.99	2	2	301.920000000003	402.900000000004	370.260000000004	411.060000000003	277.440000000003	363.565000000003	256.020000000003	266.220000000003	262.140000000003	238.972500000002	495.720000000003	248.880000000002	395.760000000004	380.926250000003	416.160000000004	449.820000000003	289.013750000003	354.373750000003	280.843749999995	293.760000000003	370.260000000004	255.000000000003	282.540000000003	340.262500000004	375.820000000003	331.500000000002	287.640000000003	299.185555555557	249.900000000003	312.120000000003	359.040000000004	278.460000000003	272.340000000003	360.060000000003	269.280000000003	277.440000000003	258.376250000002	323.692222222224	456.960000000005	247.860000000002	270.300000000003
52	114.989063346371	114.988722145436	114.989404547306	45.4005	44.89	45.911	2	2	212.219428571429	268.32575	325.471142857143	387.708571428572	272.416285714286	335.66225	272.40675	319.349428571428	305.065428571429	324.450857142857	255.071428571429	297.913	285.68	333.913714285714	342.846	293.636571428571	273.436571428572	257.112	192.834	275.477142857143	343.836285714286	364.242	262.433714285714	337.714571428572	287.7105	253.030857142857	248.949714285714	367.302857142857	196.90825	257.103	336.93	245.074285714286	394.850571428572	293.842285714286	286.700285714286	300.97375	355.059428571429	399.667166666667	266.518285714286	386.688285714286	228.544
53	115.038280953838	115.038280953838	115.038280953838	299.953	299.953	299.953	1	1	84.6837142857142	85.6920000000002	87.7445714285714	76.5214285714285	63.2134285714286	72.4301428571425	62.2374285714285	36.7302857142857	117.415000000001	112.231428571429	148.961714285714	81.6228571428571	116.296285714285	120.478	88.7648571428571	108.059428571428	88.7648571428571	155.083428571428	72.4402857142857	85.704	114.255999999999	91.8899999999999	95.9068571428571	123.454571428571	144.860285714285	66.3185714285714	79.5154285714288	58.1562857142861	77.4765714285717	86.7121428571431	139.896571428572	92.9109999999999	71.4700000000005	128.556	90.7418571428571	98.9677142857142	73.4605714285714	36.761142857143	164.159625	101.008285714286	122.34
54	115.964499125719	115.961312004445	115.973430755476	1071.29	1069.16	1074.29	113	110	1363.60714285716	1521.83999999997	1492.26000000003	1456.56000000003	1173.00000000002	2445.95999999996	1227.05999999998	1130.98499999998	2120.57999999996	1935.95999999997	1241.33999999998	1855.81399999997	1447.70166666669	2156.27999999996	1459.62000000001	1522.95000000002	1455.54000000001	1910.45999999997	1538.15999999997	1153.46166666664	2369.46000000001	1587.11999999997	1485.5033333333	1857.41999999997	1786.01999999997	1453.50000000002	1323.05833333336	1202.58000000002	1434.11999999997	1311.71999999998	2214.41999999996	1334.15999999998	1435.13999999997	2344.97999999996	2334.97499999996	1586.14399999997	1461.65999999997	1094.46000000002	1166.74333333335	2178.68571428567	2103.23999999996
55	116.035272899094	116.034704048112	116.035841750076	301.472	299.953	302.991	2	2	829.395500000005	1239.64714285714	1012.00533333333	911.008833333339	755.046666666668	959.113333333336	798.790499999998	444.894399999998	1003.97066666666	976.459000000002	1349.901	977.319666666664	1043.801	1021.16666666667	1155.01733333334	1168.15600000001	929.52366666666	1087.62866666666	993.64233333333	984.46083333333	1271.33533333334	937.583999999998	1084.56371428571	1199.716	1161.13933333334	1014.04566666666	1104.66	718.197333333331	962.017166666664	812.185333333328	952.966200000005	952.904000000007	648.440833333334	1002.82383333333	1094.86628571428	939.726999999993	850.957999999994	680.451166666665	1290.476	852.998666666669	985.534166666668
56	116.069216460363	116.065833574029	116.077996695284	58.147	55.093	63.244	89	88	745.306714285714	937.686333333333	1082.39683333333	1425.28925	915.196285714285	1119.016	983.555428571428	1311.02125	399.578666666667	518.244666666667	857.04	452.626285714285	1194.81033333333	1514.2365	1154.96342857143	1121.25475	1862.02142857143	1894.976	973.171833333334	1520.22571428571	507.022833333334	498.943	329.506142857143	634.647333333333	621.285	179.578666666667	244.84	1140.54633333333	514.224	568.882666666667	642.705	537.841142857143	1375.18466666667	1127.37625	311.150833333333	805.005428571428	1009.965	1393.77533333333	1292.55116666667	1111.09114285714	178.704166666667
57	116.387788629575	116.387788629575	116.387788629575	57.139	57.139	57.139	1	1	3.057	7.14280000000001	6.1212	6.121	5.101	7.1414	4.0808	6.121	4.0768	3.0606	6.122	2.0408	6.12120000000001	7.14140000000001	9.18180000000001	8.16160000000001	10.204	13.2621666666667	3.0642	9.18180000000001	6.12120000000001	3.0612	4.08066666666667	5.10166666666667	8.15360000000001	1.0204	2.04033333333333	4.0808	3.0606	4.0856	7.1414	2.0404	6.12120000000001	6.1224	2.0404	3.0606	9.1818	6.1224	11.2218333333333	5.10166666666667	4.0856
58	117.074047000929	117.070161151222	117.077932850636	57.632	57.122	58.142	2	2	58.102	86.7283333333333	91.815	115.278833333333	80.5931666666666	97.0108333333333	82.6334999999999	113.2385	65.2373333333333	42.8484000000001	73.464	41.7926666666667	109.175666666667	137.745	92.8503333333333	103.036833333333	197.944666666667	155.065333333333	171.556	147.924166666667	36.726	42.8568	23.4638333333333	45.915	50.925	21.427	15.3025	118.339333333333	31.6251666666666	41.8746666666667	53.0486666666667	31.6406666666666	132.643333333333	99.9926666666667	53.0573333333333	63.2503333333333	80.5931666666667	161.212666666667	133.641833333333	101.013	32.6773333333333
59	117.933766420401	117.933556042581	117.933976798222	1077.9	1075.35	1080.45	2	1	496.739999999991	562.938333333322	578.33999999999	545.69999999999	480.419999999991	532.288333333323	482.460000000009	490.619999999991	374.951666666659	490.619999999991	444.424999999991	436.559999999992	570.17999999999	524.28000000001	534.47999999999	578.33999999999	449.533333333325	574.25999999999	372.300000000007	439.619999999992	594.609999999989	431.459999999992	386.579999999993	468.179999999992	620.30999999999	389.639999999993	426.359999999992	474.299999999992	453.619999999991	441.659999999992	498.779999999991	549.77999999999	428.399999999992	546.591666666656	433.186666666658	404.939999999993	464.099999999992	514.079999999991	414.120000000008	391.679999999993	387.599999999993
60	117.959779900403	117.958695894129	117.960071107135	350.9265	342.816	361.175	12	7	711.09488888889	1035.52555555556	960.102299999998	952.4997	784.5338	924.3012	734.184	694.846999999999	724.057999999998	767.641600000002	883.608666666666	709.131666666666	883.068888888888	851.885555555552	870.700444444443	907.570222222221	766.8144	1250.89723076923	680.488222222223	762.735599999996	1070.2947	775.352	688.650000000001	930.543999999999	971.325599999998	764.204699999998	677.501333333333	774.8631	732.1446	680.488222222219	887.689999999999	766.245300000002	754.001700000002	896.340444444443	792.773100000002	696.246222222221	752.4033	741.758099999998	816.177777777779	668.901333333331	737.081777777777
61	117.961312098675	117.958405020768	117.969301034433	1070.24	1069.18	1080.41	137	134	917.456666666649	1347.41999999998	1152.59999999998	1190.24166666669	975.119999999983	1271.93999999998	1061.81999999998	827.219999999985	1118.93999999998	804.779999999986	614.039999999989	1016.93999999998	1136.09333333331	1286.21999999998	1182.17999999998	1123.01999999998	856.799999999985	1137.29999999998	1084.26000000001	1062.53333333331	1237.23833333331	987.359999999982	1151.14999999998	1216.90833333331	1037.33999999998	1138.32	1133.21999999998	920.040000000018	925.139999999984	975.119999999983	1084.25999999998	1046.51999999998	907.239999999983	1149.54000000001	1175.63749999998	1073.03999999998	1024.07999999998	930.239999999983	524.28599999999	1056.61142857141	1017.95999999998
62	118.036401773466	118.030970074492	118.038190863964	272.405	269.355	272.423	3	3	437.723000000001	584.555499999998	606.077999999996	568.325666666668	460.170333333334	585.128500000001	429.56033333333	527.512333333335	321.405000000001	320.332333333332	624.851333333338	251.001999999998	564.710666666665	563.224000000001	595.874666666668	596.894999999996	414.86866666667	542.81733333333	380.584333333334	433.570833333336	593.736999999998	408.066666666665	461.190666666668	567.305333333335	615.763500000001	460.621333333332	442.752333333336	470.373666666668	430.580666666664	440.553833333336	540.776666666668	475.47533333333	373.807999999999	553.020666666668	405.403166666667	421.397666666668	363.238666666668	492.821000000001	525.471666666668	385.623000000002	342.236
63	118.085559068877	118.083442476898	118.094303842318	78.5505	69.383	80.594	82	80	255.0625	384.398625	410.1405	491.777714285715	456.05175	529.149333333333	400.95825	564.19825	704.992749999999	758.694999999999	574.40075	1027.37238461539	525.42875	620.951625000001	559.097	570.389625	446.122375	472.392285714285	238.7385	463.1935	374.43175	194.891625	192.850875	345.86475	368.31025	196.787625	172.42225	481.263	278.52825	362.18875	423.0925	323.430571428571	917.6625	514.206	234.68625	360.14825	563.247	824.361999999999	739.771875	525.42875	246.9005
64	118.085470393198	118.083694918998	118.093676693468	62.226	58.137	67.319	80	80	9.17485714285716	387.695	396.891142857143	633.652875	385.668	642.78	307.364	659.104571428572	650.867142857143	726.418000000001	838.674857142857	647.881428571429	454.01125	852.929	478.514	432.661714285714	419.337428571429	355.8055	234.632857142857	457.088000000001	278.538	282.421285714286	208.138285714286	295.882857142857	314.248	186.712285714286	105.089428571429	598.907714285714	279.5485	250.11	256.091714285714	268.335142857143	1096.80714285714	626.455428571428	239.767142857143	468.29475	525.385833333333	843.776285714286	914.71575	591.765714285714	216.300571428572
65	119.05313340577	119.051885744579	119.06052918097	301.472	297.912	304.028	4	4	36.7302857142857	33.6694285714286	21.426	12.2417142857143	30.6085714285717	13.2637142857144	51.0142857142857	35.7466666666666	33.7039999999999	27.5477142857145	10.2028571428571	22.4462857142857	30.6085714285714	17.357	15.3042857142857	29.5634285714287	17.3456666666665	17.3302857142858	19.3831666666666	42.8469999999999	19.3854285714287	11.2346666666666	12.2434285714286	12.242	46.9331428571428	16.3245714285714	13.26	54.0751428571428	31.6288571428571	18.3659999999999	51.0583333333334	25.5285714285715	79.6510000000001	46.9331428571428	8.15542857142853	20.4066666666665	71.42	75.5011428571428	46.8937142857141	52.0345714285714	90.7291428571424
66	120.064839020803	120.062110958416	120.074123526519	52.5445	51.006	53.063	14	14	156.111	185.670333333333	180.7465	193.863333333333	127.525	164.434666666667	129.582333333333	132.621666666667	563.132	438.772	766.145166666667	573.884666666667	273.181333333333	268.303833333333	279.799666666667	338.750666666667	111.198166666667	133.772833333333	83.6564	116.4396	111.216333333333	77.5352	72.4436666666667	92.8351666666667	175.325333333333	70.3938	77.5453333333333	242.839333333333	239.778333333333	170.562666666667	214.235	168.355	254.063	225.456833333333	140.8152	242.839333333333	282.632333333333	213.249666666667	657.094666666667	302.018666666667	187.557333333333
67	120.079129171257	120.076982260357	120.086923547693	154.079	152.001	155.097	40	40	596.309999999999	989.723333333331	827.451714285717	1190.69257142857	664.236999999998	900.954333333331	674.798666666665	1599.334	531.506833333332	750.965333333332	111.216333333333	707.090999999998	686.652285714285	779.150166666664	692.806333333332	594.7766	827.144999999997	835.516500000001	482.538833333332	1000.7835	572.865333333335	470.296833333332	396.520666666666	808.103999999998	664.236999999998	370.320499999999	308.140666666666	825.660000000002	345.892999999999	507.022833333332	741.747714285714	486.698999999999	1126.39542857143	642.179999999998	323.128666666666	462.210999999999	367.260000000001	861.020666666668	84.6876666666665	518.329333333332	280.591666666666
68	121.061819140992	121.060948639668	121.069572969993	120.385	116.309	121.387	17	17	7.14116666666666	50.9666666666667	51.0166666666667	63.2606666666667	389.064500000001	536.670285714285	407.0465	706.070666666667	7.14116666666666	2.04066666666667	13.2621666666667	7.14116666666666	73.392	155.242666666667	99.0531666666666	84.6738333333333	263.203	290.7475	199.985333333333	262.182833333333	19.3863333333333	5.09666666666667	7.14233333333333	12.244	38.7346666666667	20.4033333333333	16.3253333333333	46.8893333333333	92.8503333333333	45.9075000000001	62.2403333333333	39.8255000000001	478.067333333333	275.445	75.4923333333333	159.172	285.693333333333	303.336	181.619333333333	305.8	340.791333333333
69	121.066537512354	121.063128196587	121.073266862922	544.779	535.625	548.939	131	103	447.889749999996	1288.54066666667	1125.37514285715	1194.71274999999	1136.43914285716	1810.94374999998	862.111250000004	2312.07533333333	1993.5685	2696.60334375	1965.00149999999	1985.94000000001	489.719999999995	1167.003	1060.20571428571	1027.39175	555.016000000002	424.438857142854	614.833874999994	324.439500000001	943.808333333332	1787.49310344827	1933.62830769231	965.235333333333	516.246500000002	1548.73950000001	380.553249999996	1223.37966666667	574.903428571431	627.530625000001	604.662333333335	787.729500000001	1927.09125000001	1143.70024999999	708.053499999993	1291.742	1170.29292307692	1239.705	1711.62453846154	1728.27092307693	2692.76315686274
70	121.06465577488	121.062125669495	121.073079729157	552.997	549.896	555.073	85	83	612.12	1794.57088888889	1847.36357142857	1822.25580000002	1777.3626	2242.63	1079.4245	2560.38933333333	676.856699999996	802.976099999998	664.215299999998	612.179999999998	928.448181818188	2004.85119999999	1712.04930000001	1488.762	793.793399999998	613.200300000005	307.110300000003	426.485399999999	1225.28688888889	513.210900000004	613.8594	2254.61700000001	630.545399999998	503.7318	212.2016	1461.9466	585.652199999999	867.17	980.082714285716	1320.8210909091	2762.97239999999	1675.30914285714	428.526000000004	590.753699999999	698.905499999998	1529.31311111111	337.5207	914.188799999998	956.021100000008
71	122.92605861983	122.921145710617	122.932270671272	48.966	46.914	50.003	84	84	1634.574	2298.811	2501.5304	2459.164	2004.6275	2675.314	2038.7592	1668.9676	1715.2924	1383.6624	1511.9364	2069.13942857143	2351.561	2594.3686	2361.4768	2401.0012	1603.702	2774.15685714286	1750.6632	1886.59633333333	1870.0266	590.695800000001	599.4444	1264.4932	1917.976	1237.56325	1239.786	1911.2092	1879.5768	1815.2916	2171.4964	1535.401	2037.60566666667	2993.169	1737.4006	2067.9454	2078.1474	2219.225	1720.3944	2011.8344	1872.067
72	123.043563842773	123.043075646768	123.049259351647	237.733	237.698	237.75	3	3	5.10142857142857	11.2231428571429	9.18257142857142	11.2231428571429	8.15699999999998	10.2028571428571	11.2231428571429	6.12171428571428	30.6042857142857	44.8862857142857	24.4868571428571	34.6897142857143	11.2236666666666	7.142	7.142	6.11657142857143	5.09714285714285	10.2028571428571	7.142	13.2637142857143	8.16228571428574	7.142	6.12171428571428	7.142	10.21	7.148	7.137	6.12171428571428	11.2231428571429	5.09714285714285	5.09785714285714	6.117	5.10499999999999	7.142	8.16228571428571	6.11742857142857	6.12171428571428	5.10071428571428	10.2028571428571	8.16228571428571	9.18257142857142
73	124.036794377495	124.035067785768	124.044788238025	132.634	130.587	133.67	12	12	21.426	31.6288571428571	91.8257142857146	63.3108571428571	69.3794285714285	124.30275	90.8054285714285	58.1562857142857	63.2577142857145	68.3591428571428	43.8385	63.2577142857143	39.7911428571428	53.0548571428571	26.5274285714286	44.8925714285714	107.115	132.637142857143	83.5345714285714	188.752857142857	85.704	38.7708571428571	48.9737142857143	99.904	55.1417142857143	41.8258571428571	66.3185714285714	45.9128571428573	58.1562857142857	39.7577142857143	59.1268571428571	23.4501428571429	186.398571428571	115.292285714286	56.1157142857143	89.7851428571428	128.37825	77.5417142857145	56.1157142857143	80.6025714285714	114.389333333333
74	124.037719501626	124.036544219268	124.045701731547	59.174	56.113	59.185	12	12	9.174	64.278	84.6876666666667	60.1898333333334	85.708	132.621666666667	88.7648571428572	80.6025714285714	167.143333333333	287.734	463.209714285714	386.643166666667	52.0345714285714	67.342	54.0776666666667	66.3216666666667	32.6453333333333	154.953142857143	42.896	99.9926666666667	140.806	26.5243333333333	64.2705	145.900857142857	92.7593333333333	16.3253333333333	29.5896666666667	45.9075	70.3997142857143	65.3546666666667	149.989	74.4704285714285	122.44	186.6905	24.488	104.069142857143	80.5931666666666	142.823333333333	173.456666666667	77.5326666666667	49.024
75	124.039116826551	124.037468882076	124.046656632921	75.509	72.437	82.646	11	9	13.2643333333333	16.2994285714286	17.3448571428571	24.4868571428571	9.183	57.088	29.5882857142857	27.5477142857143	116.299	92.9261666666666	130.596571428571	77.5326666666666	11.2231428571429	18.3651428571428	19.3854285714286	23.4665714285714	21.423	54.0751428571429	21.427	27.5477142857143	28.5646666666666	25.5041666666666	20.4057142857143	36.7302857142857	23.4638333333333	11.2218333333333	16.3245714285714	17.3302857142857	30.6085714285714	10.2028571428571	39.7911428571428	19.3854285714286	87.7445714285714	54.0776666666667	26.5286666666667	43.8722857142857	62.2374285714285	44.8925714285714	69.3794285714285	45.9128571428571	75.5011428571428
76	124.115383962532	124.111128226279	124.118088150502	317.804	315.262	319.35	4	4	54.1205714285716	166.446285714285	173.448571428571	228.544	82.6431428571428	108.150285714286	87.6708571428567	284.659714285714	72.4402857142857	68.3591428571428	17.357	14.2719999999999	41.7965714285716	47.9534285714285	42.852	41.866857142857	15.3042857142857	22.4525714285714	9.18257142857142	18.3651428571428	25.5071428571428	7.142	7.142	48.0272857142855	31.6288571428571	4.08114285714286	3.06085714285714	55.0954285714285	11.2231428571429	26.5274285714286	38.7708571428571	24.4868571428571	154.063142857143	64.278	15.3042857142857	11.2231428571429	49.994	66.3185714285714	38.7708571428571	17.357	3.06085714285714
77	124.922811968573	124.921054067929	124.93027479824	48.96	46.937	50.002	9	9	305.0398	428.568	452.968800000001	442.8536	394.8948	477.5472	364.2828	276.7994	291.7772	293.8752	280.555	314.2832	360.1306	438.686	435.1164	420.4048	257.0904	530.504000000001	307.1404	321.405	339.7932	86.7170000000001	94.9716	197.1302	333.6054	224.473333333333	187.7536	351.969	351.0176	311.222	388.132	261.1712	329.5246	533.547166666667	323.392833333333	341.834	323.4034	367.704	365.3032	343.8074	293.568
78	125.022344214748	125.020430192066	125.029614117271	166.3	163.23	167.329	18	18	43.8743333333332	67.3419999999998	56.1183333333332	54.0776666666668	49.9963333333332	60.1968571428571	30.605	35.7116666666668	36.7319999999999	37.7523333333332	73.4639999999998	32.6773333333332	52.0370000000001	56.1183333333332	46.9353333333334	47.9086666666668	86.7141666666668	113.146	84.6837142857142	88.6819999999998	49.9963333333335	31.6303333333333	21.4235	57.1386666666668	55.0890000000001	48.9668571428571	35.7116666666668	35.7466666666666	31.6303333333333	45.9525000000001	42.8470000000001	39.7929999999999	34.6573333333333	73.4091428571429	35.7058333333334	57.0400000000002	41.8268333333332	24.4839999999999	62.2403333333335	35.6766666666666	42.852
79	125.030497679672	125.02296749805	125.030645447838	148.964	145.886	148.964	3	3	37.7505714285714	58.1074285714285	61.2171428571428	42.816	41.825125	70.3997142857143	43.8722857142857	32.6491428571428	38.7708571428571	33.6694285714286	70.3997142857143	35.71	58.1562857142857	52.0345714285714	61.2171428571428	62.2352499999998	36.7302857142857	45.9128571428573	47.9534285714285	47.9534285714285	56.1157142857143	34.6897142857143	57.0919999999998	51.0142857142857	63.2577142857143	33.6694285714286	36.7302857142857	44.8548571428571	46.9331428571428	36.6994285714286	59.1765714285714	41.8317142857144	44.8925714285714	56.1157142857145	41.8317142857143	34.6884999999999	34.6897142857144	42.8520000000001	69.4279999999999	49.994	39.7577142857143
80	125.03076810169	125.03076810169	125.03076810169	223.444	223.444	223.444	1	1	65.3013333333335	67.3420000000002	55.0979999999999	43.8743333333334	37.7831666666667	71.3533333333335	48.9737142857143	37.7153333333334	47.9086666666668	25.5083333333334	83.6673333333335	52.0795000000001	78.562	64.3335000000001	43.8671666666667	64.2810000000001	52.0285000000001	62.2403333333335	35.7058333333334	33.6380000000001	71.4116666666664	44.8946666666668	46.9353333333334	62.2301666666668	74.4843333333335	49.9473333333334	43.8313333333334	46.9353333333332	34.6913333333334	46.9353333333334	63.2606666666668	47.9534285714285	24.4880000000001	67.3310000000001	57.0826666666668	34.6913333333334	32.6491428571428	37.7893333333334	71.4116666666668	49.9963333333335	48.9760000000001
81	125.965091345286	125.961913214789	125.967815231491	1071.29	1070.25	1072.31	50	50	609.934999999988	1152.6	966.960000000004	757.055000000013	606.899999999989	658.919999999988	580.37999999999	584.393333333322	547.73999999999	573.23999999999	1352.52	524.441666666658	709.036666666653	688.499999999988	921.060000000009	735.600000000013	610.979999999989	749.700000000011	539.57999999999	574.176666666656	890.459999999984	573.23999999999	587.51999999999	686.46000000001	808.859999999986	610.980000000012	589.501666666655	646.680000000013	526.319999999991	569.15999999999	825.180000000008	589.559999999989	602.783333333322	757.860000000015	551.936666666658	546.591666666656	555.89999999999	552.840000000011	981.592857142839	608.913333333344	542.771666666658
82	125.98652071589	125.983220363727	125.995117528479	44.884	42.833	45.922	132	132	2010.57161538462	3078.09425	3265.2	3570.77777777778	2039.42422222222	2938.176	1975.15022222222	2170.4334	530.53	570.339714285715	582.583142857143	784.599714285714	3286.49366666667	2975.194	3099.77266666667	3034.14088888889	816.3	1356.9325	843.850125	850.8885	3754.41777777778	3003.7632	3062.4	3932.1216	3661.57755555555	2892.33	2735.29025	1758.911	1977.2445	2401.7862	3344.57288888889	2280.66577777778	1323.26425	2082.585375	2118.212	1503.97133333333	878.542875	1205.57604761905	756.684499999999	1107.9915	2415.0501
83	127.038447728233	127.038447728233	127.038447728233	295.855	295.855	295.855	1	1	47.9534285714285	61.2171428571428	56.1157142857143	63.2577142857143	45.9128571428571	47.9534285714285	30.6085714285714	41.7965714285716	391.789714285714	558.096285714286	433.621428571428	554.015142857143	46.9331428571428	62.289714285714	71.42	59.1682857142859	45.9128571428571	74.4808571428571	52.0345714285714	76.5187499999998	52.0345714285714	45.9128571428571	47.9534285714285	70.3504285714286	60.1968571428571	52.0345714285714	48.9719999999999	46.9331428571428	48.9737142857143	45.9128571428571	70.3997142857143	43.8722857142857	32.6445714285713	67.3388571428571	41.8317142857143	36.7302857142857	30.6085714285714	37.7822857142858	95.9068571428571	26.5237142857141	37.7505714285714
84	127.038356311378	127.037092438971	127.046111721463	58.16	53.058	59.179	15	12	374.202375	492.798	462.124714285714	423.418571428571	247.929428571428	290.004571428571	281.598857142857	275.438571428571	202.8805	280.578571428571	448.925714285714	206.944	255.071428571429	248.949714285714	219.361428571428	185.692	69.3794285714286	133.751	65.3531428571428	90.8054285714286	359.140571428571	203.036857142857	249.97	345.876857142857	285.285	163.245714285714	175.489142857143	196.915142857143	105.089428571429	142.058	236.673142857143	228.544	89.7851428571429	183.651428571428	130.596571428571	131.598428571429	87.7445714285715	255.071428571429	312.207428571428	112.231428571429	47.9948333333333
85	127.046893498669	127.046893498669	127.046893498669	153.045	153.045	153.045	1	1	66.2805	102.9897	123.4442	109.0437	66.313	92.8382	67.3020000000001	49.9653	61.218	70.4007	141.8217	64.2726	109.1721	80.6511	97.9488	113.250272727273	72.4768	92.8473	72.4413	82.6443	82.5957	74.4819	97.8938181818183	120.3836	95.8988	75.5022	72.4271	68.3199	72.4393636363637	71.379	89.7864	72.4342	68.3601	88.7574	84.6351	88.7637272727274	63.2586	75.5022	133.7248	72.4393636363637	59.1426
86	127.046465331433	127.046465331433	127.046465331433	161.207	161.207	161.207	1	1	43.8722857142857	72.4402857142857	79.5711428571428	66.3092857142856	41.8317142857144	78.5510000000002	38.7708571428573	55.1340000000001	61.2171428571428	64.2780000000002	92.8460000000003	36.6994285714286	59.1765714285714	67.2822857142857	75.5011428571428	89.7929999999998	56.1157142857145	62.3013333333332	39.791142857143	49.917	85.704	59.1765714285714	59.1765714285716	86.6514285714285	84.7429999999999	45.9128571428571	54.1205714285714	48.9737142857143	73.4580000000001	54.075142857143	59.2262857142857	51.0142857142859	43.9091428571428	75.5011428571431	48.9737142857143	39.7361249999999	49.994	49.994	93.8662857142857	59.131	51.0142857142857
87	128.020080512297	128.018486780065	128.029534618927	44.884	42.844	45.917	41	41	305.065428571428	463.209714285714	491.777714285714	498.919714285714	401.9785	526.467428571429	388.728857142857	408.114285714286	444.429333333333	436.682285714286	451.986571428572	440.763428571429	458.108285714286	525.888571428572	512.183428571429	513.891	433.621428571429	455.047428571429	323.41925	420.357714285714	450.966285714286	353.018857142857	320.638857142857	518.305142857143	466.270571428571	292.822	292.822	533.609428571429	356.079714285714	340.775428571429	529.899	398.19	616.231	582.634125	296.903142857143	424.438857142857	531.615375	551.6775	625.960571428571	531.593666666667	264.254
88	128.052715494281	128.050893576103	128.054817663372	91.8365	91.811	92.855	6	6	47.95175	36.729	26.546	11.231	133.669125	34.714	16.3291428571429	168.347142857143	82.6402500000001	70.3972500000001	6.12171428571429	123.45025	102.0375	164.26025	125.413875	46.93725	37.74925	22.4462857142857	54.113	25.50625	12.2434285714286	5.098125	4.08057142857143	9.17662500000001	23.46575	8.16799999999999	3.06342857142857	31.6288571428572	39.78975	70.3997142857144	25.490625	23.4665714285715	391.776	218.494	75.5540000000001	164.26025	266.294571428572	403.012857142857	8.163	154.063142857143	54.0732499999999
89	128.952471391611	128.949434164146	128.960932927334	1078.38	1072.15	1094.7	89	59	1991.8208	2879.44785714287	3368.8261904762	1756.44	783.360000000011	1607.52	1444.32	881.492857142868	1285.14846153846	912.899999999999	3515.80358974359	1236.24	3298.46825000001	1785	1501.44000000001	1363.93454545455	1410.66	1947.18	1368.84	1440.30538461538	2912.2216	1360.68	1219.92	1219.92000000001	1806.76153846154	1243.38	1383.14230769231	2214.09999999999	1174.90538461538	1344.36	1538.16000000001	1976.40793103448	1353.54	1363.74000000001	904.95272727273	1031.99769230769	972.097777777783	1798.26000000001	3260.16142857142	1338.22846153846	1556.51999999999
90	128.951498840719	128.948523247992	128.954815673828	1099.315	1097.83	1099.88	6	6	591.6	637.499999999989	455.415555555558	553.860000000004	412.080000000003	516.682222222225	463.079999999992	403.338888888891	424.782222222214	235.876666666668	663.000000000005	368.220000000003	508.980000000004	372.705555555549	530.400000000004	767.040000000001	455.940000000003	514.640000000003	389.215555555549	473.795555555547	335.580000000002	424.782222222214	354.959999999994	553.442222222225	496.260000000003	435.540000000003	425.244444444447	461.542222222225	433.500000000003	466.139999999992	420.240000000003	437.580000000003	425.339999999992	485.520000000003	422.279999999992	414.119999999993	415.592222222225	452.880000000003	649.739999999988	320.280000000002	406.53666666666
91	128.953956065831	128.950304684223	128.960153934873	1113.14	1107	1124.33	11	11	234.600000000005	356.478571428576	199.920000000004	156.060000000003	184.620000000004	295.800000000004	195.839999999997	213.180000000004	199.920000000003	111.180000000002	329.460000000006	198.900000000004	236.640000000005	257.039999999995	238.680000000005	113.220000000002	215.220000000004	291.175000000005	151.979999999997	253.980000000004	306.000000000006	159.380000000003	221.340000000003	318.108571428565	257.040000000005	123.420000000002	122.400000000002	216.905000000005	127.500000000002	222.360000000004	308.040000000006	181.560000000004	213.478571428574	183.600000000004	182.580000000004	206.040000000003	177.480000000003	205.020000000003	346.799999999994	211.140000000004	217.564285714289
92	128.960964016559	128.960964016559	128.960964016559	1073.28	1073.28	1073.28	1	1	384.459999999992	606.899999999989	575.27999999999	487.560000000018	311.099999999994	525.299999999991	377.399999999993	395.759999999993	353.939999999994	239.699999999996	508.979999999991	283.882499999996	470.349999999991	615.059999999989	509.999999999991	475.46249999999	363.119999999994	512.039999999991	350.879999999994	413.089999999992	456.959999999992	421.259999999992	207.059999999996	419.219999999993	520.199999999991	296.820000000011	326.177499999993	322.320000000012	293.759999999995	387.599999999993	531.419999999991	340.679999999994	411.044999999992	427.379999999992	371.387499999994	338.447499999993	283.559999999995	270.299999999995	595.094999999988	339.469999999993	388.875999999994
93	129.018677482988	129.016081414829	129.027866220568	90.811	83.66	94.884	34	29	86.731875	87.7414999999999	97.9440000000001	110.268	130.672	127.625	129.568222222222	213.249666666667	1265.40633333333	1423.365	143.851333333333	1105.19822222222	119.36925	175.44	165.186	123.465375	64.2757499999999	118.3635	108.226	72.446625	197.9285	413.917	313.208222222222	319.120888888889	141.81475	189.906	160.297	103.053666666667	85.7115	79.58925	148.952444444444	162.233	420.3945	183.78	102.1	173.4425	691.7295	501.963	94.8832499999999	560.185875	103.04525
94	129.03659309863	129.035410379735	129.037784408473	45.8985	44.89	45.917	6	6	153.06	259.1308	400.938600000001	397.956	159.1824	453.0576	180.6108	218.3228	139.7674	149.989	96.9190000000001	152.0098	313.2014	289.7368	386.6558	334.396	160.1714	264.2318	77.5504	164.246833333333	256.1204	159.172	122.568	377.548	325.5076	135.682166666667	94.8786	293.8752	117.346	170.4068	351.3616	214.494	292.7974	416.241600000001	131.623	175.4744	148.9784	284.2828	189.9804	192.8178	95.9175999999999
95	129.036602318173	129.035189879852	129.045155947509	143.873	141.805	144.877	5	5	96.0053333333331	126.521333333333	91.8360000000001	103.1614	97.9520000000002	123.460333333333	110.286	114.165333333333	80.6116000000001	144.863666666667	109.157833333333	176.517666666666	85.6939999999997	150.861333333333	100.9965	66.3216666666665	69.3826666666665	95.9113333333336	60.1996666666665	71.4233333333332	68.4338	58.1589999999999	69.3713333333334	85.7079999999998	117.338333333333	48.9679999999998	66.2566666666665	116.318	82.6335000000001	75.4183333333334	81.6133333333331	84.6876666666669	257.081999999999	192.843	81.6266666666665	79.5730000000001	132.643333333334	236.485333333334	135.682166666666	140.783	166.314333333333
96	130.032467536207	130.032467536207	130.032467536207	92.854	92.854	92.854	1	1	67.3365000000001	62.2352500000001	74.5877499999998	28.5693333333333	72.4377499999998	76.6125	20.4049999999999	79.5795000000001	69.3770000000001	321.378749999999	25.5062499999999	131.61225	95.9035000000001	174.46275	89.6500000000001	115.28825	9.18224999999997	106.106	336.682499999999	12.243	39.78975	22.4125	24.4859999999999	22.4124999999999	48.972	29.5945000000001	14.301	33.66825	92.8427499999997	53.0529999999999	67.3364999999998	39.7897499999999	355.54375	167.567	92.8427500000001	75.4984999999998	384.6154	306.06	25.50625	319.338249999999	13.26325
97	130.049080010618	130.045599282193	130.056908914317	53.0495	50.994	60.206	106	101	1518.256	1917.11685714286	1585.613	1683.47142857143	1218.22114285714	1514.35485714286	1156.9635	2045.67285714286	1823.03783333333	1688.65166666667	751.8874	1262.15233333333	1805.23933333333	2088.23242857143	1893.955	1672.32633333333	1651.91966666667	1756.36571428572	1057.91283333333	1648.915	998.824750000001	648.826	561.183333333333	926.419428571429	1020.35266666667	564.244333333333	494.861666666667	1344.73657142857	1074.36085714286	962.937714285715	1143.52	981.514857142858	1976.29342857143	1801.7615	974.372857142857	1209.03857142857	1882.42714285714	1642.66	3030.39	1832.21933333333	1106.996
98	130.049540901776	130.044688840373	130.057922564717	99.9845	89.765	114.28	78	67	344.8614	608.4564	516.2718	781.5498	720.2965	562.170272727273	517.001727272727	1617.13227272727	854.946222222222	1179.43527272727	44.892	948.909999999999	380.731272727273	678.481363636364	435.462363636364	351.1552	2069.13942857143	436.443272727273	995.8128	1280.77745454546	209.0385	384.6531	262.210090909091	159.233454545454	176.4946	318.3024	163.156363636364	461.4468	489.730909090909	361.1862	208.024363636364	312.064363636364	1490.6583	564.763818181818	370.359	616.574181818182	1348.4768	822.299111111111	108.148909090909	1389.4449	789.268909090909
99	130.065146289294	130.062024926358	130.073514601481	206.077	202.993	207.125	111	110	1504.92142857143	2270.13571428572	2228.226	2658.7715	1892.424	2554.706	1779.37828571428	2813.9874	990.662750000001	988.5738	207.127666666666	945.771750000001	2127.764	2535.63187499999	2377.1825	1981.39485714286	1258.21725	1716.12057142857	1273.272	1414.0665	1901.3675	1737.48575	1539.33714285714	1916.417	1536.4965	1468.198	1269.2775	1848.01	1129.45628571429	1344.73657142857	1526.294	1088.64485714286	1744.6275	1780.39857142858	1334.53371428572	1255.97171428571	1533.43575	1956.03985714286	508.043000000001	1441.74975	981.377428571427
100	130.065032861763	130.062379659733	130.072333396282	269.8465	264.249	272.428	20	20	17.3424285714286	47.9534285714285	28.5919999999999	44.8925714285714	57.136	103.135428571428	74.4782500000003	292.781000000001	3386.4237	4024.97590909091	2310.073	4694.17025	30.5828571428572	39.7911428571428	35.7050000000001	24.4860000000001	145.778285714286	174.468857142857	191.813714285716	255.285714285715	38.7708571428571	17.3448571428571	12.2434285714286	20.4057142857144	27.570857142857	19.399	12.2434285714286	37.7505714285714	39.7897500000002	19.4017142857142	27.5670000000002	16.3240000000001	142.94	70.3898571428573	23.5027142857144	57.1280000000002	118.353142857143	44.8925714285714	52.0345714285714	85.6484999999998	86.7850000000006
101	130.064315524312	130.063582195622	130.074125046384	287.7005	286.712	291.768	8	8	384.665666666668	658.061249999998	343.836285714286	241.818999999998	110.195999999999	198.932499999999	71.4933333333332	585.671333333335	99.8946666666673	132.643333333332	21.427	122.44	38.7726666666664	104.074	59.1213333333332	43.8671666666665	21.4234999999999	29.5896666666667	52.0795000000001	106.010666666667	103.121	10.2016666666666	15.3025000000001	46.9353333333334	64.2704999999998	30.6085714285714	5.10083333333332	123.454571428571	42.8540000000001	37.7523333333334	74.4721666666664	22.4436666666666	157.131333333334	57.1386666666668	18.366	19.3831666666666	114.272	111.211142857143	24.4639999999999	43.8671666666669	78.5656666666669
102	130.085589361579	130.082804773144	130.093884736255	61.2145	57.139	72.438	54	43	268.109714285714	334.614666666667	34.6856666666667	242.839333333334	521.293	640.769333333334	448.925714285714	1008.94483333333	570.4	544.832571428571	509.146333333334	929.480285714286	519.325428571429	913.155714285715	652.982857142858	267.277428571429	671.348	51.9908571428572	238.746857142857	639.719142857143	256.103666666667	180.422	141.826333333333	215.290333333334	703.405714285714	140.799428571429	177.509	1684.49171428572	630.448285714285	419.5625	1213.07725	809.086571428572	1383.50742857143	1949.69775	395.889333333334	857.08	731.459499999999	1165.22066666667	919.170166666668	927.370666666668	455.366
103	130.083918482013	130.082977080656	130.094084240141	80.6	77.516	90.802	32	31	287.720571428571	237.693285714285	141.799857142857	245.888857142857	273.436571428571	720.874875	160.184857142857	616.166285714286	580.054857142857	668.018999999999	527.487714285714	958.048285714285	680.530571428572	1107.09942857143	860.047333333333	459.257142857143	222.578	91.8257142857142	131.616857142857	197.935428571428	249.97	171.408	145.900857142857	170.387714285714	695.834857142857	192.672	198.955714285714	1434.336	698.895714285714	389.749142857143	1188.65371428571	776.981000000001	1479.475875	1767.073	617.272857142857	1038.50542857143	1146.77973333333	1694.69457142857	1150.88228571429	1304.94542857143	629.494249999999
104	130.072932909456	130.071827236353	130.074038582559	337.6855	337.685	337.686	2	2	12.2331428571428	42.852	47.9937142857145	23.4665714285714	13.2637142857143	15.3042857142857	7.14099999999996	36.7302857142857	32.6491428571428	42.822	24.4834285714286	27.5477142857143	15.3042857142857	11.2231428571429	18.3651428571428	12.2331428571429	6.12200000000001	14.284	12.2382857142857	19.3854285714286	16.3245714285714	6.12171428571428	10.2114285714285	9.17485714285717	35.71	6.12085714285711	7.14100000000002	24.4868571428573	12.2434285714286	10.2016666666666	19.4017142857142	8.16114285714288	16.3245714285714	23.4665714285714	9.18149999999997	8.16266666666669	16.3245714285714	10.2028571428571	16.3245714285714	13.2544285714286	32.6491428571428
105	130.967338998476	130.965167750974	130.975664343538	1081.53	1073.26	1092.7	59	41	1637.02352941176	1228.77857142855	2116.49999999999	2062.44000000002	1133.43333333334	2413.69117647058	1158.72	1607.42647058823	695.754999999987	1422.89999999999	1203.27352941177	1177.42058823529	2272.84999999999	2240.93999999999	2185.85999999999	2049.3411764706	1460.63999999999	2382.71999999999	1269.89999999999	1609.55999999999	1079.16000000002	1268.87999999999	1407.59999999999	2154.23999999999	1288.71874999998	1228.08000000001	1299.2088235294	1533.06000000001	1405.30499999999	1666.67999999999	2512.60777777776	2110.1872	1498.22352941176	1578.96	1343.33999999999	1196.1294117647	1303.24944444444	2065.5	1243.07647058823	1227.76764705882	1236.54647058823
106	130.967552110987	130.96509269552	130.975101456104	1101.88	1095.71	1118.19	19	14	430.440000000003	584.460000000004	522.240000000004	546.720000000004	398.820000000003	583.054444444448	378.420000000003	428.866666666669	362.099999999994	315.523333333335	314.160000000002	250.920000000002	548.760000000004	617.772222222226	534.480000000004	578.340000000004	363.515555555558	607.561111111115	240.982222222218	378.420000000003	536.520000000004	323.692222222224	301.920000000002	621.522222222227	578.970000000003	334.560000000002	284.580000000002	422.740000000002	296.820000000002	382.500000000003	590.580000000004	297.840000000004	375.360000000003	610.980000000004	314.160000000002	310.080000000002	326.755555555557	354.373750000003	302.940000000002	269.280000000002	300.900000000002
107	130.99672537139	130.996555242908	131.000251991903	58.154	58.136	59.18	3	3	29.569125	102.025	121.414	139.759571428572	57.134	129.667	82.64025	36.7302857142857	29.5655	44.8965	197.935428571429	23.4485	105.089428571429	85.704	91.8257142857143	104.0655	13.26325	81.56	23.483	21.42525	204.057142857143	727.43825	849.898	343.836285714286	136.52925	262.20425	194.874571428571	66.3092857142857	41.83025	62.2897142857143	87.7445714285715	85.7219999999999	35.713125	121.40975	80.609625	59.1745	37.7452857142857	26.5274285714286	222.422285714286	46.9331428571429	40.84
108	130.996711654408	130.995934495369	130.999486955083	68.339	67.342	68.357	3	3	117.332857142857	112.231428571429	191.807	264.24475	89.7851428571428	178.4125	109.262285714286	77.5417142857142	42.8242500000001	38.7695	188.726428571428	36.7251428571429	98.9677142857144	123.45025	123.45025	116.410285714286	30.6085714285715	77.530857142857	23.4468571428571	38.7708571428572	363.476	734.64	821.30125	562.098714285714	187.732571428572	259.152571428572	222.251	72.43775	46.9331428571428	113.24775	145.89575	118.353142857143	46.9331428571429	126.409142857143	85.7040000000001	58.1562857142857	37.74925	49.99225	213.0755	46.96025	35.7100000000001
109	131.048465749821	131.044550430997	131.053201644147	197.421	194.83	197.949	10	10	84.6932000000001	90.8156000000001	108.2684	111.2236	77.5504000000001	139.7948	71.414	84.7762	2084.20116666667	1788.7612	884.5134	1371.104	124.4888	98.9594	113.3754	114.2624	186.5136	158.162	167.1488	183.852	99.9796	50.96	52.0302	122.448	99.9796	56.177	89.9008000000001	84.6932000000001	51.01	73.3824000000001	126.5048	91.818	69.3736	143.8764	65.2928	59.1716	31.6324	83.6728000000001	31.6324	42.8484	53.1128
110	131.054515717522	131.053509211956	131.056504610326	52.038	49.992	53.063	5	5	122.44	174.4485	94.9530000000001	42.852	131.623	150.136	113.257	311.150833333333	158.125833333333	211.209	311.187142857143	133.532666666667	142.74	117.332857142857	169.486	126.521333333333	487.639666666667	246.101166666667	166.314333333333	460.546166666666	62.2374285714286	40.8066666666667	51.0142857142857	76.5214285714286	90.7291428571428	28.5646666666666	39.7911428571429	115.292285714286	73.464	65.3653333333333	82.7010000000001	80.6063333333333	254.063	148.944333333333	72.4436666666667	92.8503333333333	218.341142857143	204.057142857143	417.296857142857	179.570285714286	86.6433333333333
111	131.052465859106	131.052465859106	131.052465859106	97.951	97.951	97.951	1	1	9.18245454545455	34.7078181818182	14.2838181818182	47.9741818181818	35.7095454545455	40.8109090909091	36.7101818181818	129.574636363636	70.3988181818183	47.9528181818182	7.14190909090909	80.6015454545454	28.5803636363636	24.4865454545455	31.6148333333333	22.458	104.067818181818	19.3748181818182	55.1241818181818	85.6570909090909	10.1981818181818	20.4054545454545	18.3645	7.14509090909091	4.08109090909091	18.3649090909091	12.237	28.5852	27.5473636363636	25.5068181818182	12.2367272727273	21.4161818181818	81.6218181818182	27.5743636363636	16.3243636363636	45.9368181818182	124.528727272727	91.8245454545454	11.223	74.5197272727273	43.8482727272727
112	131.128638928171	131.1263099835	131.13771870343	45.91	44.874	58.171	55	53	29.58725	67.3365	12.2434285714286	36.7302857142857	166.321125	238.76775	107.139375	154.192571428571	313.21675	403.012857142857	445.864857142857	316.2775	36.7302857142857	75.5011428571428	31.6288571428571	57.141	1386.55063636364	1687.44755555556	1153.997	930.392	18.3651428571429	173.448571428571	84.743	22.4651428571429	40.81	21.426	24.4834285714286	11.2231428571429	123.465375	10.20375	25.55	17.357	174.46275	253.022	87.7445714285715	158.13875	433.621428571429	148.169285714286	415.547	99.988	161.10075
113	132.04728303436	132.046251641775	132.050651421948	92.3465	91.817	92.855	4	4	25.50625	74.4782499999999	64.3230000000001	30.63	19.387125	88.8270000000001	51.0285714285715	25.5071428571429	13.26325	91.8225000000001	20.4057142857143	37.74925	83.67075	149.97675	137.649375	92.854125	42.8505	95.9068571428573	65.3440000000001	37.74925	35.7100000000001	19.372875	16.3222857142857	60.1578750000001	68.3567499999999	18.378	22.4651428571428	51.0142857142858	70.3972500000001	38.7708571428572	66.2756250000001	45.9128571428572	26.5265	187.864	66.3650000000001	45.91125	152.022571428572	12.2434285714286	34.69275	151.002285714286	37.74925
114	132.046582099067	132.046582099067	132.046582099067	220.377	220.377	220.377	1	1	19.3854285714286	26.5274285714286	22.4462857142857	17.34425	15.3042857142858	28.548	18.3625714285715	8.16228571428571	10.2028571428571	18.3645	17.34425	12.243	18.3651428571428	20.4057142857143	14.284	16.3245714285714	20.4028571428571	20.4057142857144	16.3245714285714	14.284	21.4260000000001	15.3042857142857	16.324	22.4305714285714	21.4095	23.451375	17.333625	15.3042857142857	17.34425	15.3042857142857	26.5051428571428	9.18257142857146	16.3245714285714	26.5274285714286	13.2414285714286	17.3448571428571	18.3651428571429	14.284	10.2025	16.314	15.3042857142857
115	132.049789684626	132.044519311792	132.056444127952	303.0165	298.943	304.022	8	8	398.885166666665	593.737000000004	739.741666666662	907.076333333335	431.601000000001	689.713142857143	502.003999999996	1310.15683333334	22.4656666666667	34.6913333333334	21.4060000000001	27.5489999999998	18.3630000000001	24.4868571428573	23.4638333333333	20.3866666666668	14.2846666666666	26.5026666666666	12.244	11.2346666666666	18.3629999999999	14.2963333333334	11.2218333333334	20.4066666666667	20.4033333333335	12.2439999999999	14.2963333333334	16.3253333333334	20.4066666666665	9.18149999999997	27.5715	15.3174999999999	14.2963333333334	21.4235000000001	9.17399999999998	10.2016666666666	13.2621666666666	13.2643333333334	12.2331428571429	18.366	16.3226666666666
116	132.054583062066	132.046763128774	132.056612906486	187.7	183.652	196.894	9	9	12.244	72.4318333333334	10.2033333333333	4.08066666666667	163.253333333333	11.2236666666667	176.488833333334	586.691666666668	39.7929999999999	8.16133333333335	13.2643333333333	42.8890000000001	2.04066666666667	8.16266666666669	14.2823333333334	4.08133333333334	215.466166666667	8.16133333333331	3.0605	235.697000000001	13.2643333333333	8.16266666666665	7.14816666666668	8.16266666666669	6.12100000000001	4.08066666666667	7.14233333333335	218.351333333333	9.18150000000001	74.4843333333335	11.2236666666667	40.8533333333332	854.879714285713	1.02033333333334	64.2810000000001	70.4030000000002	4.08066666666665	455.047428571428	52.0370000000001	4.08133333333332	6.12200000000001
117	132.100343400386	132.097473072522	132.109835707721	119.8885	115.278	125.502	134	73	282.5954	468.625	463.170800000001	478.4738	438.671666666666	583.583	434.6265	776.410250000001	1592.666	1533.43575	1139.65914285714	1638.65533333333	1147.41964285714	770.399500000001	666.1906	488.6758	548.8945	592.852399999999	629.49425	787.687	453.989	1030.840875	744.808571428571	601.918	643.777750000001	676.425750000001	546.873142857144	905.035666666667	804.9378	481.6288	633.57525	406.557000000001	1396.304	960.088857142857	467.312666666667	688.668749999998	1061.96871428571	1076.7664	633.627	1122.39085714286	533.721500000001
118	133.061141010436	133.058879267836	133.070168094359	51.018	49.98	58.148	19	17	76.5107142857143	75.5011428571429	60.2586666666667	39.7865	48.9737142857143	39.7911428571429	29.5882857142857	59.2373333333333	206.097714285714	182.609833333333	370.381	118.353142857143	88.6902857142857	75.5046666666667	71.4933333333333	74.4808571428572	265.274285714286	217.331	241.807714285714	185.882666666667	64.2705	24.484	37.7461666666667	54.1218333333333	62.2287142857143	26.5286666666667	14.2823333333333	24.484	51.0142857142857	43.8671666666667	52.088	35.7	79.5822857142857	78.562	41.8268333333334	60.1968571428572	110.178	47.9478333333333	326.453333333333	67.342	62.1851428571429
119	133.056502697515	133.056502697515	133.056502697515	302.005	302.005	302.005	1	1	18.3651428571428	37.7505714285717	14.284	28.5669999999999	22.4462857142857	25.5071428571428	45.9128571428571	126.604000000001	9.18899999999999	9.18257142857142	8.1554285714286	12.2434285714286	11.2231428571429	14.2840000000001	11.2231428571429	11.215875	9.18257142857142	15.2935714285714	27.5477142857145	13.2748571428572	14.284	17.3570000000001	25.507142857143	12.2434285714287	8.16228571428571	10.2028571428571	11.2310000000001	5.10142857142857	10.2028571428571	8.16228571428571	7.14700000000005	7.14699999999999	10.2114285714286	12.2434285714286	8.1554285714286	7.14100000000002	9.18128571428574	9.18257142857142	11.2137142857143	10.2028571428571	5.10142857142857
120	133.100143864783	133.100143864783	133.100143864783	384.63	384.63	384.63	1	1	18.351	34.6885000000001	31.6083749999999	61.26	23.4657499999999	37.7492499999999	23.4657499999999	55.1002500000001	9.18224999999997	11.215875	14.2846666666667	10.2025	40.8150000000001	58.1542499999998	35.7116666666669	33.6682499999999	37.7492500000002	65.2959999999998	36.756	58.1542499999998	56.1137499999998	63.2555000000003	56.1122222222223	81.6800000000001	55.0935000000002	40.8100000000002	28.5669999999999	58.1613749999997	21.4252499999999	21.4252499999999	33.6682500000001	38.7694999999999	49.9555	38.7695000000002	28.5670000000001	23.4657500000001	20.4074999999999	38.7695000000002	21.4106666666668	33.6682499999999	15.305625
121	133.104293892125	133.104145217851	133.104442566399	121.4225	118.362	124.483	2	1	25.5083333333333	41.7858333333333	43.9173333333333	53.0548571428571	60.2586666666665	64.3335	44.8946666666667	89.7893333333331	52.0285	75.4183333333333	14.2846666666666	64.281	59.1793333333333	60.1406666666667	65.3653333333333	38.7726666666667	81.6266666666667	65.3546666666665	27.5489999999999	73.536	62.2403333333333	18.348	29.5848333333333	84.6046666666665	70.334	21.4445	23.4906666666667	80.5348571428569	18.366	37.7505714285714	78.4886666666667	55.0889999999999	143.9845	69.3826666666665	15.305	24.484	20.4033333333333	126.500666666667	14.2846666666667	67.2822857142857	24.508
122	133.976815710447	133.97632285114	133.980642687098	1069.23	1069.18	1069.27	6	6	491.639999999991	734.399999999987	558.95999999999	627.303333333321	499.799999999991	578.33999999999	617.099999999989	465.119999999992	507.960000000005	487.559999999991	123.419999999998	492.659999999991	501.80199999999	629.340000000012	550.79999999999	627.299999999989	436.559999999992	569.15999999999	564.060000000011	598.739999999989	655.909999999987	432.479999999992	655.859999999988	587.578333333324	458.999999999992	428.399999999992	637.499999999989	433.186666666658	502.859999999991	551.81999999999	422.279999999992	505.919999999991	472.259999999992	424.129999999992	496.946666666659	545.69999999999	483.479999999991	471.239999999992	145.076666666669	527.35199999999	498.573333333324
123	134.045955460748	134.045192871094	134.050119738256	52.0345	49.997	53.058	8	8	127.520833333333	165.294	140.921	126.521333333333	4.08133333333333	195.904	3.061	6.127	72.4318333333334	136.724666666667	135.704333333333	71.36	189.596	156.111	177.683	212.2432	8.16114285714285	80.6853333333333	39.793	14.2996	154.070333333333	70.3915	95.9113333333333	177.538	192.8115	103.036833333333	120.399333333333	112.236666666667	167.334666666667	4.08466666666667	161.344333333333	5.09916666666667	3.0605	176.488833333333	164.273666666667	128.562	400.991	5.10083333333334	840.617333333334	302.9895	101.942857142857
124	135.099929401893	135.099929401893	135.099929401893	175.485	175.485	175.485	1	1	57.1853333333334	71.4816666666668	85.6940000000001	119.172857142857	49.9881666666665	83.6536666666668	55.0954285714285	127.416666666667	6.12200000000001	8.16228571428571	3.06049999999999	7.14116666666668	39.7929999999999	45.8625000000001	39.7864999999999	28.5693333333333	6.12171428571428	13.2643333333333	8.16266666666669	6.12200000000001	29.5751666666667	40.8133333333334	29.5882857142857	66.3758333333334	34.6913333333334	18.366	17.3448571428571	35.7408333333334	23.4638333333333	23.4665714285714	30.6100000000001	28.5693333333333	36.7320000000001	19.3863333333334	15.305	21.427	24.4879999999999	30.6099999999999	6.12085714285714	37.7461666666666	10.2033333333334
125	135.116138394674	135.11493700309	135.125569930573	614.203	606.063	623.34	23	13	83.6634285714279	927.744999999994	481.574857142853	944.172750000004	329.506142857146	723.357250000003	462.189428571425	596.867142857138	308.126285714288	503.000857142861	143.860285714287	347.673857142854	467.290857142853	501.910285714291	487.696571428567	245.888857142859	315.268285714283	86.724285714285	74.4808571428565	159.164571428573	261.418666666665	253.030857142859	82.6431428571422	342.831999999998	101.008285714286	54.0751428571424	74.4808571428565	204.057142857141	43.8722857142853	210.178857142859	48.9737142857139	278.537999999998	821.301250000004	431.58085714286	56.0685714285712	341.747857142855	255.071428571426	1753.88933333333	158.144285714287	114.255999999999	61.165714285714
126	135.126079277306	135.126079277306	135.126079277306	615.177	615.177	615.177	1	1	99.9845000000004	987.60199999999	570.319750000002	983.817500000008	386.674750000002	777.430499999992	587.736000000001	742.741999999993	348.688000000002	513.248625000001	138.754000000001	331.337500000003	555.016000000002	618.254666666668	591.745000000003	298.933250000001	362.188749999997	98.9642500000004	71.4174999999993	172.422250000001	349.139249999996	252.032625	85.7010000000004	428.557499999995	118.349000000001	44.8910000000002	79.589249999999	237.718250000001	40.8150000000001	265.257777777778	66.3162500000003	354.026750000001	1383.572	491.760500000002	58.1186249999995	344.844499999997	247.920750000001	892.718750000004	165.280500000001	116.294250000001	60.1578750000003
127	136.062036354449	136.062036354449	136.062036354449	58.154	58.154	58.154	1	1	18.3375	13.2665	13.26325	25.50625	11.22275	17.34425	5.10124999999999	24.486	53.99375	74.4782500000001	83.6604999999999	58.15425	18.3636	15.30375	11.22275	11.22275	33.66825	72.4377499999999	4.087	30.6075	20.405	6.1215	8.16200000000001	15.30375	13.247	2.041	2.0405	31.62775	5.10124999999999	19.4085	20.405	13.26325	35.70875	18.3645	3.06075	4.081	9.18224999999999	35.70875	14.2835	12.225	10.2175
128	136.061613318526	136.061613318526	136.061613318526	73.464	73.464	73.464	1	1	18.3651428571429	6.11325000000001	8.16228571428571	13.264875	7.142	7.137375	8.16199999999999	12.243	109.170571428572	145.921285714286	120.3895	123.454571428571	6.1215	6.1215	7.14175000000001	5.10125	13.2637142857143	10.2028571428571	12.2434285714286	12.2434285714286	6.12685714285714	9.18257142857142	6.12225	6.12149999999999	4.08114285714286	2.04057142857143	6.1215	10.19625	3.06075	8.16228571428571	5.10142857142857	1.02028571428571	12.2434285714286	5.10142857142857	6.12171428571428	3.06075	10.2028571428571	10.2028571428571	15.2925	10.2028571428571	6.12171428571429
129	136.075085648772	136.074793430797	136.075377866748	112.234	110.188	114.28	2	2	31.6303333333333	51.0083333333333	36.7302857142857	68.3591428571428	28.5693333333333	47.9556666666667	29.5606666666667	79.5729999999999	196.731333333333	224.473333333333	201.993	242.799666666666	44.8925714285714	49.9473333333333	46.9276666666666	31.6288571428571	108.155333333333	84.6738333333333	74.4843333333333	152.029666666667	60.1884285714285	87.7486666666667	94.984	120.261666666667	75.5046666666667	90.8096666666667	65.2266666666666	53.092	32.6826666666667	31.6288571428571	64.218	41.8268333333333	92.8503333333333	50.9666666666667	35.7116666666667	52.0345714285714	62.1938571428571	65.2434285714285	52.0285	69.3794285714285	41.8336666666667
130	137.058495876157	137.057515159624	137.063197135925	292.822	288.713	295.878	6	4	17.3388666666666	35.7093333333334	35.7075	34.6872857142856	30.6085714285714	43.8722857142857	29.5993333333333	47.9337333333333	698.608666666667	1197.0465	610.119466666668	938.63	36.7302857142857	35.7233333333333	40.8106666666667	38.7574666666666	72.4389333333332	72.4402857142857	60.2153999999999	90.8037333333332	28.568	36.7295999999999	26.5182666666667	33.6556	41.8317142857143	30.6085714285714	24.4864	28.5659999999999	15.31	20.4053333333333	32.6485333333333	21.4349999999999	39.7748	36.7296000000001	19.3850666666667	30.6079999999999	25.5071428571428	26.5367142857143	28.5562666666667	27.5472000000001	25.4966666666667
131	137.965937497805	137.96231765235	137.975434113823	1071.27	1070.22	1072.33	131	131	775.128750000007	995.519999999982	1124.04000000001	997.935714285727	752.759999999987	1111.79999999998	791.519999999986	907.669000000003	1031.94214285714	775.199999999986	1349.46000000001	760.919999999986	1122.20111111112	1093.43999999998	1115.88000000001	1043.46000000001	704.820000000007	1103.64000000001	914.940000000004	748.707142857129	1063.85999999998	810.899999999986	820.973333333318	930.97428571427	1142.39999999998	797.640000000008	772.139999999986	743.580000000007	780.299999999986	758.879999999986	1093.43999999998	739.499999999987	752.792857142843	979.200000000014	768.242222222209	817.909999999985	773.159999999986	706.86000000001	1353.99333333334	869.911111111115	855.779999999985
132	138.053617074887	138.050849259162	138.063039957019	57.122	54.067	59.186	27	27	8.15542857142857	4.08114285714286	7.141	9.18257142857142	5.10142857142857	7.148	9.18257142857142	7.141	14.272	5.10142857142857	9.18257142857142	8.15542857142857	8.16228571428572	8.16228571428571	9.18257142857142	7.142	34.6897142857143	11.231	97.0085714285714	44.8925714285714	9.18257142857142	8.16228571428572	4.08114285714286	10.2028571428571	9.16842857142857	1.02028571428571	3.06085714285714	8.16228571428572	6.12171428571428	9.198	15.3021428571429	9.18257142857142	34.6897142857143	18.3651428571428	6.12171428571429	5.10071428571428	21.426	79.5822857142857	45.9128571428571	20.4057142857143	20.42
133	138.053444801652	138.053073574634	138.05381602867	202.0185	202.007	202.03	2	2	8.16133333333331	13.2621666666666	16.3253333333333	21.4234999999999	29.5675714285714	43.8671666666665	37.7523333333332	58.1494999999998	25.5083333333333	43.8671666666665	12.244	18.3629999999999	21.408	39.7929999999999	31.6303333333333	34.6913333333332	38.7346666666666	41.8268333333334	24.4839999999999	52.0369999999999	10.1933333333334	29.5848333333332	33.6379999999999	11.2218333333333	13.2773333333333	22.4473333333333	16.3066666666666	76.5249999999998	57.1386666666665	34.6913333333332	21.4269999999999	18.366	310.181333333333	134.662	54.0776666666665	88.7689999999998	201.993	194.851833333334	137.7225	204.066666666666	54.0776666666665
134	138.091462003478	138.089454270066	138.100504979388	120.391	117.342	120.408	13	13	5.10166666666667	13.2525714285714	15.305	15.305	131.7305	169.367428571429	142.84	285.693333333333	3.0605	5.10142857142858	3.0605	3.06085714285714	20.3885714285714	52.0782857142857	19.4021666666667	36.726	81.6114285714286	89.785142857143	61.2171428571429	98.9561666666666	7.14233333333333	5.09666666666667	2.04066666666667	9.17485714285716	17.3286666666667	4.08066666666666	5.10142857142857	14.2706666666667	20.4066666666667	12.242	16.3093333333333	11.2328333333334	160.192333333333	90.8054285714287	33.6694285714286	52.037	101.013	125.624	44.8925714285714	121.300666666667	64.2704999999999
135	138.127918961412	138.125663411283	138.135690382613	363.2155	359.128	364.241	22	22	128.556	317.308857142859	320.369714285714	369.343428571428	207.118	319.349428571428	177.529714285714	590.745428571428	359.140571428571	324.450857142857	67.3388571428576	65.2434285714288	172.422250000001	129.558142857143	228.512000000001	229.556250000001	31.6022857142858	30.6085714285714	11.2231428571429	25.4892857142857	91.8257142857142	10.2028571428571	16.3245714285715	70.3997142857143	70.3972499999998	11.224125	8.16228571428571	168.347142857143	40.78	77.5417142857142	47.9534285714289	59.1817500000001	498.919714285714	176.509428571428	42.8460000000001	52.0345714285714	101.008285714286	237.726571428571	76.5214285714291	71.42	10.2025
136	138.978224223281	138.972205310134	138.987069830194	1070.26	1069.2	1072.36	104	104	1032.90499999998	1506.53999999997	853.740000000017	1262.78000000002	971.039999999983	898.620000000009	870.059999999984	995.519999999982	1169.94000000001	815.999999999985	1199.51999999998	1052.63999999998	1282.19166666664	1061.81999999998	1311.71999999998	1078.13999999998	1006.73999999998	1042.43999999998	781.320000000021	987.951666666648	1095.47999999998	673.199999999988	1162.38571428569	999.600000000004	1293.35999999998	1089.36000000002	1137.11499999998	974.100000000019	1083.23999999998	967.979999999983	1226.03999999998	815.999999999985	956.591999999981	1201.55999999998	1165.60888888887	1042.43999999998	1075.07999999998	975.119999999983	1167.76499999998	1221.29	917.999999999984
137	139.002414710499	139.000133472485	139.010643086535	90.813	83.66	93.874	23	21	94.8910000000001	109.163777777778	121.406444444444	110.256	85.7546666666667	121.499	94.8806666666667	48.976	1030.883	1183.58666666667	376.462	813.605333333334	125.487333333333	108.12	124.399333333333	113.257	81.6266666666666	122.506666666667	89.8382222222222	88.7690000000001	238.7268	343.590222222222	274.439777777778	328.296888888889	173.456666666667	179.676444444444	206.219555555556	64.281	66.3216666666666	90.8096666666667	139.770444444444	156.111	173.456666666667	91.88	89.8382222222222	83.6673333333333	438.743333333334	288.722888888889	349.745666666666	424.458666666667	84.6784444444445
138	139.043783043476	139.037367367403	139.046600787014	237.7415	235.675	238.743	8	8	282.619142857143	497.882	392.81	400.972285714286	297.673142857143	421.378	284.659714285714	272.416285714286	314.236999999999	269.317714285714	576.461428571428	228.544	412.541714285714	430.560571428571	406.073714285714	430.198857142857	258.934857142857	432.601142857143	335.674	278.538	430.560571428571	358.864	321.39	393.830285714286	438.009	298.173714285714	320.145428571429	307.106	325.471142857143	345.6105	465.968625000001	288.498285714286	242.998	424.438857142857	354.02675	289.558285714286	271.396	292.781	625.435142857143	305.065428571428	324.450857142857
139	139.988885907611	139.984483406894	139.99776585599	1070.23	1069.16	1083.53	126	123	1230.08666666664	1648.31999999997	1368.83999999998	1312.73999999998	1084.25999999998	1459.61999999997	1201.55999999998	1085.27999999998	1495.31999999997	1245.41999999998	1194.41999999998	1257.65999999998	1373.56799999997	1739.09999999997	1421.87999999997	1448.39999999997	1178.09999999998	1364.75999999998	1081.20000000002	1150.39666666664	1839.05999999997	1089.35999999998	1101.09999999998	1334.01666666664	1336.19999999998	1138.31999999998	1163.82000000001	1189.32000000003	1203.59999999998	1119.95999999998	1242.35999999998	1128.11999999998	1187.17666666664	1198.49999999998	1098.48199999998	1125.05999999998	1260.71999999998	1093.44000000002	1670.42500000003	1275.50285714283	1276.01999999998
140	140.954231021857	140.950249658872	140.963281186751	1072.29	1071.22	1081.4	143	142	1102.12142857144	2103.24000000001	1685.04000000002	2069.56700000001	1361.70000000001	1664.63999999997	1079.15999999998	1427.35800000001	1896.32124999999	1078.14000000002	2464.32	1609.26416666667	1590.36428571431	2596.91999999999	1683.00000000002	1596.49285714288	1010.81999999998	1706.46000000002	1231.13999999998	1198.94749999998	1755.41999999997	1311.71999999998	1563.01181818182	1216.85999999998	1491.23999999997	911.880000000018	1424.45000000001	1202.58000000001	1247.46000000001	1330.08000000001	1670.76000000001	1127.10000000002	1189.75625000001	1504.50000000002	1098.01999999998	1362.16222222223	1075.07999999998	1327.02000000001	3129.73409090907	1389.20000000001	1227.59374999998
141	140.964674005276	140.961406577223	140.964786634869	42.855	42.844	43.852	3	3	255.041666666666	537.690571428571	476.473428571429	515.244285714286	250.990285714286	340.775428571428	305.022714285714	199.985333333333	881.8675	1158.125625	858.030250000001	516.264571428571	315.268285714286	309.146571428571	365.262285714286	274.469666666667	214.26	278.551	162.225428571429	210.178857142857	356.079714285714	126.515428571429	183.78	224.436666666667	309.146571428571	112.231428571429	180.590571428571	244.868571428572	179.570285714286	257.076	237.931833333333	181.767666666667	170.363857142857	182.639666666667	124.474857142857	135.698	151.002285714286	196.256	319.617714285714	154.063142857143	100.9965
142	140.993456028376	140.989133498733	141.002454460511	1070.21	1069.16	1085.58	95	90	1658.16499999997	2234.81999999996	1292.33999999998	1808.19100000001	1558.55999999997	1749.29999999997	1569.77999999997	1432.07999999997	1335.17999999998	1362.71999999998	2174.63999999996	1057.73999999998	1433.39833333331	2136.89999999996	1392.29999999998	1407.59999999997	1574.87999999997	1483.08000000001	1382.10000000002	1568.75999999997	2146.07999999996	1194.41999999998	1309.67999999998	1173.39428571427	1263.80166666664	1220.93999999998	1542.23999999997	1405.55999999997	1356.59999999998	1421.87999999997	1251.53999999998	1606.49999999997	1447.37999999997	1285.19999999998	1183.30333333331	1263.77999999998	1403.51999999997	1080.17999999998	1358.81666666669	1307.81999999997	1524.89999999997
143	141.017897848205	141.017897848205	141.017897848205	60.2	60.2	60.2	1	1	197.80725	252.00175	298.969875	370.381	80.59975	411.149555555555	111.220875	102.025	205.81275	145.89575	889.633777777777	157.1185	404.019	256.103666666667	324.430666666667	410.19075	147.93625	330.318	228.536	115.302375	210.1715	123.374625	142.846666666667	215.266888888889	237.5435	147.93625	128.562	113.24775	161.1995	120.478	222.44175	113.24775	129.57175	285.67	174.46275	141.81475	134.673	190.78675	1433.56833333333	87.892	155.192
144	141.016509121236	141.016509121236	141.016509121236	70.397	70.397	70.397	1	1	276.497428571428	428.16	457.088	316.244285714285	211.199142857143	370.052571428571	166.450166666667	134.684	250.779428571428	269.355428571428	751.985666666667	224.462857142857	447.853166666666	320.369714285714	440.763428571428	352.977666666666	287.720571428571	450.966285714286	288.740857142857	289.761142857143	433.924999999999	240.787428571428	220.350857142857	245.900333333333	444.844571428571	216.300571428571	318.084	223.411285714286	270.375714285714	246.909142857143	394.850571428571	236.673142857143	155.083428571428	440.454857142857	291.760857142857	234.665714285714	164.243	242.828	1213.205	175.489142857143	256.091714285714
145	141.9576840102	141.95411636945	141.967287658723	1077.36	1072.25	1084.6	165	139	8976.93863636365	12890.1321739131	15138.4261538461	13289.1221739131	8080.31900000003	8586.86636363638	9006.35739130436	4393.14000000003	8035.05909090911	8584.32000000001	7771.78181818183	7581.66000000003	13504.1941666667	12434.8199999999	14622.72	13621.7839130435	8257.0768	13892.4	7880.51999999999	8353.79999999994	12462.3459999999	3677.10000000005	8874.72130434784	15553.74375	8830.14000000001	8192.20909090911	9560.32812499996	9073.92000000002	8694.97041666667	7727.51999999995	14478.6920833333	8126.34000000005	3812.76000000005	14251.3888	7991.69999999994	7972.65695652175	8889.46666666665	8268.12000000001	7827.00695652174	8607.66666666667	8785.12888888888
146	141.95834107804	141.955707034194	141.968200398974	1102.87	1091.71	1111.14	118	87	2793.78	3402.72	2473.50000000003	1989.74285714288	1569.78000000001	2333.76000000002	930.239999999983	1403.52000000001	1350.09250000001	1520.64125000001	1422.90000000001	1374.96000000001	2799.90000000002	1626.49333333336	1973.69999999996	2845.27363636358	1445.06875000001	5171.32058823527	1470.81714285712	1448.40000000001	1895.15999999997	1413.72000000001	1547.34000000002	2080.79999999996	1870.68000000004	1216.86000000002	1767.66000000001	1324.08000000002	1435.14000000001	1353.54000000001	6461.65523809526	1550.40000000002	1225.01999999998	1986.96000000004	788.459999999986	1290.30000000001	1328.64625000001	1491.24000000002	1552.44000000002	1800.30000000001	1306.62000000001
147	141.958891746862	141.955623743315	141.968733232871	1123.23	1112	1136.61	165	103	962.880000000019	2131.36615384615	3614.88000000003	1432.07999999997	855.779999999985	1468.80000000002	706.201999999986	1101.95555555556	1076.09999999998	1218.90000000001	4663.94366666665	941.324999999984	1859.46000000002	1516.55625000001	1933.92000000001	1461.66000000001	5220.76138888889	1945.14000000001	626.279999999989	1221.96000000001	1740.11999999997	989.399999999982	1438.20000000001	2317.97222222224	1926.83666666663	2050.20000000002	1277.03999999998	1278.43111111112	5330.71511627908	1131.17999999998	1230.11999999998	1230.305	658.920000000013	1588.3214285714	1115.05333333331	1256.64	919.037777777785	674.219999999988	1288.6422222222	2281.73999999999	1035.29999999998
148	141.958934220692	141.956251700426	141.96927665815	1148.835	1137.51	1164.12	142	88	799.638750000007	964.059999999982	1908.42	1276.80700000001	606.900000000009	1186.25999999998	593.640000000008	647.924999999989	623.983749999988	623.219999999989	829.260000000006	598.740000000006	949.619999999983	1007.12857142858	1033.25999999998	800.700000000016	640.559999999989	1696.25999999997	712.979999999987	957.780000000001	2042.03999999999	570.180000000008	2304.18000000001	1708.5	958.799999999983	1697.50714285715	1535.09999999999	1203.5625	670.961250000006	635.459999999989	1039.38000000001	755.819999999987	734.278750000007	1830.9	686.459999999988	1236.02733333333	670.961249999987	1018.97999999998	783.359999999986	703.800000000007	617.099999999989
149	141.958593075992	141.955615918751	141.968569453459	1169.15	1164.49	1169.29	29	29	377.399999999993	0	750.719999999987	545.69999999999	304.704999999994	833.536000000019	0	0	0	356.999999999994	466.139999999992	437.580000000009	647.242499999987	0	591.004999999988	763.979999999986	463.836666666675	772.139999999986	0	0	0	0	0	1047.54000000001	755.355999999988	366.054999999993	376.474999999994	506.939999999991	384.539999999993	0	597.719999999989	344.759999999994	0	647.699999999988	0	0	391.680000000011	344.759999999994	0	350.717499999993	0
150	142.010466956197	142.010466956197	142.010466956197	131.607	131.607	131.607	1	1	210.2024	330.5448	358.1604	330.9336	175.4744	437.74	199.9592	179.5552	147.929	249.940833333333	312.8944	166.2926	420.4048	362.242	370.3326	367.272	183.636	393.7972	258.656666666666	226.4844	371.4256	202.0392	210.2024	487.241333333332	444.8944	220.3632	207.1006	237.7532	241.8348	205.8784	399.5264	227.237	204.618	405.0194	178.535	177.5496	159.983	183.672	211.2228	175.5088	183.888
151	142.962683453738	142.96142335199	142.963336673546	1075.9	1075.37	1077.4	4	4	1125.6405263158	1649.17052631578	1966.56000000001	1782.96000000001	1156.25631578948	1774.6952631579	1114.4147368421	1010.32105263158	1060.32684210526	1123.02000000001	1096.0452631579	1112.24578947369	1788.98263157896	1690.13999999999	1887.00000000001	1875.72736842106	1070.53210526316	1673.82000000001	1158.71999999999	1085.27999999999	1675.70421052632	1049.57999999999	1156.68000000001	1831.92000000001	1777.86000000001	1167.90000000001	1100.12736842106	1198.50000000001	1114.41473684211	1106.69999999999	1700.34000000001	1116.90000000001	1098.08631578947	1871.6452631579	1089.35999999999	1026.6494736842	1028.69052631579	1226.04000000001	1031.75210526315	1174.62578947369	1025.10000000001
152	142.992544054472	142.991808405182	142.993133763295	1069.22	1069.19	1069.23	4	4	811.203333333318	1163.81999999998	733.379999999987	772.139999999986	687.479999999988	825.179999999985	741.539999999987	595.679999999989	655.859999999988	642.599999999989	977.159999999983	613.019999999989	853.09166666665	1231.13999999998	863.939999999985	758.879999999986	811.919999999986	680.339999999988	688.499999999988	651.779999999988	1124.03999999998	636.479999999989	742.559999999987	771.896666666654	744.794999999986	642.599999999989	648.719999999988	750.720000000015	688.499999999988	623.219999999989	719.099999999987	772.139999999986	613.019999999989	725.383333333319	649.48399999999	618.119999999989	633.419999999989	643.619999999989	760.367999999985	648.79333333332	657.899999999988
153	142.990839639053	142.989107459641	142.995506286621	157.114	154.047	157.131	4	4	123.350857142857	197.935428571428	157.124	181.458285714286	129.576285714286	189.773142857143	120.292571428572	130.688	123.454571428571	129.576285714286	230.584571428572	102.014285714286	198.927857142858	177.529714285714	196.887571428572	189.773142857144	111.307166666667	173.594285714286	159.164571428571	134.583428571429	188.594285714286	147.941428571429	149.982000000001	174.468857142857	184.645857142857	154.063142857143	125.583	104.069142857143	143.860285714286	142.84	182.784571428571	127.535714285714	102.028571428571	194.748375	151.002285714286	137.738571428572	153.042857142857	127.535714285714	219.361428571429	115.276142857143	121.414
154	143.037215980888	143.034260999091	143.040170962685	147.4275	145.886	148.969	2	2	94.8786	160.0144	198.965	149.9645	105.077166666666	146.9376	147.048	90.7978	98.9594	118.339333333333	164.2522	108.1624	174.477	179.5904	180.599	184.680333333333	88.7748000000001	186.690499999999	109.1614	93.8768000000001	161.212666666666	117.323	145.883833333333	137.754	132.652	118.3432	122.424	106.114666666666	117.338333333333	137.61	177.5148	126.521333333333	92.8382	130.6112	117.346	130.581333333333	121.419666666666	106.097333333333	158.131	139.785666666666	125.378
155	143.960009338787	143.95430389526	143.969898598197	1072.25	1069.16	1089.64	188	144	1729.22399999997	2464.31999999996	3389.45999999994	2322.54000000002	1358.64000000003	2169.53999999996	1261.73999999998	1271.45624999998	1909.43999999997	1988.99999999996	1884.96000000003	1865.58666666664	2514.32166666662	2289.90000000003	1683.00000000003	3361.91999999994	1068.95999999998	1693.20000000003	2234.82000000001	1305.68999999997	2552.03999999995	3176.27999999994	1956.49166666663	1656.47999999997	3031.25199999994	1869.66000000004	2703.80799999996	1283.16000000002	1821.71999999997	1534.07999999997	2015.52000000001	1282.13999999998	1535.20714285711	2083.85999999996	1834.0183333333	1923.7983333333	1861.49999999997	1326.00000000003	2248.07999999996	1849.2166666667	1825.87166666664
156	143.959798786103	143.956465355356	143.969164831631	1129.5	1116.13	1145.75	165	122	11433.9768421052	4828.57687499998	11224.3453658536	11460.3997560976	1781.94000000002	17132.7747619048	9514.55999999996	1414.74000000003	11175.2523076923	2162.40000000002	21080.34	10661.04	16166.6259322034	17076.7770967742	13273.26	3636.20833333333	12344.8829032258	10830.5665	13505.82	6065.95000000003	11218.98	11024.0814814815	2476.56000000001	4728.71999999998	10879.32	9902.14208333334	8749.55999999999	2323.79600000001	13187.6693548387	8131.44358974363	13421.2180392157	1578.95999999997	2190.96000000001	5221.01263157897	10036.8095833333	10811.8869090909	1222.97999999998	1612.62000000002	27230.9957746479	8181.6075	10128.4904
157	143.95962912868	143.956089295555	143.969005780157	1161.42	1146.75	1169.22	119	77	1974.72000000002	2620.22500000003	2655.25000000002	2634.66000000003	1969.99125000002	2289.02142857146	2525.72909090909	2083.62777777779	2163.42000000002	1706.46000000003	4516.56000000002	1513.67999999997	2619.36000000003	2626.65500000002	2040.00000000004	2626.50000000003	1714.97857142859	2326.62000000003	1937.99999999997	1943.10000000002	2824.37999999995	1782.96000000002	2078.76000000002	2889.66000000002	2246.04000000003	2078.25000000002	1969.99125000002	1915.86500000002	1954.32000000002	1844.15999999997	2253.27142857146	1465.73999999997	1877.82000000002	2649.96000000003	2280.72000000002	1792.14000000003	1769.70000000002	3429.23999999999	3717.35000000003	2067.01000000002	1356.19400000003
158	143.960488424136	143.956100693778	143.969351350321	1105.01	1090.66	1115.14	75	64	1585.61300000001	2565.29999999995	2135.88000000001	1224.00000000002	1674.84000000001	2347.02000000001	1564.68000000001	1545.29999999997	1695.72999999997	2040.79727272728	2134.86000000003	1597.32000000001	2118.57500000001	2247.22100000001	1214.82000000002	1882.92	1514.14300000001	1925.39285714288	1538.16	1644.24000000001	2411.28000000001	1759.50000000001	1532.04000000001	2358.24000000001	2390.88000000001	936.360000000018	1673.41900000001	2902.92000000002	1678.92000000001	1296.42000000001	2390.96909090909	1743.18	2012.21181818182	2123.64000000001	949.620000000025	1652.40000000001	4398.75964285717	1211.41428571426	3214.02000000001	1892.09999999997	1624.86000000001
159	143.958122952868	143.957343057948	143.964029081017	96.4225	95.893	97.945	8	8	1599.70844444444	2149.84233333333	1700.965125	2003.202	1213.17633333333	1867.20577777778	1352.078	695.791555555556	1624.37066666667	1558.049	3539.15088888889	1291.60133333333	2343.9864	1830.478	2044.43166666667	2478.54654545455	1433.41222222222	2265.91355555556	1793.746	1456.084	2236.388	1517.264	1692.733	2358.489	2329.16733333333	1694.58911111111	1982.016	1214.85777777778	1635.41622222222	1515.03	2259.58133333333	1574.20288888889	580.190333333334	1414.85444444444	1408.92688888889	1198.76111111111	514.269	664.237000000001	3065.08133333334	519.689	1347.99933333333
160	144.070273953988	144.068568485281	144.071979422694	265.782	265.269	266.295	2	2	11.2233	11.2222	8.16800000000002	11.2224444444445	12.244	15.3133333333333	17.3451	40.8119999999999	576.1305	702.9178	344.252999999998	798.873545454547	14.2753333333333	10.203	10.2033333333333	12.2364	12.2364	11.2236666666667	16.3248	18.3744	8.16177777777779	11.2222	11.2233	11.2166999999999	13.2639	6.12600000000001	7.14210000000002	6.12199999999999	8.16239999999998	8.16639999999998	6.1254	5.10400000000001	15.3045	10.203	6.1254	15.3045	16.3253333333333	9.18299999999999	12.244	14.2758	16.3344
161	144.977497720609	144.977497720609	144.977497720609	1069.2	1069.2	1069.2	1	1	466.139999999992	818.039999999985	483.479999999991	532.722499999989	435.539999999992	620.159999999989	441.659999999992	413.909999999992	483.479999999991	512.039999999991	741.539999999987	438.599999999992	541.61999999999	758.879999999986	564.05999999999	507.959999999991	438.599999999992	492.659999999991	426.359999999992	440.639999999992	798.659999999986	405.959999999993	446.613999999991	486.364999999992	487.559999999991	450.839999999992	458.892499999993	394.739999999993	421.259999999992	416.159999999993	472.259999999992	370.259999999993	331.499999999994	450.922499999991	496.539999999992	441.659999999992	403.919999999993	380.459999999993	678.299999999988	382.414999999992	462.965999999991
162	145.053416373962	145.048531102338	145.058302031472	112.741	110.176	113.271	6	6	10.2016666666667	12.244	12.2434285714286	19.3854285714286	21.427	32.6506666666667	27.522	53.0573333333333	29.5751666666667	14.2846666666667	11.2215714285714	25.5041666666666	12.2417142857143	22.4253333333333	20.4066666666667	19.3854285714286	28.5646666666666	11.2218333333334	13.2643333333333	18.363	17.3448571428571	17.3456666666667	8.16933333333333	14.272	15.3025	22.4473333333333	18.348	56.1628571428571	13.2643333333333	15.3042857142857	15.29	17.3456666666667	52.037	14.272	12.242	28.568	50.9714285714285	31.6022857142857	17.3456666666667	29.5882857142857	40.8066666666666
163	145.055000242312	145.052467125689	145.057533358935	57.1275	56.095	58.16	2	2	292.5965	246.909142857143	61.26	9.18257142857143	185.6855	65.3531428571429	192.672	156.103714285714	158.041875	26.5274285714286	420.298857142857	164.128	89.7851428571429	41.8317142857143	56.1157142857143	7.142	51.0142857142857	16.3382857142857	22.4651428571429	39.793	4.08114285714286	119.373428571429	22.4462857142857	41.8434285714286	121.246125	62.2374285714286	47.9534285714286	151.002285714286	20.4057142857143	109.338714285714	61.2171428571428	151.002285714286	66.3185714285715	59.1682857142857	112.231428571429	85.704	49.994	170.387714285714	294.862571428572	33.6411428571429	22.4656666666667
164	145.934152957187	145.928348602677	145.940916183147	1077.365	1072.24	1079.41	16	12	426.174000000011	1940.28733333333	1865.57999999999	2200.14000000002	1631.97937499999	1830.05533333333	1618.77733333333	1372.92	1705.53399999999	1427.99999999999	1696.27875000002	1602.41999999999	1962.66187499999	1916.57999999999	2046.11999999999	1995.12000000002	587.51999999999	2026.73999999999	1419.84	1574.88	2026.02333333333	1601.4	1627.92	1621.8	2279.69999999999	1449.42000000001	1815.69187499999	1884.96000000002	1383.96749999999	1519.8	1808.62133333333	1733.99999999999	1395.25133333333	1932.04312500002	1556.51666666666	1885.76347826087	1666.74866666666	1652.40000000002	1515.68999999999	1409.48312499999	1467.84
165	145.929546889998	145.929546889998	145.929546889998	1099.86	1099.86	1099.86	2	2	383.520000000007	440.639999999992	493.68000000001	364.14000000001	301.920000000006	277.440000000007	232.559999999996	331.500000000009	411.059999999993	360.766000000009	307.020000000008	444.720000000009	532.44000000001	428.217999999992	483.480000000009	476.340000000013	295.800000000008	326.018000000008	384.539999999993	346.799999999994	311.100000000008	412.079999999993	285.599999999995	346.800000000009	283.560000000008	343.740000000009	410.84400000001	428.218000000011	408.000000000008	302.939999999995	301.920000000008	289.680000000008	193.799999999997	392.700000000011	359.039999999994	314.159999999994	389.38200000001	336.600000000009	466.139999999992	460.020000000009	337.619999999994
166	145.940470523971	145.940470523971	145.940470523971	1090.64	1090.64	1090.64	1	1	337.620000000009	505.920000000014	468.180000000013	509.999999999991	379.44000000001	502.86000000001	421.260000000011	495.72000000001	435.540000000012	420.240000000011	410.039999999993	445.740000000012	437.580000000012	482.384000000012	522.240000000014	432.479999999992	396.406666666674	486.540000000013	377.118000000009	370.26000000001	548.63500000001	417.180000000011	473.280000000009	451.860000000009	473.280000000013	428.217999999992	471.240000000013	452.879999999992	354.96000000001	397.800000000011	411.060000000011	381.48000000001	370.26000000001	468.179999999992	421.260000000011	452.880000000012	406.980000000011	398.819999999993	414.93200000001	389.64000000001	452.746000000011
167	145.954670866921	145.941021040965	145.964686601188	1070.205	1069.16	1081.45	94	91	1432.37666666664	2081.81999999996	1579.97999999997	1463.50399999997	1462.67999999997	1500.41999999997	1546.31999999997	1486.13999999997	1610.57999999997	1821.71999999997	1721.75999999997	1551.41999999997	1696.9883333333	876.179999999984	1558.55999999997	1598.33999999997	1553.45999999997	1549.37999999997	1767.66000000002	1415.75999999997	2076.71999999996	1422.89999999997	1681.97999999997	1587.58166666664	1223.95666666664	1521.83999999997	1537.13999999997	1458.59999999997	1584.05999999997	1396.37999999998	1498.37999999997	1664.64000000001	1360.67999999998	1505.58571428569	1644.60833333331	1586.09999999997	1415.75999999997	1357.61999999998	1689.36599999997	1568.76999999997	1638.7533333333
168	145.95308105044	145.952008075744	145.962794594517	1146.75	1136.79	1154.88	20	14	1256.64583333333	1412.15272727273	1552.44	1554.22916666667	1158.72	1374.96	648.720000000009	1195.4825	1219.98636363637	1404.54	2601	1079.16	1621.8	1550.39999999997	1626.1875	1446.52083333333	1243.38	1693.2	1091.4	1156.67999999998	1521.84	451.723999999991	838.439999999985	1434.12	3549.77965517243	1137.3	1178.1	1202.58	1037.16666666667	682.379999999988	1731.96	1177.08	1141.38	1612.62	1169.93999999998	1185.23999999998	1133.22	1191.36	2463.29999999996	1184.22	1153.62
169	145.953439145636	145.952286336432	145.962651337933	1118.225	1109.02	1123.31	10	8	765.937499999985	966.96000000001	981.239999999983	1213.79999999998	762.959999999986	906.869999999983	749.597500000007	733.132500000006	867.000000000009	901.679999999984	1820.88874999997	873.068749999985	940.571249999982	934.443750000008	1110.09874999998	1010.81999999998	742.559999999987	1008.99499999998	839.460000000008	772.140000000008	1005.72000000001	702.779999999987	814.980000000008	1013.87999999998	908.912500000008	680.339999999988	826.199999999985	702.620000000006	672.179999999988	557.940000000011	658.920000000013	837.419999999985	790.500000000008	1081.50374999998	611.728750000005	779.280000000008	748.781249999987	714.874999999986	1700.38125000002	679.319999999988	779.280000000008
170	145.95285258823	145.952206148249	145.961301054418	1162.1	1158.34	1165.16	7	6	945.54000000001	1207.21875000001	1172.39500000001	1035.30000000001	962.88000000001	1192.82000000001	635.459999999989	943.635000000008	828.240000000012	784.380000000008	1761.54000000002	938.400000000009	1220.39375000001	901.92142857144	1166.26750000001	1260.72000000001	821.085000000007	1107.72000000001	787.439999999986	718.08000000001	1098.54000000002	931.260000000009	771.120000000011	1221.96000000001	1135.90625000001	790.500000000008	912.900000000009	923.210000000008	905.760000000009	753.780000000011	1102.95000000001	890.460000000009	800.80000000001	1188.30000000001	797.640000000011	796.620000000011	902.700000000009	928.200000000009	1623.05000000002	812.940000000008	809.764285714298
171	145.952940376587	145.950274893486	145.962914159151	1130.945	1127.37	1132.69	6	6	810.899999999986	838.592857142868	1125.41749999998	1059.77999999998	785.399999999986	1074.06000000001	759.900000000008	773.160000000008	777.307142857153	1116.90000000001	1707.42499999997	753.779999999987	966.959999999983	1093.44000000001	1083.23999999998	963.899999999983	798.660000000008	1069.97999999998	843.540000000008	793.560000000008	1212.78000000001	914.940000000006	577.631250000007	1002.86750000001	1101.60000000001	830.276249999984	804.779999999986	738.479999999987	783.298750000007	522.239999999991	1116.90000000001	914.940000000009	728.28000000001	1135.25999999998	779.280000000008	845.580000000008	926.160000000009	823.139999999985	1779.90000000002	731.214999999986	739.50000000001
172	145.953996413413	145.952107401392	145.957275219178	104.048	92.843	108.152	9	8	1120.823	1410.52842857143	1413.16166666667	1204.93493333333	1042.71253333333	1234.52266666667	822.763399999999	696.568933333333	1258.50371428571	1254.928	2800.632	1326.34666666667	1775.96	1636.7216	1818.1152	1742.1642	1123.3136	2077.4684	1406.94773333333	1098.3964	1769.1424	1007.97171428571	1197.40173333333	1704.8656	1781.41885714286	1008.04228571429	1265.65453333333	778.768666666666	1397.2014	1282.4752	1716.89413333333	1319.70746666667	762.153428571429	1917.09245454545	1138.6176	1097.21666666667	804.2328	798.921	2644.5312	676.436799999999	1151.50473333333
173	145.959192857448	145.956855057604	145.961530657293	35.7045	35.702	35.707	2	2	2389.47053846154	3447.48973076923	3252.61830769231	3402.98815384615	2473.68653846154	3156.4065	2378.24757692308	2343.60646153846	2386.98	2404.25307692308	4245.28	2444.65723076923	3292.133	3255.67911538462	3206.70619230769	3235.39569230769	2422.59134615385	3325.05742307692	2571.17538461538	2406.36146153846	3120.37396153846	2331.36830769231	2487.88523076923	3175.07784615385	3220.98996153846	2372.16215384615	2497.71323076923	2496.04892307692	2500.77415384615	2393.55161538462	3187.32107692308	2414.97726923077	2460.33276923077	3145.49003846154	2452.72723076923	2351.80923076923	2443.53738461538	2452.72361538462	3990.42338461538	2384.9085	2421.09888461538
174	146.060953449401	146.060953449401	146.060953449401	92.854	92.854	92.854	1	1	118.349	361.1685	412.484	168.465	414.2215	430.862	361.1685	585.623499999999	331.58125	341.78375	31.631625	474.474375	539.088	728.458499999999	614.833875	493.801	287.7105	587.663999999999	356.329	259.1435	172.443375	34.66725	42.8505	64.283625	257.103	108.1465	67.3860000000001	398.19	380.55325	345.855333333333	389.49675	298.93325	1101.06	873.976000000001	365.47325	593.7855	1154.89155555556	1216.138	149.97675	887.593333333333	388.71525
175	146.062523442438	146.058501429955	146.072492765504	143.843	138.761	144.894	52	52	357.350000000001	651.962571428571	497.882	453.323999999999	315.268285714286	378.526	276.923285714285	603.642666666666	1452.79644444444	1543.584	1386.27707142857	1369.1755	429.540285714286	741.124571428571	408.114285714286	287.720571428571	312.207428571428	327.511714285714	236.706285714286	347.868714285715	278.772	87.7445714285714	85.704	169.367428571428	365.262285714287	139.779142857143	64.224	588.704857142857	249.97	284.420571428571	321.345	106.109714285714	1469.279625	924.346500000001	258.132285714286	460.148857142857	1210.05428571429	1264.335	1118.194	1312.14866666667	1389.75075
176	146.060111358102	146.057883517377	146.069119333162	156.117	154.047	157.131	15	15	23.4468571428571	32.6491428571428	14.284	23.4468571428571	40.81	32.649142857143	30.58875	58.1562857142859	881.526857142857	868.263142857146	334.653714285715	736.646285714288	32.6445714285715	58.1562857142857	43.866142857143	25.5071428571428	63.3108571428574	64.3229999999999	54.075142857143	79.5822857142857	25.4857142857143	78.562	76.4718750000001	51.0142857142859	90.8054285714285	52.0345714285714	69.4280000000002	47.9534285714285	116.312571428571	22.4462857142858	104.142	26.5265	180.590571428571	220.227428571429	125.389714285715	168.347142857143	285.67	134.673	95.9068571428575	294.85225	89.7851428571428
177	146.062533837482	146.061270424352	146.072386895226	60.183	59.174	60.205	7	7	30.58	78.5656666666667	142.846666666667	124.480666666667	107.135	182.639666666667	45.915	206.107333333333	77.4114285714285	97.9519999999999	42.847	43.8671666666667	170.395666666667	174.477	175.468666666667	156.111	83.6536666666667	128.436	101.112	143.867	64.281	30.61	26.5286666666667	37.7461666666666	65.2373333333333	14.2828	21.427	214.27	85.708	99.0531666666666	89.7893333333333	85.6939999999999	328.547333333333	273.404666666666	70.4075999999999	182.639666666667	221.412333333333	122.44	31.6303333333333	200.181333333333	48.0058
178	146.063331281635	146.061000315348	146.071432308275	72.448	72.443	74.466	3	3	55.0908	175.2852	153.040909090909	90.8042727272727	188.737	129.447636363636	362.2065	126.5048	86.717	94.9902	84.6826363636364	169.3698	188.7555	436.676727272727	305.061545454545	216.3036	66.3195	197.9382	88.7574	84.6849	52.0659	52.0353	41.8311818181818	36.7298181818182	68.3601	32.6464	26.5152727272727	141.742090909091	52.0302	88.7574	162.223363636364	64.2788999999999	270.3795	235.6893	68.3601	143.8482	237.723545454545	700.552636363636	87.7043636363637	174.4542	86.7255
179	146.063471446504	146.061086969584	146.072101903224	91.8365	82.634	99.996	42	39	204.05	362.18875	427.519666666667	175.5905	417.333375000001	366.539	324.55875	548.8945	367.28	365.2495	36.729	519.30725	538.758	763.1844	628.114666666666	509.167125	236.698	598.88675	392.064	216.293	175.497333333333	38.7473333333334	48.972	66.2756250000001	263.2245	91.8899999999999	58.197	329.54075	409.12025	333.612666666667	398.673375000001	300.97375	1178.331	932.505	419.631	697.907999999999	1079.51266666667	1262.01488888889	893.281090909091	772.308222222222	353.0065
180	146.165560190087	146.161451268552	146.173898542132	43.876	42.833	46.942	87	87	912.178	1424.3388	1394.7501	1970.1993	1335.47088888889	2322.9954	1916.9558	2375.6343	64.232	86.72125	17.3437777777778	152.013111111111	2077.27527272727	2100.7977	2000.8083	1941.579	881.568	889.633777777778	484.61875	873.3768	1061.03111111111	736.6566	438.982222222222	747.238909090909	1134.54327272727	785.656666666667	575.405333333333	1763.96422222222	1268.2329	991.6344	1182.318	731.977333333333	2085.33422222222	1774.3017	1208.0352	1172.363	977.519250000001	1234.03911111111	719.726666666666	1072.414125	1490.61845454545
181	147.042948207253	147.042939590915	147.04295682359	220.3945	217.334	223.455	2	1	19.3831666666667	56.1091666666668	45.9075000000001	24.4839999999999	26.5286666666666	44.8873333333332	35.7116666666666	24.4879999999999	52.0369999999999	95.9113333333331	59.1793333333332	30.5799999999999	32.6506666666666	34.6913333333334	47.9556666666666	43.8743333333332	28.5693333333333	54.0688333333332	27.5489999999999	26.5286666666667	48.9759999999999	35.7058333333332	19.3831666666666	28.5133333333333	44.8506666666666	33.6709999999999	26.5286666666666	28.5693333333334	31.6251666666666	25.5083333333333	51.9859999999999	30.6049999999999	35.7116666666666	43.8743333333332	24.4639999999999	29.5896666666666	49.9963333333332	24.4839999999999	58.1589999999999	46.8893333333332	35.7058333333334
182	147.045533632183	147.041508679949	147.053843279791	292.834	280.556	296.926	17	17	75.4923333333338	154.070333333332	182.639666666667	227.497166666668	19.3863333333334	227.534333333334	86.7141666666664	19.3673333333333	1195.73300000001	1496.75914285714	1021.306	1502.88085714287	138.765333333334	191.822666666667	159.172	172.436333333334	18.366	141.803166666666	134.684	33.6654999999999	85.7080000000002	70.4030000000002	71.3533333333332	90.7206666666665	97.9520000000002	79.5729999999998	54.1306666666665	167.307333333334	81.6133333333331	21.427	128.562	23.4676666666667	14.2706666666666	190.771166666666	94.8754999999997	125.501	145.907666666667	25.5291666666667	101.013	170.395666666667	63.2503333333331
183	147.074871226998	147.070430840742	147.085216122582	52.038	49.98	61.203	123	102	1269.29466666667	1419.05183333333	926.047000000001	900.912285714286	678.521666666667	755.645714285715	607.098333333333	1311.985	3261.8991	3012.55216666667	3862.982	1424.4784	1073.60871428571	1319.0755	1266.04	971.357333333333	1774.02842857143	1509.53066666667	2529.27553846154	1585.87183333333	437.723	324.413	308.140666666667	520.345714285715	458.742857142857	248.920666666666	232.636	619.342333333333	763.209333333333	443.2876	553.472333333333	509.146333333333	1323.37233333333	1010.96157142857	624.444	876.466333333333	1685.3704	1047.88233333333	4562.07885714286	1481.45485714286	773.572799999999
184	147.934361478365	147.934318659856	147.934404296875	1041.695	1038.63	1044.76	2	1	90.7799999999984	157.387999999997	131.321999999998	130.559999999998	77.3679999999988	97.9199999999983	129.793999999997	91.7999999999984	67.4519999999987	78.5399999999986	412.079999999993	92.8199999999983	126.479999999998	154.019999999997	122.399999999998	135.659999999998	98.9399999999982	116.279999999998	52.0199999999991	93.8399999999983	137.699999999998	60.1799999999989	50.9999999999991	117.299999999998	142.799999999997	76.3499999999988	74.3139999999988	95.8799999999983	83.6399999999985	81.5999999999985	99.7639999999984	113.219999999998	76.4999999999986	125.459999999998	83.8039999999984	83.6399999999985	95.8799999999983	90.7799999999984	473.369999999992	70.3799999999987	63.115999999999
185	147.933377224466	147.933377224466	147.933377224466	1001.9	1001.9	1001.9	1	1	140.897999999999	188.726428571431	198.955714285713	181.534571428572	125.424857142858	186.816857142856	148.940857142859	130.578285714285	111.18	80.6458333333333	611.151142857138	117.365714285714	203.065285714287	218.432857142857	204.02857142857	221.370999999999	125.512714285715	187.68	122.314285714286	130.633142857143	217.168714285716	95.9202857142861	105.045285714286	174.615428571429	170.316142857143	86.6999999999998	106.183999999999	165.101142857143	106.065142857143	120.292571428573	161.295428571428	152.892857142857	144.84	220.258285714287	93.8925714285715	103.063285714286	87.7937142857138	165.355714285714	600.864142857149	88.8994999999996	101.885714285715
186	147.933510564989	147.933510564989	147.933510564989	985.582	985.582	985.582	1	1	170.3734	255.8192	196.8986	222.142000000001	146.9088	197.9188	135.6866	139.602999999998	136.733599999999	139.648666666669	642.851999999997	94.8972000000016	201.9996	195.8784	247.178799999999	212.2016	149.124400000002	224.253333333337	106.121600000002	162.2118	191.6096	110.203200000002	115.418199999999	210.1612	196.8986	105.204200000002	113.2422	166.2926	102.060000000001	155.0704	222.396333333337	166.325200000003	155.907000000001	206.0804	110.0736	102.02	100.880999999998	151.019200000003	603.9584	102.04	108.162399999999
187	147.933464760722	147.933464760722	147.933464760722	976.4	976.4	976.4	1	1	286.713666666666	398.950333333333	342.832	375.441777777778	230.444666666667	356.883333333334	262.368444444444	260.151	219.347777777778	188.638333333334	1001.85822222222	177.634666666666	366.060333333334	396.866444444445	372.381111111112	391.765333333334	258.995333333334	353.035333333333	173.343333333332	284.673	427.240333333334	162.215333333334	187.741333333335	344.872666666666	350.727111111113	196.924333333333	217.307333333331	306.1	211.186	235.081	369.348599999999	284.300999999998	248.934222222223	365.279333333333	218.351333333333	156.111000000002	219.343	251.138666666666	945.746000000002	193.842222222223	166.205666666667
188	147.933697994172	147.933697994172	147.933697994172	1012.11	1012.11	1012.11	1	1	166.260000000002	209.099999999999	179.520000000002	189.720000000002	136.679999999999	196.645555555555	126.634999999999	144.839999999999	108.12	121.247777777777	572.537500000006	109.14	147.899999999999	206.039999999999	188.700000000002	201.960000000002	121.38	183.600000000001	118.175	147.899999999999	174.419999999999	114.24	94.8599999999996	158.099999999999	174.419999999999	88.7400000000009	85.5749999999998	140.932499999999	114.379999999999	104.04	190.532222222221	140.759999999999	134.639999999999	158.293750000001	102	83.6399999999997	122.399999999999	127.500000000001	559.293749999998	91.8000000000006	74.3687499999998
189	147.933844563565	147.933844563565	147.933844563565	1024.35	1024.35	1024.35	1	1	221.142727272728	311.814000000002	244.019000000001	283.560000000001	135.926	222.360000000001	219.515000000001	203.179000000001	146.880000000001	125.46	814.758000000003	132.600000000001	226.440000000001	312.120000000001	222.142000000001	248.880000000001	160.140000000001	215.220000000001	133.620000000001	188.700000000001	287.640000000001	112.2	130.560000000001	227.683000000001	245.820000000001	136.680000000001	153.150000000001	187.495999999999	141.653636363637	171.360000000001	247.860000000001	212.160000000001	183.420000000001	221.557000000001	137.700000000001	128.520000000001	131.462727272728	140.760000000001	813.737000000003	144.84	136.680000000001
190	148.055384396623	148.055384396623	148.055384396623	53.035	53.035	53.035	1	1	966.176750000001	1315.10225	1273.1005	1229.40125	966.176750000001	1514.051	941.690750000001	1412.026	857.010000000001	600.927249999999	1096.76875	734.580000000001	1316.225	1333.46675	1311.02125	1359.99325	677.446	907.313999999999	620.312	722.377250000001	850.888499999999	479.5175	495.962999999999	720.296499999999	1004.94625	678.466250000001	468.29475	1137.8575	881.496000000001	776.34	1005.9665	796.42475	1396.72225	1430.3905	862.111250000001	1145.74075	1562.3855	1403.864	2237.40825	1782.37675	584.60325
191	148.060370988587	148.056396609064	148.070902592785	53.053	50.994	67.342	114	111	933.4525	1510.86683333333	1519.248	1495.56433333333	1128.3412	1872.514	987.553600000001	2437.37725	856.968000000001	912.058800000001	1096.715	734.688000000001	1493.32333333333	1556.77433333333	1534.58133333333	1559.83483333333	693.826666666667	970.33	620.403200000001	670.0384	1276.33275	641.684833333334	540.812	813.205666666667	1129.42133333333	767.254857142857	521.3222	1513.03075	1067.09433333333	987.790500000001	1138.275625	858.156400000001	1857.7235	1687.63133333333	862.069000000001	1145.9092	1562.13033333333	1556.8252	2399.712	2029.34828571429	643.199333333333
192	149.026372809159	149.026372809159	149.026372809159	750.908	750.908	750.908	1	1	106.109714285715	286.700285714283	209.158571428573	226.503428571427	105.089428571428	246.909142857141	173.44857142857	153.955285714287	327.511714285717	272.406750000001	666.806285714288	351.986250000002	223.630285714286	238.746857142855	299.99025	203.207428571426	118.353142857144	204.028571428574	297.923428571426	136.699142857144	267.314857142855	303.27942857143	302.004571428574	291.801714285712	277.542	325.47114285714	322.410285714283	97.9474285714277	288.740857142859	124.474857142856	228.544000000002	133.65742857143	146.921142857144	303.024857142859	273.436571428573	326.491428571426	305.065428571426	120.393714285715	621.266999999997	339.784875	323.430571428574
193	149.050226576683	149.045749664307	149.054703489059	844.7415	841.695	847.788	2	2	57.1367999999999	117.323	127.5375	106.1008	66.3194999999998	126.4428	51.0111111111112	93.8124	127.625000000001	169.3698	59.1716	107.0685	108.1518	107.193333333333	142.995999999999	108.1412	51.0149999999999	97.9488000000009	76.4775	52.0352999999999	110.376	72.4413000000006	104.1216	90.7533	95.9082000000008	90.8511999999997	74.5183999999998	66.3194999999998	87.6942	70.3938	96.9285000000008	70.3938	59.2115555555555	125.496900000001	105.0806	131.6187	89.7336	67.3397999999998	73.4184	121.4157	130.5216
194	149.953587997915	149.951994614265	149.962663323216	43.87	42.844	44.896	14	14	53.0548571428571	96.92375	38.7695	40.815	47.9534285714286	70.39725	90.80225	66.3185714285715	565.891875	681.582666666667	464.21375	207.11075	48.972	102.025	38.7695	36.7302857142857	48.9737142857143	36.7302857142857	34.6897142857143	57.136	24.486	8.16228571428572	25.525	19.3854285714286	23.468625	12.2434285714286	20.405	49.998375	21.42525	24.486	15.315	10.21	79.5711428571428	61.2171428571429	18.3651428571429	38.7695	102.0375	65.408	142.94	82.6402500000001	36.7302857142857
195	150.057869737413	150.056093436674	150.067563703948	87.742	83.655	88.774	27	27	178.565625	309.13575	416.522666666667	533.576222222222	387.98	416.262	335.653111111111	729.5145	393.591333333333	354.02675	198.965	411.16075	468.281999999999	582.546888888888	470.373666666666	418.291111111111	198.973125	211.347	95.9740000000001	202.0095	189.761333333333	78.5143333333333	82.638	164.273666666667	175.483	76.5749999999999	42.882	288.754333333334	105.098625	183.66	160.174888888889	143.961	920.941999999999	380.55325	111.289	145.913625	445.837111111111	510.111111111111	178.4125	361.198	206.0905
196	151.035154826605	151.034306974493	151.044227069357	45.898	43.859	45.921	13	13	228.544	385.6545	399.987	348.9255	304.045142857143	429.52525	318.318	374.477625	263.233714285714	296.903142857143	311.17625	289.751	351.98625	356.329	396.925875	417.004714285714	294.862571428572	285.67	212.219428571429	244.868571428572	380.566571428572	250.990285714286	262.397	447.14325	344.8445	250.990285714286	265.265	395.857	320.3585	283.6295	385.938	280.814285714286	459.128571428572	454.066875	233.645428571429	282.60925	394.83675	407.67825	399.211	430.59825	200.996285714286
197	151.949055128995	151.948505457592	151.949604800397	43.873	43.87	43.876	2	2	41.8336666666667	77.5453333333333	92.8382	75.4948	55.098	112.236666666667	62.2403333333333	52.0285	317.323666666667	385.686	243.8278	105.094333333333	83.6564	84.7762	90.7948333333334	92.8503333333333	61.21	60.1996666666667	44.8946666666667	55.098	80.6115999999999	53.0486666666667	36.7704	93.8706666666667	77.5453333333333	48.976	47.9588	75.4948	77.5453333333333	53.0573333333333	76.605	34.7196666666667	97.936	89.7746666666667	53.0486666666667	81.6266666666667	77.5352	85.8816	105.2042	94.8786	40.8133333333333
198	153.998822530111	153.998822530111	153.998822530111	67.342	67.342	67.342	1	1	86.7242857142858	66.3185714285714	148.961714285714	243.83975	64.278	139.6715	80.6702857142857	52.0345714285714	13.2525714285714	12.2434285714286	43.8661428571428	9.18128571428572	67.3388571428572	73.458	66.31625	84.7548571428573	11.2231428571429	21.423	10.1942857142857	11.2231428571429	334.653714285714	493.818285714286	653.98025	507.010999999999	158.144285714286	202.016571428572	151.9055	41.8317142857143	35.71	72.4402857142857	138.758857142857	89.7851428571428	17.3448571428572	37.7188571428571	60.1968571428572	38.7708571428571	15.3042857142857	29.5882857142857	34.663	26.546	13.2637142857143
199	153.999138175667	153.999138175667	153.999138175667	59.18	59.18	59.18	1	1	11.2126666666667	77.5453333333333	77.5453333333333	135.698	46.9353333333333	73.4605714285715	40.8133333333333	22.4473333333333	8.15333333333334	11.2236666666667	28.5646666666666	11.2218333333333	51.0166666666667	49.994	39.7911428571429	64.281	7.14116666666667	12.232	9.192	4.08133333333333	161.212666666667	565.172333333334	602.988857142857	377.461666666666	114.165333333333	148.968666666667	162.225428571429	23.4638333333333	21.427	32.6773333333333	74.4843333333333	62.2301666666666	9.183	16.3226666666667	58.159	24.488	10.2016666666667	10.2016666666667	17.3448571428572	22.4462857142857	17.3626666666667
200	154.968718131199	154.965269819512	154.979212141715	1071.285	1071.12	1105.95	124	107	751.771428571414	1239.29999999998	1147.49999999998	1231.62750000001	837.420000000008	1192.37999999998	843.539999999985	826.191249999984	945.539999999983	949.619999999983	1338.24000000002	709.944285714297	1199.96875000001	1571.82	1370.88000000001	1131.18000000002	796.619999999986	1221.96000000001	934.319999999983	813.057142857127	1359.66000000001	869.039999999985	866.923333333317	1031.81285714284	1176.05999999998	857.820000000012	914.018750000008	793.560000000011	1018.97999999998	835.379999999985	1076.09999999998	862.919999999985	848.807142857127	1013.88000000001	973.754285714269	1071.95454545455	1041.42	726.24000000001	1433.06428571426	862.268571428581	898.379999999985
201	155.001529265173	155.000879660832	155.002178869515	1077.375	1075.34	1079.41	2	2	1172.61833333334	1834.90631578948	1755.42000000001	1738.08000000001	1287.94111111112	1598.94269230769	1322.60210526315	1324.98000000001	1351.17684210527	1402.50000000001	1895.17166666668	1262.42722222223	1687.08000000001	1786.01999999999	1693.20000000001	1652.40000000001	1248.13944444445	1669.74000000001	1309.67999999999	1264.80000000001	1599.06000000001	1263.78000000001	1424.94000000001	1970.64	1664.64000000001	1266.50944444445	1327.74277777779	1267.86000000001	1295.08500000001	1338.24000000001	1741.14000000001	1226.04000000001	1315.45842105264	1665.54666666668	1353.21789473685	1300.1505263158	1295.08500000001	1221.96000000001	2022.68315789472	1312.43444444445	1303.56000000001
202	155.031354849196	155.031354849196	155.031354849196	207.131	207.131	207.131	1	1	98.9787999999995	145.8886	144.8684	157.1108	85.7136000000001	145.8886	79.5756	87.7544000000001	125.4846	126.5048	276.4742	123.4442	150.1752	142.855999999999	127.55	160.1714	94.8972000000001	158.131	120.4072	109.182799999999	299.9388	159.182399999999	162.2118	278.8422	240.7672	131.6316	151.0192	108.2684	155.0704	113.2644	223.4676	159.1512	133.6462	157.1416	130.6112	152.0098	146.9088	95.8988	243.8756	136.7336	132.626
203	155.070535024007	155.068402761914	155.079658819705	292.845	285.669	296.915	19	15	14.284	29.5882857142857	38.7708571428571	27.5477142857143	22.4454999999999	38.7694999999999	22.4462857142857	41.7965714285712	1430.44057142857	1789.957	1499.82	1784.41725000001	36.7302857142857	30.6085714285714	28.568	20.4057142857143	52.0345714285714	65.2982857142857	92.846	89.7851428571428	17.3448571428571	23.4665714285714	15.2935714285714	29.5634285714284	22.4462857142857	17.3424285714286	16.3382857142858	27.5477142857143	17.3448571428571	14.284	22.4462857142857	15.3042857142857	24.4662857142858	17.3448571428571	21.426	19.3854285714286	18.3651428571428	36.756	12.2434285714286	27.5477142857143	13.2637142857143
204	157.011139638936	157.00879471066	157.01457254161	58.136	57.134	60.212	3	3	172.307571428571	209.15125	268.32575	270.36625	250.990285714286	302.216	239.767142857143	256.08275	160.050285714286	180.590571428571	172.42225	217.1535	161.1995	260.16375	231.59675	195.894857142857	48.9737142857143	110.190857142857	53.092	62.2374285714285	219.380625	679.468	397.8975	255.0625	139.585875	257.112	171.423	249.96125	131.616857142857	168.488571428572	187.726	144.921142857143	326.491428571428	287.720571428572	140.799428571429	181.6045	142.835	335.66225	233.665875	175.483	127.625
205	157.01161662015	157.01161662015	157.01161662015	92.843	92.843	92.843	1	1	110.189454545455	171.444	201.0385	180.632714285714	173.492727272727	213.294	141.786318181818	303.024857142857	530.281818181818	659.096181818182	325.471142857143	449.940272727273	157.168	180.588272727273	180.54	158.181190476191	129.609272727273	160.182818181818	134.712	153	177.48	271.332090909091	196.905952380952	213.239714285714	172.426090909091	158.184545454546	191.811272727273	221.453666666667	121.412454545455	134.676	181.568090909091	137.736818181818	337.710272727273	197.016238095238	119.403818181818	130.596571428571	356.162809523809	249.007809523809	187.68	336.78	137.7
206	157.975132528961	157.971653101909	157.985720526463	88.7555	84.675	89.782	88	88	287.720571428571	907.113375	847.430000000001	1050.94333333333	525.815	1156.66711111111	675.460666666666	665.184888888888	329.321571428571	383.627428571428	701.956571428571	421.0535	754.905714285715	870.303714285716	732.539500000001	708.078285714285	737.640750000001	723.888999999999	446.8695	782.510444444445	858.030250000001	722.395999999999	642.757500000001	905.981999999999	842.703555555554	686.037333333334	614.190499999999	785.554	551.940222222222	541.771714285715	707.033250000001	567.278857142857	505.065	795.822857142857	419.689714285715	451.986571428571	368.271571428572	368.323142857143	514.8475	516.264571428572	714.209999999999
207	158.959890374035	158.956264672351	158.970754696396	1078.38	1063.08	1085.54	105	86	9717.55225806448	12116.0469230769	11493.36	5486.5799999999	9319.82965517239	12339.03	9302.71666666665	4640.95000000003	9070.6646666667	9190.19999999999	10283.8312903225	7968.76727272729	11769.9722222222	13526.8427777778	11371.98	6017.99999999989	9215.98518518517	14014.3347368421	8383.38000000006	9477.77645161294	12412.6068965517	8753.63999999999	9158.415483871	11231.2203703704	11642.28	8252.75555555554	8253.84	9638.06866666664	8460.91999999998	9067.79999999999	13078.0222857143	9313.94074074073	8797.8888	6000.04888888892	7873.38000000001	7293.70157894732	8590.49814814813	9276.89999999998	9826.67111111117	8733.66064516126	8580.23999999999
208	158.962091074203	158.961071196057	158.971636202242	1113.06	1107	1120.26	5	4	945.540000000013	1249.20714285716	1092.42000000002	1167.90000000002	912.900000000013	1217.54285714287	871.080000000012	904.740000000013	684.419999999988	863.940000000012	986.340000000014	827.220000000012	1120.98000000002	1107.72000000002	1148.52000000002	1151.58000000002	1021.02000000001	1241.03571428573	775.200000000011	913.920000000013	1090.38000000002	782.414285714296	814.980000000011	1353.91875000002	1300.50000000001	812.940000000011	830.280000000012	947.271428571443	813.960000000011	920.040000000013	1144.44000000002	928.200000000013	870.060000000012	1186.26000000002	751.74000000001	846.600000000012	854.760000000012	891.480000000012	1004.70000000001	803.760000000011	748.68000000001
209	158.961295371832	158.961015584083	158.965214165582	1157.96	1153.94	1163.12	3	2	433.499999999992	461.040000000009	493.679999999991	584.45999999999	388.619999999993	523.259999999991	358.020000000007	373.320000000007	307.019999999995	355.980000000005	500.819999999991	330.479999999994	585.47999999999	474.300000000009	492.328571428562	514.079999999991	310.079999999994	554.87999999999	298.860000000006	389.640000000008	450.840000000009	308.040000000006	323.340000000006	476.339999999992	418.199999999993	342.719999999994	388.619999999993	456.319999999992	294.171428571423	363.120000000007	574.260000000008	420.828571428577	359.040000000007	544.67999999999	279.480000000005	292.740000000006	301.919999999995	395.759999999993	427.380000000008	324.359999999994	292.740000000006
210	159.074061673825	159.072434103413	159.08308757489	54.07	52.02	54.084	4	4	155.0704	171.3936	298.2488	333.5945	194.8582	299.2702	197.9188	205.0602	21.4284	26.5252	34.6936	30.576	401.617333333333	412.147333333334	424.458666666667	558.0494	163.264	168.531	94.8786	168.531	58.1495	34.6936	15.303	29.5916	104.957	30.606	29.5848333333333	107.135	53.0504000000001	77.6264000000001	69.3713333333333	66.3260000000001	139.7674	72.4484000000001	54.0812	38.7676000000001	115.297666666667	99.9926666666667	278.5055	109.033	25.505
211	159.965768642526	159.965768642526	159.965768642526	1114.12	1114.12	1114.12	1	1	177.638181818182	233.788181818182	261.352727272728	194.82	182.58	255.227272727273	150.96	171.36	170.34	162.18	225.420000000001	156.06	221.537272727273	216.240000000001	249.900000000001	238.892727272728	187.68	263.394545454546	156.199090909091	150.96	230.520000000001	138.843636363637	158.1	276.42	241.5425	147.9	141.78	192.608181818182	142.8	192.78	234.809090909091	183.6	157.22	256.020000000001	155.04	156.06	150.96	167.28	223.380000000001	129.54	160.282727272728
212	159.966731039326	159.96540897089	159.96776598336	1077.45	1072.32	1083.55	17	12	1054.305625	1520.67647058823	1482.05999999999	1473.72941176472	976.139999999995	1527.87562499999	1081.82352941176	1031.81470588235	1055.28823529411	1096.5	1108.35882352941	972.518823529408	927.068000000003	1476.95999999999	861.900000000012	896.438000000003	1111.79999999999	1514.69999999999	1082.21999999999	1064.87999999999	1514.69999999999	1069.97999999999	1075.07999999999	1038.36	1884.96	1009.8	1027.769375	1110.78000000001	1009.398125	1022.04	1452.47999999999	1071	1083.86470588235	1554.47999999999	1043.46	1086.92647058823	980.820624999996	1041.42	1093.04999999999	1008.34117647058	1014.31470588235
213	159.96566296175	159.965569373405	159.966619038753	1095.75	1094.7	1098.83	3	3	247.859999999996	284.579999999995	285.999999999995	290.699999999995	241.739999999996	321.749999999994	215.220000000003	201.221428571425	200.939999999996	224.714285714281	257.039999999995	184.619999999997	442.68	292.128571428575	298.859999999995	325.379999999994	244.799999999996	323.339999999994	201.960000000003	205.307142857139	269.279999999995	186.921428571425	200.939999999996	314.599999999994	304.385714285709	219.299999999996	224.714285714281	239.699999999996	184.878571428568	210.119999999996	315.179999999994	220.628571428567	226.439999999996	328.439999999994	211.139999999996	203.999999999996	222.359999999996	211.139999999996	252.29285714286	187.679999999997	192.509999999997
214	159.969466281795	159.967772769719	159.971159793871	85.1935	84.675	85.712	2	2	117.332857142857	351.998571428572	354.039142857143	348.937714285714	160.297	409.134571428571	174.42	233.645428571428	207.817714285714	183.651428571428	347.917428571428	197.935428571428	313.227714285714	300.984285714286	323.430571428571	270.337857142857	210.355428571428	279.793142857143	227.523714285714	238.746857142857	322.410285714286	348.937714285714	322.410285714286	342.816	323.430571428572	335.674	340.775428571428	234.665714285714	255.071428571428	182.631142857143	302.004571428571	171.552	120.393714285714	334.606857142857	232.625142857143	235.686	222.422285714286	132.73	190.633142857143	235.686	309.146571428572
215	160.075595855713	160.068120971527	160.085867184645	272.411	266.289	276.492	55	47	88.7648571428571	158.125833333333	119.373428571429	272.416285714286	880.403833333339	1051.63	819.289428571428	2042.612	2295.37499999999	3262.87371428571	1068.26133333334	2263.09933333334	288.498285714284	447.905428571428	298.943714285714	240.787428571428	1640.3755	1978.26474999999	1618.24866666667	1991.59771428571	277.517714285714	142.84	99.988	131.623	199.095	129.685142857143	76.5125000000005	260.973714285715	479.534285714285	229.987500000001	227.534333333334	128.556	1397.184	802.964857142857	266.5245	437.723000000001	1210.05885714286	713.179714285714	349.958	766.538666666665	1000.58000000001
216	160.07759812686	160.073788615635	160.08561746398	366.2955	365.244	370.386	12	12	8.16228571428571	19.3854285714286	16.3222857142856	20.4057142857143	15.3042857142857	18.3651428571428	13.2637142857144	60.1884285714287	834.564500000004	1013.10825	538.691999999999	1213.820375	13.2637142857143	25.5071428571428	14.284	14.284	43.8722857142857	38.7708571428571	44.8925714285714	31.6288571428571	23.4665714285714	12.2331428571428	9.18257142857142	17.3448571428571	16.3177142857143	7.142	7.142	13.2618571428572	18.365142857143	23.4665714285714	17.3424285714286	8.16114285714288	49.994	44.8925714285714	9.18257142857142	17.3497142857142	42.852	15.3174999999999	20.422857142857	36.7302857142857	44.8925714285714
217	160.076081166369	160.073447892241	160.083917971691	526.47	520.315	534.632	11	6	7.14233333333333	12.244	8.16199999999992	3.06266666666666	6.12199999999999	11.2224444444445	6.11800000000001	17.3437777777778	489.76	742.236444444448	24.488	921.285750000004	13.2643333333333	9.17700000000002	11.2224444444445	10.2022222222222	35.7077777777778	16.3235555555556	33.6490000000001	40.8355555555555	9.17700000000002	10.2022222222222	9.18299999999999	14.2846666666667	9.1880000000001	10.2033333333335	8.16177777777779	6.12200000000007	4.08133333333333	9.18200000000002	11.2236666666667	8.15733333333335	10.2022222222222	14.2846666666667	5.10166666666666	8.16266666666666	9.18799999999999	7.14155555555557	7.14155555555557	5.10111111111112	10.2088888888889
218	160.073645892116	160.071109756073	160.079675129984	257.104	255.072	257.118	4	4	39.791142857143	82.6431428571431	65.3013333333335	88.7648571428575	76.5214285714288	59.1765714285716	43.8722857142857	188.752857142857	2211.97942857143	2760.7965	723.382571428571	3484.27571428571	66.3216666666668	81.6228571428574	41.8317142857144	59.1765714285716	166.306571428572	158.144285714286	83.6517142857145	125.495142857143	70.3915000000001	57.1360000000002	44.8925714285716	71.4699999999999	78.5620000000003	45.9128571428573	34.6897142857143	79.5860000000002	39.7911428571428	39.7911428571428	51.0142857142859	45.842142857143	90.8054285714289	71.42	36.7302857142858	45.9128571428571	70.3997142857145	59.1793333333332	10.2114285714286	55.0954285714285	55.0954285714288
219	160.077964095231	160.07733569502	160.084092914486	121.388	119.37	121.421	3	3	30.6085714285714	80.5348571428571	77.5417142857142	105.089428571429	145.002285714286	147.941428571429	126.515428571429	192.834	132.637142857143	191.813714285715	65.2982857142858	174.468857142857	113.156571428571	155.213714285714	151.129142857143	111.211142857143	159.142285714286	159.164571428572	113.251714285714	153.021428571428	63.2577142857144	27.5284285714286	19.3854285714286	25.4857142857143	79.5154285714285	51.0071428571428	43.8722857142857	203.885714285714	119.373428571429	113.251714285714	124.387714285714	67.3860000000001	599.508	318.329142857143	126.515428571429	211.199142857143	441.783714285714	332.892571428571	218.341142857143	324.178285714286	177.529714285714
220	160.075918109938	160.073249456337	160.085978000244	236.701	233.641	237.75	52	52	511.163142857143	789.701142857142	565.264666666665	791.649333333335	465.835333333332	713.179714285714	419.357000000001	1057.99925	619.241166666665	962.174333333336	428.540000000001	853.879500000001	1317.25033333333	1065.17828571429	1313.06175	1271.22742857143	1678.99885714286	1065.02914285715	813.167714285714	1575.32114285714	1463.08971428571	1677.291	1642.52957142857	2336.45428571428	1352.825	1291.62742857143	1070.3	1490.767875	959.068571428571	1019.625	1291.7065	1074.553	2270.704	1814.068	1120.326	1248.82971428571	1709.99885714286	1625.391	1126.39542857143	1764.074	1172.30828571429
221	160.086144947544	160.085962173419	160.08632772167	273.425	273.419	273.431	2	2	88.7648571428571	159.164571428571	118.358666666667	270.388333333334	880.547666666669	1053.83216666666	821.368333333335	2048.73371428571	4105.62971428571	4005.17433333336	1826.81600000001	4285.40000000001	287.451999999999	448.925714285714	297.888666666666	238.758000000001	1640.26057142858	1951.89766666667	1335.554	1995.67885714286	276.510333333334	142.84	88.7648571428571	135.698	198.106333333334	111.307166666667	79.5711428571431	259.929999999999	418.336666666668	231.961571428572	228.544	127.541666666667	1419.38857142857	807.046	266.481	437.702571428571	936.666000000002	711.056166666671	162.233	657.064	822.173333333339
222	161.058193736161	161.05528846542	161.067941924022	207.119	204.064	208.14	11	11	17.3448571428571	43.8722857142857	35.705	33.6694285714286	25.4906249999999	34.6897142857143	23.4632857142857	31.6288571428571	315.268285714286	295.069	128.556	143.860285714286	29.6186666666667	35.71	28.568	32.6491428571428	45.9128571428571	37.7505714285714	23.4665714285714	45.9128571428571	33.6694285714286	29.5882857142857	33.6476249999999	44.9239999999999	32.6491428571428	23.4665714285714	22.4462857142857	22.462	20.4028571428571	26.5274285714286	26.5274285714286	18.3651428571428	28.568	26.5274285714286	17.3448571428571	12.2417142857143	26.5274285714286	17.3448571428571	7.142	17.34425	9.18257142857142
223	161.081261346596	161.077120069834	161.090074975084	269.367	256.087	272.423	21	20	16.3240000000001	34.6875555555556	31.6509999999999	40.8133333333333	139.785666666667	139.861777777778	95.9113333333332	277.507999999999	1616.2245	1849.86433333334	1575.59958333333	2153.67235714286	48.9440000000001	65.2960000000003	60.1931111111112	44.8946666666666	217.180125	273.449333333333	206.090500000001	252.187	49.9908888888887	29.5864444444445	27.5467499999999	39.7897500000002	27.564	36.752	23.4657499999999	49.9963333333333	53.0573333333333	34.714	31.6471250000001	18.366	153.133333333333	103.04525	45.9787499999999	66.3162499999998	163.253333333333	115.297666666667	58.1589999999999	102.986333333333	151.108
224	161.094482454272	161.093338382508	161.095723594677	384.63	381.609	384.737	7	7	45.8775	87.7414999999998	101.9625	129.667	67.3364999999998	116.3085	67.3364999999998	152.017250000001	83.6582222222219	106.041	43.8707499999999	112.2275	71.4262500000001	103.04525	73.4580000000003	43.8707499999999	73.4160000000002	113.24775	60.239	116.318	146.916	196.902888888889	160.179250000001	179.696	90.8022500000004	97.9440000000004	78.5742222222224	125.506124999999	45.9112499999999	71.4155555555557	88.7617500000004	79.5794999999998	96.8683333333336	68.3567500000003	60.1947499999998	45.9112499999999	66.3243749999996	87.7415000000004	23.4485	68.3623333333333	15.305625
225	161.953795536229	161.953795536229	161.953795536229	297.912	297.912	297.912	1	1	14.2835000000001	16.3239999999998	23.4657499999998	16.3240000000001	9.18225000000004	19.3847500000001	6.12149999999994	10.2024999999999	24.4860000000001	17.3442500000001	54.0864999999999	23.4657499999998	18.3645000000001	17.36975	8.16200000000003	15.3037500000001	21.4252499999998	22.4454999999998	40.8099999999996	10.2024999999999	17.3442500000001	14.2834999999999	19.3847499999998	19.3847499999998	22.4455000000001	25.5062499999998	20.3799999999998	6.12150000000003	22.4124999999999	7.14175000000003	19.3847499999998	10.2024999999999	8.16199999999992	13.2632500000001	17.3442499999998	35.7174999999999	43.8814999999999	8.17399999999998	63.2554999999994	49.9922500000002	80.5010000000004
226	162.045063658823	162.039368230646	162.051251493902	187.7165	183.652	188.771	12	12	248.961333333334	658.061249999998	563.223999999999	705.955333333334	29.5896666666666	679.542000000002	385.623000000001	1040.69142857143	248.949714285714	274.424833333334	86.7283333333331	234.868333333334	362.218333333334	480.577000000001	547.829500000001	400.991000000001	24.508	860.000499999997	376.441500000001	609.139000000001	80.6063333333331	38.7708571428571	40.8466666666667	41.8336666666668	108.137666666667	38.7663333333334	31.6303333333334	787.660571428571	197.912333333334	34.6913333333334	232.636000000001	129.709333333333	1378.213	880.909714285714	213.249666666667	294.876333333334	442.752333333332	1008.04228571429	204.066666666667	464.251666666666	75.5046666666669
227	162.053417597591	162.053172323784	162.053662871399	256.0755	255.089	257.062	2	2	17.3428333333334	32.6506666666667	17.3433999999999	30.6059999999998	14.2827999999999	35.7139999999998	19.3838	69.3713333333331	114.277333333333	94.8971999999995	43.8772	123.4442	37.7474	49.988166666667	51.0099999999997	24.4895999999999	127.541666666667	33.6666	35.7116666666666	82.6335000000001	109.182799999999	90.8096666666664	66.3216666666668	93.9626666666669	80.6115999999996	47.9493999999997	29.5896666666666	100.999799999999	61.284	31.6303333333334	81.6133333333338	60.1328	117.319166666667	98.9561666666664	40.8133333333334	56.1091666666668	88.7573999999995	31.6262	34.6868	80.5958	48.9680000000003
228	162.054064575195	162.054064575195	162.054064575195	161.195	161.195	161.195	1	1	9.18257142857142	18.3651428571428	5.10071428571428	20.4028571428571	16.3245714285714	14.2835	13.2637142857143	27.5670000000001	22.4462857142857	18.3651428571428	9.18257142857142	18.35325	24.4868571428571	19.3704999999999	17.3448571428571	12.2434285714286	53.0548571428571	25.5285714285714	20.405	38.7111428571429	31.6288571428571	66.3185714285714	37.7505714285714	40.7771428571428	35.7408333333334	30.6085714285714	16.3386666666667	33.6694285714286	16.3245714285714	13.26325	29.6131428571428	22.4462857142857	71.48	21.412125	17.3448571428571	25.4642857142857	20.4057142857143	44.8925714285714	16.3245714285714	28.544	17.3448571428571
229	162.072780103288	162.072779773109	162.072780433468	58.145	58.143	58.147	2	2	49.9653	88.7661	65.3312	87.7458	79.5834	129.6543	49.9947	188.7555	354.8556	639.7281	355.0296	392.5845	142.842	161.2074	158.1465	126.5172	39.7878	29.5887	28.5852	35.728	119.3751	64.2852	63.2586	114.296	171.2088	71.421	40.812	396.8967	137.7405	158.317	199.9788	143.8482	348.9426	283.6156	133.6593	188.7555	205.0803	437.7087	289.7652	296.9073	57.1704
230	163.067244585823	163.06271040098	163.069247730276	58.159	56.095	58.16	3	3	142.74	186.70575	129.558142857143	129.57175	101.008285714286	90.869	88.7648571428571	89.782	114.176	168.347142857143	267.3055	107.0475	71.4175	86.7242857142857	82.6431428571428	71.42	37.7505714285714	45.9128571428572	20.42	27.5477142857143	128.556	54.0751428571428	35.70875	95.9035	118.1895	44.8925714285714	30.6085714285714	115.292285714286	32.6491428571428	59.2373333333333	91.8128571428571	76.5428571428571	72.4402857142857	67.3388571428572	51.0142857142857	37.74925	44.8925714285714	132.637142857143	164.266	62.23525	14.294
231	163.074320956366	163.07179479561	163.084023275089	196.877	193.85	197.949	21	21	18.3651428571429	19.3854285714286	17.3594285714286	27.5477142857143	13.2748571428571	24.4868571428571	17.3424285714285	51.0571428571428	3310.54514285714	3668.94742857143	2653.88700000001	2230.885	21.426	31.6288571428573	27.5708571428571	15.3042857142857	220.227428571429	125.495142857143	204.905142857143	252.222285714287	29.5882857142857	28.546	17.3448571428571	26.5274285714286	19.3827142857143	22.4651428571428	16.3382857142857	44.8925714285714	10.2014285714286	19.3691428571428	27.5477142857143	16.336	72.440285714286	25.5071428571428	14.284	45.9064285714287	28.568	54.0751428571428	36.7302857142857	44.8925714285714	22.4462857142857
232	163.076430066214	163.076204560182	163.076655572247	209.166	209.16	209.172	2	2	13.2637142857143	12.2434285714286	18.3651428571428	26.5274285714287	11.2231428571429	18.3651428571429	17.3448571428572	22.4462857142858	227.523714285714	294.089142857144	84.6837142857146	99.9880000000003	15.315	15.3021428571428	19.3854285714286	14.284	22.4431428571429	12.2434285714286	9.18257142857146	17.3448571428571	14.2835	12.2537142857143	14.284	16.3382857142858	12.2434285714286	10.2028571428571	16.3245714285715	18.3805714285714	6.11657142857145	17.3302857142857	10.2028571428571	15.3042857142857	20.4057142857143	16.3245714285715	9.18257142857142	9.19028571428571	7.148	21.426	24.4868571428572	8.16228571428574	11.2137142857143
233	163.075545654297	163.075545654297	163.075545654297	228.545	228.545	228.545	1	1	12.2434285714286	23.4665714285714	14.284	24.4834285714285	23.5027142857143	28.588	21.42525	34.714	173.302857142858	331.592857142857	145.900857142857	121.414	21.426	19.3990000000001	19.4021666666666	22.4462857142857	22.4462857142857	23.4665714285714	23.4665714285714	18.3497142857143	19.3854285714286	29.5882857142857	17.3181428571429	18.3651428571428	17.3448571428571	21.444	11.2231428571429	24.4868571428571	8.16228571428571	19.38	19.4017142857143	14.284	30.6085714285715	23.4665714285714	18.3651428571428	21.426	21.426	15.32	37.7505714285714	21.426	19.3854285714286
234	163.110486932703	163.109481962601	163.111679126851	384.63	384.624	384.681	3	3	27.5265	54.0732499999999	82.5929999999997	79.6380000000001	52.0327499999999	49.9922499999999	47.9517499999999	80.5997500000003	38.7694999999999	39.7653749999999	52.0327499999999	37.7492499999999	44.8965000000001	58.1542499999998	46.9315000000002	35.7087499999999	43.8438749999999	46.9314999999999	55.134	65.2959999999998	98.9642499999997	133.65275	103.04525	99.0370000000001	76.5187500000003	62.2352500000003	63.2710000000003	74.4873749999996	24.4859999999999	30.6075000000001	58.1542500000002	52.0327499999999	77.4915000000004	38.7695000000002	34.6884999999999	34.6884999999999	37.7538749999998	76.5187500000003	27.5265	30.6074999999999	17.346375
235	163.987637402719	163.982323964437	163.992950841	159.169	159.161	159.177	2	2	91.8299999999998	121.419666666666	112.231428571429	86.7242857142857	40.8133333333334	51.0166666666665	35.7116666666666	97.0266666666664	154.070333333333	193.831666666667	34.6856666666667	151.880666666666	53.0486666666665	77.4693333333332	70.3914999999998	43.8743333333332	27.5489999999999	27.5715	17.3456666666666	40.7733333333332	52.0345714285714	20.4066666666666	24.4879999999999	31.5993333333333	44.9386666666666	18.366	18.387	164.243	29.5848333333334	33.6709999999999	61.2699999999998	37.7523333333334	270.609166666666	172.267333333334	14.2823333333333	34.6573333333333	82.6470000000002	186.721	27.5489999999999	57.1293333333334	40.8066666666665
236	164.020601353237	164.020601353237	164.020601353237	249.965	249.965	249.965	1	1	27.5489999999999	25.5041666666667	25.5083333333334	28.5693333333334	9.18300000000002	19.4066	27.5477142857143	16.3253333333333	17.3456666666667	13.2621666666667	23.4665714285714	17.3448571428571	29.5896666666667	22.4473333333333	26.5286666666667	21.4235	13.2643333333333	26.5286666666667	49.9473333333332	15.305	14.2823333333334	14.2823333333334	25.5083333333333	22.4473333333333	18.363	18.366	20.4033333333334	25.5083333333334	66.3185714285714	15.29	42.8539999999999	10.2033333333334	28.5413333333334	38.7726666666666	28.5646666666667	24.4879999999999	85.7080000000002	9.19950000000001	59.1765714285714	69.3794285714285	47.9556666666666
237	164.078566155711	164.077121788347	164.08108663064	195.891	194.864	196.911	4	4	7.14233333333335	6.12200000000001	6.12700000000001	8.16133333333331	5.10583333333332	6.12171428571428	3.06042857142857	11.2346666666667	498.329333333334	496.821166666665	328.532	282.586166666666	7.14233333333332	12.244	5.10666666666665	6.12199999999999	25.4833333333333	16.3226666666666	20.3885714285714	42.8890000000001	5.10166666666665	9.17400000000002	5.10166666666665	5.10166666666668	5.1007142857143	3.06099999999999	3.06349999999999	2.04033333333334	6.12085714285714	7.136	4.08133333333334	4.08466666666665	18.363	11.2236666666667	2.04066666666667	6.12100000000001	8.16133333333331	13.2621666666666	7.14233333333332	8.16266666666665	4.08114285714286
238	165.021985270182	165.021985270182	165.021985270182	255.038	255.038	255.038	1	1	5.10166666666665	10.2016666666666	11.2218333333333	13.2643333333333	10.2016666666666	9.18299999999998	6.12200000000001	9.18300000000002	7.14233333333332	10.2033333333333	5.10166666666668	3.06100000000001	9.18300000000002	15.3025	9.18149999999997	11.2236666666666	3.06099999999999	8.16266666666669	3.06100000000001	9.18300000000002	10.2033333333333	5.10166666666665	10.2033333333333	17.3598333333334	14.2846666666666	7.14116666666664	6.12100000000001	14.2846666666666	5.10166666666668	15.3042857142858	9.18299999999998	7.13533333333335	11.2231428571429	18.366	7.14116666666664	6.12200000000001	5.10166666666665	11.2218333333334	2.04033333333334	7.14233333333335	10.2016666666666
239	165.053646378251	165.051956912588	165.064814857099	114.266	110.188	114.286	14	14	73.464	110.196	86.7242857142858	106.109714285714	67.342	111.198166666667	56.1183333333333	185.518666666667	394.850571428571	430.580666666667	156.111	446.906	131.623	119.262	118.358666666667	85.708	266.307	222.432666666667	170.395666666667	296.917	160.184857142857	236.706285714286	243.037666666666	308.140666666667	205.087	139.785666666667	127.416666666667	154.192571428572	70.403	69.3794285714285	166.287166666667	117.453333333333	279.525666666666	127.416666666667	63.2606666666667	117.319166666667	140.681142857143	141.700571428572	55.098	140.799428571429	76.5124999999999
240	166.015964126817	166.015138208758	166.016790044875	253.522	252.006	255.038	2	2	14.2846666666667	25.5041666666667	21.434	18.366	14.2846666666666	23.4638333333334	13.2643333333334	9.18300000000002	16.3253333333333	13.2621666666667	26.5243333333333	16.3253333333334	27.5490000000001	30.6100000000001	20.4066666666666	18.366	17.3456666666667	26.5286666666667	14.2823333333334	13.2643333333333	18.3630000000001	13.2621666666667	16.3226666666668	24.484	25.5041666666668	20.4066666666666	17.3456666666666	15.305	19.3863333333334	19.3831666666666	28.5693333333334	14.2846666666667	11.2236666666667	26.5286666666667	11.2236666666667	20.4066666666666	12.244	11.2218333333334	32.6506666666667	14.2846666666667	19.3863333333334
241	166.083906025592	166.079710289842	166.095124887866	154.066	150.998	157.086	69	69	1134.518	2051.79457142857	1678.44833333334	2264.95866666666	1259.03257142857	1838.55485714286	1251.079875	2569.73933333333	1380.44657142857	1450.7244	815.208285714285	1317.25033333333	1362.03375	1541.96166666666	1373.30457142857	1218.278	1482.976	1583.3504	903.867666666664	1785.29166666666	1308.824	891.625666666664	1174.38171428571	1511.04314285714	1401.938	720.237666666664	686.684333333332	1506.962	1020.16666666666	915.239000000002	1363.388	967.118000000002	1867.9862	1253.89714285714	628.928666666665	1251.949	1266.17457142857	1488.4718	135.704333333333	1439.45516666666	880.956000000001
242	167.060958716048	167.055463446429	167.066453985667	844.7415	841.695	847.788	2	2	7.14155555555557	34.6875555555556	64.2809999999999	47.9504444444445	10.2022222222221	77.4946666666668	7.14155555555557	36.7039999999997	129.667000000001	114.277333333333	4.0808888888889	69.3373333333335	40.8133333333333	44.9191111111111	60.2717777777775	66.3144444444438	12.244	18.366	36.7040000000002	11.2224444444445	22.488888888889	39.793	88.8173333333332	43.8456666666668	27.549	60.2324444444444	16.3342222222222	8.16266666666666	73.4159999999993	19.3842222222223	12.244	24.4853333333334	10.2088888888889	82.6469999999999	67.3346666666668	130.588444444445	73.4159999999993	24.488	10.1966666666667	126.507555555556	80.5536666666658
243	167.090469807811	167.087846406977	167.093093208645	152.515	151.004	154.026	2	2	141.687333333333	281.566	248.920666666667	310.591666666666	134.662	252.104666666666	162.074	413.849333333332	195.904	213.249666666666	122.42	304.059333333333	171.387999999999	207.330666666666	177.508999999999	139.762833333333	219.550833333333	229.574999999999	182.639666666666	236.717333333333	159.016	194.883666666666	162.074	190.802333333333	190.802333333333	174.477	121.399833333333	221.195333333333	111.198166666666	111.216333333333	174.477	116.318	282.632333333334	174.448499999999	109.068666666666	195.904	181.619333333333	225.493666666666	58.2064999999998	227.497166666666	121.300666666666
244	169.034622555664	169.034560360583	169.034684750746	83.666	82.64	84.692	2	2	284.64975	569.2995	620.362666666666	692.730888888889	325.499625	416.262	260.156666666667	434.662	558.3435	715.477777777778	399.970666666667	324.4395	227.509555555556	322.214666666667	188.74625	236.691555555556	55.134	71.4622222222221	32.648	48.972	195.888	127.53125	92.8402222222222	185.700666666667	238.7385	92.785875	76.5250000000001	113.257	68.3548888888889	122.43	215.149666666667	162.321333333333	131.5155	123.45025	82.6402500000001	45.915	44.891	89.7820000000001	65.2586666666667	35.70875	76.5187500000001
245	171.137405470262	171.135502876613	171.138443333762	363.7425	354.004	370.369	8	4	20.4049999999999	52.0327500000002	40.8114285714286	48.9737142857143	17.3442500000001	44.8925714285714	13.26325	18.36675	20.4049999999999	26.5265000000001	29.590875	17.3336250000001	24.4860000000001	29.5655	39.7897500000002	37.7492500000002	6.117	36.7290000000002	17.3442500000001	11.215875	36.7302857142857	18.3644999999999	18.3645000000001	26.5264999999999	41.8302499999999	27.550125	29.5908749999998	10.2028571428571	23.4485	10.2025	23.468625	8.16300000000001	16.324	39.7897500000002	25.5062500000001	8.16199999999998	21.426	19.3854285714286	20.4050000000001	24.4859999999999	7.14175000000003
246	171.990505766292	171.988310231103	172.001382898401	115.2835	111.202	116.321	34	34	146.941714285714	292.787833333333	276.458714285715	325.471142857143	411.175142857143	610.130857142857	396.909666666667	441.371333333333	329.552285714286	318.292	250.990285714286	229.575	180.590571428571	180.464142857143	182.631142857143	176.509428571428	92.846	40.8133333333333	64.2705000000001	74.4808571428571	128.556	148.836571428571	209.305	128.541	98.9677142857142	126.515428571429	151.894857142857	306.3	165.286285714286	143.860285714286	178.558333333333	132.751666666667	462.820571428571	410.8585	180.599	309.103285714286	407.828571428571	407.828571428571	629.428142857143	440.763428571428	109.170571428571
247	172.096405626009	172.093541559547	172.106536314917	248.95	247.93	252.998	9	9	47.9556666666666	98.9723333333331	108.155333333333	186.6905	116.318	318.0286	208.148000000001	375.482666666668	1514.91214285715	1645.72085714286	930.392000000001	2904.88900000001	201.993	271.408666666666	230.595333333334	210.154333333334	273.404666666667	357.07	241.582000000001	368.340333333332	128.562	167.471333333334	128.541	138.742666666667	203.013166666667	187.741333333334	122.44	230.557666666666	270.123333333334	209.982666666667	261.205333333333	113.2644	1258.21725	641.789666666668	251.001999999999	410.173999999999	776.346833333331	313.805166666666	423.438333333334	741.812625000001	720.355333333332
248	172.977161058906	172.975788993631	172.980643585122	59.168	58.143	69.382	6	5	39.7577142857143	190.793428571429	131.623	183.63	88.7648571428572	136.702333333333	102.028571428571	71.4233333333333	73.3988571428572	90.8054285714286	95.9113333333333	51.0142857142857	146.904	101.013	136.724666666667	184.671714285714	33.6694285714286	80.5348571428571	66.3742857142857	27.5477142857143	246.920666666667	956.007714285715	1590.52644444444	290.795	306.848	861.091	935.569250000001	96.9158333333333	277.517714285714	112.328333333333	170.395666666667	162.202714285714	59.1765714285714	121.414	336.694285714286	171.408	63.2503333333333	36.726	85.708	133.641833333333	218.524571428572
249	173.141657226964	173.141657226964	173.141657226964	107.103	107.103	107.103	1	1	35.68	21.444	12.2434285714286	69.3794285714285	8.16228571428571	34.6848571428571	5.10142857142857	10.1942857142857	8.15542857142858	10.2028571428571	7.142	14.284	17.3448571428571	14.284	4.08114285714286	9.18257142857142	113.251714285714	38.7708571428571	74.4808571428571	74.4808571428572	83.7337142857142	648.878999999999	447.591857142857	357.1	34.6897142857143	70.3997142857144	118.353142857143	6.12171428571428	4.084	9.18257142857142	18.3651428571428	8.15542857142857	8.16228571428571	10.2028571428571	4.08114285714286	5.10499999999999	9.18257142857142	6.12171428571428	3.06085714285714	6.11657142857143	26.5274285714286
250	173.985361104672	173.984353971719	173.986368237625	115.3005	115.3	115.301	2	2	64.287	117.316428571429	109.157833333333	121.397	157.124	268.335142857143	177.529714285715	185.562	129.576285714286	133.657428571429	43.8722857142857	95.9068571428573	72.4402857142858	67.3105714285714	61.2171428571428	74.4808571428572	30.6085714285715	18.3651428571428	19.3854285714286	25.5071428571428	65.2906666666668	43.8354285714286	62.2897142857144	45.9128571428572	43.8722857142857	47.9534285714285	50.9785714285714	134.794	64.2780000000001	45.9128571428571	63.2577142857144	63.302	198.788571428571	212.219428571428	97.9474285714287	115.292285714286	122.331428571429	151.98	125.495142857143	125.495142857143	38.7708571428571
251	174.030862718438	174.030862718438	174.030862718438	144.877	144.877	144.877	1	1	15.3037500000001	25.5062500000001	13.2665	8.17399999999998	6.12149999999998	8.16399999999999	10.2175	15.28125	17.3442500000001	58.1514	7.1414	20.4050000000001	6.1212	33.6682500000001	13.2626	7.14174999999998	4.08100000000002	3.06074999999999	1.02025	2.04050000000001	4.08599999999998	5.10125000000002	4.08099999999999	5.10249999999999	5.10125000000002	4.08100000000002	3.0576	5.10249999999999	4.08099999999999	3.057	7.14175000000003	5.10124999999999	133.652750000001	37.7492499999999	1.0205	13.26325	44.8909999999999	117.15625	3.06075000000001	54.0732499999999	87.7544000000001
252	175.03896944947	175.035602105512	175.050657870879	295.889	291.796	302.027	117	64	896.873000000002	1601.84857142857	1641.63971428571	1969.15142857143	1306.986	1722.24228571428	1318.20914285714	1791.98800000001	34.6856666666666	34.6868	31.6251666666666	26.5286666666667	1537.51675000001	1766.57714285713	1575.13733333333	1578.32675000001	673.388571428571	888.637749999998	249.961249999998	652.982857142857	1019.26542857143	466.322799999998	360.201199999998	1017.58575	1012.17066666666	453.028000000001	353.6624	1382.48714285714	357.7392	865.202285714285	1029.34816666666	809.124333333335	1721.81485714286	1583.55733333334	424.4032	496.934800000003	598.8574	1419.42166666667	391.833599999998	723.298166666671	309.8368
253	175.115937819848	175.109122340334	175.126892089844	51.023	49.975	58.16	19	15	71.4116666666667	109.175666666667	61.28	70.3915	68.3511666666667	71.4116666666667	48.968	225.714666666667	640.769333333333	711.056166666667	315.283	164.273666666667	184.516571428571	197.935428571429	207.330666666667	132.621666666667	4394.878	3057.30171428571	2462.96971428571	3411.71783333333	217.290428571429	119.379	74.4721666666667	199.1275	222.396333333333	56.1183333333333	55.0877142857143	131.616857142857	148.944333333333	82.6335	169.541333333333	105.094333333333	394.869	131.623	134.684	176.517666666667	387.708571428571	238.746857142857	717.160428571429	319.364333333333	121.300666666667
254	175.119485971879	175.119485971879	175.119485971879	75.488	75.488	75.488	1	1	5.101	12.22	11.2244	13.2652	10.204	12.2448	15.303	16.3264	27.5454	52.0914	11.2222	11.2222	6.1212	11.2222	11.2222	10.202	374.4134	165.2724	263.2632	223.4676	7.1414	16.3232	9.18360000000001	12.2424	10.2016666666667	6.121	4.0808	5.096	11.2244	8.1616	7.14280000000001	7.1414	17.3434	7.1414	10.204	11.2244	24.4896	14.2828	18.3636	25.505	17.3468
255	176.075741702563	176.075741702563	176.075741702563	432.594	432.594	432.594	1	1	8.16177777777779	5.10111111111112	6.11066666666666	3.06300000000001	3.06266666666666	3.06075000000001	5.10166666666666	7.14233333333337	289.774666666666	438.695555555556	6.12225000000001	663.434100000002	8.16200000000003	8.1573333333333	7.14155555555557	6.12225000000001	4.0808888888889	6.12199999999999	7.14262500000001	8.16088888888893	7.14155555555557	3.061	2.04049999999999	3.06066666666667	4.0808888888889	3.057	4.08088888888887	5.10166666666666	5.10166666666666	5.10111111111112	2.04075	5.10166666666666	4.08088888888887	7.14174999999998	3.06066666666667	6.12200000000003	8.16177777777779	0	3.06066666666667	7.14155555555557	3.061125
256	176.101873634835	176.100938790903	176.111824312459	54.067	53.04	54.084	5	5	149.8665	169.367428571429	272.645142857143	249.97	188.74625	276.691	195.744	194.874571428571	41.804625	64.27575	43.8722857142857	26.507	313.984	371.384	389.749142857143	511.14525	608.1435	240.989714285714	204.228571428571	533.983	47.9534285714286	12.2468571428571	15.3042857142857	36.7302857142857	80.48125	28.567	15.3042857142857	114.272	76.5214285714286	69.4862857142858	55.0954285714286	51.0142857142857	154.05775	80.6025714285715	51.01875	38.7708571428572	108.150285714286	109.170571428571	164.266	113.156571428571	30.63
257	176.151654144084	176.151654144084	176.151654144084	343.853	343.853	343.853	1	1	13.2643333333332	16.3253333333332	22.4436666666666	20.4066666666667	4.08066666666669	7.14116666666664	3.06349999999998	15.3025	31.5683333333334	34.6913333333331	8.16133333333331	10.2016666666666	5.10166666666668	5.10166666666668	8.16266666666669	8.16133333333331	8.16133333333331	5.1066666666667	2.04233333333332	6.11599999999999	6.12199999999996	7.14233333333328	4.0813333333333	6.11599999999999	7.14233333333335	3.06049999999999	0	6.12199999999996	5.10166666666663	0	8.16133333333331	3.06049999999999	15.32	9.18300000000002	3.06049999999999	2.04033333333333	4.08133333333334	7.14233333333335	2.04066666666665	7.13533333333332	3.06399999999999
258	176.970770747651	176.967862129211	176.981386029279	231.566	228.494	240.783	19	15	38.7708571428571	103.981714285714	87.8060000000002	81.6228571428571	226.852285714286	320.638857142857	253.030857142857	419.983285714285	51.0571428571428	63.2503333333331	67.3309999999998	46.9331428571428	137.738571428571	168.347142857143	213.418857142857	108.150285714286	468.311142857143	422.398285714286	328.532	447.905428571428	93.8662857142857	85.704	60.10625	82.6431428571428	105.094333333333	40.8466666666665	44.8862857142857	188.726428571429	112.231428571429	82.6431428571428	104.142	69.3794285714285	465.250285714285	275.477142857143	130.596571428571	162.202714285714	434.641714285716	300.984285714287	363.221714285714	288.707166666666	180.590571428571
259	177.040671181658	177.040671181658	177.040671181658	70.397	70.397	70.397	1	1	23.4651111111111	233.351	445.837111111111	418.336666666666	23.4651111111111	545.5395	22.462	28.5662222222222	21.4106666666666	25.5083333333333	271.379111111111	21.427	404.0685	191.801777777778	270.358888888888	343.014	23.4676666666666	162.233	23.4523333333333	29.5864444444444	154.171	38.7937777777777	53.0573333333333	49.9908888888889	52.0313333333333	24.4853333333333	26.5084444444444	42.854	17.3437777777778	30.6066666666667	129.568222222222	24.488	23.4676666666666	220.248	16.3253333333333	19.3842222222222	24.488	214.27	1852.7949	24.4853333333333	13.2628888888889
260	177.052001953125	177.046380533216	177.060143838717	268.346	265.269	272.423	15	15	39.7911428571428	36.7320000000001	36.7679999999999	46.9331428571428	51.0142857142857	57.1839999999997	39.7911428571428	101.008285714286	1050.21375	1446.74672727273	692.289	1617.09625	51.9908571428573	53.0548571428571	51.007142857143	56.1157142857143	62.1677142857139	88.7648571428571	89.7893333333335	69.4506666666672	47.9534285714285	87.7486666666669	62.2374285714285	44.8946666666668	44.9302857142855	47.9869999999999	38.7663333333332	28.5693333333334	37.7505714285714	29.6138333333334	37.7831666666667	34.6897142857143	56.1641666666668	45.9128571428571	31.6871666666666	29.5848333333332	48.9737142857143	31.6288571428571	37.7505714285714	54.0372857142857	37.7822857142855
261	177.059978543284	177.040536461521	177.060108288345	54.09	54.083	60.2	3	3	13.2626	23.4692	12.2568	18.3636	21.4284	19.4066	18.3636	28.5712	32.6528	63.2524000000001	42.8484	34.6528	27.5454	45.918	34.6936	45.918	60.1918000000001	59.2528	18.3852	45.954	12.242	12.2472	6.1212	12.2496	13.2496	7.14280000000001	2.0408	15.3025	8.16320000000001	6.1308	19.3863333333333	8.1616	21.4242	12.2424	8.16160000000001	14.2856	16.3226666666667	18.363	1971.06933333333	8.152	7.14280000000001
262	177.055049858471	177.053070523091	177.066016293522	295.878	285.669	304.033	9	6	54.0798750000001	93.8745000000001	96.9271428571428	103.048857142857	122.417142857143	166.306571428573	109.16675	154.983000000001	92.8427499999997	81.6114285714288	39.7897499999999	79.5892500000001	61.2171428571428	90.8690000000001	77.5389999999998	109.170571428571	44.8910000000002	40.8114285714286	21.4252500000001	53.0530000000002	62.237428571429	61.2150000000003	36.7335	69.3770000000003	70.3997142857143	46.9331428571432	36.7290000000002	130.596571428571	97.9560000000001	70.4058750000001	104.0655	78.5620000000006	204.049999999999	120.40425	115.28825	134.673000000001	165.286285714286	162.339	175.354	284.649749999999	44.8635000000002
263	178.022772533873	178.022772533873	178.022772533873	298.933	298.933	298.933	1	1	45.9112500000002	75.4985000000003	29.5872500000001	12.2429999999999	8.16200000000003	17.3442500000001	3.06075000000001	2.04050000000001	244.859999999998	190.786750000001	66.3162500000003	265.264999999997	20.4050000000001	20.4400000000002	22.4454999999998	8.16200000000003	12.2430000000001	30.615	359.128000000002	56.1137499999995	13.2632500000001	20.4050000000001	52.0327500000002	35.7087500000002	89.7820000000004	150.0135	14.2625	14.2834999999999	536.782999999999	23.4657500000001	279.548500000001	2.04349999999999	43.8707499999996	327.500250000001	132.632500000001	353.006500000001	1013.10825	5.10124999999995	576.753999999997	858.030250000004	1050.7952
264	178.035020802153	178.030769570952	178.046274398575	303.019	298.91	307.087	54	54	278.538	338.73485714286	207.118	196.924333333334	65.3013333333335	119.3595	39.7911428571428	169.486000000001	122.52	92.8503333333336	13.2525714285715	127.535714285714	187.710666666668	406.073714285717	251.981166666666	205.905333333335	149.982	212.070857142857	159.164571428573	479.937142857145	234.665714285714	11.2310000000001	35.7100000000003	66.3185714285719	546.809333333337	79.5859999999994	13.2730000000001	722.337000000003	273.436571428571	320.369714285714	566.655000000004	7.14816666666661	908.689999999999	651.962571428571	72.3794285714288	186.686142857143	1093.74628571429	944.784571428578	86.6514285714289	883.536500000004	1064.28342857142
265	178.426325368238	178.426325368238	178.426325368238	302.991	302.991	302.991	1	1	2.04079999999999	5.10200000000003	5.10199999999998	6.1212	5.10200000000003	4.0808	3.06119999999999	1.02140000000001	0	0	2.0404	0	2.0404	3.0606	3.0606	9.17100000000005	1.0202	4.0768	0	3.0606	4.0808	1.02139999999999	1.02040000000001	3.0606	4.0808	2.04079999999999	0	3.06120000000002	0	2.04079999999999	6.12840000000003	0	4.08560000000002	7.14279999999997	0	1.0202	2.0404	2.04080000000001	1.01899999999999	2.0404	3.06119999999999
266	179.047901580693	179.046001879642	179.059898580217	88.768	81.615	90.814	29	25	92.846	203.036857142857	204.2	593.806285714287	30.6342857142858	398.245714285715	17.3424285714286	24.4868571428571	20.3914285714286	96.927142857143	85.704	26.5274285714286	675.334571428572	941.690750000001	700.911750000001	715.220285714285	44.8925714285715	869.891999999999	161.205142857143	41.8317142857143	362.201428571429	37.7241428571428	24.4868571428572	253.030857142857	324.450857142857	79.6491428571428	43.9091428571429	90.8054285714285	153.042857142857	43.87075	475.453142857143	40.8114285714286	748.889714285714	912.177999999999	36.7611428571429	27.5477142857143	32.648	18.36675	102.962285714286	78.5592500000001	43.8722857142857
267	179.039212631725	179.037855143971	179.05229831684	303.011	298.933	304.028	4	4	58.1514	96.919	88.7689999999994	81.6266666666669	60.1996666666668	84.6738333333331	64.2809999999996	41.8773999999998	62.3054000000003	76.5250000000002	156.0906	90.809666666666	106.097333333334	96.9316666666669	103.036833333333	92.759333333334	75.4948	95.8173333333331	52.0403999999997	82.6523999999996	99.976333333333	69.4551999999996	73.4544	90.7978	121.399833333334	76.5249999999995	65.3695999999996	98.9723333333336	93.870666666666	68.3534	117.460999999999	69.4393333333328	72.5194000000004	111.2018	82.5552000000001	75.4948	130.581333333333	102.033333333334	159.016	72.4342	58.1514
268	179.069855497915	179.066680951368	179.079640674441	293.814	292.805	296.915	16	16	23.4676666666665	65.3013333333335	47.9478333333332	44.8888	39.7955999999998	35.7139999999998	36.7320000000001	62.1793333333332	1783.39700000001	2234.42571428571	1490.58525000001	2259.93285714286	53.0607999999997	67.3419999999995	57.1293333333332	38.7676	134.683999999999	129.582333333334	158.125833333333	176.517666666667	47.9556666666668	38.7726666666664	46.9353333333334	49.9473333333332	44.8975999999998	24.4848	38.8043333333334	53.048666666667	34.6913333333334	42.8539999999997	60.1898333333331	49.9881666666665	58.1020000000004	64.2810000000001	33.6710000000001	33.6709999999998	29.5896666666667	46.9736666666667	33.6710000000001	27.5444999999999	36.7320000000001
269	179.105217473424	179.10401549113	179.106333481638	384.63	381.609	384.737	7	7	53.014	86.7212499999998	108.08025	126.604	65.2959999999998	98.9642499999997	69.3769999999998	126.511000000001	466.270571428571	485.341499999999	242.819499999999	505.023749999999	85.7115000000001	88.7617499999998	82.6402500000003	64.2757499999998	110.190857142857	106.106	96.9950000000001	126.497714285714	135.69325	107.13	149.976750000001	163.36	90.8022500000004	88.7617500000004	72.4402857142857	110.200499999999	53.0529999999999	73.4605714285714	86.7212500000004	84.6807499999998	119.273142857143	72.4377500000003	39.7897499999999	49.9922499999999	67.3447499999996	72.4377500000003	35.6825	55.087714285714	30.61125
270	180.034044912575	180.030047825405	180.045119706761	300.962	297.912	304.028	4	4	36.7334999999998	77.5390000000003	52.0391250000001	48.9719999999999	21.4252500000001	42.8505000000002	18.36675	22.4651428571429	31.6554285714284	35.7087500000002	52.0327499999999	28.5669999999999	41.8302499999999	62.2733749999998	46.9314999999999	41.7995	29.5882857142857	48.9420000000002	52.0345714285714	53.0474285714283	40.8100000000002	15.3171428571429	25.5071428571428	24.4868571428571	68.3567499999998	35.713125	14.28	89.7930000000001	61.2225000000001	44.8925714285714	77.6068571428574	16.336	75.5539999999999	94.8948750000001	28.5439999999999	49.994	132.632500000001	97.9560000000001	84.6184999999995	117.32875	124.39425
271	180.055801053337	180.047791396261	180.060703589366	187.7	183.652	188.754	9	9	302.018666666667	866.121500000001	151.009333333334	28.5646666666666	558.031166666668	844.796571428571	517.308999999999	1975.36533333334	278.5055	329.552285714286	72.4436666666665	239.739166666666	386.643166666665	278.551000000001	139.661714285714	15.305	725.028333333331	385.686000000001	497.899428571428	912.178000000002	47.9556666666666	3.0605	4.08533333333332	7.142	48.9737142857143	12.2434285714286	10.2016666666666	1247.66383333334	255.083333333333	242.828	66.3216666666668	151.132666666667	2798.25185714285	1240.81842857143	253.030857142857	343.836285714286	823.274500000001	1766.11457142857	474.377499999999	756.066999999998	40.8114285714286
272	180.089569208354	180.086501743169	180.092636673539	130.587	129.567	131.607	2	2	33.6655000000001	105.094333333334	82.6362	111.3326	74.4746	94.7050000000002	71.4116666666668	192.843	129.582333333333	182.639666666667	75.406	183.63	58.1514	93.8768000000001	72.4342	63.2524	187.7168	193.876	131.494	194.851833333334	104.0604	125.4805	103.0604	156.977333333334	80.6721666666668	110.2032	73.4544	170.4068	66.313	56.045	90.7206666666669	66.248	247.4955	130.5856	87.7343333333335	91.8360000000001	188.552	189.7944	110.1816	200.9794	55.1556
273	181.06090949047	181.055355998756	181.066048063605	185.682	183.652	186.714	4	4	32.6491428571428	85.704	79.5822857142857	62.2374285714285	51.0142857142857	35.71	68.3591428571428	210.002285714286	48.9737142857145	33.6694285714286	17.3302857142857	44.8925714285714	41.8317142857143	55.0954285714285	58.1155714285714	19.3854285714286	53.0573333333332	114.272	42.852	94.8865714285718	11.2231428571429	9.18257142857142	3.06349999999999	4.08114285714286	12.2434285714286	5.10142857142857	3.06085714285714	120.393714285714	34.6897142857143	26.5051428571428	27.5477142857143	11.2231428571429	305.06542857143	81.5542857142857	14.284	32.6445714285714	108.150285714286	182.631142857143	75.5011428571428	68.3591428571428	8.16228571428571
274	182.033417466671	182.029744142742	182.040564134977	79.574	74.455	79.591	3	3	44.8925714285714	73.4605714285714	82.6334999999999	69.3826666666667	117.332857142857	125.407285714286	117.338333333333	235.6585	95.8262857142859	92.0849999999999	96.9158333333333	147.941428571429	142.846666666667	234.446666666667	129.561166666667	88.7980000000001	186.8735	217.2955	142.84	191.813714285714	32.6491428571428	22.4462857142857	15.305	19.3831666666667	65.2982857142858	31.6022857142858	17.3428333333333	124.358666666667	64.281	68.3511666666666	70.334	56.1183333333333	380.246857142857	221.402	79.5822857142857	163.226666666667	273.449333333333	396.909666666667	319.312166666666	290.7475	66.3185714285714
275	182.031598573239	182.0298706659	182.033326480578	59.6845	59.163	60.206	2	2	23.4446666666666	183.63	205.0535	228.554666666667	203.013166666667	217.331	230.595333333334	348.897	29.5316666666666	27.549	57.1386666666667	44.8946666666666	267.327333333333	463.155666666667	353.997833333334	312.171	265.286666666666	397.54	20.4066666666667	240.798666666666	111.216333333333	30.61	39.793	53.0573333333334	139.625833333333	31.6251666666666	34.6856666666667	323.445666666667	17.3428333333333	174.5625	170.367833333333	148.968666666667	567.305333333333	392.828333333334	29.5896666666666	52.0285	55.098	693.826666666667	242.799666666667	65.3653333333334	14.2963333333333
276	182.043103745404	182.043103745404	182.043103745404	166.302	166.302	166.302	1	1	3.0606	12.2424	8.16320000000001	7.14280000000001	10.204	9.18359999999996	6.1212	11.2244	4.0816	11.2218333333334	9.18150000000001	7.1498	6.1212	10.204	11.2222	7.13440000000001	6.1212	14.266	9.18359999999996	4.0808	8.1616	4.0816	8.1616	7.14140000000004	6.12240000000001	5.101	5.102	5.107	4.0808	2.0428	2.04040000000001	6.12240000000001	9.171	4.0768	5.10100000000003	5.09500000000003	4.0808	5.101	3.0612	6.12100000000001	5.101
277	182.054262244785	182.049246848167	182.059548274198	185.1715	182.632	186.714	4	4	23.4665714285714	23.4665714285714	21.42525	10.2025	49.99225	9.18225000000001	63.2555	247.721142857143	42.8520000000001	41.83025	15.2925	25.50625	14.2835	9.18257142857142	19.372875	6.12225000000001	80.6590000000001	5.10125	13.26325	113.251714285715	6.1215	6.12171428571428	6.126	5.10142857142857	5.10125	6.12225000000001	6.1215	61.215	1.02025	30.58875	13.2637142857143	17.34425	300.984285714287	12.2331428571429	19.3854285714286	53.0474285714285	10.2025	165.2805	83.6605000000001	24.486	12.2445
278	182.080489135105	182.076440590058	182.092084664455	114.2605	110.188	115.301	46	46	154.063142857143	271.396	177.529714285715	310.166857142857	151.002285714286	228.544	158.033571428571	520.928	987.636571428571	1131.49685714286	538.710857142857	1135.578	234.665714285714	307.867428571428	291.801714285714	176.509428571428	580.522249999999	471.372	416.276571428571	683.591428571428	335.674	506.061714285714	507.436999999999	632.045714285714	421.397666666667	342.832	320.100571428571	356.378857142858	219.361428571428	158.144285714286	390.441142857143	235.884	593.307428571428	290.537142857143	163.245714285714	309.146571428571	362.916571428572	400.635428571429	167.326857142857	398.931714285714	172.408166666667
279	182.185965481633	182.185965481633	182.185965481633	296.869	296.869	296.869	1	1	35.71	55.0954285714285	73.4605714285714	53.0548571428571	16.3222857142858	86.7242857142864	21.4260000000002	19.3718571428571	53.0548571428571	61.2085714285716	242.828	95.9068571428578	45.9128571428571	52.0782857142855	56.1157142857143	59.1765714285714	15.3042857142857	54.0751428571428	53.0548571428571	20.4057142857143	51.0142857142861	69.3794285714285	58.1562857142857	62.2374285714285	77.5417142857142	55.095428571429	68.3591428571428	25.5071428571428	64.2780000000005	24.4868571428571	56.1157142857143	20.4057142857144	40.8114285714286	57.1360000000004	49.994	54.0751428571428	64.278	10.21	186.712285714286	69.3794285714285	54.0297142857145
280	182.960394187821	182.960225935851	182.960562439792	1070.24	1070.23	1070.25	2	2	912.645999999982	1359.65999999998	1181.15999999998	1255.61999999998	821.099999999985	1282.13999999998	851.699999999985	783.359999999986	803.759999999986	1028.15999999998	1027.13999999998	937.379999999983	1177.34399999998	1312.73999999998	1213.79999999998	1263.77999999998	887.399999999984	1238.27999999998	802.739999999986	818.039999999985	1361.69999999998	787.439999999986	793.559999999986	1234.83399999998	1183.47599999998	981.239999999983	878.919999999983	907.800000000024	1002.65999999998	825.179999999985	1216.85999999998	902.699999999984	857.819999999985	1176.05999999998	772.282499999988	803.759999999986	963.899999999983	820.079999999985	931.497499999981	928.76799999998	806.819999999986
281	182.962766437141	182.957495221394	182.974322267388	44.879	42.832	45.922	139	139	809.05825	1156.9635	1343.779	1402.80555555556	1214.06444444444	1556.9015	1202.87475	1524.2037	1321.434	1340.718	1039.63475	1253.98966666667	1113.18366666667	1431.64228571429	1364.18566666667	1428.494625	1400.974875	1072.28275	807.046	1199.814	1138.568	1053.9699	955.4688	1451.704	1147.78125	882.51625	806.995777777777	1732.3845	1036.574	1077.384	1234.03911111111	1151.688	2214.96275	1941.60371428572	1039.67114285714	1426.3095	1935.41425	2100.718	2065.01973333333	2044.52533333333	643.830333333333
282	182.968391513232	182.961701668349	182.98420482467	1071.25	1070.18	1086.59	175	142	1137.51777777778	1359.65999999998	926.160000000009	1063.85999999998	821.099999999985	1082.21999999998	851.699999999985	783.359999999986	936.360000000009	923.099999999984	1027.13999999998	1123.02000000001	1254.31428571426	1312.73999999998	1214.81999999998	1263.77999999998	888.419999999984	1237.25999999998	745.620000000014	819.376666666651	1364.62857142855	934.319999999983	777.239999999986	1164.58999999998	1181.15999999998	844.559999999985	852.719999999985	761.940000000015	1002.65999999998	825.179999999985	1217.87999999998	902.699999999984	707.879999999987	1337.22000000002	900.574999999985	861.899999999985	963.899999999983	939.420000000013	1076.58571428569	1128.288	819.376666666651
283	183.964239631315	183.960089028569	183.976867243929	44.889	42.85	45.921	49	49	245.888857142857	341.795714285714	422.398285714286	433.621428571429	356.079714285714	519.30725	363.221714285714	473.412571428572	421.378	358.137	350.978285714286	419.337428571429	338.734857142857	481.979428571429	429.540285714286	416.276571428571	456.067714285714	363.221714285714	274.456857142857	383.645333333333	335.689666666667	292.787833333333	299.194857142857	410.154857142857	346.897142857143	262.225666666667	248.949714285714	583.603428571428	309.146571428572	395.870857142857	421.673	347.14	788.65325	628.496	313.191166666667	450.966285714286	592.76525	707.861	642.209	732.519555555556	188.752857142857
284	184.07264108544	184.070164364707	184.084808186588	52.032	49.98	53.064	46	46	402.011333333333	439.691833333334	266.5245	230.595333333333	161.212666666667	237.7532	242.839333333333	241.7874	1693.698	1363.96283333333	2034.54466666667	576.942666666667	226.292	235.697	210.360333333333	199.985333333333	192.8115	210.4084	202.026	167.471333333333	268.347666666667	164.246833333333	192.843	296.917	245.682285714286	215.255166666666	214.27	268.347666666667	201.005666666667	166.4882	255.291666666667	232.636	257.124	304.009666666667	203.046333333333	255.083333333333	363.238666666667	269.324	854.019	263.203	239.543333333333
285	184.115337512898	184.112155716995	184.126052842661	203.033	199.984	204.052	17	17	30.6100000000001	60.1996666666668	38.7663333333334	71.42	135.584	154.070333333334	109.157833333333	282.632333333334	107.1175	95.8956666666668	32.6506666666666	48.9668571428571	75.4377142857143	135.704333333334	91.8257142857142	90.8054285714285	181.458285714286	113.235857142857	88.7690000000002	141.826333333334	21.4059999999999	25.5083333333334	21.408	17.3456666666667	67.3970000000001	33.6694285714286	19.3691428571428	380.522166666667	162.2065	87.7486666666669	112.236666666667	79.5860000000002	1221.388875	553.020666666668	184.680333333334	371.340666666667	792.762	784.489857142856	463.209714285714	884.463857142856	181.589666666667
286	184.962032208464	184.958854044812	184.974152131219	44.885	42.849	45.921	59	58	318.318	509.1796	526.4232	538.6656	420.4048	543.837666666667	461.1304	484.595	363.1912	483.5748	516.2212	516.288666666667	458.0698	543.260666666667	532.5444	471.471	407.0598	443.80875	243.8756	483.5748	425.5068	296.8782	323.7838	490.7162	457.0496	265.252	276.5284	684.611714285714	392.854	455.0092	528.0638	369.8735	891.6985	644.7664	339.7266	558.1588	666.168833333334	693.029	736.381333333333	756.067	163.24
287	184.9852108765	184.979238939924	184.997058416193	1070.23	1069.16	1077.37	142	140	1940.11111111112	2803.97999999995	1755.41999999997	1868.63999999997	1587.11999999997	1850.27999999997	1288.25999999998	1575.89999999997	1772.75999999997	2187.89999999996	1878.84000000001	1725.83999999997	1984.72399999996	2858.03999999995	1794.17999999997	1731.95999999997	1763.57999999997	1701.35999999997	1790.10000000003	1550.39999999997	2718.29999999995	1640.15999999997	1738.07999999997	1719.40199999997	1705.71799999997	1759.49999999997	1746.23999999997	1260.52333333333	1638.11999999997	1497.35999999997	1779.89999999997	1864.56	1696.9883333333	1732.97999999997	1769.8633333333	1682.99999999997	1699.31999999997	1526.93999999997	2002.4666666667	1806.1833333333	1768.50499999997
288	184.985488352539	184.982185261655	184.997815392234	1125.385	1114.06	1138.62	90	63	1182.95266666666	885.359999999984	4058.38976744185	1423.89642857142	866.75181818182	775.200000000011	1122.78571428571	1004.06428571428	828.121111111116	4429.78391304346	2357.21999999999	581.39999999999	772.199999999985	874.190000000008	1106.7	1476.96	1028.16	872.100000000009	1167.9	1022.04	961.860000000007	709.919999999987	4327.85999999999	1452.48	1401.48	465.120000000012	1240.32	1088.08142857143	1189.07666666666	1032.24	1441.26	1061.54285714285	1029.18	785.399999999986	619.140000000009	1174.02	1143.63857142857	1016.94	6199.20000000001	4481.60457627119	1157.7
289	184.985641810178	184.982042866368	184.996475299199	1162.05	1150.88	1169.28	67	48	485.520000000009	685.338333333322	661.980000000013	702.780000000014	535.500000000008	683.399999999988	518.159999999991	465.119999999992	609.959999999989	516.119999999991	1778.29166666667	594.660000000008	788.460000000011	404.939999999993	777.170000000012	666.060000000013	542.63999999999	682.380000000013	492.659999999991	513.059999999991	645.659999999988	504.899999999991	730.320000000005	769.079999999986	869.039999999985	477.273999999991	554.635714285704	519.006666666676	516.12000000001	516.119999999991	722.150000000009	541.620000000008	500.616666666657	586.500000000011	552.83999999999	526.319999999991	615.059999999989	435.540000000008	1293.92375000001	574.260000000011	554.991666666658
290	184.985004788912	184.981324565443	184.996307737436	1105.92	1093.67	1113.13	57	46	651.468888888893	533.46000000001	842.416666666651	891.429999999983	457.231666666659	724.200000000005	673.200000000005	646.680000000004	1355.3411764706	881.280000000006	1012.85999999998	552.065714285705	856.712222222227	867.850000000003	911.752999999983	847.522222222206	646.363333333337	817.020000000006	707.630000000004	650.760000000005	668.099999999988	688.322499999987	714.000000000005	846.616250000008	717.060000000007	689.519999999988	543.400000000007	615.059999999989	720.120000000005	623.220000000004	787.383750000007	646.680000000004	635.131111111115	621.180000000012	541.620000000008	667.080000000005	701.760000000005	607.5611111111	1241.34000000001	719.099999999987	699.461111111115
291	184.984575514896	184.979974872101	184.995743800649	1083.54	1079.39	1090.62	40	36	550.79999999999	676.185714285701	748.679999999987	740.52000000001	566.09999999999	704.785714285701	545.442857142864	838.440000000001	1105.49307692308	1152.60000000001	1424.29500000001	956.760000000002	734.399999999987	709.92000000001	737.459999999987	750.719999999987	500.819999999991	706.859999999987	542.640000000008	548.75999999999	742.559999999987	1158.72	596.699999999989	708.899999999987	719.111428571417	532.439999999991	585.47999999999	539.580000000008	557.93999999999	518.159999999991	731.339999999987	570.17999999999	483.479999999991	733.379999999987	605.707142857131	573.23999999999	626.280000000004	516.119999999991	1477.98	535.500000000008	540.59999999999
292	184.985589130108	184.982934242222	184.996925516331	1144.71	1139.59	1149.87	27	25	638.519999999989	1205.60416666667	852.719999999985	847.619999999985	581.39999999999	877.199999999984	614.306250000007	638.519999999989	706.860000000007	737.459999999987	1207.67999999998	567.120000000008	846.616249999984	835.382500000007	960.840000000004	818.021249999985	596.699999999989	822.119999999985	664.020000000007	623.220000000006	917.000000000007	521.04999999999	690.540000000007	766.019999999986	668.100000000009	549.780000000008	629.339999999989	642.366249999988	669.318749999989	588.540000000006	754.8357142857	540.59999999999	624.240000000006	783.359999999986	568.140000000008	676.260000000007	970.8125	575.27999999999	1221.41500000001	735.419999999987	629.090000000006
293	185.032529564805	185.030894415719	185.041742791773	52.015	49.974	60.195	9	7	752.883	1450.914	979.458666666667	851.839166666667	1135.4455	880.403833333334	631.483166666667	1614.728	1155.01733333333	1274.2298	333.649	1561.11	1194.65866666667	1059.106	1369.608	1057.91283333333	738.721333333333	1253.98966666667	630.463	907.817166666666	442.752333333334	95.8956666666667	86.7141666666667	378.852833333333	621.2815	120.393714285714	94.8755	685.551999999999	862.040833333334	437.6515	699.613333333333	405.072333333333	1894.759	1241.74566666667	760.112857142857	1242.766	2020.95016666666	1496.5845	1166.0505	2296.77033333333	611.657142857143
294	185.032058622779	185.032058622779	185.032058622779	69.371	69.371	69.371	1	1	279.5485	428.505	393.8165	330.561	216.293	336.435	173.57	208.131	362.9865	322.399	966.17675	261.184	478.49725	370.35075	457.072	385.938	341.78375	524.4085	380.294222222222	375.441777777778	345.098	236.698	255.0625	338.723	473.454000000001	319.377375	239.5825	243.83975	361.1685	278.52825	424.424	273.4605	185.680444444444	473.125333333333	294.85225	261.184	231.59675	152.01725	641.2655	172.527875	347.895777777778
295	185.121777715649	185.120465497065	185.133166598291	203.032	199.984	203.05	7	7	8.16228571428571	32.6491428571428	23.4665714285714	39.7911428571428	72.3895714285714	94.8865714285714	47.9534285714285	156.103714285714	51.0142857142857	43.8661428571428	24.4868571428571	25.5035714285714	36.702	49.994	56.11375	48.972	92.768	62.2374285714288	42.852	70.3997142857143	14.272	16.3245714285714	7.13650000000001	9.18257142857142	37.7822857142857	20.4057142857143	17.333625	136.718285714286	76.5214285714285	55.0954285714285	45.9128571428571	39.791142857143	538.710857142857	273.436571428571	89.7851428571428	224.462857142857	449.946000000002	364.242000000001	226.4955	377.505714285714	91.8257142857142
296	185.984176300503	185.984176300503	185.984176300503	1074.32	1074.32	1074.32	1	1	733.77944444444	1165.47444444444	1230.11999999999	1105.26166666667	608.939999999997	1391.01722222221	687.85444444444	597.024999999996	548.03833333333	633.419999999997	484.763888888886	549.779999999997	1313.45499999999	1303.55999999999	1249.49999999999	1205.63999999999	578.339999999997	1294.37999999999	530.399999999997	624.239999999997	1236.23999999999	506.939999999997	479.661111111108	2469.16526315788	1301.51999999999	554.879999999997	567.428888888885	724.200000000005	490.887222222219	593.639999999997	1392.29999999999	631.379999999997	618.456666666663	1299.47999999999	535.499999999997	519.462777777775	524.582352941174	602.819999999997	485.784444444442	513.618888888886	500.54722222222
297	186.07818979421	186.077554371731	186.083473827946	515.27	510.134	518.302	5	3	4.08160000000003	17.3324444444445	8.16266666666666	11.2236666666667	7.14155555555557	10.2155555555556	8.1576	10.2088888888889	449.191111111111	1112.16333333333	14.2828	2038.73730000001	13.2626	6.12533333333333	12.252	10.2022222222222	57.1324444444446	15.305	36.7280000000001	41.8336666666666	9.18200000000002	9.18299999999999	6.1253333333334	6.12133333333334	12.244	7.14155555555548	7.14233333333333	5.10111111111106	7.14233333333333	9.18299999999999	14.2758	9.18299999999999	10.1966666666666	8.16239999999998	3.06266666666666	11.2224444444445	12.2426666666667	5.10166666666666	6.12199999999999	8.16266666666666	11.2233
298	186.143010549834	186.143010549834	186.143010549834	363.216	363.216	363.216	1	1	38.7694999999999	65.2960000000003	67.3365000000003	95.9152500000001	43.8707500000002	79.5794999999998	55.1002500000001	163.24	88.7726250000001	72.4377500000003	34.6885000000001	34.6884999999999	45.9100000000001	31.6277499999999	55.0934999999998	65.2942222222223	8.15700000000004	14.2835000000001	11.2241249999999	9.17662500000004	28.5705	7.14175000000003	7.14175000000003	28.5669999999999	32.6479999999999	7.14262500000001	8.16200000000003	49.9922499999999	12.236	24.4859999999999	21.4252500000001	17.346375	128.5515	43.8707499999999	17.34425	10.20375	32.6479999999999	57.1339999999998	16.336	21.4252499999999	10.2022222222222
299	186.95977387569	186.95331489961	186.971240426383	1076.34	1071.26	1083.51	56	43	3235.02083333333	4098.64583333333	3129.36000000001	4211.58	1581.00000000002	4240.04714285713	3184.44	2774.83090909091	2894.0625	4361.52	3184.44	1099.79999999998	3907.75	4097.34	4002.48	4186.4375	3078.36	4137.12	2387.82000000001	1274.43399999998	3976.98	3066.12	3680.15999999998	3691.38	3844.45833333333	2962.08	2877.72916666667	3396.6	2799.125	3132.42	3330.30000000001	3219.12	1638.7533333333	2718.30000000003	2985.54	3293.69133333332	5356.57931034481	3257.88	3131.91666666667	2537.98	3012.65666666667
300	186.958660584922	186.955107369301	186.973042647662	1101.355	1091.64	1123.46	46	30	1049.58000000001	1185.24000000002	883.007999999983	1328.04000000001	1033.26000000001	518.15399999999	891.480000000012	1181.42555555556	943.500000000013	1741.33857142857	1252.56000000001	1146.48000000001	1243.38000000001	1124.59285714287	1204.62000000001	1192.38000000001	847.785714285725	1616.70000000001	1693.2	926.160000000013	1179.12000000002	1013.88000000001	755.819999999987	1247.96875000001	1206.09625000001	1162.80000000001	1161.78000000001	1041.67500000001	1167.90000000001	930.240000000013	961.164285714298	1028.16000000001	924.120000000013	1192.38000000002	982.260000000014	1405.56000000001	1047.80250000001	1021.25000000001	1115.88000000002	1095.48000000001	979.200000000014
301	187.090337785026	187.090337785026	187.090337785026	518.301	518.301	518.301	1	1	17.3437777777778	15.2924999999999	15.305625	20.4050000000001	8.16199999999992	15.32625	12.236	6.126	170.486125000001	461.153000000002	15.3033333333334	836.107999999999	14.2835000000001	15.315	15.3149999999998	12.2430000000001	21.4252500000001	19.387125	17.3442499999998	20.4050000000001	14.2834999999999	18.36675	11.229625	19.3847500000001	15.3037499999999	8.16199999999992	12.2430000000001	10.2024999999999	14.2835000000001	15.3037500000001	15.295	13.264875	6.12149999999994	17.3437777777778	9.18900000000001	16.3239999999998	9.18224999999991	6.12149999999994	6.12150000000003	14.2852499999998	8.16266666666666
302	187.090497594548	187.090497594548	187.090497594548	510.134	510.134	510.134	1	1	8.15999999999995	19.3875999999999	8.1616	16.3232	5.10099999999994	9.1817999999999	7.13440000000001	10.2040000000001	170.3734	295.916000000002	7.14280000000004	650.972666666668	10.204	12.2447999999999	10.202	12.2447999999999	8.16320000000005	9.1818	13.2625999999998	6.12120000000007	9.1817999999999	6.1212	6.12119999999993	9.18360000000006	12.2423999999999	12.2304000000001	5.101	13.2626000000001	6.1212	3.06060000000003	8.15466666666672	7.13440000000001	6.11520000000007	9.1818000000001	3.0606	11.2243999999999	4.08159999999998	7.14979999999996	9.1818	8.16159999999991	9.18360000000006
303	187.984136286838	187.984136286838	187.984136286838	82.628	82.628	82.628	1	1	234.651111111111	440.736	318.552	398.91775	161.1995	241.79925	147.93625	189.7665	189.51075	253.394	516.309750000001	251.01225	157.1185	236.553	139.77425	160.17925	229.725	63.26325	84.6784444444445	118.349	320.3585	157.1185	250.9815	255.09375	192.843	185.579333333333	155.097	229.55625	111.20725	178.54375	201.88575	105.150125	134.581333333333	198.943333333333	110.184	185.6855	96.9237500000001	137.73375	174.46275	109.16675	130.592
304	188.069387077878	188.06548065947	188.080385185477	193.828	190.755	194.842	13	13	161.212666666667	367.320000000001	311.161	442.824666666668	270.723999999999	400.991000000001	283.652666666667	1033.6568	278.5692	703.009666666668	130.581333333334	895.709333333335	280.61	359.157333333334	326.88	223.4165	424.4032	417.2618	305.079666666667	614.742333333334	333.6054	129.4384	321.363	456.089000000001	353.035333333334	221.412333333334	190.802333333334	414.2824	248.961333333334	239.543333333334	335.634833333334	224.708	859.176800000001	517.309000000001	212.194666666667	257.891333333334	441.833199999998	468.2718	117.338333333334	457.0496	372.056666666668
305	188.109489263017	188.10767069287	188.120850169673	172.427	169.381	173.445	24	24	55.1430000000001	122.54	96.9158333333335	139.762833333334	132.621666666667	193.831666666667	193.863333333334	426.429666666665	92.8351666666668	129.582333333334	35.7408333333334	74.4721666666668	53.1006666666668	117.319166666667	70.4029999999998	55.08	260.185000000001	129.582333333334	106.114666666667	165.294	43.9101666666667	96.9158333333335	73.4640000000002	30.6349999999999	51.0166666666665	91.8299999999998	63.2503333333334	290.011333333334	197.944666666667	107.135	99.9926666666664	47.9478333333334	1018.29266666667	560.071499999998	173.456666666666	290.794999999999	990.743666666669	625.464333333335	346.856666666667	779.022999999999	195.904
306	188.11374941784	188.107249558574	188.120245517829	289.779	286.694	290.77	6	6	41.7790000000002	96.919	60.1898333333337	56.1091666666665	54.0776666666663	38.7726666666664	48.0057999999997	187.7168	52.9984	121.419666666666	18.3672000000001	63.2524	10.2033333333333	35.707	13.2626	17.3456666666665	16.3263999999999	20.4033333333335	9.19259999999995	17.3434	18.3659999999999	23.4691999999999	12.2279999999999	11.2112	18.3659999999999	27.5444999999999	10.202	42.8469999999999	5.10699999999997	23.4646	22.4444	17.3434	426.0256	109.1614	9.1818	14.2855999999999	142.846666666667	245.900333333334	19.3876000000001	29.5916000000002	29.5858
307	189.068457369875	189.068457369875	189.068457369875	193.867	193.867	193.867	1	1	28.5669999999999	60.2094999999999	31.6277499999999	62.2504999999999	28.6089999999999	73.4579999999998	28.5669999999999	151.145	39.7897499999999	62.2352499999998	11.22275	60.1947499999998	37.7492499999999	59.1744999999998	43.9352499999999	37.7492499999999	72.4377499999998	71.4175000000003	24.4859999999999	73.5659999999998	44.8888	24.456	16.324	75.4984999999998	39.7897499999999	9.18224999999997	15.30375	58.1542499999998	13.26325	20.3749999999999	38.7694999999999	24.5160000000001	120.3895	54.0732499999999	10.2025	28.5249999999999	31.6355	67.3365000000003	5.10124999999999	38.7694999999999	20.38
308	189.089528618133	189.088303254458	189.090753981807	384.6525	384.624	384.681	2	2	24.468	55.0934999999998	55.0568571428571	80.670285714286	31.6277499999999	44.8909999999999	32.6479999999999	90.8022500000004	10.2025	10.19625	13.26325	9.18224999999997	29.590875	42.8504999999999	34.6885000000001	32.6479999999999	37.7261249999999	71.4174999999998	27.567	54.0732499999999	86.7242857142857	86.7212499999998	65.2960000000003	99.0370000000001	69.3770000000003	56.1137500000002	51.0250000000003	53.0548571428571	14.2835	29.5872500000001	46.9315000000002	46.9314999999999	44.8635000000002	27.5467500000001	29.5872499999999	21.4252499999999	30.6112499999998	36.7302857142857	13.2535	30.6074999999999	9.18337500000001
309	190.90842850649	190.90842850649	190.90842850649	48.96	48.96	48.96	1	1	198.939	316.324	336.666	331.63	310.2016	439.7924	322.4464	199.173	235.6662	213.2636	300.959	241.8348	345.8478	338.7064	290.0776	336.732	45.909	29.5858	20.408	22.4473333333333	374.4868	136.7068	155.2224	288.0348	328.5044	246.920666666667	240.8144	193.838	249.998	320.4056	311.527	200.9794	155.0704	360.1306	210.154333333333	163.264	172.4138	157.2956	191.8352	131.6058	398.559333333333
310	191.100640817394	191.100279162265	191.101002472522	56.111	56.108	56.114	2	2	45.8742857142857	67.342	75.5663333333334	96.9316666666667	79.5822857142857	83.7356666666667	53.0102857142857	112.236666666667	84.6244285714286	118.353142857143	67.331	101.942857142857	44.8873333333334	60.1996666666667	54.0776666666667	51.0142857142857	138.758857142857	71.4933333333333	61.28	118.436	14.2846666666667	15.3085714285714	24.488	18.372	23.4271428571429	8.16228571428572	5.10166666666667	25.5083333333333	17.3456666666667	30.665	17.3456666666667	16.3226666666667	53.0548571428572	22.4436666666667	16.3245714285714	18.366	43.8743333333333	36.732	41.8336666666667	34.6573333333333	20.4228571428572
311	191.14133961737	191.140412782666	191.144384047564	384.6155	375.441	384.737	10	9	23.4523333333334	54.0717777777775	65.2586666666664	123.527555555555	8.16266666666666	88.7593333333335	27.5459999999999	19.3847500000001	9.18224999999997	13.2556666666667	8.16177777777774	13.2628888888888	80.6063333333333	195.882666666666	92.8402222222224	76.5166666666663	6.11774999999999	219.347777777778	95.9635555555554	16.324	211.186	172.42225	123.460333333333	203.179	140.806	103.042444444445	83.6810000000005	135.704333333333	58.1526666666664	13.2632500000001	70.3953333333335	5.10111111111112	28.5495000000001	135.704333333333	52.0327499999999	47.9504444444442	59.1793333333333	9.18200000000002	50.9833333333331	103.04525	16.3253333333333
312	191.141130513707	191.140349925759	191.142436335297	351.959	345.831	352.033	9	7	21.4269999999999	35.7116666666664	37.7523333333334	54.1218333333334	5.10083333333336	56.1183333333335	6.11599999999999	11.2231428571429	6.11600000000004	9.19050000000001	2.04033333333333	8.16133333333338	36.7679999999999	64.2810000000001	47.9086666666666	45.9599999999999	10.2028571428571	131.623	99.9926666666669	6.11657142857145	151.009333333334	102.033333333334	90.809666666666	110.190857142857	100.996500000001	89.7746666666672	56.1091666666665	103.154666666666	53.0053333333332	6.12171428571428	56.1091666666665	12.242	5.10142857142857	42.8960000000003	38.7654285714287	6.12599999999999	40.8533333333332	7.14116666666671	6.12199999999996	65.2982857142857	2.04066666666665
313	191.142495363043	191.142495363043	191.142495363043	366.26	366.26	366.26	1	1	25.5073529411764	60.1767222222223	51.0117647058823	67.3394117647058	25.5161764705882	67.3161176470588	20.4058823529411	28.5665882352941	27.5479411764706	36.7305882352942	21.4261764705882	21.4335882352941	46.9308235294117	56.0967647058824	47.9538235294118	23.4654117647059	31.6291176470589	71.4164705882353	38.7711764705883	25.4985294117647	105.090294117647	140.751882352941	97.9425882352941	133.658529411765	52.0139999999999	63.2582352941177	48.9402352941177	45.9105882352941	18.3589411764706	15.3044117647059	45.9291176470588	17.351	19.3855882352941	29.5868235294118	31.627294117647	25.5073529411765	25.5058823529412	15.3088235294117	14.2841176470588	45.8814705882354	10.2023529411765
314	191.141200675051	191.141200675051	191.141200675051	249.954	249.954	249.954	1	1	18.366	26.5257777777778	23.4676666666667	32.6471111111111	9.18300000000002	28.6035555555555	13.2628888888889	21.427875	30.61	31.6268888888888	18.364	33.671	19.3863333333333	30.6100000000001	20.4066666666667	23.4651111111111	14.2831111111111	19.3863333333333	13.2542222222222	34.6913333333333	32.6471111111111	47.9504444444445	29.5864444444444	29.5864444444444	17.3437777777778	19.3863333333334	19.3842222222222	23.4651111111111	11.22	27.5309999999999	23.4676666666666	13.2643333333333	21.413	18.36675	10.2022222222222	28.5693333333332	19.3842222222222	12.2586666666667	17.3456666666667	20.4044444444445	18.366
315	191.143884186247	191.143884186247	191.143884186247	309.129	309.129	309.129	1	1	81.6218181818183	148.959818181818	164.263909090909	166.393363636363	9.18245454545451	106.108363636363	24.4865454545455	43.8492500000001	14.2838181818181	22.4459999999999	9.18225	19.3851818181818	38.7323636363638	31.6284545454546	25.5090909090909	37.7332727272728	22.4459999999999	104.123454545454	88.8032727272728	31.6425454545455	28.5676363636363	41.8311818181819	55.0947272727273	52.0617272727272	33.669	34.6892727272728	24.5016	34.6892727272726	21.4257272727273	19.3851818181817	26.5265	10.2027272727273	27.5473636363635	27.54675	14.2838181818181	21.4257272727272	35.7095454545453	21.4142727272727	16.3170909090909	38.7703636363637	5.10363636363637
316	191.14175706038	191.14175706038	191.14175706038	398.914	398.914	398.914	1	1	26.5162857142856	53.0520000000001	56.1169230769231	73.4621538461539	19.3858461538462	65.2701538461538	13.27	34.6747692307692	14.2843076923077	15.3103846153846	12.249	12.2436923076923	23.4653076923077	55.0966153846154	49.9904999999999	33.6701538461537	15.3034615384616	40.7938461538461	21.4264615384615	15.3046153846154	55.0924615384614	82.6386923076925	48.9747692307693	81.6184615384617	39.774	69.3756923076922	86.7261538461539	31.6271538461538	30.6230769230769	12.2381538461538	46.9134285714286	18.3655384615385	38.754153846154	36.7310769230769	44.8935384615385	22.4552307692308	55.0924615384614	16.3249230769231	23.4759230769231	48.9747692307693	10.2023076923077
317	191.142870352391	191.142870352391	191.142870352391	321.367	321.367	321.367	1	1	16.3382857142858	35.7466666666669	38.7708571428571	62.2374285714285	5.10142857142857	52.0345714285714	5.09714285714287	12.2417142857143	9.18257142857142	12.2434285714286	12.2434285714286	15.2914285714286	73.4605714285714	84.6837142857142	58.148142857143	57.1840000000002	6.12085714285716	113.251714285714	101.008285714286	4.08066666666665	62.2374285714285	60.1462857142859	28.568	53.0994285714288	53.0548571428571	48.9325714285716	25.4875	66.3185714285714	33.6694285714286	5.10142857142857	34.6672499999999	6.12171428571428	10.2028571428571	36.7302857142857	17.3448571428571	15.3042857142857	40.8114285714286	6.11657142857145	22.4462857142859	39.7911428571428	8.16228571428571
318	191.178250736599	191.175491120094	191.192132558732	614.2165	600.911	624.422	48	28	109.17057142857	1138.70171428571	655.023428571423	1343.86575000001	438.661428571433	995.736888888891	685.631999999994	1137.6345	427.499714285717	1657.93333333333	143.860285714287	482.282625000002	624.414857142852	716.140285714293	707.058000000005	368.355375	409.134571428568	121.413999999999	76.5214285714279	193.854285714287	455.365999999996	319.349428571431	91.8128571428567	504.021142857139	124.470500000001	57.1360000000004	75.5011428571422	270.375714285712	41.8317142857139	244.868571428573	85.7040000000006	383.627428571425	1346.83999999999	564.218000000004	81.5657142857137	435.661999999996	358.120285714283	1250.92866666667	185.692000000001	204.050000000001	107.060625000001
319	191.97512159765	191.97512159765	191.97512159765	252.006	252.006	252.006	1	1	7.1414	15.306	36.7272	46.9314999999999	8.1616	42.8484	12.2424	17.3434	3.0606	9.18224999999997	18.3636	7.1414	57.1312	81.616	73.4544	64.2726	5.101	8.16199999999998	8.15360000000001	5.101	29.5916	12.2448	6.1212	19.3876	57.1312	53.0504	21.4242	133.6462	51.01	29.5916	78.5554	25.5062499999999	8.1616	129.5654	62.2322	66.313	108.162399999999	11.2486	12.2448	100.9998	2.0404
320	192.048917732658	192.048917732658	192.048917732658	657.054	657.054	657.054	1	1	7.14218750000002	21.4186874999999	23.4743750000001	16.325	9.18281250000003	16.3249999999999	13.2543125	9.18843750000002	13.2640625	7.14175000000003	12.243	11.2220625	18.3644999999999	20.4050000000001	17.3453125	20.4049999999999	9.18281250000003	17.3389375	10.203125	13.26325	21.4252499999999	7.14218749999997	9.18281250000003	15.298125	18.3644999999999	16.325	5.10312500000001	9.18281250000003	11.2234375	12.24375	19.391875	10.2025	19.3859375000001	17.3453125	11.2193125000001	9.18281250000003	9.18224999999997	11.226875	13.2681249999999	10.199375	5.10125000000002
321	192.050135265196	192.044228243541	192.063127104621	356.05	350.961	356.074	7	7	21.4480000000001	29.5896666666667	27.5477142857143	26.5274285714286	16.3245714285714	14.284	6.11657142857145	40.8066666666665	22.4462857142857	56.1549999999999	11.2218333333334	34.6856666666666	12.256	29.5896666666667	27.5444999999999	27.5477142857143	20.3885714285713	47.9534285714285	23.4676666666667	74.4182857142854	84.7429999999999	8.16228571428571	10.2033333333334	10.2033333333334	101.008285714286	28.568	7.14116666666671	89.7851428571428	51.0142857142857	58.1590000000001	68.3511666666671	10.2028571428571	104.074	74.4843333333335	6.12099999999998	14.2963333333334	82.7125714285717	43.8722857142857	7.14233333333335	23.4676666666667	126.515428571429
322	192.065632919257	192.065632919257	192.065632919257	325.476	325.476	325.476	1	1	6.12240000000004	6.12239999999997	6.12240000000004	8.16133333333331	8.1616	10.2016666666666	6.1212	3.0606	210.1612	325.4438	154.0502	306.06	2.04080000000001	7.14280000000004	6.11520000000001	4.08159999999998	27.5454	27.5454	26.5252	24.4848	5.09500000000003	6.11399999999997	4.0808	5.10199999999998	4.0808	5.09666666666666	4.0808	15.3059999999999	1.02139999999999	4.0808	4.0768	3.0606	7.14279999999997	7.1414	3.0606	4.0808	5.101	2.0384	3.0576	8.1616	7.14280000000004
323	192.138694675489	192.136565370453	192.152459038628	172.425	170.344	173.444	25	25	196.064	253.249333333334	167.307333333334	235.6585	5.10083333333334	179.549333333334	42.8470000000001	13.2621666666666	1131.54966666667	837.693666666665	200.1944	440.784000000001	179.725333333334	217.2955	192.834	98.9677142857142	10.2016666666667	141.826333333334	58.1495000000001	4.08133333333334	432.974666666667	156.0855	134.662	219.550833333333	479.478333333334	159.172	186.712285714286	909.859500000002	410.174000000001	11.2236666666666	542.817333333332	187.710666666667	939.573500000001	847.758499999997	192.843	379.563999999999	810.144666666669	8.16266666666669	376.485428571428	711.753166666668	466.292333333334
324	192.145133278587	192.140496908513	192.149671097463	342.821	339.709	343.853	3	3	32.6506666666667	77.5453333333335	72.5028333333335	90.8054285714285	3.06085714285714	26.5546666666666	7.15516666666671	7.14116666666664	425.444250000002	225.456833333335	102.033333333334	142.823333333333	12.244	6.12200000000001	32.6506666666667	9.18300000000002	3.06049999999999	11.2346666666666	7.15166666666666	9.17400000000006	19.3831666666666	12.244	8.16266666666669	11.2126666666666	11.2218333333333	2.04066666666667	3.06100000000001	49.988166666667	3.06100000000001	4.08533333333336	18.3630000000001	5.10166666666668	6.12700000000001	14.2846666666667	6.12200000000001	3.06049999999999	15.3042857142857	14.2846666666667	5.10166666666668	7.14116666666671	4.08133333333334
325	193.048756310315	193.043944513173	193.060370577075	253.026	249.96	254.068	35	35	398.950333333334	776.437428571428	1262.09342857143	1384.648875	1141.65975	1564.89914285715	1205.97771428572	1999.85333333334	171.407999999999	176.517666666666	166.287166666667	37.7523333333332	2235.36775000001	2784.35971428571	2591.435	2444.60457142857	343.796166666666	164.273666666666	239.565714285714	306.085714285713	1255.92775000001	362.201428571428	35.7050000000001	522.386285714285	1715.04025000001	1153.8085	720.321714285711	3341.31874999999	1960.98914285714	2026.28742857142	2127.22125	1632.45714285715	3859.74085714286	3280.10375000001	2278.21825	2668.04714285714	3149.51175	3287.62	2004.86142857143	3181.1395	162.233
326	193.0488907954	193.044563187217	193.060646454275	214.255	210.174	215.264	30	30	11.2328333333334	32.6453333333334	20.4057142857143	34.6856666666667	17.3448571428571	37.7461666666667	17.3626666666667	83.6536666666668	3025.04125	2999.698	1902.83285714286	348.612000000001	54.0675714285714	113.257	80.6025714285714	16.3245714285714	94.8910000000002	21.426	29.5848333333334	132.643333333334	132.748571428571	51.0583333333334	37.7461666666667	36.6960000000001	213.239714285714	98.9677142857142	109.155285714286	768.275142857142	139.785666666667	120.281333333334	240.798666666667	153.042857142857	354.055666666667	373.381000000001	161.212666666667	289.037333333334	90.8817142857142	314.248	63.2488571428571	333.353142857143	13.2513333333334
327	193.051342083156	193.046779377568	193.060483425924	358.114	351.987	359.128	18	18	8.16914285714289	11.2231428571429	12.2445	10.2025	9.18225000000004	10.2025	7.13737499999998	22.4462857142857	30.6075000000001	28.588	16.3245714285714	7.137	8.16300000000001	10.1942857142857	9.1825714285715	11.22275	10.18875	8.16300000000001	15.3042857142857	19.3728750000001	14.294	12.2430000000001	8.16228571428577	16.3222857142858	14.2835000000001	11.22275	7.142	12.2445	5.09812499999999	9.18257142857142	8.16228571428571	6.12149999999998	20.4049999999999	11.2231428571429	5.10125000000002	8.16228571428571	8.16700000000003	24.4860000000001	7.14200000000005	9.18257142857142	8.16199999999998
328	193.051436574221	193.04794153162	193.060291670825	336.6855	334.647	337.702	6	6	10.1942857142857	15.3042857142857	14.284	14.2819999999999	13.2637142857143	13.2637142857143	9.18128571428567	16.3245714285714	67.3388571428571	58.1074285714288	33.6647142857144	26.5274285714286	15.3042857142857	13.2637142857143	14.284	15.2925	13.2637142857143	10.2028571428571	10.1985714285714	12.2434285714286	13.2637142857143	13.2637142857143	13.2748571428571	9.17485714285717	10.2028571428571	9.18257142857142	13.2618571428572	19.3854285714286	7.142	14.284	11.2325714285714	7.142	30.6085714285714	16.3245714285714	10.2028571428571	18.3651428571428	16.3245714285714	17.3448571428571	15.3042857142857	25.4892857142857	8.16228571428571
329	193.083877394071	193.08082984791	193.0954026552	207.1135	204.058	208.14	16	16	11.2231428571429	8.16228571428571	10.2014285714286	12.242	25.4892857142857	11.2218333333334	22.4436666666667	24.4868571428571	2408.89457142857	540.688333333334	459.150000000001	388.683500000001	6.12800000000001	21.426	26.5286666666667	7.14233333333335	46.9353333333334	20.4057142857143	26.5274285714286	66.3185714285714	27.5477142857143	72.4402857142857	25.4857142857143	55.1430000000001	17.3456666666667	42.8540000000001	21.427	27.567	12.242	15.3042857142857	14.284	22.4462857142857	78.562	16.3245714285714	28.568	230.552285714285	24.4868571428571	51.0142857142857	44.8946666666668	22.4462857142857	6.12200000000001
330	193.090088335056	193.090088335056	193.090088335056	230.585	230.585	230.585	1	1	15.3033333333333	15.295	35.7116666666666	27.549	24.5173333333333	33.6893333333333	24.4871999999999	50.029	90.7503333333333	68.3548888888888	44.8897777777777	31.6303333333333	23.4676666666667	23.4804444444444	20.42	20.4044444444444	27.549	20.4059999999999	65.3013333333333	23.4497777777777	15.305	73.4639999999999	55.026	21.4246666666666	8.16266666666666	49.0026666666666	30.6066666666666	24.4853333333333	30.61	16.3235555555555	23.4804444444444	25.5055555555555	61.2133333333332	26.5286666666666	36.732	44.8897777777777	52.0313333333333	37.7728888888888	36.732	69.375111111111	25.5083333333333
331	193.089868130434	193.089868130434	193.089868130434	219.362	219.362	219.362	1	1	11.2231428571429	14.284	15.3042857142857	20.4057142857143	8.16200000000001	17.3302857142857	8.16200000000001	28.568	140.799428571429	91.8257142857142	36.725142857143	32.6217142857143	13.2637142857143	18.3651428571428	17.3448571428571	9.18257142857142	19.3854285714286	7.14175000000001	5.10142857142857	22.4462857142857	15.3042857142857	20.4057142857143	10.2028571428571	13.2525714285714	14.272	7.137	11.2137142857143	180.565285714285	4.08114285714286	32.6491428571428	14.274	44.8925714285714	95.9068571428571	7.142	11.2058571428571	23.4632857142857	32.6491428571428	167.321	8.16228571428571	20.3925	8.16228571428571
332	194.053019684681	194.053019684681	194.053019684681	211.212	211.212	211.212	1	1	5.107	1.0204	8.16320000000001	8.16320000000001	4.0808	3.0612	6.1284	14.2828	400.938600000002	372.811	194.8582	52.0404	8.1616	5.101	6.1212	8.1616	15.303	2.0408	3.0606	20.404	9.1926	7.14980000000004	6.12240000000001	9.18360000000001	16.3232	16.3232	13.2626	75.4948	15.306	13.247	21.4242	24.4896	34.6868000000002	46.9292	20.404	36.7704	13.2782	28.5712	2.0404	16.3232	3.05759999999998
333	194.047792414473	194.047792414473	194.047792414473	351.987	351.987	351.987	1	1	3.06085714285714	10.2028571428571	8.16228571428571	5.10499999999999	5.10142857142857	5.10142857142857	7.13600000000002	10.2028571428571	4.0777142857143	10.2100000000001	4.08114285714286	10.2028571428571	10.2114285714285	7.14174999999998	8.15600000000001	5.10571428571426	5.10142857142857	9.18257142857142	6.12171428571428	8.1554285714286	6.12171428571433	3.06085714285714	4.08114285714286	8.16228571428571	12.2417142857143	3.06085714285717	4.08114285714286	6.12685714285711	4.0777142857143	4.08114285714286	14.284	5.10142857142857	6.12171428571428	11.2325714285715	6.12085714285716	7.14699999999999	6.12685714285711	5.1007142857143	6.12171428571428	8.16228571428571	7.142
334	194.062102030339	194.057409365815	194.065026096428	253.054	253.009	254.018	3	3	31.6288571428571	82.6431428571428	139.77425	61.2171428571428	140.799428571429	212.189714285715	153.042857142858	276.49742857143	23.4665714285713	17.3448571428572	21.423	12.2434285714286	313.227714285715	369.343428571428	354.039142857143	306.085714285714	45.9128571428571	16.3245714285715	20.3885714285714	36.7302857142855	83.6517142857145	39.7911428571428	12.2417142857143	53.0548571428571	173.424285714286	147.941428571429	79.5822857142853	528.489499999999	236.706285714287	275.477142857142	254.051142857143	200.996285714286	629.494249999998	465.250285714287	261.193142857143	355.059428571427	450.966285714286	472.789142857144	141.819714285715	475.453142857144	20.4057142857143
335	194.072424524726	194.066190120429	194.078107810882	228.023	226.481	230.592	4	4	45.9149999999999	125.501	91.8149999999997	133.641833333333	74.6181666666664	86.7283333333331	62.2403333333332	226.476999999999	38.7346666666668	68.3623333333332	16.3253333333333	26.5286666666666	62.2301666666665	81.6933333333335	97.010833333333	73.4639999999998	29.5848333333332	57.1386666666665	15.3025	45.8700000000001	33.6709999999999	7.14233333333332	3.05799999999999	21.4269999999999	34.6913333333332	8.16266666666665	8.16266666666665	98.9723333333331	16.3253333333333	31.6303333333333	40.8533333333332	12.244	193.863333333334	89.7746666666664	19.3863333333333	17.3456666666666	44.8946666666666	116.432	27.5444999999999	21.4269999999999	10.2033333333333
336	194.08634203277	194.08634203277	194.08634203277	207.091	207.091	207.091	1	1	5.10142857142857	7.14116666666668	8.16114285714285	6.12171428571428	4.07828571428571	7.14100000000002	6.12171428571428	9.18300000000002	359.140571428571	149.982	177.529714285714	57.136	12.2537142857143	10.2028571428571	4.08114285714287	8.16228571428574	13.2544285714286	10.2028571428571	5.10142857142859	12.2434285714286	10.2028571428571	11.2231428571429	7.136	10.21	5.10142857142859	6.12171428571431	4.08114285714287	7.14699999999999	8.16228571428571	9.18257142857146	4.08133333333334	5.10142857142857	13.2637142857143	11.2236666666667	7.14200000000002	7.14116666666668	12.2434285714286	8.16228571428571	4.08114285714287	8.16228571428571	4.08114285714287
337	195.119987319972	195.119987319972	195.119987319972	160.158	160.158	160.158	1	1	35.707	69.3713333333334	167.3128	337.6862	51.0100000000003	264.2318	35.714	67.4124	9.1818	49.9898000000003	22.4444000000001	60.121	82.6362	52.9984	63.2524	35.707	18.3672	38.8132	16.3264	31.5952	61.212	15.303	157.1416	56.045	25.535	13.2652	384.0464	36.7272	21.4242000000001	20.408	33.7062	14.2828000000001	52.0914	57.1312000000003	18.3636	10.192	17.3468	61.2240000000001	21.4242	24.4848000000001	9.1818
338	196.039703706311	196.037911203421	196.04082565183	91.8365	91.811	97.927	8	8	1120.2345	1447.73475	1464.114	403.295	26.52975	1159.856	17.3497142857143	22.4462857142857	2274.13725	2952.6035	25.5071428571429	905.982000000001	2660.117625	4522.76825	3364.7625	2827.459125	27.54675	3044.53257142858	2349.321	4.081	480.554571428572	44.8635	103.034428571429	130.512	958.014749999999	256.271	71.48	389.749142857143	1941.53575	16.3245714285715	1624.262625	17.3448571428572	73.4579999999999	5496.043	2442.232	3109.722	7066.49885714287	48.9737142857143	128.56725	4519.86571428572	7.14174999999999
339	196.039986747378	196.039986747378	196.039986747378	59.174	59.174	59.174	1	1	9.17279999999999	376.5276	681.4936	1508.8758	11.2244	2198.531	7.1414	2.0404	366.84	308.1004	9.18359999999999	7.1414	1337.4822	1106.1136	1624.4768	1207.976	57.1312	30.606	1.02175	27.54675	316.262	11.2222	29.5858	43.8772	532.0224	31.6324	71.414	2891.2468	783.5136	9.1926	611.0998	4.0808	32.6464	3469.87025	402.979	6.1212	2371.965	7.1414	13.2626	2266.8844	14.2996
340	196.04647743401	196.041101216161	196.067956968795	92.313	79.573	110.199	125	99	1120.2345	1478.34225	1479.429	1871.80077777778	2768.277375	2726.42325	3240.32411111111	4771.70925	2558.945	3261.65044444444	2416.97225	4031.91822222222	2690.619	4567.012	3425.06033333333	2840.724	2610.81975	3469.94754545455	2638.99777777778	267.327333333333	489.76	60.1603333333334	109.16675	130.512	968.190888888889	256.271	104.142	4087.87269230769	2827.39570422535	1497.68622222222	1622.1975	978.419750000001	6494.4856056338	5760.55177777778	2560.668	4611.53	9774.70200000001	2445.8988	4531.92444444445	10485.1877777778	2341.346
341	196.054227044782	196.041173831103	196.070409473779	59.157	55.082	62.245	79	77	15.288	4.08133333333333	8.1616	5.10083333333334	935.706799999999	9.1815	329.567666666667	2836.52666666667	59.102	24.4848	9.183	39.7878	1634.3604	1311.12833333333	1702.7138	1269.3776	5306.75366666667	5260.9995	1029.5712	4983.677	6.1212	12.2424	11.2218333333333	7.14233333333333	4.0768	8.16319999999999	15.305	3160.47633333333	21.427	1017.3144	1.0202	574.353833333334	4520.5062	3589.36514285714	0	1403.74933333333	1596.70574074074	1080.33128571428	12.244	2310.82866666667	150.1458
342	196.049692272147	196.043284296814	196.06182181735	71.417	69.37	74.489	23	23	18.3655384615385	470.991230769231	494.849230769231	367.302857142857	873.383384615384	430.379714285714	1095.3184	335.674	163.175384615385	464.24	103.048857142857	832.508307692308	713.141307692308	1509.97	1108.0096	1010.38235294118	1817.031	1255.90407692308	646.582461538461	1301.91261538462	137.793461538462	27.5462307692308	29.5882857142857	38.7708571428571	236.711384615385	47.9544615384616	45.8935714285714	387.545714285714	145.904	254.056615384615	500.971076923077	203.025923076923	984.522692307693	1082.99492307692	189.762923076923	380.574769230769	811.083461538461	5003.71466666667	58.1318571428571	706.319076923077	155.086769230769
343	196.072157869685	196.071352302616	196.07269802987	60.7045	60.195	62.229	4	4	6.11500000000001	32.6464	3.0606	2.0404	1132.385	4.0816	224.656666666667	1015.099	100.914	56.1183333333334	5.102	135.704333333333	6.1224	2.0404	2.0404	3.0605	2454.80742857143	1878.63133333333	525.385833333334	2518.7915	5.10100000000001	1.01933333333333	3.0606	10.204	3.061	9.183	1.0202	257.0904	34.6856666666667	883.4932	2.0404	516.288666666667	2651.84633333334	5.10166666666667	1.02033333333333	249.949	80.5958	688.635	6.12120000000001	0	61.2100000000001
344	196.073758577046	196.073758577046	196.073758577046	81.614	81.614	81.614	1	1	1.02016666666667	51.0083333333333	24.484	4.08133333333333	197.912333333333	13.2544285714286	714.233333333333	110.178	53.0053333333333	0	184.650166666667	623.394571428571	1.02033333333333	1.01933333333333	0	0	430.862	110.190857142857	251.981166666666	365.262285714286	7.14233333333333	3.061	2.04066666666667	3.0605	42.854	4.07733333333333	7.14116666666666	98.8753333333333	26.5274285714286	62.2301666666666	15.29	67.3388571428571	498.500571428571	0	8.16266666666667	349.909	1.02033333333333	2299.83133333333	1.02016666666667	0	99.988
345	197.045650565468	197.045165811183	197.045829993452	91.823	91.811	92.854	3	3	14.2846666666667	80.5931666666666	119.4765	32.6848	18.363	94.984	19.3838	28.5656	18.363	169.347666666667	8.16319999999998	20.4066666666667	224.436666666666	460.964666666667	270.123333333333	272.3934	20.4066666666667	305.0398	95.9896666666668	16.3253333333333	53.0573333333333	18.348	14.2828	28.5413333333333	49.9963333333333	26.5286666666667	14.2996	35.707	89.7893333333333	29.5896666666667	101.0196	17.3468	55.044	523.858500000001	203.212166666667	22.4473333333333	525.385833333334	36.7272	26.5243333333333	263.246	30.605
346	197.050593489307	197.046021397019	197.062667543776	92.855	82.652	98.976	33	32	63.2555	157.1185	170.488444444444	90.8591111111111	303.039	162.321333333333	147.980555555556	493.787555555556	242.8195	303.006	18.366	405.072333333333	274.649	483.638	332.411333333333	289.774666666666	112.224444444444	334.632888888889	240.929777777778	126.507555555555	61.2200000000001	24.471	17.3437777777778	37.7523333333334	82.6402500000001	41.83025	27.564	165.384	216.287111111111	196.902888888889	150.910666666667	97.9413333333333	1115.10288888889	605.453	239.905625	471.342666666667	1142.21925	1148.77022222222	36.732	1113.46176470588	204.044444444444
347	197.047148887001	197.046313786911	197.061856919441	72.421	71.412	73.468	3	3	17.3437777777778	42.798	42.8526	33.6673333333333	24.4853333333333	27.528	17.3551111111111	25.5083333333334	22.4334	29.5887	37.7523333333334	21.427	48.9706666666667	63.2606666666667	52.037	60.1799999999999	13.2643333333333	42.854	10.2022222222222	18.364	26.5408	18.3654	20.4044444444444	25.5083333333334	34.6913333333333	18.366	11.2163333333333	29.5858	12.2426666666667	17.3451	29.5887	13.2628888888889	21.4246666666667	71.3766666666667	15.3033333333333	21.427	37.7474	532.614	48.944	37.7511	21.4246666666667
348	197.06774817866	197.06387173089	197.079803840787	57.128	55.076	58.159	13	13	5.09666666666667	21.426	5.10083333333333	47.9534285714285	74.4721666666666	23.4862857142857	3.06085714285714	368.271571428571	56.0633333333333	9.183	4.08114285714286	3.05828571428572	4.08114285714286	9.1815	13.2621666666667	18.363	1027.42771428571	767.792	329.836833333333	999.9675	19.3863333333333	6.122	1.02028571428571	9.18257142857142	28.524	5.10166666666667	6.12171428571428	373.442	15.3042857142857	84.8398333333333	55.0889999999999	63.2577142857143	559.142666666667	49.994	44.8946666666667	154.041571428571	266.307	8.16266666666667	6.12171428571428	247.929428571428	89.8626666666667
349	198.042105981859	198.038978645393	198.042185921782	72.432	72.421	72.448	3	3	24.4873846153846	56.0703846153846	72.4402857142857	52.0356923076923	42.8529230769231	64.2503076923077	72.4691538461538	35.7107692307692	23.4564615384616	48.9747692307693	40.8092307692307	47.9508461538462	81.6184615384616	187.736615384615	135.700923076923	91.8623076923077	27.5462307692308	59.1733846153846	28.5556923076923	23.4670769230769	55.1173846153846	58.1531538461539	78.5636923076923	49.9913076923077	35.7107692307693	55.0966153846154	31.6152307692308	75.4694285714286	37.7513846153846	26.5274285714286	69.3794285714286	23.4653076923077	34.6878461538462	127.471153846154	37.7485384615385	46.9341538461538	101.008285714286	52.0309285714286	36.7144615384615	78.5933076923076	28.5686153846154
350	198.043259519449	198.038486581408	198.056364339193	92.851	82.651	98.965	40	39	42.8493333333333	155.073777777778	156.213	68.398625	27.550125	132.73	30.61875	551.955249999999	238.7385	351.98625	18.3645	388.747	288.766125	511.14525	395.6145	298.969875	15.30375	334.642	240.956	79.5773333333332	47.957625	29.569125	23.46575	47.9223750000001	87.7391111111111	52.03275	23.483	132.6325	225.47525	13.26325	157.02225	15.30375	1219.322	654.817111111111	277.681777777778	575.420999999999	1249.398	1316.08666666666	22.4473333333333	1235.06428571429	169.356888888889
351	198.040992821067	198.039157091281	198.05852496279	59.157	57.117	59.185	7	7	13.2513333333333	58.159	74.4843333333333	196.892166666667	6.122	273.404666666667	21.427	11.2236666666667	49.9473333333333	41.8336666666667	25.5083333333333	11.2236666666667	163.226666666667	139.785666666667	222.432666666667	145.907666666667	18.366	130.602666666667	69.4393333333334	19.3863333333333	51.0166666666667	39.7865	36.726	15.305	62.1793333333333	52.037	34.6913333333333	392.764166666666	113.257	17.3598333333333	78.5656666666667	13.2621666666667	29.5848333333333	470.373666666667	111.198166666667	167.334666666667	344.816333333333	9.18149999999999	21.427	365.219666666667	22.4656666666667
352	198.071528320629	198.070809068909	198.072247572348	58.148	58.148	58.148	2	2	17.3327142857143	30.61	21.4235	23.4638333333333	126.515428571429	23.4868333333333	18.363	383.582666666667	54.0297142857143	83.6536666666667	83.6673333333333	44.8548571428571	14.2846666666667	7.14233333333333	3.061	9.1815	789.701142857142	474.3775	210.360333333333	632.503333333334	12.242	9.183	2.04033333333333	14.2846666666667	12.2245714285714	8.16266666666667	2.04033333333333	26.5243333333333	6.121	105.197333333333	6.121	68.3846666666666	690.733428571428	18.366	6.121	9.18149999999999	6.121	36.732	28.5646666666667	8.16266666666667	86.7991666666667
353	198.938879758013	198.933414645902	198.950528211761	44.879	42.838	45.922	130	129	3170.937	4594.561	4959.84033333333	5384.8795	3669.83925	4990.92711111111	3615.766	4103.399	1127.488	1114.022	1048.85371428571	1592.666	4942.3332	4853.834	5044.528	4955.3775	29.5848333333333	2365.95975	1470.1082	1790.53875	5566.484	4809.85133333333	4370.0448	6192.712	5334.742	4294.11533333333	3942.246	3716.66955555556	3256.638	3806.55275	5040.677	3942.67288888889	3271.94175	4223.332125	3572.9155	2979.23428571428	2059.11675	2938.8832	2158.696	2679.27028571429	3159.081
354	198.951328231108	198.95125278269	198.951635507437	44.8845	44.884	44.885	4	4	7.142	8.16266666666667	13.2621666666667	1.02033333333333	1397.85666666667	8.16266666666667	13.2643333333333	979.36	4.08066666666667	4.08133333333333	4.08066666666667	2.04066666666667	6.121	3.0635	10.2016666666667	8.15657142857143	1829.37228571429	4.08133333333333	2.04066666666667	10.2016666666667	13.2643333333333	5.10166666666667	4.08533333333333	10.2033333333333	6.122	5.10083333333334	6.122	4.08133333333333	2.04066666666667	914.218666666667	2.04233333333333	4.0856	1191.69371428571	4.08066666666667	4.08133333333333	7.14233333333333	7.14233333333333	407.8445	5.10583333333333	1.02016666666667	3.06085714285714
355	199.942193612927	199.937488474974	199.955626104591	44.8895	42.844	45.922	88	88	676.449428571429	989.677142857142	1090.780875	1117.17375	770.315714285715	1029.43225	767.254857142857	911.753	188.761666666667	216.300571428572	198.955714285714	255.071428571429	1081.465	1069.24910344828	1081.5975	1080.41533333333	17.3428333333333	466.292333333333	276.510333333333	12.244	1248.786	1035.63833333333	913.795	1296.52888888889	1157.98375	935.56925	849.86825	829.46325	691.753714285714	870.27325	1152.709	844.485142857142	23.4638333333333	905.982000000001	760.112857142857	638.698857142857	393.830285714286	604.523076923077	412.541714285714	569.319428571429	647.938125
356	200.018615612093	200.01786902904	200.019362195146	301.472	299.953	302.991	2	2	7.14116666666671	18.3651428571428	16.3226666666666	10.2016666666667	6.12200000000001	13.2643333333334	5.10083333333332	7.14233333333335	14.2959999999999	14.2846666666667	17.3456666666667	8.16133333333331	6.12200000000001	18.381	8.16266666666669	15.2900000000001	9.18257142857142	13.2513333333333	12.2434285714286	19.3827142857142	16.3253333333334	9.19028571428575	6.12171428571428	11.2231428571429	27.5490000000001	10.2016666666666	9.17999999999998	15.3025	18.3629999999999	12.2434285714286	28.5973333333335	4.08533333333336	27.567	29.5848333333332	8.15542857142853	12.2434285714286	19.3863333333332	11.2218333333333	30.5799999999999	25.5083333333334	27.5175
357	200.163615325883	200.163615325883	200.163615325883	965.148	965.148	965.148	1	1	9.18257142857135	38.743714285714	99.9879999999991	47.9534285714282	70.3997142857137	51.0142857142853	37.7505714285717	321.389999999997	15.3042857142858	15.3171428571429	47.9937142857145	25.507142857143	117.332857142856	89.7851428571421	114.271999999999	82.7125714285704	21.4260000000002	90.7927142857138	24.4868571428573	45.8742857142862	113.330999999999	46.9725714285716	25.5062500000001	105.163000000001	138.739428571428	17.344857142857	58.1562857142861	39.7911428571425	23.4632857142856	62.237428571429	86.724285714285	59.1765714285719	19.3691428571431	74.4808571428577	18.3625714285716	17.3570000000001	28.5680000000002	173.448571428573	15.2935714285713	51.057142857143	18.3497142857142
358	200.939161350416	200.93426369721	200.954083075551	44.89	42.843	45.922	79	79	668.287142857143	1079.4245	1090.780875	1271.2315	868.263142857143	1165.1255	859.0505	953.967142857142	141.826333333333	131.616857142857	212.219428571429	246.920666666667	1120.11685714286	1274.208	1112.11142857143	1180.66371428571	89.7746666666667	467.312666666667	303.039	143.860285714286	1228.34755555556	1134.5736	1077.9648	1401.661375	1285.56	963.089777777778	900.88075	831.532857142857	723.382571428571	875.3745	1265.70733333333	830.073	624.414857142857	871.324	834.593714285715	609.139	387.708571428572	533.571	383.958666666667	507.105666666667	693.77
359	200.971615387863	200.968431841317	200.98475350029	44.879	42.832	45.917	30	30	103.053666666667	66.3185714285715	210.188666666667	183.63	869.324	186.712285714286	514.224	954.876	417.316333333333	458.0698	285.693333333333	415.256285714286	72.4436666666667	79.664	113.251714285714	178.558333333333	361.139	294.876333333333	252.022333333333	374.462333333333	121.419666666667	48.968	20.4233333333333	163.245714285714	89.7746666666666	55.098	92.8503333333333	423.369166666667	188.752857142857	875.405142857143	119.4765	699.499166666667	577.4615	423.369166666667	10.2016666666667	361.181142857143	550.954285714286	583.562	460.621333333333	603.017	47.9556666666667
360	201.048104982836	201.044012655759	201.051840591431	428.516	427.464	432.61	6	6	35.707	34.7071999999999	63.194909090909	55.1487272727275	19.3955454545454	71.414	25.5068181818182	28.5683999999999	19.3857000000001	27.5643	22.4576000000001	23.4432727272728	60.1976999999999	56.1165000000002	39.7722000000001	39.7916999999999	19.3838	64.2771818181816	25.4931818181819	23.4668999999999	41.8088181818181	126.5916	829.46325	61.254	113.2533	105.994909090909	1025.37409090909	42.8514545454544	51.0136363636364	30.606	139.7811	21.4257272727273	24.4871999999999	63.2586000000002	16.3232	20.4159999999999	28.5829090909091	22.436	29.5858	47.9775999999999	22.4466000000001
361	202.124821597132	202.11869862792	202.138069603226	204.035	199.984	215.264	87	86	164.266	369.343428571428	238.746857142857	450.987333333334	818.601142857142	1239.60375	844.796571428571	1547.77342857143	777.430500000001	652.906666666668	240.798666666666	480.498500000001	550.491428571428	816.228571428571	807.083666666669	689.632666666668	1170.304	904.961750000001	587.602285714285	827.451714285714	191.652571428571	172.428285714286	132.491666666667	82.6470000000002	500.371666666667	246.920666666667	178.383333333334	2061.68742857143	1206.998	771.372000000002	961.109142857146	641.684833333334	4343.559	3220.02171428573	1394.79566666666	2408.81025	4034.0685	3760.64149999999	1753.953	3289.1248	1148.70766666667
362	202.12511202639	202.12071298983	202.138036583652	343.802	339.737	348.908	51	51	84.6837142857142	213.239714285714	99.0369999999999	121.414	197.935428571428	115.389142857143	156.344142857143	371.644	954.318857142857	922.338285714285	609.039499999998	972.332285714293	43.8722857142857	131.616857142857	105.089428571429	43.8722857142857	78.562	63.3108571428569	43.9091428571427	62.1938571428571	29.5841428571429	96.9271428571428	46.9331428571428	38.7382857142855	70.3997142857143	92.846	73.4605714285714	186.712285714286	116.312571428571	158.277142857143	134.677714285714	32.6491428571428	2086.92399999999	715.195249999998	154.063142857143	291.801714285714	1379.378	1549.75975000001	1335.554	1355.91225	901.932571428571
363	202.125208928035	202.124382047617	202.137207310715	363.216	360.166	364.259	7	7	93.8629999999997	248.941000000001	253.022000000001	309.173625	171.402000000001	271.386499999999	134.6895	294.852249999999	224.4825	192.827250000001	38.7695000000002	87.7414999999998	147.936250000001	141.81475	202.009499999999	202.009500000001	35.6868750000002	51.0125000000002	23.4686249999999	39.7653750000002	82.6503750000001	14.2835000000001	23.4657500000001	98.9642499999997	91.8257142857142	19.3854285714286	14.2835000000001	138.754	43.8438749999999	62.2352499999998	85.7010000000004	52.0345714285714	276.487749999999	194.867749999999	46.9314999999999	41.8353750000001	149.97675	161.1995	57.176	106.106	22.4455000000001
364	202.967772168338	202.967772168338	202.967772168338	45.917	45.917	45.917	1	1	54.07325	131.628375	154.05775	127.527777777778	116.3085	146.916	128.5515	142.94	151.0155	155.078	107.12625	150.997	93.8706666666667	117.415	150.997	134.673	168.34125	128.56725	84.68075	134.6895	99.9817777777778	66.31625	108.226	153.15	114.268	73.467	64.274	193.842222222222	65.296	116.3085	73.566	124.562	271.3865	194.86775	90.80225	180.58425	191.801777777778	232.9305	183.7575	258.12325	63.2555
365	203.049239943688	203.048944491242	203.05105345801	53.0465	52.032	53.07	4	4	25.5055555555556	81.6177777777778	63.2951111111111	46.9302222222222	18.3645	56.1488888888889	31.6268888888889	99.0262222222222	62.242875	77.539	89.7893333333333	39.767	31.6096666666667	33.6673333333333	39.819	28.5662222222222	12.243	35.7311111111111	38.7695	10.21	59.1728888888889	115.28825	93.8604444444445	83.7128888888889	50.9777777777778	89.782	76.5166666666667	85.6986666666666	24.4853333333333	34.7102222222222	30.6266666666666	25.5083333333333	58.15425	53.0573333333333	31.62775	31.6268888888889	40.8088888888889	22.4448888888889	29.5864444444444	55.062	43.8408888888889
366	203.108527397042	203.108527397042	203.108527397042	311.21	311.21	311.21	1	1	16.3245714285714	44.8862857142858	41.8317142857143	34.7188571428573	43.8722857142857	39.7911428571428	62.2374285714285	56.0764285714286	210.149428571428	212.219428571428	72.4402857142857	107.115	18.3342857142857	25.5071428571428	22.4462857142857	18.3497142857143	12.2434285714286	9.18257142857142	6.12171428571428	15.3042857142857	19.3854285714286	17.3448571428571	9.18257142857142	11.2325714285714	9.18257142857142	9.18257142857142	7.14599999999996	15.3042857142857	14.284	13.2618571428571	13.2637142857143	6.12171428571428	174.468857142857	40.8114285714286	9.18257142857142	13.2637142857143	249.97	143.759571428571	70.3405714285711	172.428285714286	64.3229999999999
367	203.130589533689	203.126520073309	203.144188605621	203.537	199.984	205.079	26	26	16.3245714285714	59.1765714285714	33.6694285714286	74.4843333333335	113.156571428571	181.619333333334	114.258666666667	236.706285714287	113.235857142857	97.9360000000001	53.0573333333332	76.5125000000001	86.6514285714285	132.637142857143	131.623	91.8150000000001	166.151333333334	132.621666666666	96.9271428571432	124.474857142857	38.7382857142857	33.6694285714286	10.1916666666667	16.3245714285715	70.4605000000001	46.9353333333334	34.6605714285714	356.079714285714	169.347666666667	108.150285714286	162.225428571429	105.089428571429	870.303714285714	558.096285714288	216.300571428572	376.485428571428	797.863428571428	641.759714285714	298.957666666667	786.530142857142	177.509
368	203.129045131629	203.127126706391	203.144671830975	344.3485	340.764	344.856	6	6	20.4066666666665	25.5083333333332	19.3854285714286	14.2846666666667	27.5445000000002	17.3428333333333	29.6138333333331	47.9478333333332	59.0633333333335	39.7929999999997	16.3226666666666	44.8873333333332	13.2643333333334	22.4473333333334	17.3456666666667	12.242	6.12099999999998	11.2346666666667	4.08466666666664	10.1933333333333	10.2033333333333	9.18299999999994	9.18299999999994	11.2126666666666	8.16266666666669	5.10083333333332	6.12099999999998	21.427	9.18299999999994	17.3598333333334	18.3629999999999	13.2621666666666	297.207999999999	101.013	11.2218333333333	10.2016666666666	52.0370000000001	201.005666666667	33.6709999999998	77.4693333333332	36.7679999999999
369	203.149157209315	203.149157209315	203.149157209315	167.311	167.311	167.311	1	1	452.954000000001	924.271000000001	666.277666666668	845.856333333335	435.682333333334	403.031666666666	375.482666666666	1702.85685714286	27.5490000000001	29.5848333333334	13.2621666666667	40.8466666666665	19.4021666666666	27.5489999999999	13.2621666666666	32.6186666666666	6.12199999999999	3.05800000000001	8.16266666666665	5.10166666666668	3.0605	6.12200000000001	5.10166666666665	5.10083333333334	6.12199999999999	6.12099999999998	7.14233333333332	6.12700000000001	3.0605	6.12700000000001	6.12100000000001	4.08133333333334	9.17400000000002	6.11657142857143	2.04028571428571	6.11600000000001	6.12200000000001	5.10166666666668	4.08133333333332	11.2218333333334	7.14116666666664
370	204.091211589074	204.087271536795	204.09888474851	319.343	315.262	319.36	5	5	119.457	276.691	315.268285714286	374.444857142857	165.263142857143	244.868571428571	149.884875	378.526	101.008285714286	119.356714285715	30.6085714285714	28.5494999999999	96.9135714285709	74.4808571428571	109.16675	107.205	44.8925714285714	25.5071428571428	18.3651428571428	39.7911428571428	90.8054285714285	18.3651428571428	29.5882857142857	91.8899999999999	77.5417142857142	14.284	9.17485714285717	124.474857142857	32.652	68.3591428571428	65.2982857142857	55.095428571429	230.584571428571	119.373428571429	30.6085714285714	34.6897142857143	81.6228571428571	110.175428571428	58.148142857143	44.9302857142855	8.16228571428571
371	204.122567952474	204.121933073332	204.122724953111	203.033	203.021	203.044	3	3	16.3253333333334	32.6506666666667	22.4436666666667	34.6897142857143	53.0053333333332	108.155333333334	42.8470000000001	136.724666666667	39.7865000000001	45.9075000000001	11.2236666666666	37.7452857142857	51.9908571428571	51.0166666666668	57.136	68.3591428571428	76.4571428571428	65.2906666666668	42.8540000000001	40.8133333333334	14.2706666666666	19.3863333333334	20.3885714285714	14.2846666666667	39.8255000000001	18.3651428571428	16.3108571428571	160.166166666667	74.4721666666668	48.9760000000001	58.1590000000001	47.9556666666668	399.905333333334	253.042666666667	95.9113333333336	197.912333333334	299.929	307.070166666667	238.746857142857	314.262666666666	80.5931666666668
372	204.138211287353	204.137200969302	204.139221605404	344.8275	344.827	344.828	2	2	11.2236666666666	14.2846666666666	11.2236666666667	10.2033333333334	17.3428333333334	11.2218333333333	11.2328333333332	23.4638333333333	24.4457142857143	21.4269999999999	11.2218333333333	18.3629999999999	8.16266666666669	18.366	8.16266666666669	9.18149999999997	5.10083333333332	11.2346666666667	8.16933333333327	8.15466666666665	6.12199999999996	13.2637142857143	6.12199999999996	8.15466666666665	9.18300000000002	9.18149999999997	6.12099999999998	11.2236666666667	10.2033333333333	11.2328333333334	16.3226666666666	4.08066666666665	139.922666666666	54.0776666666668	8.16133333333331	12.242	23.4676666666667	104.074	14.2846666666666	41.7926666666666	21.448
373	205.044666141659	205.040321898932	205.055392339509	269.345	265.269	272.428	19	19	14.2823333333334	13.2643333333334	14.2986666666666	21.426	10.2028571428571	51.0571428571426	16.3245714285714	13.2621666666666	1493.81166666666	1791.59890909091	1065.50812500001	2037.40084615384	22.4274285714286	17.3428333333334	11.2215714285715	24.4868571428571	4.07599999999998	87.7445714285714	75.5046666666669	4.08533333333336	13.2637142857143	15.305	13.2643333333334	24.4880000000001	20.422857142857	10.21	13.2621666666666	6.12200000000001	20.4057142857143	11.2328333333334	17.3598333333334	16.3245714285714	12.254	32.6453333333332	14.3103333333333	12.242	46.9331428571428	8.16228571428571	20.4057142857143	27.5220000000002	37.7831666666667
374	205.095756235906	205.090849291808	205.106085466796	193.81	189.775	194.876	27	27	86.7283333333331	226.513999999999	184.680333333334	286.713666666666	157.285333333333	247.940999999999	157.105666666666	705.511000000001	532.589142857143	642.704999999998	189.782	846.547166666664	183.66	207.127666666666	185.852333333333	149.9645	286.666833333332	285.646666666667	179.549333333333	376.810499999999	203.046333333333	318.031999999999	253.001333333333	286.713666666666	217.295499999999	189.750999999999	130.602666666666	282.632333333334	177.508999999999	151.880666666666	205.087	134.794	734.519999999998	298.957666666666	153.05	251.775333333333	358.136999999999	326.453333333334	133.663666666666	340.791333333332	301.722666666666
375	205.988680754552	205.987232871763	205.990546400418	302.991	299.953	303.031	3	3	11.2236666666667	7.14233333333335	16.3263999999999	8.16266666666669	5.10166666666668	9.18149999999997	9.18299999999994	3.0635	4.08560000000002	5.10166666666668	5.10083333333332	1.02033333333333	9.18150000000006	8.16266666666669	13.2621666666666	10.1933333333334	3.06050000000002	5.09666666666666	6.12200000000001	6.12200000000001	5.101	5.10699999999997	5.10166666666668	17.3428333333334	17.3428333333334	4.0813333333333	7.14816666666668	12.2448000000001	4.0813333333333	10.2033333333334	14.2963333333334	2.04233333333332	16.3424000000001	11.2236666666666	7.13533333333338	6.12100000000004	13.2626	21.4284000000001	5.09666666666666	9.18149999999997	13.2643333333334
376	206.052181711085	206.047763681229	206.063132807894	269.345	265.269	272.428	19	19	17.3448571428571	20.4066666666667	18.384	30.6085714285714	19.3854285714286	28.5919999999999	23.4665714285714	77.5417142857142	1520.3727	1731.2794	1017.58575	1987.447	20.3885714285715	18.3651428571428	18.3625714285715	21.426	33.6317142857141	53.0548571428571	56.1183333333335	66.3866666666671	6.12199999999996	11.2236666666667	7.142	15.305	11.2325714285714	13.273	7.14116666666664	7.14233333333335	13.2637142857143	6.12700000000001	17.3598333333334	8.16228571428571	29.6138333333334	25.5071428571428	15.3325	10.2016666666666	38.7708571428571	6.12200000000001	17.3448571428571	20.3914285714286	28.5919999999999
377	206.064927059081	206.064547165339	206.080509306451	406.044	403.006	408.085	3	3	5.10124999999999	8.16199999999998	17.346375	13.26325	3.061125	10.2025	9.18225000000004	19.3871249999999	21.4252500000001	27.5467499999999	5.10124999999999	15.315	8.16200000000003	9.18224999999997	13.26325	14.2835	12.2430000000001	12.2445	16.324	21.4252500000001	8.16199999999998	10.18875	5.105	9.18225000000004	17.34425	8.17899999999997	6.12149999999998	19.3847499999999	20.4050000000001	12.2430000000001	21.441	6.12524999999998	29.5872500000001	24.4860000000001	8.16299999999995	4.07849999999999	36.7289999999999	6.12150000000003	7.14262500000001	22.4455000000001	27.5467500000001
378	206.495683389476	206.495683389476	206.495683389476	299.953	299.953	299.953	1	1	8.16228571428571	23.4632857142858	24.4868571428571	23.4665714285714	24.4697142857143	21.4229999999999	22.4462857142857	17.3448571428571	0	4.08114285714286	1.02028571428571	3.06085714285714	18.3625714285713	22.462	24.4868571428571	22.4274285714285	11.2231428571429	10.2028571428571	6.12171428571428	13.2637142857143	24.4834285714284	9.18899999999999	9.18257142857142	12.2434285714286	11.2215714285714	13.2637142857143	5.09714285714287	17.3448571428573	7.13600000000002	16.3222857142858	8.16914285714289	16.336	25.5250000000002	23.4665714285714	11.2152857142857	8.16228571428571	14.284	22.4651428571429	3.05887499999999	18.3651428571428	10.195
379	206.889650452378	206.878948142067	206.896572007386	48.965	46.913	50.002	39	39	2903.6315	3761.1944	3994.08300000001	3472.931	3193.3825	4071.396	3183.648	2278.7434	2562.868	2565.92875	2422.975	3606.407	3625.9685	4057.53425	3839.20075	3951.42825	2744.4725	5214.24220000001	3267.7006	3006.0984	2757.73575	293.832	388.056	1626.0688	3135.0746	1803.802	1638.5215	2692.43975	3366.2996	2981.6088	3413.66675	2614.7726	3204.60525	5109.16160000001	3176.03825	3656.0932	3461.5386	3921.3972	3194.40275	3483.86916666667	2892.941
380	206.997028903054	206.989803134901	207.004254671208	301.9905	299.953	304.028	2	2	46.935333333333	84.6876666666669	101.013	58.1494999999998	92.8503333333336	70.4030000000002	57.1386666666668	65.3653333333332	5.10666666666665	5.10166666666668	9.18300000000002	11.2236666666667	59.1793333333329	36.7259999999999	58.1494999999998	94.7979999999998	31.6303333333331	60.1406666666671	13.2621666666666	31.6251666666666	52.0370000000001	8.17066666666665	16.3253333333334	23.4638333333333	59.1793333333329	24.4880000000001	11.2291666666667	82.6470000000002	25.5083333333334	38.7726666666664	37.7831666666667	49.0160000000001	73.5240000000001	58.1590000000001	12.232	17.3456666666665	28.5646666666668	88.7690000000002	15.29	17.3456666666667	39.7539999999999
381	207.050198820191	207.050198820191	207.050198820191	294.863	294.863	294.863	1	1	6841.79649999993	10526.9395	10521.8382499999	9357.06799999996	6164.35050000003	10780.98175	7873.26925000003	8653.76049999992	250.981500000001	511.145250000002	192.827250000001	237.718250000001	10754.9484	10603.4582499999	10503.47375	10762.0898	5695.03549999994	7665.13825000003	4719.67649999995	5800.52199999999	7668.19900000003	6157.20874999994	5518.53225000002	7846.74274999992	9301.1634	6458.18250000003	5397.90524999999	7047.88700000003	6249.52700000003	6276.57799999994	8591.52524999992	6323.50949999994	8441.54850000004	10264.73525	6397.98775000003	6976.46949999993	8096.70399999992	6389.48250000002	5382.83900000002	7961.01075000003	5000.44999999999
382	207.063070055645	207.051781026165	207.077923850597	299.941	287.697	306.052	174	120	6184.49287499997	9089.68500000006	10764.0142857143	9509.5066666666	7722.54257142857	10958.3745714285	6910.71766666668	8237.84583333331	111.307166666667	556.055714285714	81.6133333333331	88.7544999999997	9804.59299999995	11936.511	10537.5108571429	10990.21	4705.55771428571	6561.28687499999	5621.61044117647	6505.77035294118	8450.73074999998	7654.72733333335	8435.25042105263	6006.70233333335	8073.23824999998	2269.99444444445	1392.644	6868.88400000002	2293.4096	6018.84285714287	7937.25400000001	5572.37657142859	7255.6624	9892.69028571428	1169.17533333333	6411.77466666662	7163.76033333335	7361.70500000002	5792.799	7439.25033333335	3641.05866666666
383	207.057935867575	207.05375217662	207.072480999321	205.09	201.983	206.195	81	81	1306.08	2293.60228571429	2241.56771428571	3134.46399999999	1961.19733333334	2955.66425	1912.96875	4499.85375000001	730.558666666668	964.057499999997	253.030857142857	746.744571428571	2040.979	2965.97057142857	2520.32625	1915.00925	1426.38042857143	1685.512	1118.194	1409.01457142857	1642.29942857143	1625.25825	1330.35428571428	1635.518	1243.72828571429	1287.66066666667	961.321142857142	2303.376	980.380166666668	1118.23314285715	1244.80666666667	806.025714285714	2655.80371428571	1920.97383333334	1114.152	976.459000000002	2074.24085714286	1762.992	693.794285714285	1784.41725	716.240571428571
384	207.065041156132	207.058128644139	207.077496465936	231.6	227.519	249.971	99	66	81.6228571428571	271.168	216.487333333334	316.288571428571	1343.824	1928.669	1412.026	2731.82525	227.757333333334	399.952	266.257285714285	331.592857142857	694.79025	994.778571428571	976.212571428571	676.449428571428	2930.0144	2651.62975	1811.165625	2984.23124999999	412.214666666666	283.652666666667	186.398571428571	336.694285714286	410.154857142857	193.99	129.558142857143	1085.546	691.753714285714	307.106	509.478999999999	260.184999999999	3385.46600000001	1323.26425	621.281500000001	811.01357142857	2584.29325	1997.71942857143	1479.41428571428	1836.45	1034.449
385	207.069992290967	207.063469359593	207.078525219261	327.5255	315.251	336.689	16	15	89.7725714285717	189.773142857143	310.166857142857	253.030857142857	319.349428571428	439.743142857143	393.830285714286	768.248249999998	33.6694285714288	31.6288571428571	26.5274285714286	32.6491428571428	313.227714285714	345.876857142857	280.382142857143	270.337857142856	382.607142857143	294.862571428571	218.341142857143	381.586857142857	97.8651428571424	210.002285714285	135.698	83.6634285714285	117.332857142857	213.239714285714	122.434285714286	459.168750000001	242.998	126.515428571429	131.506285714286	110.190857142857	818.269142857149	449.967	289.761142857143	414.236	947.712714285709	344.856571428571	117.332857142857	1040.655	161.205142857143
386	207.066744856618	207.062637315367	207.078055201499	358.1225	355.047	359.146	8	8	30.63	84.6807500000004	101.008285714286	97.9474285714285	81.6228571428571	116.312571428571	77.5389999999998	198.973124999999	14.2835000000001	28.568	14.2835	24.4709999999999	95.9035000000004	118.262	98.9642500000004	96.9237500000004	106.981875	76.5214285714285	111.20725	105.021375000001	38.798	57.1340000000002	46.9315000000002	51.0124999999999	41.8317142857143	47.9517499999999	23.4657499999999	85.704	48.9719999999999	32.6479999999999	48.9780000000001	32.652	203.029749999999	102.025	68.3567500000003	64.2600000000002	141.799857142858	78.562	25.5062500000001	172.42225	29.5872500000001
387	207.07034346203	207.06629531978	207.075041029188	373.937	372.386	375.462	4	4	78.5620000000006	112.137142857143	152.022571428571	153.042857142857	210.355428571429	192.671999999999	220.381714285714	503.000857142857	15.3042857142857	20.4057142857143	10.2028571428571	18.3805714285715	108.150285714286	154.063142857143	130.596571428571	113.251714285714	320.638857142858	139.779142857143	177.529714285714	344.808285714284	65.2982857142857	123.454571428571	88.7648571428571	40.8114285714289	75.4694285714287	129.576285714286	63.160285714286	277.517714285714	154.063142857143	107.130000000001	62.289714285714	123.558285714285	509.122571428571	154.063142857143	127.535714285714	217.320857142859	342.816	172.428285714286	28.5440000000001	365.667142857146	87.7445714285714
388	207.077122201165	207.073320537594	207.077359943721	347.911	347.854	347.911	3	3	47.9517499999999	108.1465	123.454571428571	130.688	120.393714285714	252.010571428571	160.184857142857	406.109250000001	28.5074999999999	29.5882857142857	15.3037500000001	16.326	143.855250000001	153.037500000001	121.3205	97.0085714285718	629.571375000001	323.430571428571	213.232249999999	579.502000000002	46.9331428571428	72.4377499999998	70.3972499999998	66.2756250000003	64.278	69.3794285714285	34.6885000000001	218.52457142857	109.170571428571	50.029	82.6503750000001	32.6491428571428	544.813500000002	205.221	111.20725	129.57175	370.363714285714	142.84	47.9517499999999	337.4545	58.1969999999999
389	207.099680060582	207.099033992526	207.100532157964	384.63	384.624	384.681	3	3	25.4857142857144	49.994	69.3344999999998	95.9874285714289	53.0548571428571	65.2982857142857	59.1765714285714	136.718285714286	20.4057142857143	30.5871428571429	12.2434285714286	25.5071428571428	45.9128571428571	53.0474285714283	63.2577142857143	54.0751428571428	61.2171428571428	41.8258571428573	39.8245714285712	75.490571428571	58.1562857142857	66.3185714285714	74.4808571428571	77.5959999999999	59.1268571428573	36.725142857143	29.5882857142857	107.13	28.568	35.71	45.9128571428571	38.7708571428571	109.078857142858	49.994	19.3854285714286	31.6288571428571	49.994	68.3591428571434	20.3885714285713	48.9668571428569	13.2637142857143
390	207.135230954714	207.133565645751	207.137102283554	241.792	232.626	242.11	9	8	232.636000000001	369.343428571428	422.043428571428	487.096500000001	380.566571428571	550.980000000001	403.590000000001	780.555000000002	43.8722857142857	63.3123333333334	23.4638333333334	46.9353333333334	336.710000000001	429.560333333334	363.238666666668	249.736666666667	854.899666666668	885.649333333331	464.251666666668	1066.07416666667	527.487714285714	674.294285714285	444.792666666667	641.789666666668	342.776000000001	282.632333333334	236.485333333334	463.144857142857	118.358666666667	165.286285714286	291.556571428571	296.916999999999	1035.59	290.011333333334	124.474857142857	127.395833333334	373.424571428571	451.986571428571	52.0370000000001	174.4485	78.5656666666669
391	207.136114210086	207.133756079408	207.138193031119	272.6615	263.655	274.457	8	6	86.7242857142857	128.556	152.022571428571	224.462857142857	68.3591428571434	170.387714285714	110.190857142857	91.8257142857142	111.211142857143	111.211142857143	30.5828571428572	91.8257142857142	159.053142857143	198.955714285714	155.083428571428	151.002285714286	99.9040000000003	491.777714285714	360.160857142857	511.163142857143	270.375714285714	566.258571428571	394.850571428571	380.566571428571	180.742285714286	222.578	215.250142857143	190.633142857142	130.596571428571	86.8578571428574	154.063142857143	83.6634285714285	62.289714285714	131.616857142857	128.646	151.002285714286	136.718285714287	94.873285714286	65.2982857142857	170.387714285714	38.8034285714287
392	207.428459244235	207.428459244235	207.428459244235	295.854	295.854	295.854	1	1	606.028499999994	360.148250000002	496.861750000002	506.043999999995	1169.20649999999	532.570499999995	1206.95575000001	2091.51249999998	2.04050000000001	2.04049999999998	1.02025	7.14175000000003	367.289999999996	431.565749999996	391.776000000002	369.330499999996	281.5752	85.7010000000004	40.8099999999996	258.1865	142.834999999999	128.551500000001	97.9440000000004	104.065499999999	153.037499999999	176.503250000001	89.9139999999998	1327.34525000001	183.420000000001	507.0394	132.632499999999	400.958249999996	2037.43925000001	398.917750000002	224.455000000001	342.7872	680.506750000003	1475.40700000002	135.693250000001	850.888500000004	61.2299999999999
393	207.48730059431	207.48730059431	207.48730059431	294.868	294.868	294.868	1	1	319.338249999997	929.447750000004	1097.78899999999	1225.32024999999	788.6146	1201.7956	805.997500000003	1541.59774999999	1.02025	1.0202	2.04050000000001	3.06075000000001	839.665749999992	1024.33099999999	971.278000000004	874.354249999992	126.510999999999	128.551500000001	19.3847499999998	120.419	238.738500000001	51.0124999999995	47.9517500000002	185.685499999998	271.386499999997	140.794500000001	32.6959999999999	864.151750000004	71.3300000000004	257.102999999998	280.568749999997	181.604499999998	1484.46375000001	896.799750000004	82.6402500000003	168.341249999998	652.959999999994	1008.2205	63.2555000000003	452.991000000002	22.451
394	207.984474195397	207.983127017236	207.992983587857	294.863	294.829	299.953	3	3	62.2403333333335	566.285000000001	680.562333333335	814.188	98.9723333333326	684.643666666662	74.4843333333335	118.242666666667	8.16133333333331	12.2439999999999	18.3629999999999	24.4880000000001	534.629714285714	596.458666666665	620.362666666668	582.501571428573	60.1898333333337	165.293999999999	44.8946666666668	40.8133333333334	183.659999999999	68.3511666666671	59.1793333333335	185.700666666667	298.943714285714	78.5656666666669	54.0776666666668	93.8706666666669	43.8743333333334	66.3216666666668	233.656333333334	53.0573333333335	136.702333333333	509.146333333335	77.5453333333335	78.5528333333338	124.460333333334	92.941333333334	61.2099999999998	99.976333333333	60.1996666666668
395	208.071917070834	208.065931034474	208.085839077645	295.877	291.796	302	168	101	1969.15142857143	3585.284	3706.698	3673.19999999997	2483.08566666668	4002.58085714286	2645.60085714286	3278.17600000002	48.9679999999998	93.8584	31.6251666666666	49.9963333333335	3182.41966666664	3910.97714285712	3603.64914285714	3293.48228571428	1338.5024	2081.30999999999	663.13	1459.00857142857	2134.53733333332	1271.33533333334	932.645599999996	1999.09942857142	2368.19366666665	1116.31759999999	970.278400000001	2777.21771428571	1103.93800000001	1775.38	2318.83883333333	1732.44514285714	3178.5782857143	3512.84371428571	1167.26133333334	1375.49920000001	1655.7846	2653.95028571429	947.951599999995	1797.53366666668	757.265600000001
396	208.068782123892	208.067283128909	208.084617460497	231.569	228.516	239.791	18	13	15.305	39.7540000000001	32.6773333333334	36.7302857142857	209.334285714286	288.990166666667	242.794	442.237333333334	27.5760000000001	58.1562857142857	32.6445714285714	58.1562857142857	85.704	147.948333333334	149.086857142857	85.704	541.771714285714	447.905428571428	194.883666666667	489.760000000001	65.2982857142857	39.7930000000001	27.5014285714286	43.8671666666667	48.9737142857143	30.63	18.3625714285714	168.3275	84.6837142857142	41.8336666666668	70.4605000000001	23.4665714285714	610.159333333335	210.188666666667	73.4640000000002	72.4318333333334	404.033142857143	328.532	191.813714285714	254.051142857143	115.297666666667
397	208.061322156572	208.059401451169	208.077504047128	205.078	201.983	205.09	7	7	178.529166666667	364.259000000001	336.710000000001	523.430999999999	286.432666666667	458.054833333334	271.408666666666	747.869428571428	107.135	139.785666666666	28.5693333333333	131.623	291.7772	427.449833333334	359.1104	266.2722	207.944	229.59	147.924166666667	214.235	233.427333333333	164.246833333334	208.982857142857	257.082	164.2522	146.9088	110.178	357.466666666667	107.135	154.045166666667	199.985333333334	110.196	447.926333333334	294.828166666667	151.009333333334	138.765333333334	197.9576	259.1816	39.7865000000001	284.393999999999	91.8300000000002
398	208.086434170249	208.086434170249	208.086434170249	300.961	300.961	300.961	1	1	959.034999999991	2087.3292	1912.96875000001	2271.07649999998	1487.73999999999	2045.60124999998	1478.34225000001	2101.00359999999	8.17200000000003	12.2429999999999	5.10125000000002	8.16200000000003	1661.98724999998	2045.60125000001	1818.08549999998	1760.83199999998	613.170250000003	780.491250000003	161.1916	602.967750000003	1192.67224999999	122.58	246.8884	1071.21	1188.59124999999	283.629500000001	163.240000000001	1493.64600000001	306.075000000001	882.516250000004	1073.5965	913.221000000003	1873.88950000002	1643.62275000001	300.664	178.543750000001	460.132750000002	1593.63050000001	76.4250000000004	548.008499999999	172.16875
399	208.88088879401	208.88088879401	208.88088879401	48.96	48.96	48.96	1	1	814.1196	1079.5832	1199.7552	1028.5632	878.564399999999	1139.7868	908.156000000001	653.696000000001	862.069	709.178000000001	649.867400000001	996.930800000001	961.0284	1271.1692	1137.8396	1067.3384	730.4632	1495.6132	959.175999999999	811.165	767.340800000001	69.3736000000001	87.8232	348.2974	864.1094	455.068666666667	459.18	873.2912	942.849600000001	830.605600000001	982.586800000001	762.089400000001	920.2204	1428.28	916.109666666667	1091.828	947.7658	1135.7968	912.237600000001	1015.099	827.698666666667
400	208.887967066876	208.883216681031	208.898040887816	48.966	46.919	50.002	33	32	814.159500000001	1076.36375	1199.7552	1028.5632	878.435250000001	1136.5585	908.245	652.898250000001	752.944500000001	707.033250000001	649.867400000001	995.7152	961.0284	1271.1692	1137.8396	1067.1292	728.399	1490.5122	957.9678	805.958	767.340800000001	68.35675	87.8232	347.395	864.1094	455.0315	459.18	873.2912	937.609750000001	828.646	982.586800000001	762.126750000001	920.265500000001	1424.269	916.184500000001	1086.56625	947.7658	1132.644	912.237600000001	1014.0788	827.428
401	209.043457889389	209.043457889389	209.043457889389	221.397	221.397	221.397	1	1	9.18150000000001	11.2218333333334	13.2621666666666	21.4235	12.244	18.348	12.248	13.2643333333334	612.199999999999	597.887428571428	242.828	14.2963333333334	5.10083333333334	12.244	14.2846666666667	14.2846666666667	18.366	7.14233333333332	5.10166666666668	9.18299999999998	2.04066666666666	11.2218333333334	8.16228571428571	10.1933333333334	4.0777142857143	3.05828571428572	10.1942857142857	2.04066666666666	11.2231428571429	17.3456666666667	8.15466666666669	17.3456666666666	15.3025	5.10166666666668	9.17250000000001	9.18300000000002	9.18299999999998	9.18299999999998	4.08066666666667	7.142	9.18150000000001
402	209.042126891434	209.042126891434	209.042126891434	144.871	144.871	144.871	1	1	72.5011428571428	236.507428571428	226.503428571428	276.729714285715	11.2231428571429	249.96125	15.3278571428572	18.3497142857143	142.84	267.314857142858	165.286285714286	19.38475	165.286285714286	197.80725	217.320857142857	149.982	21.42525	93.866285714286	27.54675	11.2231428571429	414.584000000001	368.323142857143	417.296857142859	454.027142857143	255.071428571428	286.660142857142	230.407	249.97	123.454571428572	15.2914285714286	190.793428571428	11.2231428571429	16.3245714285714	236.706285714287	175.483	42.8520000000001	144.880571428572	13.2544285714286	130.592	264.254000000001	17.3448571428571
403	209.0721641415	209.070326478331	209.089857268752	295.843	294.829	300.99	17	12	301.017999999999	608.090285714285	659.178399999997	617.272857142857	410.173999999997	692.774	387.752000000002	541.1952	15.303	24.4879999999998	11.2222	20.4080000000001	587.711999999996	655.573714285711	669.307428571428	558.0494	221.3834	357.116666666668	232.6056	218.365600000001	405.072333333331	298.9186	240.814400000002	375.4336	404.051999999997	404.052000000001	273.735200000001	427.519666666668	341.834000000002	259.181599999999	464.191	257.0904	466.898285714287	570.403600000004	305.099600000002	365.2316	571.293333333337	431.00266666667	261.1712	503.9788	212.243200000001
404	209.133535964925	209.127522359869	209.14105661117	116.825	115.271	119.37	4	4	3.06075	8.15600000000001	5.10142857142857	5.10142857142857	6.12149999999999	5.10124999999999	6.1215	7.13649999999999	4.0815	4.081	4.08114285714286	2.0405	2.03885714285715	4.08457142857143	6.12171428571429	4.08114285714286	1.02028571428571	4.081	3.06075	4.07850000000001	1.02028571428571	0	2.04228571428571	11.22275	6.1215	1.020375	3.06075	2.04228571428571	2.04057142857143	3.06042857142857	3.06075	2.04228571428571	7.13737500000001	3.06075	3.06075	1.02028571428571	1.02028571428571	2.04057142857143	6.1215	2.04028571428571	1.020375
405	209.151309653345	209.150513694629	209.153385422637	345.881	343.853	346.926	5	5	15.3025000000001	9.18150000000006	25.5071428571428	23.4665714285714	13.2637142857143	18.3625714285713	17.3456666666667	48.9737142857146	8.14857142857142	2.04066666666667	6.12200000000001	10.2033333333334	11.2218333333333	20.4033333333333	28.5646666666666	7.14116666666664	98.9677142857142	25.5083333333334	69.3713333333338	114.255999999999	47.9534285714285	92.846	38.7726666666668	49.9520000000002	16.3253333333334	24.4880000000001	27.5477142857143	42.852	14.2846666666667	25.5250000000002	28.5693333333334	22.4473333333334	60.1968571428571	40.8066666666665	27.5477142857143	21.426	49.994	42.852	7.14116666666671	53.0102857142859	7.14816666666668
406	209.150679110723	209.149885594568	209.152834716507	381.563	381.546	381.591	3	3	12.2352	26.5278000000001	21.4270000000001	30.6266666666668	23.4651111111112	41.8336666666666	21.4242	52.0352999999999	16.3342222222222	16.3235555555556	18.3654000000001	14.2842	28.5684000000001	47.9259	31.6292999999999	24.4752000000001	56.0835	50.0290000000001	28.5823999999999	46.9338000000001	37.7523333333333	28.5662222222223	43.8729000000001	44.8931999999999	40.836	31.6292999999999	17.3434	39.793	27.5454	28.5516	31.6292999999999	26.5252	52.0352999999999	40.8120000000001	29.6031999999999	24.4848	36.732	51.0111111111112	32.6304	45.9135000000001	11.2233
407	209.152052856856	209.151255495635	209.152356868959	250.974	249.994	250.991	3	3	18.3645	18.36675	13.2628888888889	11.2224444444445	12.2426666666667	5.10875	10.2025	38.7695	2.0405	2.04066666666666	3.06075	3.06075	14.2831111111111	28.567	14.2846666666667	13.26325	42.8505	18.364	34.66725	53.053	25.5083333333333	43.903	8.16200000000001	27.54675	22.4455	10.2033333333334	3.06075	20.4044444444444	4.081	11.215875	4.081	11.2236666666667	8.15600000000001	10.2025	6.1215	4.081	7.14155555555555	16.3431111111111	2.04075	3.06075	3.06075
408	209.151893464468	209.151642956045	209.152143972891	239.249	238.747	239.751	2	2	44.8946666666666	113.244666666667	135.615666666667	84.7337777777777	50.9833333333333	31.6268888888888	53.0168888888888	172.436333333334	2.04066666666666	4.08355555555555	2.04044444444444	1.02033333333333	13.2643333333333	23.4676666666666	23.4676666666666	14.2753333333334	54.0423333333333	11.2163333333333	25.5055555555556	36.732	17.3437777777778	32.608	17.3437777777778	15.3033333333334	16.336	6.12533333333334	12.228	24.4853333333333	12.244	4.07866666666666	4.07866666666666	10.2033333333333	15.3033333333333	8.16711111111113	6.12133333333333	8.15733333333333	9.18199999999999	6.12133333333333	4.08133333333333	6.12133333333333	6.12199999999999
409	209.152746358049	209.152746358049	209.152746358049	321.367	321.367	321.367	1	1	7.14800000000002	13.2773333333334	13.2637142857143	20.4057142857143	26.5274285714286	16.3245714285714	19.3691428571429	27.5438571428572	3.06085714285714	5.10142857142857	5.10142857142857	2.03885714285715	14.284	25.5071428571428	16.3222857142858	21.4440000000001	30.6042857142858	23.4665714285714	4.08114285714286	33.6654999999999	33.6694285714286	47.913142857143	12.2434285714286	29.613142857143	17.3448571428571	8.1554285714286	10.195	27.5477142857143	11.2231428571429	6.12171428571428	8.15699999999998	10.2028571428571	25.5071428571428	13.2637142857143	6.12171428571428	13.2637142857143	17.3448571428571	11.2137142857143	3.06085714285717	11.2231428571429	8.16228571428571
410	210.060286153297	210.060286153297	210.060286153297	248.951	248.951	248.951	1	1	3.0605	6.12200000000001	4.07933333333333	9.18300000000002	8.16133333333335	9.20340000000005	7.14116666666668	17.3428333333333	15.3025	19.3863333333334	7.14233333333332	12.242	8.16933333333335	14.2846666666667	7.14116666666668	3.0605	6.12100000000001	4.08066666666667	16.3093333333333	8.16133333333335	5.10166666666665	7.14933333333335	6.12199999999999	7.14233333333332	10.2033333333334	11.2218333333334	6.12200000000001	14.2846666666667	16.3226666666667	8.15466666666669	4.08066666666667	4.08066666666667	13.2513333333334	21.4234999999999	5.10166666666668	27.5445	57.1386666666668	8.17866666666669	12.244	60.1898333333334	24.4880000000001
411	210.061362456155	210.058005458197	210.075014634566	121.3995	118.349	121.433	20	20	65.3013333333333	149.856	147.948333333333	187.741333333333	237.926285714286	230.584571428572	261.193142857143	415.256285714286	198.9325	271.396	146.921142857143	246.909142857143	203.885714285714	312.469714285714	272.6515	204.033333333333	261.156571428572	274.456857142858	224.462857142857	180.565285714285	97.952	32.6186666666667	48.9737142857144	59.1268571428572	148.836571428571	88.7524285714285	69.3794285714285	294.587333333333	183.651428571429	191.791333333334	222.266571428571	92.9261666666668	1052.984	507.082000000001	229.564285714286	334.653714285715	1144.814	710.516571428571	437.702571428571	596.365714285715	306.085714285714
412	210.07314824123	210.07233209864	210.079099815155	143.863	143.85	146.923	5	5	85.7136000000001	164.2844	107.142	147.0816	113.257	179.590399999999	79.6692	358.758399999998	961.216800000001	1178.38875	430.5244	881.4528	85.6939999999997	127.55	103.036833333333	88.7689999999998	604.9786	331.608333333334	165.304799999999	483.6696	359.5328	319.3852	307.070166666667	345.915599999998	337.6862	329.5246	317.2822	267.3448	175.468666666667	175.296666666667	308.1004	217.331000000001	522.3424	270.353	235.712399999999	206.073666666667	347.933666666667	315.993333333334	160.1714	353.997833333334	145.8886
413	210.991618541321	210.987705698321	211.003993644295	294.8605	292.805	296.903	8	8	11.2231428571429	28.568	27.5467499999999	31.6288571428571	16.3245714285714	27.5477142857143	17.3448571428571	18.3497142857143	514.224	557.083800000002	846.807500000004	564.18288888889	39.7911428571428	33.6977142857141	26.5274285714286	32.6445714285715	33.6694285714286	38.7708571428571	30.6085714285714	40.8114285714286	33.6682500000001	18.3651428571428	13.2637142857143	20.3914285714286	27.5477142857143	10.2028571428571	14.284	14.2835000000001	15.3042857142857	14.284	27.5477142857143	12.2434285714286	20.3885714285715	25.5071428571428	16.3245714285714	15.3042857142857	13.264875	12.252	14.284	17.3424285714285	11.2231428571429
414	211.093593422545	211.093593422545	211.093593422545	207.091	207.091	207.091	1	1	13.2643333333333	19.3831666666667	16.3226666666667	20.4033333333334	14.2706666666667	12.242	22.4436666666667	22.4488	49.9881666666667	59.1696666666668	22.4473333333334	35.7058333333334	16.3413333333334	24.4879999999999	16.3253333333334	13.2643333333334	14.2846666666667	14.2823333333334	8.16266666666669	15.305	17.3428333333334	17.3456666666666	7.14116666666668	11.2328333333334	11.2236666666667	8.16266666666669	2.04066666666667	21.4445	9.18150000000001	9.18300000000002	8.16320000000001	8.16133333333335	17.3428333333334	13.2652	5.10166666666668	5.10083333333334	10.2016666666667	19.3831666666667	8.16266666666669	5.10166666666668	4.08133333333334
415	212.059571294299	212.055050739297	212.071609385692	78.553	69.382	79.586	25	23	3.06075	4.07850000000001	3.06075	5.10125	5.10125	5.0975	4.081	8.16199999999999	3.06075	2.04475	4.081	2.0405	3.06075	4.07850000000001	6.1215	2.0405	1255.338	812.118999999999	347.90525	759.066000000001	4.081	2.04075	1.02025	7.14174999999999	4.081	3.058875	3.06075	3.0585	1.02025	2.0405	3.059	1.020375	6.1155	6.1215	4.08150000000001	2.0405	6.12171428571428	3.05828571428571	4.081	3.06075	4.081
416	212.058577492383	212.054800232969	212.072812075114	59.1715	56.096	61.198	22	22	2.03866666666667	7.14233333333333	7.14280000000001	6.1212	1.02033333333333	8.1616	3.061	12.2448	5.09583333333333	4.08133333333333	5.101	8.16133333333334	1.02033333333333	9.18359999999999	5.101	5.10166666666667	692.693166666667	669.702	241.034666666667	479.556666666667	6.1224	5.10083333333334	1.0202	2.0404	6.116	2.04066666666667	0	1.0202	2.04066666666667	1.0214	8.16320000000001	3.0605	5.10166666666667	8.16133333333333	2.04066666666667	4.08133333333333	4.0808	7.1414	4.0816	4.0856	2.04266666666667
417	212.84991324021	212.844753624028	212.863606854904	49.986	47.951	51.017	9	9	245.860166666667	484.658333333333	385.7112	362.159166666667	321.3525	448.873333333334	350.937333333333	262.482666666667	381.604666666667	514.164	136.724666666667	829.531	264.007333333333	372.421666666667	351.338666666667	341.755833333333	1652.94	1730.48533333333	1114.022	1908.5605	200.972833333333	10.2033333333333	10.2016666666667	94.9685	318.292	136.724666666667	82.6335	406.073714285714	406.026333333334	272.3845	339.1048	311.201666666667	749.945	767.290666666667	353.035333333333	436.702666666667	943.764285714285	787.660571428571	331.554166666667	612.2	336.38
418	213.918331153664	213.915708171079	213.920954136249	42.838	42.832	42.844	2	2	59.1793333333333	95.8956666666666	128.562	112.236666666667	42.847	78.5528333333333	48.968	49.9963333333333	560.685714285714	664.206	376.503	291.767666666666	23.4676666666667	55.098	36.732	38.7663333333333	52.037	74.4843333333333	38.7663333333333	44.8888	44.8873333333333	48.976	36.732	45.915	46.9353333333333	38.7676	34.6856666666666	26.5286666666667	24.484	30.605	26.5546666666667	20.4233333333333	19.3863333333333	37.7523333333333	32.6506666666667	19.3831666666667	21.427	31.6561666666667	23.4868333333333	21.427	19.3863333333333
419	213.964286557251	213.959078844413	213.97866041345	102.032	93.858	107.133	109	107	2861.47246153846	4354.252875	4900.47264705882	4212.66657894737	3230.19944444444	4064.61741176471	2390.48933333333	3716.02559090909	93.8258461538461	208.142769230769	57.1372307692307	116.315076923077	2511.97785714286	3038.3045	2907.81428571429	2800.595	307.089461538462	645.562615384615	581.575384615384	359.978538461539	2743.51336363637	2198.19795454546	2301.684	2890.764	2100.8234375	2041.52025	1905.87027272727	2339.47714285714	1538.57127272727	2021.11525	2491.19372727273	1865.24745454546	1804.77311111111	3659.63675	2165.01872727273	2339.47714285714	1411.66581818182	2663.966	2870.90533333333	1147.75	1089.16581818182
420	214.05716031751	214.05716031751	214.05716031751	53.047	53.047	53.047	1	1	72.4377499999999	173.4425	262.58975	277.508	178.54375	355.047	210.1715	271.3865	20.405	22.4455	5.10124999999999	35.665	235.33125	284.64975	290.77125	331.58125	107.12625	100.188666666667	66.3162499999999	147.132	27.54675	4.081	4.08199999999999	13.26325	49.9408	17.34425	6.12149999999999	96.9475	74.4782500000001	51.075	32.648	28.5506666666667	182.62475	45.915	41.8404999999999	65.296	175.526	114.268	30.6075	255.0625	38.7695
421	214.910481092665	214.90989537021	214.910775782179	45.91	44.885	45.922	5	5	4485.019	6710.73233333333	6973.97833333333	7736.34511111111	4401.3585	5710.18377777778	4337.98488888889	4657.802	441.822375	482.57825	429.560333333333	967.170666666667	7197.86375	6496.623	6647.47166666667	6363.126	1173.2875	1779.534	1227.36075	1351.996875	8841.4865	7091.75775	7045.5616	9186.17920000001	8312.77066666666	6309.999	6436.582	3138.289	3903.37022222222	5125.59644444445	7065.32	4896.716	2069.067	3550.47	4250.3615	2412.82555555556	769.2685	1635.99328571429	849.379555555556	1241.74566666667	5270.6115
422	214.91696654912	214.911035167777	214.931805027953	44.884	42.838	45.921	117	116	4481.95825	6709.164	6969.897	7708.25857142857	3280.9632	5680.752	4302.39425	4634.83555555556	410.154857142857	482.595142857143	421.378	730.439333333333	7190.722	6238.16171428572	6645.431	6360.46114285714	898.950375	1779.316	997.839428571428	1028.448	8841.796	7312.729	7018.31485714286	9080.54285714286	8271.16675	6586.55466666667	6409.036	3127.06625	3860.626	5106.21222222222	7069.16444444445	4857.918	1927.19977777778	3493.336	4284.17971428571	2314.008	766.234571428572	1551.17914285714	848.569714285714	1236.543	5467.96633333333
423	215.019941503381	215.01609186785	215.023791138912	53.055	52.026	54.084	2	2	3.06085714285714	9.18128571428572	10.2116666666667	11.2236666666667	5.10142857142857	19.4053333333333	6.12171428571429	6.12085714285714	168.347142857143	227.523714285714	55.089	121.329	14.272	8.16133333333334	18.381	13.2637142857143	73.4605714285715	86.785	83.6634285714286	50.029	6.122	23.4665714285714	11.2236666666667	7.14116666666667	11.2137142857143	16.3222857142857	16.3253333333333	10.2033333333333	15.3042857142857	3.064	12.242	6.12171428571429	29.5882857142857	22.4462857142857	13.2637142857143	19.3854285714286	33.671	14.2846666666667	21.427	32.6217142857143	27.5245714285714
424	215.922486285179	215.920873698398	215.922972369145	45.91	44.891	45.922	3	3	240.779	468.352125	450.987333333333	453.998888888889	236.698	360.14825	229.55625	230.746	105.098625	145.89575	91.83	82.64025	440.748	391.043	395.857	388.71525	53.053	114.282	42.8505	73.467	599.907	418.3025	468.639	616.616888888889	527.46925	394.885125	400.947333333333	163.24	214.2525	253.022	484.021714285714	259.334	97.944	203.02975	248.941	131.61225	35.70875	75.6174285714285	56.148125	61.22	315.25725
425	215.959029479597	215.954615396612	215.974838338	102.031	93.858	115.272	87	83	1428.9375882353	2020.06425	2461.93027777778	940.593666666666	1537.51675	1938.50666666667	1273.89078571429	912.564375	61.1907692307692	102.025	59.1778461538461	55.098	1257.46133333333	1390.63172727273	1396.50445454546	1244.19266666667	139.771615384615	327.370615384615	253.022	147.877692307692	1376.3847	918.18	1029.4827	1450.77458823529	948.853636363636	1078.4571	909.596727272727	1075.40430769231	816.266666666667	939.65025	1116.389	898.494142857142	1306.78423076923	1796.37333333333	1063.18733333333	1170.80025	670.594846153846	1306.94025	1343.63266666667	649.887	534.399384615385
426	215.979847894891	215.976068344116	215.994281069061	115.277	111.202	116.321	55	55	307.120333333333	486.6195	554.957714285715	598.907714285715	564.244333333333	1043.75228571429	659.027666666668	694.166	536.670285714285	564.2812	322.410285714286	333.649	288.740857142857	273.181333333333	272.3845	291.801714285714	130.602666666667	61.22	92.8351666666668	104.074	249.97	249.76	318.604	216.275333333334	167.334666666667	204.066666666667	227.311333333333	584.012	356.079714285715	252.010571428572	277.530666666667	235.8895	718.697142857142	638.770399999999	336.71	504.970714285715	745.202285714285	688.210714285714	882.444166666666	751.950571428571	173.456666666667
427	216.941155334679	216.936942710105	216.945367959253	45.904	45.898	45.91	2	2	255.083333333333	365.219666666666	360.177666666667	541.797	167.334666666667	388.747	243.859666666667	213.249666666667	55.089	53.0573333333333	161.186333333333	47.9478333333333	445.812833333333	460.095166666666	547.919	424.112	76.525	187.710666666667	103.053666666667	91.815	609.139	355.076	418.678333333333	658.637142857143	504.044666666667	289.727333333333	372.360833333333	86.7283333333333	169.375333333333	143.867	438.152	223.672	58.159	230.595333333333	226.514	24.484	126.521333333333	68.4851666666667	155.217333333333	78.5656666666667	203.046333333333
428	217.97134620265	217.966515477498	217.984125834577	115.283	111.208	115.311	21	21	193.863333333333	317.271833333333	314.211333333334	371.401333333333	436.631333333334	697.9365	408.133333333333	447.487333333333	341.811666666667	330.534000000001	198.965	212.229333333333	183.66	108.074571428571	189.782	155.090666666667	88.769	35.7116666666667	64.2705000000001	81.6266666666667	136.724666666667	162.2065	208.318	107.1175	131.623	155.090666666667	173.302857142857	355.366000000001	211.209	177.538	138.765333333333	162.4026	416.907333333333	495.442285714286	215.290333333333	289.727333333333	410.791333333333	374.034166666667	207.093833333333	402.011333333333	132.643333333333
429	217.98769346946	217.987237568454	217.988149370466	115.7845	115.283	116.286	2	2	189.782	314.211333333334	311.201666666667	353.997833333333	438.743333333333	628.525333333333	413.167500000001	452.584	211.209	196.924333333333	23.4638333333333	137.7225	186.6905	102.083333333333	186.721	160.166166666667	87.7486666666667	36.726	39.793	82.647	132.643333333333	84.6046666666667	118.474666666667	108.155333333333	129.561166666667	80.6063333333333	78.5656666666667	353.323666666666	93.8706666666667	176.488833333333	140.806	166.450166666667	414.868666666667	467.236333333333	129.561166666667	130.602666666667	159.172	399.84	76.525	186.6905	70.403
430	218.102610553551	218.099656860475	218.105564246628	248.9475	248.945	248.95	2	2	14.2823333333334	38.7726666666668	34.6731999999999	41.8282000000002	5.101	93.0566000000005	72.4318333333334	127.520833333333	918.150000000001	1011.15033333333	357.116666666666	2317.76457142857	53.0504000000003	120.399333333334	56.1110000000003	84.6738333333335	75.4923333333334	94.8786	72.3726666666665	123.440166666667	23.4691999999999	69.4506666666668	57.1386666666665	67.3419999999998	76.5250000000002	91.8180000000005	38.7726666666668	34.6868	110.178	39.7540000000001	90.7948333333335	7.1414	333.322000000001	290.747499999999	107.135	212.194666666667	458.0698	21.4746	123.460333333334	372.360833333334	329.567666666667
431	218.104412231445	218.100390699962	218.11865482362	363.222	359.128	364.253	29	29	270.366249999999	520.327500000002	637.656249999998	676.425749999998	352.96942857143	592.786	380.599875000001	769.268500000003	589.776750000001	487.628285714287	192.827250000001	139.77425	362.188750000002	305.054749999999	434.626499999999	466.254250000002	79.5307500000004	70.3997142857143	31.6316249999998	58.1186250000003	204.075	16.3240000000001	42.8505000000002	196.908249999999	187.732571428571	39.7911428571428	13.2632500000001	332.601499999999	105.021375	186.705749999999	188.746250000001	168.347142857143	673.365000000003	412.180999999999	102.025	140.81175	239.767142857143	437.702571428571	198.074	197.928499999999	28.5670000000001
432	218.910429588834	218.909245098982	218.916500607052	45.91	44.872	45.922	5	5	342.816	504.0035	502.0245	527.46925	289.761142857143	423.40375	276.48775	320.369714285714	38.7708571428572	44.8925714285714	141.81475	89.782	487.6795	450.261	458.148375	456.768	80.6025714285715	167.326857142857	89.7851428571429	92.846	711.11425	597.915333333333	578.907	699.308888888889	637.65625	467.290857142857	515.22625	194.874571428571	257.103	367.29	569.718	357.4	115.292285714286	227.523714285714	283.639428571429	189.7665	72.4402857142857	110.394	112.31	98.976375	380.566571428572
433	219.025445895438	219.023476406873	219.038525292004	54.067	51.012	55.093	22	22	181.599555555556	281.589	259.30225	228.536	101.013	227.683	139.77425	320.55475	248.961333333333	228.536	128.56725	225.346333333333	129.492375	174.46275	170.507	128.56725	172.417555555556	199.095	194.86775	234.80125	122.43	155.078	166.30075	124.48575	139.694333333333	188.74625	137.73375	540.7325	138.754	111.289	105.150125	94.8832500000001	370.340666666667	339.74325	137.73375	240.779	379.533	309.13575	110.187	367.02	126.438666666667
434	219.04771643302	219.04771643302	219.04771643302	169.358	169.358	169.358	1	1	7.14175000000003	12.246	10.2025	10.1875	6.12149999999998	14.2828	14.2835	15.3037500000001	32.6479999999999	67.3364999999998	3.06524999999999	12.2430000000001	5.10874999999999	13.2632500000001	9.18224999999997	8.16399999999999	1.02025	6.12149999999998	7.1414	4.08099999999999	7.14174999999998	11.22275	5.10124999999999	7.14175000000003	6.1212	9.1818	4.08099999999999	32.6879999999999	7.14349999999999	5.10124999999999	3.06075000000001	4.08099999999999	5.10124999999999	14.2625000000001	23.4657500000001	7.14175000000003	78.5592499999998	5.10124999999999	10.2025	127.53125	11.2222
435	219.100292929287	219.09788746861	219.11004603687	282.605	279.552	282.637	8	8	24.4848	42.8960000000003	51.0166666666668	98.875333333334	36.7260000000002	76.5250000000002	47.8930000000003	142.823333333333	510.166666666668	696.435666666668	313.549333333333	265.243333333333	88.7545000000005	96.9316666666669	97.9360000000006	77.6213333333332	60.1406666666665	60.1898333333331	57.0826666666665	70.3339999999998	146.928	230.821333333333	120.399333333334	180.7465	116.318	103.036833333333	80.5273333333331	69.4393333333335	49.9881666666665	68.2953333333332	66.3216666666662	92.8563999999996	80.5931666666672	48.9679999999998	42.8469999999999	25.5041666666666	43.9173333333332	51.0083333333332	31.6251666666669	49.9963333333335	100.9998
436	220.084311929698	220.079743488832	220.097307086813	172.424	169.369	173.449	30	30	129.688166666667	211.3815	191.791333333334	256.061833333334	221.376166666667	235.6585	287.687	415.207833333332	154.045166666667	130.602666666666	22.4708	82.6470000000002	137.727000000001	205.0535	145.907666666667	115.297666666667	363.179333333334	246.8884	129.561166666667	251.002000000001	79.6510000000001	137.7225	97.9360000000001	67.3969999999998	115.278833333334	97.9520000000002	90.8096666666669	374.768166666667	295.896666666667	193.863333333333	194.883666666666	158.125833333334	809.086571428574	717.177166666664	243.859666666666	352.014999999999	778.478	683.651250000001	196.924333333334	476.0656	196.924333333334
437	220.094207811959	220.078843492312	220.094741950198	461.144	460.119	461.15	3	3	2.04280000000001	5.101	18.366	1.02033333333334	2.04033333333333	5.10083333333332	1.02033333333334	14.2706666666666	7.14116666666664	16.3413333333333	1.02216666666666	8.16266666666669	2.04266666666666	6.12100000000004	3.06120000000002	4.08533333333332	13.2621666666666	11.2236666666667	6.11599999999999	29.5896666666665	7.14116666666664	2.04	1.01933333333333	3.06049999999999	30.6100000000001	3.05799999999999	1.01933333333333	48.9759999999997	13.2643333333334	26.5286666666667	41.8336666666668	1.02033333333333	35.7058333333332	17.3598333333332	3.05800000000002	2.04266666666666	10.2016666666667	9.18150000000006	2.03866666666666	5.10583333333334	5.10166666666663
438	220.079346263766	220.077738608225	220.083107659431	451.985	451.968	455.017	3	3	2.04057142857143	4.08114285714286	13.264875	5.10437499999998	1.020875	8.16228571428571	4.08099999999999	8.16799999999999	77.5389999999998	91.8257142857142	6.12171428571428	77.5199999999999	7.142	3.06074999999999	4.07828571428571	4.08114285714286	9.18225000000004	10.2025	35.71	26.507	5.10124999999999	6.12150000000003	8.16228571428571	5.10142857142857	9.18899999999999	11.22275	5.105	20.42	89.7819999999998	17.3442500000001	27.5438571428572	3.06074999999999	29.5872500000001	20.3885714285713	9.19028571428575	11.2231428571429	108.1465	4.08099999999999	7.142	103.04525	19.3854285714286
439	220.122415012466	220.115622418671	220.129207606261	163.7635	163.259	164.268	2	2	90.8156000000001	163.232	183.66	217.543999999999	164.2522	224.488	138.7472	343.8074	280.61	304.0196	37.7474	292.5104	74.4746	147.958	88.7574	91.818	193.876	132.621666666666	66.3260000000001	159.983	174.477	112.244	114.2848	180.3984	117.484	62.2322	74.4892000000001	192.811499999999	48.9696	96.0116	125.4846	96.9380000000001	345.2332	189.7572	57.1312	84.3944	110.2032	237.7532	26.5304	155.907	60.1918
440	221.085918625263	221.085918625263	221.085918625263	452.988	452.988	452.988	1	1	13.2637142857143	26.5274285714286	20.4066666666665	19.4021666666665	17.3598333333334	26.5274285714286	14.2823333333333	16.3386666666667	16.3226666666666	20.4033333333333	17.3448571428571	30.6042857142858	19.3831666666666	23.4676666666665	25.4833333333335	16.3226666666666	10.2016666666667	24.4839999999999	21.4234999999999	14.2706666666666	29.5848333333332	23.4638333333335	14.2846666666666	21.427	23.4868333333334	14.2823333333333	13.2751666666667	20.4033333333335	34.6856666666666	17.3456666666667	19.3863333333332	21.4269999999999	18.366	31.6022857142858	11.2346666666667	22.4431428571429	19.3863333333332	15.3049999999999	19.3854285714286	23.4676666666667	15.3025000000001
441	222.032608062936	222.027656789206	222.037559336667	50.501	49.985	51.017	2	2	261.162666666667	413.235	280.866666666667	248.920666666667	227.497166666667	308.090333333333	178.529166666667	236.949333333333	978.499666666667	975.279333333334	324.466	580.569666666667	282.355333333333	287.734	258.397333333333	232.598	119.379	188.761666666667	136.702333333333	155.217333333333	253.001333333333	54.0776666666667	80.5931666666667	215.466166666667	256.061833333333	118.358666666667	94.8755	258.102166666666	220.356	171.388	271.674666666667	204.066666666667	322.425333333333	392.828333333333	211.209	324.466	429.490166666666	381.542333333333	332.574333333333	310.181333333333	136.590666666667
442	222.079199168823	222.079199168823	222.079199168823	451.968	451.968	451.968	1	1	5.10166666666668	7.14233333333335	9.1818	4.08559999999998	6.12239999999997	10.2033333333334	6.1212	4.0808	12.2424	11.2222	7.14233333333335	18.36	12.2424	8.16319999999996	8.15466666666672	7.1414	6.1212	7.1414	6.1212	3.06120000000002	5.101	2.04040000000002	5.10199999999998	8.1616	8.17119999999995	4.0808	4.0808	7.1414	10.202	7.1414	5.101	3.0606	6.12239999999997	8.15333333333334	5.10700000000003	3.06050000000002	10.204	3.06119999999999	3.06100000000001	7.1414	12.2424
443	222.099162230516	222.093699537778	222.10952343881	319.343	315.262	320.381	13	13	267.545666666667	747.494000000001	830.415666666664	998.906333333336	406.026333333336	566.285000000001	352.722285714284	1148.89533333333	216.310666666667	299.929000000002	17.3456666666667	57.0879999999997	192.806999999999	204.057142857143	203.008428571429	199.095	87.7486666666669	81.6133333333331	17.3456666666667	79.5860000000002	206.107333333334	18.366	34.6913333333334	186.8735	142.846666666667	30.6049999999999	8.15466666666672	269.324000000002	63.2577142857143	96.9316666666669	122.44	101.013	770.225833333338	255.083333333334	49.9963333333335	35.7116666666668	175.497333333334	296.868499999999	37.7461666666669	68.3623333333329	18.3651428571428
444	223.052172135007	223.049928090607	223.066699372961	156.106	154.047	157.126	9	9	38.7346666666666	64.2704999999998	47.9556666666666	57.0826666666665	44.8873333333334	60.1996666666668	38.7726666666668	49.0160000000001	243.859666666666	300.998333333334	44.8946666666668	146.904	41.8268333333334	42.8539999999999	60.1898333333334	62.2301666666668	52.0795000000001	66.391	45.9150000000001	63.2606666666665	61.1599999999999	48.9759999999999	35.7116666666668	66.3216666666668	65.2906666666665	34.6913333333332	32.6773333333334	46.9292	28.5786666666668	36.7320000000001	60.2488333333334	27.5445	101.013	76.4500000000002	28.5646666666667	54.0776666666668	70.4030000000002	60.1996666666668	33.6655000000001	69.3713333333334	44.9093333333333
445	223.06509692596	223.06509692596	223.06509692596	975.362	975.362	975.362	1	1	10.2033333333335	14.2846666666666	12.2439999999999	11.2236666666666	10.1933333333333	16.3226666666666	17.3598333333332	10.2016666666666	15.2975000000001	7.13533333333345	22.4436666666666	11.2236666666668	14.2706666666666	16.3226666666666	17.3456666666665	9.18149999999997	9.18300000000011	8.16266666666676	14.2706666666666	13.2643333333335	14.2706666666666	16.3226666666669	16.3253333333335	17.3456666666665	12.232	16.3253333333335	15.3049999999999	16.3253333333332	13.2643333333335	12.2080000000001	17.3456666666669	23.4216666666667	21.4270000000002	38.7726666666671	23.4676666666669	14.2846666666668	12.242	9.1905000000001	24.4839999999999	8.16266666666661	14.2706666666666
446	223.063746516317	223.062918913084	223.076932123437	844.283	838.668	847.788	6	6	36.732	98.9615555555557	170.488444444444	108.143555555556	41.8336666666666	164.1717	44.8897777777779	110.111999999999	232.788000000002	213.249666666666	32.6471111111112	125.419	111.204222222222	148.028888888889	184.901555555555	159.154666666667	33.671	79.5859999999999	112.151111111112	52.0313333333334	133.911111111112	122.44	199.073333333333	147.851666666667	99.9926666666666	121.485777777778	42.8773333333333	69.3751111111112	163.12888888889	53.0515555555557	114.277333333333	80.5975555555557	51.0444444444444	185.700666666667	131.608666666667	253.015111111112	139.679111111112	64.2809999999999	37.7276666666667	195.882666666667	179.461333333332
447	223.071102272498	223.063908323028	223.078296221967	920.239	918.221	922.257	2	2	23.4657499999998	34.6885000000001	81.6199999999992	35.735	29.5872499999997	61.2150000000003	29.5872500000001	83.7220000000001	61.2525000000002	28.5460000000002	20.3899999999999	30.6112499999996	54.0732500000002	35.713125	64.2757499999994	65.2560000000003	30.61125	37.7723750000001	42.8557500000001	26.546	52.0391250000001	33.6682500000001	38.7695000000002	77.5485000000001	34.7097500000001	32.6480000000001	17.3548750000001	29.609	48.9360000000004	39.7897500000002	63.2090000000005	79.5794999999992	31.651	102.025	57.0990000000003	60.1947500000003	35.7087499999997	26.5265000000001	15.3037499999999	38.7694999999996	39.819
448	223.078277545149	223.078277545149	223.078277545149	755.964	755.964	755.964	1	1	34.6892727272726	115.290818181818	114.270545454545	115.229181818182	55.0947272727276	105.08809090909	38.7904000000003	64.2428181818187	60.1918	89.7840000000006	33.6840000000002	117.331363636363	71.4190909090906	124.473272727274	91.8245454545451	98.9135454545453	34.6892727272729	58.1555454545452	49.993363636364	52.0339090909089	92.8944545454539	62.264363636364	49.993363636364	96.9259090909097	67.3379999999997	54.0744545454543	44.8920000000003	54.0744545454549	66.323636363636	40.7927272727271	75.5001818181823	44.8919999999998	63.2569090909088	87.7434545454551	62.2366363636368	85.7029090909087	80.6015454545451	146.919272727272	24.4865454545454	70.3988181818179	72.4393636363641
449	223.112412191651	223.10213097557	223.115459449814	319.343	315.262	319.35	3	3	54.1218333333334	133.772833333332	155.090666666667	146.928	82.6334999999997	104.057	75.4306666666665	190.802333333334	74.4721666666664	55.0889999999998	24.4879999999998	40.7733333333332	52.0284999999998	65.3013333333335	62.2322	75.5835999999996	36.7320000000001	34.6868	40.813333333333	31.6303333333331	51.0083333333332	43.8671666666665	24.4839999999999	69.4393333333335	62.2301666666665	20.4066666666667	23.4638333333333	45.9149999999997	31.6251666666666	47.9478333333332	41.8336666666664	37.7461666666669	151.009333333332	59.1696666666665	28.5646666666666	31.6303333333334	61.2200000000001	49.9881666666665	29.5848333333332	37.7831666666667	41.8336666666668
450	223.985515054753	223.984647707308	223.985767473493	44.879	43.864	45.917	5	5	519.325428571428	816.228571428572	1014.164	947.734833333334	763.173714285715	1246.78914285714	827.451714285715	1002.94085714286	899.892	828.510666666667	826.431428571429	853.979142857143	792.799	1048.90933333333	924.378857142858	1024.36685714286	983.555428571429	822.350285714286	498.919714285714	806.063333333333	762.189	628.422666666667	626.996333333333	1021.306	899.892	627.505	565.264666666667	1272.14783333333	702.976857142857	698.895714285715	930.131000000001	778.002000000001	1619.98685714286	1428.4	649.846166666667	964.17	1293.57133333333	1462.7205	1574.896	1445.74485714286	401.992571428571
451	223.989400460517	223.986025596643	224.003744125366	44.884	42.832	46.93	119	119	519.325428571428	814.1595	1014.25275	1095.78685714286	751.950571428572	1246.7455	822.3215	1037.61736363636	896.250375	854.9695	837.62525	856.094625	671.269666666666	1060.819	924.45975	1006.00171428571	983.555428571429	820.281000000001	504.021142857143	808.038	810.0785	661.1544	638	1016.7915	913.098888888888	641.759714285714	565.264666666667	1329.38575	701.956571428571	692.774	975.9326	778.938222222222	1608.99057142857	1422.40275	663.185714285714	968.335875	1362.08142857143	1484.25704761905	1576.424	1443.70428571429	401.992571428571
452	224.066002822504	224.064887074377	224.066406454816	230.603	230.546	239.728	5	4	20.4057142857143	74.4234999999998	73.5222857142857	60.1968571428571	178.7	242.010857142857	145.880428571428	241.158285714285	9.18899999999998	14.284	26.5237142857143	14.284	102.028571428571	131.616857142857	148.065714285714	97.9474285714285	287.720571428571	349.958	207.118	300.973749999999	62.2374285714285	69.3769999999998	29.5385714285714	68.3591428571428	90.8054285714285	41.8609999999999	26.5237142857143	116.312571428571	96.9271428571428	53.0548571428571	98.0159999999999	53.0548571428571	307.320999999999	158.144285714286	104.0655	118.336571428571	233.645428571428	188.752857142857	151.002285714286	158.144285714286	128.556
453	224.079077929108	224.07796644731	224.080189410905	291.796	291.79	291.802	2	2	60.1462857142854	72.4402857142857	77.5417142857142	72.4402857142857	56.1157142857143	79.5822857142857	52.0795000000001	77.4874285714286	14.274	17.3448571428571	8.16114285714288	15.305	76.5214285714285	61.2171428571428	49.994	59.1765714285714	88.7648571428571	99.988	75.5645714285717	96.9271428571428	56.1157142857143	69.3794285714285	54.0297142857145	71.3600000000002	68.3591428571428	81.6228571428577	59.2179999999999	72.4402857142857	65.4186666666665	42.852	84.6837142857142	26.5286666666667	73.3988571428574	96.9271428571428	65.2982857142857	76.5107142857139	83.6517142857139	60.1968571428571	56.109166666667	86.7242857142857	62.2374285714285
454	224.089321521577	224.089321521577	224.089321521577	144.882	144.882	144.882	1	1	29.6131428571428	79.5154285714285	47.9534285714285	63.3108571428574	73.4580000000001	88.7648571428571	81.6799999999999	202.866285714286	36.7302857142857	44.8925714285714	16.3245714285714	22.4462857142857	68.3495714285714	57.088	64.2689999999999	43.8722857142857	85.704	53.053	43.8722857142857	47.9534285714285	25.5285714285715	73.4605714285714	47.9534285714287	34.6897142857143	47.9534285714285	41.8317142857143	51.9908571428571	120.393714285714	84.6837142857146	30.58875	45.9128571428571	38.7695	392.81	203.036857142857	79.5822857142857	119.373428571429	415.24175	211.062375	111.195571428571	289.751	73.4605714285714
455	224.079271252321	224.079271252321	224.079271252321	847.788	847.788	847.788	1	1	8.16239999999998	24.4871999999999	43.8686	25.4925	8.16239999999998	46.9061999999995	12.2432727272728	25.4925	42.8735999999999	45.909	12.2436	29.5713	35.7104999999999	20.404	36.7487999999999	38.7713999999999	12.2436000000001	25.505	23.4531	12.2436	23.5060000000001	33.6666	33.6896999999998	37.7289	13.2704	28.5852000000002	17.3536	14.2912	27.5319	15.3045	17.3451	29.5886999999999	12.2496	40.808	31.6292999999999	53.0244	30.591	27.5454	11.2167	46.9062	39.7683
456	224.104452694164	224.09578508867	224.108538732504	318.329	315.262	319.343	3	3	26.5655000000003	77.6529999999998	96.9237500000004	98.9642500000004	38.7695000000002	57.1340000000002	36.6839999999998	132.632499999999	29.5872500000001	36.7290000000002	6.12150000000003	18.3419999999999	25.5062500000001	31.6277500000001	38.7599999999998	27.5939999999998	21.4252500000001	17.3442500000001	6.12150000000003	13.2665	26.5265000000001	14.2835000000001	13.2632500000001	34.7394999999999	18.3645000000001	11.2227499999999	7.14175000000003	33.6682500000001	21.4242	15.3037500000001	19.3847500000001	17.3442500000001	119.369250000001	40.8100000000002	8.16200000000003	5.10125000000002	26.5265000000001	23.4657500000001	10.2025	20.4049999999998	12.2430000000001
457	224.121927395673	224.121927395673	224.121927395673	344.827	344.827	344.827	1	1	11.2236666666666	16.3253333333332	13.2643333333334	19.3863333333334	23.4638333333335	24.4839999999999	22.4656666666665	32.6453333333332	12.22	14.2846666666666	7.14116666666664	11.2218333333333	19.3863333333334	18.366	11.2236666666667	15.3025	90.7948333333331	45.9600000000003	36.7619999999997	82.5659999999998	10.2033333333333	12.244	11.2236666666666	17.3286666666666	9.18300000000002	8.16133333333331	8.16133333333331	26.5286666666667	14.2846666666666	15.3175	13.2621666666666	15.3025	74.4892000000005	30.6100000000001	17.3428333333333	17.3428333333333	37.7523333333334	38.7726666666668	17.3456666666665	41.7926666666666	13.2773333333333
458	224.133418791173	224.126257060646	224.13993341218	165.7975	164.25	167.329	4	4	11.2231428571429	24.4868571428571	23.4676666666666	9.18300000000002	20.4057142857143	24.4868571428571	12.2434285714286	34.6897142857144	8.16228571428571	9.18257142857142	9.18257142857142	11.2325714285714	17.3456666666667	18.3651428571428	15.3042857142857	16.3108571428571	9.18257142857142	22.4305714285714	13.2637142857143	12.2331428571429	24.4880000000001	16.3245714285714	8.16228571428571	14.284	10.2028571428571	8.16114285714285	10.2028571428571	12.256	10.2028571428571	14.294	17.3448571428572	11.2231428571429	12.2331428571429	12.2348571428571	9.18257142857146	13.2414285714286	16.3245714285714	14.284	15.3042857142857	22.4274285714286	11.2231428571429
459	224.989451741649	224.986472457699	225.005607457695	44.89	42.85	51	28	27	162.225428571428	281.598857142857	332.613142857143	293.808	232.636	361.181142857143	246.909142857143	306.085714285714	287.734	292.835666666667	294.862571428572	318.329142857143	294.876333333333	394.234666666667	366.282571428572	332.613142857143	331.554166666667	268.335142857143	191.822666666667	264.266333333333	235.697	227.497166666667	170.534833333333	381.586857142857	283.639428571428	215.290333333333	178.558333333333	410.107	215.280285714286	241.807714285714	339.993	245.08	712.1345	451.986571428572	228.517333333333	295.882857142857	577.481714285714	524.15775	488.197333333333	483.638	161.205142857143
460	225.075602250185	225.071550029117	225.090485845978	231.6085	228.494	240.782	84	59	31.6303333333334	81.5542857142857	75.5645714285714	104.074	572.861142857143	775.960000000001	589.725142857145	1460.26833333334	1227.242	1807.084125	770.225833333335	1661.98725	216.300571428571	330.588000000001	373.747000000001	202.026	1808.71328571429	1188.63285714286	854.999428571428	1529.40828571429	129.576285714286	141.819714285714	61.1000000000001	111.198166666667	145.907666666667	53.1006666666668	39.7865000000001	444.844571428571	158.151666666667	103.053666666667	181.767666666667	74.4808571428571	2195.45714285714	504.044666666668	189.773142857143	225.456833333334	1413.09571428571	947.845428571428	192.843	592.813666666668	307.120333333334
461	225.076314170002	225.072478607071	225.091727176286	295.367	288.74	301.965	52	37	527.487714285714	886.628285714285	1301.839	1057.06533333334	632.503333333337	1222.30228571429	692.774	1193.75085714286	35.7058333333332	59.1793333333329	39.7911428571428	55.0980000000001	918.225000000004	1115.08799999999	1168.329375	938.630000000004	362.159166666669	411.194333333334	471.372	309.161000000001	538.735999999996	484.57916666667	465.878857142859	390.495857142857	487.71933333333	564.15216666667	448.946666666668	844.796571428571	595.742714285711	477.437999999999	601.968571428571	375.421333333332	1168.26514285715	930.500571428571	792.762	791.630857142853	1135.578	891.333000000001	777.367000000005	1131.49685714286	398.950333333334
462	225.146520314652	225.144766144705	225.147527607715	274.443	271.408	274.48	6	6	33.6694285714286	57.136	69.3794285714285	107.13	13.2637142857144	66.3185714285714	17.3448571428571	23.4665714285714	23.4665714285714	17.3448571428571	14.2719999999999	19.3854285714286	49.959	64.278	68.3591428571428	60.1968571428571	23.4501428571429	206.097714285714	122.434285714286	15.3042857142857	96.9271428571428	31.6288571428571	76.5214285714285	156.103714285714	83.7337142857146	86.7849999999999	39.7911428571428	19.3691428571428	26.5274285714286	17.3715714285713	67.3388571428571	14.284	21.426	54.0751428571428	57.1679999999997	21.426	45.9128571428575	19.3827142857143	16.3245714285714	49.994	14.2963333333334
463	225.98656926852	225.983516102666	226.002375024949	44.89	42.855	45.917	30	30	186.721	281.598857142857	360.160857142857	355.059428571429	290.795	421.378	278.538	382.5625	290.795	333.649	284.659714285714	312.207428571429	305.065428571429	336.977142857143	342.816	362.218333333333	342.776	269.368	172.436333333333	298.957666666667	282.632333333333	235.6585	201.165142857143	379.546285714286	310.166857142857	183.66	199.976	449.8935	266.294571428572	261.193142857143	321.615	260.3975	566.251363636364	495.858857142857	234.638333333333	366.282571428572	555.035428571429	510.928571428571	582.575727272727	569.2995	115.297666666667
464	226.069285701679	226.063834011058	226.082983161791	144.871	141.816	145.92	68	68	759.730285714285	1318.375125	1235.52275	1627.70171428571	1029.51633333334	1473.36133333333	905.774833333335	2354.0255	1185.572	1550.83428571428	744.746	1612.12666666667	1049.7515	1195.78971428571	1153.78157142857	931.564333333331	1220.31866666666	582.610333333335	235.696999999999	1026.40742857143	2131.848	2349.321	1826.39666666666	2390.64099999999	1607.97028571428	1571.185	1390.50057142857	1627.35571428571	880.547666666669	981.457500000001	1364.122	1095.7485	2037.43924999999	1351.94166666667	1005.069375	1007.92466666667	1214.19666666667	1094.63883333334	541.708499999998	1540.5775	675.429142857143
465	226.093441894531	226.093441894531	226.093441894531	239.762	239.762	239.762	1	1	9.18257142857142	12.2434285714286	13.2525714285714	26.5274285714286	25.4857142857143	38.7708571428571	15.2925	52.0345714285714	28.568	105.089428571429	22.44	104.0655	17.3594285714286	16.3245714285714	22.4462857142857	12.234	55.0491428571428	41.7965714285714	36.7302857142857	38.7708571428571	22.4462857142857	8.15657142857143	14.284	15.3042857142857	14.2986666666667	8.16800000000002	9.16714285714285	16.3245714285714	6.12149999999998	16.3108571428571	17.3302857142857	12.2434285714286	61.2171428571428	21.426	8.16114285714285	12.2331428571429	45.9128571428571	25.5071428571428	10.2028571428571	34.6884999999999	12.2434285714286
466	226.093852244508	226.093852244508	226.093852244508	231.6	231.6	231.6	1	1	10.2033333333333	17.3258333333333	11.2346666666666	18.3651428571429	78.6426666666665	139.899833333334	69.3713333333334	225.677833333334	179.754666666666	224.462857142858	131.616857142858	216.300571428572	34.6913333333334	46.9276666666665	45.9525000000001	26.5286666666667	251.981166666667	172.436333333333	41.8268333333334	244.879999999999	18.363	14.2846666666666	16.2994285714286	20.4066666666666	22.4473333333333	9.1926	12.244	61.2199999999998	27.5477142857144	22.4473333333333	20.4266666666666	7.14233333333332	318.655999999999	74.4721666666668	10.2016666666666	19.3863333333333	127.541666666666	129.582333333333	32.649142857143	105.089428571429	15.3025
467	226.194626886488	226.191931235954	226.195576748001	447.87	442.773	447.92	5	3	24.4879999999998	67.3309999999998	36.7620000000001	37.7461666666669	365.577666666667	34.6913333333331	134.662	559.507999999999	9.18300000000002	48.9680000000003	12.232	14.2846666666666	36.7259999999999	65.2982857142857	44.8873333333332	38.7663333333332	196.924333333334	29.5896666666667	15.3025000000001	132.383333333334	29.5606666666666	18.366	39.7930000000001	45.9150000000001	30.6349999999998	21.427	9.19050000000001	181.619333333334	17.3428333333333	197.935428571428	37.7831666666667	187.741333333334	640.739428571428	34.6573333333333	21.448	30.6049999999999	14.2846666666667	510.142857142857	12.232	24.4868571428571	17.3428333333333
468	227.070415325554	227.070415325554	227.070415325554	144.894	144.894	144.894	1	1	103.053666666667	164.112666666667	169.375333333334	203.2586	133.641833333333	172.436333333333	122.54	377.153333333332	139.785666666667	196.924333333333	21.4269999999999	209.134166666667	136.702333333334	171.416	174.4485	140.783	214.235	68.3623333333332	30.6099999999999	148.968666666667	316.561666666667	281.612000000001	251.001999999999	370.380999999999	199.952666666667	153.05	170.367833333334	249.940833333333	108.155333333333	125.378	188.761666666667	138.765333333333	316.303333333334	172.408166666666	101.013	115.297666666666	119.379	130.602666666666	29.5848333333334	169.347666666666	65.2906666666668
469	227.12696711993	227.12696711993	227.12696711993	823.353	823.353	823.353	1	1	3.06300000000003	8.16266666666666	7.14155555555557	8.16266666666676	3.06066666666667	10.2022222222222	3.05900000000001	4.08120000000004	193.863333333333	673.102600000004	5.1044444444445	469.353333333333	10.2088888888889	7.14233333333333	9.1818	12.2506666666667	4.0808888888889	8.1576	3.061	4.08133333333333	11.2236666666667	9.1880000000001	9.18200000000002	7.14155555555557	10.197	5.10111111111112	3.061	2.04044444444445	6.12599999999998	6.12133333333334	7.1414	4.0808888888889	3.061	1.0197	3.0606	12.244	6.12133333333334	5.10111111111112	8.16266666666666	12.244	3.0591
470	228.050159094682	228.047738380256	228.062733397312	166.302	163.23	167.329	3	3	11.2231428571429	16.3245714285714	15.3042857142857	15.3042857142857	13.2637142857143	12.2434285714286	11.2231428571429	12.2434285714286	13.2637142857143	14.2835	16.324	10.2114285714286	9.18257142857142	12.2434285714286	9.18257142857142	3.05828571428571	13.2618571428571	22.4274285714286	16.3245714285714	15.2914285714286	11.2231428571429	12.2434285714286	17.3448571428571	15.3042857142858	13.2637142857143	15.3021428571428	8.16228571428571	8.16914285714285	7.142	7.14700000000002	8.16228571428574	10.2028571428571	12.2331428571429	9.17614285714286	7.14200000000002	9.16312500000001	11.2215714285714	11.2231428571429	15.3042857142857	12.234	10.2028571428571
471	228.195383004049	228.195383004049	228.195383004049	963.107	963.107	963.107	1	1	115.28825	168.114375000001	178.543750000001	166.178500000001	107.12625	174.462750000001	115.28825	257.103000000001	91.8225000000004	100.058	204.2	92.8427499999991	245.729625000001	144.875500000001	198.973125	168.444375000001	107.126249999999	229.556250000001	131.612249999999	125.501	199.969000000001	159.154666666667	130.592000000001	212.368	276.487750000001	101.00475	142.8525	101.00475	109.16675	144.792666666667	189.78975	123.465375	106.045333333334	202.158	129.582333333333	115.285111111111	92.7744999999994	187.610999999998	77.4820000000006	125.583	90.8133750000001
472	228.19380891118	228.191753308129	228.207018538546	1024.34	1017.21	1025.41	23	23	99.9600000000014	205.751428571425	275.785714285718	184.620000000003	125.81142857143	271.320000000004	110.314285714287	112.357142857144	155.039999999997	194.820000000003	943.500000000007	160.140000000002	503.880000000007	183.600000000003	277.440000000004	362.100000000005	141.780000000002	563.040000000008	374.339999999993	173.400000000002	572.220000000004	132.600000000002	363.120000000005	355.457142857147	710.068750000008	225.420000000003	219.607142857146	268.902857142857	375.852857142863	302.342857142861	647.700000000009	224.400000000004	99.9600000000014	436.150000000006	155.040000000002	156.060000000002	167.075000000002	289.680000000004	40.7999999999993	158.100000000002	142.800000000002
473	228.2083447562	228.198529052734	228.210599405257	499.898	495.873	507.096	9	7	188.823333333333	218.3335	200.992533333333	204.133333333333	843.429733333333	244.785	711.913466666666	1880.95683333333	653.777266666668	875.674799999998	269.3504	311.176249999999	181.678666666667	214.088	235.67775	207.114133333334	850.5688	183.648	363.209	365.255466666667	217.1668125	551.16	592.8015625	239.846875	225.47525	387.433750000001	288.735466666666	609.099199999999	411.328666666667	750.670933333335	188.749333333333	814.172800000002	3283.51995652173	184.740666666666	318.323199999999	610.333749999999	383.770666666667	631.556857142857	314.02525	524.601249999999	213.3054
474	228.965628846754	228.962848454085	228.967084825039	102.031	97.938	107.138	21	19	876.047846153847	1022.7915	1361.04381818182	532.589142857143	805.982307692307	1266.13025	648.629142857142	927.050142857142	57.1113846153846	79.5779999999999	20.4057142857143	48.9747692307692	680.801769230769	780.535384615384	799.848	768.581307692308	161.208615384615	236.606857142857	148.953692307692	185.612	777.457714285714	431.557615384616	616.036857142857	837.015	652.996923076924	539.74276923077	525.226428571429	719.553214285714	392.966538461538	540.751428571428	734.297142857142	500.749857142857	718.242461538462	1068.24794117647	462.199384615384	462.373615384615	342.936	702.976857142857	75.497076923077	320.369714285714	244.763076923077
475	230.996091206868	230.993001191512	230.996749899573	88.756	83.66	88.778	3	3	22.4455	42.85575	42.882	45.916875	29.609	33.693	34.6885	57.1339999999999	391.536	520.39125	45.91125	544.442666666667	19.38475	33.66825	36.729	23.468625	43.87075	21.441	16.324	17.34425	46.9315	233.494125	66.324375	65.2959999999999	34.6885	132.73	41.861	35.70875	17.34425	36.729	39.78975	30.6075	69.3769999999999	53.0595	20.42	51.0125	372.39125	46.93725	21.4095	312.1965	48.978
476	231.0927547348	231.0927547348	231.0927547348	344.827	344.827	344.827	1	1	3.06075000000001	18.3645000000001	15.3037500000001	17.3442499999998	10.2024999999999	6.12150000000003	9.18225000000004	36.7290000000002	20.35	19.3847500000001	8.16200000000003	17.3442500000001	8.16200000000003	11.22275	9.18225000000004	2.04050000000001	8.1616	6.12299999999999	5.10125000000002	12.2430000000001	4.08100000000002	29.5872499999997	13.2665	10.1875	6.12150000000003	7.14175000000003	1.02025	4.08099999999996	5.10249999999999	5.10875000000006	8.16200000000003	3.06075000000001	14.2835000000001	7.14175000000003	5.101	5.101	3.06074999999997	8.16199999999992	3.06075000000001	4.08100000000002	4.08100000000002
477	231.975832347449	231.968865848282	231.99082753707	295.877	291.761	301.993	152	104	923.326250000004	2427.68746551724	1015.099	1334.53371428571	708.111333333328	2151.76583333333	1659.37578947368	718.630000000005	19.3831666666666	49.996333333333	20.4033333333333	28.568	2302.76694444445	2325.89942105263	1027.47566666667	2395.79572881356	772.356285714285	1311.06714285714	503.9788	797.900666666669	1308.87383333334	857.04	623.423666666668	346.799999999994	1218.27799999999	976.413428571428	699.262666666665	1637.54583333333	767.629714285717	888.710333333335	1219.24142857143	941.767666666669	1312.77218181818	1056.86799999999	899.892	1728.9	1006.90450000001	1682.93468421052	1787.62175	1218.14533333334	682.575124999999
478	231.97345049037	231.970719826162	231.989300602563	68.365	58.154	72.461	66	47	1388.27444	2609.3998125	1524.2535	1452.79644444444	1078.49233333333	2641.48609090909	1045.248	816.2	407.890909090909	414.267636363637	644.797999999999	334.642	2188.27631578947	1799.40165517241	1057.97044444444	1199.528125	258.12325	359.128	235.5815	225.493666666667	1693.65466666667	873.077142857142	1298.77825	1935.45736363636	1520.13111111111	1518.83514814815	1095.2115	961.702833333333	600.976333333333	1024.30311111111	1569.1445	2015.50765306122	648.879	1070.65	671.339454545454	752.9445	556.081666666667	568.27925	2244	596.84625	368.340333333333
479	231.97594846074	231.971430023648	231.990298457622	98.975	86.709	105.081	25	25	404.019	480.77325	476.45675	388.90575	390.748384615384	479.508461538461	255.981384615385	417.274384615385	273.427	386.667461538461	51.0153846153846	362.209230769231	349.103076923077	424.448	415.077384615384	361.325076923077	441.759923076923	212.128	388.883769230769	392.640769230769	371.219333333333	390.75575	437.679	470.361846153846	320.384666666667	308.140666666667	303.914153846154	178.63125	303.008538461538	242.8195	330.430153846154	270.259230769231	345.86475	409.451846153846	302.011076923077	370.511307692307	205.17075	296.89275	269.361230769231	194.96325	267.179538461539
480	231.987058975968	231.985791102996	231.988326848939	253.5135	253.009	254.018	2	2	83.6634285714285	206.097714285714	268.335142857143	298.943714285714	263.233714285714	302.982428571429	241.807714285715	375.465142857144	20.4057142857142	21.4260000000001	14.282	13.2637142857143	469.33142857143	563.197714285714	540.751428571428	479.534285714285	73.4605714285714	36.7302857142858	47.9131428571428	59.1765714285712	258.096142857144	87.7445714285714	22.4431428571429	140.799428571429	394.795285714287	261.193142857143	138.758857142856	595.846857142857	408.114285714287	356.079714285713	439.743142857143	349.958000000001	603.987999999998	580.542571428573	437.702571428571	459.128571428569	556.055714285714	538.142285714288	262.213428571429	541.771714285716	37.7505714285714
481	233.03881878236	233.038594510751	233.043745265939	59.174	58.142	60.177	3	3	23.4485	94.8806666666667	119.36925	117.32875	49.99225	118.436	59.1728888888889	39.78975	63.17025	51.0125	145.89575	49.9636666666666	129.582333333333	88.7617500000001	86.7212500000001	117.32875	15.305625	58.121	30.63	19.38475	105.08575	179.586	183.645	139.77425	112.09	120.3895	77.5390000000001	40.81	83.6582222222222	43.903	105.08575	75.4985000000001	43.87075	114.282	80.59975	76.5166666666667	85.701	31.631625	216.293	97.956	55.134
482	233.03955121374	233.039411605181	233.039690822299	75.4875	74.473	76.502	2	2	64.2757499999999	54.000375	76.5214285714285	105.089428571429	51.0142857142857	102.962285714286	64.278	56.1157142857143	27.5438571428571	26.5503333333333	43.8722857142857	20.4057142857143	96.9271428571428	69.3794285714285	73.4605714285714	78.562	23.4632857142857	25.5071428571429	9.18257142857142	21.426	118.353142857143	55.0954285714285	60.1968571428571	101.008285714286	72.4402857142857	45.91125	47.9534285714285	56.0685714285714	20.4057142857143	56.1157142857143	83.6634285714285	49.994	47.9534285714285	45.9128571428571	23.46575	41.8317142857143	43.8722857142857	32.6491428571428	103.048857142857	55.0954285714285	24.4868571428571
483	233.970401384574	233.968051468907	233.972091797155	297.9125	294.839	300.985	16	12	611.12975	987.618133333335	561.157142857143	907.017066666665	656.762909090907	807.035727272724	637.670454545455	511.956333333333	26.5389090909091	23.4662727272726	21.427	17.3446363636364	535.674999999996	975.704222222224	852.95885714286	1040.76537313433	530.541818181819	555.015999999998	427.494272727273	588.697363636364	785.609999999997	507.301454545455	521.359363636364	498.453999999999	552.994857142857	612.163636363637	531.562090909092	643.792090909092	572.373000000001	688.684090909092	815.63372727273	578.752363636364	622.643636363637	924.3465	556.820727272728	561.150000000001	624.40690909091	680.88572727273	564.979272727274	661.122	533.329250000001
484	233.969835574128	233.969835574128	233.969835574128	204.076	204.076	204.076	1	1	24.4879999999999	23.4676666666666	33.6709999999999	35.7116666666666	23.4446666666667	66.3216666666665	27.5489999999999	19.3863333333334	67.3309999999998	94.8909999999998	82.6335000000001	144.887333333333	68.3511666666665	62.2403333333332	68.3511666666665	61.2099999999998	60.1406666666665	62.2403333333335	24.4880000000001	49.9881666666665	187.557333333333	148.968666666666	149.842	208.148000000001	176.488833333333	124.460333333333	145.907666666666	113.2644	98.9723333333331	76.5125000000001	173.428333333334	151.009333333334	68.3623333333332	199.985333333334	84.6738333333335	92.8503333333331	32.6506666666667	94.8910000000002	43.8743333333332	100.914	54.0688333333332
485	233.974262414161	233.968840381179	233.984642883181	98.4545	94.9	102.043	6	6	174.459461538462	248.028230769231	244.86	235.79325	186.702230769231	262.199307692308	138.699076923077	186.70575	142.832307692308	159.156	34.6885	158.147692307692	192.92175	184.680333333333	182.550166666667	193.9425	224.450769230769	121.361692307692	164.331461538461	182.552461538462	189.689	196.904538461539	204.05	202.0095	157.127384615385	182.635076923077	138.686	119.42775	142.832307692308	114.268	177.453230769231	158.076153846154	169.358307692308	201.169833333333	169.371076923077	165.3615	141.88425	149.97675	134.680615384615	166.38225	156.024692307692
486	233.981295315128	233.981295315128	233.981295315128	82.628	82.628	82.628	1	1	115.28825	258.12325	191.813714285715	258.132285714286	93.8630000000001	161.1995	105.089428571429	139.779142857143	89.7222857142857	105.266	121.414	182.631142857143	84.6837142857142	121.312	67.3388571428571	111.211142857143	125.600571428571	42.852	104.0655	86.7242857142857	179.570285714286	104.069142857143	208.138285714286	225.483142857143	134.673	118.2765	132.637142857143	131.616857142857	68.3591428571428	107.13	107.04	98.0160000000001	70.3454999999999	143.85525	62.2352499999999	99.988	69.3794285714287	75.501142857143	37.7505714285714	72.4402857142858	38.7708571428571
487	234.017947708135	234.011480486942	234.032616620131	57.128	55.076	58.154	32	32	21.408	125.495142857143	86.7141666666666	89.7893333333333	62.2301666666666	151.157333333333	57.136	93.8553333333332	116.214857142857	78.5656666666667	172.408166666667	58.1074285714286	164.266	64.2705	90.7948333333334	148.961714285714	5972.01099999999	4241.853	4159.554	5460.026625	107.135	132.643333333333	133.663666666667	114.258666666667	178.275	131.623	86.7283333333333	102.033333333333	145.900857142857	56.2191666666666	59.1696666666666	84.6837142857142	142.84	226.503428571428	172.436333333333	184.645857142857	196.924333333333	22.4473333333333	190.802333333333	204.886	113.3495
488	234.095337420999	234.094952678884	234.095775683391	203.037	202.018	204.064	5	5	167.326857142857	314.248	245.888857142857	225.475249999999	378.2345	513.203714285714	424.475999999999	227.523714285715	490.688714285714	423.418571428571	390.75575	345.864749999999	437.365499999999	497.899428571428	458.092249999999	520.327499999999	678.986999999998	764.167250000001	540.75142857143	564.218	211.021714285714	126.515428571429	141.727875	95.9068571428575	495.184999999999	236.697999999999	195.743999999999	598.907714285714	745.894124999998	538.710857142859	764.194000000003	537.690571428571	712.159428571428	1194.75457142858	682.571142857145	699.916	717.235750000001	882.516250000001	1022.2905	802.444874999998	769.187714285713
489	234.098136863898	234.091281875638	234.110792714899	506.037	497.875	511.138	31	16	5.10124999999999	9.18337500000001	32.6480000000001	4.08150000000001	2.04049999999999	4.08099999999999	3.06075000000001	43.8707500000002	207.110750000001	280.568749999999	1.02025	296.929125	15.2943750000001	11.215875	8.16200000000003	4.08100000000002	73.4040000000001	46.9314999999999	144.8755	283.629500000001	25.5062499999999	5.10124999999999	11.22275	8.16199999999998	139.6715	54.0335	5.10124999999999	326.480000000001	465.576	167.321000000001	275.265	10.2025	193.847499999999	86.7318750000001	32.6479999999999	27.5265	318.122999999999	15.30375	6.11325000000001	464.213749999999	12.252
490	234.099014940029	234.095958293568	234.113381659411	203.0065	199.96	210.175	44	41	166.287166666666	305.029833333332	242.828	215.255166666666	354.810857142857	489.679999999999	408.133333333332	189.750999999999	498.919714285714	429.490166666665	386.706333333332	332.574333333332	425.061999999999	482.617666666666	438.743333333332	506.085333333332	642.179999999998	742.681333333334	525.385833333332	540.776666666665	208.982857142857	124.474857142857	139.648666666666	93.855333333333	482.069333333332	230.595333333333	190.584166666666	575.441142857143	713.212999999998	517.308999999999	742.802666666665	524.426857142859	652.982857142857	1145.74075	718.314666666665	884.587714285717	746.883999999998	813.139250000001	1333.43044444445	793.689666666664	803.002333333331
491	234.966062620807	234.966062620807	234.966062620807	302.991	302.991	302.991	1	1	39.7929999999997	55.0980000000001	64.2810000000001	59.1696666666665	34.6913333333334	52.0370000000001	29.5896666666667	46.9813333333332	12.254	10.2033333333334	7.14233333333335	12.244	66.3216666666662	64.2704999999998	61.2099999999998	48.9279999999999	35.7116666666664	48.9280000000003	14.2823333333333	38.7663333333332	30.6100000000001	11.2328333333334	14.2846666666667	59.1696666666665	64.2809999999996	21.427	21.4375	51.0166666666668	36.7320000000001	41.8336666666664	55.1430000000001	28.5926666666667	65.3653333333338	62.2403333333335	16.3093333333333	31.6303333333331	45.9075000000003	49.9963333333335	16.3093333333333	35.7116666666668	24.4639999999999
492	235.024601035543	235.023686074803	235.030925750732	55.087	55.076	55.11	3	3	43.8385	45.9128571428572	38.798	55.0954285714286	61.215	49.0148571428572	45.8742857142857	39.7911428571428	49.961625	41.8317142857143	60.1884285714286	58.118625	30.6085714285714	55.0954285714286	52.0345714285714	44.891	532.5705	444.197142857143	420.710857142857	577.81525	38.7708571428572	47.9534285714286	56.1157142857143	38.7817142857143	30.56625	37.753875	33.6694285714286	57.136	40.8114285714286	19.4152857142857	32.6491428571428	31.6288571428572	77.5390000000001	65.2891428571428	54.07325	41.8317142857143	58.1562857142857	62.2374285714285	103.048857142857	49.952	38.798
493	235.098963175213	235.096331704629	235.115879204825	505.0165	497.874	511.138	6	3	4.08533333333332	6.12171428571428	5.10083333333332	4.08066666666669	4.08133333333334	5.10166666666663	1.02033333333334	7.13533333333338	24.4639999999999	38.7726666666668	4.08133333333334	41.8268333333336	8.15466666666665	8.15466666666672	3.06100000000001	3.06100000000001	6.11600000000004	6.12100000000004	17.3456666666665	21.4234999999999	6.12171428571428	2.04233333333334	0	1.02016666666667	16.3108571428572	5.09166666666668	2.04066666666667	15.305	66.4516666666668	10.2016666666666	27.5490000000001	3.06100000000001	20.4066666666667	5.10166666666668	4.08066666666669	9.18257142857142	36.7260000000002	3.06100000000001	2.03833333333334	53.057333333333	4.08466666666664
494	235.173696084166	235.169755198953	235.19009650433	257.11	254.028	261.16	82	82	2963.93000000001	5183.05142857145	5135.09800000002	5225.4644	4036.43866666666	5867.66314285714	4105.82133333334	5741.14771428571	3804.51225	4175.76955555555	3449.46525	4413.12187500001	5362.43399999999	5215.70057142859	5508.32975	5382.00714285716	4385.69650000001	5241.02424999999	3285.61828571428	4117.52719999998	5432.26071428571	1704.6985	2788.1155	5560.36599999999	5176.674	2911.01099999999	3690.24425	1261.9874	3744.44857142858	3953.60714285714	5233.88250000002	3747.25799999998	1667.41119999998	5605.44971428571	2638.45885714287	2644.58057142857	3995.29899999999	3859.4166	2851.59875	1237.7452	2859.99433333333
495	235.191800063205	235.191086675717	235.193385284097	260.675	258.109	261.2	4	4	612.149999999994	1147.78125	671.324500000003	1197.77349999999	1558.3035	931.488249999991	1265.11000000001	1398.877	199.969000000001	273.426999999997	62.1437499999998	379.625999999999	759.066000000003	982.741499999998	855.989750000004	888.349999999998	1611.99499999998	762.126750000003	162.219750000001	1425.28925000001	1099.82949999999	244.860000000001	182.624749999998	793.754499999992	771.308999999992	240.779000000001	300.973750000001	1262.04924999999	189.766500000001	1468.13974999999	749.883749999993	1133.86875	2887.30749999997	885.577000000004	132.632500000001	154.057750000001	192.827249999998	2021.11524999998	58.2254999999994	261.883000000001	213.2845
496	235.968350538567	235.968350538567	235.968350538567	302.991	302.991	302.991	1	1	61.2149999999998	86.7212500000004	75.4985000000003	78.5592499999998	48.9719999999999	86.7318750000001	68.3567500000003	47.987	12.252	13.26325	8.15700000000004	7.14175000000003	82.6503750000001	91.8225000000004	76.5187499999998	79.5307499999998	36.7334999999998	49.9616250000002	17.3442500000001	64.3230000000001	77.5389999999998	12.2505	29.5872500000001	58.1542500000002	71.4262500000001	23.4657500000001	22.4592500000001	88.7617499999998	27.5467500000001	65.2959999999998	79.6282500000003	42.8767500000002	92.9110000000001	96.9237500000004	29.5655	40.8099999999999	45.9112500000002	110.187	32.6280000000002	71.4262500000001	39.7605
497	236.015276987664	236.015070753177	236.015483222151	57.128	57.117	57.139	2	2	20.3885714285714	18.363	25.5041666666666	19.3863333333333	23.4638333333333	39.832	13.2513333333333	28.5646666666666	28.544	22.4473333333333	39.7865	24.4662857142857	29.5896666666667	29.5848333333333	26.5243333333333	49.994	856.019714285715	706.647333333333	594.4548	908.054285714286	20.4066666666667	106.114666666667	83.6673333333333	25.5041666666666	48.8982857142857	145.907666666667	109.175666666667	24.488	41.8336666666667	17.3768333333333	24.484	12.244	41.8317142857143	40.8066666666666	71.4233333333333	44.8873333333334	38.7726666666667	20.4066666666667	59.1793333333333	45.87	63.3123333333334
498	236.025553559081	236.017020549518	236.035012167774	55.609	55.076	57.14	12	12	14.2706666666667	18.363	25.5041666666666	19.3863333333333	17.3456666666667	39.832	13.2513333333333	28.5646666666666	23.4446666666667	18.366	39.7865	21.4025	29.5896666666667	29.5848333333333	26.5243333333333	35.7116666666667	939.65025	706.647333333333	652.632	905.908	21.426	93.8706666666667	83.6673333333333	25.5041666666666	35.6416666666667	127.520833333333	109.175666666667	25.5071428571428	41.8336666666667	17.3768333333333	24.4868571428571	12.244	36.732	40.8066666666666	56.1183333333333	44.8873333333334	41.8317142857143	21.426	59.1793333333333	45.87	51.0583333333334
499	236.095939525331	236.092200807027	236.112476911366	505.0165	497.874	511.138	6	3	2.0422857142857	7.14175000000003	6.12171428571428	5.1007142857143	2.04057142857143	3.06085714285714	3.06085714285714	7.137	23.446857142857	22.4462857142859	2.04057142857144	27.5438571428572	4.0777142857143	3.05828571428572	4.08114285714286	2.04057142857143	4.07828571428571	4.08114285714286	13.2637142857143	19.3827142857143	8.16200000000003	1.021	6.12171428571428	2.04057142857144	12.234	7.13	3.06085714285714	18.3651428571428	47.0120000000003	12.2417142857142	31.6288571428574	4.08114285714286	23.4665714285714	5.10142857142861	4.08114285714286	5.10142857142857	26.5274285714286	2.04057142857143	2.03750000000001	38.7708571428571	3.06085714285714
500	236.111611085652	236.106966701396	236.127331021466	363.222	359.128	365.272	39	39	680.530571428571	1700.81628571428	1866.03725000001	2142.52499999999	1227.23185714286	1855.89971428571	1019.26542857143	3377.02749999999	2255.85171428571	1957.92828571428	467.290857142861	407.77142857143	975.359000000004	799.792000000002	1305.92	1464.05875000001	140.681142857143	147.941428571429	48.9737142857143	123.368142857143	508.042999999998	28.568	97.9474285714293	460.148857142857	457.088	75.5011428571428	29.5882857142857	897.893333333335	274.226285714284	393.830285714286	440.763428571432	440.763428571428	2795.48500000001	1065.17828571429	275.438571428572	344.856571428571	626.455428571428	1427.358	516.264571428575	563.197714285714	51.0142857142861
501	236.182560486022	236.176455588129	236.195694948246	257.096	253.002	258.161	111	111	637.678571428574	1326.37142857143	1331.42625	1631.2465	1051.96366666666	1676.476125	1075.3435	1753.87114285714	928.427500000001	992.703250000001	840.597714285713	1073.4345	1396.77114285714	1394.68175000001	1405.9045	1384.52771428572	1236.58628571429	1341.62875	908.054285714289	1258.9885	1409.83742857143	1289.596	971.176000000003	1319.132	1362.49733333333	1227.40371428571	800.924285714288	1292.65675	948.865714285714	994.778571428571	1349.838	1111.592625	1793.66228571429	1382.43875	1012.088	632.577142857143	1148.8015	1107.06166666666	337.039999999999	1214.14	748.889714285717
502	236.19706069817	236.196073470577	236.19779699269	258.116	258.098	258.149	15	15	657.064	1335.55399999999	1331.47285714286	1652.94	1101.87	1662.123	1056.045	1776.31742857143	570.339714285712	689.632666666665	190.802333333333	862.181666666665	1411.05514285714	1417.17685714286	1413.951	1384.59233333334	1254.9075	1333.57566666666	319.349428571427	1259.03257142857	1410.85757142857	380.56657142857	350.978285714286	1353.846	1408.06	362.159166666667	282.619142857142	1292.702	309.160999999999	1008.1305	1374.32485714286	1099.8	1838.55485714286	1391.66971428572	325.471142857143	302.00457142857	472.414333333334	1172.26725	116.413	562.203666666665	372.404285714286
503	236.955637201533	236.955637201533	236.955637201533	67.336	67.336	67.336	1	1	671.16	964.694761904762	969.271428571429	743.753571428571	607.07	907.8	551.097	465.2568	445.511095238095	348.937714285714	819.3009	347.917428571429	842.716666666667	599.928	763.173714285715	874.588904761905	372.404285714286	394.74	390.769428571429	411.175142857143	999.09280952381	807.046	721.308333333333	1190.6901	1048.56	651.962571428572	773.16	586.636904761905	570.339714285714	737.85765	1015.18428571429	784.563095238095	372.386904761905	847.62	611.122619047619	608.090285714286	450.945238095238	341.795714285714	1068.96	387.809	343.932571428572
504	236.990385292774	236.990385292774	236.990385292774	230.574	230.574	230.574	1	1	25.5071428571428	50.9714285714285	37.7822857142857	62.2374285714285	183.805714285714	247.082000000001	183.625714285714	304.300571428572	71.48	58.1562857142857	71.4099999999999	60.1968571428571	103.048857142857	140.799428571429	121.516	85.704	348.888857142858	315.268285714286	174.468857142858	323.430571428571	66.3185714285714	52.0345714285714	35.6606249999999	58.1562857142857	68.3591428571428	26.5503333333334	36.7302857142857	148.961714285714	95.9068571428571	47.9534285714285	63.3108571428571	41.8317142857143	342.082857142857	177.529714285715	94.8865714285714	94.8865714285714	271.396	212.219428571428	186.712285714286	187.732571428571	136.718285714286
505	237.066241082344	237.062246745798	237.0795950746	270.348	264.249	272.422	21	21	12.243	34.6885000000001	38.798	63.2554999999998	182.647125	246.061	137.733750000001	768.248250000003	10788.7145454546	12081.3723	6908.97900000003	15119.82	50.9812500000002	71.4262499999996	65.2960000000003	45.9112500000002	465.9115	633.575250000003	486.676285714289	694.377142857145	60.1947499999998	34.6885000000001	36.7289999999999	42.8520000000003	36.756	21.4383750000001	26.5274285714286	49.9922499999999	84.6807500000004	33.693	38.7980000000003	17.3442500000001	392.064	157.118500000001	49.049142857143	82.6315714285716	329.540749999999	144.89325	86.7212499999998	153.963375	197.053
506	237.056739163686	237.056040104251	237.070523071289	112.228	110.17	113.26	7	7	1.0202	1.0202	6.122	4.08066666666666	4.0816	6.12240000000001	4.0768	6.1212	11.2222	8.16320000000001	2.0404	5.101	6.1212	5.096	5.101	7.1414	8.1616	4.0808	2.0408	2.0404	0	2.0408	4.0856	6.114	5.101	3.0606	5.095	4.08560000000001	7.14280000000001	0	1.0192	1.0202	12.2448	5.095	4.0808	8.16320000000001	10.1933333333333	8.15360000000001	4.0808	14.2828	2.0404
507	237.068072488982	237.065964720489	237.079333542992	236.668	233.658	237.727	7	7	141.826333333334	265.286666666667	190.802333333333	274.424833333334	117.223333333333	229.5375	108.155333333334	456.014500000001	445.812833333332	742.802666666668	202.026	683.511666666668	471.317000000001	361.139000000001	472.337166666667	453.603333333334	879.684666666669	405.006166666667	268.303833333334	782.595666666669	593.834000000001	879.383666666668	904.015333333335	1255.01	484.033000000001	549.387666666668	380.211333333334	704.029999999998	352.977666666667	368.998666666668	489.760000000001	405.628333333334	1425.78133333334	888.565166666668	360.118833333334	505.065000000001	857.079999999998	835.652999999998	286.666833333334	915.196285714285	473.357333333334
508	237.075024477332	237.073950877159	237.076098077505	412.6815	411.157	414.206	2	2	19.3852777777778	32.6475294117648	22.4461111111111	25.4986111111112	29.5880555555556	35.6980555555556	26.5272222222222	50.0001764705882	21.4261764705882	52.0030000000001	24.4866666666667	27.5565	21.4258333333333	25.4985294117648	22.4534444444445	29.5880555555556	35.7102941176471	21.4258333333333	20.4111111111111	23.465411764706	18.365	19.3665882352941	17.3494444444445	22.4387058823529	15.2991666666667	21.4456666666667	13.2638235294118	34.6781111111111	20.4055555555556	20.4188235294118	19.3978823529412	15.3091666666667	67.3588235294119	24.4933333333333	14.2791764705882	28.5584444444445	52.0341666666667	29.5880555555556	11.2230555555556	37.7487058823531	21.4258333333333
509	237.118172834529	237.111681528308	237.132596204334	363.215	359.128	364.241	19	19	103.048857142857	277.517714285716	304.045142857143	330.572571428571	171.408	256.091714285714	143.860285714286	514.224	322.410285714286	316.288571428571	56.1157142857147	56.0685714285716	134.677714285714	138.739428571429	191.786857142858	211.199142857143	18.3497142857143	25.5071428571428	10.2028571428571	13.2544285714286	73.4605714285714	8.16228571428571	15.3042857142858	72.4402857142857	68.3495714285711	11.2231428571429	5.10142857142857	156.103714285714	38.741	51.0142857142857	55.095428571429	61.2171428571428	461.169142857143	163.245714285714	42.8460000000001	42.852	86.7242857142857	191.813714285714	73.460571428572	74.4808571428571	8.16228571428571
510	238.037131087652	238.033017400685	238.049941326266	292.819	285.663	296.915	22	14	24.4719999999999	25.5083333333333	23.465111111111	31.6292999999999	15.3045	30.6089999999999	22.4595555555555	22.4326666666666	1075.3435	2269.05025641026	1258.98850000001	2092.606	37.7510999999999	21.427	32.6471111111112	27.5480999999999	29.5864444444443	75.5046666666666	56.1488888888888	93.8706666666666	29.5896666666666	26.5257777777777	27.5310000000001	32.6257777777777	41.8322999999999	30.6090000000001	29.6057777777777	18.364	23.4804444444444	19.3863333333333	27.5459999999999	19.3842222222221	20.3933333333334	33.671	26.5286666666666	23.465111111111	38.7676	15.3133333333333	56.1122222222223	29.5864444444445	32.6506666666666
511	238.062705302593	238.056403753107	238.069006852079	111.718	110.176	113.26	2	2	3.06085714285715	5.10142857142857	2.04033333333333	5.10166666666667	7.142	4.08114285714286	2.04057142857143	6.11657142857143	3.05828571428571	6.12171428571428	2.04066666666667	5.10142857142857	4.08133333333333	4.07828571428571	2.04028571428572	4.08133333333333	4.08114285714286	2.04057142857143	5.10142857142857	4.08114285714286	3.0605	2.04057142857143	3.061	6.11657142857143	6.12171428571429	0	2.03885714285714	7.14116666666666	4.08466666666666	1.02033333333333	5.09714285714285	2.04028571428571	8.16228571428573	7.136	2.04057142857143	3.0605	4.07733333333333	3.0605	3.06042857142857	5.10166666666667	5.10142857142858
512	238.07315882341	238.066900870986	238.083359271826	268.341	265.269	271.414	17	17	5.10125000000002	10.20375	11.231	11.22275	22.4448888888889	29.609	19.3847499999999	105.08575	1983.25166666666	2448.65454545455	1259.23687500001	2920.97575	10.1955555555555	17.3442500000001	11.22275	11.22275	42.8085	90.8022499999998	72.4377499999998	88.8270000000001	8.16299999999995	18.36675	7.14175000000003	14.2835	5.105	9.18900000000001	7.14174999999998	8.16200000000003	21.4252499999999	7.14700000000001	9.18900000000001	6.126	36.756	26.5264999999999	12.261	12.243	53.0515555555557	7.14174999999998	9.18225000000004	37.7261250000002	20.42
513	238.081494685887	238.081309931329	238.081679440446	411.154	409.122	413.186	2	2	4.08088888888887	16.3253333333333	12.2426666666667	10.1966666666666	14.2831111111111	14.283111111111	21.4246666666666	40.8088888888887	5.10111111111112	14.2846666666667	7.14155555555552	6.12133333333331	8.16177777777774	13.2643333333333	14.3017777777778	15.3033333333334	23.4651111111112	10.2022222222222	7.14155555555557	20.4066666666666	13.2643333333333	12.22	8.1671111111111	11.2163333333334	8.15199999999999	16.3235555555556	11.2224444444444	23.4497777777779	11.2224444444444	6.12333333333333	10.2088888888889	8.1671111111111	44.9191111111111	16.3235555555555	8.16177777777779	16.3128888888889	36.732	9.18299999999999	5.10111111111109	27.549	10.2033333333333
514	238.097555340054	238.089726650668	238.107109195288	172.424	169.369	173.449	20	20	119.4765	219.550833333334	182.609833333334	245.8682	238.7268	300.949166666667	297.898400000002	622.301666666665	143.8435	149.9988	16.3424	91.8300000000002	96.9190000000005	190.771166666667	129.5908	90.7800000000004	368.292200000002	205.0602	109.157833333333	237.737666666667	56.1641666666668	138.742666666667	82.6362000000004	52.0794999999998	79.5730000000001	58.1590000000001	65.2928000000004	447.3732	210.2024	159.1824	142.846666666666	104.0604	2079.43933333334	838.576999999997	224.473333333333	582.583142857143	2139.63899999999	1147.6875	177.514800000001	839.755200000001	235.697000000001
515	238.086645150637	238.086606375968	238.086683925306	271.397	271.391	271.403	2	2	7.142	11.2231428571429	9.19028571428567	14.2835	30.6085714285714	32.6773333333334	26.5274285714286	134.677714285714	537.690571428571	592.703000000002	160.072714285714	572.380285714285	9.17550000000001	18.3651428571428	13.26325	12.2434285714286	73.3988571428574	108.150285714286	73.4605714285714	120.376857142857	9.18257142857142	15.3042857142857	7.142	12.2434285714286	5.10499999999999	7.14799999999997	6.12171428571428	12.2434285714286	17.3448571428571	5.11	9.18257142857142	5.10142857142857	59.2262857142859	28.568	13.2748571428572	13.2637142857143	51.0142857142857	26.5274285714288	8.16199999999998	36.725142857143	18.3805714285715
516	238.113268037532	238.10730156641	238.126159492075	363.215	359.128	364.241	17	17	73.4605714285714	184.671714285716	237.726571428571	237.726571428571	119.373428571429	218.341142857143	126.511	390.769428571428	254.051142857143	215.280285714286	32.6491428571431	45.8742857142859	85.704	82.6315714285716	164.243	133.657428571429	15.2914285714286	20.4057142857143	6.12171428571428	17.3327142857143	57.136	12.2434285714286	11.2231428571429	54.0751428571428	56.1078571428569	8.16228571428571	4.08114285714286	118.353142857143	25.4875	40.8114285714286	48.9737142857146	51.0142857142857	340.775428571428	107.13	33.6647142857144	35.71	79.5822857142857	159.164571428571	59.1765714285719	63.2577142857143	7.142
517	238.886044254604	238.886044254604	238.886044254604	42.85	42.85	42.85	1	1	91.818	128.541	82.6362000000001	86.7340000000001	40.808	103.036833333333	75.4923333333333	68.3668	294.587333333333	321.363	247.9086	166.287166666667	48.9696	62.2322	73.464	41.8282	21.4284	52.0404	76.5150000000001	40.808	33.6666	33.6732	30.61	31.6262	25.5083333333333	23.4646	14.2828	24.4896	44.8873333333333	20.4033333333333	24.486	8.1712	47.9494	70.4075999999999	36.7344	79.5729999999999	65.3056000000001	29.63075	100.0972	82.6524000000001	61.212
518	239.031917533489	239.031917533489	239.031917533489	288.736	288.736	288.736	1	1	10.1933333333333	12.242	11.2236666666666	23.4676666666667	10.2016666666667	13.2621666666667	10.2116666666666	25.5041666666666	244.640000000002	300.949166666668	269.368000000001	238.713428571427	9.18150000000006	16.3226666666666	11.2231428571429	12.244	24.4879999999998	12.244	21.4444999999998	25.5041666666666	21.4445	12.2439999999999	14.2706666666666	21.4059999999999	16.3226666666668	16.3253333333334	8.16266666666661	9.18300000000002	5.10583333333329	11.2218333333333	11.2236666666666	10.2033333333333	15.2900000000001	13.2621666666666	9.18149999999997	8.16266666666661	8.16266666666669	8.16133333333331	15.3042857142857	4.08133333333334	7.14116666666664
519	239.071458974596	239.062058847847	239.081854519577	269.328	265.269	271.414	15	15	7.14116666666671	14.284	13.2751666666666	18.366	13.2621666666666	31.6613333333333	12.2439999999999	56.1091666666665	1036.0152	1106.94111111111	635.226375000003	1403.864	11.2108333333333	19.3831666666668	11.2218333333334	12.242	36.6839999999999	56.1091666666665	59.1793333333335	37.7893333333336	6.12200000000001	27.5489999999998	23.4676666666667	6.12200000000001	12.256	13.2751666666667	14.2823333333333	10.2033333333334	9.18149999999997	8.17066666666665	4.08466666666667	6.12199999999996	42.8890000000001	13.2621666666666	9.19259999999995	10.2016666666666	34.6913333333334	7.14116666666664	12.2420000000001	15.2900000000001	24.508
520	239.088295129373	239.088295129373	239.088295129373	410.142	410.142	410.142	1	1	11.2224444444445	15.3033333333334	15.305	11.2236666666667	16.3253333333333	23.4676666666666	10.2033333333333	26.5286666666666	51.0166666666666	67.3346666666668	20.4050000000001	66.3650000000001	14.283111111111	13.2643333333333	12.261	16.324	7.14155555555552	7.14233333333333	4.08150000000001	10.2033333333333	8.16177777777779	15.2749999999999	11.22275	13.2556666666667	10.1955555555555	19.4095555555556	8.16266666666666	15.295	20.4066666666666	9.18299999999999	4.08699999999999	9.18899999999996	21.4386666666666	12.2445	12.2426666666667	11.2163333333334	22.4448888888889	16.3235555555555	8.16177777777779	22.4473333333333	9.18199999999996
521	239.089198187983	239.080256069198	239.103760298862	295.877	292.783	296.915	21	20	56.1157142857143	84.6837142857142	89.7893333333327	83.6673333333335	53.048666666667	61.2100000000004	55.0980000000001	109.094142857143	4940.22342857143	1321.33166666667	2935.362	2071.006	105.077166666667	139.922666666666	103.053666666667	91.8150000000006	643.800285714285	661.175999999995	734.605714285714	857.04	66.3108333333337	74.4808571428571	58.1562857142857	101.008285714286	102.016666666667	65.3013333333335	49.994	87.7486666666669	44.8946666666668	44.8925714285714	69.3794285714285	52.0370000000001	86.7121428571424	101.008285714286	49.994	54.0751428571428	46.935333333333	62.2911666666668	38.7663333333332	62.2374285714285	26.5051428571429
522	239.094883668189	239.090697823319	239.099069513059	383.6265	383.621	383.632	2	2	8.16177777777779	11.2224444444445	20.3925	12.252	8.16199999999998	11.22275	8.16177777777779	8.16266666666671	602.951333333331	652.586666666664	236.717333333333	672.3118	14.2846666666667	12.244	7.14233333333337	8.16177777777779	17.3343333333334	17.34425	26.5431111111112	29.5896666666666	14.2835	21.4246666666667	10.2022222222222	9.18900000000002	8.16177777777779	13.2632500000001	8.16355555555558	11.2241249999999	8.16177777777779	8.16177777777779	7.14155555555557	7.14174999999998	6.11800000000001	8.16177777777779	7.14155555555557	10.2022222222222	18.3667499999999	7.14175000000003	6.11733333333336	17.3456666666667	4.08133333333333
523	239.14535190686	239.14535190686	239.14535190686	181.612	181.612	181.612	1	1	19.3673333333333	15.305	283.652666666666	703.405714285714	4.08133333333334	536.695333333332	5.10166666666665	9.17399999999998	8.16266666666665	6.11599999999999	10.1933333333334	4.08133333333332	137.738571428571	64.2809999999998	44.8506666666666	44.8873333333332	6.12199999999999	32.6506666666667	14.2846666666666	6.12099999999998	64.3019999999999	6.12199999999999	428.539999999999	28.5693333333333	24.4879999999999	13.2643333333333	852.998666666665	31.6303333333333	38.7346666666666	4.07733333333332	32.6453333333332	11.2126666666667	7.14233333333332	65.2373333333332	17.3428333333333	4.08066666666665	27.5490000000001	9.18300000000002	4.08133333333332	7.14116666666668	1.02016666666666
524	239.965770659818	239.961066597814	239.973234183833	44.895	43.858	45.922	33	33	451.986571428572	664.237	746.9145	797.8355	493.818285714286	720.2965	484.61875	528.508	107.13	123.454571428571	119.373428571429	170.38175	727.43825	766.771	703.038375	732.565142857143	215.280285714286	293.842285714286	171.408	188.752857142857	821.30125	716.274	697.2064	1004.541	754.985	724.357777777778	675.4055	503.000857142857	525.42875	565.2185	780.153142857142	492.190857142857	373.424571428572	547.941375	535.65	385.6545	275.477142857143	364.9135	272.645142857143	344.856571428572	480.554571428572
525	239.982108278898	239.982108278898	239.982108278898	60.2	60.2	60.2	1	1	12.2331428571429	30.6085714285714	22.4462857142857	33.66825	16.3245714285714	29.58725	15.3042857142857	10.2028571428571	20.3714285714286	10.2028571428571	21.426	9.18257142857142	18.3651428571428	27.54675	21.42525	15.3042857142857	14.284	19.3718571428572	12.2537142857143	10.2028571428571	73.4605714285715	680.530571428571	843.746750000001	89.7851428571429	54.0297142857143	259.152571428571	240.779	9.18257142857142	16.3245714285714	20.42	31.6288571428571	34.6897142857143	10.2028571428571	17.3448571428572	46.9331428571428	16.3245714285714	10.2028571428571	11.2231428571429	29.58725	12.243	17.3594285714286
526	239.982468888566	239.982468888566	239.982468888566	67.342	67.342	67.342	1	1	14.2846666666667	13.2621666666667	21.427	37.7505714285714	16.3253333333333	23.4468571428571	27.576	18.363	22.4253333333333	13.2643333333333	15.3021428571428	13.2621666666667	20.4066666666667	28.568	27.5477142857143	29.6186666666667	20.4066666666667	12.242	13.2513333333333	9.183	58.159	201.202666666667	531.568857142857	86.7121428571428	22.4436666666667	102.016666666667	75.4377142857143	15.305	11.2236666666667	26.5286666666667	23.4676666666667	29.5896666666667	17.3456666666667	21.406	11.2236666666667	21.4235	18.366	11.2236666666667	35.68	10.2116666666667	13.2643333333333
527	240.048455893029	240.042956315472	240.064468973184	154.478	151.99	156.111	24	24	235.465999999999	533.634333333332	616.252571428574	606.135	446.885142857143	862.141428571428	486.267428571428	747.171333333335	23.4638333333333	32.6506666666666	12.244	26.5286666666666	427.519666666666	456.461499999999	474.454999999999	435.662	837.356666666664	1172.30828571429	631.483166666665	992.622166666664	1346.66514285714	1661.02514285714	1788.60163636364	2544.71133333333	961.153999999998	996.819142857142	865.242666666665	2051.79457142857	1018.12633333333	887.544999999997	1296.035	888.637750000001	3364.03899999999	2516.96914285714	1105.97666666666	1896.71114285714	3019.62285714287	2739.46714285714	880.547666666665	2834.35371428571	469.353333333332
528	240.074765114012	240.067228058667	240.081597987229	270.88	269.327	272.423	4	4	127.520833333333	249.981666666665	250.185833333334	351.957499999999	143.867	209.373333333335	175.468666666668	381.542333333336	67.3419999999995	35.7116666666668	17.3286666666668	66.3108333333337	9.17400000000006	7.14233333333328	12.244	7.14116666666671	14.2683333333334	7.14116666666671	15.305	18.366	4.08133333333334	10.2033333333333	8.16266666666669	7.14233333333335	4.08466666666667	5.10583333333334	3.06100000000001	7.14116666666664	2.04033333333335	3.06399999999999	3.06100000000001	6.12200000000001	13.2751666666667	9.18150000000006	6.12700000000001	6.12100000000004	10.2016666666666	6.12200000000001	6.12099999999998	6.11599999999999	8.16933333333335
529	240.09470218031	240.087335205078	240.108615234878	293.853	292.81	296.915	13	13	6.12171428571428	11.2231428571429	16.3226666666666	25.5071428571428	13.2637142857143	12.2434285714286	8.16228571428571	12.2331428571428	1322.29028571429	1690.9685	1117.21285714286	1703.81750000001	24.4868571428571	20.4057142857143	18.3651428571428	17.3448571428571	87.7445714285714	89.7851428571428	121.414	127.535714285714	20.4066666666667	16.3245714285714	11.2152857142857	21.4079999999999	14.284	14.2823333333333	8.16914285714289	14.2823333333334	4.08114285714286	10.2028571428571	9.18257142857142	8.16228571428571	9.17485714285717	17.3448571428571	10.2028571428571	12.2434285714286	9.18300000000002	8.16933333333335	8.16228571428571	8.16228571428571	8.16228571428571
530	242.9570829894	242.9570829894	242.9570829894	755.012	755.012	755.012	1	1	7.14190909090906	18.3649090909091	12.2432727272727	19.3808636363636	7.14381818181818	13.2635454545455	9.18450000000001	12.24	167.324727272727	285.676363636364	15.3075	231.663818181818	16.3243636363636	22.446	13.2635454545454	18.36	16.3330909090909	20.3999999999999	14.28	11.223	10.2054545454545	6.12300000000001	8.16218181818183	15.3040909090909	27.5473636363635	6.12163636363637	16.3243636363637	9.18245454545456	16.3243636363637	10.1977272727272	17.3492727272727	11.223	9.17999999999998	12.2432727272727	9.18245454545456	16.3243636363637	6.11999999999998	10.2027272727273	11.22	29.5799999999999	6.12163636363637
531	243.01630546866	243.012958271266	243.016885864023	45.899	44.878	45.917	3	3	59.1765714285714	133.657428571429	180.590571428572	161.205142857143	86.7242857142857	223.442571428572	120.393714285714	141.819714285714	99.988	105.094333333333	59.1765714285714	113.251714285714	161.205142857143	172.573142857143	224.462857142857	195.894857142857	116.312571428571	154.063142857143	55.0954285714286	96.9271428571428	141.819714285714	68.3511666666667	84.7548571428572	187.732571428572	174.468857142857	75.5011428571428	55.0954285714286	178.55	96.9271428571429	84.6837142857143	197.053	94.9530000000001	238.713428571428	264.254	77.5417142857143	122.434285714286	156.103714285714	201.334	160.319428571429	185.692	56.1157142857143
532	243.882112960062	243.882112960062	243.882112960062	919.276	919.276	919.276	1	1	6554.28675	6141.71687499999	8014.22739583334	6637.54318749999	4112.96366666667	10090.880625	4993.20545833333	4499.20079166667	3581.37	3357.917	3704.60339583333	3513.633375	8335.18718749999	6549.51966666667	7020.78652631579	6798.82803125	4421.6280625	10647.7218229167	3675.01554166667	5191.456	6461.771	3279.35133333333	3981.82841666667	10324.753	8656.508	3753.2074375	3860.1732	6241.379	3578.91946391753	4340.72052083333	9237.532125	5176.151	4301.72533333333	9766.20852083333	3767.80304166667	3680.34233333333	3547.66756701031	4389.205125	3901.27666666667	3598.89936458333	3719.115
533	243.882820040601	243.882820040601	243.882820040601	803.979	803.979	803.979	1	1	1733.45784375	1515.07125	1937.15803125	1592.95171875	1136.97625	2376.23503125	1242.892875	1196.9731875	949.852750000001	951.04775	765.351562499999	883.878709677422	2018.4871875	1633.7204375	1783.451625	1677.650625	1111.9021875	2481.324	1020.28125	1441.61325	1652.551875	928.598125	1115.16740625	2475.76753125	2071.81040625	1026.4029375	1079.622875	1629.68859375	909.923625000001	1095.9834375	2149.73259375	1288.83038709677	1108.195125	2267.412125	984.752343750003	892.609375	942.422249999998	1106.15425	815.054906249998	1033.16503125	948.015468750002
534	243.88354574947	243.88354574947	243.88354574947	956.011	956.011	956.011	1	1	451.606857142855	387.382857142855	577.53	476.873714285716	296.903142857145	681.997714285711	343.258571428571	269.543999999998	226.503428571427	225.293714285713	326.480000000001	277.517714285716	565.238285714281	471.372000000003	519.307250000002	475.453142857146	299.964000000002	651.962571428566	237.926285714287	368.580999999997	425.459142857139	213.06057142857	281.598857142855	713.599999999997	574.903428571421	264.476000000001	264.217000000003	437.702571428575	257.111999999998	294.821285714284	595.763428571425	385.654500000002	267.314857142855	671.347999999994	250.955142857142	246.736285714284	219.36142857143	313.227714285712	268.335142857145	247.92942857143	254.015571428574
535	243.883719969897	243.883719969897	243.883719969897	945.808	945.808	945.808	1	1	1107.0390625	1042.759375	1385.584375	1121.3234375	707.293124999997	1802.78175000001	859.366249999996	804.252499999996	615.248437499997	647.886764705883	748.85270588235	652.762352941179	1452.391	1129.4859375	1223.27975000001	1188.59125	725.175562499998	1844.72500000001	681.568750000002	879.455499999998	1101.9375	599.907000000003	666.468125000002	1786.45775000001	1459.5305625	633.575249999998	645.035000000002	1044.736	609.089250000003	734.579999999998	1584.01	973.641176470589	755.031250000002	1690.6578125	641.737249999998	619.291750000003	662.961764705884	729.746875000002	734.849999999997	617.251249999998	634.595499999998
536	243.88231871558	243.88231871558	243.88231871558	760.102	760.102	760.102	1	1	370.320499999999	318.343999999998	368.280166666672	293.568000000005	225.456833333333	490.78033333333	261.418666666665	223.452999999998	159.146	182.639666666669	139.785666666666	153.050000000002	379.563999999997	310.029333333335	318.344000000004	372.091428571427	192.010666666668	483.638000000006	187.710666666666	267.327333333336	286.947833333331	173.428333333336	199.985333333332	500.901833333332	368.340333333338	192.833999999998	216.275333333333	317.32366666667	194.883666666665	218.941666666663	376.441499999999	248.920666666666	219.335833333333	444.865333333338	196.892166666666	174.448499999999	156.110999999999	212.19466666667	184.499333333333	207.127666666669	207.127666666669
537	243.884305240186	243.884305240186	243.884305240186	889.676	889.676	889.676	1	1	420.720666666663	405.072333333331	525.471666666663	387.726666666664	234.676666666665	745.828857142851	329.836833333337	292.787833333332	255.083333333332	201.992999999999	221.376166666666	244.839999999999	553.950499999998	412.147333333332	448.87333333334	419.768000000003	298.957666666665	821.329999999993	247.981500000002	327.366500000002	436.702666666664	235.696999999998	258.102166666666	683.511666666665	574.447666666663	272.428999999998	283.606333333332	388.683499999999	218.31566666667	264.482166666665	710.118857142851	346.913333333337	297.937333333331	726.443428571422	239.778333333332	253.042666666665	255.041666666666	312.170999999999	239.504166666667	254.312000000002	254.021500000004
538	244.085719226049	244.085719226049	244.085719226049	57.116	57.116	57.116	1	1	485.248	1031.50885714286	849.472	865.202285714286	690.733428571429	970.085714285715	619.812571428572	1015.18428571429	3092.36014285714	4308.51575	3999.98014285714	3483.38742857143	411.175142857143	539.731142857143	383.627428571429	320.369714285714	157.124	285.92	130.706285714286	189.906	383.627428571429	224.462857142857	212.219428571429	279.636571428571	316.775714285714	142.84	81.6228571428572	147.941428571429	282.619142857143	207.437	325.471142857143	239.767142857143	465.250285714286	453.963571428571	170.387714285714	285.68	277.517714285714	650.942285714285	917.236857142858	323.158857142857	340.040571428572
539	244.092933259642	244.087726089241	244.107683964881	59.168	56.096	60.183	36	36	748.260571428571	1173.2875	950.906285714286	949.753000000001	800.961666666667	1053.672	742.802666666667	1159.04457142857	3091.34057142857	4549.454	3997.3395	3609.4725	437.6515	598.907714285715	411.175142857143	344.872666666667	186.712285714286	317.323666666667	137.8575	218.351333333333	413.215714285714	236.706285714286	222.391142857143	303.039	346.605714285714	140.799428571429	87.7445714285715	162.202714285714	292.835666666667	237.931833333333	350.978285714286	258.102166666667	558.031166666667	505.065	192.834	294.876333333333	309.103285714286	743.788285714285	936.5895	317.271833333333	299.201833333333
540	245.098306400985	245.098306400985	245.098306400985	57.139	57.139	57.139	1	1	70.3405714285715	159.164571428571	98.016	132.6325	123.454571428571	157.256	93.8662857142857	179.545142857143	529.083428571429	691.753714285715	709.07375	509.714285714286	67.3388571428572	90.8054285714286	53.0548571428572	42.852	32.6491428571429	34.714	21.444	32.6491428571429	58.1562857142857	36.7302857142857	31.62775	65.2982857142857	59.0854285714286	27.5477142857143	17.34425	33.6694285714286	55.0954285714285	41.9088333333333	68.3591428571428	39.7911428571428	73.4605714285715	70.3997142857143	33.6694285714286	41.8258571428571	53.0548571428571	94.8865714285714	152.01725	43.87075	52.071
541	246.058987694456	246.057618332531	246.076859891058	57.139	57.117	58.166	7	7	24.464	51.0166666666667	61.2085714285714	46.9276666666667	65.2906666666666	68.4181666666666	72.4318333333333	63.2503333333334	182.460666666667	276.497428571428	255.083333333333	132.513333333333	46.9353333333333	68.3623333333333	39.793	45.9075	15.305	29.5848333333333	21.4445	16.3226666666667	46.9331428571428	48.9737142857143	20.4033333333333	86.7283333333333	42.777	18.366	20.4033333333333	82.6431428571429	16.3226666666667	29.6186666666667	32.6445714285714	26.5373333333333	126.521333333333	101.013	22.4473333333333	48.968	78.562	146.921142857143	211.1745	74.4843333333333	20.4233333333333
542	246.861316305055	246.857389166	246.87558299694	1077.41	1076.25	1079.39	69	69	1441.18133333333	2027.84388888888	1966.56	1745.625	1256.64	2015.125	1380.90562499999	1264.55437499999	1067.57375	1084.26	668.099999999998	1033.604	2164.74562499999	2167.21241379311	2074.68000000001	1355.888	1284.18	2567.33999999998	1195.44	1229.00615384615	1777.86	1056.72	1211.3647368421	1918.62	2309.28000000001	1144.44	1241.13066666666	1563.66000000001	1096.196	1333.13999999999	2094.06	1459.61999999999	1285.98749999999	2626.5096	1111.8	1107.378125	1110.44	1249.5	674.633124999997	1068.638	1155.97125
543	246.878082149181	246.876211780854	246.880442027465	1077.36	1075.35	1078.42	23	23	1551.34999999999	1964.70312499999	2177.69999999999	2051.22000000002	1304.27000000001	2313.85133333333	1090.38	1199.23437499999	1045.12	1084.26	689.942499999997	1061.169375	2235.16874999999	1921.67999999999	2039.99999999999	2153.51874999999	1094.46	2458.19999999999	1193.4	1442.27999999999	2019.59999999999	1056.72	1244.4	2389.85999999999	2253.17999999999	1155.66	1283.94624999999	1520.82000000002	1134.93499999999	888.420000000006	2342.93999999999	1477.97999999999	1342.91818181818	2348.03999999999	1111.8	1104.31625	1110.44	740.520000000007	666.468124999997	1109.41937499999	1126.409375
544	246.987623388117	246.987623388117	246.987623388117	180.586	180.586	180.586	1	1	66.2566666666668	126.521333333334	143.867	182.460666666666	102.033333333333	180.599	117.338333333333	242.839333333334	9.18150000000001	30.5828571428571	8.15466666666665	12.244	125.4805	187.741333333334	131.623	133.663666666666	64.2704999999998	72.4318333333331	17.3428333333334	73.4520000000001	91.8299999999998	33.6655000000001	44.8873333333332	96.9316666666669	89.7746666666668	24.484	38.7663333333332	201.993	58.1019999999999	83.6048571428571	90.8096666666669	67.3309999999998	328.493666666667	178.529166666667	27.5490000000001	37.7523333333334	146.904	235.658499999999	25.5041666666666	166.314333333333	13.2621666666667
545	247.040391722513	247.039073021913	247.040789400945	58.16	57.139	60.195	5	5	319.1035	478.49725	508.0845	723.3927	10.2025	886.597250000001	8.16200000000001	23.46575	354.5685	623.37275	85.7115	370.396125	338.723	713.15475	482.565111111112	429.52525	14.28525	59.13825	51.05	16.324	408.1	1318.3245	1097.82742857143	502.0245	264.0505	569.2995	579.486222222223	295.8725	314.237	16.336	296.89275	14.2835	14.2835	788.749875	347.90525	166.30075	575.421	18.36675	150.992888888889	449.93025	617.705
546	247.053795989948	247.041254477205	247.060986552107	57.128	52.038	59.185	21	21	55.05975	29.5882857142857	14.2835	3.06042857142857	1033.4626	837.22	1210.9774	1237.6239	113.1645	8.163	107.13	1014.74692307692	28.568	13.2637142857143	33.6694285714286	23.4665714285714	78.562	59.1765714285714	20.42	75.5011428571428	29.590875	1384.8185	3.06042857142857	19.3854285714286	21.396375	5.10125	4.08114285714286	373.4115	3.06085714285714	452.366285714286	48.972	300.048	1117.2285	678.49	34.69275	238.746857142857	496.902333333333	850.907454545454	765.187500000001	109.170571428571	842.442857142858
547	247.987439004998	247.986159586107	248.005080066451	143.874	139.776	144.883	7	7	84.7706666666665	184.680333333333	127.535714285714	105.177714285715	65.3013333333335	71.4233333333332	58.2065000000001	102.952666666666	191.813714285714	177.509	61.2100000000001	194.883666666666	81.6133333333331	164.112666666666	80.5931666666664	74.4843333333332	19.3863333333333	42.8540000000001	26.5286666666666	38.7726666666666	41.8668571428573	5.10166666666665	7.14116666666668	14.2846666666666	68.3623333333332	15.3025	8.15466666666665	113.251714285714	33.6655000000001	75.4183333333334	54.0688333333332	19.3863333333334	234.638333333333	195.904	31.6303333333333	58.1495000000001	126.521333333334	241.582000000001	90.7948333333331	118.339333333334	210.188666666666
548	249.035417500086	249.034962671043	249.035872329128	55.604	52.033	59.175	2	1	104.0808	159.146	229.815	152.0396	44.8888	173.4425	57.1312	6.1212	58.1514	58.1628	20.404	33.627	81.5466666666667	73.4544	74.5622	89.7776	2.0404	88.8922499999999	63.2524	28.5992	106.1216	87.7372	92.8563999999999	113.2422	100.914	78.5554	91.8359999999999	155.1008	76.515	11.2365	85.6968	60.2036	3.0612	156.0906	73.4687999999999	112.222	170.4068	6.1212	34.6936	204.04	69.3736
549	249.083295292585	249.080662423346	249.085611739107	210.18	208.157	210.198	5	5	29.5858	43.8686	34.6868	48.9720000000002	22.4454999999999	36.7290000000002	22.4455000000001	70.3938	19.3876	18.3915000000001	9.18224999999997	19.3847500000001	86.8487500000004	102.02	124.470500000001	48.9840000000003	112.2275	74.4782499999998	33.6666	95.9176000000001	353.0584	99.0758	97.9440000000004	200.262999999999	198.948750000001	83.6605000000004	52.0327500000002	246.1574	112.2275	93.7663999999995	152.039599999999	111.2236	460.1102	188.737	51.0199999999998	84.7762	111.37075	192.827249999999	14.2835000000001	154.2465	21.4032
550	250.014773682218	250.011261853464	250.029420637968	58.149	57.116	61.198	13	13	14.272	28.5693333333333	37.7523333333333	40.8066666666667	27.549	47.9478333333334	14.2846666666667	7.14233333333333	18.345	19.3863333333333	20.4066666666667	8.16133333333334	59.1696666666667	39.793	23.4676666666667	36.7302857142857	550.89	469.353333333333	414.6884	446.885142857143	60.1996666666667	134.662	122.42	118.358666666667	47.9131428571429	53.0573333333333	59.1793333333333	12.242	23.4676666666667	22.4656666666667	40.8133333333333	26.5243333333333	7.142	33.671	21.427	19.3863333333333	20.4033333333333	13.2621666666667	22.4473333333333	24.484	9.192
551	250.015297075882	250.012133526948	250.030005441585	76.502	69.36	78.565	11	10	21.427	29.551	33.6673333333333	32.6471111111111	22.4473333333333	30.59	39.793	32.6471111111111	20.4066666666666	16.346	17.3456666666667	21.427	18.3645	30.61	33.671	27.54675	357.077777777777	256.114125	311.201666666666	253.015111111111	39.8146666666666	27.546	28.5662222222222	51.0166666666666	21.427	22.4326666666666	17.346375	25.4888888888889	17.34425	14.2846666666667	30.6066666666667	15.30375	23.4651111111111	32.6471111111111	25.5055555555555	26.5265	42.8493333333333	34.6648888888889	32.652	48.976	17.3437777777778
552	250.14428714993	250.14428714993	250.14428714993	214.266	214.266	214.266	1	1	3.06349999999999	5.10166666666665	8.16133333333331	8.16266666666665	6.12200000000001	2.04066666666666	4.08333333333333	6.12199999999999	8.16133333333331	8.16133333333335	3.06100000000001	5.09666666666666	4.08133333333332	6.12199999999999	6.12199999999999	1.02016666666666	3.06099999999999	6.12100000000001	2.04066666666666	5.10166666666665	26.5546666666667	9.18149999999997	10.2016666666667	9.17399999999998	1.02033333333333	3.06099999999999	4.08133333333332	19.3863333333333	2.04033333333334	9.18149999999997	4.08133333333332	9.18128571428574	22.4436666666666	5.10166666666665	2.03866666666666	3.06299999999999	7.14116666666668	10.2016666666667	2.04066666666666	6.11600000000001	1.02033333333333
553	250.86351627271	250.862273262009	250.868686959763	1069.195	1069.16	1069.22	8	8	842.519999999985	1170.95999999998	1433.09999999997	1310.20399999997	1101.59999999998	1396.37999999998	980.219999999983	1145.66199999998	1038.35999999998	812.939999999986	1868.63999999997	892.499999999984	1330.64399999997	1128.11999999998	1363.73999999998	1398.41999999998	823.139999999985	1509.59999999997	1101.60000000002	1211.75999999998	1116.89999999998	1066.91999999998	1105.67999999998	1415.01999999998	1474.91999999997	899.639999999984	1006.80199999998	783.359999999986	776.219999999986	1191.35999999998	1481.03999999997	834.359999999985	1123.01999999998	1456.34999999997	1058.04833333332	1084.25999999998	913.919999999984	1107.71999999998	1496.20799999997	936.151999999982	1038.35199999998
554	250.97200656899	250.97200656899	250.97200656899	60.2	60.2	60.2	1	1	28.5413333333333	132.621666666667	108.155333333333	147.941428571429	67.331	174.468857142857	45.915	49.9881666666667	36.66	39.793	371.384	36.732	149.989	108.150285714286	123.437285714286	134.662	62.2403333333333	66.2566666666667	39.793	44.8946666666666	118.358666666667	46.9353333333333	84.6837142857143	151.002285714286	82.5524999999999	42.847	48.9737142857143	47.9556666666667	41.8268333333334	43.9101666666666	95.9113333333333	52.0370000000001	34.6913333333333	132.643333333333	34.6913333333333	42.847	39.793	51.0166666666667	696.855142857143	48.0026666666667	19.4021666666667
555	250.971794874148	250.971794874148	250.971794874148	67.342	67.342	67.342	1	1	77.5417142857142	216.300571428571	261.193142857143	254.051142857143	107.13	288.5185	81.7066666666667	100.9965	44.8611428571429	44.8925714285714	275.438571428571	40.8114285714286	239.767142857143	191.813714285714	231.604857142857	197.080571428571	27.5477142857143	63.2577142857143	19.3691428571428	26.5274285714286	173.594285714286	58.2051428571428	75.5011428571428	231.572428571428	160.184857142857	52.0345714285715	44.8635	116.312571428571	55.0954285714285	81.6228571428571	177.529714285714	85.704	82.6431428571428	221.216	36.7302857142857	39.7855714285714	79.5822857142857	91.8257142857142	554.676	61.2599999999999	24.4868571428571
556	251.036594390494	251.028517679886	251.044671101103	50.499	49.992	51.006	2	2	41.8282	60.1918	70.3938	57.1424	25.505	53.0504	44.8976	42.8988	185.6764	265.252	121.4038	78.5554	73.4544	92.8382	89.8832	63.2524	1976.5148	1411.9568	933.483	1466.3148	108.1412	29.58	33.6732	81.712	102.04	36.7272	39.7878	68.3668	98.9594	68.3668	84.7762	76.515	16.3264	79.5756	65.3056	88.7574	143.8764	102.04	173.434	97.9583999999999	50.95
557	251.068244786516	251.067295167203	251.06919440583	89.2655	88.767	89.764	2	2	62.234076923077	208.127076923077	71.4484615384616	113.296846153846	130.648615384615	184.745307692308	94.8886153846153	167.317846153846	321.106153846154	279.543230769231	176.513230769231	183.655384615385	198.96	158.147692307692	124.421230769231	110.184923076923	29.6000769230769	46.9518461538462	27.5586923076923	42.8496923076923	141.822769230769	18.3572307692308	7.14161538461538	36.7144615384615	163.249230769231	51.0384615384616	32.6621538461538	410.132769230769	89.7803076923076	188.756923076923	125.497846153846	85.7446153846154	648.86676923077	596.084307692307	189.863076923077	229.551923076923	208.127076923077	567.504923076923	126.460923076923	210.183384615385	32.6473846153846
558	251.091458184812	251.085331938769	251.098186553185	228.0405	225.478	235.681	6	5	6.12171428571428	10.2028571428571	7.142	8.16228571428571	9.19050000000001	9.18257142857142	8.16228571428571	17.3448571428571	13.2525714285714	18.3651428571428	9.18257142857142	11.2231428571429	8.16228571428571	13.273	10.21	8.16228571428571	5.10142857142857	12.2434285714286	2.04057142857143	7.136	4.08114285714286	7.142	7.136	5.10142857142857	4.08114285714286	4.08114285714286	5.10142857142857	6.12171428571428	3.06085714285714	3.06085714285714	6.12685714285714	5.10124999999999	20.4057142857143	8.16228571428571	3.06085714285714	5.10142857142857	9.18224999999997	11.2325714285714	5.10142857142857	11.2231428571429	7.142
559	251.97789228879	251.97700429896	251.97878027862	205.6035	204.076	207.131	2	2	16.3226666666667	15.305	17.3448571428571	14.2846666666666	13.2513333333333	19.3831666666667	20.4066666666666	40.8066666666667	33.6710000000001	46.9353333333332	22.4473333333333	68.3623333333332	24.508	24.484	26.5286666666667	22.4473333333334	29.5606666666666	19.3863333333333	4.08066666666667	33.6655000000001	170.395666666666	114.258666666667	96.8366666666664	172.408166666667	139.785666666667	115.297666666667	112.218333333334	80.6702857142857	67.3419999999998	54.0688333333334	104.074	83.6673333333331	131.623	103.036833333333	52.0370000000001	62.2403333333335	17.3456666666666	111.216333333333	18.363	69.3826666666665	32.6506666666667
560	252.103042437282	252.095442511819	252.109518172228	227.5045	225.478	228.551	4	4	7.142	8.16200000000001	12.243	14.2835	9.19574999999998	11.2231428571429	7.14262499999998	22.4462857142857	16.312	27.54675	9.18337499999998	12.2434285714286	7.14175000000001	11.231	9.18900000000001	9.18225000000001	12.2434285714286	6.12149999999998	9.18257142857142	8.15600000000001	8.16299999999998	14.2835	8.15600000000001	4.081	4.08114285714286	8.16228571428571	8.16228571428571	16.324	28.567	3.06	7.14700000000001	4.08099999999999	54.07325	24.489	25.50625	34.6897142857143	115.28825	22.4619999999999	14.2835	85.7010000000001	17.3448571428571
561	252.106206758561	252.098004377665	252.124253515166	203.05	199.984	208.134	65	61	305.079666666667	773.412666666669	542.728666666668	935.602	1493.32333333333	2505.93866666667	1655.7305	3834.41266666668	1403.91314285714	1292.702	433.641666666666	821.214999999999	1089.76914285714	1669.26533333333	1552.87485714286	1216.18057142857	2284.53942857143	1720.001	1222.35933333334	1723.343	372.056666666666	372.421666666668	259.954285714286	213.249666666667	850.631833333335	534.629714285714	369.033142857143	4282.67314285714	2459.90885714286	1420.304	1686.611	1131.54966666667	9846.43275000001	6711.75266666668	2865.98257142857	4583.60883333334	9027.90933333331	7111.8142	5101.42857142857	7795.3482	2538.17466666667
562	253.111745191302	253.106633691634	253.129094349254	203.032	199.984	205.079	31	31	53.0573333333335	117.338333333334	62.2301666666668	130.581333333333	233.427333333333	367.320000000001	255.05	673.464000000001	205.0535	226.477	63.2647999999997	158.125833333333	149.842	295.896666666667	254.062999999999	167.334666666666	371.072	244.84	185.700666666667	247.941000000001	50.9666666666665	64.2810000000001	42.8119999999999	35.7116666666668	125.6322	65.3013333333332	59.1116666666665	755.943500000001	389.7164	224.473333333334	262.225666666667	171.416	2462.96971428571	1234.60333333334	448.946666666668	822.254333333335	2055.80375	1677.154	1023.22716666666	1903.58657142857	427.449833333334
563	253.2146739871	253.21059773763	253.233018788041	614.185	600.921	624.36	65	28	198.955714285713	1136.74249999999	756.005249999993	1151.15662500001	445.802428571433	983.521000000004	403.012857142854	1062.1323	338.73485714286	539.731142857147	203.036857142859	597.468857142852	391.789714285711	1063.1005	612.171428571423	394.850571428574	271.395999999998	153.042857142856	95.9068571428563	364.242000000003	362.454999999997	343.836285714288	196.915142857141	724.377500000003	181.610857142858	98.9677142857134	104.069142857142	333.633428571426	105.089428571428	191.813714285716	112.231428571428	263.233714285712	2069.1684	463.209714285718	118.276499999999	425.444249999996	414.235999999996	2070.14812000001	155.08342857143	324.405428571427	175.341714285713
564	254.082192580624	254.078695168582	254.099389536642	303.022	298.943	304.022	12	12	787.660571428571	1064.15800000001	1432.48114285714	1672.24828571428	844.836000000002	1294.74257142857	969.271428571428	2431.72425000001	52.0709999999999	72.4436666666668	29.5634285714287	51.0142857142857	19.3831666666668	31.6288571428574	29.5882857142857	24.4662857142858	11.2231428571429	15.2935714285714	11.2231428571429	8.16914285714289	4.08066666666665	14.2940000000001	7.14200000000005	10.2028571428572	3.06050000000002	6.12199999999996	6.12600000000004	4.08133333333334	7.142	5.10142857142857	6.12600000000004	2.042	12.2537142857143	8.16228571428571	10.1942857142857	3.06042857142858	7.14116666666664	8.16266666666669	5.09714285714287	9.18257142857142	6.12171428571428
565	254.107118160333	254.100980257826	254.120864802916	203.021	199.984	204.052	18	18	44.8925714285714	64.278	64.278	106.097333333333	171.248	272.384499999999	201.005666666666	515.244285714285	161.205142857143	149.9645	61.2199999999998	96.915833333333	111.107333333333	194.874571428571	179.578666666666	145.907666666666	294.587333333333	211.1745	128.556	200.996285714286	58.1074285714285	68.3591428571428	45.8699999999999	22.4462857142857	120.517333333333	51.0166666666665	41.7858333333332	552.994857142857	312.221999999999	162.225428571428	197.935428571428	146.928	1791.62171428571	981.560666666669	358.120285714286	661.145142857143	1580.42257142857	1235.42183333334	840.617333333331	1469.28	295.896666666666
566	254.121775998137	254.121231558628	254.122438209357	204.05	203.004	205.079	4	4	43.8743333333332	65.3013333333332	63.2606666666665	107.13	181.441333333334	282.632333333333	210.178857142857	518.329333333335	114.258666666666	102.033333333333	55.0954285714285	105.089428571429	113.156571428571	195.904	182.631142857143	146.900571428571	303.789714285714	214.234999999999	98.9723333333336	203.013166666666	56.0633333333335	54.0776666666665	48.9325714285714	20.4066666666667	119.3595	52.0345714285714	43.8354285714286	562.203666666665	308.126285714286	162.2065	199.952666666667	148.944333333334	1806.926	997.886000000002	236.678666666667	332.628666666666	881.567999999998	1262.96633333333	481.574857142857	1004.27785714285	191.791333333333
567	254.161205618644	254.155657124662	254.166754112627	135.1785	134.668	135.689	2	2	11.2218333333334	21.4235	13.2637142857143	24.504	14.284	31.6022857142857	21.4235	36.7319999999999	806.951833333335	1010.98516666667	728.484	1366.11475	44.8925714285714	6.12171428571428	43.8722857142857	22.4462857142857	178.425	178.55	129.467428571429	238.719	128.556	129.561166666667	84.6837142857142	152.9	129.561166666667	72.4402857142857	79.5711428571428	67.3954285714285	65.2982857142857	66.3185714285714	79.5859999999998	83.5931428571428	90.6464999999999	38.7654285714285	51.0083333333334	57.136	25.4892857142857	56.1157142857143	18.3651428571428	52.0345714285714	52.0345714285714
568	254.944151058518	254.940633166676	254.947668950361	43.858	43.852	43.864	2	2	51.01	113.2422	126.5296	135.6866	14.2828	87.7372	10.202	7.14279999999999	556.608	724.342	387.752	111.2018	38.7752	43.9288	63.2648000000001	43.8686	16.3264	86.7339999999999	61.2120000000001	13.2626	36.7272	61.2240000000001	38.7752	49.9898	51.01	31.6262	47.9494	21.4242	35.707	8.1616	37.7918	19.4066	7.1414	49.9996	28.5712	13.2626	24.4848	11.2354	45.963	39.7956	12.2424
569	254.990093754101	254.983123779297	255.005624086429	102.0285	93.858	115.289	106	99	2748.61472727273	4272.42858823529	4825.99117647059	4059.71685714286	3070.13021052632	2467.8638	2524.335	3062.7905	82.64025	169.365272727273	36.729	89.784	2477.30509090909	2857.82028571428	2687.558	2646.58866666667	343.831909090909	634.2534	532.582363636364	351.81375	2615.97927272728	2113.958	2359.83825	2875.98407142857	1984.4835	2053.76325	1800.7902	2268.144	1718.1852	1828.32872727273	2513.62772727273	1792.8084	2423.09375	3569.80329411765	2070.13336363636	2205.98809090909	1405.54145454545	2614.90075	2470.02525	1247.76575	1043.1531
570	255.00613844922	255.005969092959	255.006692837943	103.0485	98.964	105.086	8	8	2775.98633333333	4030.94175	4652.25230769231	3689.43261538461	2898.47561538461	3758.53015384615	2303.65869230769	3430.26	79.547	171.398769230769	39.792	83.6605000000001	2545.60661538462	2835.43507692308	2739.31961538462	2724.22776923077	346.904615384615	655.761076923077	540.722307692307	354.906461538462	2685.24738461539	2087.4315	2398.67815384615	2873.24884615384	2033.52433333333	2031.48366666667	1942.80692307692	2245.52307692308	1766.81838461538	1910.016	2606.68961538461	1839.80246153846	2573.56092	3482.86461538461	1840.68133333333	2140.39176923077	1471.83830769231	2517.92953846154	485.629846153846	1314.15630769231	1091.23538461539
571	255.09610616349	255.088715335622	255.102819937247	300.97	298.943	302.005	4	4	125.495142857143	166.306571428571	215.280285714286	251.975285714286	109.170571428572	230.584571428573	146.921142857143	358.421142857144	11.2325714285714	22.4462857142859	10.2028571428571	19.3854285714286	12.2434285714286	13.273	12.2434285714286	7.13600000000002	9.18257142857142	8.1554285714286	4.08114285714286	10.2014285714285	12.2434285714287	10.2114285714286	8.16228571428571	12.2434285714286	9.18257142857142	6.12171428571428	6.11999999999999	1.02028571428571	6.12171428571428	8.16228571428571	11.2325714285715	5.1057142857143	10.21	12.2434285714286	7.13599999999997	8.16228571428571	3.06085714285714	13.2637142857143	4.07771428571427	7.142	4.07771428571427
572	256.078733237624	256.074535340814	256.093513930377	59.162	56.096	59.185	17	17	35.6766666666667	136.7336	124.460333333333	139.762833333333	172.436333333333	265.252	139.7674	172.408166666667	670.721333333333	790.629166666667	666.277666666667	811.165	85.6968000000001	137.745	76.525	129.582333333333	139.785666666667	295.848333333333	157.2956	182.639666666667	247.9005	67.342	85.694	248.961333333333	140.668	78.5656666666667	40.8066666666667	95.8956666666667	124.4644	128.688	260.1425	133.6462	288.707166666667	326.528	109.157833333333	199.9592	177.509	254.063	236.678666666667	192.843	245.08
573	256.08152462917	256.077521207439	256.097139808221	74.4785	67.341	76.525	18	18	23.46575	26.49075	23.4665714285714	19.3854285714286	62.2352499999999	87.68775	45.9128571428571	74.4808571428571	186.70575	234.97375	137.738571428571	228.564	32.6491428571428	40.8114285714286	36.7302857142857	24.4868571428571	39.78975	116.32275	48.972	83.6604999999999	43.8722857142857	24.486	23.4665714285714	47.9534285714285	42.85575	31.62775	23.4665714285714	26.5051428571428	57.1339999999999	26.5274285714286	56.1157142857143	30.6075	161.1995	117.32875	40.81	70.3972499999999	70.3997142857143	65.2982857142857	47.9534285714285	79.5822857142857	111.20725
574	256.096635777008	256.094263140554	256.099008413462	302.512	302.005	303.019	2	2	47.9534285714285	72.4402857142862	104.073999999999	111.216333333334	70.4030000000002	83.6536666666664	81.6228571428571	191.948000000001	8.16799999999999	9.18300000000002	11.2137142857143	11.2231428571429	3.06050000000002	7.14200000000005	2.04057142857143	4.0777142857143	5.10142857142857	4.07828571428571	4.08114285714289	10.2114285714286	5.10083333333332	7.14700000000005	12.2434285714287	8.16228571428577	6.12100000000004	3.06099999999998	4.08400000000003	3.06100000000001	2.04057142857143	4.08114285714286	4.08400000000003	4.08466666666664	14.296	4.08114285714286	8.1554285714286	4.08057142857144	6.12099999999998	7.14233333333335	10.1942857142857	6.12171428571428	4.08114285714286
575	256.262137188175	256.258413393863	256.278893805169	879.491	871.311	881.514	51	51	294.844222222223	657.023111111112	752.276000000004	488.686444444445	496.151999999999	590.322666666662	340.791333333333	1820.08639999999	313.208222222223	333.649	2472.69166666664	260.185000000003	819.300899999998	639.076444444444	783.021777777777	589.752666666666	371.36088888889	668.755000000001	306.1	446.906	666.223250000003	212.206222222223	317.496444444444	774.432999999999	688.702499999998	348.954	313.242333333333	526.492	375.482666666666	573.052666666668	592.180000000001	559.508000000005	484.922222222222	663.194999999998	308.908500000002	273.449333333336	335.689666666666	440.784000000005	1466.1711	314.262666666666	268.347666666666
576	256.978205539737	256.971335910976	256.993312178295	102.031	93.858	107.133	101	100	2000.87366666667	2976.56307692308	3682.1825	3236.72229787234	2206.89617647059	3036.12916666667	1701.92481818182	2509.2	77.539	144.8755	16.3243636363636	74.4843333333333	1774.98392307692	2145.761	2055.765	1875.98533333333	249.96125	504.8175	410.1405	266.15475	2029.32245454546	1619.11341176471	1743.06606666667	2067.99345454545	762.189	1580.42257142857	1394.904	1793.31133333333	1334.487	1333.6628	1679.3315	1233.958	1743.46483333333	2808.10710204082	1550.81454545455	1591.25930769231	952.423363636364	1697.75542857143	1400.76511111111	902.90423076923	728.942500000001
577	257.103306943865	257.098000948962	257.117314361468	292.845	285.635	296.915	19	16	8.16228571428571	20.4057142857143	15.3042857142857	18.3651428571428	19.3854285714286	18.3651428571428	15.3042857142857	23.4468571428572	2082.33025000001	2771.678	1569.19942857143	2664.98628571431	37.7505714285714	35.7399999999998	21.426	27.5438571428572	243.848285714286	256.091714285714	288.740857142857	267.314857142857	22.4462857142857	33.6694285714286	18.3651428571428	27.5284285714286	26.5274285714286	19.3854285714286	23.4665714285714	18.3651428571428	14.284	18.3651428571428	19.3854285714286	12.2434285714286	17.3302857142858	12.2434285714286	12.2434285714286	16.3245714285714	10.2028571428571	7.14800000000002	7.142	7.14099999999996	13.2637142857143
578	258.10931432108	258.105108619193	258.12544686606	52.037	50.995	53.064	35	35	37.7523333333333	36.726	31.6634	33.671	13.2643333333333	22.4693333333333	20.4066666666667	57.1293333333334	520.285	344.8952	593.737	163.093333333333	88.682	89.7746666666667	64.3335	59.1793333333333	1640.61942857143	984.404666666667	1075.25566666667	1392.644	60.2036	93.8584	77.5453333333333	100.9965	66.2566666666667	49.9881666666666	52.037	60.2036	53.0573333333333	36.768	104.0604	57.1386666666667	111.216333333333	53.0486666666667	23.4692	57.1386666666667	170.4068	59.1716	367.32	76.525	173.286666666667
[truncated: 3,798 more rows]
[truncated: 103 more columns]
