# Supplementary material for: iMet-Q: A User-Friendly Tool for Label-Free Metabolomics Quantitation Using Dynamic Peak-Width Determination
Source: PLoS One. 2016 Jan 19;11(1):e0146112. doi: 10.1371/journal.pone.0146112 (PMC4718670; doi:10.1371/journal.pone.0146112)
Supplement: S3 File — (ZIP) [file pone.0146112.s003.zip › XCMS_Arabidopsis_Data_Positive/XCMS-AraPos-fp-pw_5_40-ppm30-sn10.csv]

mz	mzmin	mzmax	rt	rtmin	rtmax	npeaks	Arabidopsis_Positive_mzXML	ATME01_1_2_POS	ATME01_2_POS	ATME01_3_POS	ATME01_4_POS	ATME07_1_2_POS	ATME07_2_POS	ATME07_3_2_POS	ATME07_4_2_POS	ATME09_1_2_POS	ATME09_2_2_POS	ATME09_3_POS	ATME09_4_2_POS	ATME10_1_POS	ATME10_2_POS	ATME10_3_POS	ATME10_4_POS	ATME101_1_2_POS	ATME101_2_POS	ATME101_3_2_POS	ATME101_4_2_POS	ATME12_1_POS	ATME12_2_2_POS	ATME12_3_2_POS	ATME12_4_POS	ATME13_1_POS	ATME13_2_2_POS	ATME13_3_2_POS	ATME13_4_2_POS	ATME14_1_2_POS	ATME14_2_2_POS	ATME14_3_POS	ATME14_4_2_POS	ATME15_1_2_POS	ATME15_2_POS	ATME15_3_2_POS	ATME15_4_2_POS	ATME16_1_2_POS	ATME16_2_2_POS	ATME16_3_POS	ATME16_4_2_POS	ATME19_1_2_POS	ATME19_2_2_POS
1	100.012128460683	100.010808684609	100.015482111016	1070.26	1069.26	1078.41	43	42	431.143333333325	767.039999999986	689.519999999988	723.340000000013	455.939999999992	653.819999999988	416.159999999993	466.139999999992	513.059999999991	750.719999999987	671.159999999988	571.19999999999	700.86333333332	674.219999999988	725.219999999987	726.239999999987	420.239999999993	717.059999999987	467.159999999992	405.733999999992	613.019999999989	519.179999999991	421.063999999992	635.43999999999	672.179999999988	639.540000000006	529.223333333323	357.00000000001	524.279999999991	434.519999999992	746.639999999987	389.639999999993	449.679999999991	651.779999999988	631.624999999989	507.959999999991	547.73999999999	441.659999999992	725.087500000006	581.253333333321	486.603999999992
2	100.505714620286	100.505714620286	100.505714620286	476.449	476.449	476.449	1	1	1334.596	2058.93657142857	1862.322	1899.86066666665	1373.042	1765.17666666667	1398.877	1278.26883333334	1388.44683333333	1313.16899999999	2500.83699999998	1381.63849999999	1846.80333333334	1939.65366666665	2163.22742857144	1835.57966666667	1407.16766666667	1727.14216666666	1354.694	1338.67733333334	1820.27466666667	1347.64016666666	1606.84457142857	1994.75166666667	1768.23766666667	1329.49433333334	1356.82166666666	1229.50166666667	1398.52533333333	1337.65699999999	1795.78666666665	1344.07466666666	1392.75499999999	1870.271	1432.54799999999	1532.54066666667	1413.16166666666	1442.75133333332	2882.30714285714	1468.01983333333	1259.90583333334
3	100.508426035508	100.504556113687	100.515168265874	1070.24	1069.16	1070.33	145	144	2336.61999999996	3546.53999999994	3278.27999999994	3563.5733333334	2693.81999999995	3301.73999999994	2401.07999999996	2558.15999999995	3345.59999999994	3255.83999999994	3610.79999999994	3319.07999999994	3441.99499999993	3704.63999999993	3496.55999999994	3312.95999999994	2545.91999999995	3292.55999999994	3054.90000000004	2372.30999999995	3409.95374999994	2944.73999999995	2884.51428571423	3264.07499999995	3368.03999999994	2892.72000000004	2830.49999999995	2587.84750000002	2865.17999999995	2384.75999999996	3379.25999999994	2165.45999999996	2570.51333333328	3290.51999999994	3018.02714285709	2986.55999999995	3006.95999999995	2475.53999999996	3667.95000000005	3052.20571428565	3079.37999999995
4	100.508272139319	100.506476096534	100.514876190028	198.9575	190.807	206.099	44	41	1142.77333333333	1657.02133333333	1571.319	1736.5506	1165.85511111111	1523.35766666667	1209.0555	909.611999999999	898.382222222221	938.706666666666	2188.43625	1115.1879	1779.3765	1040.57	1592.58666666666	1864.9256	1267.7604	1699.69022222223	1158.34133333333	1068.87066666667	1631.46666666667	1092.063	1264.428	1653.96033333333	1508.87377777778	1175.04311111111	1290.6795	1164.20033333333	1197.8322	1223.6	1702.75088888889	1236.50933333334	732.539500000001	1174.30775	996.906375000001	882.588333333333	1702.77270588235	998.906333333332	2464.85688888889	1555.9765625	1105.62266666667
5	100.508069551908	100.505729236191	100.515177808648	1082.49	1079.44	1101.96	37	35	1947.18	2572.69090909091	2669.34	2643.83999999995	1975.74	2387.90636363637	2127.28307692307	1918.28818181818	1829.46909090909	1926.78	3575.10000000001	1929.84	2729.52000000001	2844.78000000001	2712.18000000001	2616.30000000001	1795.2	2578.56000000001	1974.72	1844.16	2523.48000000001	1841.1	1939.02	2428.62000000001	2419.44000000001	1952.27999999997	1982.88	349.219999999993	1792.71636363637	1870.68	2508.18000000001	1902.3	1848.24	2618.34000000001	1858.05454545455	1927.8	1820.28090909091	1970.64	3967.8	2102.22000000001	1855.38
6	100.508426208927	100.506453185655	100.514695764107	290.782	281.588	303.019	35	31	1069.38057142857	1610.01085714286	1466.15057142857	1359.02057142857	1186.55075	1692.59475	1099.617	986.806857142861	962.340571428567	1053.91825	2930.39733333333	1103.9105	1808.90325	5034.06152	1486.55628571428	1678.31125	1119.25342857143	1474.31285714286	1131.42628571428	1233.52542857143	1924.19149999999	979.474285714285	1111.17714285714	1573.99771428572	1999.63555555556	1285.51500000001	1088.64485714286	1123.29525	1069.012	1128.436	1414.116	1137.61857142858	2369.46	1460.02885714287	1040.69142857143	930.500571428571	1016.169	1262.04925000001	2146.68114285716	1350.92133333333	1042.732
7	100.507476214265	100.505929060263	100.514837682387	911.131	899.816	926.405	59	44	2354.67288888889	2794.693	3339.18733333334	2730.22100000002	10118.067175	3923.05349999999	1949.64466666667	1958.976	1837.42022222223	2096.71649999999	1535.53000000001	1818.22289999999	3731.23710000003	2615.84977777778	3286.38629999999	2297.68342857141	1922.33377777778	3056.34799999998	1703.863	2038.62600000002	3389.43660000003	1732.526	1682.42488888891	4009.91	3802.65810000003	1829.2186	1672.2717	11550.3305555556	1841.5782	1714.99355555556	2566.13833333332	2219.15249999999	1908.83577777778	3041.47171428574	1287.60057142858	1820.27466666667	1948.6467	2126.0968	1755.09899999999	1784.5047	1874.35233333333
8	100.510020812067	100.506283669723	100.515128010772	209.171	207.102	216.268	19	19	1264.8951	1699.8198	1567.232	1704.9213	1058.08566666667	1603.9116	969.844444444443	997.8534	1177.33644444445	1157.5872	1965.86116666666	1281.4968	1484.534	1635.5409	1772.2611	1629.2594	1236.6036	1628.27466666666	1418.217	1166.2029	1607.87022222222	1247.662	1352.9178	1818.2229	1773.1076	1477.3944	1426.3794	1019.868	1385.5674	1278.7038	1685.5356	1154.89155555555	2856.75384615385	1646.7642	1358.0193	1388.288	1264.88133333333	927.381999999999	3115.9962	1260.11166666667	1480.6044
9	100.5077248275	100.506635618447	100.514513918537	221.3885	217.316	229.583	18	17	1214.0975	1563.023	1591.59	1664.231625	1035.55375	1539.63375	1187.53866666667	1053.027	1171.247	1140.6395	4942.09099999999	1080.08575	1793.746	1684.43275	1685.453	1615.05575	1195.733	1576.28625	1193.83875	1171.247	1576.479375	1179.409	1180.42925	1560.02625	1635.278	1191.7955	1158.294	1147.78125	1201.8545	1118.194	1604.693	1308.94511111111	1083.5055	1522.3995	1176.65625	1098.80925	1135.50733333334	1120.2345	2508.08175	1014.1285	1144.7205
10	100.509161079369	100.506221728949	100.514460176755	263.744	259.147	268.33	16	16	1572.2823	2013.05190000001	2044.74800000001	2154.87360000001	1403.97866666667	2207.7128	1478.4147	1488.6177	1005.4242	925.3214	4848.14205882353	1034.50533333334	1992.711	2218.13220000001	2215.07130000001	2347.3494	1546.7748	2225.27429999999	1723.1178	1480.16	2035.34333333334	1582.4853	1623.1382	2098.5426	2250.78180000001	1678.39350000001	1587.5868	1300.78333333334	1604.9319	1589.6274	1710.95925	1619.0574	1388.8314	2160.99539999999	1662.06870000001	1587.5868	1515.03	1308.06733333333	3515.9796	1623.3624	1704.92130000001
11	100.508307297037	100.506287425849	100.513897389974	273.459	269.379	280.574	15	15	1323.426375	1824.207	1746.668	1792.57924999999	1330.40600000001	1562.13	1290.61625	1034.66025	1119.351375	1006.98675	3302.97024999999	1407.99428571429	1706.85225	1783.6155	1660.150125	1699.7365	1233.74625000001	1861.95624999999	1363.054	1250.82650000001	1965.00149999999	1366.11475	1403.86400000001	1784.41725	1803.086	1278.292	1330.40600000001	1146.9375	1357.95275	1282.139375	1820.12599999999	1377.3375	1029.168	1785.65625	1358.784625	1337.711625	1162.06475000001	1291.6365	2648.56899999999	1095.7485	1249.87885714286
12	100.507236283161	100.506252109675	100.514764620563	775.473	762.091	792.727	35	26	1615.1122857143	2276.25742857145	2274.08514285715	2904.1056	1892.56375000001	2288.06100000002	1637.55857142856	1492.70199999999	1518.18514285713	1558.77828571428	3440.45159999999	1478.39400000001	2098.72771428573	2668.90133333334	2205.8577142857	2207.8982857143	1449.82599999999	2471.04550000001	1479.4142857143	1613.40571428572	2227.99200000002	1611.03114285713	1605.9297142857	2172.1882857143	2129.08285714286	1499.84900000001	1510.27028571429	1574.30085714284	1646.74114285715	1642.42999999999	3608.91900000001	1536.5502857143	1375.34514285713	2091.5857142857	1461.25542857141	1541.65171428573	1611.03114285715	1616.13257142858	2354.4897142857	1610.92285714284	1642.65999999999
13	100.5084953826	100.506316694339	100.51449292605	732.537	716.241	744.798	34	20	2013.11766666666	2149.97485714285	2442.47850000001	2485.32900000001	1785.43749999998	2460.61	1524.30685714287	1491.88971428572	1617.83314285714	1682.45114285716	2493.57828571426	1528.65085714286	2512.35600000001	2199.73599999998	2028.32800000001	3055.499	1462.06942857144	2214.02000000002	1571.95885714285	1676.32942857144	2184.4317142857	1409.01457142858	1525.70628571429	2199.73599999998	2244.31428571431	1514.10399999999	1653.88314285713	11987.2882105263	1808.90325000001	1443.7042857143	2723.99333333334	1566.43314285715	1580.72914285715	2219.83085714285	1464.11000000001	1487.36828571428	1793.59950000001	1635.46075000001	2568.05914285716	1545.73285714287	1499.82000000001
14	100.5073639834	100.505629259701	100.514667588837	632.0315	617.218	643.762	32	26	2657.96833333331	2524.09850000001	2500.93912499997	2352.98474999997	1616.07599999998	2412.623	1969.02888888889	1892.56374999998	1826.24749999998	1646.68349999998	1435.60900000002	1752.52049999999	2383.88325000001	2321.06875000001	2618.58	2542.67066666666	1833.613875	2615.92099999997	2021.36	1635.642	2474.10625000001	1825.22725000001	2041.37266666667	2423.64862500001	2401.392	1962.101	1873.535	1851.75375000001	1887.46249999998	1794.61974999998	2670.21233333333	1790.46149999998	1900.89511111111	2422.37025	1943.77244444444	1886.673375	1773.19450000001	1741.780125	3134.20800000001	1743.60725000001	1782.595125
15	100.50803263911	100.50660963523	100.514497266396	501.967	494.814	510.163	19	18	1686.92799999999	2446.85924999999	2416.97224999999	2160.73828571429	1625.25825	2135.458	1722.146625	1624.0635	1823.8855	1557.24285714285	2507.97933333334	1690.61342857143	2057.49514285714	2267.646	2380.24324999999	2114.032	1649.551	2299.64349999999	1578.161	1803.80200000001	2488.38974999999	1762.246	1570.21971428571	2193.61428571428	2239.21357142858	1519.70857142857	1734.425	1739.52625000001	1587.87714285715	1724.2225	2094.64657142857	1826.47125	1659.44914285714	2130.35657142857	2308.93890000001	1783.397	1840.863	1751.76925000001	3159.53137499998	1560.30628571428	1525.32714285714
16	100.50801945585	100.50636748493	100.51428576703	544.818	529.525	559.118	31	24	2169.37040000001	2715.83155555556	2677.06311111112	2673.27333333333	1808.854	2881.32719999999	1836.4	1785.58333333333	2052.91066666666	1875.16844444445	3408.93366666666	1402.95833333335	2582.46366666666	2682.896	2754.11966666667	2886.7707	1643.578	2719.91244444445	1980.19266666667	2042.70733333336	2696.44733333334	1852.72355555556	1700.75674999998	2458.14844444446	2513.081	1942.50311111111	2071.05111111112	1448.80571428572	1842.70444444444	2058.01233333333	1903.09533333336	1974.34500000002	1722.217	2678.08333333334	2061.766	1937.402	1936.59266666666	2460.02366666667	3348.36933333334	1992.494	2130.1776
17	100.50868762871	100.506487734186	100.514794309696	664.204	657.031	676.456	24	20	2085.33422222223	2135.45800000002	2371.783	2324.41425	1294.80299999999	2486.34925000001	1564.02257142856	1483.73657142855	1689.59314285713	1591.6457142857	3255.52911111108	1856.50949999999	2348.61550000001	2060.97714285716	1994.65857142859	2481.24800000001	1505.73085714285	2471.57099999998	1662.04542857141	1593.6862857143	2207.89828571427	1517.16485714284	1611.03114285713	2231.52914285713	2420.29300000002	1624.29485714287	1643.01885714284	2034.37850000001	1761.97175000001	1617.15285714284	1847.82366666665	1764.07200000001	1349.90099999999	2596.53625000001	1586.54428571427	1565.11828571427	1827.26774999998	1670.14925000001	2859.86085714283	1505.9417142857	1612.05142857141
18	100.508443283457	100.50640659048	100.514628211078	753.479	746.849	761.115	18	18	1674.28885714284	2451.66075000001	2409.83050000001	2487.36950000001	1823.18675000001	2550.9375	5435.575	1649.55100000001	1685.6595	1828.28800000001	2173.39733333335	1592.66600000001	2893.35022222223	2453.70125000001	2508.79474999998	2438.94300000001	1690.55425000001	2650.60949999997	1688.51375000001	1837.47024999998	2528.48925	1764.288	1754.83000000001	2369.02050000001	2525.11874999998	1644.64300000001	1844.61200000001	1848.69300000001	1741.78012499998	1686.679875	2268.293625	1696.883625	1324.39266666666	2466.96450000001	2785.23000000001	1749.72875000001	1782.37675000001	1645.66325000001	2843.43675000001	1808.90324999998	1811.96400000001
19	100.50894356494	100.505978823031	100.514776220312	570.872	562.168	579.576	18	16	1669.56857142855	2253.81114285712	1958.01966666669	1905.98266666665	1433.33416666669	2212.99971428573	1594.80200000001	1584.5037142857	1554.62857142856	1600.8282857143	2797.31200000003	1491.65771428573	2103.82914285712	2193.61428571427	2078.32199999998	2237.48657142855	1662.04542857144	2102.51442857142	1555.35085714286	1603.88914285715	2248.70971428573	1660.00485714284	1428.39999999999	2194.00285714286	2101.78857142859	1619.19342857144	1573.28057142856	1333.57566666668	1298.88433333332	1474.09371428573	2152.80285714284	1526.34742857142	1591.32799999999	2209.93885714287	1524.30685714284	1598.7877142857	1417.37933333335	1646.74114285713	2799.66400000002	1573.28057142858	1621.11857142856
20	100.507055728565	100.505985442064	100.514435242408	519.328	511.155	527.486	19	16	1398.6485	2146.68114285712	1889.46666666668	1816.91683333333	1367.24666666668	1819.45666666668	1338.38466666666	1367.24666666666	1369.60800000001	1338.67733333332	3265.82025000001	1257.05066666668	1866.90499999999	2672.32350000002	2023.90514285715	2234.11285714288	1422.11233333333	2345.56514285711	1296.63183333333	1386.97066666668	2240.54742857144	1316.22999999999	1396.60816666669	1801.90866666669	2059.95685714287	1479.24166666666	1434.35433333333	1435.60900000002	1385.38633333333	1324.39266666668	1994.83533333337	1334.59599999999	1486.62566666668	1844.46133333333	1404.33333333332	1615.11228571427	1432.314	1301.94533333335	2496.34783333333	1391.73466666666	1533.56099999999
21	100.507383637795	100.506331345131	100.514293458727	595.867	591.74	601.981	14	13	2000.87366666666	2442.47849999998	5513.8497	1848.84400000002	1668.314	2521.87	1808.81474999998	1470.2317142857	1557.97628571427	1825.12874999998	2838.43485714288	1786.45775000001	2427.472125	2173.20857142855	2129.848	2284.33975000001	1569.19942857144	2429.21524999998	1593.6862857143	1652.99900000001	2181.37085714284	1719.77599999999	1766.05274999998	2210.95914285716	2361.573	1900.86924999998	1549.81399999999	1542.61157142858	1863.325	1461.86057142856	2437.67587499997	1908.88775000001	1646.08228571427	2385.34450000001	1512.10099999999	1629.3962857143	1562.05742857144	1709.93899999998	2791.50171428574	1753.80974999998	1849.37300000001
22	100.509097995471	100.506922629526	100.514156248295	357.11	350.978	363.221	13	12	1488.618	1859.72042857143	1897.73142857143	1880.38657142857	1311.06714285714	1910.99514285714	1313.208	1108.08199999999	1233.583	1253.96342857142	2817.00885714286	1426.18057142858	1854.87942857143	1933.85599999999	2003.84114285714	1891.34485714286	1251.73650000001	1934.46171428571	1463.08971428571	1191.60066666667	1938.12914285713	1233.38150000001	1429.42028571429	1639.40783333333	1991.59771428571	1540.63142857143	1171.34266666667	1322.2902857143	1496.73085714286	1238.48233333333	1929.36028571428	1431.46085714286	1175.232	1813.04771428571	1253.98966666667	1247.86766666667	1472.282	1354.93942857143	2745.58885714286	1262.96633333333	1430.44057142857
23	100.50724080275	100.505423458909	100.50969264408	586.119	581.526	588.702	10	10	1868.23033333333	2503.69350000001	2502.60511111112	2804.89633333333	1923.32833333333	2355.75725000001	1823.18675000001	1870.11824999998	1782.666	1893.58400000001	4141.28699999998	1844.61200000001	2794.38866666667	2481.24800000001	2458.80250000001	2515.93650000001	1757.141	2788.04755555555	1707.89849999998	1655.87099999998	2591.43500000001	1851.75374999998	1703.81750000001	2538.86625000001	2472.06575000001	1801.67737500001	1846.87875	1880.26955555556	1894.54066666667	1746.66800000001	2262.91450000001	1966.44599999999	1684.43274999998	2324.41425	1884.35044444445	1771.15399999998	1789.51850000001	2080.79800000002	3042.58	1775.4525	1904.96233333333
24	100.510795494513	100.506462244541	100.514602317319	800.907	794.774	805.016	11	10	1783.6155	1993.6382857143	2403.98100000002	2475.12649999998	1548.85699999999	2240.54742857141	1471.25200000001	1395.75085714285	1480.2272857143	1512.83199999999	2769.18466666666	1492.93328571429	2310.86624999998	2074.24085714287	2026.28742857141	2154.84342857144	1459.00857142856	2133.41742857144	1510.02285714287	1365.14228571427	2108.93057142859	1387.58857142856	1491.6577142857	2167.60885714287	1996.04114285713	1564.09800000001	1501.86057142858	1832.36900000001	1802.78174999998	1543.69228571427	2547.56425000001	1569.49657142858	1509.00257142856	2184.4317142857	1423.29857142856	2714.62569230768	1706.61562499999	1673.419	2421.13799999998	1466.15057142856	1425.33914285713
25	100.508794516157	100.506265305381	100.514586573544	709.036	705.018	714.173	11	11	1545.73285714287	2187.49257142859	2141.57971428573	2352.77885714287	1570.93942857142	2131.37685714287	1499.82000000001	1521.24599999999	1493.69828571427	1661.02514285713	2329.42099999998	1640.61942857141	2171.16799999998	2433.54650000002	2280.46171428574	2244.62857142859	1535.52999999999	2141.57971428573	1635.28899999999	1696.73514285716	2158.92457142859	1578.07542857142	1608.99057142858	2280.33857142859	2228.30400000002	1535.31500000002	1564.89914285713	1518.43942857143	1549.81400000001	1439.62314285715	2133.41742857141	1568.90057142859	1466.15057142858	2334.41371428569	1577.3617142857	1540.63142857142	1588.58485714284	1615.1122857143	2577.24171428573	1633.47742857144	1587.56457142856
26	100.508688690205	100.506897838731	100.513858871972	814.173	809.075	818.2	12	11	1916.99755555556	2272.09675000001	2601.85	2537.92977777777	1863.12866666666	2618.91044444445	1756.82266666667	1764.096	1817.18222222222	1926.17955555556	4691.81312500001	1862.10833333333	2506.959	2640.62266666666	2372.76433333334	2677.06311111112	1677.29100000001	2898.3882	1681.37200000001	1768.04511111111	2523.28433333336	1787.624	1777.279	2348.61549999998	2619.60088888889	1724.17555555556	1585.66275	2064.46199999999	1751.78733333334	1971.33644444444	2643.39577777778	1946.58399999998	1881.49822222222	2718.62711111111	1831.47466666666	1538.59085714287	1724.17555555556	1889.65733333336	2756.64044444445	1592.61025000001	1610.117
27	100.509076165954	100.506641810575	100.514376083625	647.877	644.856	652.978	10	10	1881.34100000001	2534.6115	2479.20750000001	2635.30575000001	1648.72400000001	2566.94899999998	1567.15885714284	1681.15549999999	1801.76150000001	1818.69187499999	6094.88564705884	1825.22725000001	2481.24799999998	2513.89600000001	2395.54700000001	2506.041	1727.28324999998	2446.85925	1855.83475000001	1750.48150000001	2435.635125	1805.84249999998	1739.52624999998	2500.63274999998	2358.086625	1739.52625000001	1827.93937500002	1856.85500000001	1842.57150000001	1801.76150000001	2426.40999999998	1776.98850000001	1726.26300000001	2327.19025000001	1785.43750000001	1803.80199999998	2030.24222222223	1707.89850000001	3011.126625	1756.87050000001	1882.513125
28	100.507331293659	100.506409857954	100.514444866108	609.1145	605.003	613.165	10	9	2195.95590000001	3125.57970000001	2816.02800000002	2910.2238	1606.95000000001	2780.31749999999	2426.35266666667	2053.86389999999	2223.0158	1855.976	3856.73399999999	2020.04	2848.03199999999	3157.519	2729.09444444445	2756.64044444445	2179.36079999999	2966.7416	2296.69529999999	2206.90889999999	3027.23009999999	2275.26899999999	2290.349	3011.35999999999	2840.29866666667	2071.0107	2123.24429999999	2189.56379999999	2232.41640000002	2150.3708	2702.77469999999	2290.57350000002	2013.05190000002	2859.51919999999	2208.733	2254.14719999999	2197.78239999999	2069.1684	3786.9824	1943.77244444444	1925.369
29	100.508467511345	100.50648333604	100.514793470502	697.8735	691.709	701.889	10	10	1556.95599999999	2041.68700000002	2011.65142857144	2296.66314285716	1497.77942857142	2256.87200000002	1363.96283333333	1640.61942857141	1427.59099999999	1498.7997142857	2345.74633333332	1583.48342857142	2164.02600000002	1926.38933333332	2143.37885714286	2273.19657142859	1384.59233333332	2195.84914285713	1384.59233333332	1452.95466666666	1909.75199999999	1425.40566666666	1354.694	1929.598	2130.35657142859	1538.59085714284	1349.90099999999	1723.26257142856	1521.24600000001	1279.49799999999	2184.4317142857	1499.81999999999	1531.71428571429	2228.47085714285	1373.69333333332	1393.54766666666	1614.09200000001	1620.2137142857	2289.62800000003	1654.90342857141	1596.74714285713
30	100.507460075723	100.50575045374	100.514553718157	833.0395	823.324	849.874	18	14	2424.31200000001	2815.71799999999	3194.40275000001	3134.20800000001	2150.82850000001	3095.43849999998	2031.36299999999	1932.39654545456	1843.63281818181	1975.20400000001	2013.02371428573	2146.60600000001	3066.87150000001	2426.80666666667	3012.86536363638	3188.28125000001	1987.44845454545	2734.8354	1794.65972727272	2134.41054545454	2877.68645454547	1955.83690909093	1836.45190909092	2869.0069090909	2957.20909090912	2095.59349999999	1826.28818181817	2241.48924999999	1989.69483333334	2055.84954545456	1985.84500000001	2346.70424999998	2040.54545454547	3063.87900000002	1850.77472727274	2025.24136363636	2119.05925000001	2107.83649999999	2984.87236363637	1907.90999999999	2019.11972727274
31	100.509171519888	100.506427812894	100.514389935662	432.1035	424.425	437.701	12	11	1250.72433333333	2046.40657142856	1840.12833333332	1717.221	1349.98233333334	1780.19083333334	1294.803	1217.05883333333	1276.2285	1419.28366666667	5162.66169230769	1331.17950000001	1774.35966666667	1991.36533333333	1918.22666666667	1866.18966666667	1260.11166666666	1829.45766666665	1357.04333333334	1363.16533333332	1883.53533333334	1396.60816666666	1401.938	2192.594	1833.539	1258.87666666668	1385.38633333333	1351.72083333333	1445.81233333334	1210.11533333334	2124.23485714286	1307.047	1218.079	1799.868	1390.71433333334	1673.26857142857	1395.81599999999	1673.21000000001	2840.0777142857	1434.58866666667	1355.00266666667
32	100.508341246273	100.506019685657	100.514597319835	486.4775	480.569	490.749	14	13	1272.35566666667	1778.15049999999	1853.94566666665	1607.8352	1268.06716666666	1868.94533333334	1317.62466666666	1108.15440000001	1216.48739999999	1411.77666666666	2656.94800000001	1412.14133333334	1816.91683333334	1566.5104	1659.8654	1843.74233333334	1110.928	1907.85066666666	1381.30566666666	1039.78519999999	1882.89833333334	1148.7452	1402.95833333334	1851.60249999999	1785.29166666668	1326.21666666667	1144.6644	1196.6946	1359.084	1151.8058	1868.94533333333	1338.45866666666	1146.7048	1856.70333333333	1205.09240000001	1465.80133333333	1441.731	1336.41833333333	2485.12599999999	1176.52119999999	1419.28366666667
33	100.507346637913	100.506695162729	100.514531522833	475.486	474.43	477.469	7	7	1748.27999999999	2300.66374999999	2158.13028571429	2566.24312499999	1878.226	2273.11699999999	1553.30971428572	1660.96700000001	1750.749	1478.394	3994.083	1766.33	2111.99142857143	2515.93649999999	2450.878	2091.58571428571	1777.561	1993.63828571428	1787.40262500001	1698.924375	2039.55114285714	1774.21475	1807.795125	2492.47075000001	2223.12474999999	1562.05742857143	1755.85025	1622.1975	1603.56114285714	1747.68825	2077.30171428571	1520.48171428571	1780.33625	2113.01171428571	1846.65249999999	1877.25999999999	1613.07171428571	1636.53828571428	3262.75949999999	1853.79424999999	1689.534
34	100.509511450565	100.506784115399	100.513354471587	465.248	459.116	470.355	11	11	2019.61533333332	2640.62266666666	2735.42430000001	2767.14400000001	2108.96009999999	2550.83333333333	2126.32639999999	1851.71466666667	1984.33222222223	1978.21088888889	2862.622	1950.87733333333	2927.24069999999	2811.421	2647.47666666667	2765.588	1906.79533333334	6057.78	1865.2455	1905.98266666666	2835.41369999999	1993.51422222223	2047.49066666666	2779.388	2621.23633333333	2099.5623	2082.952	1766.05275	2221.26079999999	2000.586	3852.68184615385	2211.7936	1953.68133333334	2745.41799999999	1961.575	2041.77777777778	2270.16750000001	2174.25930000001	3490.31900000001	2011.15111111111	1951.6851111111
35	100.508206529568	100.506627900069	100.513604227184	447.3795	439.765	456.061	14	12	1727.49487499999	2430.23549999999	2605.30844444444	2703.58888888889	1844.74622222223	2357.79774999999	1839.661	1628.49499999999	1788.49825	1999.34844444445	2915.5657142857	1768.09325	2380.24324999999	2478.68449999999	2320.04850000001	2226.26342857143	1619.13675000001	2675.31400000001	1731.36425000001	1582.312875	2623.60233333334	1808.90325000001	1691.797	2245.57024999999	2345.55474999999	1938.63333333333	1742.847	1955.97900000001	1944.54355555556	1689.534	2943.56549999999	1977.46177777778	1636.6815	2371.357	1788.792	1741.56675	1944.75533333333	1858.027	3111.89549999999	1705.858	1805.84249999999
36	100.507448619442	100.506746227641	100.515194014428	309.129	305.048	314.23	9	8	1768.17990000001	2433.41549999999	2249.76149999999	2238.61440000001	1550.5952	2229.35550000001	1499.841	1389.6486	1755.9363	1671.25140000001	2359.01066666667	1748.7942	2371.8222	2377.29899999999	2472.9648	2415.6693	1661.9058	2298.73589999999	1839.48159999999	1504.79022222222	2442.59820000001	1749.81450000001	1788.5859	2439.2982	2341.58850000001	1757.9769	1649.81222222223	1704.9213	1807.9716	1643.7033	2373.21779999999	1747.7739	1556.9778	2452.80119999999	1553.84075	1911.8548	1854.7236	1571.3577	3663.7821	1787.3904	1871.3097
37	100.508943630972	100.506831744622	100.513602341579	243.3335	241.814	243.872	6	6	1040.69142857143	1574.08042857143	1757.618	1485.76285714286	1022.32628571429	1572.26028571428	1069.38057142857	953.967142857142	1160.06485714286	1020.12171428571	2369.10342857143	1110.07085714286	1450.02285714286	1511.04314285714	1567.15885714286	1623.61714285714	1057.016	1563.07771428571	1155.98371428571	1113.13171428571	1677.291	1090.02428571429	1218.22114285714	1521.246	1471.252	1220.26171428571	1202.92571428571	1194.71275	1166.18657142857	1127.41571428571	1485.30742857143	1043.75228571429	1026.40742857143	1534.77771428571	1129.45628571429	1130.54628571429	1082.52314285714	1025.38714285714	2333.39342857143	1137.61857142857	1253.93114285714
38	100.509506655559	100.506944065011	100.514267437275	235.67	233.652	238.742	7	7	1192.67225	1594.6935	1401.008	1420.23771428571	998.020571428571	1530.479	1004.98142857143	977.097000000001	1011.95257142857	910.094857142857	2280.33857142857	938.662857142857	1416.15657142857	1649.74425	1418.19714285714	1380.44657142857	1029.82125	1494.71857142858	1179.409	1069.222	1522.26628571429	1163.085	1169.509875	1489.565	1390.79657142857	1061.70957142857	1194.854	1003.96114285715	1169.24742857143	1149.996	1699.7365	1032.68114285715	670.906500000001	1593.6305	1330.406	1244.705	1007.022	943.764285714285	2269.11542857143	999.88	1223.27975
39	100.506932231358	100.506622748707	100.514950302612	252.017	249.953	254.046	7	7	1611.0537	2227.0966	1995.7068	1900.881	1501.8816	1681.404	1394.7501	1305.984	1473.3132	1202.842	3325.1577	1389.6486	2005.90980000001	2102.83829999999	1781.308	1815.173	1432.5012	1861.088	1619.2836	1473.3132	2058.76360000001	1607.8352	1554.9372	2071.2032	1793.55066666667	1364.03711111111	1501.7344	1298.8419	1545.7545	1462.2498	1950.8136	1551.9834	1107.3942	1847.7633	1512.9566	1540.653	1354.9584	1353.355	3164.6604	1276.3953	1555.9575
40	101.022537298763	101.020514664518	101.029041174686	115.284	111.208	116.304	33	33	197.944666666667	324.413	312.171	364.199500000001	434.591000000001	716.274	481.597333333333	611.6	206.1208	359.098666666667	179.578666666667	296.917	216.310666666667	218.137333333333	207.093833333333	204.066666666667	112.236666666667	80.6063333333333	91.8150000000001	113.257	169.347666666667	122.424	185.852333333334	210.154333333334	160.192333333333	161.212666666667	144.745333333333	411.530166666666	183.63	176.517666666667	230.595333333333	190.958166666667	650.395428571428	481.597333333333	208.148	285.646666666667	358.805333333333	478.145499999999	226.477	566.258571428571	159.172
41	101.047785143348	101.047785143348	101.047785143348	144.876	144.876	144.876	1	1	107.135	135.571333333334	126.521333333334	137.88	87.7486666666669	133.663666666666	103.137833333334	77.4693333333332	109.175666666667	120.379666666667	238.719	108.137666666667	132.621666666666	158.151666666667	130.581333333333	134.684	76.5125000000001	114.277333333334	81.6266666666665	98.9723333333336	133.772833333334	94.8910000000002	106.097333333333	114.277333333333	121.399833333334	73.4544	103.981714285714	96.9316666666669	108.137666666667	88.6675000000001	146.928	86.7283333333335	170.395666666667	146.9088	85.7079999999998	88.7545000000001	125.501	141.687333333334	171.388	141.803166666667	134.684
42	101.072353260567	101.071724367525	101.075467950666	1000.852	989.606	1008.99	6	4	1412.13600000001	1971.48857142856	1910.99514285716	1876.53714285715	1371.51571428572	1827.59000000001	1414.11599999999	1369.03171428573	1348.77771428571	1600.48000000002	1058.18442857143	1708.40999999999	1904.11971428572	1986.58799999999	1871.20400000001	1823.25057142858	1360.23128571427	1873.74000000003	1340.28	1402.30357142857	1902.52028571427	1380.83314285714	1358.44971428572	1948.34057142855	1870.68000000003	1408.62	1323.58914285715	1404.50285714285	1555.50000000002	1404.93342857142	1797.98100000001	1395.44285714288	1407.6	1983.62214285715	1385.10928571428	1341.03085714286	1423.27400000001	1418.99142857142	1088.64485714285	1380.33600000001	1395.94628571427
43	101.072526767647	101.072445062246	101.075698673812	959.0175	949.816	963.079	4	2	742.996800000001	1078.3136	1081.3712	1119.37880000002	729.586000000013	1103.7936	759.0288	720.402399999997	780.605999999996	874.482799999996	672.3118	777.544799999996	1065.29759999999	1137.74600000002	1071.21000000002	1088.55340000002	745.912399999996	1074.2706	797.713399999995	629.494250000003	1051.8262	799.052800000001	758.157199999996	1073.2504	1053.8666	808.156799999996	799.8368	792.606399999995	900.8366	826.679333333331	1063.0484	772.2914	769.2308	1067.1292	783.5136	756.9884	738.775000000004	811.283200000001	677.4128	749.993999999996	776.263999999995
44	101.073638523145	101.072119861323	101.075157184968	1040.125	1039.59	1040.66	2	2	4781.53440677966	6446.53862068966	6390.21559322034	6372.01694915253	4787.88	6335.22000000001	4722.60000000001	4775.64	4846.63793103449	5657.94000000001	3479.79813559322	4832.76	6523.98389830508	6433.00448275863	6420.89999999999	6345.45423728813	4644.83169491526	6241.37999999999	4661.63189655173	4745.84206896552	6585.04559322035	4830.72000000001	4671.13862068966	6239.3566101695	6415.8459322034	4812.13949152542	4732.8	4640.22881355932	4798.8772881356	4579.3075862069	6549.42000000001	4600.20000000001	4630.32482758621	6470.98983050847	4849.08000000001	4750.14	4816.22016949153	4885.59169491525	3481.84844827587	4792.30779661017	4718.07448275863
45	101.071946959306	101.071946959306	101.071946959306	981.444	981.444	981.444	1	1	1022.2404	1466.0274	1441.5426	1388.4922	987.5536	1419.7456	1022.2404	1015.29800000002	995.7152	1147.94999999999	907.135599999996	1041.82799999999	1401.7548	1443.86599999999	1389.5124	1436.72320000002	979.258999999984	1379.9968	990.467999999983	971.2304	1422.1588	988.5738	1021.42040000002	1459.9062	1391.82559999999	997.7556	984.493	996.7354	1145.6846	1187.52333333333	1421.1386	994.889999999995	1005.094	1404.8154	1071.21	1022.44080000002	1023.46120000002	1028.5632	1041.76033333333	1036.5232	991.6344
46	101.072386514749	101.072386514749	101.072386514749	940.633	940.633	940.633	1	1	820.194857142853	1212.09942857142	1153.94314285715	1202.91685714287	852.958857142863	1091.7057142857	849.59085714286	852.958857142863	865.444571428572	939.68314285715	761.133142857148	880.506571428578	1092.72599999999	1318.37512500001	1184.55171428572	1204.95742857142	835.614000000006	1159.04457142856	854.999428571421	827.451714285707	1220.2617142857	898.871714285721	893.770285714278	1138.63885714287	1159.04457142856	886.628285714278	853.979142857149	823.370571428577	990.419999999998	884.587714285707	1139.65914285713	885.608000000007	860.10085714285	1155.9837142857	897.851428571421	833.45671428571	878.870571428579	835.177999999992	751.950571428577	837.654571428578	864.182000000006
47	101.073313536467	101.073313536467	101.073313536467	1021.31	1021.31	1021.31	1	1	1136.7257142857	1341.3	1261.75833333333	1348.44	965.474999999981	1263.80166666664	995.520000000001	924.608333333315	1005.72	1182.17999999998	871.079999999984	1191.35999999998	1270.91999999998	1296.495	1345.38	1305.6	974.099999999983	1212.77999999998	1014.9	983.279999999982	1346.55666666664	954.719999999983	1019.62333333333	1426.24666666664	1371.89999999998	1033.92666666667	969.561666666648	979.778333333333	1156.82666666665	953.700000000001	1312.84166666664	958.323333333315	1021.66666666667	1550.39999999997	940.439999999983	1005.71999999998	1007.36333333331	978.180000000001	718.08	1006.73999999998	1002.66
48	101.073439919924	101.073439919924	101.073439919924	1054.98	1054.98	1054.98	1	1	647.699999999988	890.685714285726	993.281249999983	945.23428571427	662.90714285713	800.699999999986	656.880000000009	673.275714285703	666.060000000009	750.719999999987	531.787499999991	758.879999999986	838.439999999985	846.43285714287	993.479999999982	950.639999999983	647.699999999988	820.207142857127	641.580000000009	661.980000000009	924.119999999984	653.819999999988	685.37857142858	762.959999999986	865.979999999985	725.214285714272	623.219999999989	629.339999999989	598.739999999989	639.414285714294	822.119999999985	619.139999999989	636.480000000009	811.919999999986	639.414285714294	640.560000000009	630.495714285704	809.879999999986	437.580000000006	622.199999999989	683.268571428579
49	101.073175730986	101.073175730986	101.073175730986	928.384	928.384	928.384	1	1	596.867142857147	933.561428571421	863.161714285721	978.651428571424	647.881428571433	934.581714285706	644.820571428566	636.65828571428	652.982857142852	707.125142857145	577.481714285719	684.515857142865	916.857999999992	896.831142857135	894.790571428578	862.744999999992	598.823857142854	904.993428571421	655.023428571433	684.611714285708	916.088285714281	680.081142857145	695.834857142851	909.711000000006	858.060285714278	685.631999999994	627.475714285719	689.23028571428	723.382571428565	618.293142857138	936.622285714278	628.496000000005	675.429142857148	950.550999999991	670.783999999997	667.827428571431	660.124857142862	655.023428571433	595.846857142861	672.368285714291	651.962571428576
50	101.075617862881	101.070993172782	101.077521471473	1067.175	1066.14	1067.21	4	4	486.010000000004	695.640000000003	671.160000000005	647.384444444448	494.700000000003	644.640000000003	499.800000000002	505.920000000002	451.860000000002	547.740000000004	392.700000000003	547.25181818182	695.640000000005	737.460000000003	591.974444444449	661.258888888894	447.780000000002	638.520000000004	466.140000000002	506.940000000002	758.603000000003	467.160000000002	422.694000000002	639.540000000003	605.880000000004	432.480000000003	454.920000000003	439.07777777777	459.000000000003	496.740000000002	688.500000000003	440.098888888891	508.980000000002	598.371111111115	497.760000000002	472.260000000002	474.300000000002	486.048888888892	415.140000000002	431.930000000003	471.702000000002
51	101.076399051823	101.076399051823	101.076399051823	920.267	920.267	920.267	1	1	2081.36275862069	3167.95655172413	2970.62531034483	3138.75220689655	2139.51848275862	2990.42855172413	2128.65510344827	2091.56551724138	2215.46806896552	2387.92965517241	1878.96703448276	2182.81262068965	2981.85062068966	3089.39531034482	3009.40365517241	3054.60268965517	1963.442	2913.47827586207	2201.30882758621	2094.03062068966	3085.31420689656	2242.00062068965	2262.86896551724	3042.05910344827	2969.60482758621	2177.26868965517	2110.35834482758	2093.60606896551	2298.84682758621	2092.58579310345	2970.02303448277	2118.09268965517	2168.52586206897	3021.64944827587	2158.35206666667	2144.39651724137	2041.158	2183.96765517241	1897.07744827586	2127.27517241379	2023.58067857143
52	101.509192189863	101.509192189863	101.509192189863	1109.05	1109.05	1109.05	1	1	33.7071428571422	32.6399999999994	33.7071428571422	45.9642857142848	33.6128571428566	35.6999999999994	22.4399999999996	27.5399999999995	30.5999999999995	27.5399999999995	87.7199999999984	32.5942857142852	37.7928571428564	43.8599999999992	38.7599999999993	29.621428571428	36.7199999999993	49.9799999999991	30.5571428571433	26.5199999999995	40.7999999999993	30.6428571428566	32.6399999999994	36.8228571428564	44.8171428571421	21.4199999999996	34.6799999999994	36.7200000000005	25.4999999999995	24.4799999999996	43.9214285714277	31.6199999999994	36.7199999999993	32.6399999999994	25.4999999999995	36.7199999999993	37.7399999999993	22.4399999999996	71.3999999999987	32.6399999999994	33.6599999999994
53	101.50727306746	101.506549350286	101.511817454485	1070.195	1069.23	1070.32	6	6	372.007999999993	682.379999999988	593.639999999989	594.659999999989	472.259999999992	544.67999999999	440.639999999992	443.699999999992	534.47999999999	526.319999999991	732.359999999987	530.399999999991	622.397999999988	781.320000000008	582.41999999999	581.39999999999	452.879999999992	553.85999999999	564.05999999999	381.479999999993	622.199999999989	536.51999999999	491.639999999991	564.989999999991	536.549999999989	501.839999999991	480.339999999991	395.760000000011	503.879999999991	397.799999999993	617.099999999989	387.599999999993	400.859999999993	555.89999999999	534.449999999991	450.839999999992	530.399999999991	451.859999999992	656.931666666654	550.911999999988	565.07999999999
54	101.966530301037	101.96225783705	101.973917773792	1070.21	1069.16	1081.48	123	120	1188.29999999998	1127.1	1178.09999999998	1162.79999999998	1031.21999999998	1206.65999999998	1260.71999999998	1005.71999999998	1060.80000000001	891.479999999984	1361.70000000002	1053.65999999998	1190.62999999998	1678.91999999997	1123.01999999998	1175.03999999998	1070.99999999998	1101.59999999998	1086.30000000002	1093.43999999998	2002.25999999996	966.959999999983	1148.51999999998	1087.22399999998	1093.53999999998	1059.77999999998	1155.65999999998	1099.55999999998	1052.63999999998	962.879999999983	1033.25999999998	1185.23999999998	1055.69999999998	1058.75999999998	1087.57999999998	1020.00000000001	1067.93999999998	959.819999999983	982.260000000026	1031.51999999998	1064.57666666665
55	101.964810560156	101.964180681936	101.966654873033	1167.2	1158	1169.29	12	12	406.980000000008	533.606666666678	452.746000000011	482.459999999991	411.731666666674	519.179999999991	409.688333333341	411.060000000008	442.680000000009	290.700000000006	766.019999999986	396.780000000008	527.180000000009	517.985000000009	529.223333333343	450.839999999992	398.450000000007	512.04000000001	395.760000000008	402.900000000008	405.960000000015	441.660000000009	396.780000000008	504.90000000001	541.753333333345	335.215999999993	435.846666666676	328.439999999994	406.980000000008	464.100000000009	502.660000000009	397.800000000008	383.125000000007	528.36000000001	406.980000000008	394.740000000008	408.000000000008	324.359999999994	818.040000000022	409.688333333341	416.498333333342
56	101.965124863699	101.964135775909	101.96699860812	1144.72	1130.47	1153.99	20	16	512.039999999991	707.726250000006	602.819999999989	692.749999999988	484.499999999991	562.020000000008	422.781250000005	455.939999999992	488.580000000005	369.239999999993	7264.44000000001	504.899999999991	625.259999999989	682.195000000006	499.80000000001	653.599999999988	501.839999999991	632.399999999989	477.360000000005	520.200000000005	3666.9	529.007500000005	500.820000000005	585.47999999999	625.259999999989	522.618749999991	512.039999999991	529.007500000005	534.47999999999	446.760000000004	658.706249999988	528.359999999991	481.440000000005	600.779999999989	446.286250000004	498.780000000005	512.66749999999	475.319999999992	1169.33125000001	494.699999999991	526.965000000005
57	101.964996257156	101.964721285989	101.971274934966	1122.28	1118.22	1129.43	9	9	850.180625000008	1248.22437500001	979.199999999996	984.903124999996	831.300000000007	529.380000000007	816.500000000008	796.575000000007	783.360000000008	658.920000000007	2138.93999999999	858.31470588236	1000.21250000001	1077.78000000001	1089.36000000001	1081.2	758.880000000008	1119.58529411766	769.079999999997	819.060000000008	1119.96000000001	780.300000000008	802.740000000008	1059.78000000001	1001.23312500001	760.919999999997	728.279999999997	818.541249999996	815.450000000006	762.960000000008	1029.18000000001	817.520625000008	812.417500000008	1044.099375	776.695625000007	768.060000000008	811.422500000009	796.087499999996	7844.12553846153	789.480000000008	772.613125000007
58	102.053510192715	102.052746176212	102.056537505995	52.049	51.006	53.063	9	9	211.199142857143	267.314857142857	229.725	250.990285714286	197.935428571428	303.279428571429	220.381714285714	328.762	355.059428571428	394.850571428572	537.690571428572	318.061714285714	257.951571428571	315.268285714286	268.523	300.998333333333	208.109142857143	169.509714285714	149.982	139.899833333333	163.245714285714	117.332857142857	113.251714285714	136.718285714286	189.613714285714	123.437285714286	87.7445714285715	265.274285714286	202.016571428571	175.636571428572	241.977	159.164571428571	364.242	309.103285714286	206.097714285714	259.152571428572	414.236	369.343428571429	913.12375	390.769428571429	159.042
59	102.128498400175	102.128498400175	102.128498400175	1055.89	1055.89	1055.89	1	1	370.259999999993	495.306250000004	514.468749999991	488.999999999992	356.416249999993	533.460000000005	346.800000000003	344.932499999995	371.280000000004	433.499999999992	719.237499999988	384.539999999993	548.75999999999	542.048888888893	470.219999999992	479.399999999991	329.460000000003	525.94374999999	434.520000000003	354.960000000004	497.760000000005	361.080000000004	376.841250000003	514.079999999991	539.57999999999	350.288749999993	395.759999999993	394.739999999993	378.419999999993	354.373750000003	529.379999999991	358.019999999994	334.560000000003	538.55999999999	354.373750000003	392.218750000004	379.993749999994	353.939999999994	786.25555555556	364.139999999994	330.267500000003
60	102.129923352123	102.129923352123	102.129923352123	1023.26	1023.26	1023.26	1	1	140.760000000003	208.079999999996	176.748333333336	180.540000000003	149.163333333336	138.719999999998	137.924999999997	133.838333333336	174.419999999997	177.480000000003	204.000000000004	178.500000000003	150.960000000003	207.059999999996	190.740000000004	171.360000000003	122.399999999998	140.760000000003	141.779999999997	129.539999999998	193.095000000003	145.859999999997	168.299999999997	160.40166666667	184.318333333337	144.840000000003	136.903333333336	107.943333333334	135.438333333336	165.509999999997	173.683333333336	131.795000000002	127.291666666665	145.076666666669	142.799999999997	165.239999999997	155.040000000003	137.700000000003	231.864285714281	126.480000000002	136.456666666664
61	104.070889650939	104.06849319961	104.075909517728	52.032	51.017	53.053	7	7	1720.0572	2558.6616	2225.6306	2485.6944	2201.87933333333	2778.5492	1741.8228	1914.9154	2259.66916666667	989.594000000001	993.804666666667	785.015	2682.008	2951.4386	2932.4394	2960.1804	1220.11933333333	1999.9012	1022.374	1065.3202	2126.5136	1880.16716666667	1549.9876	2370.9448	2258.7228	1683.275	1668.354	2365.2872	1892.842	1586.2342	2730.0552	1484.8288	2351.561	3524.791	2263.09933333333	2313.2468	2674.4684	2591.308	2528.5512	2674.9644	1326.15266666667
62	104.105585115382	104.101440059004	104.113403725413	53.047	48.953	71.418	148	128	1890.52325	2846.4975	2438.870375	2825.17114285714	1286.53525	2930.68	2021.186	2352.6965	1140.6395	860.197199999999	1698.5775	2336.85771428571	3010.056	3391.975	3296.809	3250.428	1233.48225	2096.113	1080.48257142857	1064.05566666667	2407.79	1680.2145	1658.9265	2538.47085714286	2558.06488888889	1601.84857142857	1713.05971428571	2572.26033333333	1980.37457142857	1888.29125	3053.437125	1753.80975	1320.31133333333	2152.7275	826.523999999999	1890.52325	2245.4602	2358.818	1425.17283333333	1509.00257142857	1326.27657142857
63	105.034149129538	105.033832268878	105.034465990198	253.522	252.006	255.038	2	2	14.284	16.3226666666667	15.3042857142857	15.3042857142857	12.2434285714286	13.2618571428572	10.2028571428572	13.2637142857143	14.2846666666666	10.2028571428572	19.3827142857143	20.4057142857144	12.2434285714286	24.4868571428571	13.2637142857143	15.3042857142857	13.2637142857143	14.284	18.3497142857143	22.4473333333333	17.3424285714286	17.3428333333334	12.2417142857143	14.2823333333334	25.5035714285715	15.3042857142857	6.12199999999999	27.5477142857143	15.3042857142858	12.242	19.3863333333334	14.284	19.3863333333334	22.4462857142858	4.08133333333334	10.2033333333333	28.568	18.3805714285715	23.4665714285715	26.5274285714287	16.3245714285714
64	105.034914024446	105.032461650064	105.039427244897	300.95	299.941	303.025	5	5	140.799428571429	261.193142857143	242.799666666666	310.123428571429	86.7283333333335	221.412333333334	198.955714285714	298.173714285715	15.32	18.366	22.4462857142857	26.5274285714286	9.18300000000002	19.399	18.3651428571428	15.2914285714286	10.2028571428571	15.2914285714286	11.2231428571429	7.14099999999996	6.12200000000001	11.2346666666666	10.2028571428571	12.2434285714286	13.2643333333334	9.18149999999997	8.15999999999998	7.14116666666664	6.12171428571428	13.2637142857143	13.2748571428572	11.2325714285715	5.10583333333334	14.284	5.09714285714283	11.2231428571429	10.2033333333333	5.10083333333332	12.2331428571428	12.2434285714286	7.13599999999997
65	105.06998962362	105.068167691084	105.076827426609	552.991	547.851	555.073	60	60	284.6358	1003.89866666667	1485.952	1036.62480000001	1705.896	1118.7170909091	659.135333333333	1926.24960000002	372.628499999998	438.695555555556	353.023799999999	329.531777777778	481.5344	1153.504	936.165300000005	1366.50869565218	445.871099999999	376.490700000003	156.105900000001	249.973499999999	710.128800000006	295.887000000003	335.4813	1018.40914285715	320.384666666666	278.3781	124.4644	839.6246	314.252399999999	503.9788	486.683099999999	728.851200000006	1791.6468	1386.53763157895	265.278000000002	353.023799999999	397.916999999999	997.853399999998	167.2308	1009.06257142857	516.271800000005
66	105.071860938439	105.067988101402	105.077372363233	543.837	535.625	545.849	51	50	230.584571428569	841.706250000004	627.453750000003	730.479111111103	584.603250000003	933.561428571421	429.540285714289	1312.20224999998	621.332250000003	734.60571428572	1294.71104347826	554.015142857147	354.070125	755.540000000001	636.167999999996	577.461500000002	342.804000000001	259.143499999998	358.907999999997	167.321000000001	540.732499999995	535.631249999995	533.609428571433	621.354000000005	222.422285714287	426.479428571432	230.576499999998	743.853375000001	438.976250000002	344.88675	341.508571428575	440.802000000001	1210.29487500001	621.353999999995	407.079749999996	530.548571428575	567.259000000002	609.089250000003	641.737249999994	567.199428571435	705.017428571423
67	105.110722274231	105.110038987959	105.119628354728	52.031	51.017	52.043	5	5	143.8435	268.347666666667	209.339166666667	231.615666666667	238.758	272.429	190.802333333334	211.3815	345.8365	359.157333333333	348.954	330.294857142857	268.084666666667	330.588	284.9055	306.12	108.135142857143	161.370666666667	88.769	80.6906	206.107333333333	180.5695	122.44	253.042666666667	196.892166666667	134.662	134.684	284.673	179.578666666667	153.175	273.672666666667	125.4395	328.493666666667	422.349	210.188666666667	326.506666666667	433.641666666667	412.147333333334	578.529	429.490166666667	113.156571428571
68	108.962216649591	108.961156008272	108.964624822262	1071.805	1071.27	1072.36	10	10	500.344444444447	771.119999999986	677.280000000005	706.608888888893	490.620000000003	658.920000000005	544.67999999999	545.273333333336	552.83999999999	543.660000000004	760.920000000005	524.280000000004	659.637777777782	787.439999999986	684.420000000005	709.920000000005	573.240000000004	644.640000000005	533.45999999999	569.780000000003	742.560000000005	524.280000000004	634.110000000004	664.020000000005	702.620000000006	545.700000000004	583.054444444448	519.180000000004	558.960000000004	551.81999999999	733.380000000005	513.060000000004	596.328888888892	666.060000000005	572.615555555546	561.611111111114	587.138888888892	488.580000000003	805.656666666652	563.244444444447	506.387777777782
69	110.005117623172	110.000987403949	110.013704218093	44.879	42.837	49.986	138	137	2924.0365	4003.788	4467.01933333333	4636.09173333333	3465.9591	4730.89925	3052.83733333333	3947.186	2677.5296	2707.6108	2921.21433333333	2589.2676	4427.0817	4671.59755555555	4495.2215	4685.176875	3018.67316666667	3608.62425	2345.74633333333	2840.47542857143	4626.607	3877.03636363636	3576.8832	5156.15263636364	4607.6748	3449.37133333333	3311.64133333333	3579.76483333333	3233.568375	2911.011	4607.9865	3423.413	4042.372	4708.61857142857	2936.51933333333	2634.1564	3377.30333333333	2906.2292	2936.525	3025.486	2948.76333333333
70	111.011596136772	111.008559334871	111.018930395026	44.879	42.832	45.922	139	139	705.993777777777	1136.65133333333	1237.714875	1315.06644444444	962.09575	1416.06844444444	962.069555555556	1166.8887	1020.448	977.51925	878.507	868.23275	1231.5021	1301.775	1307.100375	1287.52044444444	883.64475	925.399142857143	649.922	830.4835	1038.6145	1021.3203	986.178666666666	1338.38533333333	1178.35666666667	876.39475	811.076666666666	1194.68022222222	878.507	921.28575	1230.97444444444	907.669	1334.45066666667	1405.056375	846.849	997.8045	1108.12725	1272.85822222222	1156.95485714286	1245.72525	706.0995
71	111.018543062962	111.016487363785	111.026159302489	1070.27	1069.16	1097.83	171	118	547.613333333323	1528.98	1281.11999999998	1352.37142857145	890.459999999984	831.299999999985	738.479999999987	834.359999999985	839.459999999985	1325.99999999998	3295.61999999994	899.640000000006	1520.13363636364	1624.85999999997	978.179999999983	1168.91999999998	1021.01999999998	787.439999999986	647.700000000013	899.354166666667	1159.85599999998	906.779999999984	520.028333333323	1060.08499999998	1066.96799999998	981.24000000001	517.98499999999	752.76000000002	922.079999999984	773.159999999986	1659.54000000002	483.479999999991	980.57142857141	1036.74999999998	859.674285714271	1101.47916666667	944.519999999983	900.660000000002	3499.41428571433	857.553333333316	1036.31999999998
72	111.025047544629	111.023199226487	111.025197552511	719.8115	718.253	726.455	4	3	557.466	838.241000000001	735.690375000001	750.903999999993	670.304250000003	908.133750000001	561.206249999993	660.182625000001	620.951625000003	443.824285714289	3180.508875	513.185750000002	866.298375000001	743.762250000003	1171.247	865.171999999992	566.223333333334	999.845000000004	509.104750000002	462.173250000002	445.849249999996	643.777750000003	535.631249999995	953.933750000004	706.099500000001	491.760500000002	653.980250000003	519.307249999995	612.150000000003	682.547249999993	873.441000000001	552.022875000001	486.659250000002	805.075875000001	360.148250000002	453.268500000002	373.411499999996	534.629714285718	3297.44799999997	444.829000000002	552.022875000001
73	111.024824597339	111.023221926948	111.025247118114	791.7015	784.577	793.759	4	3	359.098666666666	593.29783333334	705.955333333331	712.076333333331	527.426166666665	635.563833333331	454.419166666663	313.242333333331	332.302666666666	538.735999999996	2650.39299999999	390.723833333332	739.741666666662	665.257333333329	715.136833333331	700.854499999998	357.058333333332	888.565166666664	450.98733333333	376.503000000004	807.972000000012	459.149999999997	379.546285714282	473.434666666663	900.954333333344	331.554166666666	515.268333333339	454.048333333339	568.325666666663	557.075999999995	683.511666666665	471.394000000005	532.526999999998	794.839666666661	387.726666666664	491.800666666672	443.845000000005	460.170333333339	2721.87428571427	343.459166666667	570.273166666665
74	111.025095702809	111.024644178866	111.025983410347	698.9075	695.807	702.949	4	2	360.118833333332	639.6654	405.469333333336	772.392333333342	305.079666666665	600.976333333329	343.8074	301.9792	282.927799999998	291.834399999999	2675.31399999998	539.791599999997	635.563833333331	496.934799999998	522.956800000009	771.371999999995	375.728000000003	634.647333333341	348.976799999998	287.6964	391.7568	276.528399999999	308.8176	544.2528	466.2314	380.5346	326.527999999998	422.348999999999	389.767333333338	280.555	663.259999999997	385.685999999997	297.548000000002	478.0048	309.484199999998	215.2622	475.397666666665	536.025000000004	2167.925	355.0296	352.037999999998
75	111.02513926324	111.023464130905	111.025637286642	736.119	730.497	744.78	4	2	427.499714285717	572.865333333332	699.916000000005	983.555428571436	524.426857142853	896.563428571432	276.510333333331	334.232000000002	414.25533333333	417.248166666665	2881.28685714283	336.694285714283	847.145142857139	573.884666666665	644.745333333331	930.500571428578	400.972285714282	997.517000000007	405.006166666665	501.921999999998	811.389333333331	227.534333333332	443.772499999999	771.371999999995	642.704999999998	404.372571428573	521.39033333333	579.52228571429	466.270571428575	313.242333333331	511.186999999996	294.089142857144	494.325333333328	664.128499999998	336.709999999998	322.811666666667	384.647714285717	384.647714285717	2747.7576666667	335.673999999997	286.713666666665
76	111.025428515326	111.024932338556	111.025802824232	685.638	680.498	687.639	3	2	744.381	942.685333333323	954.9072	832.4832	616.261199999999	976.427099999998	598.306000000005	571.324444444445	569.346	721.924000000002	3926.8647	513.912000000001	728.4228	1070.21311111111	1023.28288888889	992.751899999998	598.935666666666	770.8932	566.934666666668	605.285999999996	983.494222222224	594.789555555557	420.331555555551	1211.00377777778	887.593333333335	604.991777777779	449.918000000001	770.779499999996	577.829399999997	569.284000000001	860.140999999999	665.8641	514.192000000001	1020.30000000001	415.230444444445	486.646000000001	539.4213	1036.15066666666	3557.61699999996	358.098000000001	468.333
77	111.025364002496	111.025289832514	111.025438172477	710.1105	709.11	711.111	2	2	269.323999999999	753.005999999995	507.105666666663	814.225999999994	300.703333333333	546.362666666665	239.543333333333	394.869000000005	341.755833333339	387.726666666671	2496.75566666665	379.564000000004	600.878166666665	508.647333333342	663.585999999998	556.081666666663	481.574857142853	462.210999999997	507.105666666663	380.584333333338	682.491499999998	373.442000000004	547.829499999998	493.84133333333	786.676999999994	348.953999999998	316.303333333331	352.302499999997	385.685999999997	314.26266666667	541.797000000006	344.534666666666	322.425333333337	902.99500000001	346.856666666672	279.525666666666	439.691833333332	434.641714285717	2479.40999999998	553.020666666673	425.479000000005
78	111.525003111596	111.525003111596	111.525003111596	1069.26	1069.26	1069.26	1	1	66.4299999999987	128.519999999998	154.019999999997	129.793999999997	114.239999999998	96.8999999999983	72.4199999999987	107.099999999998	92.8199999999983	142.799999999997	601.799999999989	114.239999999998	174.761999999997	223.379999999996	109.139999999998	147.899999999997	136.679999999998	91.7999999999984	71.3999999999987	73.4399999999987	132.599999999998	89.7599999999984	46.9199999999992	121.141999999998	121.617999999998	89.7599999999984	59.2759999999988	90.7799999999984	127.499999999998	94.8599999999983	196.859999999996	52.0199999999991	110.159999999998	134.639999999998	110.961999999998	105.059999999998	95.8799999999983	59.1599999999989	528.37399999999	107.519999999998	98.9399999999982
79	112.007708098807	112.004410517473	112.014964387283	44.879	42.838	45.922	135	134	699.872444444444	1069.30933333333	1188.736875	1249.77222222222	924.378857142858	1346.69333333333	984.54125	1058.6733	867.700875	961.109142857142	915.196285714286	840.686	1083.476	1224.179	1200.981375	1173.25555555556	927.520875	819.26075	639.719142857143	776.41025	1066.13222222222	967.2444	892.195090909091	1257.6256	1120.204	888.6813	811.076666666666	1107.01	865.242666666667	853.94925	1166.61644444444	813.737	1314.04622222222	1356.023	888.710333333333	976.37925	1097.9235	1226.00263636364	1182.18933333333	1192.67225	691.81425
80	112.017452731271	112.015761393697	112.018326022614	1069.75	1069.16	1070.27	6	6	291.269999999994	521.219999999991	580.37999999999	517.139999999991	397.799999999993	403.919999999993	346.799999999994	438.599999999992	418.199999999993	496.739999999991	1847.21999999997	327.419999999994	662.255999999987	802.739999999986	478.379999999991	492.659999999991	403.919999999993	387.599999999993	350.879999999994	354.518333333326	461.039999999992	384.539999999993	234.599999999996	481.513999999992	552.901999999989	380.459999999993	241.191999999995	383.52000000001	430.439999999992	324.359999999994	671.159999999988	215.219999999996	421.948333333325	551.81999999999	400.204999999993	403.919999999993	351.899999999994	260.099999999995	1820.18571428574	378.879999999992	432.79166666666
81	112.957907980827	112.956092786789	112.966065146706	1076.43	1072.27	1080.49	89	81	829.259999999985	2208.41894736841	1105.68000000001	2204.22000000001	1765.38636363637	2330.71818181819	1289.28	1821.05230769231	1344.07166666666	1189.32000000001	1173.6388888889	1276.34444444445	2294.14315789475	2241.95999999999	2167.50000000001	474.207999999991	1567.57333333332	2535.71999999999	1186.25999999999	1681.98	2294.20888888888	1310.69999999999	1337.21999999999	1885.97999999999	2187.90000000001	1290.30000000001	1255.28333333334	1635.06000000001	1365.50333333333	1684.02	2492.76481481481	1614.66000000001	1521.64833333332	2316.308	1221.95999999999	1223.6461111111	1213.44055555556	941.460000000007	1106.28222222222	1339.98944444445	1268.87999999999
82	112.998915822882	112.998915822882	112.998915822882	54.056	54.056	54.056	1	1	29.5896666666667	49.9881666666667	43.9101666666666	64.2705	44.8873333333334	41.8678333333333	26.5243333333333	23.4638333333333	108.155333333333	98.9561666666667	179.578666666667	115.184666666667	42.812	84.6738333333334	34.6913333333333	84.6738333333334	42.854	84.7568333333333	41.8268333333334	43.9101666666667	65.2906666666667	61.22	29.5896666666667	114.277333333333	113.146	44.8873333333334	59.1696666666667	49.9963333333333	27.5445	43.9101666666667	94.8754999999999	71.4233333333333	82.647	98.9723333333333	52.037	63.2503333333334	51.0166666666667	85.708	129.561166666667	42.812	35.7058333333334
83	113.028961283536	113.023026638166	113.032686927322	115.283	109.162	116.332	5	5	29.5896666666667	59.1682857142858	53.0486666666666	40.8066666666667	38.7708571428572	53.0548571428572	27.5477142857143	54.0372857142857	19.3863333333333	32.6491428571429	31.6303333333333	29.5882857142858	31.6303333333333	41.8141428571428	33.6655	37.7523333333333	32.6491428571429	78.562	19.3854285714286	31.6303333333333	34.6856666666667	24.464	24.508	63.2577142857144	41.8268333333333	26.5286666666667	31.6067142857143	29.6138333333333	18.363	31.6303333333333	43.8722857142858	28.5926666666667	40.7733333333333	45.9128571428571	27.5477142857143	18.363	14.2706666666667	60.1504999999999	31.6288571428571	16.3253333333333	25.5083333333333
84	113.962272268411	113.959257023361	113.969429345763	1076.35	1071.3	1080.49	151	144	7694.3904761905	10082.0909090908	10513.14	10633.0134482758	6938.37950000003	10877.025	7151.49714285709	7803.56296296295	6315.72714285709	5713.02000000001	6536.49259259258	6916.2712	11267.4408333333	10543.7399999999	10890.54	1920.65999999997	7531.69541666667	10608	6946.2	7609.20000000001	10132.5444999999	6675.90000000001	6706.72599999995	11068.1854545455	11202.66	6967.405	7432.5936	7980.48	6896.09826086957	6932.93999999995	11194.8084	7565.34000000002	7222.50916666667	11005.6022727273	6970.68	6828.41384615384	6482.82217391305	6863.58000000003	2730.45111111106	6825.53391304348	4737.9
85	114.03631625112	114.034328768533	114.044211220143	303.0195	298.91	306.052	42	42	347.917428571428	390.723833333336	343.852333333331	278.551000000001	188.761666666667	294.828166666666	240.787428571428	263.461	197.085166666667	233.656333333334	206.944000000001	195.894857142857	325.433166666669	389.749142857146	345.836499999999	301.722666666669	214.269999999999	403.750285714286	199.985333333334	381.978666666666	314.211333333332	177.683	243.819833333335	386.706333333334	520.285000000003	199.985333333332	247.122333333334	488.739666666668	295.882857142857	287.686999999999	560.620500000001	217.508499999998	603.410999999999	526.406000000003	195.712	166.287166666666	664.206	538.736000000001	225.293714285715	430.560571428571	395.870857142857
86	114.039595706857	114.03729473692	114.044373540847	184.65	183.652	186.714	5	4	206.097714285714	306.085714285714	285.68	255.071428571428	200.996285714286	311.187142857143	190.793428571428	308.886857142857	129.576285714286	144.880571428571	178.4	133.657428571429	280.578571428571	246.909142857143	261.010285714286	242.828000000001	178.7	373.424571428571	174.468857142857	257.112000000001	266.294571428571	158.144285714286	173.594285714286	278.538	312.207428571428	175.489142857143	209.158571428571	258.132285714286	154.063142857143	164.128	306.085714285714	165.286285714286	485.656000000002	357.819428571428	199.976	166.283285714286	224.462857142857	309.146571428571	230.584571428571	188.752857142857	187.732571428571
87	114.101968303427	114.101101471497	114.10965650784	45.905	44.89	45.921	12	12	10.2033333333333	30.6085714285714	17.3448571428572	21.426	36.726	61.2171428571429	44.8925714285714	41.8668571428572	53.0573333333333	60.1968571428572	115.292285714286	57.128	18.3651428571428	30.6085714285714	18.3651428571428	19.3831666666667	675.4386	746.849142857143	462.1355	532.589142857143	15.3042857142857	36.7302857142857	20.42	22.4651428571429	20.4057142857143	6.12171428571428	4.08057142857143	5.10142857142857	12.2434285714286	14.284	14.308	5.10583333333333	56.1183333333333	70.3997142857143	18.3651428571429	31.6244285714286	115.292285714286	31.6775714285715	114.352	28.568	35.68
88	114.295316768509	114.295316768509	114.295316768509	299.953	299.953	299.953	1	1	1.02025	4.08100000000002	5.10125000000002	6.12149999999994	2.04050000000001	7.14175000000003	1.02025	3.06075000000001	1.02024999999999	0	1.02025	2.04049999999998	4.08100000000002	2.04400000000002	5.10124999999995	5.10125000000002	1.02025	4.08199999999999	2.04050000000001	1.02024999999999	2.04050000000001	1.02025	0	6.12150000000003	5.10125000000002	1.0205	1.01875	1.02024999999999	1.0205	3.06075000000001	5.10125000000002	3.06524999999999	0	3.06075000000001	1.02025	1.02025	3.06075000000001	2.04049999999998	3.05699999999998	3.06075000000001	5.096
89	114.971779115361	114.966490133485	114.978466071335	1077.37	1072.25	1082.5	47	43	1908.21304347826	2405.38052631577	2053.26000000002	2383.74000000001	1514.55294117648	2405.44944444443	2066.25	1665.54666666666	718.08000000001	1442.28000000001	1617.53421052632	1598.53473684212	2285.0238888889	2386.79999999999	2405.16000000001	2407.42157894738	1692.0811111111	2246.04000000002	1565.69999999999	1733.99999999999	2314.55368421051	1601.39999999999	1555.49999999999	2181.77999999999	2318.46000000002	1560.60000000001	1398.20588235293	1875.78000000001	1567.57333333334	2439.84	2329.92833333335	1696.26000000001	1615.49315789473	2425.79105263159	1565.69999999999	1543.03578947367	1957.456	1759.50000000001	1564.46684210525	1604.26736842106	1525.91999999999
90	114.989063346371	114.988722145436	114.989404547306	45.4005	44.89	45.911	2	2	212.219428571429	268.32575	325.471142857143	387.708571428572	272.416285714286	335.66225	272.40675	319.349428571428	305.065428571429	324.450857142857	255.071428571429	297.913	285.68	333.913714285714	342.846	293.636571428571	273.436571428572	257.112	192.834	275.477142857143	343.836285714286	364.242	262.433714285714	337.714571428572	287.7105	253.030857142857	248.949714285714	367.302857142857	196.90825	257.103	336.93	245.074285714286	394.850571428572	293.842285714286	286.700285714286	300.97375	355.059428571429	399.667166666667	266.518285714286	386.688285714286	228.544
91	115.038274213441	115.038274213441	115.038274213441	298.933	298.933	298.933	1	1	88.7617500000004	89.7819999999998	92.8427499999997	83.6604999999998	65.2559999999999	75.4984999999998	66.3162499999998	39.7897499999999	124.54675	117.32875	167.3415	92.8427499999997	123.45025	125.583	91.8224999999997	112.15875	98.9642499999997	163.24	79.5794999999998	88.7617499999998	125.49075	100.04575	98.9642499999997	133.65275	148.9565	82.6402499999998	92.7858749999998	59.1745000000003	86.6575000000001	94.8832500000004	143.961	96.9831249999997	73.5120000000001	135.69325	110.1195	108.15975	79.5892500000001	40.84	190.677666666666	113.24775	136.620444444445
92	115.964550710429	115.959884485878	115.973582359569	1070.27	1069.16	1087.63	131	125	1363.60714285716	1521.83999999997	2342.93999999996	1456.56000000003	1173.00000000002	2445.95999999996	1227.05999999998	1775.81999999997	2121.60000000002	1935.95999999997	1333.13999999998	2079.77999999996	2388.65666666662	2420.45999999996	2408.21999999996	1522.95000000002	1455.54000000001	1509.60000000003	2223.60000000003	1153.46166666664	2369.46000000001	1879.85999999997	1485.5033333333	2367.62499999996	1786.01999999997	1946.15999999997	2320.49999999996	1202.58000000002	2068.55999999996	1880.87999999997	2214.41999999996	1334.15999999998	1733.06124999997	2344.97999999996	2334.97499999996	1921.67999999997	2049.17999999996	1094.46000000002	1166.74333333335	2178.68571428567	2103.23999999996
93	116.035272899094	116.034704048112	116.035841750076	301.472	299.953	302.991	2	2	829.395500000005	1239.64714285714	1012.00533333333	911.008833333339	755.046666666668	959.113333333336	798.790499999998	444.894399999998	1003.97066666666	976.459000000002	1349.901	977.319666666664	1043.801	1021.16666666667	1155.01733333334	1168.15600000001	929.52366666666	1087.62866666666	993.64233333333	984.46083333333	1271.33533333334	937.583999999998	1084.56371428571	1199.716	1161.13933333334	1014.04566666666	1104.66	718.197333333331	962.017166666664	812.185333333328	952.966200000005	952.904000000007	648.440833333334	1002.82383333333	1094.86628571428	939.726999999993	850.957999999994	680.451166666665	1290.476	852.998666666669	985.534166666668
94	116.069207253507	116.064809785743	116.077996695284	57.436	55.093	63.243	99	97	761.619857142857	937.686333333333	1082.39683333333	1425.28925	915.196285714285	1119.016	939.573499999999	1353.87175	763.552	518.244666666667	847.897	452.626285714285	1196.75325	1514.2365	1157.10525	1121.25475	1862.02142857143	1894.976	1468.198	1520.04833333333	507.022833333334	498.943	323.392833333333	634.647333333333	621.285	367.302857142857	244.84	1140.54633333333	503.962333333333	568.882666666667	642.705	518.498666666666	1376.31725	1127.37625	311.150833333333	796.750166666666	1009.965	1442.684	1292.55116666667	1086.655	395.127
95	116.387788629575	116.387788629575	116.387788629575	57.139	57.139	57.139	1	1	3.057	7.14280000000001	6.1212	6.121	5.101	7.1414	4.0808	6.121	4.0768	3.0606	6.122	2.0408	6.12120000000001	7.14140000000001	9.18180000000001	8.16160000000001	10.204	13.2621666666667	3.0642	9.18180000000001	6.12120000000001	3.0612	4.08066666666667	5.10166666666667	8.15360000000001	1.0204	2.04033333333333	4.0808	3.0606	4.0856	7.1414	2.0404	6.12120000000001	6.1224	2.0404	3.0606	9.1818	6.1224	11.2218333333333	5.10166666666667	4.0856
96	117.077977636824	117.070161151222	117.078147613573	58.142	57.122	58.154	3	3	58.102	86.7283333333333	91.815	115.278833333333	80.5931666666666	97.0108333333333	82.6334999999999	113.2385	66.2628571428571	44.8873333333334	73.464	41.7926666666667	109.175666666667	137.745	92.8503333333333	103.036833333333	197.944666666667	155.065333333333	171.556	147.924166666667	36.726	46.9353333333333	23.4638333333333	45.915	50.925	21.427	15.3025	118.339333333333	31.6251666666666	41.8746666666667	53.0486666666667	31.6406666666666	132.643333333333	99.9926666666667	55.0954285714285	63.2503333333333	80.5931666666667	161.212666666667	133.641833333333	101.013	32.6773333333333
97	117.933766420401	117.933556042581	117.933976798222	1077.9	1075.35	1080.45	2	1	496.739999999991	562.938333333322	578.33999999999	545.69999999999	480.419999999991	532.288333333323	482.460000000009	490.619999999991	374.951666666659	490.619999999991	444.424999999991	436.559999999992	570.17999999999	524.28000000001	534.47999999999	578.33999999999	449.533333333325	574.25999999999	372.300000000007	439.619999999992	594.609999999989	431.459999999992	386.579999999993	468.179999999992	620.30999999999	389.639999999993	426.359999999992	474.299999999992	453.619999999991	441.659999999992	498.779999999991	549.77999999999	428.399999999992	546.591666666656	433.186666666658	404.939999999993	464.099999999992	514.079999999991	414.120000000008	391.679999999993	387.599999999993
98	117.96139200089	117.958405020768	117.969301034433	1070.24	1069.18	1080.41	144	140	980.799999999981	1347.41999999998	1152.59999999998	1190.24166666669	975.119999999983	1271.93999999998	1061.81999999998	827.219999999985	1118.93999999998	804.779999999986	614.039999999989	1016.93999999998	1136.09333333331	1286.21999999998	1182.17999999998	1120.97999999998	796.619999999986	1137.29999999998	1084.26000000001	1062.53333333331	1237.23833333331	987.359999999982	1151.14999999998	1216.90833333331	1037.33999999998	1004.70000000001	1133.21999999998	920.040000000018	1039.37999999998	975.119999999983	1086.29999999998	1046.51999999998	907.239999999983	1149.54000000001	1175.63749999998	1073.03999999998	1024.07999999998	930.239999999983	524.28599999999	1056.61142857141	1017.95999999998
99	118.036401773466	118.031024333193	118.038190863964	272.405	269.355	272.423	3	3	437.723000000001	584.555499999998	606.077999999996	568.325666666668	460.170333333334	585.128500000001	429.56033333333	527.512333333335	321.405000000001	320.332333333332	624.851333333338	251.001999999998	564.710666666665	563.224000000001	595.874666666668	596.894999999996	414.86866666667	542.81733333333	380.584333333334	433.570833333336	593.736999999998	408.066666666665	461.190666666668	567.305333333335	615.763500000001	460.621333333332	442.752333333336	470.373666666668	430.580666666664	440.553833333336	540.776666666668	475.47533333333	373.807999999999	553.020666666668	405.403166666667	421.397666666668	363.238666666668	492.821000000001	525.471666666668	385.623000000002	342.236
100	118.085567474365	118.083442476898	118.094303842318	78.553	69.383	81.625	87	85	255.0625	384.398625	410.1405	491.777714285715	456.05175	529.149333333333	400.95825	626.416444444445	704.992749999999	766.874999999999	582.56275	787.660571428571	525.42875	620.951625000001	559.097	573.427333333334	446.122375	476.45675	238.7385	463.1935	374.43175	194.891625	192.850875	345.86475	368.31025	196.787625	173.437777777778	481.263	282.601555555556	362.18875	423.0925	327.540375	943.153125	514.206	234.68625	364.219333333333	601.9475	824.361999999999	739.771875	540.7325	246.9005
101	118.085582013811	118.083694918998	118.093807536326	62.223	54.073	67.319	85	84	9.17485714285716	349.958	396.891142857143	633.652875	385.668	642.78	240.995333333333	646.861142857143	650.867142857143	727.43825	838.674857142857	647.881428571429	412.195428571429	852.929	488.716857142857	525.815	419.337428571429	355.8055	234.632857142857	457.088000000001	278.538	282.421285714286	208.138285714286	295.882857142857	314.248	186.712285714286	105.089428571429	598.907714285714	252.995428571428	250.11	256.091714285714	268.335142857143	1096.80714285714	626.4335	239.767142857143	427.499714285714	628.496	843.776285714286	914.71575	591.765714285714	216.300571428572
102	119.05313340577	119.051885744579	119.06052918097	301.472	297.912	304.028	4	4	36.7302857142857	33.6694285714286	21.426	12.2417142857143	30.6085714285717	13.2637142857144	51.0142857142857	35.7466666666666	33.7039999999999	27.5477142857145	10.2028571428571	22.4462857142857	30.6085714285714	17.357	15.3042857142857	29.5634285714287	17.3456666666665	17.3302857142858	19.3831666666666	42.8469999999999	19.3854285714287	11.2346666666666	12.2434285714286	12.242	46.9331428571428	16.3245714285714	13.26	54.0751428571428	31.6288571428571	18.3659999999999	51.0583333333334	25.5285714285715	79.6510000000001	46.9331428571428	8.15542857142853	20.4066666666665	71.42	75.5011428571428	46.8937142857141	52.0345714285714	90.7291428571424
103	120.064986227412	120.062110958416	120.074123526519	53.04	51.006	53.063	15	15	156.111	185.670333333333	180.7465	193.863333333333	127.525	164.434666666667	129.582333333333	132.621666666667	563.132	468.333	766.145166666667	573.884666666667	273.181333333333	268.303833333333	279.799666666667	338.750666666667	111.198166666667	133.772833333333	83.6564	116.4396	111.216333333333	91.83	72.4436666666667	92.8351666666667	175.325333333333	70.3938	77.5453333333333	242.839333333333	239.778333333333	170.562666666667	214.235	168.355	254.063	225.456833333333	140.8152	242.839333333333	282.632333333333	213.249666666667	657.094666666667	302.018666666667	187.557333333333
104	120.079359258636	120.076982260357	120.087791995726	154.0795	152.001	155.097	52	52	596.309999999999	963.194666666669	836.634285714289	1190.69257142857	664.236999999998	900.954333333331	674.798666666665	1599.334	531.506833333332	750.965333333332	111.216333333333	707.090999999998	686.652285714285	779.150166666664	692.806333333332	600.976333333332	827.144999999997	835.516500000001	642.78	1000.7835	572.865333333335	470.296833333332	396.520666666666	808.103999999998	663.243749999999	370.320499999999	308.140666666666	825.503600000001	345.892999999999	507.022833333332	741.747714285714	486.698999999999	1126.39542857143	642.179999999998	323.128666666666	462.210999999999	367.260000000001	872.344285714285	84.6876666666665	518.329333333332	280.591666666666
105	121.065308801232	121.062125669495	121.073266862922	547.8705	535.625	555.073	216	124	567.286799999999	1298.74288888889	1847.36357142857	1194.71274999999	1167.166	2252.83769230769	862.111250000004	2312.07533333333	1445.1696	2721.36	1965.00149999999	1991.12486956522	489.719999999995	1167.003	1060.20571428571	1027.39175	555.016000000002	634.626599999998	747.4401	411.180900000004	943.808333333332	1787.49310344827	1954.02523076923	965.235333333333	702.986699999998	1090.68542857143	460.1102	1223.37966666667	1006.02338461539	627.530625000001	980.082714285716	787.729500000001	1927.09125000001	1675.30914285714	891.2178	1291.742	1170.29292307692	1239.705	1714.68465384615	1728.27092307693	2702.66117142858
106	121.06197103573	121.060948639668	121.071682961122	120.385	116.309	121.405	25	25	7.14116666666666	50.9666666666667	51.0166666666667	63.2606666666667	389.064500000001	536.670285714285	407.0465	713.179714285715	7.14116666666666	2.04066666666667	13.2621666666667	7.14116666666666	73.392	155.242666666667	99.0531666666666	84.6738333333333	263.203	290.7475	199.985333333333	262.182833333333	19.3863333333333	5.09666666666667	7.14233333333333	12.244	38.7346666666667	20.4033333333333	16.3253333333333	46.8893333333333	92.8503333333333	45.9075000000001	62.2403333333333	39.8255000000001	478.067333333333	275.445	75.4923333333333	159.172	285.693333333333	303.336	181.619333333333	305.8	340.791333333333
107	122.92605861983	122.921145710617	122.932270671272	48.966	46.914	50.003	78	78	1634.574	2298.811	2501.5304	2459.164	2004.6275	2675.314	2038.7592	1668.9676	1715.2924	1383.6624	1511.9364	2069.13942857143	2351.561	2594.3686	2361.4768	2400.84433333333	1603.702	2774.15685714286	1750.6632	1886.59633333333	1870.0266	590.695800000001	599.4444	1264.4932	1917.976	1237.5026	1239.786	1911.8548	1879.5768	1815.2916	2171.4964	1535.401	2037.60566666667	2993.169	1737.4006	2067.9454	2078.1474	2219.225	1720.3944	2011.8344	1872.067
108	123.043563842773	123.043075646768	123.049259351647	237.733	237.698	237.75	3	3	5.10142857142857	11.2231428571429	9.18257142857142	11.2231428571429	8.15699999999998	10.2028571428571	11.2231428571429	6.12171428571428	30.6042857142857	44.8862857142857	24.4868571428571	34.6897142857143	11.2236666666666	7.142	7.142	6.11657142857143	5.09714285714285	10.2028571428571	7.142	13.2637142857143	8.16228571428574	7.142	6.12171428571428	7.142	10.21	7.148	7.137	6.12171428571428	11.2231428571429	5.09714285714285	5.09785714285714	6.117	5.10499999999999	7.142	8.16228571428571	6.11742857142857	6.12171428571428	5.10071428571428	10.2028571428571	8.16228571428571	9.18257142857142
109	123.042283961767	123.042283961767	123.042283961767	288.713	288.713	288.713	1	1	5.10142857142861	12.2434285714286	12.2434285714286	10.2028571428571	11.2231428571429	15.3021428571429	8.16914285714282	9.18257142857142	261.993142857144	340.775428571428	196.915142857143	261.193142857143	9.18257142857142	14.2840000000001	10.1957142857143	14.284	9.18224999999997	14.284	16.3413333333333	5.0975	10.21	6.12171428571428	9.17485714285717	10.2028571428571	13.2618571428572	6.12171428571428	10.2025	4.08114285714286	9.18257142857142	8.16114285714288	10.2028571428571	6.12171428571428	7.137	11.2231428571429	8.16228571428571	7.14174999999998	7.142	9.18257142857142	3.0582857142857	5.10142857142861	5.10142857142857
110	124.037782007334	124.037782007334	124.037782007334	109.162	109.162	109.162	1	1	14.27475	31.62775	24.4868571428572	28.568	23.4665714285714	66.3185714285714	46.90275	33.6411428571429	93.7874285714285	145.900857142857	21.426	190.810125	19.3854285714286	35.6825	32.6491428571428	23.4632857142857	12.2434285714286	46.9331428571429	29.5882857142857	31.62775	29.6131428571428	21.426	23.4468571428571	30.5871428571429	33.672375	30.6075	36.7065	56.1157142857144	38.8034285714286	32.6491428571429	36.702	20.4057142857143	200.98925	92.7680000000001	35.713125	72.4402857142857	131.616857142857	169.367428571429	19.38475	180.438857142857	84.6807499999999
111	124.037002341199	124.035067785768	124.044788238025	132.633	130.575	133.67	18	18	21.426	31.6288571428571	91.8257142857146	63.3108571428571	69.3794285714285	124.30275	90.8054285714285	58.1562857142857	63.2577142857145	68.3591428571428	43.8354285714286	63.2577142857143	39.7911428571428	53.0548571428571	26.5274285714286	44.8925714285714	107.115	132.637142857143	83.5345714285714	188.752857142857	85.704	38.7708571428571	48.9737142857143	99.904	55.1417142857143	41.8258571428571	66.3185714285714	45.9128571428573	58.1562857142857	39.7577142857143	59.1268571428571	23.4501428571429	186.398571428571	114.277333333333	56.1157142857143	89.7851428571428	127.339285714286	77.5417142857145	56.1157142857143	80.6025714285714	114.389333333333
112	124.038098388504	124.036544219268	124.045701731547	59.174	56.096	59.185	13	13	8.15466666666667	61.2171428571428	82.6335	60.1884285714286	83.6673333333333	132.73	88.7648571428571	78.562	352.689333333333	452.954	464.23	439.373714285714	51.0142857142857	67.342	52.037	65.3013333333333	32.6506666666667	152.022571428571	73.524	99.9926666666667	137.7225	46.9353333333333	65.2891428571429	140.799428571429	90.6655714285713	27.549	28.5646666666667	43.8671666666667	72.4402857142857	64.344	147.924166666667	73.452	118.339333333333	186.721	59.1696666666667	102.028571428571	86.7141666666667	132.643333333333	174.4485	84.6837142857143	137.8575
113	124.039204132863	124.037468882076	124.047180387709	76.525	72.437	90.814	17	11	13.2643333333333	16.2994285714286	17.3448571428571	24.4868571428571	9.183	57.088	29.5882857142857	27.5477142857143	116.299	92.9261666666666	130.596571428571	77.5326666666666	11.2231428571429	18.3651428571428	19.3854285714286	23.4665714285714	21.423	54.0751428571429	21.427	27.5477142857143	28.5646666666666	25.5041666666666	20.4057142857143	36.7302857142857	23.4638333333333	11.2218333333333	16.3245714285714	17.3302857142857	30.6085714285714	10.2028571428571	39.7911428571428	19.3854285714286	87.7445714285714	54.0776666666667	26.5286666666667	43.8722857142857	62.2374285714285	44.8925714285714	69.3794285714285	45.9128571428571	75.5011428571428
114	124.115383962532	124.111128226279	124.118088150502	317.804	315.262	319.35	4	4	54.1205714285716	166.446285714285	173.448571428571	228.544	82.6431428571428	108.150285714286	87.6708571428567	284.659714285714	72.4402857142857	68.3591428571428	17.357	14.2719999999999	41.7965714285716	47.9534285714285	42.852	41.866857142857	15.3042857142857	22.4525714285714	9.18257142857142	18.3651428571428	25.5071428571428	7.142	7.142	48.0272857142855	31.6288571428571	4.08114285714286	3.06085714285714	55.0954285714285	11.2231428571429	26.5274285714286	38.7708571428571	24.4868571428571	154.063142857143	64.278	15.3042857142857	11.2231428571429	49.994	66.3185714285714	38.7708571428571	17.357	3.06085714285714
115	124.922811968573	124.921054067929	124.93027479824	48.96	46.937	50.002	9	9	305.0398	428.568	452.968800000001	442.8536	394.8948	477.5472	364.2828	276.7994	291.7772	293.8752	280.555	314.2832	360.1306	438.686	435.1164	420.4048	257.0904	530.504000000001	307.1404	321.405	339.7932	86.7170000000001	94.9716	197.1302	333.6054	224.473333333333	187.7536	351.969	351.0176	311.222	388.132	261.1712	329.5246	533.547166666667	323.392833333333	341.834	323.4034	367.704	365.3032	343.8074	293.568
116	125.022411652304	125.020430192066	125.029614117271	166.298	163.23	167.329	19	19	48.9737142857143	67.3419999999998	56.1183333333332	54.0776666666668	49.9963333333332	60.1968571428571	30.605	44.8925714285716	36.7319999999999	37.7523333333332	73.4639999999998	37.7822857142857	52.0370000000001	60.1968571428571	46.9353333333334	47.9086666666668	86.7141666666668	113.146	84.6837142857142	90.7291428571428	49.9963333333335	31.6303333333333	21.4235	57.1386666666668	55.0890000000001	48.9668571428571	35.7116666666668	35.7466666666666	31.6303333333333	45.9525000000001	42.8470000000001	39.7929999999999	34.6573333333333	73.4091428571429	39.791142857143	57.0400000000002	41.8268333333332	24.4839999999999	62.2403333333335	35.6766666666666	42.852
117	125.030497679672	125.02296749805	125.030645447838	148.964	145.886	148.964	3	3	37.7505714285714	58.1074285714285	61.2171428571428	42.816	41.825125	70.3997142857143	43.8722857142857	32.6491428571428	38.7708571428571	33.6694285714286	70.3997142857143	35.71	58.1562857142857	52.0345714285714	61.2171428571428	62.2352499999998	36.7302857142857	45.9128571428573	47.9534285714285	47.9534285714285	56.1157142857143	34.6897142857143	57.0919999999998	51.0142857142857	63.2577142857143	33.6694285714286	36.7302857142857	44.8548571428571	46.9331428571428	36.6994285714286	59.1765714285714	41.8317142857144	44.8925714285714	56.1157142857145	41.8317142857143	34.6884999999999	34.6897142857144	42.8520000000001	69.4279999999999	49.994	39.7577142857143
118	125.03076810169	125.03076810169	125.03076810169	223.444	223.444	223.444	1	1	65.3013333333335	67.3420000000002	55.0979999999999	43.8743333333334	37.7831666666667	71.3533333333335	48.9737142857143	37.7153333333334	47.9086666666668	25.5083333333334	83.6673333333335	52.0795000000001	78.562	64.3335000000001	43.8671666666667	64.2810000000001	52.0285000000001	62.2403333333335	35.7058333333334	33.6380000000001	71.4116666666664	44.8946666666668	46.9353333333334	62.2301666666668	74.4843333333335	49.9473333333334	43.8313333333334	46.9353333333332	34.6913333333334	46.9353333333334	63.2606666666668	47.9534285714285	24.4880000000001	67.3310000000001	57.0826666666668	34.6913333333334	32.6491428571428	37.7893333333334	71.4116666666668	49.9963333333335	48.9760000000001
119	125.965139751975	125.961913214789	125.967815231491	1071.29	1070.25	1072.35	53	53	609.934999999988	1152.6	966.960000000004	651.780000000013	606.899999999989	658.919999999988	580.37999999999	584.393333333322	547.73999999999	573.23999999999	1352.52	524.441666666658	709.036666666653	688.499999999988	921.060000000009	735.600000000013	610.979999999989	749.700000000011	539.57999999999	574.176666666656	890.459999999984	573.23999999999	587.51999999999	927.188888888896	808.859999999986	610.980000000012	589.501666666655	646.680000000013	526.319999999991	569.15999999999	688.50000000001	589.559999999989	602.783333333322	757.860000000015	551.936666666658	546.591666666656	555.89999999999	552.840000000011	981.592857142839	608.913333333344	542.771666666658
120	125.98652496526	125.983220363727	125.995117528479	44.884	42.833	45.922	133	133	2010.57161538462	3078.09425	3265.2	3570.77777777778	2039.42422222222	2938.176	1975.15022222222	2177.5797	530.53	570.339714285715	581.562857142857	788.65325	3286.49366666667	2975.194	3099.77266666667	3034.14088888889	816.3	1356.9325	843.850125	850.8885	3754.41777777778	3003.7632	3062.4	3970.912	3693.20444444444	2892.33	2735.29025	1758.911	1977.2445	2401.7862	3344.57288888889	2280.66577777778	1323.26425	2082.585375	2118.212	1503.97133333333	878.542875	1205.57604761905	756.684499999999	1107.9915	2415.0501
121	127.038447728233	127.038447728233	127.038447728233	295.855	295.855	295.855	1	1	47.9534285714285	61.2171428571428	56.1157142857143	63.2577142857143	45.9128571428571	47.9534285714285	30.6085714285714	41.7965714285716	391.789714285714	558.096285714286	433.621428571428	554.015142857143	46.9331428571428	62.289714285714	71.42	59.1682857142859	45.9128571428571	74.4808571428571	52.0345714285714	76.5187499999998	52.0345714285714	45.9128571428571	47.9534285714285	70.3504285714286	60.1968571428571	52.0345714285714	48.9719999999999	46.9331428571428	48.9737142857143	45.9128571428571	70.3997142857143	43.8722857142857	32.6445714285713	67.3388571428571	41.8317142857143	36.7302857142857	30.6085714285714	37.7822857142858	95.9068571428571	26.5237142857141	37.7505714285714
122	127.038356311378	127.037092438971	127.046111721463	58.16	53.058	59.18	16	13	371.124	492.798	462.124714285714	423.418571428571	246.880333333333	282.863166666666	276.465166666666	275.438571428571	196.749714285714	280.578571428571	448.925714285714	206.944	255.071428571429	248.949714285714	219.361428571428	179.549333333333	68.3623333333333	128.541	63.3123333333333	85.694	359.140571428571	203.036857142857	249.97	345.876857142857	285.285	163.245714285714	175.489142857143	196.915142857143	100.9965	135.837333333333	236.673142857143	223.526	86.7283333333333	175.497333333333	130.596571428571	131.598428571429	87.7445714285715	255.071428571429	312.207428571428	112.231428571429	47.9948333333333
123	127.046258287712	127.03935974283	127.046893498669	158.129	153.045	161.207	3	2	36.7302857142857	65.2982857142857	69.3826666666665	58.1590000000001	45.9150000000001	68.3591428571428	38.7663333333334	46.9725714285714	53.0548571428571	59.1696666666668	95.9113333333336	44.8548571428571	59.1793333333335	68.3017142857143	55.0980000000001	69.3826666666668	47.9556666666668	59.2276666666668	46.9331428571428	47.9131428571428	73.4640000000002	68.3591428571428	55.0890000000001	83.5931428571428	85.776	44.8925714285714	49.0240000000001	36.7260000000001	55.0980000000001	59.1765714285714	72.4909999999999	42.8540000000001	42.8819999999999	68.3017142857145	47.9534285714285	34.6856666666667	36.7320000000001	52.0285000000001	92.8503333333336	35.7116666666668	51.0071428571428
124	128.020080512297	128.018486780065	128.029534618927	44.884	42.844	45.917	41	41	306.075	463.209714285714	491.777714285714	498.919714285714	401.9785	526.467428571429	388.728857142857	408.114285714286	444.429333333333	436.682285714286	451.986571428572	440.763428571429	458.108285714286	525.888571428572	512.183428571429	513.891	435.700125	455.047428571429	323.41925	420.357714285714	450.966285714286	353.018857142857	320.638857142857	518.305142857143	466.270571428571	292.822	292.822	533.609428571429	356.079714285714	340.775428571429	529.899	398.19	616.231	582.634125	296.903142857143	424.438857142857	531.615375	551.6775	625.960571428571	531.593666666667	267.3055
125	128.052715494281	128.050893576103	128.054817663372	91.8365	91.811	92.855	6	6	47.95175	36.729	26.546	11.231	133.669125	34.714	16.3291428571429	168.347142857143	82.6402500000001	70.3972500000001	6.12171428571429	123.45025	102.0375	164.26025	125.413875	46.93725	37.74925	22.4462857142857	54.113	25.50625	12.2434285714286	5.098125	4.08057142857143	9.17662500000001	23.46575	8.16799999999999	3.06342857142857	31.6288571428572	39.78975	70.3997142857144	25.490625	23.4665714285715	391.776	218.494	75.5540000000001	164.26025	266.294571428572	403.012857142857	8.163	154.063142857143	54.0732499999999
126	128.052175353174	128.052175353174	128.052175353174	351.987	351.987	351.987	1	1	1.02016666666667	5.10166666666668	9.18300000000002	5.10583333333334	2.04033333333335	5.10166666666668	4.07733333333332	4.0813333333333	2.03866666666668	6.12700000000001	0	7.142	4.08533333333332	7.142	8.1554285714286	4.08533333333332	14.2846666666667	4.08133333333334	12.242	10.1933333333334	8.16266666666669	6.12200000000001	2.04066666666667	4.0813333333333	5.10083333333336	4.08066666666669	4.08133333333334	1.02133333333333	7.13533333333332	9.18299999999994	7.14233333333335	3.06049999999999	5.10166666666668	10.2116666666667	2.04033333333335	5.10583333333334	16.3413333333333	6.12100000000004	6.12100000000004	6.12199999999996	23.4676666666665
127	128.951897377042	128.949786998607	128.959674398408	1114.095	1108.96	1125.26	14	14	267.240000000004	356.478571428576	372.756250000003	157.080000000002	213.180000000003	295.800000000004	195.839999999997	247.860000000003	176.460000000003	112.200000000002	379.440000000005	216.240000000003	244.178333333329	257.039999999995	269.280000000004	139.740000000002	240.720000000003	292.128571428575	151.979999999997	227.460000000004	336.600000000005	161.423333333336	188.700000000004	360.637500000004	286.620000000004	149.940000000002	157.080000000002	240.382857142861	146.880000000002	222.360000000004	350.880000000005	207.060000000003	179.520000000003	229.500000000003	182.580000000004	178.500000000003	205.020000000003	232.560000000003	346.799999999994	230.520000000003	184.620000000004
128	128.952049759516	128.950119253305	128.959090499191	1097.83	1094.75	1102.92	7	6	591.6	710.939999999987	520.76666666667	586.500000000004	426.360000000003	584.075555555545	512.039999999991	444.183333333325	468.638999999991	245.066666666668	706.860000000005	396.191111111113	528.360000000004	455.365999999991	477.360000000003	767.040000000001	485.519999999991	584.075555555559	541.620000000001	546.23499999999	414.119999999993	483.953999999991	398.819999999993	504.428888888879	514.640000000003	447.780000000003	438.533333333335	468.690000000003	446.225555555558	530.399999999991	436.559999999992	456.436666666669	476.339999999992	520.200000000004	486.539999999991	472.259999999992	434.993333333336	456.960000000003	728.279999999987	284.580000000002	476.339999999992
129	128.95164347038	128.951209620426	128.958771311909	1130.51	1126.39	1137.62	5	4	205.271250000002	244.078750000002	278.460000000003	174.419999999997	176.460000000002	251.940000000003	204.250000000002	204.000000000002	178.718750000002	89.7600000000009	302.568749999995	198.122500000002	190.740000000002	173.400000000002	187.680000000002	118.319999999998	200.940000000002	264.180000000003	178.500000000002	206.040000000002	237.660000000002	176.460000000002	115.118750000001	262.461249999995	258.060000000003	122.549999999998	181.560000000002	217.259999999996	150.123750000001	185.640000000002	184.620000000002	185.640000000002	211.140000000002	288.659999999995	154.020000000002	188.700000000002	180.540000000002	203.999999999996	344.760000000003	151.145000000001	187.680000000002
130	128.952431647405	128.948974136845	128.962013845733	1078.375	1072.15	1090.63	98	73	1991.8208	2879.44785714287	3321.91414634148	2189.99300000001	1841.95952380953	1607.52	1790.97749999999	881.492857142868	1741.99349999999	1219.92	3515.80358974359	1921.2138235294	3302.54925000001	1532.04000000001	2401.08000000001	1363.93454545455	2352.76055555556	2578.56000000001	1667.69999999999	1917.59999999999	2912.2216	1767.65999999999	1615.68000000001	1219.92000000001	2465.34000000001	1643.22000000001	2176.28735294117	1786.02000000001	2341.94318181819	1823.75999999999	2416.38000000001	1842.12000000001	744.600000000014	1363.74000000001	904.95272727273	1748.11649999999	972.097777777783	1700.34000000001	3260.16142857142	1762.36238095239	1675.86000000001
131	129.018761382015	129.016081414829	129.027866220568	90.814	83.66	94.884	33	29	86.731875	87.7414999999999	97.9440000000001	110.268	130.672	127.625	129.568222222222	213.249666666667	1265.40633333333	1423.365	143.851333333333	1105.19822222222	119.36925	175.44	165.186	123.465375	64.2757499999999	118.3635	108.226	72.446625	197.9285	413.917	313.208222222222	319.120888888889	141.81475	189.906	160.297	103.053666666667	85.7115	79.58925	148.952444444444	162.233	420.3945	183.78	102.1	173.4425	691.7295	501.963	94.8832499999999	560.185875	103.04525
132	129.036275645199	129.035410379735	129.037784408473	45.898	44.884	45.917	7	7	162.233	269.368	418.268333333333	417.316333333333	174.468857142857	492.821	189.782	227.497166666667	185.692	149.989	143.8435	194.883666666667	333.5945	302.265333333333	400.9255	345.634714285714	169.347666666667	284.673	102.028571428571	164.246833333333	266.307	159.172	133.794666666667	392.828333333333	344.872666666667	135.682166666667	108.155333333333	298.957666666667	154.070333333333	176.517666666667	378.852833333333	223.6355	304.009666666667	454.994333333334	131.623	212.229333333333	177.538	299.494833333333	258.355166666667	249.940833333333	119.379
133	129.036173344001	129.035189879852	129.045155947509	143.8735	141.805	144.877	6	6	96.0053333333331	126.521333333333	91.8360000000001	103.1614	97.9520000000002	123.460333333333	110.286	114.165333333333	80.6116000000001	144.863666666667	109.157833333333	176.517666666666	85.6939999999997	150.861333333333	100.9965	66.3216666666665	69.3826666666665	95.9113333333336	60.1996666666665	71.4233333333332	68.4338	52.0404	69.3713333333334	85.7079999999998	117.338333333333	48.9679999999998	66.2566666666665	116.318	82.6335000000001	75.4183333333334	81.616	84.6876666666669	242.8076	192.843	81.6266666666665	79.5730000000001	132.643333333334	236.485333333334	135.682166666666	140.783	166.314333333333
134	130.032467536207	130.032467536207	130.032467536207	92.854	92.854	92.854	1	1	67.3365000000001	62.2352500000001	74.5877499999998	28.5693333333333	72.4377499999998	76.6125	20.4049999999999	79.5795000000001	69.3770000000001	321.378749999999	25.5062499999999	131.61225	95.9035000000001	174.46275	89.6500000000001	115.28825	9.18224999999997	106.106	336.682499999999	12.243	39.78975	22.4125	24.4859999999999	22.4124999999999	48.972	29.5945000000001	14.301	33.66825	92.8427499999997	53.0529999999999	67.3364999999998	39.7897499999999	355.54375	167.567	92.8427500000001	75.4984999999998	384.6154	306.06	25.50625	319.338249999999	13.26325
135	130.049095587619	130.043930192478	130.056908914317	53.052	50.994	61.226	122	113	1518.256	1917.11685714286	1585.613	1685.453	1218.22114285714	1514.35485714286	1156.9635	2045.43416666666	1823.03783333333	783.488	751.8874	1262.15233333333	1805.23933333333	2088.23242857143	1893.955	1672.32633333333	1755.91171428571	1756.36571428572	1584.57766666667	1648.915	998.824750000001	648.826	561.183333333333	926.419428571429	1020.35266666667	568.299142857143	494.861666666667	1344.73657142857	1074.36085714286	962.937714285715	1143.52	981.514857142858	1976.29342857143	1801.7615	974.372857142857	1209.03857142857	1882.42714285714	1642.66	3030.39	1832.21933333333	1106.996
136	130.049440188568	130.044688840373	130.057922564717	99.996	89.765	114.28	86	73	362.196818181818	622.699090909091	540.7325	781.5498	720.2965	562.170272727273	517.001727272727	1617.13227272727	966.198272727273	1179.43527272727	44.892	948.909999999999	380.731272727273	678.481363636364	435.462363636364	361.369636363636	2096.68714285714	436.443272727273	995.8128	1280.77745454546	222.323666666667	405.03925	262.210090909091	159.233454545454	185.689636363636	333.629181818182	163.156363636364	544.096090909091	489.730909090909	374.440090909091	208.024363636364	312.064363636364	1460.097	564.763818181818	370.359	616.574181818182	1378.10454545455	857.9882	108.148909090909	1453.64509090909	789.268909090909
137	130.065005323086	130.062024926358	130.073509663828	206.077	202.993	207.125	114	113	1504.92142857143	2270.13571428572	2228.226	2658.7715	1892.424	2554.706	1779.37828571428	2813.9874	990.662750000001	1036.48933333333	207.127666666666	945.771750000001	2127.764	2535.63187499999	2377.1825	2010.91275	1258.21725	1720.1415	1273.272	1414.116	1901.3675	1737.48575	1548.87366666667	1916.417	1536.4965	1468.198	1269.2775	1860.262	1134.657	1358.936	1526.294	1088.64485714286	1746.62044444444	2423.9556	1334.53371428572	1255.97171428571	1533.43575	1956.03985714286	508.043000000001	1441.74975	981.377428571427
138	130.065032861763	130.062379659733	130.072333396282	269.8465	264.249	272.428	20	20	17.3424285714286	47.9534285714285	28.5919999999999	44.8925714285714	57.136	103.135428571428	74.4782500000003	292.781000000001	3386.4237	4024.97590909091	2312.111	4694.17025	30.5828571428572	39.7911428571428	35.7050000000001	24.4860000000001	145.778285714286	174.468857142857	191.813714285716	255.285714285715	38.7708571428571	17.3448571428571	12.2434285714286	20.4057142857144	27.570857142857	19.399	12.2434285714286	37.7505714285714	39.7897500000002	19.4017142857142	27.5670000000002	16.3240000000001	142.94	70.3898571428573	23.5027142857144	57.1280000000002	118.353142857143	44.8925714285714	52.0345714285714	85.6484999999998	86.7850000000006
139	130.064315524312	130.063582195622	130.074125046384	287.7005	286.712	291.768	8	8	384.665666666668	658.061249999998	343.836285714286	241.818999999998	110.195999999999	198.932499999999	71.4933333333332	585.671333333335	99.8946666666673	132.643333333332	21.427	122.44	38.7726666666664	104.074	59.1213333333332	43.8671666666665	21.4234999999999	29.5896666666667	52.0795000000001	106.010666666667	103.121	10.2016666666666	15.3025000000001	46.9353333333334	64.2704999999998	20.4066666666667	5.10083333333332	123.454571428571	42.8540000000001	37.7523333333334	74.4721666666664	22.4436666666666	157.131333333334	57.1386666666668	18.366	19.3831666666666	74.4721666666664	111.211142857143	24.4639999999999	43.8671666666669	78.5656666666669
140	130.085805278916	130.082804773144	130.093884736255	61.214	57.139	70.397	64	52	268.109714285714	334.614666666667	34.6856666666667	242.839333333334	521.293	640.769333333334	399.970666666667	1008.94483333333	570.4	544.832571428571	509.146333333334	929.480285714286	519.325428571429	913.155714285715	652.982857142858	267.277428571429	671.348	12.232	191.822666666667	639.719142857143	256.103666666667	180.422	141.826333333333	215.290333333334	703.405714285714	113.257	177.509	1684.49171428572	578.4345	419.5625	1213.07725	809.086571428572	1383.50742857143	1949.69775	395.889333333334	857.08	731.459499999999	1165.22066666667	919.170166666668	1026.40742857143	341.755833333334
141	130.08491893455	130.081975889314	130.094084240141	80.594	71.411	90.802	48	43	287.720571428571	237.693285714285	141.799857142857	245.888857142857	288.766125	720.874875	160.184857142857	616.166285714286	580.054857142857	668.018999999999	527.487714285714	958.048285714285	680.530571428572	1107.09942857143	860.047333333333	459.257142857143	222.578	91.8257142857142	133.669125	197.935428571428	249.97	171.408	145.900857142857	170.387714285714	685.552000000001	192.672	198.955714285714	1434.336	698.895714285714	389.749142857143	1188.65371428571	776.981000000001	1479.475875	1767.073	617.272857142857	1035.59	1146.77973333333	1694.69457142857	1150.88228571429	1300.81875	629.494249999999
142	130.969740029771	130.964479259017	130.975664343538	1081.41	1073.26	1099.87	63	47	1700.24555555557	1228.77857142855	2266.44000000002	2062.44000000002	1587.01470588234	2413.69117647058	1158.72	1607.42647058823	695.754999999987	1422.89999999999	1203.27352941177	1217.21666666668	1773.78	2240.93999999999	2185.85999999999	2049.3411764706	2116.04054054054	1006.74000000002	585.480000000011	1609.55999999999	2317.75588235293	1268.87999999999	1407.59999999999	2123.63999999999	1288.71874999998	1228.08000000001	896.291666666667	1947.18	1405.30499999999	2409.24	2486.15294117646	2110.1872	1135.26	2286.11764705884	1343.33999999999	1196.1294117647	1292.06470588235	2065.5	1243.07647058823	1227.76764705882	1236.54647058823
143	130.966853301297	130.965066818964	130.975314331055	1109.035	1102.88	1118.33	10	8	214.499999999996	304.979999999995	296.214285714289	285.600000000004	201.959999999996	297.235714285709	232.559999999996	219.299999999996	175.439999999997	131.579999999998	149.940000000002	172.138571428569	269.657142857138	265.199999999995	275.399999999995	302.342857142861	214.199999999996	310.079999999994	166.492857142859	253.979999999995	269.279999999995	146.064285714283	164.219999999997	340.135714285708	336.128571428566	151.980000000002	142.800000000002	229.178571428575	144.839999999997	198.899999999996	356.478571428565	212.159999999996	193.799999999997	297.840000000004	168.299999999997	134.639999999998	195.839999999997	270.299999999995	158.099999999997	173.399999999997	173.399999999997
144	130.996711654408	130.995934495369	130.999486955083	68.339	67.342	68.357	3	3	117.332857142857	112.231428571429	191.807	264.24475	89.7851428571428	178.4125	109.262285714286	77.5417142857142	42.8242500000001	38.7695	188.726428571428	36.7251428571429	98.9677142857144	123.45025	123.45025	116.410285714286	30.6085714285715	77.530857142857	23.4468571428571	38.7708571428572	363.476	734.64	821.30125	562.098714285714	187.732571428572	259.152571428572	222.251	72.43775	46.9331428571428	113.24775	145.89575	118.353142857143	46.9331428571429	126.409142857143	85.7040000000001	58.1562857142857	37.74925	49.99225	213.0755	46.96025	35.7100000000001
145	130.99672537139	130.996555242908	131.000251991903	58.154	58.136	59.18	3	3	29.569125	102.025	121.414	139.759571428572	57.134	129.667	82.64025	36.7302857142857	29.5655	44.8965	197.935428571429	23.4485	105.089428571429	85.704	91.8257142857143	104.0655	13.26325	81.56	23.483	21.42525	204.057142857143	727.43825	849.898	343.836285714286	136.52925	262.20425	194.874571428571	66.3092857142857	41.83025	62.2897142857143	87.7445714285715	85.7219999999999	35.713125	121.40975	80.609625	59.1745	37.7452857142857	26.5274285714286	222.422285714286	46.9331428571429	40.84
146	131.047137957262	131.043844264467	131.053302849843	196.9135	194.83	197.949	16	16	107.13	126.515428571429	126.645333333333	137.738571428571	81.7066666666668	171.408	88.7648571428571	88.8414999999997	2139.34416666667	2322.91949999999	1307.82314285715	1371.104	141.826333333334	142.84	155.192	158.144285714286	82.5737142857142	191.822666666667	186.555428571428	67.3969999999998	118.358666666667	63.1986666666665	61.2100000000001	172.428285714286	133.657428571429	79.6379999999999	98.0480000000002	90.8096666666664	69.3794285714285	90.7291428571428	138.742666666666	103.036833333333	72.4436666666665	179.578666666666	70.3997142857143	73.4605714285714	43.8743333333334	91.8300000000002	36.7302857142857	49.9963333333335	69.4377142857143
147	131.054643860295	131.053509211956	131.056504610326	52.038	49.992	53.063	9	9	122.44	174.4485	89.8626666666667	36.732	131.623	147.958	113.257	299.9388	158.125833333333	211.209	307.120333333333	133.532666666667	142.74	109.175666666667	168.4925	126.521333333333	487.639666666667	242.0718	166.314333333333	460.546166666666	61.22	40.8066666666667	46.9353333333333	74.4843333333333	90.7291428571428	28.5646666666666	38.7726666666667	111.216333333333	73.464	62.3054	74.5451666666667	80.6063333333333	254.063	148.944333333333	72.4436666666667	92.8503333333333	202.026	195.872	414.255333333333	166.287166666667	86.6433333333333
148	131.052465859106	131.052465859106	131.052465859106	97.951	97.951	97.951	1	1	9.18245454545455	34.7078181818182	14.2838181818182	47.9741818181818	35.7095454545455	40.8109090909091	36.7101818181818	129.574636363636	70.3988181818183	47.9528181818182	7.14190909090909	80.6015454545454	28.5803636363636	24.4865454545455	31.6148333333333	22.458	104.067818181818	19.3748181818182	55.1241818181818	85.6570909090909	10.1981818181818	20.4054545454545	18.3645	7.14509090909091	4.08109090909091	18.3649090909091	12.237	28.5852	27.5473636363636	25.5068181818182	12.2367272727273	21.4161818181818	81.6218181818182	27.5743636363636	16.3243636363636	45.9368181818182	124.528727272727	91.8245454545454	11.223	74.5197272727273	43.8482727272727
149	131.128641147233	131.1263099835	131.13771870343	45.91	44.874	58.171	56	54	29.58725	67.3365	12.2434285714286	36.7302857142857	166.321125	238.76775	107.139375	154.192571428571	313.21675	403.012857142857	445.864857142857	316.2775	36.7302857142857	75.5011428571428	31.6288571428571	57.141	1386.55063636364	1702.75088888889	1154.9796	930.392	18.3651428571429	173.448571428571	84.743	22.4651428571429	40.81	21.426	24.4834285714286	11.2231428571429	123.465375	10.20375	25.55	17.357	174.46275	253.022	87.7445714285715	158.13875	433.621428571429	148.169285714286	415.547	99.988	161.10075
150	132.04728303436	132.046251641775	132.050651421948	92.3465	91.817	92.855	4	4	25.50625	74.4782499999999	64.3230000000001	30.63	19.387125	88.8270000000001	51.0285714285715	25.5071428571429	13.26325	91.8225000000001	20.4057142857143	37.74925	83.67075	149.97675	137.649375	92.854125	42.8505	95.9068571428573	65.3440000000001	37.74925	35.7100000000001	19.372875	16.3222857142857	60.1578750000001	68.3567499999999	18.378	22.4651428571428	51.0142857142858	70.3972500000001	38.7708571428572	66.2756250000001	45.9128571428572	26.5265	187.864	66.3650000000001	45.91125	152.022571428572	12.2434285714286	34.69275	151.002285714286	37.74925
151	132.046582099067	132.046582099067	132.046582099067	220.377	220.377	220.377	1	1	19.3854285714286	26.5274285714286	22.4462857142857	17.34425	15.3042857142858	28.548	18.3625714285715	8.16228571428571	10.2028571428571	18.3645	17.34425	12.243	18.3651428571428	20.4057142857143	14.284	16.3245714285714	20.4028571428571	20.4057142857144	16.3245714285714	14.284	21.4260000000001	15.3042857142857	16.324	22.4305714285714	21.4095	23.451375	17.333625	15.3042857142857	17.34425	15.3042857142857	26.5051428571428	9.18257142857146	16.3245714285714	26.5274285714286	13.2414285714286	17.3448571428571	18.3651428571429	14.284	10.2025	16.314	15.3042857142857
152	132.047944143392	132.044519311792	132.056444127952	303.019	298.943	304.045	11	11	225.456833333333	470.296833333336	737.700999999995	911.157666666669	10.2033333333334	689.713142857143	13.2637142857143	1335.468	20.4233333333334	19.3863333333334	12.2320000000001	17.3448571428571	17.3428333333334	23.4665714285716	26.5274285714286	18.3497142857143	11.2236666666666	30.5871428571429	10.2033333333334	10.2133333333333	18.3629999999999	13.2751666666667	10.2016666666667	17.3456666666667	20.4033333333335	10.2033333333333	14.2963333333334	14.2846666666667	24.4868571428571	8.16133333333331	26.5503333333334	16.336	13.2751666666667	21.4235000000001	9.17399999999998	9.18149999999997	9.18149999999997	13.2643333333334	11.2137142857143	18.366	13.2621666666666
153	132.054583062066	132.046763128774	132.056612906486	187.7	183.652	196.894	9	9	12.244	72.4318333333334	10.2033333333333	4.08066666666667	163.253333333333	11.2236666666667	176.488833333334	586.691666666668	39.7929999999999	8.16133333333335	13.2643333333333	42.8890000000001	2.04066666666667	8.16266666666669	14.2823333333334	4.08133333333334	215.466166666667	8.16133333333331	3.0605	235.697000000001	13.2643333333333	8.16266666666665	7.14816666666668	8.16266666666669	6.12100000000001	4.08066666666667	7.14233333333335	218.351333333333	9.18150000000001	74.4843333333335	11.2236666666667	40.8533333333332	854.879714285713	1.02033333333334	64.2810000000001	70.4030000000002	4.08066666666665	455.047428571428	52.0370000000001	4.08133333333332	6.12200000000001
154	132.049687349148	132.047167378087	132.052207320209	81.121	80.61	81.632	2	2	78.5631	76.5225	66.3195	54.0759	46.9568	83.6646	79.56	63.2586	35.672	55.161	122.436	53.0556	76.515	70.3593	85.7052	69.3736	44.9196	75.5465999999999	49.9947	55.0962	38.7684444444444	38.7714	54.0759	56.1165	54.0759	41.8077	47.9541	75.5022	38.7714	40.812	59.1426	45.936	61.182	74.4746	49.9898	53.0556	61.218	118.3432	347.7177	51.015	44.8932
155	132.100446370443	132.096809389948	132.109835707721	120.385	115.278	125.502	169	90	282.5954	500.4272	463.170800000001	478.4738	438.671666666666	583.583	445.8274	776.732	1741.62771428571	1872.95271428571	1139.65914285714	1727.34371428572	1147.41964285714	770.399500000001	666.1906	488.6758	548.8945	598.935666666667	629.49425	787.687	453.989	1030.840875	744.808571428571	601.918	769.2308	805.958	546.873142857144	905.035666666667	804.9378	481.6288	753.055200000001	406.557000000001	1568.90057142857	960.088857142857	467.312666666667	688.668749999998	1061.96871428571	1105.08266666667	633.627	1145.83771428571	626.525600000001
156	133.061141010436	133.058879267836	133.070168094359	51.018	49.98	59.175	23	20	76.5107142857143	75.5011428571429	60.2586666666667	39.7865	48.9737142857143	39.7911428571429	29.5882857142857	59.2373333333333	206.097714285714	182.609833333333	370.381	118.353142857143	88.6902857142857	75.5046666666667	71.4933333333333	74.4808571428572	265.274285714286	217.331	241.807714285714	194.017142857143	64.2705	24.484	37.7461666666667	54.1218333333333	62.2287142857143	27.5477142857143	14.2823333333333	24.484	51.0142857142857	43.8671666666667	52.088	35.7	79.5822857142857	78.562	41.8268333333334	60.1968571428572	110.178	47.9478333333333	326.453333333333	67.342	62.1851428571429
157	133.056502697515	133.056502697515	133.056502697515	302.005	302.005	302.005	1	1	18.3651428571428	37.7505714285717	14.284	28.5669999999999	22.4462857142857	25.5071428571428	45.9128571428571	126.604000000001	9.18899999999999	9.18257142857142	8.1554285714286	12.2434285714286	11.2231428571429	14.2840000000001	11.2231428571429	11.215875	9.18257142857142	15.2935714285714	27.5477142857145	13.2748571428572	14.284	17.3570000000001	25.507142857143	12.2434285714287	8.16228571428571	10.2028571428571	11.2310000000001	5.10142857142857	10.2028571428571	8.16228571428571	7.14700000000005	7.14699999999999	10.2114285714286	12.2434285714286	8.1554285714286	7.14100000000002	9.18128571428574	9.18257142857142	11.2137142857143	10.2028571428571	5.10142857142857
158	133.100143864783	133.100143864783	133.100143864783	384.63	384.63	384.63	1	1	18.351	34.6885000000001	31.6083749999999	61.26	23.4657499999999	37.7492499999999	23.4657499999999	55.1002500000001	9.18224999999997	11.215875	14.2846666666667	10.2025	40.8150000000001	58.1542499999998	35.7116666666669	33.6682499999999	37.7492500000002	65.2959999999998	36.756	58.1542499999998	56.1137499999998	63.2555000000003	56.1122222222223	81.6800000000001	55.0935000000002	40.8100000000002	28.5669999999999	58.1613749999997	21.4252499999999	21.4252499999999	33.6682500000001	38.7694999999999	49.9555	38.7695000000002	28.5670000000001	23.4657500000001	20.4074999999999	38.7695000000002	21.4106666666668	33.6682499999999	15.305625
159	133.104293892125	133.104145217851	133.104442566399	121.4225	118.362	124.483	2	1	25.5083333333333	41.7858333333333	43.9173333333333	53.0548571428571	60.2586666666665	64.3335	44.8946666666667	89.7893333333331	52.0285	75.4183333333333	14.2846666666666	64.281	59.1793333333333	60.1406666666667	65.3653333333333	38.7726666666667	81.6266666666667	65.3546666666665	27.5489999999999	73.536	62.2403333333333	18.348	29.5848333333333	84.6046666666665	70.334	21.4445	23.4906666666667	80.5348571428569	18.366	37.7505714285714	78.4886666666667	55.0889999999999	143.9845	69.3826666666665	15.305	24.484	20.4033333333333	126.500666666667	14.2846666666667	67.2822857142857	24.508
160	133.976815710447	133.97632285114	133.980642687098	1069.23	1069.18	1069.27	6	6	491.639999999991	734.399999999987	558.95999999999	627.303333333321	499.799999999991	578.33999999999	617.099999999989	465.119999999992	507.960000000005	487.559999999991	123.419999999998	492.659999999991	501.80199999999	629.340000000012	550.79999999999	627.299999999989	436.559999999992	569.15999999999	564.060000000011	598.739999999989	655.909999999987	432.479999999992	655.859999999988	587.578333333324	458.999999999992	428.399999999992	637.499999999989	433.186666666658	502.859999999991	551.81999999999	422.279999999992	505.919999999991	472.259999999992	424.129999999992	496.946666666659	545.69999999999	483.479999999991	471.239999999992	145.076666666669	527.35199999999	498.573333333324
161	134.045955460748	134.045111212932	134.050119738256	52.037	49.997	62.23	10	9	128.556	172.428285714286	140.921	126.521333333333	4.08114285714286	195.904	3.06085714285714	6.127	72.4402857142857	136.724666666667	135.704333333333	71.36	189.596	156.111	177.683	228.554666666667	8.16114285714285	80.6853333333333	40.8114285714286	14.2963333333333	154.070333333333	70.3915	95.9113333333333	177.538	203.885714285714	103.036833333333	120.399333333333	112.236666666667	184.671714285714	4.08466666666667	161.344333333333	6.12171428571429	3.06085714285714	196.887571428572	164.273666666667	163.245714285714	400.991	5.10083333333334	840.617333333334	302.9895	101.942857142857
162	135.099929401893	135.099929401893	135.099929401893	175.485	175.485	175.485	1	1	57.1853333333334	71.4816666666668	85.6940000000001	119.172857142857	49.9881666666665	83.6536666666668	55.0954285714285	127.416666666667	6.12200000000001	8.16228571428571	3.06049999999999	7.14116666666668	39.7929999999999	45.8625000000001	39.7864999999999	28.5693333333333	6.12171428571428	13.2643333333333	8.16266666666669	6.12200000000001	29.5751666666667	40.8133333333334	29.5882857142857	66.3758333333334	34.6913333333334	18.366	17.3448571428571	35.7408333333334	23.4638333333333	23.4665714285714	30.6100000000001	28.5693333333333	36.7320000000001	19.3863333333334	15.305	21.427	24.4879999999999	30.6099999999999	6.12085714285714	37.7461666666666	10.2033333333334
163	135.116138394674	135.114874059504	135.125569930573	614.254	606.024	623.34	25	14	83.6634285714279	927.744999999994	481.574857142853	944.172750000004	329.506142857146	723.357250000003	462.189428571425	596.867142857138	351.009	503.000857142861	143.860285714287	347.673857142854	467.290857142853	537.671750000002	487.696571428567	245.888857142859	336.682500000001	86.724285714285	74.4808571428565	165.280500000001	325.699	282.609250000001	82.6431428571422	399.938000000002	101.008285714286	54.0751428571424	77.5390000000003	204.057142857141	43.8722857142853	226.495500000001	48.9737142857139	278.537999999998	821.301250000004	431.58085714286	62.1971249999994	361.168499999996	255.071428571426	1753.88933333333	184.687875	114.255999999999	61.165714285714
164	135.126079277306	135.126079277306	135.126079277306	615.177	615.177	615.177	1	1	99.9845000000004	987.60199999999	570.319750000002	983.817500000008	386.674750000002	777.430499999992	587.736000000001	742.741999999993	348.688000000002	513.248625000001	138.754000000001	331.337500000003	555.016000000002	618.254666666668	591.745000000003	298.933250000001	362.188749999997	98.9642500000004	71.4174999999993	172.422250000001	349.139249999996	252.032625	85.7010000000004	428.557499999995	118.349000000001	44.8910000000002	79.589249999999	237.718250000001	40.8150000000001	265.257777777778	66.3162500000003	354.026750000001	1383.572	491.760500000002	58.1186249999995	344.844499999997	247.920750000001	892.718750000004	165.280500000001	116.294250000001	60.1578750000003
165	136.062036354449	136.062036354449	136.062036354449	58.154	58.154	58.154	1	1	18.3375	13.2665	13.26325	25.50625	11.22275	17.34425	5.10124999999999	24.486	53.99375	74.4782500000001	83.6604999999999	58.15425	18.3636	15.30375	11.22275	11.22275	33.66825	72.4377499999999	4.087	30.6075	20.405	6.1215	8.16200000000001	15.30375	13.247	2.041	2.0405	31.62775	5.10124999999999	19.4085	20.405	13.26325	35.70875	18.3645	3.06075	4.081	9.18224999999999	35.70875	14.2835	12.225	10.2175
166	136.061613318526	136.061613318526	136.061613318526	73.464	73.464	73.464	1	1	18.3651428571429	6.11325000000001	8.16228571428571	13.264875	7.142	7.137375	8.16199999999999	12.243	109.170571428572	145.921285714286	120.3895	123.454571428571	6.1215	6.1215	7.14175000000001	5.10125	13.2637142857143	10.2028571428571	12.2434285714286	12.2434285714286	6.12685714285714	9.18257142857142	6.12225	6.12149999999999	4.08114285714286	2.04057142857143	6.1215	10.19625	3.06075	8.16228571428571	5.10142857142857	1.02028571428571	12.2434285714286	5.10142857142857	6.12171428571428	3.06075	10.2028571428571	10.2028571428571	15.2925	10.2028571428571	6.12171428571429
167	136.074793430797	136.060652389793	136.075377866748	114.28	110.188	118.339	3	3	36.732	52.037	36.732	77.5417142857142	32.6506666666667	52.0285	35.7116666666667	89.7013333333333	209.134166666666	244.88	147.948333333333	263.246	45.915	59.1213333333333	45.915	35.7116666666667	119.379	86.7283333333333	80.6063333333333	165.294	61.22	81.6266666666667	95.9896666666666	131.623	84.6876666666667	77.5453333333333	68.2953333333333	56.177	31.6303333333333	36.7302857142857	73.4519999999999	45.96	108.137666666667	53.0053333333333	34.6913333333333	49.9881666666666	67.2822857142858	77.4566666666668	40.8133333333333	72.4402857142857	35.7058333333333
168	137.05884671132	137.057515159624	137.063197135925	292.816	280.551	295.878	9	5	10.2022222222222	21.4246666666666	23.4676666666666	19.3842222222223	17.3442500000001	30.6075000000001	16.3235555555556	32.6293333333332	563.223999999999	1223.5795	557.102	938.63	18.366	26.5431111111111	31.6303333333333	22.4473333333333	48.976	59.172888888889	48.976	63.2537777777775	16.3240000000001	21.427	16.3146666666666	20.3933333333333	26.5286666666666	20.4049999999999	11.2236666666667	10.2025	8.16177777777779	13.2628888888889	18.366	12.2440000000001	25.4888888888889	18.364	11.2224444444444	15.305	12.2445	16.336	14.2846666666667	10.2033333333333	12.2346666666667
169	137.96611608444	137.96231765235	137.975434113823	1071.27	1070.22	1072.31	136	136	775.128750000007	1155.65999999998	1125.06000000001	997.935714285727	752.759999999987	1111.79999999998	791.519999999986	1060.57923076923	1031.94214285714	775.199999999986	1390.26000000001	760.919999999986	1122.20111111112	1093.43999999998	1115.88000000001	1043.46000000001	704.820000000007	1103.64000000001	914.940000000004	748.707142857129	1063.85999999998	810.899999999986	820.973333333318	930.97428571427	1142.39999999998	797.640000000008	772.139999999986	743.580000000007	780.299999999986	758.879999999986	1093.43999999998	739.499999999987	752.792857142843	979.200000000014	768.242222222209	817.909999999985	773.159999999986	941.460000000002	1353.99333333334	869.911111111115	855.779999999985
170	138.053723651894	138.049930264087	138.063039957019	56.118	54.067	59.168	30	30	8.15542857142857	4.08066666666667	7.147	9.18257142857143	5.10142857142857	7.14933333333333	8.15466666666667	7.14116666666666	14.272	5.10142857142857	9.18128571428571	8.15542857142857	8.16266666666667	9.18257142857143	9.18257142857143	7.142	34.6897142857143	10.2116666666667	93.9626666666667	44.8925714285714	10.2028571428571	8.16228571428572	3.06085714285714	10.2016666666667	9.16842857142857	1.02028571428571	3.06085714285714	8.16228571428571	6.122	8.17733333333333	13.2637142857143	9.183	34.6897142857143	17.3428333333333	6.12171428571429	5.10083333333334	26.5274285714286	76.5214285714285	49.994	22.4274285714286	20.42
171	138.053444801652	138.053073574634	138.05381602867	202.0185	202.007	202.03	2	2	8.16133333333331	13.2621666666666	16.3253333333333	21.4234999999999	29.5675714285714	43.8671666666665	37.7523333333332	58.1494999999998	25.5083333333333	43.8671666666665	12.244	18.3629999999999	21.408	39.7929999999999	31.6303333333333	34.6913333333332	38.7346666666666	41.8268333333334	24.4839999999999	52.0369999999999	10.1933333333334	29.5848333333332	33.6379999999999	11.2218333333333	13.2773333333333	22.4473333333333	16.3066666666666	76.5249999999998	57.1386666666665	34.6913333333332	21.4269999999999	18.366	310.181333333333	134.662	54.0776666666665	88.7689999999998	201.993	194.851833333334	137.7225	204.066666666666	54.0776666666665
172	138.09111802423	138.089454270066	138.100504979388	120.391	117.342	120.412	15	15	5.10166666666667	13.2525714285714	15.305	15.305	131.7305	169.367428571429	142.84	285.693333333333	3.0605	5.10142857142858	3.0605	3.06085714285714	20.3885714285714	52.0782857142857	19.4021666666667	36.726	81.6114285714286	89.785142857143	61.2171428571429	98.9561666666666	7.14233333333333	5.09666666666667	2.04066666666667	9.17485714285716	17.3286666666667	4.08066666666666	5.10142857142857	14.2706666666667	20.4066666666667	12.242	16.3093333333333	11.2328333333334	160.192333333333	90.8054285714287	33.6694285714286	52.037	101.013	125.624	44.8925714285714	121.300666666667	64.2704999999999
173	138.128056528997	138.125663411283	138.13689119596	363.216	359.128	364.241	23	23	128.556	317.308857142859	320.369714285714	369.343428571428	218.333500000001	319.349428571428	177.529714285714	592.786	359.140571428571	325.459750000001	67.3388571428576	65.2434285714288	172.422250000001	129.558142857143	228.512000000001	229.556250000001	31.6022857142858	31.6277500000001	11.2231428571429	25.4892857142857	91.8257142857142	10.2028571428571	16.3245714285715	70.3997142857143	70.3972499999998	11.224125	8.16228571428571	168.347142857143	40.78	77.5417142857142	47.9534285714289	59.1817500000001	498.919714285714	176.509428571428	42.8460000000001	52.0345714285714	101.008285714286	237.726571428571	76.5214285714291	71.42	10.2025
174	138.978455903455	138.972308453844	138.987069830194	1070.25	1069.2	1072.36	126	126	1032.90499999998	1506.53999999997	853.740000000017	1262.78000000002	971.039999999983	1315.79999999998	1092.41999999998	1082.21999999998	1360.68	815.999999999985	1089.35999999998	1052.63999999998	1282.19166666664	1346.39999999998	1311.71999999998	1346.39999999998	1006.73999999998	1252.55999999998	1095.48000000002	987.951666666648	1095.47999999998	1086.29999999998	1162.38571428569	999.600000000004	1293.35999999998	1089.36000000002	1137.11499999998	974.100000000019	1083.23999999998	851.699999999985	1325.99999999998	989.399999999982	956.279999999982	1287.24000000002	1165.60888888887	1042.43999999998	1075.07999999998	975.119999999983	1282.37599999998	1221.29	1161.77999999998
175	139.002414710499	139.000133472485	139.010643086535	90.813	83.66	93.874	23	21	94.8910000000001	109.163777777778	121.406444444444	110.256	85.7546666666667	121.499	94.8806666666667	48.976	1030.883	1183.58666666667	376.462	813.605333333334	125.487333333333	108.12	124.399333333333	113.257	81.6266666666666	122.506666666667	89.8382222222222	88.7690000000001	238.7268	343.590222222222	274.439777777778	328.296888888889	173.456666666667	179.676444444444	206.219555555556	64.281	66.3216666666666	90.8096666666667	139.770444444444	156.111	173.456666666667	91.88	89.8382222222222	83.6673333333333	438.743333333334	288.722888888889	349.745666666666	424.458666666667	84.6784444444445
176	139.002058241102	139.002058241102	139.002058241102	106.117	106.117	106.117	1	1	122.381538461538	181.683230769231	140.791846153846	171.398769230769	118.355692307692	159.168	117.229230769231	84.6855384615384	252.016	266.300307692308	506.034461538462	248.936307692308	161.269384615385	173.439230769231	176.513230769231	151.062461538462	106.112	191.731076923077	130.599384615385	120.341846153846	225.386	220.386461538461	157.056307692308	179.641846153846	198.945	161.196461538461	190.711230769231	109.222307692308	139.782153846154	140.791846153846	196.830307692308	127.480769230769	115.294769230769	152.083153846154	136.710923076923	121.471538461539	132.6975	112.233846153846	390.777846153846	158.135769230769	117.282307692308
177	139.043783043476	139.037367367403	139.046600787014	237.7415	235.675	238.743	8	8	282.619142857143	497.882	392.81	400.972285714286	297.673142857143	421.378	284.659714285714	272.416285714286	314.236999999999	269.317714285714	576.461428571428	228.544	412.541714285714	430.560571428571	406.073714285714	430.198857142857	258.934857142857	432.601142857143	335.674	278.538	430.560571428571	358.864	321.39	393.830285714286	438.009	298.173714285714	320.145428571429	307.106	325.471142857143	345.6105	465.968625000001	288.498285714286	242.998	424.438857142857	354.02675	289.558285714286	271.396	292.781	625.435142857143	305.065428571428	324.450857142857
178	139.989068915019	139.984483406894	139.99776585599	1070.235	1069.16	1083.53	134	130	1230.08666666664	1648.31999999997	1368.83999999998	1312.73999999998	966.959999999983	1459.61999999997	1201.55999999998	1085.27999999998	1495.31999999997	1245.41999999998	2038.97999999996	1257.65999999998	1373.56799999997	1739.09999999997	1421.87999999997	1448.39999999997	1178.09999999998	1364.75999999998	1416.78000000001	1150.39666666664	1839.05999999997	1089.35999999998	1101.09999999998	1334.01666666664	1336.19999999998	1138.31999999998	1244.39999999998	1189.32000000003	1203.59999999998	1063.85999999998	1242.35999999998	1018.97999999998	1187.17666666664	1198.49999999998	1278.30714285712	1125.05999999998	1260.71999999998	1093.44000000002	1670.42500000003	1275.50285714283	1276.01999999998
179	140.954235955265	140.950249658872	140.963281186751	1072.29	1071.22	1080.45	144	143	1218.35125000001	2103.24000000001	1685.04000000002	2069.56700000001	1361.70000000001	1664.63999999997	1079.15999999998	1427.35800000001	1896.32124999999	1078.14000000002	2464.32	1609.26416666667	1590.36428571431	2596.91999999999	1683.00000000002	1596.49285714288	1010.81999999998	1706.46000000002	1231.13999999998	1198.94749999998	1755.41999999997	1311.71999999998	1563.01181818182	1216.85999999998	1491.23999999997	1773.78000000002	1424.45000000001	1202.58000000001	1247.46000000001	1330.08000000001	1670.76000000001	1127.10000000002	1189.75625000001	1504.50000000002	1098.01999999998	1362.16222222223	1498.69454545455	1406.58000000001	3129.73409090907	1389.20000000001	1227.59374999998
180	140.964674005276	140.961406577223	140.964786634869	42.855	42.844	43.852	3	3	255.041666666666	537.690571428571	476.473428571429	515.244285714286	250.990285714286	340.775428571428	305.022714285714	199.985333333333	881.8675	1159.146	858.030250000001	516.264571428571	315.268285714286	309.146571428571	365.262285714286	274.469666666667	214.26	278.551	162.225428571429	210.178857142857	356.079714285714	126.515428571429	183.78	224.436666666667	309.146571428571	112.231428571429	180.590571428571	244.868571428572	179.570285714286	257.076	237.931833333333	181.767666666667	170.363857142857	182.639666666667	124.474857142857	135.698	151.002285714286	196.256	319.617714285714	154.063142857143	100.9965
181	140.993538276962	140.989133498733	141.003214023517	1070.21	1069.16	1078.41	108	106	1481.63222222223	2234.81999999996	1292.33999999998	1808.19100000001	1558.55999999997	1693.19999999997	1569.77999999997	1432.07999999997	1335.17999999998	1362.71999999998	1943.09999999997	1216.85999999998	1962.57555555557	2227.68	1392.29999999998	1259.69999999998	1574.87999999997	1483.08000000001	1382.10000000002	1568.75999999997	2146.07999999996	1194.41999999998	1309.67999999998	1173.39428571427	1263.80166666664	1220.93999999998	1229.09999999998	1405.55999999997	1356.59999999998	1121.99999999998	1253.57999999998	1606.49999999997	1447.37999999997	1285.19999999998	1183.30333333331	1263.77999999998	1309.67999999998	1080.17999999998	1358.81666666669	1307.81999999997	1290.86000000001
182	140.991141742564	140.989230020764	140.992598250106	1082.53	1079.44	1090.66	11	11	652.799999999988	743.773333333319	886.379999999984	789.479999999986	628.319999999989	829.399999999984	547.613333333323	630.359999999989	531.266666666656	641.579999999989	908.049999999983	569.15999999999	823.139999999985	686.459999999988	890.459999999984	1347.42	588.53999999999	783.359999999986	525.299999999991	540.59999999999	895.559999999984	483.479999999991	618.119999999989	828.239999999985	944.215714285699	1002.29466666666	622.199999999989	566.100000000011	336.050000000004	560.99999999999	805.799999999986	668.099999999988	517.139999999991	510.714285714292	511.85499999999	527.339999999991	590.579999999989	677.279999999988	800.699999999986	622.199999999989	477.359999999991
183	140.993780015206	140.989844782599	140.995742287334	1100.885	1094.73	1110.01	16	14	345.780000000003	421.260000000006	559.980000000006	461.040000000006	338.640000000003	460.664285714292	303.959999999995	280.500000000004	351.900000000005	315.179999999994	553.860000000008	400.860000000004	589.560000000006	466.792857142848	580.380000000006	430.440000000006	280.500000000004	409.592857142862	391.679999999993	277.440000000004	446.760000000006	314.160000000004	366.180000000005	456.960000000006	478.028571428578	396.780000000006	347.285714285719	319.707142857147	457.980000000005	269.279999999995	486.540000000007	292.740000000004	284.580000000004	542.640000000004	383.519999999993	331.500000000005	356.478571428576	293.760000000004	625.259999999989	464.100000000005	323.340000000005
184	140.995628393417	140.993882102528	140.998833090572	1142.15	1137.55	1158.98	10	7	384.540000000005	555.121428571437	585.480000000008	575.064285714275	380.460000000005	542.640000000008	421.260000000006	388.07571428572	693.145833333333	495.720000000007	837.420000000012	381.480000000005	523.260000000007	606.900000000009	552.840000000008	621.180000000009	390.185714285719	567.120000000008	467.160000000007	379.971428571433	565.307142857152	355.980000000007	484.500000000007	603.840000000006	577.320000000008	443.700000000006	405.960000000006	396.314285714278	435.948571428578	395.292857142862	561.785714285721	370.260000000005	326.400000000006	552.840000000008	433.500000000006	403.920000000006	411.060000000006	394.740000000006	854.935714285725	452.880000000006	358.605000000006
185	141.017897848205	141.017897848205	141.017897848205	60.2	60.2	60.2	1	1	197.80725	252.00175	298.969875	370.381	80.59975	411.149555555555	111.220875	102.025	205.81275	145.89575	889.633777777777	157.1185	404.019	256.103666666667	324.430666666667	410.19075	147.93625	330.318	228.536	115.302375	210.1715	123.374625	142.846666666667	215.266888888889	237.5435	147.93625	128.562	113.24775	161.1995	120.478	222.44175	113.24775	129.57175	285.67	174.46275	141.81475	134.673	190.78675	1433.56833333333	87.892	155.192
186	141.016509121236	141.016509121236	141.016509121236	70.397	70.397	70.397	1	1	276.497428571428	428.16	457.088	316.244285714285	211.199142857143	370.052571428571	166.450166666667	134.684	250.779428571428	269.355428571428	751.985666666667	224.462857142857	447.853166666666	320.369714285714	440.763428571428	352.977666666666	287.720571428571	450.966285714286	288.740857142857	289.761142857143	433.924999999999	240.787428571428	220.350857142857	245.900333333333	444.844571428571	216.300571428571	318.084	223.411285714286	270.375714285714	246.909142857143	394.850571428571	236.673142857143	155.083428571428	440.454857142857	291.760857142857	234.665714285714	164.243	242.828	1213.205	175.489142857143	256.091714285714
187	141.957723486303	141.95411636945	141.967287658723	1077.36	1072.25	1084.6	171	142	8976.93863636365	12890.1321739131	15138.4261538461	13289.1221739131	8080.31900000003	8586.86636363638	9006.35739130436	4393.14000000003	8035.05909090911	8584.32000000001	7771.78181818183	7581.66000000003	13504.1941666667	12434.8199999999	14622.72	13621.7839130435	8257.0768	13892.4	8348.69999999999	8353.79999999994	12462.3459999999	3677.10000000005	8874.72130434784	15553.74375	8830.14000000001	8192.20909090911	9560.32812499996	9073.92000000002	8694.97041666667	5234.64	14478.6920833333	8126.34000000005	3812.76000000005	14251.3888	7991.69999999994	7972.65695652175	8889.46666666665	8268.12000000001	7827.00695652174	8607.66666666667	8785.12888888888
188	141.958524181262	141.955707034194	141.968200398974	1102.88	1091.71	1111.14	141	101	2793.78	3402.72	2473.50000000003	1989.74285714288	1569.78000000001	2333.76000000002	930.239999999983	1403.52000000001	1971.55100000001	1520.64125000001	1422.90000000001	1374.96000000001	2799.90000000002	1626.49333333336	1973.69999999996	2845.27363636358	1445.06875000001	5171.32058823527	1470.81714285712	1632.00000000001	1895.15999999997	1413.72000000001	1547.34000000002	2080.79999999996	1870.68000000004	1216.86000000002	1767.66000000001	1324.08000000002	1435.14000000001	1651.38000000002	6461.65523809526	1451.46000000002	1225.01999999998	1986.96000000004	1636.08000000001	1446.36000000001	1328.64625000001	1491.24000000002	1726.86000000001	1800.30000000001	1380.05999999998
189	141.959115173464	141.955623743315	141.96860907051	1122.2	1112	1134.54	181	116	962.880000000019	2131.36615384615	3614.88000000003	1432.07999999997	855.779999999985	1468.80000000002	706.201999999986	1007.16249999998	1595.28	1144.43999999998	4663.94366666665	941.324999999984	1859.46000000002	1516.55625000001	1790.09999999997	1461.66000000001	5220.76138888889	1945.14000000001	626.279999999989	1221.96000000001	1605.47999999997	888.419999999984	1438.20000000001	2317.97222222224	1926.83666666663	2050.20000000002	1277.03999999998	1289.66333333334	5330.71511627908	951.660000000013	1230.11999999998	940.439999999983	658.920000000013	1588.3214285714	1142.62333333331	1256.64	1540.20000000001	674.219999999988	1278.43111111112	2281.73999999999	949.619999999983
190	141.959561044033	141.956251700426	141.96927665815	1143.73	1134.57	1152.95	136	106	655.860000000013	998.782500000009	1908.42	1276.80700000001	972.060000000002	1308.65999999998	656.880000000009	657.899999999988	655.860000000007	623.219999999989	769.079999999986	727.259999999987	949.619999999983	1007.12857142858	1033.25999999998	800.700000000016	640.559999999989	1696.25999999997	546.71999999999	697.680000000007	2042.03999999999	570.180000000008	994.500000000002	1708.5	1250.51999999998	629.477142857153	1535.09999999999	1203.5625	777.239999999986	944.425000000003	1039.38000000001	876.179999999984	734.278750000007	1830.9	732.236250000007	1236.02733333333	596.514285714274	1018.97999999998	822.106250000007	833.339999999985	696.321999999987
191	141.959319927725	141.956581889719	141.969780575913	1159.02	1153.87	1164.12	69	65	727.259999999987	1586.27857142857	1027.13999999998	970.019999999983	606.900000000006	1186.25999999998	530.399999999991	551.81999999999	519.179999999991	659.939999999988	555.786666666656	548.41124999999	1029.18000000001	1702.38	800.699999999986	984.30000000001	632.399999999989	1170.95999999998	638.520000000006	957.780000000001	757.859999999986	485.519999999991	936.360000000002	1130.15999999998	958.799999999983	685.618750000008	688.322499999987	667.080000000007	639.539999999989	528.359999999991	1009.79999999998	590.579999999989	523.259999999991	1005.72000000001	400.859999999993	512.040000000005	528.359999999991	630.360000000006	700.739999999988	631.379999999989	502.859999999991
192	141.958821310244	141.955615918751	141.968569453459	1168.235	1164.49	1169.29	42	42	377.399999999993	0	750.719999999987	545.69999999999	304.704999999994	833.536000000019	0	343.740000000013	362.100000000014	356.999999999994	742.448750000007	437.580000000009	647.242499999987	0	591.004999999988	763.979999999986	463.836666666675	772.139999999986	0	0	0	289.680000000011	0	1047.54000000001	640.00749999999	366.054999999993	376.474999999994	506.939999999991	384.539999999993	0	597.719999999989	344.759999999994	343.740000000013	647.699999999988	569.160000000008	0	325.380000000012	344.759999999994	0	350.717499999993	0
193	142.010466956197	142.010466956197	142.010466956197	131.607	131.607	131.607	1	1	210.2024	330.5448	358.1604	330.9336	175.4744	437.74	199.9592	179.5552	147.929	249.940833333333	312.8944	166.2926	420.4048	362.242	370.3326	367.272	183.636	393.7972	258.656666666666	226.4844	371.4256	202.0392	210.2024	487.241333333332	444.8944	220.3632	207.1006	237.7532	241.8348	205.8784	399.5264	227.237	204.618	405.0194	178.535	177.5496	159.983	183.672	211.2228	175.5088	183.888
194	142.962961722511	142.960460380039	142.96403122748	1076.38	1072.28	1088.57	17	15	1232.83111111112	1616.55999999999	1884.96000000001	1749.30000000001	1143.02222222223	1799.14149999999	1090.97388888888	990.959444444439	1028.71999999999	1144.43999999999	1067.50111111112	1082.65000000001	1777.75684210527	1629.95999999999	1839.06000000001	1843.12333333335	1213.40578947368	1554.47999999999	1131.17999999999	1050.59999999999	1842.04999999999	1011.83999999999	1259.69999999999	1948.19999999999	1849.25999999999	1142.40000000001	1127.7138888889	1170.96000000001	1128.73444444444	1073.03999999999	1738.0061111111	1190.33999999999	1074.64499999999	1831.89722222223	1048.55999999999	1002.18555555555	1046.06944444444	1203.60000000001	1002.18555555555	1137.91944444445	1125.05999999999
195	142.96313626342	142.963036614495	142.964993665845	1100.86	1096.8	1103.94	3	2	148.920000000003	201.960000000004	195.840000000005	172.379999999997	145.860000000004	220.320000000004	133.620000000003	138.720000000003	147.120000000003	169.320000000003	213.180000000006	127.500000000003	197.880000000004	226.810000000004	213.180000000006	159.120000000004	145.076666666669	264.180000000005	164.488333333336	146.880000000003	200.940000000004	162.180000000003	194.820000000004	217.260000000004	222.360000000004	143.819999999997	109.140000000003	117.299999999998	161.160000000003	137.700000000003	221.340000000004	137.700000000003	129.540000000003	176.460000000005	141.780000000003	178.500000000003	134.640000000003	116.508000000003	220.320000000004	135.660000000004	146.880000000003
196	142.992946057141	142.991808405182	142.995663946878	1069.215	1069.19	1069.23	8	8	738.479999999987	1163.81999999998	633.419999999989	686.783999999987	640.559999999989	825.179999999985	741.539999999987	595.679999999989	655.859999999988	642.599999999989	899.639999999984	535.49999999999	736.861999999986	1231.13999999998	744.599999999987	625.259999999989	811.919999999986	581.39999999999	688.499999999988	651.779999999988	1124.03999999998	606.899999999989	742.559999999987	771.896666666654	635.459999999989	585.47999999999	577.205999999991	681.359999999988	607.919999999989	623.219999999989	719.099999999987	706.859999999987	613.019999999989	596.847999999988	649.48399999999	618.119999999989	633.419999999989	573.23999999999	760.367999999985	586.627999999989	657.899999999988
197	142.990442033511	142.989107459641	142.991237244595	157.125	157.103	157.131	3	3	123.350857142857	197.935428571428	157.124	181.458285714286	129.576285714286	189.773142857143	134.574	130.688	123.454571428571	126.515428571429	235.686	102.014285714286	191.813714285714	177.529714285714	197.935428571428	189.773142857144	129.667	173.594285714286	159.164571428571	134.583428571429	188.594285714286	147.941428571429	166.306571428571	174.468857142857	184.645857142857	154.063142857143	132.73	104.069142857143	143.860285714286	142.84	182.784571428571	138.754	102.028571428571	177.380571428571	151.002285714286	137.738571428572	180.58425	147.93625	218.310571428571	115.276142857143	126.550857142857
198	143.037215980888	143.034260999091	143.040170962685	147.4275	145.886	148.969	2	2	94.8786	160.0144	198.965	149.9645	105.077166666666	146.9376	147.048	90.7978	98.9594	118.339333333333	164.2522	108.1624	174.477	179.5904	180.599	184.680333333333	88.7748000000001	186.690499999999	109.1614	93.8768000000001	161.212666666666	117.323	145.883833333333	137.754	132.652	118.3432	122.424	106.114666666666	117.338333333333	137.61	177.5148	126.521333333333	92.8382	130.6112	117.346	130.581333333333	121.419666666666	106.097333333333	158.131	139.785666666666	125.378
199	143.959639534687	143.953830922773	143.969898598197	1071.28	1069.16	1090.68	183	144	1729.22399999997	2464.31999999996	3389.45999999994	2322.54000000002	1358.64000000003	3200.75999999994	2599.97999999995	1271.45624999998	1909.43999999997	1578.95999999997	2220.53999999996	3133.43999999994	3577.8766666666	2289.90000000003	1683.00000000003	3361.91999999994	1669.73999999997	3450.65999999994	3190.56000000006	1831.42399999996	2552.03999999995	3176.27999999994	1956.49166666663	3049.60285714281	3031.25199999994	3163.01999999994	3215.03999999994	1729.92000000005	3140.57999999994	1534.07999999997	3177.29999999994	1697.27999999997	1535.20714285711	3083.38999999994	1834.0183333333	3100.79999999994	3199.73999999994	1326.00000000003	2248.07999999996	1849.2166666667	3153.88499999994
200	143.96010646102	143.956465355356	143.969164831631	1130.445	1116.18	1145.75	156	120	11433.9768421052	4828.57687499998	10193.5202702703	10453.6891891892	1781.94000000002	9868.12666666667	1601.40000000002	1414.74000000003	11175.2523076923	14967.7325	27811.9946575343	13028.46	16166.6259322034	17076.7770967742	13273.26	3636.20833333333	11145.2926315789	9854.48444444445	1966.56000000002	9823.5058	10165.6108333333	11024.0814814815	2476.56000000001	4728.71999999998	9857.92388888889	10975.2288461538	7945.03319148937	2323.79600000001	13118.2215873016	8131.44358974363	2414.34000000002	1578.95999999997	2190.96000000001	5221.01263157897	10036.8095833333	13376.3212698413	7724.46000000001	1612.62000000002	27230.9957746479	8181.6075	10128.4904
201	143.959585531802	143.956089295555	143.969005780157	1161.42	1146.75	1169.22	111	74	1974.72000000002	2620.22500000003	2655.25000000002	2634.66000000003	1969.99125000002	2591.93250000002	2525.72909090909	2083.62777777779	2163.42000000002	2208.30000000002	4516.56000000002	2031.84000000002	2619.36000000003	2626.65500000002	2040.00000000004	2626.50000000003	1923.01375000002	2713.20000000003	1733.99999999997	1943.10000000002	2824.37999999995	1782.96000000002	2078.76000000002	2889.66000000002	2543.88000000003	2078.25000000002	1969.99125000002	1915.86500000002	1954.32000000002	1844.15999999997	2512.27500000002	1465.73999999997	1877.82000000002	2649.96000000003	2280.72000000002	2023.68000000002	1769.70000000002	3429.23999999999	3717.35000000003	2067.01000000002	1356.19400000003
202	143.960488424136	143.956100693778	143.968613644124	1107	1093.75	1116.15	67	56	1755.09900000001	2565.29999999995	2207.40199999996	1224.00000000002	1674.84000000001	2270.52000000001	1664.64000000001	1545.29999999997	1695.72999999997	1984.92000000001	2134.86000000003	1756.43999999997	2342.17400000001	2323.79600000001	2378.92999999996	1882.92	1694.86000000001	2312.34000000001	1814.31700000001	1748.28000000001	2369.46000000001	1869.66000000001	1532.04000000001	2303.37600000001	2347.77600000001	1841.09999999997	1799.00199999997	2902.92000000002	1855.38000000001	1296.42000000001	2345.23700000001	1674.84000000001	2012.21181818182	2296.01999999996	949.620000000025	1702.38000000001	1856.40000000001	1211.41428571426	3394.56000000001	1892.09999999997	1713.23800000001
203	143.958694026525	143.957343057948	143.968701567244	96.924	94.382	98.965	19	19	1702.7138	2321.1825	2052.8436	2377.6761	1213.17633333333	1991.5808	1579.55754545455	779.5092	1823.2761	1773.2814	3870.6388	1291.60133333333	2343.9864	1830.478	17540.4497472527	2478.54654545455	1592.5322	2655.60654545455	1993.6662	1599.9093	2652.78	1650.8943	1843.6821	2538.0333	2562.9936	1838.4004	2154.6261	1368.006	1830.2388	1662.926	2673.72490909091	1701.6936	683.199	1414.85444444444	1570.2417	980.580375	675.8358	720.473	3428.208	673.728000000001	1477.5453
204	143.958893760288	143.95736434387	143.967837685033	107.149	105.086	116.309	14	13	2446.58016666667	2960.175	2839.35575	2292.50175	1951.73825	1869.25066666667	1653.14983333333	1527.71033333333	2076.34981818182	2084.37075	4468.695	2192.51725	2604.62733333333	3134.7115	3321.934	3330.096	2147.80166666667	3464.769	2603.678	2132.49666666667	3322.54125	1867.09909090909	2431.28266666667	3232.6075	3454.5665	2116.17133333333	2317.89175	1602.81275	2543.709	2323.10925	3444.997	2381.11625	1729.32375	2664.8245	2291.4815	2135.409	1654.0345	1902.76625	4347.28525	1505.274	2204.94033333333
205	143.959282746325	143.956756917318	143.968924239389	84.692	77.544	86.71	13	12	1679.2492	2127.16333333333	2529.58745454545	2337.44481818182	1457.7024	2303.8374	1612.03090909091	1199.84072727273	1117.9527	950.826400000001	3113.87236363637	918.245454545455	2763.91881818182	2381.2635	2551.70209090909	2625.16172727273	1538.3456	2598.77163636364	1430.1408	1641.6627	2841.45954545455	1517.1861	1827.30845454546	2669.03345454546	2575.2372	1577.136	2274.18790909091	1632.43636363636	1705.896	1978.30881818182	2650.50745454546	2033.46981818182	895.8234	2017.1331	1428.2391	1223.307	958.036090909091	994.099818181819	2443.26654545454	1021.293	1554.9372
206	143.963707038213	143.960886077591	143.967896665975	198.951	198.946	199.966	3	3	1006.98675	1325.30475	1412.043	1260.00875	977.399500000001	1166.14575	987.602000000001	747.005999999999	798.422000000001	720.384750000001	1420.188	840.686000000001	1333.6695	1223.27975	1186.59228571429	1363.054	979.258999999999	1332.4465	892.171875000001	901.901000000001	1378.364	809.058250000001	986.581750000001	1315.10225	1265.196	911.880571428571	993.845249999998	908.133750000001	848.848000000001	979.440000000001	1311.02125	1029.43225	639.696750000001	1171.247	761.106500000001	702.018000000001	485.639	847.827750000001	1107.106875	598.88675	857.535
207	144.070273953988	144.068568485281	144.071979422694	265.782	265.269	266.295	2	2	11.2233	11.2222	8.16800000000002	11.2224444444445	12.244	15.3133333333333	17.3451	40.8119999999999	576.1305	729.443	344.252999999998	798.873545454547	14.2753333333333	10.203	10.2033333333333	12.2364	12.2364	11.2236666666667	16.3248	18.3744	8.16177777777779	11.2222	11.2233	11.2166999999999	13.2639	6.12600000000001	7.14210000000002	6.12199999999999	8.16239999999998	8.16639999999998	6.1254	5.10400000000001	15.3045	10.203	6.1254	15.3045	16.3253333333333	9.18299999999999	12.244	14.2758	16.3344
208	144.977497720609	144.977497720609	144.977497720609	1069.2	1069.2	1069.2	1	1	466.139999999992	818.039999999985	483.479999999991	532.722499999989	435.539999999992	620.159999999989	441.659999999992	413.909999999992	483.479999999991	512.039999999991	741.539999999987	438.599999999992	541.61999999999	758.879999999986	564.05999999999	507.959999999991	438.599999999992	492.659999999991	426.359999999992	440.639999999992	798.659999999986	405.959999999993	446.613999999991	486.364999999992	487.559999999991	450.839999999992	458.892499999993	394.739999999993	421.259999999992	416.159999999993	472.259999999992	370.259999999993	331.499999999994	450.922499999991	496.539999999992	441.659999999992	403.919999999993	380.459999999993	678.299999999988	382.414999999992	462.965999999991
209	145.053416373962	145.048531102338	145.058302031472	112.741	110.176	113.271	6	6	10.2016666666667	12.244	12.2434285714286	19.3854285714286	21.427	32.6506666666667	27.522	53.0573333333333	29.5751666666667	14.2846666666667	11.2215714285714	25.5041666666666	12.2417142857143	22.4253333333333	20.4066666666667	19.3854285714286	28.5646666666666	11.2218333333334	13.2643333333333	18.363	17.3448571428571	17.3456666666667	8.16933333333333	14.272	15.3025	22.4473333333333	18.348	56.1628571428571	13.2643333333333	15.3042857142857	15.29	17.3456666666667	52.037	14.272	12.242	28.568	50.9714285714285	31.6022857142857	17.3456666666667	29.5882857142857	40.8066666666666
210	145.052085668401	145.048286672461	145.057533358935	57.119	55.099	58.16	4	4	295.671111111111	346.885	343.056	257.103	188.741111111111	185.822	196.7635	158.13875	166.205666666667	224.448888888889	427.48475	165.159	195.768	174.46275	172.42225	129.57175	52.039125	95.974	56.155	46.966	206.0905	139.785666666667	132.6325	229.55625	213.99	102.033333333333	85.7010000000001	157.1185	66.3162500000001	112.37875	179.564	153.05625	70.39725	166.30075	122.44	95.9035000000001	85.701	170.38175	319.33825	69.3260000000001	31.651
211	145.930906089884	145.928348602677	145.940708352507	1077.35	1072.27	1085.57	20	16	426.174000000011	1706.72615384615	1395.36	1887	1506.54	1767.97230769231	1472.88	1242.27615384615	1562.79769230769	1141.38	1444.38846153846	1402.5	1658.75	1762.56	1828.86	1722.78	912.900000000009	1773.78	1305.6	1465.82461538461	1897.61	1437.18	1421.88	1535.1	2034.39307692307	1222.98	1588.31692307692	1660.56	1175.92615384615	1361.7	1738.08	1486.14	1271.87846153846	1717.95461538461	1390.28769230769	1392.18933333333	1496.44769230769	1419.84	1350.47769230769	1241.25538461538	1327.11
212	145.933505071118	145.929124785633	145.940470523971	1091.64	1088.59	1108.98	7	6	314.159999999994	581.400000000011	425.339999999992	396.779999999993	364.139999999994	431.460000000012	476.340000000009	442.680000000009	473.280000000009	411.060000000011	381.479999999993	487.49399999999	420.239999999993	535.353333333343	519.179999999991	398.819999999993	396.406666666674	448.800000000012	451.860000000009	431.143333333341	462.060000000012	482.460000000009	471.240000000009	382.50000000001	465.120000000012	420.041999999992	428.399999999992	440.639999999992	393.47000000001	459.000000000009	419.220000000011	361.788000000009	428.400000000008	452.879999999992	479.400000000009	561.000000000008	465.120000000012	420.239999999993	484.270000000009	397.799999999993	539.580000000011
213	145.954606357591	145.940916183147	145.964686601188	1070.22	1069.16	1084.47	113	107	1432.84399999997	2081.81999999996	1579.97999999997	1463.50399999997	1462.67999999997	1500.41999999997	1545.29999999997	1486.13999999997	1610.57999999997	1821.71999999997	1721.75999999997	1551.41999999997	1600.45199999997	876.179999999984	1558.55999999997	1598.33999999997	1806.41999999997	1548.35999999997	1767.66000000002	1415.75999999997	2076.71999999996	1422.89999999997	1681.97999999997	1585.02599999997	1223.33399999998	1600.37999999997	1537.13999999997	1458.59999999997	1584.05999999997	1396.37999999998	1604.45999999997	1664.64000000001	1360.67999999998	1505.58571428569	1644.60833333331	1586.09999999997	1415.75999999997	1357.61999999998	1689.36599999997	1568.76999999997	1638.7533333333
214	145.954168879906	145.952070269297	145.962815571879	1120.265	1106.95	1125.34	18	14	962.879999999983	1233.18000000001	1232.15999999998	1435.52600000001	928.199999999983	1111.86899999998	908.820000000004	896.294000000002	1071	1112.81999999998	2188.00300000001	1087.27299999998	1233.36799999998	1153.73	1222.13699999998	1151.58	944.519999999983	1225.19999999998	954.720000000004	973.080000000004	1238.28000000001	702.779999999987	1006.74	1284.17999999998	908.912500000008	892.500000000004	999.599999999982	866.829000000003	873.119999999984	557.940000000011	2915.16035714285	1024.07999999998	987.360000000004	1303.817	769.834000000003	948.600000000004	796.620000000006	914.816000000003	2097.12000000001	881.279999999984	967.980000000004
215	145.954355969854	145.950274893486	145.963089762745	1131.49	1125.36	1138.62	20	16	810.899999999986	1099.56000000001	1125.41749999998	1157.69999999998	785.399999999986	1074.06000000001	846.501111111116	773.160000000008	971.076666666672	1116.90000000001	1918.56777777775	753.779999999987	966.959999999983	1211.76000000001	941.460000000013	1103.63999999998	798.660000000008	1069.97999999998	957.780000000007	876.180000000006	1316.82000000001	914.940000000006	668.391111111116	1002.86750000001	3549.77965517243	910.831111111094	804.779999999986	812.939999999986	783.298750000007	522.239999999991	370.259999999993	914.940000000009	889.387777777783	1246.43999999998	877.200000000006	988.380000000007	1309.78214285714	944.519999999983	1972.68000000001	731.214999999986	912.900000000006
216	145.954301956956	145.949450133854	145.963438836698	1147.25	1139.65	1154.88	22	17	1256.64583333333	1412.15272727273	1552.44	1554.22916666667	1158.72	1262.76	1172.97363636362	1110.80909090909	1219.98636363637	1291.32	2601	1079.16	1621.8	1550.39999999997	1227.06000000001	1446.52083333333	1128.12	1693.2	1091.4	1156.67999999998	1521.84	451.723999999991	838.439999999985	1434.12	1399.66636363637	1137.3	1178.1	1202.58	1037.16666666667	682.379999999988	1612.62	1085.28	1141.38	1612.62	1169.93999999998	1185.23999999998	1133.22	1191.36	2463.29999999996	1184.22	1153.62
217	145.953510665894	145.952206148249	145.962712974364	1162.05	1158.34	1167.18	9	8	1125.06	1383.80200000001	1487.59700000001	1300.50000000001	1458.6	1453.90400000001	1023.05999999998	1150.667	1148.52	1143.42000000001	2158.39400000001	1144.44000000001	1481.04000000001	1170.066	1143.42000000001	1496.34000000001	1027.126	1360.68000000001	1137.29999999998	1039.38	1475.94000000001	1146.48000000001	1104.66	1467.78000000001	1390.26000000001	1000.65800000001	1116.9	1135.26	1102.62	1102.61999999998	1423.27400000001	1071	1049.58	1443.30000000001	1062.83999999998	1149.54	1100.58	1091.4	2241.09500000001	1011.811	1066.89300000001
218	145.957275219178	145.956244182587	145.961984282558	106.107	104.048	109.168	3	3	864.677333333334	991.283111111111	900.856222222221	650.901777777778	693.736	862.1535	555.7365	544.519799999999	838.166000000001	868.1902	1817.21366666666	838.622666666667	1181.546	1190.5734	1288.5126	1091.33022222222	822.3618	1499.9787	997.7556	721.375666666667	1129.386	688.65	872.8632	1188.533	1211.00377777778	736.680666666667	851.9505	472.362888888888	946.364	781.575333333333	1208.3445	914.670899999999	580.569666666667	864.222333333333	812.096888888889	767.708444444445	622.335555555555	521.333555555555	1900.6326	526.148	776.473666666667
219	146.062560091314	146.058214246392	146.072492765504	143.846	138.761	144.894	55	55	357.350000000001	651.962571428571	497.882	453.323999999999	315.268285714286	378.526	276.923285714285	612.819666666666	1452.79644444444	1543.584	1404.63835714286	1369.1755	429.540285714286	741.124571428571	408.114285714286	287.720571428571	312.207428571428	327.511714285714	236.706285714286	347.868714285715	278.772	87.7445714285714	85.704	169.367428571428	365.262285714287	139.779142857143	64.224	612.15	249.97	284.420571428571	321.345	106.109714285714	1527.39825	968.217250000001	258.132285714286	460.148857142857	1293.607	1219.23657142857	1118.194	1312.14866666667	1414.23975
220	146.063404187403	146.060953449401	146.07280079011	92.344	80.6	99.996	44	41	213.2218	372.373	434.6478	230.720888888889	428.54	446.128444444445	381.687777777778	591.728888888889	374.4134	370.340666666667	37.7523333333334	525.471666666666	551.34	763.1844	629.134333333333	515.268333333333	296.884666666667	610.092888888889	399.167555555556	262.197111111111	182.6337	43.8471	49.9908888888889	67.3420000000001	267.298222222222	109.235111111111	69.4204444444445	415.501777777778	415.230444444445	345.855333333333	401.748666666667	306.066666666667	1178.331	954.975	425.710666666667	697.907999999999	1391.20361538462	1262.01488888889	893.281090909091	887.593333333333	399.927111111111
221	146.060314224075	146.057883517377	146.069119333162	156.106	154.019	157.131	20	20	23.4468571428571	32.6491428571428	14.284	27.5265	40.81	32.649142857143	30.58875	58.1562857142859	588.704857142859	589.725142857143	334.653714285715	453.046499999999	32.648	58.1562857142857	44.891	29.58725	63.3108571428574	67.3860000000001	54.075142857143	79.5822857142857	25.4857142857143	78.562	76.4718750000001	51.0142857142859	90.8054285714285	52.0345714285714	69.4280000000002	122.445	124.48575	22.4462857142858	104.142	26.5265	180.590571428571	220.227428571429	125.389714285715	184.687875	285.67	134.673	117.32875	294.85225	89.7851428571428
222	146.063000374036	146.061270424352	146.072386895226	60.1825	57.145	60.205	12	12	30.58	78.5656666666667	142.846666666667	124.480666666667	107.135	182.639666666667	45.915	206.107333333333	77.4114285714285	97.9519999999999	42.847	43.8671666666667	170.395666666667	174.477	175.468666666667	156.111	83.6536666666667	128.436	101.112	143.867	64.281	30.61	26.5286666666667	37.7461666666666	65.2373333333333	14.2828	21.427	214.27	85.708	99.0531666666666	89.7893333333333	85.6939999999999	328.547333333333	273.404666666666	70.4075999999999	182.639666666667	221.412333333333	122.44	31.6303333333333	200.181333333333	48.0058
223	146.062404706598	146.061000315348	146.063331281635	72.4435	72.437	72.448	4	4	70.3997142857143	242.641	192.838153846154	132.637142857143	258.132285714286	180.438857142857	465.413142857143	181.610857142857	116.263714285714	151.182	116.312571428571	252.010571428572	270.356785714286	510.948428571429	343.836285714286	273.436571428571	105.089428571429	278.538	114.272	122.434285714286	73.4898461538462	68.3591428571429	44.8925714285714	53.0548571428572	96.9271428571428	40.7942857142857	30.5957142857143	174.395571428571	77.5417142857143	114.274461538462	196.832428571429	85.698	382.446428571428	318.217714285715	95.9001428571429	212.219428571429	283.624153846154	816.905571428572	219.269285714286	234.670769230769	124.474857142857
224	146.165560190087	146.161451268552	146.173898542132	43.876	42.833	46.942	87	87	912.178	1424.3388	1428.42	1970.1993	1335.47088888889	2322.9954	1916.9558	2375.6343	64.232	86.72125	17.3437777777778	152.013111111111	2077.27527272727	2100.7977	2000.8083	1941.579	881.568	913.079	484.61875	873.3768	1061.03111111111	736.6566	438.982222222222	748.259727272728	1134.54327272727	796.880333333333	575.405333333333	1763.96422222222	1268.2329	991.6344	1182.318	731.977333333333	2114.8746	1791.6468	1208.0352	1177.46466666667	981.60075	1234.03911111111	719.726666666666	1072.414125	1490.61845454545
225	147.042948207253	147.042939590915	147.04295682359	220.3945	217.334	223.455	2	1	19.3831666666667	56.1091666666668	45.9075000000001	24.4839999999999	26.5286666666666	44.8873333333332	35.7116666666666	24.4879999999999	52.0369999999999	95.9113333333331	59.1793333333332	30.5799999999999	32.6506666666666	34.6913333333334	47.9556666666666	43.8743333333332	28.5693333333333	54.0688333333332	27.5489999999999	26.5286666666667	48.9759999999999	35.7058333333332	19.3831666666666	28.5133333333333	44.8506666666666	33.6709999999999	26.5286666666666	28.5693333333334	31.6251666666666	25.5083333333333	51.9859999999999	30.6049999999999	35.7116666666666	43.8743333333332	24.4639999999999	29.5896666666666	49.9963333333332	24.4839999999999	58.1589999999999	46.8893333333332	35.7058333333334
226	147.045821710731	147.041679059522	147.053843279791	292.8395	280.556	296.926	18	17	75.4923333333338	154.070333333332	182.639666666667	227.497166666668	23.4665714285714	234.665714285714	86.7141666666664	19.3673333333333	1188.59125	1506.258	1021.306	1593.63050000001	138.765333333334	191.822666666667	159.172	172.436333333334	18.366	141.803166666666	134.684	33.6654999999999	90.8054285714285	70.4030000000002	71.3533333333332	90.7206666666665	97.9520000000002	85.6920000000002	54.1306666666665	173.448571428571	81.6133333333331	21.427	128.562	23.4676666666667	14.2706666666666	190.771166666666	94.8754999999997	125.501	217.320857142857	29.609	101.013	170.395666666667	63.2503333333331
227	147.074970557803	147.068871917102	147.085679697436	52.038	49.98	62.229	139	106	1269.29466666667	1419.05183333333	926.047000000001	900.912285714286	678.521666666667	755.645714285715	590.773000000001	1311.985	3261.8991	3012.55216666667	3924.202	1740.571	1040.73933333333	1319.0755	1266.04	982.202	1803.61257142857	1509.53066666667	2529.27553846154	1585.87183333333	437.723	324.413	308.140666666667	503.024333333333	458.742857142857	248.920666666666	232.636	619.342333333333	719.335000000001	447.271	553.472333333333	496.658833333334	1323.37233333333	1010.96157142857	624.444	876.466333333333	1702.65816666667	1047.88233333333	4562.07885714286	1481.45485714286	773.572799999999
228	147.935717326839	147.935717326839	147.935717326839	1051.93	1051.93	1051.93	1	1	202.14	302.940000000001	255.000000000001	286.620000000001	170.34	216.240000000001	222.360000000001	188.7	144.969090909091	134.52	909.096666666668	164.366363636364	226.440000000001	274.909090909092	282.791818181819	253.980000000001	181.721818181818	237.448181818183	135.539090909091	181.56	274.380000000001	122.4	135.780909090909	205.02	223.380000000001	158.978181818182	139.74	216.240000000001	159.997272727273	162.18	186.66	175.283636363637	160.14	228.480000000001	147.768181818182	128.405454545455	142.672727272728	183.763636363637	888.647272727276	113.22	148.031818181818
229	147.933890987087	147.933890987087	147.933890987087	1065.18	1065.18	1065.18	1	1	80.5800000000016	153.000000000003	136.903333333336	148.920000000003	94.8600000000018	116.280000000002	96.9000000000019	95.8800000000019	83.6400000000016	61.2000000000012	385.560000000005	72.3185714285725	123.420000000002	157.080000000003	166.027142857145	154.020000000003	103.020000000002	118.320000000002	75.4800000000015	106.080000000002	149.163333333336	49.980000000001	69.3600000000013	114.426666666669	126.480000000002	70.3800000000014	52.9533333333344	109.318333333331	90.7800000000018	87.7200000000017	119.340000000002	108.296666666669	106.080000000002	115.448333333335	68.3400000000013	49.980000000001	59.1600000000011	79.6900000000014	405.960000000008	68.3400000000013	68.4516666666679
230	147.934672006021	147.934672006021	147.934672006021	1025.39	1025.39	1025.39	1	1	327.241666666665	476.340000000001	403.919999999998	419.46176470588	232.694117647058	368.219999999998	335.580000000001	309.238235294116	233.58	187.679999999999	1311.41388888888	243.779999999999	360.059999999998	452.120588235295	379.439999999998	413.324999999998	254.999999999999	330.289411764704	210.12	305.15588235294	454.919999999998	180.539999999999	217.385294117647	366.391176470586	372.299999999998	218.40588235294	237.797058823528	291.720000000002	229.367647058823	271.476470588236	367.41176470588	326.588235294116	292.740000000001	386.579999999998	217.259999999999	212.159999999999	194.819999999999	241.739999999999	1267.86	232.559999999999	210.12
231	147.934843712757	147.934843712757	147.934843712757	980.503	980.503	980.503	1	1	1516.81313114754	2179.41945	1854.4509	1988.1749	1317.94590163934	1804.29155	1323.8951	1296.69538333333	1149.67148333333	1057.67086666667	5308.85119672131	984.573416666666	1899.36209836065	2109.9804	2141.66819672131	2119.22098360656	1336.2	1733.3198	1047.30036666667	1500.81226666667	2062.7096	984.300000000001	1022.1402	1815.173	1849.8039	972.5365	1029.43225	1492.6989	1064.32935	1311.5271	1721.6756	1439.01181967213	1401.5029	1875.74026666667	1053.84938333333	975.374933333334	979.136	1394.52226666667	5306.45298333333	1039.8895	994.321250000001
232	148.06035342459	148.054771211292	148.070454815829	53.053	50.994	72.438	121	115	933.4525	1510.86683333333	1519.248	1495.56433333333	1128.3412	1872.514	987.553600000001	2437.37725	856.968000000001	912.058800000001	1096.715	734.688000000001	1493.32333333333	1556.77433333333	1534.58133333333	1559.83483333333	693.826666666667	970.33	620.403200000001	670.0384	1276.33275	641.684833333334	540.812	813.205666666667	1129.42133333333	767.254857142857	521.3222	1513.03075	902.995000000001	987.790500000001	1138.275625	926.462666666667	1857.7235	1687.63133333333	992.784333333333	1145.9092	1562.13033333333	1556.8252	2399.824	2029.34828571429	643.199333333333
233	148.070902592785	148.070902592785	148.070902592785	54.067	54.067	54.067	1	1	1162.99	1510.9162	1488.1798	1495.6132	1337.657	1871.2048	1113.0382	1934.2992	705.050333333333	566.211000000001	616.321600000001	713.533333333334	1493.128	1556.8252	1534.6816	1559.8858	812.185333333333	965.223	522.3424	761.8152	950.826400000001	361.2924	471.332400000001	813.258800000001	1129.052	423.466	424.403200000001	1421.1386	783.513600000001	932.538200000001	1136.5028	926.523200000001	1953.61916666667	1687.7416	580.493800000001	1041.6242	1314.0176	1706.7946	1669.0472	1597.792	340.8136
234	149.026372809159	149.026372809159	149.026372809159	750.908	750.908	750.908	1	1	106.109714285715	286.700285714283	209.158571428573	226.503428571427	105.089428571428	246.909142857141	173.44857142857	153.955285714287	327.511714285717	272.406750000001	666.806285714288	351.986250000002	223.630285714286	238.746857142855	299.99025	203.207428571426	118.353142857144	204.028571428574	297.923428571426	136.699142857144	267.314857142855	303.27942857143	302.004571428574	291.801714285712	277.542	325.47114285714	322.410285714283	97.9474285714277	288.740857142859	124.474857142856	228.544000000002	133.65742857143	146.921142857144	303.024857142859	273.436571428573	326.491428571426	305.065428571426	120.393714285715	621.266999999997	339.784875	323.430571428574
235	149.050226576683	149.045749664307	149.054703489059	844.7415	841.695	847.788	2	2	57.1367999999999	117.323	127.5375	106.1008	66.3194999999998	126.4428	51.0111111111112	93.8124	127.625000000001	169.3698	59.1716	107.0685	108.1518	107.193333333333	142.995999999999	108.1412	51.0149999999999	97.9488000000009	76.4775	52.0352999999999	110.376	72.4413000000006	104.1216	90.7533	95.9082000000008	90.8511999999997	74.5183999999998	66.3194999999998	87.6942	70.3938	96.9285000000008	70.3938	59.2115555555555	125.496900000001	105.0806	131.6187	89.7336	67.3397999999998	73.4184	121.4157	130.5216
236	149.953623219903	149.951994614265	149.962663323216	43.87	42.844	44.896	14	14	53.0548571428571	96.92375	38.7695	40.815	47.9534285714286	70.39725	90.80225	66.3185714285715	569.993666666667	681.582666666667	464.21375	207.11075	48.972	102.025	38.7695	36.7302857142857	48.9737142857143	36.7302857142857	34.6897142857143	57.136	24.486	8.16228571428572	25.525	19.3854285714286	23.468625	12.2434285714286	20.405	49.998375	21.42525	24.486	15.315	10.21	79.5711428571428	61.2171428571429	18.3651428571429	38.7695	102.0375	65.408	142.94	82.6402500000001	36.7302857142857
237	150.057869737413	150.056093436674	150.067563703948	87.742	83.655	88.774	27	27	179.578666666666	312.222	416.522666666667	533.576222222222	387.98	416.262	335.653111111111	729.5145	393.591333333333	354.02675	198.965	411.16075	462.17325	579.501999999999	470.373666666666	417.28225	198.973125	211.347	95.9740000000001	202.0095	189.761333333333	78.5143333333333	82.638	164.273666666667	179.559111111111	76.5666666666666	42.882	288.754333333334	105.098625	183.66	160.174888888889	143.961	920.941999999999	380.55325	111.289	145.913625	445.837111111111	510.111111111111	178.4125	361.198	206.0905
238	151.035154826605	151.034306974493	151.044227069357	45.898	43.859	45.921	13	13	228.544	385.6545	399.987	348.9255	304.045142857143	429.52525	318.318	374.477625	263.233714285714	296.903142857143	311.17625	289.751	351.98625	356.329	396.925875	417.004714285714	294.862571428572	285.67	212.219428571429	244.868571428572	380.566571428572	250.990285714286	262.397	447.14325	344.8445	250.990285714286	265.265	395.857	320.3585	283.6295	385.938	280.814285714286	459.128571428572	454.066875	233.645428571429	282.60925	394.83675	407.67825	399.211	430.59825	200.996285714286
239	151.949055128995	151.948505457592	151.949604800397	43.873	43.87	43.876	2	2	41.8336666666667	77.5453333333333	92.8382	75.4948	55.098	112.236666666667	62.2403333333333	52.0285	317.323666666667	385.686	243.8278	105.094333333333	83.6564	84.7762	90.7948333333334	92.8503333333333	61.21	60.1996666666667	44.8946666666667	55.098	80.6115999999999	53.0486666666667	36.7704	93.8706666666667	77.5453333333333	48.976	47.9588	75.4948	77.5453333333333	53.0573333333333	76.605	34.7196666666667	97.936	89.7746666666667	53.0486666666667	81.6266666666667	77.5352	85.8816	105.2042	94.8786	40.8133333333333
240	153.998822530111	153.998822530111	153.998822530111	67.342	67.342	67.342	1	1	86.7242857142858	66.3185714285714	148.961714285714	243.83975	64.278	139.6715	80.6702857142857	52.0345714285714	13.2525714285714	12.2434285714286	43.8661428571428	9.18128571428572	67.3388571428572	73.458	66.31625	84.7548571428573	11.2231428571429	21.423	10.1942857142857	11.2231428571429	334.653714285714	493.818285714286	653.98025	507.010999999999	158.144285714286	202.016571428572	151.9055	41.8317142857143	35.71	72.4402857142857	138.758857142857	89.7851428571428	17.3448571428572	37.7188571428571	60.1968571428572	38.7708571428571	15.3042857142857	29.5882857142857	34.663	26.546	13.2637142857143
241	153.999138175667	153.999138175667	153.999138175667	59.18	59.18	59.18	1	1	11.2126666666667	77.5453333333333	77.5453333333333	135.698	46.9353333333333	73.4605714285715	40.8133333333333	22.4473333333333	8.15333333333334	11.2236666666667	28.5646666666666	11.2218333333333	51.0166666666667	49.994	39.7911428571429	64.281	7.14116666666667	12.232	9.192	4.08133333333333	161.212666666667	565.172333333334	602.988857142857	377.461666666666	114.165333333333	148.968666666667	162.225428571429	23.4638333333333	21.427	32.6773333333333	74.4843333333333	62.2301666666666	9.183	16.3226666666667	58.159	24.488	10.2016666666667	10.2016666666667	17.3448571428572	22.4462857142857	17.3626666666667
242	154.969022692463	154.965269819512	154.979212141715	1071.28	1071.12	1083.55	138	129	751.771428571414	1239.29999999998	1147.49999999998	1231.62750000001	915.960000000006	1192.37999999998	843.539999999985	826.191249999984	945.539999999983	949.619999999983	1476.96000000001	811.919999999986	1079.64999999998	1571.82	1370.88000000001	1131.18000000002	796.619999999986	1221.96000000001	854.760000000009	813.057142857127	1359.66000000001	873.119999999984	1383.00333333333	1031.81285714284	1176.05999999998	884.340000000009	914.018750000008	793.560000000011	1018.97999999998	835.379999999985	1076.09999999998	862.919999999985	848.658749999984	1013.88000000001	1127.11454545453	1071.95454545455	1041.42	726.24000000001	1433.06428571426	862.268571428581	911.879999999984
243	154.96938265287	154.965549397019	154.976640150282	1095.73	1087.64	1106.98	13	13	239.699999999996	275.399999999995	325.91166666666	309.059999999994	211.139999999996	297.304999999994	214.199999999996	242.134999999995	236.639999999996	230.519999999996	382.499999999993	232.939999999996	295.799999999995	303.959999999995	316.199999999994	289.679999999995	232.559999999996	326.399999999994	240.326666666663	218.636666666662	291.719999999995	245.199999999995	240.719999999996	320.803333333327	325.91166666666	226.439999999996	252.351666666662	227.459999999996	247.243333333329	210.119999999996	393.720000000004	151.979999999997	225.419999999996	297.839999999995	224.399999999996	236.639999999996	201.959999999996	224.399999999996	365.159999999993	227.459999999996	262.791428571424
244	155.001529265173	155.000879660832	155.002178869515	1077.375	1075.34	1079.41	2	2	1172.61833333334	1834.90631578948	1755.42000000001	1738.08000000001	1287.94111111112	1598.94269230769	1322.60210526315	1324.98000000001	1351.17684210527	1402.50000000001	1895.17166666668	1262.42722222223	1687.08000000001	1786.01999999999	1693.20000000001	1652.40000000001	1248.13944444445	1669.74000000001	1309.67999999999	1264.80000000001	1599.06000000001	1263.78000000001	1424.94000000001	1970.64	1664.64000000001	1266.50944444445	1327.74277777779	1267.86000000001	1295.08500000001	1338.24000000001	1741.14000000001	1226.04000000001	1315.45842105264	1665.54666666668	1353.21789473685	1300.1505263158	1295.08500000001	1221.96000000001	2022.68315789472	1312.43444444445	1303.56000000001
245	155.031354849196	155.031354849196	155.031354849196	207.131	207.131	207.131	1	1	98.9787999999995	145.8886	144.8684	157.1108	85.7136000000001	145.8886	79.5756	87.7544000000001	125.4846	126.5048	276.4742	123.4442	150.1752	142.855999999999	127.55	160.1714	94.8972000000001	158.131	120.4072	109.182799999999	299.9388	159.182399999999	162.2118	278.8422	240.7672	131.6316	151.0192	108.2684	155.0704	113.2644	223.4676	159.1512	133.6462	157.1416	130.6112	152.0098	146.9088	95.8988	243.8756	136.7336	132.626
246	155.069949893501	155.068402761914	155.079658819705	292.828	285.669	296.915	21	15	14.284	29.5882857142857	38.7708571428571	28.5704999999998	22.4454999999999	38.7694999999999	22.4462857142857	41.7965714285712	1430.44057142857	1789.957	1499.82	1784.41725000001	37.7492499999999	30.6085714285714	28.568	21.4252499999999	52.0345714285714	68.3567499999998	92.846	89.7851428571428	17.3448571428571	23.4665714285714	15.2935714285714	29.5634285714284	23.4657499999999	17.3424285714286	16.3382857142858	27.5477142857143	17.3448571428571	14.284	22.4462857142857	15.3042857142857	24.4662857142858	17.3448571428571	21.426	19.3854285714286	18.3651428571428	36.756	12.2434285714286	27.5477142857143	13.2637142857143
247	157.011139638936	157.00879471066	157.01457254161	58.136	57.134	60.212	3	3	172.307571428571	209.15125	268.32575	270.36625	250.990285714286	302.216	239.767142857143	256.08275	160.050285714286	180.590571428571	172.42225	217.1535	161.1995	260.16375	231.59675	195.894857142857	48.9737142857143	110.190857142857	53.092	62.2374285714285	219.380625	679.468	397.8975	255.0625	139.585875	257.112	171.423	249.96125	131.616857142857	168.488571428572	187.726	144.921142857143	326.491428571428	287.720571428572	140.799428571429	181.6045	142.835	335.66225	233.665875	175.483	127.625
248	157.01161662015	157.01161662015	157.01161662015	92.843	92.843	92.843	1	1	110.189454545455	171.444	201.0385	180.632714285714	173.492727272727	213.294	141.786318181818	303.024857142857	530.281818181818	659.096181818182	325.471142857143	449.940272727273	157.168	180.588272727273	180.54	158.181190476191	129.609272727273	160.182818181818	134.712	153	177.48	271.332090909091	196.905952380952	213.239714285714	172.426090909091	158.184545454546	191.811272727273	221.453666666667	121.412454545455	134.676	181.568090909091	137.736818181818	337.710272727273	197.016238095238	119.403818181818	130.596571428571	356.162809523809	249.007809523809	187.68	336.78	137.7
249	157.975172306177	157.971653101909	157.985720526463	88.7555	84.675	89.782	90	89	289.751	907.113375	847.430000000001	1050.94333333333	541.13	1156.66711111111	675.460666666666	665.184888888888	329.321571428571	403.048125	701.956571428571	421.0535	779.389142857143	870.303714285716	732.539500000001	708.078285714285	748.843111111111	723.888999999999	446.8695	783.530666666667	858.030250000001	722.395999999999	642.757500000001	905.981999999999	842.703555555554	686.037333333334	614.190499999999	785.554	557.041333333333	541.771714285715	707.033250000001	567.278857142857	505.065	848.917333333334	512.542	456.05175	368.271571428572	368.323142857143	514.8475	516.264571428572	714.209999999999
250	158.960018813071	158.956358021254	158.970837097354	1078.39	1072.27	1086.6	147	126	9717.55225806448	12116.0469230769	11493.36	5486.5799999999	9440.12399999997	12427.66	9870.60064516132	4640.95000000003	9107.21677419358	9600.23999999997	10283.8312903225	7997.82000000001	11980.0132142857	13526.8427777778	11371.98	6017.99999999989	9632.86548387093	14014.3347368421	8383.38000000006	9477.77645161294	12503.1666666667	5040.83999999999	9158.415483871	5051.04000000005	11679	8641.20299999997	8253.84	9638.06866666664	8878.59225806448	9265.67999999998	13078.0222857143	9313.94074074073	8797.8888	6000.04888888892	7873.38000000001	7468.86523809518	8590.49814814813	10401.96	4601.23727272728	8774.48645161287	8587.38000000004
251	158.963378256826	158.96239827474	158.964690322176	1063.09	1062.07	1063.13	6	6	230.268888888891	310.41777777778	264.180000000002	280.500000000002	200.940000000001	268.260000000002	173.400000000001	212.947777777779	236.640000000002	227.460000000002	172.380000000001	209.891111111113	316.200000000003	277.440000000002	307.020000000002	289.995555555557	223.380000000002	273.695000000002	209.100000000001	196.860000000001	325.734444444446	232.560000000002	208.080000000001	284.890000000002	295.800000000002	205.020000000001	181.782500000002	221.581111111112	205.020000000001	199.116666666668	301.920000000002	189.926666666668	220.320000000002	262.397000000001	218.517777777779	218.280000000002	237.660000000002	182.77888888889	190.740000000001	171.360000000002	216.475555555557
252	158.961300590531	158.961023798632	158.961789928499	1116.15	1115.13	1122.27	5	4	880.260000000012	1159.32142857144	964.919999999983	1064.87999999998	804.780000000011	1093.44000000002	847.620000000012	853.740000000012	822.120000000011	759.900000000011	894.539999999984	738.48000000001	1082.22000000002	1035.30000000001	1018.98000000001	1046.51999999998	842.520000000012	1160.34285714287	722.150000000009	851.700000000012	1041.42000000001	726.24000000001	746.64000000001	1142.83714285716	1078.62857142859	753.779999999987	744.599999999987	890.459999999984	730.32000000001	865.980000000012	1098.54000000002	872.100000000012	822.25000000001	1115.87999999998	740.52000000001	802.740000000011	730.32000000001	826.335714285699	945.540000000013	706.86000000001	713.97857142858
253	158.961758403659	158.961270402304	158.971636202242	1107.495	1103.94	1109.02	4	4	1558.21555555556	1881.90000000001	1850.2533333333	1893.13999999996	1480.01999999997	1924.74000000001	1439.22000000001	1448.40000000001	1330.50777777779	1404.53999999997	1622.81999999997	1297.43999999998	1906.41444444446	1818.66000000001	1915.55999999997	1895.18222222219	1411.17555555556	1856.40000000001	1261.07222222223	1434.12000000001	1819.68000000001	1315.80000000001	1301.52000000001	1931.94222222223	1844.18888888886	1363.73999999998	1380.5422222222	1558.55999999997	1331.10000000001	1479.00000000001	1883.95000000001	1501.43999999997	1403.00666666667	1940.03999999997	1157.70000000001	1355.58000000001	1382.09999999998	1416.28111111108	1626.90000000001	1333.13999999998	1297.83222222223
254	158.961295371832	158.960891474655	158.962655716583	1163.12	1153.94	1169.24	5	4	441.660000000006	557.158571428562	537.271428571435	559.980000000008	401.880000000006	696.492500000006	407.999999999993	430.440000000006	321.299999999994	350.880000000005	469.857142857149	328.440000000005	558.960000000008	524.279999999991	454.282857142864	554.880000000008	413.678571428577	615.060000000009	310.079999999994	379.439999999993	581.39999999999	317.220000000004	340.679999999994	555.900000000008	564.060000000008	355.481428571434	322.771428571433	386.100000000005	327.420000000005	401.879999999993	570.978571428579	419.220000000006	422.871428571434	704.820000000005	366.179999999993	348.839999999994	331.500000000005	383.520000000005	503.564285714276	329.921428571433	292.329999999995
255	159.074061673825	159.072927996546	159.08308757489	54.07	52.02	54.084	4	4	155.0704	171.3936	298.2488	333.5945	194.8582	299.2702	197.9188	205.0602	21.4284	26.5252	34.6936	30.576	401.617333333333	412.147333333334	424.458666666667	558.0494	163.264	168.531	94.8786	168.531	58.1495	34.6936	15.303	29.5916	104.957	30.606	29.5848333333333	107.135	53.0504000000001	77.6264000000001	69.3713333333333	66.3260000000001	139.7674	72.4484000000001	54.0812	38.7676000000001	115.297666666667	99.9926666666667	278.5055	109.033	25.505
256	159.965768642526	159.965768642526	159.965768642526	1114.12	1114.12	1114.12	1	1	177.638181818182	233.788181818182	261.352727272728	194.82	182.58	255.227272727273	150.96	171.36	170.34	162.18	225.420000000001	156.06	221.537272727273	216.240000000001	249.900000000001	238.892727272728	187.68	263.394545454546	156.199090909091	150.96	230.520000000001	138.843636363637	158.1	276.42	241.5425	147.9	141.78	192.608181818182	142.8	192.78	234.809090909091	183.6	157.22	256.020000000001	155.04	156.06	150.96	167.28	223.380000000001	129.54	160.282727272728
257	159.966399097443	159.964030953341	159.967684659091	1078.47	1072.31	1098.89	33	20	1057.3294117647	1460.51437499999	1482.05999999999	921.059999999984	976.139999999995	1527.87562499999	1044.099375	997.150624999996	1020.625	1103.63999999999	1108.35882352941	972.518823529408	927.068000000003	931.260000000001	1517.75999999999	1519.65588235293	1060.8	1522.85999999999	1042.44	1016.5425	1457.57999999999	1024.08	1043.46	1038.36	1574.87999999999	1009.8	1034.87647058823	1110.78000000001	1017.52647058823	978.179999999996	1054.68	1075.07999999999	1049.2025	1893.52692307692	1002.66	1056.346875	985.888235294112	1041.42	1041.0375	1008.34117647058	974.522499999997
258	159.967148913328	159.966525056936	159.971159793871	87.24	84.675	88.768	4	4	168.361875	460.13275	428.88	465.250285714286	247.082	530.53	276.497428571429	316.288571428571	213.0755	180.58425	356.079714285715	196.90825	385.6545	423.40375	388.728857142857	346.885	329.581125	322.636	246.061	408.1	395.870857142857	380.55325	330.572571428572	412.195428571429	415.24175	361.434	353.018857142857	336.694285714286	265.2975	286.700285714286	354.039142857143	279.793142857143	237.893	375.452	249.124	225.502875	227.523714285714	186.66	235.5045	258.132285714286	344.8445
259	160.07555981616	160.068032327363	160.085772491308	271.396	264.214	273.454	51	48	88.7617499999998	159.159	122.506666666667	273.426999999999	880.403833333339	1051.63	819.289428571428	2044.58100000001	2295.37499999999	10927.35	8376.25686666669	13690.9928076923	289.538	448.909999999999	300.973749999999	240.779000000001	1640.3755	1978.26474999999	1626.27850000001	1995.60899999999	278.551	170.395666666667	101.017125	134.6895	201.112374999999	130.688	81.6200000000003	265.113333333334	481.558000000002	232.959000000001	229.584375	128.56725	1421.07733333333	802.964857142857	306.3	519.307250000002	1202.7765	715.175777777779	395.856999999999	766.538666666665	1000.58000000001
260	160.076443481445	160.073788615635	160.08561746398	366.292	360.165	370.386	13	12	8.16228571428571	19.3854285714286	16.3222857142856	20.4057142857143	15.3042857142857	18.3651428571428	13.2637142857144	60.1884285714287	834.564500000004	1013.10825	543.793249999998	1213.820375	13.2637142857143	25.5071428571428	14.284	14.284	43.8722857142857	38.7708571428571	44.8925714285714	31.6288571428571	23.4665714285714	12.2331428571428	9.18257142857142	17.3448571428571	16.3177142857143	7.142	7.142	13.2618571428572	18.365142857143	23.4665714285714	17.3424285714286	8.16114285714288	49.994	44.8925714285714	9.18257142857142	17.3497142857142	42.852	15.3174999999999	20.422857142857	36.7302857142857	44.8925714285714
261	160.074449064159	160.071410393543	160.083997415419	257.107	255.032	258.122	8	8	39.791142857143	82.6431428571431	65.2982857142859	91.8225000000001	76.5187500000001	61.2225000000001	43.8722857142857	188.752857142857	2471.1666	2760.7965	723.382571428571	3484.27571428571	68.3591428571428	81.6228571428574	42.8505	59.1765714285716	166.306571428572	158.13875	83.6517142857145	125.495142857143	72.4402857142857	57.1360000000002	44.8925714285716	71.4699999999999	78.5620000000003	63.2555	34.6897142857143	80.6025714285717	39.7911428571428	39.7911428571428	51.0142857142859	46.8682500000001	90.8054285714289	71.42	36.7302857142858	45.9128571428571	85.7010000000001	60.1968571428571	10.2114285714286	55.0954285714285	55.0954285714288
262	160.076418292293	160.073447892241	160.084153633893	526.47	520.315	534.632	9	5	7.14209999999998	13.2639	10.2089999999999	6.12479999999998	7.14209999999998	12.2472	6.1182	17.3451	539.738699999999	823.9176	25.5083333333333	921.285750000004	13.2643333333333	10.197	13.2639	9.18299999999999	37.7474	15.3133333333333	37.7289	41.8527999999999	9.1773	12.2436	11.2233000000001	17.3451000000002	10.2090000000001	11.2233000000001	9.1818	7.14210000000006	4.0808	10.202	11.2233000000001	7.14209999999998	10.202	13.2628888888889	6.12539999999997	12.2436	10.208	8.16239999999998	7.1414	5.10149999999999	11.2297777777778
263	160.076237842612	160.07478139389	160.08289194724	393.319	386.693	396.895	6	4	12.2339999999999	13.2648749999999	12.243	11.22275	11.22275	12.234	6.126	16.3119999999999	373.411500000002	343.018666666666	246.030875000001	386.722124999998	16.324	13.26325	7.14174999999998	8.16299999999995	18.3644999999999	16.312	7.14174999999998	17.34425	10.2025	13.26325	9.18224999999997	11.22275	7.14174999999998	7.14174999999998	6.12149999999998	10.2025	6.126	8.15699999999998	10.20375	12.2430000000001	17.34425	18.3645000000001	7.14174999999998	14.2939999999999	19.3847499999999	14.28525	3.06112499999998	16.324	24.4859999999999
264	160.077964095231	160.07733569502	160.084092914486	121.388	119.37	121.421	3	3	30.6085714285714	80.5348571428571	77.5417142857142	105.089428571429	145.002285714286	147.941428571429	126.515428571429	192.834	132.637142857143	191.813714285715	65.2982857142858	174.468857142857	113.156571428571	155.213714285714	151.129142857143	111.211142857143	159.142285714286	159.164571428572	113.251714285714	153.021428571428	63.2577142857144	27.5284285714286	19.3854285714286	25.4857142857143	79.5154285714285	51.0071428571428	43.8722857142857	203.885714285714	119.373428571429	113.251714285714	124.387714285714	67.3860000000001	599.508	318.329142857143	126.515428571429	211.199142857143	441.783714285714	332.892571428571	218.341142857143	324.178285714286	177.529714285714
265	160.076005205928	160.073249456337	160.085978000244	236.696	233.641	237.75	55	55	511.163142857143	789.701142857142	565.264666666665	791.649333333335	465.835333333332	709.131666666665	419.357000000001	1057.99925	619.241166666665	962.174333333336	428.540000000001	853.879500000001	1317.25033333333	1065.17828571429	1321.22375	1271.22742857143	1678.99885714286	1065.02914285715	813.167714285714	1579.5405	1463.08971428571	1677.291	1642.52957142857	2336.45428571428	1352.825	1291.62742857143	1073.45828571429	1507.093875	959.068571428571	1019.625	1291.7065	1074.553	2270.704	1814.068	1120.326	1248.82971428571	1709.99885714286	1678.135	1133.53742857143	1764.074	1172.30828571429
266	160.085962173419	160.085867184645	160.08632772167	273.419	273.403	273.431	3	3	88.7690000000002	159.164571428571	119.373428571429	272.416285714286	881.526857142857	1056.735	822.350285714285	2050.70249999999	4105.62971428571	4942.59214285716	1826.81600000001	5261.61342857143	288.498285714284	446.906000000001	298.943714285714	238.758000000001	1640.26057142858	1952.82685714286	1335.554	1995.67885714286	277.517714285714	142.84	87.7486666666669	135.698	199.095	129.685142857143	79.5711428571431	260.973714285715	479.534285714285	231.961571428572	228.544	128.556	1397.184	807.046	266.481	437.702571428571	1210.05885714286	713.179714285714	349.958	653.926833333337	822.173333333339
267	161.058097506326	161.05528846542	161.067941924022	207.114	204.058	208.14	13	13	17.3448571428571	43.8722857142857	35.705	33.6694285714286	23.4501428571429	34.6897142857143	23.4632857142857	31.6288571428571	315.268285714286	295.069	128.556	143.860285714286	29.6186666666667	35.71	28.568	32.6491428571428	45.9128571428571	34.6856666666667	23.4665714285714	45.9128571428571	33.6694285714286	29.5882857142857	33.6476249999999	44.9239999999999	32.6491428571428	23.4665714285714	22.4462857142857	22.462	20.4028571428571	26.5274285714286	26.5274285714286	18.3651428571428	28.568	26.5274285714286	17.3448571428571	12.2417142857143	25.5041666666667	16.3226666666667	7.142	17.3448571428571	9.18257142857142
268	161.081261346596	161.077120069834	161.090074975084	269.367	256.087	272.423	21	20	16.3240000000001	32.6480000000001	29.609	38.7694999999999	126.5265	130.688	90.8022500000004	277.507999999999	1616.2245	1849.86433333334	1450.34399999999	2153.67235714286	44.8635000000002	65.2960000000003	58.1542500000002	44.8946666666666	217.180125	255.062500000001	206.090500000001	252.187	48.9719999999999	26.5265000000001	27.5467499999999	39.7897500000002	25.525	34.7097500000001	23.4657499999999	45.9112499999999	52.0327500000002	34.714	31.6471250000001	17.3442500000001	148.045	103.04525	45.9787499999999	66.3162499999998	161.1995	104.07825	58.1542499999998	102.986333333333	151.108
269	161.094482454272	161.093338382508	161.095723594677	384.63	381.609	384.737	7	7	45.8775	87.7414999999998	101.9625	129.667	67.3364999999998	116.3085	67.3364999999998	152.017250000001	83.6582222222219	106.041	43.8707499999999	112.2275	71.4262500000001	103.04525	73.4580000000003	43.8707499999999	73.4160000000002	113.24775	60.239	116.318	146.916	196.902888888889	160.179250000001	179.696	90.8022500000004	97.9440000000004	78.5742222222224	125.506124999999	45.9112499999999	71.4155555555557	88.7617500000004	79.5794999999998	96.8683333333336	68.3567500000003	60.1947499999998	45.9112499999999	66.3243749999996	87.7415000000004	23.4485	68.3623333333333	15.305625
270	161.953795536229	161.953795536229	161.953795536229	297.912	297.912	297.912	1	1	14.2835000000001	16.3239999999998	23.4657499999998	16.3240000000001	9.18225000000004	19.3847500000001	6.12149999999994	10.2024999999999	24.4860000000001	17.3442500000001	54.0864999999999	23.4657499999998	18.3645000000001	17.36975	8.16200000000003	15.3037500000001	21.4252499999998	22.4454999999998	40.8099999999996	10.2024999999999	17.3442500000001	14.2834999999999	19.3847499999998	19.3847499999998	22.4455000000001	25.5062499999998	20.3799999999998	6.12150000000003	22.4124999999999	7.14175000000003	19.3847499999998	10.2024999999999	8.16199999999992	13.2632500000001	17.3442499999998	35.7174999999999	43.8814999999999	8.17399999999998	63.2554999999994	49.9922500000002	80.5010000000004
271	162.043326604934	162.039368230646	162.051251493902	187.722	183.652	188.771	13	13	248.961333333334	658.061249999998	570.339714285714	705.955333333334	33.6694285714286	679.542000000002	385.623000000001	1040.69142857143	248.949714285714	274.424833333334	86.7283333333331	234.868333333334	370.363714285714	480.577000000001	547.829500000001	400.991000000001	24.508	860.100857142857	376.441500000001	609.139000000001	89.7851428571428	38.7708571428571	40.8466666666667	41.8336666666668	108.137666666667	38.7663333333334	31.6303333333334	787.660571428571	197.912333333334	34.6913333333334	232.636000000001	129.709333333333	1378.213	880.909714285714	213.249666666667	294.876333333334	621.266999999999	1008.04228571429	204.066666666667	597.887428571428	75.5046666666669
272	162.053522481031	162.053172323784	162.053872638279	256.0755	255.089	257.062	2	2	17.3428333333334	32.6506666666667	19.3854285714286	39.791142857143	27.5438571428572	45.9128571428573	29.5882857142857	69.3713333333331	114.277333333333	103.048857142857	56.1157142857143	136.718285714286	46.9331428571428	55.0877142857144	63.2577142857143	31.6288571428573	127.541666666667	37.7505714285714	35.7116666666666	82.6335000000001	124.474857142858	90.8096666666664	66.3216666666668	93.9626666666669	84.6837142857146	49.994	29.5896666666666	125.495142857143	64.278	31.6303333333334	81.6133333333338	67.2822857142857	117.319166666667	98.9561666666664	40.8133333333334	56.1091666666668	93.866285714286	69.3794285714288	35.7100000000001	85.704	48.9668571428573
273	162.054064575195	162.054064575195	162.054064575195	161.195	161.195	161.195	1	1	9.18257142857142	18.3651428571428	5.10071428571428	20.4028571428571	16.3245714285714	14.2835	13.2637142857143	27.5670000000001	22.4462857142857	18.3651428571428	9.18257142857142	18.35325	24.4868571428571	19.3704999999999	17.3448571428571	12.2434285714286	53.0548571428571	25.5285714285714	20.405	38.7111428571429	31.6288571428571	66.3185714285714	37.7505714285714	40.7771428571428	35.7408333333334	30.6085714285714	16.3386666666667	33.6694285714286	16.3245714285714	13.26325	29.6131428571428	22.4462857142857	71.48	21.412125	17.3448571428571	25.4642857142857	20.4057142857143	44.8925714285714	16.3245714285714	28.544	17.3448571428571
274	162.072780103288	162.072779773109	162.072780433468	58.145	58.143	58.147	2	2	49.9653	88.7661	65.3312	87.7458	79.5834	129.6543	49.9947	188.7555	354.8556	639.7281	355.0296	392.5845	142.842	161.2074	158.1465	126.5172	39.7878	29.5887	28.5852	35.728	119.3751	64.2852	63.2586	114.296	171.2088	71.421	40.812	396.8967	137.7405	158.317	199.9788	143.8482	348.9426	283.6156	133.6593	188.7555	205.0803	437.7087	289.7652	296.9073	57.1704
275	163.067244585823	163.06271040098	163.069247730276	58.159	56.095	58.16	3	3	142.74	186.70575	129.558142857143	129.57175	101.008285714286	90.869	88.7648571428571	89.782	114.176	168.347142857143	267.3055	107.0475	71.4175	86.7242857142857	82.6431428571428	71.42	37.7505714285714	45.9128571428572	20.42	27.5477142857143	128.556	54.0751428571428	35.70875	95.9035	118.1895	44.8925714285714	30.6085714285714	115.292285714286	32.6491428571428	59.2373333333333	91.8128571428571	76.5428571428571	72.4402857142857	67.3388571428572	51.0142857142857	37.74925	44.8925714285714	132.637142857143	164.266	62.23525	14.294
276	163.074320956366	163.07179479561	163.084023275089	196.877	193.85	197.949	21	21	18.3651428571429	19.3854285714286	17.3594285714286	27.5477142857143	13.2748571428571	24.4868571428571	17.3424285714285	51.0571428571428	3310.54514285714	3668.94742857143	2653.88700000001	2230.885	21.426	31.6288571428573	27.5708571428571	15.3042857142857	220.227428571429	125.495142857143	204.905142857143	252.222285714287	29.5882857142857	28.546	17.3448571428571	26.5274285714286	19.3827142857143	22.4651428571428	16.3382857142857	44.8925714285714	10.2014285714286	19.3691428571428	27.5477142857143	16.336	72.440285714286	25.5071428571428	14.284	45.9064285714287	28.568	54.0751428571428	36.7302857142857	44.8925714285714	22.4462857142857
277	163.076430066214	163.07336735652	163.078628404204	209.171	209.16	211.195	4	4	13.2637142857143	12.2434285714286	18.3651428571428	26.5274285714287	11.2231428571429	18.3651428571429	17.3448571428572	22.4462857142858	227.523714285714	294.089142857144	84.6837142857146	99.9880000000003	15.315	15.3021428571428	19.3854285714286	14.284	22.4431428571429	12.2434285714286	9.18257142857146	17.3448571428571	12.2434285714286	12.2537142857143	14.284	16.3382857142858	12.2434285714286	10.2028571428571	16.3245714285715	18.3805714285714	6.11657142857145	17.3302857142857	10.2028571428571	15.3042857142857	20.4057142857143	16.3245714285715	9.18257142857142	9.19028571428571	7.148	21.426	24.4868571428572	8.16228571428574	11.2137142857143
278	163.076243001079	163.075545654297	163.07694034786	228.551	228.545	228.557	2	2	12.2434285714286	23.4665714285714	16.326	24.4834285714285	26.5682857142857	28.588	20.4057142857143	34.714	173.302857142858	331.592857142857	145.900857142857	121.414	21.426	19.3990000000001	21.444	22.4462857142857	22.4462857142857	23.4665714285714	23.4665714285714	18.3497142857143	19.38475	29.5882857142857	17.3181428571429	18.3651428571428	17.3448571428571	21.444	11.2231428571429	25.50625	8.16228571428571	19.38	19.4017142857143	13.2637142857143	30.6085714285715	23.4665714285714	18.3651428571428	21.426	22.4462857142857	17.3594285714286	37.7505714285714	21.426	19.3854285714286
279	163.110486932703	163.109481962601	163.111679126851	384.63	384.624	384.681	3	3	27.5265	54.0732499999999	82.5929999999997	79.6380000000001	52.0327499999999	49.9922499999999	47.9517499999999	80.5997500000003	38.7694999999999	39.7653749999999	52.0327499999999	37.7492499999999	44.8965000000001	58.1542499999998	46.9315000000002	35.7087499999999	43.8438749999999	46.9314999999999	55.134	65.2959999999998	98.9642499999997	133.65275	103.04525	99.0370000000001	76.5187500000003	62.2352500000003	63.2710000000003	74.4873749999996	24.4859999999999	30.6075000000001	58.1542500000002	52.0327499999999	77.4915000000004	38.7695000000002	34.6884999999999	34.6884999999999	37.7538749999998	76.5187500000003	27.5265	30.6074999999999	17.346375
280	163.987730842541	163.982323964437	163.993137720645	159.169	159.161	159.177	2	2	95.9068571428571	127.535714285714	112.231428571429	86.7242857142857	44.8925714285716	53.0548571428571	37.7505714285714	101.093142857143	334.653714285714	369.291714285715	45.9128571428573	332.333714285714	56.1157142857143	84.6125714285714	75.5011428571428	49.994	29.5882857142857	29.6090000000001	26.5274285714286	42.816	52.0345714285714	28.568	27.5477142857143	33.6411428571428	44.9302857142857	29.5882857142857	20.4228571428571	164.243	56.1157142857145	35.71	63.3019999999999	39.791142857143	272.607	181.458285714286	31.6288571428571	65.2434285714285	167.326857142858	188.752857142858	38.7708571428571	101.008285714286	69.3697142857142
281	164.017307021077	164.014012688918	164.020601353237	252.5015	249.965	255.038	2	2	34.6897142857144	36.7320000000001	32.6491428571428	30.6085714285714	16.3245714285715	27.5438571428571	22.4431428571429	18.3651428571428	20.4033333333334	17.3448571428571	28.5680000000001	19.3854285714286	27.5477142857143	34.6897142857144	36.7302857142858	28.568	22.4462857142857	34.6897142857143	51.9908571428573	69.3713333333334	30.6085714285714	17.3456666666667	29.5882857142857	28.5680000000001	54.0751428571428	26.5274285714287	18.3651428571428	59.1682857142854	61.1914285714287	27.5489999999999	46.9276666666665	12.2434285714286	48.9679999999998	45.9128571428571	32.6506666666667	26.5237142857144	79.5822857142853	41.9019999999998	62.2374285714285	57.1280000000002	48.9737142857145
282	164.079623432279	164.077121788347	164.08108663064	194.888	194.864	196.911	5	5	6.12200000000001	8.16133333333335	5.10499999999999	8.16133333333331	5.10583333333332	6.12099999999998	2.04033333333333	10.216	492.3148	496.821166666665	327.526999999999	282.586166666666	7.14233333333332	13.2643333333334	5.10666666666665	6.12199999999999	25.4833333333333	16.3226666666666	20.3866666666666	38.7676	5.10166666666665	8.15360000000001	5.10166666666665	9.18149999999997	5.10083333333334	3.06099999999999	3.06349999999999	2.0404	6.12099999999998	7.13533333333332	4.0816	4.08466666666665	16.3232	8.16320000000001	2.04066666666666	7.14116666666668	8.16133333333331	13.2621666666666	7.14233333333332	8.16266666666665	4.07733333333332
283	165.021985270182	165.021985270182	165.021985270182	255.038	255.038	255.038	1	1	5.10166666666665	10.2016666666666	11.2218333333333	13.2643333333333	10.2016666666666	9.18299999999998	6.12200000000001	9.18300000000002	7.14233333333332	10.2033333333333	5.10166666666668	3.06100000000001	9.18300000000002	15.3025	9.18149999999997	11.2236666666666	3.06099999999999	8.16266666666669	3.06100000000001	9.18300000000002	10.2033333333333	5.10166666666665	10.2033333333333	17.3598333333334	14.2846666666666	7.14116666666664	6.12100000000001	14.2846666666666	5.10166666666668	15.3042857142858	9.18299999999998	7.13533333333335	11.2231428571429	18.366	7.14116666666664	6.12200000000001	5.10166666666665	11.2218333333334	2.04033333333334	7.14233333333335	10.2016666666666
284	165.053646378251	165.051956912588	165.064814857099	114.266	110.188	115.277	16	16	74.4808571428571	110.196	86.7242857142858	106.109714285714	67.342	111.198166666667	56.1183333333333	185.518666666667	394.850571428571	430.580666666667	300.984285714286	446.906	131.616857142857	119.262	118.358666666667	87.7445714285714	266.307	222.432666666667	170.395666666667	296.917	160.184857142857	236.706285714286	243.037666666666	307.867428571428	205.087	139.785666666667	127.416666666667	154.192571428572	75.5011428571428	69.3794285714285	166.287166666667	117.453333333333	284.420571428571	130.486857142857	63.2606666666667	122.434285714286	140.681142857143	141.700571428572	55.098	140.799428571429	76.5124999999999
285	166.015964126817	166.015138208758	166.016790044875	253.522	252.006	255.038	2	2	14.2846666666667	25.5041666666667	21.434	18.366	14.2846666666666	23.4638333333334	13.2643333333334	9.18300000000002	16.3253333333333	13.2621666666667	26.5243333333333	16.3253333333334	27.5490000000001	30.6100000000001	20.4066666666666	18.366	17.3456666666667	26.5286666666667	14.2823333333334	13.2643333333333	18.3630000000001	13.2621666666667	16.3226666666668	24.484	25.5041666666668	20.4066666666666	17.3456666666666	15.305	19.3863333333334	19.3831666666666	28.5693333333334	14.2846666666667	11.2236666666667	26.5286666666667	11.2236666666667	20.4066666666666	12.244	11.2218333333334	32.6506666666667	14.2846666666667	19.3863333333334
286	166.084052403232	166.079710289842	166.095124887866	154.06	150.998	157.086	93	93	1134.518	2051.79457142857	1705.91771428572	2264.95866666666	1259.03257142857	1838.55485714286	1252.87771428571	2569.73933333333	1380.44657142857	1511.04314285714	815.208285714285	1794.61975	1362.03375	1541.96166666666	1373.30457142857	1218.278	1516.39714285714	1584.57766666667	1246.7455	1803.86514285714	1308.824	1381.46685714286	1174.38171428571	1535.53	1418.32125	1192.714	940.593666666664	1506.962	1020.16666666666	915.239000000002	1368.4905	967.118000000002	1961.7805	1253.89714285714	896.077714285714	1262.09342857143	1266.17457142857	1572.33366666666	343.112000000001	1494.66625	880.956000000001
287	167.060958716048	167.055463446429	167.066453985667	844.7415	841.695	847.788	2	2	7.14155555555557	34.6875555555556	64.2809999999999	47.9504444444445	10.2022222222221	77.4946666666668	7.14155555555557	36.7039999999997	129.667000000001	114.277333333333	4.0808888888889	69.3373333333335	40.8133333333333	44.9191111111111	60.2717777777775	66.3144444444438	12.244	18.366	36.7040000000002	11.2224444444445	22.488888888889	39.793	88.8173333333332	43.8456666666668	27.549	60.2324444444444	16.3342222222222	8.16266666666666	73.4159999999993	19.3842222222223	12.244	24.4853333333334	10.2088888888889	82.6469999999999	67.3346666666668	130.588444444445	73.4159999999993	24.488	10.1966666666667	126.507555555556	80.5536666666658
288	167.090469807811	167.087846406977	167.093093208645	152.515	151.004	154.026	2	2	141.687333333333	281.566	248.920666666667	310.591666666666	134.662	252.104666666666	162.074	413.849333333332	195.904	213.249666666666	122.42	304.059333333333	171.387999999999	207.330666666666	177.508999999999	139.762833333333	219.550833333333	229.574999999999	182.639666666666	236.717333333333	159.016	194.883666666666	162.074	190.802333333333	190.802333333333	174.477	121.399833333333	221.195333333333	111.198166666666	111.216333333333	174.477	116.318	282.632333333334	174.448499999999	109.068666666666	195.904	181.619333333333	225.493666666666	58.2064999999998	227.497166666666	121.300666666666
289	169.034622555664	169.034560360583	169.034684750746	83.666	82.64	84.692	2	2	284.64975	569.2995	620.362666666666	692.730888888889	325.499625	416.262	260.156666666667	434.662	558.3435	715.477777777778	399.970666666667	324.4395	227.509555555556	322.214666666667	188.74625	236.691555555556	55.134	71.4622222222221	32.648	48.972	195.888	127.53125	92.8402222222222	185.700666666667	238.7385	92.785875	76.5250000000001	113.257	68.3548888888889	122.43	215.149666666667	162.321333333333	131.5155	123.45025	82.6402500000001	45.915	44.891	89.7820000000001	65.2586666666667	35.70875	76.5187500000001
290	171.137739599142	171.135559136722	171.138443333762	363.7425	354.004	370.369	10	4	17.3456666666667	42.8540000000001	39.7929999999997	43.8671666666665	14.2823333333334	36.7320000000001	11.2218333333333	15.305	17.3428333333333	23.4638333333335	22.4473333333334	11.2236666666667	19.3863333333334	21.4235000000001	30.6050000000002	27.5490000000001	4.08066666666665	27.5490000000001	13.2621666666667	9.18299999999994	30.6049999999999	15.3049999999999	13.2643333333334	17.3456666666667	35.7116666666668	25.5083333333334	21.4269999999999	10.2033333333334	18.3629999999999	9.18300000000002	14.2846666666667	8.16266666666669	12.244	33.6710000000001	22.4436666666668	3.06049999999999	17.3456666666667	19.3863333333334	14.2823333333334	15.305	6.12200000000001
291	171.9906371792	171.988310231103	172.001382898401	115.2835	111.202	116.321	34	34	146.941714285714	292.787833333333	276.458714285715	325.471142857143	415.256285714286	610.130857142857	396.909666666667	441.371333333333	329.552285714286	318.292	250.990285714286	229.575	180.590571428571	180.464142857143	182.631142857143	176.509428571428	92.846	40.8133333333333	64.2705000000001	74.4808571428571	128.556	148.836571428571	209.305	128.541	98.9677142857142	126.515428571429	151.894857142857	306.3	165.286285714286	143.860285714286	178.558333333333	132.751666666667	462.820571428571	410.8585	180.599	309.103285714286	407.828571428571	407.828571428571	629.428142857143	440.763428571428	109.170571428571
292	172.097480067685	172.093541559547	172.106536314917	248.962	247.93	252.998	11	11	47.9556666666666	98.9723333333331	108.155333333333	185.6764	116.3256	318.0286	208.148000000001	375.482666666668	1514.91214285715	1645.72085714286	930.392000000001	2904.88900000001	199.9592	271.408666666666	230.6104	210.154333333334	273.404666666667	357.07	241.582000000001	368.340333333332	128.562	167.471333333334	128.541	138.742666666667	203.013166666667	186.7332	122.44	230.557666666666	270.123333333334	209.982666666667	261.205333333333	113.2644	1259.236875	641.789666666668	251.001999999999	410.173999999999	774.3318	312.9156	423.438333333334	745.894125000001	720.355333333332
293	172.977402687073	172.975968351895	172.980643585122	59.156	58.143	60.2	5	5	39.7577142857143	190.793428571429	131.623	183.63	88.7648571428572	136.702333333333	102.028571428571	71.4233333333333	73.3988571428572	90.8054285714286	95.9113333333333	51.0142857142857	146.904	101.013	136.724666666667	184.671714285714	33.6694285714286	80.5348571428571	66.3742857142857	27.5477142857143	246.920666666667	956.007714285715	1590.52644444444	290.795	306.848	861.091	935.569250000001	96.9158333333333	277.517714285714	112.328333333333	170.395666666667	162.202714285714	59.1765714285714	121.414	336.694285714286	171.408	63.2503333333333	36.726	85.708	133.641833333333	218.524571428572
294	172.9766310206	172.975788993631	172.980523192272	70.379	69.382	70.386	3	3	208.135636363636	436.4316	390.7749	517.2414	222.4254	419.0967	253.1584	323.4351	117.2655	97.9488	205.0803	90.8067	401.9588	327.5163	342.8208	425.6736	156.1059	245.8923	101.97	146.9232	632.895999999999	1040.706	1510.05538461538	743.7987	628.488	957.015818181818	691.3566	249.949	354.0441	334.6584	509.1297	314.2524	141.8078	255.9447	420.314909090909	233.6487	142.828	103.0402	157.0338	205.1808	248.9288
295	172.976615095771	172.97468930199	172.978540889552	85.6955	85.684	85.707	2	2	82.638	176.517666666667	152.01725	168.361875	73.503	269.338666666667	103.02	102.025	63.178	42.8505	73.4579999999999	45.91	189.7665	139.77425	176.50325	146.916	84.7430000000001	178.675	98.9615555555556	142.846666666667	144.8755	238.732	258.129	214.2525	216.287111111111	170.507	165.2805	109.16675	121.40975	87.7414999999999	184.57475	108.226	62.2403333333334	214.27	121.419666666667	91.8225000000001	58.161375	45.939375	59.1406666666667	69.3769999999999	134.684
296	173.141657226964	173.141657226964	173.141657226964	107.103	107.103	107.103	1	1	35.68	21.444	12.2434285714286	69.3794285714285	8.16228571428571	34.6848571428571	5.10142857142857	10.1942857142857	8.15542857142858	10.2028571428571	7.142	14.284	17.3448571428571	14.284	4.08114285714286	9.18257142857142	113.251714285714	38.7708571428571	74.4808571428571	74.4808571428572	83.7337142857142	648.878999999999	447.591857142857	357.1	34.6897142857143	70.3997142857144	118.353142857143	6.12171428571428	4.084	9.18257142857142	18.3651428571428	8.15542857142857	8.16228571428571	10.2028571428571	4.08114285714286	5.10499999999999	9.18257142857142	6.12171428571428	3.06085714285714	6.11657142857143	26.5274285714286
297	173.985361104672	173.984353971719	173.986368237625	115.3005	115.3	115.301	2	2	64.287	117.316428571429	109.157833333333	121.397	157.124	268.335142857143	177.529714285715	185.562	129.576285714286	133.657428571429	43.8722857142857	95.9068571428573	72.4402857142858	67.3105714285714	61.2171428571428	74.4808571428572	30.6085714285715	18.3651428571428	19.3854285714286	25.5071428571428	65.2906666666668	43.8354285714286	62.2897142857144	45.9128571428572	43.8722857142857	47.9534285714285	50.9785714285714	134.794	64.2780000000001	45.9128571428571	63.2577142857144	63.302	198.788571428571	212.219428571428	97.9474285714287	115.292285714286	122.331428571429	151.98	125.495142857143	125.495142857143	38.7708571428571
298	175.038940424026	175.035831804318	175.050657870879	295.8885	291.796	302.027	118	65	896.873000000002	1601.84857142857	1641.63971428571	1969.15142857143	1306.986	1722.24228571428	1318.20914285714	1800.31085714286	34.6856666666666	36.7260000000002	31.6251666666666	26.5286666666667	1537.51675000001	1766.57714285713	1575.13733333333	1578.32675000001	673.388571428571	888.637749999998	249.961249999998	654.003142857143	1019.26542857143	484.658333333334	360.201199999998	1017.58575	1012.17066666666	453.028000000001	360.7968	1385.548	370.9888	865.202285714285	1029.34816666666	809.124333333335	1721.81485714286	1583.55733333334	424.4032	496.934800000003	621.3018	1419.42166666667	391.833599999998	723.298166666671	309.8368
299	175.116523411075	175.109122340334	175.128807055302	51.519	49.975	62.229	22	15	71.4116666666667	111.211142857143	63.3108571428572	72.4402857142857	68.3511666666667	71.4100000000001	48.968	225.714666666667	640.769333333333	711.056166666667	368.323142857143	166.306571428571	184.516571428571	197.935428571429	209.334285714286	132.621666666667	4403.75866666667	3129.365	2462.96971428571	3559.704	217.290428571429	119.379	74.4808571428572	199.1275	225.483142857143	56.1183333333333	55.0877142857143	131.616857142857	148.940857142857	82.6335	171.552	105.094333333333	394.869	131.623	134.684	177.529714285714	387.708571428571	238.746857142857	717.160428571429	321.39	121.300666666667
300	175.115902987393	175.115902987393	175.115902987393	97.922	97.922	97.922	1	1	6.122	8.16266666666667	5.10166666666667	11.2328333333333	3.0605	12.244	4.07733333333333	13.2643333333333	7.14233333333333	28.5693333333333	2.04066666666667	13.2643333333333	7.14816666666666	16.3226666666667	8.15600000000001	4.08066666666666	169.375333333333	48.976	94.9684999999999	101.013	6.121	17.3456666666667	6.122	4.08066666666666	11.2236666666667	7.14233333333333	3.058	8.17066666666667	10.2033333333333	5.10166666666667	6.11499999999999	7.14233333333333	14.2846666666667	9.19949999999999	5.10166666666667	14.2846666666667	16.3253333333333	10.2016666666667	6.121	9.192	12.232
301	175.116617287134	175.116617287134	175.116617287134	73.452	73.452	73.452	1	1	11.22275	16.304	16.324	17.346375	19.3842222222222	24.456	18.3645	25.50625	54.07325	75.5539999999999	12.243	18.364	13.26325	19.38475	17.34425	15.30375	667.225333333333	261.184	445.837111111111	425.479	10.21	24.486	15.305625	16.324	15.30375	11.22275	7.14175000000001	9.176625	18.3645	13.26325	15.30375	13.26325	25.5083333333334	12.2445	17.346375	19.38475	42.85575	20.405	26.507	37.74925	21.427
302	176.075741702563	176.075741702563	176.075741702563	432.594	432.594	432.594	1	1	8.16177777777779	5.10111111111112	6.11066666666666	3.06300000000001	3.06266666666666	3.06075000000001	5.10166666666666	7.14233333333337	289.774666666666	438.695555555556	6.12225000000001	664.453200000002	8.16200000000003	8.1573333333333	7.14155555555557	6.12225000000001	4.0808888888889	6.12199999999999	7.14262500000001	8.16088888888893	7.14155555555557	3.061	2.04049999999999	3.06066666666667	4.0808888888889	3.057	4.08088888888887	5.10166666666666	5.10166666666666	5.10111111111112	2.04075	5.10166666666666	4.08088888888887	7.14174999999998	3.06066666666667	6.12200000000003	8.16177777777779	0	3.06066666666667	7.14155555555557	3.061125
303	176.101873634835	176.100938790903	176.111824312459	54.067	53.04	54.084	5	5	149.8665	182.62475	272.645142857143	249.97	188.74625	276.691	195.744	194.874571428571	41.804625	64.27575	43.8722857142857	26.507	323.221125	371.384	389.749142857143	511.14525	608.1435	240.989714285714	217.473	533.983	65.296	17.346375	15.3042857142857	36.7302857142857	80.48125	28.567	15.3042857142857	114.272	76.5187500000001	69.4862857142858	61.215	52.039125	154.05775	83.6605	51.01875	39.78975	108.150285714286	109.170571428571	164.266	120.301	30.63
304	176.151654144084	176.151654144084	176.151654144084	343.853	343.853	343.853	1	1	13.2643333333332	16.3253333333332	22.4436666666666	20.4066666666667	4.08066666666669	7.14116666666664	3.06349999999998	15.3025	31.5683333333334	34.6913333333331	8.16133333333331	10.2016666666666	5.10166666666668	5.10166666666668	8.16266666666669	8.16133333333331	8.16133333333331	5.1066666666667	2.04233333333332	6.11599999999999	6.12199999999996	7.14233333333328	4.0813333333333	6.11599999999999	7.14233333333335	3.06049999999999	0	6.12199999999996	5.10166666666663	0	8.16133333333331	3.06049999999999	15.32	9.18300000000002	3.06049999999999	2.04033333333333	4.08133333333334	7.14233333333335	2.04066666666665	7.13533333333332	3.06399999999999
305	176.969996322003	176.967620336317	176.981311738491	231.588	228.494	241.769	25	17	41.8302499999999	120.301	93.9320000000001	88.7617500000001	232.959	327.741	261.184	428.060875	67.3859999999998	67.3388571428571	98.953857142857	57.134	142.835	176.50325	219.515	113.261625	484.61875	433.60625	344.8445	462.173249999999	97.9440000000001	87.7414999999998	65.216	86.7318749999998	115.28825	42.8819999999999	48.9719999999999	190.78675	115.28825	85.7009999999998	109.247	74.4782500000001	474.764999999999	284.64975	134.673	168.34125	436.720500000001	314.2755	366.26975	294.862571428571	186.705749999999
306	177.040671181658	177.040671181658	177.040671181658	70.397	70.397	70.397	1	1	23.4651111111111	233.351	445.837111111111	418.336666666666	23.4651111111111	545.5395	22.462	28.5662222222222	21.4106666666666	25.5083333333333	271.379111111111	21.427	404.0685	191.801777777778	270.358888888888	343.014	23.4676666666666	162.233	23.4523333333333	29.5864444444444	154.171	38.7937777777777	53.0573333333333	49.9908888888889	52.0313333333333	24.4853333333333	26.5084444444444	42.854	17.3437777777778	30.6066666666667	129.568222222222	24.488	23.4676666666666	220.248	16.3253333333333	19.3842222222222	24.488	214.27	1852.7949	24.4853333333333	13.2628888888889
307	177.050166868552	177.046380533216	177.060143838717	270.348	265.269	272.423	17	17	41.8258571428573	51.0125000000002	58.197	57.1339999999998	54.0798750000001	75.5540000000001	46.9315000000002	119.356714285715	1050.21375	1446.74672727273	692.289	1617.09625	62.1971250000003	59.1765714285714	57.1340000000002	57.1280000000002	76.4571428571431	98.9642500000004	92.8460000000007	92.9240000000003	59.1744999999998	93.8630000000004	62.2374285714285	72.4402857142862	51.05	51.0437500000002	40.8114285714286	46.9314999999999	39.7897500000002	40.84	46.9660000000003	38.7695000000002	79.6380000000001	54.0675714285716	33.7212857142858	30.6042857142858	52.0327499999999	37.7538750000001	39.7897499999999	48.9325714285716	36.7560000000002
308	177.05364425564	177.05362079018	177.057730796553	285.675	285.669	289.755	3	3	27.5467500000001	48.9719999999999	49.9922499999999	63.2167499999999	43.8707499999999	58.1542499999998	54.113	110.187	126.418	140.7945	38.7694999999999	185.680444444445	46.9314999999999	49.9922500000002	84.6323333333335	78.5592499999998	46.9315000000002	33.6682499999999	29.609	44.8634999999999	55.134	79.5795000000003	30.585	45.9112499999999	42.8504999999999	38.7695000000002	34.69275	57.1339999999998	28.5662222222223	34.6885000000001	42.8504999999999	34.69275	111.20725	68.3567499999998	51.0124999999999	81.6200000000003	82.7009999999995	77.5389999999998	69.3297777777777	97.9560000000001	52.0327499999999
309	177.059978543284	177.040536461521	177.060108288345	54.09	54.083	60.2	3	3	13.2626	23.4692	12.2568	18.3636	21.4284	19.4066	18.3636	28.5712	32.6528	63.2524000000001	42.8484	34.6528	27.5454	45.918	34.6936	45.918	60.1918000000001	59.2528	18.3852	45.954	12.242	12.2472	6.1212	12.2496	13.2496	7.14280000000001	2.0408	15.3025	8.16320000000001	6.1308	19.3863333333333	8.1616	21.4242	12.2424	8.16160000000001	14.2856	16.3226666666667	18.363	1971.06933333333	8.152	7.14280000000001
310	177.05760848712	177.053070523091	177.066016293522	297.907	295.871	304.033	7	6	48.9737142857143	89.7851428571428	91.8150000000006	95.8934285714281	123.454571428571	172.428285714286	107.115	144.880571428571	91.8257142857142	91.8257142857142	37.7505714285714	73.4605714285714	59.1765714285714	74.5329999999999	63.2577142857143	104.069142857143	40.8114285714286	37.7505714285714	21.426	51.0142857142857	49.9963333333335	57.136	31.6288571428571	52.0345714285714	62.2374285714285	36.7260000000002	33.6694285714286	122.42	87.6831428571429	68.3591428571428	92.846	79.6491428571425	196.915142857143	108.150285714286	106.094857142857	127.535714285714	157.131333333334	158.280833333334	138.642285714286	283.639428571428	39.7632857142857
311	178.022980906487	178.022772533873	178.0231892791	300.962	298.933	302.991	2	2	170.381749999998	194.867750000001	166.300750000001	143.855249999999	25.4749999999998	93.8629999999991	20.4050000000001	70.3972499999993	202.306499999999	158.138749999998	33.6682500000001	218.333500000001	144.875499999999	244.860000000001	183.644999999998	144.697999999999	72.4377499999993	167.321000000001	311.176250000001	224.455000000001	170.381749999998	18.369	51.0125000000002	57.1340000000002	451.970749999996	137.733750000001	12.2430000000001	379.533000000002	482.578250000002	124.470499999999	466.825500000001	1.0215	265.265000000001	532.570500000002	115.11875	301.993999999997	870.273250000004	294.852250000001	244.560000000001	754.149499999999	839.449999999998
312	178.03507097496	178.030769570952	178.046856158713	303.019	298.91	307.087	57	57	278.538	338.73485714286	207.118	196.924333333334	65.3013333333335	119.3595	39.7911428571428	169.486000000001	122.52	92.8503333333336	13.2525714285715	127.535714285714	187.710666666668	406.073714285717	251.981166666666	205.905333333335	149.982	212.070857142857	159.164571428573	479.937142857145	234.665714285714	11.2310000000001	35.7100000000003	66.3185714285719	546.809333333337	79.5859999999994	13.2730000000001	722.337000000003	273.436571428571	320.369714285714	566.655000000004	7.14816666666661	908.689999999999	651.962571428571	72.3794285714288	186.686142857143	1093.74628571429	944.784571428578	86.6514285714289	883.536500000004	1064.28342857142
313	178.426325368238	178.426325368238	178.426325368238	302.991	302.991	302.991	1	1	2.04079999999999	5.10200000000003	5.10199999999998	6.1212	5.10200000000003	4.0808	3.06119999999999	1.02140000000001	0	0	2.0404	0	2.0404	3.0606	3.0606	9.17100000000005	1.0202	4.0768	0	3.0606	4.0808	1.02139999999999	1.02040000000001	3.0606	4.0808	2.04079999999999	0	3.06120000000002	0	2.04079999999999	6.12840000000003	0	4.08560000000002	7.14279999999997	0	1.0202	2.0404	2.04080000000001	1.01899999999999	2.0404	3.06119999999999
314	179.047901580693	179.046001879642	179.059898580217	88.768	81.615	90.814	29	25	92.846	203.036857142857	204.2	593.806285714287	30.6342857142858	398.245714285715	17.3424285714286	24.4868571428571	20.3914285714286	96.927142857143	85.704	26.5274285714286	675.334571428572	969.908117647059	700.911750000001	715.220285714285	44.8925714285715	869.891999999999	161.205142857143	41.8317142857143	362.201428571429	37.7241428571428	24.4868571428572	253.030857142857	324.450857142857	79.6491428571428	43.9091428571429	90.8054285714285	153.042857142857	43.87075	475.453142857143	40.8114285714286	748.889714285714	912.177999999999	36.7611428571429	27.5477142857143	32.648	18.36675	102.962285714286	78.5592500000001	43.8722857142857
315	179.039982896986	179.038442366464	179.052053088362	302.991	298.933	304.028	3	3	85.704	116.312571428571	95.9068571428571	95.9068571428571	69.3794285714285	93.8662857142857	70.3997142857143	52.0782857142855	87.8059999999999	84.6837142857142	199.976	97.9474285714285	115.292285714286	109.170571428571	109.155285714285	106.035428571429	90.8054285714285	117.234285714286	76.5214285714285	101.008285714286	110.190857142857	93.9320000000006	91.8257142857142	123.437285714286	129.576285714286	87.7445714285714	88.8269999999999	103.048857142857	117.332857142857	80.6025714285714	138.856	82.7009999999999	89.8605714285717	134.677714285714	112.137142857143	103.048857142857	174.444428571429	106.109714285714	185.562	130.596571428571	128.448
316	179.069855497915	179.066680951368	179.079640674441	293.814	292.805	296.915	16	16	23.4646	58.1627999999997	47.9478333333332	44.8888	39.7955999999998	35.7139999999998	32.6464	49.9408	1783.39700000001	2194.73700000001	1506.90925000001	2259.93285714286	53.0607999999997	60.2035999999997	51.01	38.7676	134.683999999999	123.4442	157.1108	145.8886	47.9556666666668	38.7726666666664	35.707	45.864	44.8975999999998	24.4848	33.7061999999998	53.048666666667	31.6262	42.8539999999997	53.0504	45.909	58.1020000000004	61.212	29.5858	33.6709999999998	29.5896666666667	46.9736666666667	33.6732000000002	26.5252	35.707
317	179.10572470051	179.10572470051	179.10572470051	398.971	398.971	398.971	1	1	38.7684444444445	48.976	62.2335555555553	61.2133333333335	36.7280000000001	62.2335555555557	46.9608888888891	58.14	90.7997777777779	128.562	55.0920000000001	135.689555555556	60.1931111111112	48.976	47.9243333333331	56.1122222222223	35.7077777777778	45.9200000000001	31.6268888888889	43.8743333333333	89.7893333333332	67.3346666666668	53.0862222222222	91.8300000000005	47.9191111111111	45.9399999999999	33.6673333333332	43.8695555555554	33.6893333333335	39.793	48.9440000000001	45.9100000000001	35.6883333333332	43.8695555555556	34.6875555555556	32.6471111111112	32.6506666666666	43.8743333333333	32.6684444444446	34.6913333333333	42.8540000000002
318	179.105217473424	179.10401549113	179.106333481638	384.63	381.609	384.737	7	7	53.014	86.7212499999998	108.08025	126.604	65.2959999999998	98.9642499999997	69.3769999999998	126.511000000001	466.270571428571	485.341499999999	242.819499999999	505.023749999999	85.7115000000001	88.7617499999998	82.6402500000003	64.2757499999998	110.190857142857	106.106	96.9950000000001	126.497714285714	135.69325	107.13	149.976750000001	163.36	90.8022500000004	88.7617500000004	72.4402857142857	110.200499999999	53.0529999999999	73.4605714285714	86.7212500000004	84.6807499999998	119.273142857143	72.4377500000003	39.7897499999999	49.9922499999999	67.3447499999996	72.4377500000003	35.6825	55.087714285714	30.61125
319	180.034044912575	180.030047825405	180.045119706761	300.962	297.912	304.028	4	4	36.7334999999998	77.5390000000003	52.0391250000001	48.9719999999999	21.4252500000001	42.8505000000002	18.36675	22.4651428571429	31.6554285714284	35.7087500000002	52.0327499999999	28.5669999999999	41.8302499999999	62.2733749999998	46.9314999999999	41.7995	29.5882857142857	48.9420000000002	52.0345714285714	53.0474285714283	40.8100000000002	15.3171428571429	25.5071428571428	24.4868571428571	68.3567499999998	35.713125	14.28	89.7930000000001	61.2225000000001	44.8925714285714	77.6068571428574	16.336	75.5539999999999	94.8948750000001	28.5439999999999	49.994	132.632500000001	97.9560000000001	84.6184999999995	117.32875	124.39425
320	180.055801053337	180.047791396261	180.060703589366	187.7	183.652	188.754	9	9	302.004571428571	867.121428571427	151.009333333334	28.5646666666666	558.031166666668	844.796571428571	517.308999999999	1973.61371428571	278.5055	329.552285714286	72.4436666666665	239.739166666666	386.643166666665	280.578571428571	139.661714285714	15.305	725.028333333331	385.686000000001	497.899428571428	912.178000000002	47.9556666666666	3.0605	4.08533333333332	7.142	48.9737142857143	12.2434285714286	10.2016666666666	1247.66383333334	255.083333333333	242.828	66.3185714285714	151.132666666667	2807.72799999999	1240.81842857143	253.030857142857	343.836285714286	823.274500000001	1766.11457142857	474.377499999999	756.066999999998	40.8114285714286
321	180.089569208354	180.086501743169	180.092636673539	130.587	129.567	131.607	2	2	33.6655000000001	105.094333333334	82.6362	111.3326	74.4746	94.7050000000002	71.4116666666668	192.843	129.582333333333	182.639666666667	75.406	183.63	58.1514	93.8768000000001	72.4342	63.2524	187.7168	193.876	131.494	194.851833333334	104.0604	125.4805	103.0604	156.977333333334	80.6721666666668	110.2032	73.4544	170.4068	66.313	56.045	90.7206666666669	66.248	247.4955	130.5856	87.7343333333335	91.8360000000001	188.552	189.7944	110.1816	200.9794	55.1556
322	181.06090949047	181.055355998756	181.066048063605	185.682	183.652	186.714	4	4	32.6491428571428	85.704	79.5822857142857	62.2374285714285	51.0142857142857	35.71	68.3591428571428	210.002285714286	48.9737142857145	33.6694285714286	17.3302857142857	44.8925714285714	41.8317142857143	55.0954285714285	58.1155714285714	19.3854285714286	53.0573333333332	114.272	42.852	94.8865714285718	11.2231428571429	9.18257142857142	3.06349999999999	4.08114285714286	12.2434285714286	5.10142857142857	3.06085714285714	120.393714285714	34.6897142857143	26.5051428571428	27.5477142857143	11.2231428571429	305.06542857143	81.5542857142857	14.284	32.6445714285714	108.150285714286	182.631142857143	75.5011428571428	68.3591428571428	8.16228571428571
323	182.029654716304	182.028455261331	182.040564134977	79.591	74.455	80.594	5	5	44.8925714285714	73.4605714285714	88.7617500000001	72.4377499999999	117.332857142857	127.453125	119.36925	241.79925	95.8262857142859	93.0669999999999	103.04525	147.941428571429	146.916	242.67075	135.709875	92.8427500000001	187.864	222.4145	142.84	191.813714285714	32.6491428571428	22.4462857142857	18.3645	23.46575	65.2982857142858	31.6022857142858	23.46575	129.4765	67.3364999999999	71.42625	74.432625	57.1339999999999	380.246857142857	221.402	79.5822857142857	167.321	284.64975	405.03925	361.21275	301.010625	66.3185714285714
324	182.02957715678	182.029159648306	182.033326480578	59.182	59.163	60.206	4	4	18.3456	173.468	206.0804	242.799666666667	191.8352	337.675166666667	220.4064	381.604666666667	57.064	61.212	148.968666666667	112.222	267.2924	447.926333333333	349.974333333333	302.0384	257.0904	387.726666666667	68.4338	248.9776	108.1412	31.6262	57.1293333333334	51.0166666666667	137.592	23.4692	60.1996666666667	360.1306	30.612	161.3812	162.2118	145.8886	544.7868	462.1506	46.9292	105.1012	263.2116	628.4432	599.956	276.465166666667	22.4708
325	182.043103745404	182.043103745404	182.043103745404	166.302	166.302	166.302	1	1	3.0606	12.2424	8.16320000000001	7.14280000000001	10.204	9.18359999999996	6.1212	11.2244	4.0816	11.2218333333334	9.18150000000001	7.1498	6.1212	10.204	11.2222	7.13440000000001	6.1212	14.266	9.18359999999996	4.0808	8.1616	4.0816	8.1616	7.14140000000004	6.12240000000001	5.101	5.102	5.107	4.0808	2.0428	2.04040000000001	6.12240000000001	9.171	4.0768	5.10100000000003	5.09500000000003	4.0808	5.101	3.0612	6.12100000000001	5.101
326	182.054262244785	182.049246848167	182.059548274198	185.1715	182.632	186.714	4	4	23.4665714285714	23.4665714285714	21.42525	10.2025	49.99225	9.18225000000001	63.2555	247.721142857143	42.8520000000001	41.83025	15.2925	25.50625	14.2835	9.18257142857142	19.372875	6.12225000000001	80.6590000000001	5.10125	13.26325	113.251714285715	6.1215	6.12171428571428	6.126	5.10142857142857	5.10125	6.12225000000001	6.1215	61.215	1.02025	30.58875	13.2637142857143	17.34425	300.984285714287	12.2331428571429	19.3854285714286	53.0474285714285	10.2025	165.2805	83.6605000000001	24.486	12.2445
327	182.080495520936	182.076823065206	182.092084664455	114.263	110.188	115.301	53	53	154.063142857143	271.396	177.529714285715	310.166857142857	151.002285714286	228.544	161.10075	531.1595	1019.14285714286	1131.49685714286	538.710857142857	1117.21285714286	234.665714285714	307.867428571428	291.801714285714	176.509428571428	580.522249999999	471.372	416.276571428571	683.591428571428	335.674	506.061714285714	507.436999999999	632.045714285714	423.418571428571	345.876857142857	322.162	356.378857142858	219.361428571428	158.144285714286	396.634125	235.884	593.307428571428	290.537142857143	159.164571428571	309.146571428571	362.916571428572	400.635428571429	114.272	398.931714285714	172.428285714286
328	182.185965481633	182.185965481633	182.185965481633	296.869	296.869	296.869	1	1	35.71	55.0954285714285	73.4605714285714	53.0548571428571	16.3222857142858	86.7242857142864	21.4260000000002	19.3718571428571	53.0548571428571	61.2085714285716	242.828	95.9068571428578	45.9128571428571	52.0782857142855	56.1157142857143	59.1765714285714	15.3042857142857	54.0751428571428	53.0548571428571	20.4057142857143	51.0142857142861	69.3794285714285	58.1562857142857	62.2374285714285	77.5417142857142	55.095428571429	68.3591428571428	25.5071428571428	64.2780000000005	24.4868571428571	56.1157142857143	20.4057142857144	40.8114285714286	57.1360000000004	49.994	54.0751428571428	64.278	10.21	186.712285714286	69.3794285714285	54.0297142857145
329	182.960394187821	182.960225935851	182.960562439792	1070.24	1070.23	1070.25	2	2	1242.86125000001	1820.69999999997	1592.22000000002	1685.06250000002	1144.44000000001	1777.85999999997	1208.69999999998	1134.80714285712	1090.37999999998	1409.63999999997	1348.44000000001	1226.04000000001	1590.08625000001	1799.27999999997	1644.24000000002	1711.56000000002	1196.45999999998	1698.30000000002	1134.23999999998	1140.93571428569	1839.05999999997	1084.25999999998	1090.88571428569	1585.17499999997	1604.45999999997	1290.30000000001	1200.99000000001	1184.22000000001	1283.15999999998	1145.45999999998	1713.59999999997	1205.63999999998	1164.42857142855	1643.22000000002	1063.38857142855	1095.99285714284	1272.95999999998	1131.18000000001	1329.89999999997	1234.15750000001	1128.57714285712
330	182.962766437141	182.957495221394	182.974322267388	44.879	42.832	45.922	139	139	833.54425	1156.9635	1343.779	1402.80555555556	1214.06444444444	1556.9015	1202.87475	1509.9111	1321.434	1340.718	1039.63475	1253.98966666667	1113.18366666667	1431.64228571429	1364.18566666667	1428.494625	1400.974875	1072.28275	817.320375	1199.814	1138.568	1053.9699	955.4688	1451.704	1196.72066666667	882.51625	806.995777777777	1732.3845	1036.574	1110.00177777778	1263.66422222222	1151.688	2221.02377777778	1941.60371428572	1042.6955	1426.3095	1935.41425	2100.718	2065.01973333333	2050.64666666667	643.830333333333
331	182.968120671115	182.961786348823	182.98224116979	1071.25	1070.18	1086.59	166	141	1137.51777777778	1359.65999999998	926.160000000009	1392.20714285716	941.459999999983	1623.83999999997	1098.53999999998	783.359999999986	1148.52	1174.01999999998	1027.13999999998	1123.02000000001	1254.31428571426	1312.73999999998	1501.44000000001	1263.77999999998	1092.41999999998	1422.89999999997	995.52000000001	819.376666666651	1538.81444444442	934.319999999983	915.199999999983	1164.58999999998	1334.15999999998	981.240000000014	852.719999999985	761.940000000015	1002.65999999998	825.179999999985	1405.55999999997	902.699999999984	949.928571428553	1337.22000000002	900.574999999985	861.899999999985	963.899999999983	939.420000000013	1076.58571428569	1128.288	1054.67999999998
332	183.964362234985	183.960089028569	183.976867243929	44.887	42.85	45.921	50	50	245.888857142857	341.795714285714	422.398285714286	433.621428571429	356.079714285714	537.657111111111	363.221714285714	473.412571428572	421.378	358.137	350.978285714286	419.337428571429	338.734857142857	481.979428571429	429.540285714286	416.276571428571	456.067714285714	363.221714285714	274.456857142857	387.708571428571	335.689666666667	292.787833333333	299.194857142857	410.154857142857	346.897142857143	268.335142857143	248.949714285714	588.68425	309.146571428572	395.870857142857	421.673	347.14	788.65325	628.496	313.191166666667	450.966285714286	592.76525	707.861	643.23	732.519555555556	188.752857142857
333	184.07266982207	184.070164364707	184.084808186588	52.032	49.98	60.182	49	46	401.992571428571	439.743142857143	266.5245	230.595333333333	161.212666666667	238.758	242.828	242.0165	1693.698	1363.96283333333	2034.54466666667	593.307428571429	226.292	235.697	210.360333333333	199.985333333333	193.827142857143	212.437333333333	202.026	167.471333333333	268.347666666667	164.246833333333	192.843	296.917	245.682285714286	215.255166666666	214.27	268.347666666667	204.057142857143	166.450166666667	255.291666666667	232.625142857143	257.112	304.002571428572	203.046333333333	264.254	363.238666666667	269.324	854.019	263.203	240.585142857143
334	184.11557035357	184.112155716995	184.12709687784	203.033	199.984	204.053	19	19	30.6100000000001	60.1996666666668	38.7663333333334	71.42	128.436	154.070333333334	110.190857142857	282.632333333334	107.1175	95.8956666666668	35.71	48.9668571428571	75.4377142857143	135.704333333334	91.8257142857142	90.8054285714285	181.458285714286	112.218333333334	88.7690000000002	141.826333333334	21.4059999999999	25.5083333333334	21.408	17.3456666666667	67.3970000000001	33.6694285714286	19.3691428571428	380.522166666667	162.225428571428	87.7486666666669	112.236666666667	79.5860000000002	1221.388875	553.020666666668	184.680333333334	371.340666666667	789.609000000001	769.205666666668	463.209714285714	884.463857142856	181.589666666667
335	184.962032208464	184.958854044812	184.974152131219	44.884	42.849	45.921	63	62	318.318	509.1796	526.4232	538.6656	420.4048	543.837666666667	461.1304	484.595	363.1912	483.5748	516.2212	516.288666666667	458.0698	543.260666666667	532.5444	471.471	407.0598	426.5272	243.8756	483.5748	425.5068	296.8782	323.7838	490.7162	457.0496	265.252	276.5284	684.611714285714	392.854	455.0092	528.0638	369.8735	891.6985	693.713333333334	339.7266	510.1	666.168833333334	693.029	736.381333333333	756.067	163.24
336	184.985416629243	184.979238939924	184.997944612167	1070.22	1069.16	1078.41	145	143	1940.11111111112	2803.97999999995	1755.41999999997	1868.63999999997	1587.11999999997	1850.27999999997	1642.19999999997	1575.89999999997	1772.75999999997	2187.89999999996	1878.84000000001	1725.83999999997	1984.72399999996	2861.09999999999	1794.17999999997	1731.95999999997	1762.55999999997	1701.35999999997	1790.10000000003	1550.39999999997	2718.29999999995	1640.15999999997	1738.07999999997	1719.40199999997	1705.71799999997	1759.49999999997	1746.23999999997	1945.58615384615	1638.11999999997	1579.97999999997	1779.89999999997	1917.60000000001	1696.9883333333	1736.42857142854	1769.8633333333	1682.99999999997	1699.31999999997	1526.93999999997	2002.4666666667	1806.1833333333	1768.50499999997
337	184.986779787201	184.982042866368	184.998592128695	1161.07	1150.88	1169.28	110	78	564.060000000008	787.355714285701	751.74000000001	1273.98	520.199999999991	771.119999999986	573.23999999999	441.659999999992	609.959999999989	516.119999999991	1778.29166666667	593.639999999989	797.639999999986	404.939999999993	778.259999999986	624.239999999989	517.139999999991	781.320000000011	568.13999999999	594.659999999989	729.299999999987	518.159999999991	730.320000000005	787.439999999986	869.039999999985	477.273999999991	554.635714285704	588.540000000008	586.500000000008	586.49999999999	716.039999999987	544.67999999999	490.619999999991	586.500000000011	633.419999999989	670.140000000009	592.619999999989	360.059999999994	1293.92375000001	648.720000000009	627.439999999989
338	184.986382424628	184.983726218575	184.998299371629	1130.425	1125.38	1136.61	58	55	895.560000000002	982.260000000004	4058.38976744185	1041.41999999998	848.640000000002	1029.18	802.506000000003	512.757142857149	828.121111111116	4429.78391304346	2357.21999999999	581.39999999999	646.679999999988	1020	1106.7	1142.4	760.920000000003	872.100000000009	813.960000000004	714.000000000003	703.799999999987	709.919999999987	868.188000000005	1063.882	1046.52	465.120000000012	922.080000000002	790.253999999985	604.685714285703	742.560000000003	1087.32	740.225000000003	748.393000000003	1147.5	824.160000000004	756.840000000005	837.420000000004	755.820000000003	1502.91200000001	907.588181818183	859.860000000004
339	184.985650205165	184.981324565443	184.997330311979	1112.145	1093.67	1125.35	138	95	1023.77642857143	885.359999999984	1318.76285714285	1313.73	457.231666666659	613.000000000011	946.559999999999	686.186666666671	1355.3411764706	1374.96	1012.85999999998	552.065714285705	772.199999999985	683.399999999988	864.91875000001	900.660000000009	898.276923076922	1353.46714285714	1050.37153846154	990.419999999999	668.099999999988	688.322499999987	4327.85999999999	1318.86	717.060000000007	1094.46	543.400000000007	909.153846153846	1279.08000000001	939.420000000016	1302.50153846154	976.139999999999	1266.50944444445	621.180000000012	440.639999999992	605.880000000006	1117.92	2532.91282051282	6199.20000000001	4481.60457627119	1028.93538461538
340	184.987132160444	184.982162040656	184.998141672419	1142.7	1137.59	1149.87	55	49	619.139999999989	1205.60416666667	839.459999999985	864.959999999985	581.39999999999	783.360000000008	617.362500000007	767.040000000003	720.120000000007	868.062500000008	1203.59999999998	567.120000000008	842.519999999985	819.042500000007	960.840000000004	741.54000000001	577.320000000006	814.979999999985	673.200000000007	602.820000000006	917.000000000007	521.04999999999	677.280000000007	806.820000000008	668.100000000009	549.780000000008	630.359999999989	638.281249999988	454.028000000013	569.857500000005	840.488750000007	600.780000000006	678.299999999988	805.799999999986	568.140000000008	686.280000000006	970.8125	647.700000000007	1232.64875000001	735.419999999987	635.217500000006
341	184.985369552801	184.981335154482	184.996548310169	1083.51	1079.39	1092.67	51	46	696.659999999988	676.185714285701	957.779999999983	1209.6875	744.599999999987	910.831111111116	710.693333333337	719.883333333338	1105.49307692308	1152.60000000001	888.420000000012	956.760000000002	959.819999999983	934.320000000007	1095.47999999998	982.259999999982	645.660000000005	911.879999999984	703.800000000005	711.960000000005	965.940000000007	1158.72	776.220000000005	913.919999999984	923.113333333318	532.439999999991	758.879999999986	711.960000000005	728.052222222209	644.640000000005	938.399999999983	539.580000000005	647.700000000004	1351.5	779.107777777782	756.840000000005	626.280000000004	1248.48000000001	1477.98	535.500000000008	425.340000000006
342	185.032729022339	185.030894415719	185.041742791773	52.018	49.975	60.195	8	6	754.923333333334	1434.6824	974.415600000001	817.180200000001	1097.87866666667	875.331600000001	610.079600000001	1506.565	1163.18	1355.8015	328.5688	1560.1916	1190.4256	1040.808	1359.4834	1050.8148	768.1855	1253.0512	631.586333333333	907.817166666666	410.120400000001	95.8956666666667	79.5756000000001	321.426	602.9382	119.379	94.8786000000001	650.8876	860.028600000001	372.373000000001	692.509200000001	379.5144	1884.24783333333	1239.543	756.963666666667	1242.8472	2019.996	1482.3506	1165.0684	2293.4096	611.6
343	185.032058622779	185.032058622779	185.032058622779	69.371	69.371	69.371	1	1	279.5485	428.505	393.8165	330.561	216.293	336.435	173.57	208.131	362.9865	322.399	966.17675	261.184	478.49725	370.35075	457.072	385.938	341.78375	524.4085	380.294222222222	375.441777777778	345.098	236.698	255.0625	338.723	473.454000000001	319.377375	239.5825	243.83975	361.1685	278.52825	424.424	273.4605	185.680444444444	473.125333333333	294.85225	261.184	231.59675	152.01725	641.2655	172.527875	347.895777777778
344	185.121777715649	185.120465497065	185.133166598291	203.032	199.984	203.05	7	7	8.16228571428571	32.6491428571428	23.4665714285714	39.7911428571428	72.3895714285714	94.8865714285714	47.9534285714285	156.103714285714	51.0142857142857	43.8661428571428	24.4868571428571	25.5035714285714	36.702	49.994	56.11375	48.972	92.768	62.2374285714288	42.852	70.3997142857143	14.272	16.3245714285714	7.13650000000001	9.18257142857142	37.7822857142857	20.4057142857143	17.333625	136.718285714286	76.5214285714285	55.0954285714285	45.9128571428571	39.791142857143	538.710857142857	273.436571428571	89.7851428571428	224.462857142857	449.946000000002	364.242000000001	226.4955	377.505714285714	91.8257142857142
345	185.984176300503	185.984176300503	185.984176300503	1074.32	1074.32	1074.32	1	1	733.77944444444	1165.47444444444	1230.11999999999	1105.26166666667	608.939999999997	1391.01722222221	687.85444444444	597.024999999996	548.03833333333	633.419999999997	484.763888888886	549.779999999997	1313.45499999999	1303.55999999999	1249.49999999999	1205.63999999999	578.339999999997	1294.37999999999	530.399999999997	624.239999999997	1236.23999999999	506.939999999997	479.661111111108	2469.16526315788	1301.51999999999	554.879999999997	567.428888888885	724.200000000005	490.887222222219	593.639999999997	1392.29999999999	631.379999999997	618.456666666663	1299.47999999999	535.499999999997	519.462777777775	524.582352941174	602.819999999997	485.784444444442	513.618888888886	500.54722222222
346	186.07818979421	186.077554371731	186.083473827946	515.27	510.134	518.302	5	3	4.08160000000003	17.3324444444445	8.16266666666666	11.2236666666667	7.14155555555557	10.2155555555556	8.1576	10.2088888888889	449.191111111111	1112.16333333333	14.2828	2038.73730000001	13.2626	6.12533333333333	12.252	10.2022222222222	57.1324444444446	15.305	36.7280000000001	41.8336666666666	9.18200000000002	9.18299999999999	6.1253333333334	6.12133333333334	12.244	7.14155555555548	7.14233333333333	5.10111111111106	7.14233333333333	9.18299999999999	14.2758	9.18299999999999	10.1966666666666	8.16239999999998	3.06266666666666	11.2224444444445	12.2426666666667	5.10166666666666	6.12199999999999	8.16266666666666	11.2233
347	186.143010549834	186.143010549834	186.143010549834	363.216	363.216	363.216	1	1	38.7694999999999	65.2960000000003	67.3365000000003	95.9152500000001	43.8707500000002	79.5794999999998	55.1002500000001	163.24	88.7726250000001	72.4377500000003	34.6885000000001	34.6884999999999	45.9100000000001	31.6277499999999	55.0934999999998	65.2942222222223	8.15700000000004	14.2835000000001	11.2241249999999	9.17662500000004	28.5705	7.14175000000003	7.14175000000003	28.5669999999999	32.6479999999999	7.14262500000001	8.16200000000003	49.9922499999999	12.236	24.4859999999999	21.4252500000001	17.346375	128.5515	43.8707499999999	17.34425	10.20375	32.6479999999999	57.1339999999998	16.336	21.4252499999999	10.2022222222222
348	186.958293538698	186.955107369301	186.965581672136	1101.92	1088.61	1119.22	47	26	1117.09555555556	1521.84000000001	1339.26000000001	1453.04111111112	1112.82000000001	518.15399999999	1189.32000000001	1183.20000000001	1274.208	1741.33857142857	1359.66000000001	788.460000000011	1326.42333333334	1470.24000000001	1311.72000000001	1443.29999999997	1134.331	1616.70000000001	1769.48	1214.82000000001	1576.92	1288.26000000001	755.819999999987	1431.06000000001	1248.48000000001	1258.68000000001	1249.84000000001	1040.5122222222	1204.62000000001	1256.64000000001	961.164285714298	1092.42000000001	1249.50000000001	1353.54000000001	870.060000000012	1292.34000000001	1111.99000000001	1093.61000000001	1439.22000000001	1101.60000000001	1304.58000000001
349	186.959350261282	186.954454810218	186.9709742326	1075.33	1071.23	1083.51	59	48	3145.42090909091	3579.18000000002	3914.76000000001	3985.14000000001	1581.00000000002	4240.04714285713	2770.32000000001	2775.07800000001	2493.28200000001	4361.52	2970.24000000001	2876.89363636365	3934.58363636364	3548.58000000002	5290.74000000002	5180.1915789474	2722.38000000001	2172.59999999996	2387.82000000001	1274.43399999998	5178.15052631576	2646.90000000001	3680.15999999998	3216.06000000001	3853.93181818182	2726.46000000001	2785.04	3158.94000000001	2670.69818181819	2750.94000000001	3330.30000000001	3372.11999999999	1638.7533333333	2838.66000000003	3562.87352941175	2561.68900000001	5356.57931034481	3040.62000000001	2681.14600000001	2482.85090909091	2583.16500000001
350	186.969632459056	186.967189413602	186.971144271321	1109.54	1100.79	1123.31	8	7	1765.75333333335	2097.47000000002	2045.41599999999	2071.95333333333	1671.77999999999	1931.10133333336	1637.1	1609.56000000002	1627.96333333335	1868.63999999999	2074.67999999999	595.679999999989	2017.85800000002	2069.57999999999	1912.49999999999	1962.74199999999	1482.00800000002	2042.35400000002	1651.43866666666	1632.00000000002	2028.78000000002	1699.41000000002	1688.10000000002	1927.80000000002	1857.22533333333	1799.27999999999	1846.38599999999	1608.508	1732.98000000002	1658.52000000002	2032.14733333336	1457.58	1648.37666666669	2001.23999999999	1744.20000000002	1695.24000000002	1655.46	1524.87599999999	1976.75999999999	1718.69999999999	1778.00133333335
351	186.966743795726	186.966432554532	186.967183122239	1091.675	1087.6	1094.81	4	3	1052.63999999998	1229.09999999998	1298.23571428569	1325.99999999998	1157.69999999998	1018.60166666665	882.300000000017	873.524999999983	851.048333333317	1126.07999999998	1299.47999999998	1148.51999999998	1232.15999999998	1067.64166666669	1240.31999999998	1274.99999999998	923.099999999984	1304.57999999998	941.460000000018	924.608333333315	1101.59999999998	1015.53666666665	1005.71999999998	1077.85833333331	1052.31666666665	1137.29999999998	1184.85714285712	1100.57999999998	1076.58571428569	938.399999999983	1119.95999999998	1595.99666666668	891.479999999984	1189.31999999998	934.319999999983	995.519999999982	1001.63999999998	1109.75999999998	1043.12166666669	1106.69999999998	913.444999999985
352	187.090337785026	187.090337785026	187.090337785026	518.301	518.301	518.301	1	1	17.3437777777778	15.2924999999999	15.305625	20.4050000000001	8.16199999999992	15.32625	12.236	6.126	170.486125000001	461.153000000002	15.3033333333334	836.107999999999	14.2835000000001	15.315	15.3149999999998	12.2430000000001	21.4252500000001	19.387125	17.3442499999998	20.4050000000001	14.2834999999999	18.36675	11.229625	19.3847500000001	15.3037499999999	8.16199999999992	12.2430000000001	10.2024999999999	14.2835000000001	15.3037500000001	15.295	13.264875	6.12149999999994	17.3437777777778	9.18900000000001	16.3239999999998	9.18224999999991	6.12149999999994	6.12150000000003	14.2852499999998	8.16266666666666
353	187.09084000126	187.09084000126	187.09084000126	510.134	510.134	510.134	1	1	12.24	22.4462857142855	10.2028571428571	21.426	9.18257142857135	13.2637142857142	8.1554285714286	14.284	181.610857142857	300.984285714286	12.2434285714286	703.038375000001	12.2434285714286	19.3854285714284	12.2417142857142	15.3042857142857	10.2028571428571	11.2231428571429	14.2839999999999	10.2028571428572	14.2839999999999	9.18257142857142	8.16228571428564	11.2231428571429	14.2839999999999	15.2914285714286	8.16114285714288	14.2840000000001	7.14099999999996	4.08114285714289	14.273	8.15542857142853	10.1942857142857	14.282	5.10142857142857	13.2637142857142	6.11742857142852	8.16799999999992	11.2231428571429	11.2231428571428	10.2028571428572
354	187.984136286838	187.984136286838	187.984136286838	82.628	82.628	82.628	1	1	234.651111111111	440.736	318.552	398.91775	161.1995	241.79925	147.93625	189.7665	189.51075	253.394	516.309750000001	251.01225	157.1185	236.553	139.77425	160.17925	229.725	63.26325	84.6784444444445	118.349	320.3585	157.1185	250.9815	255.09375	192.843	185.579333333333	155.097	229.55625	111.20725	178.54375	201.88575	105.150125	134.581333333333	198.943333333333	110.184	185.6855	96.9237500000001	137.73375	174.46275	109.16675	130.592
355	188.068010319662	188.062799779216	188.079879890328	193.844	190.755	193.901	23	23	162.225428571428	371.384	315.540499999999	442.824666666668	273.717333333333	400.991000000001	283.652666666667	1044.6535	281.887999999999	703.009666666668	130.581333333334	895.709333333335	281.612000000001	362.201428571428	326.88	223.4165	431.601000000001	429.560333333332	305.079666666667	620.333714285714	334.614666666667	132.513333333333	323.392833333334	456.089000000001	353.035333333334	221.412333333334	190.802333333334	418.336666666666	248.961333333334	239.543333333334	339.755142857143	227.757333333333	902.994999999998	521.366000000002	212.194666666667	258.934857142857	443.844999999999	482.617666666666	117.338333333334	460.095166666667	372.056666666668
356	188.113938058699	188.107403486825	188.120245517829	289.779	286.694	290.77	6	6	41.7926666666666	98.9561666666664	60.1898333333337	56.1091666666665	54.0776666666663	38.7726666666664	50.0371666666663	187.710666666666	169.209333333334	121.419666666666	32.6506666666667	163.226666666666	10.2033333333333	37.7461666666666	14.2846666666667	17.3456666666665	17.3456666666665	20.4033333333335	10.2116666666666	19.3831666666666	18.3659999999999	70.4029999999995	30.5799999999999	12.232	18.3659999999999	27.5444999999999	23.4676666666665	42.8469999999999	11.2328333333332	25.5041666666666	23.4676666666665	18.3659999999999	428.120000000003	114.258666666666	18.3629999999999	29.5896666666665	142.846666666667	245.900333333334	37.7523333333334	133.663666666667	86.7141666666664
357	188.109633028864	188.106764083119	188.120850169673	172.419	169.381	173.445	29	29	55.1430000000001	122.54	96.9158333333335	139.762833333334	132.621666666667	193.831666666667	193.863333333334	426.429666666665	92.8351666666668	129.582333333334	35.7408333333334	74.4721666666668	53.1006666666668	119.373428571429	70.4029999999998	55.08	260.185000000001	129.582333333334	106.114666666667	165.294	43.9101666666667	96.9158333333335	73.4640000000002	30.6349999999999	51.0166666666665	91.8299999999998	63.2503333333334	290.011333333334	197.944666666667	107.135	99.9926666666664	47.9478333333334	1018.29266666667	560.071499999998	216.300571428571	365.262285714286	1030.48857142857	625.464333333335	346.856666666667	779.022999999999	195.904
358	189.069802018785	189.068859050616	189.070744986954	193.8385	193.81	193.867	2	2	29.5848333333332	65.3013333333332	33.6984999999999	70.4030000000002	31.6613333333333	74.4843333333335	30.6100000000001	162.3655	40.8533333333332	128.562	17.3428333333334	139.922666666667	39.7930000000001	64.2704999999998	45.9674999999999	39.7865000000001	75.5046666666669	71.4233333333332	54.0297142857145	75.5046666666665	47.9478333333334	26.5026666666666	44.8873333333334	78.5528333333335	42.8540000000001	26.5286666666667	33.6710000000001	64.2809999999998	31.6303333333334	21.4080000000001	40.8133333333332	27.5759999999999	131.623	58.1495000000001	11.2236666666666	30.5799999999999	70.4029999999998	70.4029999999998	22.4473333333334	84.6738333333335	44.8548571428571
359	189.089528618133	189.088303254458	189.090753981807	384.6525	384.624	384.681	2	2	24.468	55.0934999999998	55.0568571428571	80.670285714286	31.6277499999999	44.8909999999999	32.6479999999999	90.8022500000004	10.2025	10.19625	13.26325	9.18224999999997	29.590875	42.8504999999999	34.6885000000001	32.6479999999999	37.7261249999999	71.4174999999998	27.567	54.0732499999999	86.7242857142857	86.7212499999998	65.2960000000003	99.0370000000001	69.3770000000003	56.1137500000002	51.0250000000003	53.0548571428571	14.2835	29.5872500000001	46.9315000000002	46.9314999999999	44.8635000000002	27.5467500000001	29.5872499999999	21.4252499999999	30.6112499999998	36.7302857142857	13.2535	30.6074999999999	9.18337500000001
360	189.126103503448	189.126103503448	189.126103503448	274.451	274.451	274.451	1	1	29.5896666666666	37.7523333333333	58.1906666666666	63.2537777777775	35.7077777777778	50.0290000000001	42.8484	92.8503333333333	52.037	28.5693333333333	34.6686666666665	107.123333333334	45.8850000000001	67.3419999999999	43.8743333333333	41.8302499999999	137.655	125.487333333334	66.3144444444441	152.013111111111	74.4843333333333	137.745	95.9008888888891	103.042444444444	61.2533333333333	76.5666666666666	67.3419999999999	60.1537777777777	42.8493333333334	35.7544444444443	28.5662222222221	45.9099999999998	71.4622222222226	52.037	43.8982222222222	35.7116666666666	57.1324444444446	45.9100000000001	17.3437777777777	59.172888888889	24.5013333333333
361	189.126727001484	189.126727001484	189.126727001484	264.248	264.248	264.248	1	1	21.426	31.6288571428571	33.6694285714286	43.8722857142857	26.5274285714288	42.852	21.426	55.0954285714285	222.235428571429	65.2982857142857	168.064285714286	263.233714285714	36.7302857142857	58.1562857142857	48.9737142857143	25.4857142857142	46.9331428571428	54.0751428571428	21.426	77.5959999999999	47.9534285714285	43.8722857142857	63.2488571428568	55.049142857143	51.0083333333332	35.71	43.8722857142857	66.3092857142854	22.4462857142857	29.5882857142857	54.1129999999999	29.609	53.0102857142855	23.4665714285714	25.5071428571428	15.3042857142857	70.3997142857143	49.994	21.426	59.1268571428573	11.2231428571429
362	190.90842850649	190.90842850649	190.90842850649	48.96	48.96	48.96	1	1	198.939	316.324	336.666	331.63	310.2016	439.7924	322.4464	199.173	235.6662	213.2636	300.959	241.8348	345.8478	338.7064	290.0776	336.732	45.909	29.5858	20.408	22.4473333333333	374.4868	136.7068	155.2224	288.0348	328.5044	246.920666666667	240.8144	193.838	249.998	320.4056	311.527	200.9794	155.0704	360.1306	210.154333333333	163.264	172.4138	157.2956	191.8352	131.6058	398.559333333333
363	191.101002472522	191.100279162265	191.101986437704	56.114	56.108	56.124	3	3	45.8742857142857	72.4402857142857	75.5663333333334	96.9316666666667	79.5822857142857	83.7356666666667	53.0102857142857	112.236666666667	84.6244285714286	118.353142857143	67.331	101.942857142857	46.9331428571429	60.1996666666667	54.0776666666667	51.0142857142857	138.758857142857	71.4933333333333	61.2685714285715	118.436	14.284	15.3085714285714	24.488	18.372	23.4271428571429	8.16228571428572	5.10166666666667	25.5071428571429	19.3854285714286	30.665	18.3651428571429	16.3245714285714	53.0548571428572	25.5035714285714	16.3245714285714	18.3651428571429	44.8925714285714	36.7302857142857	41.8336666666667	35.68	20.4228571428572
364	191.14133961737	191.140412782666	191.144384047564	384.6155	375.441	384.737	10	9	23.4523333333334	54.0717777777775	65.2586666666664	123.527555555555	8.16266666666666	88.7593333333335	27.5459999999999	19.3847500000001	9.18224999999997	13.2556666666667	8.16177777777774	13.2628888888888	80.6063333333333	195.882666666666	92.8402222222224	76.5166666666663	6.11774999999999	219.347777777778	95.9635555555554	16.324	211.186	172.42225	123.460333333333	203.179	140.806	103.042444444445	83.6810000000005	135.704333333333	58.1526666666664	13.2632500000001	70.3953333333335	5.10111111111112	28.5495000000001	135.704333333333	52.0327499999999	47.9504444444442	59.1793333333333	9.18200000000002	50.9833333333331	103.04525	16.3253333333333
365	191.141174894205	191.140349925759	191.142436335297	351.9295	342.833	352.033	10	7	21.4269999999999	35.7116666666664	37.7523333333334	54.1218333333334	5.10083333333336	56.1183333333335	6.11599999999999	11.2231428571429	6.11600000000004	9.19050000000001	2.04033333333333	8.16133333333338	36.7679999999999	64.2810000000001	47.9086666666666	45.9599999999999	10.2028571428571	131.623	99.9926666666669	6.11657142857145	151.009333333334	102.033333333334	90.809666666666	110.190857142857	100.996500000001	89.7746666666672	56.1091666666665	103.154666666666	53.0053333333332	6.12171428571428	56.1091666666665	12.242	5.10142857142857	42.8960000000003	38.7654285714287	6.12599999999999	40.8533333333332	7.14116666666671	6.12199999999996	65.2982857142857	2.04066666666665
366	191.14175706038	191.14080472506	191.141929144608	398.914	398.907	399.906	3	3	26.5162857142856	54.0751428571428	60.1968571428571	77.5417142857142	22.4462857142857	67.3105714285713	14.29	38.7545714285713	15.3042857142857	17.3509285714286	14.289	13.2637142857143	25.5071428571428	58.1562857142857	49.9904999999999	34.6897142857143	15.3034615384616	42.8339999999999	22.4462857142857	15.3046153846154	57.1319999999998	83.6575714285715	49.994	82.6373571428572	40.7942857142858	70.3947857142855	86.7261538461539	32.6491428571428	30.6214285714285	12.2381538461538	46.9134285714286	21.426	38.754153846154	38.7708571428571	44.8925714285714	22.4557142857142	57.136	19.3854285714286	25.5178571428571	48.9747692307693	10.2028571428571
367	191.142495363043	191.14172979798	191.143066701106	365.222	363.244	366.26	3	3	14.2846666666667	40.8133333333336	27.5454	41.8291111111109	17.3437777777778	41.8336666666666	11.2236666666667	14.2831111111111	18.3654000000001	19.3842222222223	10.2022222222222	11.2224444444445	30.6066666666667	29.5864444444445	23.4651111111112	11.2236666666667	24.4728	36.732	19.3863333333333	12.236	35.7077777777778	47.9259	45.9150000000002	35.7077777777778	21.4246666666667	23.4651111111112	17.3437777777778	18.3636	10.1966666666666	6.12199999999999	16.3235555555556	10.2022222222222	11.2224444444445	13.2643333333333	15.3033333333334	17.3456666666667	15.3033333333334	6.12533333333333	8.16711111111115	28.5693333333333	6.12133333333334
368	191.142870352391	191.142870352391	191.142870352391	321.367	321.367	321.367	1	1	16.3382857142858	35.7466666666669	38.7708571428571	62.2374285714285	5.10142857142857	52.0345714285714	5.09714285714287	12.2417142857143	9.18257142857142	12.2434285714286	12.2434285714286	15.2914285714286	73.4605714285714	84.6837142857142	58.148142857143	57.1840000000002	6.12085714285716	113.251714285714	101.008285714286	4.08066666666665	62.2374285714285	60.1462857142859	28.568	53.0994285714288	53.0548571428571	48.9325714285716	25.4875	66.3185714285714	33.6694285714286	5.10142857142857	34.6672499999999	6.12171428571428	10.2028571428571	36.7302857142857	17.3448571428571	15.3042857142857	40.8114285714286	6.11657142857145	22.4462857142859	39.7911428571428	8.16228571428571
369	191.141200675051	191.141200675051	191.141200675051	249.954	249.954	249.954	1	1	18.366	26.5257777777778	23.4676666666667	32.6471111111111	9.18300000000002	28.6035555555555	13.2628888888889	21.427875	30.61	31.6268888888888	18.364	33.671	19.3863333333333	30.6100000000001	20.4066666666667	23.4651111111111	14.2831111111111	19.3863333333333	13.2542222222222	34.6913333333333	32.6471111111111	47.9504444444445	29.5864444444444	29.5864444444444	17.3437777777778	19.3863333333334	19.3842222222222	23.4651111111111	11.22	27.5309999999999	23.4676666666666	13.2643333333333	21.413	18.36675	10.2022222222222	28.5693333333332	19.3842222222222	12.2586666666667	17.3456666666667	20.4044444444445	18.366
370	191.143884186247	191.143884186247	191.143884186247	309.129	309.129	309.129	1	1	81.6218181818183	148.959818181818	164.263909090909	166.393363636363	9.18245454545451	106.108363636363	24.4865454545455	43.8492500000001	14.2838181818181	22.4459999999999	9.18225	19.3851818181818	38.7323636363638	31.6284545454546	25.5090909090909	37.7332727272728	22.4459999999999	104.123454545454	88.8032727272728	31.6425454545455	28.5676363636363	41.8311818181819	55.0947272727273	52.0617272727272	33.669	34.6892727272728	24.5016	34.6892727272726	21.4257272727273	19.3851818181817	26.5265	10.2027272727273	27.5473636363635	27.54675	14.2838181818181	21.4257272727272	35.7095454545453	21.4142727272727	16.3170909090909	38.7703636363637	5.10363636363637
371	191.178412088534	191.175491120094	191.19238379018	614.213	600.911	624.422	57	29	109.17057142857	1138.70171428571	655.023428571423	1343.86575000001	438.661428571433	995.736888888891	685.631999999994	1137.6345	427.499714285717	1657.93333333333	143.860285714287	482.282625000002	624.414857142852	716.140285714293	650.919499999994	328.532000000002	409.134571428568	121.413999999999	76.5214285714279	193.854285714287	455.365999999996	319.349428571431	91.8128571428567	504.021142857139	124.470500000001	57.1360000000004	75.5011428571422	270.375714285712	41.8317142857139	244.868571428573	89.7820000000004	383.627428571425	1346.83999999999	564.218000000004	81.5657142857137	435.661999999996	358.120285714283	1250.92866666667	185.692000000001	204.050000000001	107.060625000001
372	191.97512159765	191.97512159765	191.97512159765	252.006	252.006	252.006	1	1	7.1414	15.306	36.7272	46.9314999999999	8.1616	42.8484	12.2424	17.3434	3.0606	9.18224999999997	18.3636	7.1414	57.1312	81.616	73.4544	64.2726	5.101	8.16199999999998	8.15360000000001	5.101	29.5916	12.2448	6.1212	19.3876	57.1312	53.0504	21.4242	133.6462	51.01	29.5916	78.5554	25.5062499999999	8.1616	129.5654	62.2322	66.313	108.162399999999	11.2486	12.2448	100.9998	2.0404
373	192.048917732658	192.048917732658	192.048917732658	657.054	657.054	657.054	1	1	7.14218750000002	21.4186874999999	23.4743750000001	16.325	9.18281250000003	16.3249999999999	13.2543125	9.18843750000002	13.2640625	7.14175000000003	12.243	11.2220625	18.3644999999999	20.4050000000001	17.3453125	20.4049999999999	9.18281250000003	17.3389375	10.203125	13.26325	21.4252499999999	7.14218749999997	9.18281250000003	15.298125	18.3644999999999	16.325	5.10312500000001	9.18281250000003	11.2234375	12.24375	19.391875	10.2025	19.3859375000001	17.3453125	11.2193125000001	9.18281250000003	9.18224999999997	11.226875	13.2681249999999	10.199375	5.10125000000002
374	192.050135265196	192.044228243541	192.063127104621	356.05	350.961	356.074	7	7	21.4480000000001	29.5896666666667	27.5477142857143	26.5274285714286	16.3245714285714	14.284	6.11657142857145	40.8066666666665	22.4462857142857	56.1549999999999	11.2218333333334	34.6856666666666	12.256	29.5896666666667	27.5444999999999	27.5477142857143	20.3885714285713	47.9534285714285	23.4676666666667	74.4182857142854	84.7429999999999	8.16228571428571	10.2033333333334	10.2033333333334	101.008285714286	28.568	7.14116666666671	89.7851428571428	51.0142857142857	58.1590000000001	68.3511666666671	10.2028571428571	104.074	74.4843333333335	6.12099999999998	14.2963333333334	82.7125714285717	43.8722857142857	7.14233333333335	23.4676666666667	126.515428571429
375	192.065632919257	192.065632919257	192.065632919257	325.476	325.476	325.476	1	1	6.12240000000004	6.12239999999997	6.12240000000004	8.16133333333331	8.1616	10.2016666666666	6.1212	3.0606	210.1612	325.4438	154.0502	306.06	2.04080000000001	7.14280000000004	6.11520000000001	4.08159999999998	27.5454	27.5454	26.5252	24.4848	5.09500000000003	6.11399999999997	4.0808	5.10199999999998	4.0808	5.09666666666666	4.0808	15.3059999999999	1.02139999999999	4.0808	4.0768	3.0606	7.14279999999997	7.1414	3.0606	4.0808	5.101	2.0384	3.0576	8.1616	7.14280000000004
376	192.139318425066	192.136565370453	192.152459038628	172.424	170.344	173.451	31	31	196.064	253.249333333334	167.307333333334	235.6585	5.10083333333334	177.514800000001	42.8484000000002	13.2621666666666	1131.54966666667	831.626000000001	200.1944	436.645600000002	179.725333333334	217.2955	192.843	97.9200000000001	10.2020000000001	141.826333333334	58.1514000000003	4.08133333333334	432.974666666667	156.0855	133.646200000001	219.550833333333	479.494	159.1824	184.650166666667	909.859500000002	410.174000000001	10.204	542.817333333332	187.710666666667	939.573500000001	848.224000000001	192.843	379.563999999999	810.144666666669	8.16266666666669	375.421333333334	711.753166666668	465.3024
377	192.145231682637	192.140496908513	192.149671097463	342.821	339.709	343.853	3	3	32.6506666666667	77.5453333333335	72.5028333333335	90.8054285714285	3.06085714285714	26.5546666666666	7.15516666666671	7.14116666666664	411.194333333334	225.456833333335	102.033333333334	142.823333333333	12.244	6.12200000000001	32.6506666666667	9.18300000000002	3.06049999999999	11.2346666666666	7.15166666666666	9.17400000000006	19.3831666666666	12.244	8.16266666666669	11.2126666666666	11.2218333333333	2.04066666666667	3.06100000000001	49.988166666667	3.06100000000001	4.08533333333336	18.3630000000001	5.10166666666668	6.12700000000001	14.2846666666667	6.12200000000001	3.06049999999999	15.3042857142857	14.2846666666667	5.10166666666668	7.14116666666671	4.08133333333334
378	193.048756310315	193.043944513173	193.060370577075	253.026	249.96	254.068	37	37	398.950333333334	776.437428571428	1268.17075	1384.648875	1113.13171428571	1568.95225000001	1205.97771428572	2015.06428571429	171.407999999999	176.517666666666	166.287166666667	37.7523333333332	2235.36775000001	2784.35971428571	2591.435	2444.60457142857	343.796166666666	164.273666666666	239.565714285714	306.085714285713	1255.92775000001	362.201428571428	35.7050000000001	522.386285714285	1715.04025000001	1153.8085	720.321714285711	3341.31874999999	1960.98914285714	2026.28742857142	2127.22125	1632.45714285715	3880.01074999999	3280.10375000001	2278.21825	2668.04714285714	3149.51175	3287.62	2010.91275	3181.1395	162.233
379	193.0488907954	193.044563187217	193.060681467471	214.2495	210.174	215.264	32	32	11.2328333333334	32.6453333333334	20.4057142857143	34.6856666666667	17.3448571428571	37.7461666666667	17.3626666666667	83.6536666666668	3025.04125	2999.698	1902.83285714286	348.612000000001	54.0675714285714	113.257	80.6025714285714	16.3245714285714	94.8910000000002	21.426	29.5848333333334	132.643333333334	132.748571428571	51.0583333333334	37.7461666666667	36.6960000000001	213.239714285714	98.9677142857142	109.155285714286	768.275142857142	139.785666666667	120.281333333334	240.798666666667	153.042857142857	354.055666666667	373.381000000001	161.212666666667	289.037333333334	90.8817142857142	314.248	63.2488571428571	333.353142857143	13.2513333333334
380	193.051464792388	193.046779377568	193.060483425924	358.114	351.987	359.128	18	18	8.16914285714289	12.2430000000001	12.2445	10.2025	9.18225000000004	10.2025	7.13737499999998	23.4686249999999	30.6075000000001	28.588	19.3847499999999	11.215875	8.16300000000001	11.2145	12.2430000000001	11.22275	10.18875	8.16300000000001	15.3042857142857	19.3728750000001	14.294	12.2430000000001	8.16200000000003	16.324	14.2835000000001	11.22275	8.16199999999998	12.2445	5.09812499999999	10.2025	8.16300000000001	6.12149999999998	20.4049999999999	11.2231428571429	5.10125000000002	11.22	8.16700000000003	24.4860000000001	9.18225000000004	9.18224999999997	8.16199999999998
381	193.051436574221	193.04794153162	193.060291670825	336.6855	334.647	337.702	6	6	10.1942857142857	15.3042857142857	14.284	14.2819999999999	13.2637142857143	13.2637142857143	9.18128571428567	16.3245714285714	67.3388571428571	58.1074285714288	33.6647142857144	26.5274285714286	15.3042857142857	13.2637142857143	14.284	15.2925	13.2637142857143	10.2028571428571	10.1985714285714	12.2434285714286	13.2637142857143	13.2637142857143	13.2748571428571	9.17485714285717	10.2028571428571	9.18257142857142	13.2618571428572	19.3854285714286	7.142	14.284	11.2325714285714	7.142	30.6085714285714	16.3245714285714	10.2028571428571	18.3651428571428	16.3245714285714	17.3448571428571	15.3042857142857	25.4892857142857	8.16228571428571
382	193.083877394071	193.08082984791	193.0954026552	207.1135	204.058	208.14	16	16	11.2231428571429	8.16228571428571	10.2014285714286	12.242	25.4892857142857	11.2218333333334	22.4436666666667	24.4868571428571	2408.89457142857	540.688333333334	459.150000000001	388.683500000001	6.12800000000001	21.426	26.5286666666667	7.14233333333335	46.9353333333334	20.4057142857143	26.5274285714286	66.3185714285714	27.5477142857143	72.4402857142857	25.4857142857143	55.1430000000001	17.3456666666667	42.8540000000001	21.427	27.567	12.242	15.3042857142857	14.284	22.4462857142857	78.562	16.3245714285714	28.568	230.552285714285	24.4868571428571	51.0142857142857	44.8946666666668	22.4462857142857	6.12200000000001
383	193.090088335056	193.090088335056	193.090088335056	230.585	230.585	230.585	1	1	24.4872	44.8668	43.8944	82.6443	25.535	94.9344	34.6892727272727	54.1077	118.3548	108.1518	62.2322	61.218	27.5481	40.832	22.4595555555555	31.6293	34.6902	46.9325454545454	75.5022	29.5713	16.3248	79.5834	60.1269	43.8686	17.3451	53.0816	34.6868	25.505	36.7308	18.3654	37.7696	27.5480999999999	66.3195	45.9135	40.812	47.9494	68.3534	41.8528	41.8323	73.4616	30.609
384	193.089868130434	193.089868130434	193.089868130434	219.362	219.362	219.362	1	1	18.3728571428571	26.5274285714286	25.5071428571428	38.7708571428571	25.5066666666667	23.4567142857143	26.5367142857143	105.089428571429	3113.912	137.796428571429	1039.59835714286	454.856285714285	35.7107692307693	33.6694285714286	57.1319999999999	14.284	107.13	13.2634666666667	23.4665714285714	151.002285714286	24.4954285714286	78.595	32.6491428571428	26.5162857142857	24.4765714285714	56.0921428571428	94.8467142857142	790.666071428571	58.1562857142857	139.730214285714	21.417	164.266	417.296857142857	60.1968571428571	100.923428571429	357.225	86.7546428571428	354.032533333333	76.5214285714285	36.7148571428571	17.3375714285714
385	194.053019684681	194.049589685647	194.054146844902	211.212	211.2	214.255	3	3	5.107	1.0204	8.16320000000001	8.16320000000001	4.0808	3.0612	6.1284	14.2828	400.938600000002	372.811	194.8582	52.0404	8.1616	5.101	6.1212	8.1616	15.303	2.0408	3.0606	20.404	9.1926	7.14980000000004	6.12240000000001	9.18360000000001	16.3232	16.3232	13.2626	75.4948	15.306	13.247	21.4242	24.4896	34.6868000000002	46.9292	20.404	36.7704	13.2782	28.5712	2.0404	16.3232	3.05759999999998
386	194.047792414473	194.047792414473	194.047792414473	351.987	351.987	351.987	1	1	3.06085714285714	10.2028571428571	8.16228571428571	5.10499999999999	5.10142857142857	5.10142857142857	7.13600000000002	10.2028571428571	4.0777142857143	10.2100000000001	4.08114285714286	10.2028571428571	10.2114285714285	7.14174999999998	8.15600000000001	5.10571428571426	5.10142857142857	9.18257142857142	6.12171428571428	8.1554285714286	6.12171428571433	3.06085714285714	4.08114285714286	8.16228571428571	12.2417142857143	3.06085714285717	4.08114285714286	6.12685714285711	4.0777142857143	4.08114285714286	14.284	5.10142857142857	6.12171428571428	11.2325714285715	6.12085714285716	7.14699999999999	6.12685714285711	5.1007142857143	6.12171428571428	8.16228571428571	7.142
387	194.062102030339	194.057409365815	194.065026096428	253.054	253.009	254.018	3	3	31.6288571428571	82.6431428571428	139.77425	61.2171428571428	140.799428571429	212.189714285715	153.042857142858	276.49742857143	23.4665714285713	17.3448571428572	21.423	12.2434285714286	313.227714285715	369.343428571428	354.039142857143	306.085714285714	45.9128571428571	16.3245714285715	20.3885714285714	36.7302857142855	83.6517142857145	39.7911428571428	12.2417142857143	53.0548571428571	173.424285714286	147.941428571429	79.5822857142853	528.489499999999	236.706285714287	275.477142857142	254.051142857143	200.996285714286	629.494249999998	465.250285714287	261.193142857143	355.059428571427	450.966285714286	472.789142857144	141.819714285715	475.453142857144	20.4057142857143
388	194.072424524726	194.066190120429	194.078107810882	228.023	226.481	230.592	4	4	45.9149999999999	125.501	91.8149999999997	133.641833333333	74.6181666666664	86.7283333333331	62.2403333333332	226.476999999999	38.7346666666668	68.3623333333332	16.3253333333333	26.5286666666666	62.2301666666665	81.6933333333335	97.010833333333	73.4639999999998	29.5848333333332	57.1386666666665	15.3025	45.8700000000001	33.6709999999999	7.14233333333332	3.05799999999999	21.4269999999999	34.6913333333332	8.16266666666665	8.16266666666665	98.9723333333331	16.3253333333333	31.6303333333333	40.8533333333332	12.244	193.863333333334	89.7746666666664	19.3863333333333	17.3456666666666	44.8946666666666	116.432	27.5444999999999	21.4269999999999	10.2033333333333
389	194.08634203277	194.08634203277	194.08634203277	207.091	207.091	207.091	1	1	5.10142857142857	7.14116666666668	8.16114285714285	6.12171428571428	4.07828571428571	7.14100000000002	6.12171428571428	9.18300000000002	359.140571428571	149.982	177.529714285714	57.136	12.2537142857143	10.2028571428571	4.08114285714287	8.16228571428574	13.2544285714286	10.2028571428571	5.10142857142859	12.2434285714286	10.2028571428571	11.2231428571429	7.136	10.21	5.10142857142859	6.12171428571431	4.08114285714287	7.14699999999999	8.16228571428571	9.18257142857146	4.08133333333334	5.10142857142857	13.2637142857143	11.2236666666667	7.14200000000002	7.14116666666668	12.2434285714286	8.16228571428571	4.08114285714287	8.16228571428571	4.08114285714287
390	195.120066630046	195.120066630046	195.120066630046	160.158	160.158	160.158	1	1	36.7319999999999	71.42	169.347666666667	338.695333333332	56.1183333333335	268.347666666666	36.7319999999999	76.5999999999998	26.5286666666667	60.1898333333334	53.0486666666667	80.5273333333331	85.6939999999997	56.0633333333332	65.2906666666665	36.7319999999999	18.366	40.8466666666667	23.4676666666666	33.6379999999999	62.2301666666665	30.6100000000001	251.001999999999	57.0826666666665	25.5333333333333	25.5083333333333	609.835499999999	38.7663333333334	35.7058333333334	22.4473333333333	36.7619999999999	16.3253333333334	54.1218333333334	61.1600000000001	28.5646666666666	16.3093333333333	28.5693333333334	64.2810000000001	34.6913333333332	33.6655000000001	16.3226666666666
391	196.039722384331	196.03845471828	196.040804784751	91.839	91.811	97.927	7	7	1120.2345	1447.73475	1484.46375	403.295	25.5071428571429	870.013714285714	17.3497142857143	22.4462857142857	2274.13725	2935.97114285714	25.5071428571429	905.982000000001	2623.15457142857	4420.68	3341.68685714286	2803.11728571429	24.4868571428571	3044.53257142858	2348.3	4.081	482.57825	44.8635	103.034428571429	127.428571428572	958.014749999999	256.271	71.48	389.749142857143	1924.25885714286	16.3245714285715	1613.07171428572	17.3448571428572	73.4579999999999	5028.10742857144	2442.232	3102.68885714286	7066.49885714287	48.9737142857143	128.56725	4519.86571428572	7.14174999999999
392	196.039986747378	196.039986747378	196.039986747378	59.174	59.174	59.174	1	1	9.17279999999999	376.5276	681.4936	1508.8758	11.2244	2198.531	7.1414	2.0404	366.84	308.1004	9.18359999999999	7.1414	1337.4822	1106.1136	1624.4768	1207.976	57.1312	30.606	1.02175	27.54675	316.262	11.2222	29.5858	43.8772	532.0224	31.6324	71.414	2891.2468	783.5136	9.1926	611.0998	4.0808	32.6464	3469.87025	402.979	6.1212	2371.965	7.1414	13.2626	2266.8844	14.2996
393	196.052901092445	196.041173831103	196.069838064583	58.16	55.076	66.311	97	96	15.29	430.580666666667	8.1616	5.10083333333334	1073.21533333333	2231.1045	329.567666666667	2836.52666666667	59.1213333333333	698.9140625	9.183	39.793	1634.3604	1311.12833333333	1702.7138	1269.3776	6788.7435	5260.9995	1935.11083333333	4983.677	6.1212	12.2424	11.2218333333333	7.14233333333333	5.09666666666667	8.16266666666667	15.303	3160.47633333333	21.427	1072.05	639.790800000001	601.898333333333	4520.5062	3589.36514285714	2.04033333333333	1403.74933333333	2622.25666666667	1080.33128571428	10.202	2310.82866666667	150.1115
394	196.046302918749	196.04082565183	196.069992659928	91.834	79.573	101.011	131	102	1120.2345	1478.34225	1479.429	1871.80077777778	2768.277375	2726.42325	3240.32411111111	4771.70925	2558.945	3261.65044444444	2416.97225	4031.91822222222	2690.619	4567.012	3425.06033333333	2840.724	2698.56125	3133.44366666667	2638.99777777778	2439.49828571429	487.73925	59.1382500000001	109.16675	130.512	968.190888888889	256.271	104.142	4087.87269230769	3212.06845070422	1497.68622222222	1622.1975	978.419750000001	8778.821	5760.55177777778	2560.668	4611.53	9774.70200000001	9472.76333333332	4531.92444444445	10485.1877777778	2341.346
395	196.046705364507	196.042682420768	196.062541373971	71.42	69.37	74.489	32	32	18.3655384615385	520.981533333333	511.163142857143	367.302857142857	873.383384615384	430.379714285714	1095.3184	335.674	163.175384615385	464.24	103.048857142857	832.508307692308	769.241571428571	1911.97973333333	1108.0096	1010.38235294118	1817.031	1255.90407692308	705.741142857143	1301.91261538462	142.89	27.5462307692308	29.5882857142857	38.7708571428571	236.711384615385	47.9544615384616	45.8935714285714	387.545714285714	158.144285714286	266.294571428571	516.264571428571	203.025923076923	1283.53	1258.50371428571	189.762923076923	420.357714285714	870.303714285714	5003.71466666667	58.1318571428571	750.1725	155.086769230769
396	196.073156389697	196.073156389697	196.073156389697	61.215	61.215	61.215	1	1	4.08133333333334	32.6491428571429	4.08133333333333	4.08066666666667	828.510666666667	4.08133333333333	274.738666666667	1036.65866666667	115.184666666667	56.1091666666667	5.10166666666667	191.822666666667	7.142	3.061	2.04066666666667	2.041	2454.521	1986.86628571428	580.461285714286	1779.46133333334	6.121	2.03866666666667	4.08066666666667	10.2033333333333	1.02033333333333	9.18300000000001	1.02033333333333	286.666833333333	34.6897142857143	907.076333333333	2.04066666666667	241.7795	1075.25566666667	80.6063333333333	1.02016666666667	298.943714285714	130.581333333333	873.262666666666	7.14116666666667	0	61.2200000000001
397	197.045165811183	197.045165811183	197.045165811183	92.854	92.854	92.854	1	1	16.324	83.6605000000001	130.688	60.239	19.38475	125.583	23.46575	35.70875	21.42525	175.483	16.326	22.44825	228.704	465.234	271.22025	282.60925	26.5265	320.3585	98.0160000000001	18.3645	59.18175	24.471	16.324	29.590875	52.03275	38.7695	18.378	39.819	92.8427500000001	32.6471111111111	106.041	20.405	58.1115	588.096	205.195875	23.46575	677.427555555556	42.8505	30.6075	553.980666666667	35.70875
398	197.047270791597	197.046222057157	197.048199873107	59.171	59.157	59.19	4	4	10.1933333333333	42.854	73.4688000000001	121.4038	10.2033333333333	238.7268	13.2643333333333	18.3672	17.3258333333333	29.5916	24.4848	12.242	162.233	111.2236	172.4138	139.785666666667	32.6453333333333	47.9086666666667	19.4053333333333	25.5083333333333	20.408	8.1616	9.1818	10.202	34.6573333333333	12.244	14.2856	13.2626	29.5896666666667	8.1712	13.2652	10.2016666666667	33.671	383.582666666666	14.2846666666667	11.2236666666667	59.1716	16.3232	28.5712	68.4338	16.3413333333333
399	197.050718517388	197.045829993452	197.062667543776	92.335	82.651	98.976	38	36	142.835	169.3615	167.444	71.46125	302.031	128.646	122.475	486.65925	272.399333333333	300.97375	16.324	400.95825	272.440125	482.57825	331.378125	287.74575	89.7820000000001	330.561	237.893	97.9439999999999	59.18175	28.5506666666667	17.34425	37.7261250000001	88.7617499999999	42.882	24.504	119.36925	214.2525	193.8475	148.86525	95.9035000000001	1115.10288888889	586.054	256.271	469.315	1142.21925	1163.05333333333	1015.422	1165.51176470588	174.46275
400	197.047000374745	197.046313786911	197.061856919441	72.4375	71.412	73.468	4	4	24.4873846153846	60.1482307692308	48.9747692307692	46.9306153846154	29.5889230769231	43.8500769230769	24.498	32.6498461538462	29.5755384615385	42.8529230769231	54.0763076923077	27.5462307692308	62.2352500000001	95.9089230769231	81.6246153846154	71.4408333333333	21.4248461538462	55.0924615384615	20.3969230769231	27.5483076923077	34.7035384615385	22.4450769230769	26.526	35.7107692307692	45.9138461538462	28.5686153846154	17.3373846153846	37.7485384615385	15.30375	20.4061538461539	37.7513846153846	20.4046153846154	30.6069230769231	109.115307692308	22.4450769230769	27.549	48.9710769230769	550.98	66.29	42.8690769230769	29.5889230769231
401	197.06774817866	197.06387173089	197.079803840787	57.128	55.076	62.245	13	13	5.09666666666667	21.426	5.10083333333333	47.9534285714285	74.4721666666666	23.4862857142857	3.06085714285714	368.271571428571	56.0633333333333	9.183	4.08114285714286	3.05828571428572	4.08114285714286	9.1815	13.2621666666667	18.363	1027.42771428571	767.792	329.836833333333	999.9675	19.3863333333333	6.122	1.02028571428571	9.18257142857142	28.524	5.10166666666667	6.12171428571428	373.442	15.3042857142857	84.8398333333333	55.0889999999999	63.2577142857143	559.142666666667	49.994	44.8946666666667	154.041571428571	266.307	115.278833333333	6.12171428571428	247.929428571428	89.8626666666667
402	198.043259519449	198.038486581408	198.056364339193	92.8395	81.614	98.965	42	39	42.8493333333333	155.073777777778	156.213	68.398625	27.550125	132.73	30.61875	551.955249999999	238.7385	351.98625	18.3645	388.747	288.766125	511.14525	395.6145	298.969875	15.30375	334.642	240.956	79.5773333333332	47.957625	29.569125	23.46575	47.9223750000001	87.7391111111111	52.03275	23.483	132.6325	225.47525	13.26325	157.02225	15.30375	1219.322	716.582454545454	277.681777777778	575.420999999999	1249.398	1316.08666666666	22.4473333333333	1259.56142857143	169.356888888889
403	198.041386557267	198.039157091281	198.05852496279	59.163	57.117	61.203	11	11	12.232	55.1016	74.4892000000001	195.8784	6.1224	271.3732	21.4284	10.204	42.805	36.7344	23.4646	10.202	162.2118	138.7744	221.3834	144.8968	15.303	123.4684	65.3696	17.3468	51.02	36.7272	35.707	15.303	66.2566666666667	42.854	33.6732	390.7366	64.2852	16.3424	77.5504000000001	13.2626	28.5656	469.292	49.9963333333333	121.4276	76.515	8.1616	20.408	82.7334	22.4708
404	198.042145951821	198.038978645393	198.055125456036	72.426	71.417	74.489	8	8	23.4676666666667	53.0053333333333	65.296	49.9963333333333	31.6303333333333	59.1503333333333	72.47325	33.66825	21.4165	39.793	35.70875	40.81	77.539	178.54375	121.40975	80.63925	25.50625	58.15425	25.4958333333333	22.4473333333333	44.913	56.14125	70.403	42.8505	33.66825	49.99225	28.553	58.1305	36.732	18.3645	49.99225	20.405	31.62775	116.2515	29.58725	35.70875	93.8706666666667	525.458461538461	33.6545	72.43775	25.5083333333333
405	198.072247572348	198.070809068909	198.073162549808	58.148	58.148	58.159	3	3	17.3327142857143	30.61	21.4235	23.4638333333333	126.515428571429	23.4868333333333	18.363	383.582666666667	54.0297142857143	83.6536666666667	83.6673333333333	44.8548571428571	14.2846666666667	7.14233333333333	3.061	9.1815	789.701142857142	474.3775	210.360333333333	632.503333333334	12.242	9.183	2.04033333333333	14.2846666666667	12.2245714285714	8.16266666666667	2.04033333333333	26.5243333333333	6.121	105.197333333333	6.121	68.3846666666666	690.733428571428	18.366	6.121	9.18149999999999	6.121	36.732	28.5646666666667	8.16266666666667	86.7991666666667
406	198.938884629975	198.933414645902	198.950528211761	44.8815	42.838	45.922	128	128	3170.937	4594.561	4959.84033333333	5402.07666666667	3669.83925	4990.92711111111	3625.86977777778	4114.227	1127.488	1143.74028571429	1048.85371428571	1592.666	4942.3332	4853.834	5044.528	4955.3775	29.5848333333333	2366.98	1492.50383333333	1790.53875	5566.484	4809.85133333333	4370.0448	6192.712	5337.80266666666	4294.11533333333	3942.246	3716.66955555556	3256.638	3808.48955555556	5040.677	3942.67288888889	3271.94175	4223.332125	3572.9155	2979.23428571428	2059.11675	2938.8832	2158.696	2679.27028571429	3159.081
407	198.951328231108	198.95125278269	198.951635507437	44.8845	44.884	44.885	4	4	7.142	8.16266666666667	13.2621666666667	1.02033333333333	1397.85666666667	8.16266666666667	13.2643333333333	979.36	4.08066666666667	4.08133333333333	4.08066666666667	2.04066666666667	6.121	3.0635	10.2016666666667	8.15657142857143	1829.37228571429	4.08133333333333	2.04066666666667	10.2016666666667	13.2643333333333	5.10166666666667	4.08533333333333	10.2033333333333	6.122	5.10083333333334	6.122	4.08133333333333	2.04066666666667	914.218666666667	2.04233333333333	4.0856	1191.69371428571	4.08066666666667	4.08133333333333	7.14233333333333	7.14233333333333	407.8445	5.10583333333333	1.02016666666667	3.06085714285714
408	199.942193612927	199.937488474974	199.955626104591	44.8895	42.844	45.922	88	88	676.449428571429	989.677142857142	1090.780875	1143.66911111111	770.315714285715	1029.43225	767.254857142857	911.753	188.761666666667	216.300571428572	198.955714285714	255.071428571429	1081.465	1069.24910344828	1081.5975	1080.41533333333	17.3428333333333	466.292333333333	276.510333333333	12.244	1248.786	1035.63833333333	927.9072	1296.52888888889	1157.98375	935.56925	849.86825	829.46325	691.753714285714	870.27325	1152.709	844.485142857142	23.4638333333333	905.982000000001	766.20775	639.775125	393.830285714286	604.523076923077	412.541714285714	571.324444444445	647.938125
409	200.018615612093	200.01786902904	200.019362195146	301.472	299.953	302.991	2	2	8.16228571428571	18.3651428571428	16.3245714285714	11.2215714285715	6.12171428571433	14.2840000000001	5.10142857142857	7.14800000000002	14.2959999999999	14.2840000000001	20.4057142857143	12.2434285714286	8.16228571428571	20.42	9.18257142857142	16.3108571428572	9.18257142857142	14.272	12.2434285714286	19.3827142857142	17.3448571428573	9.19028571428575	6.12171428571428	11.2231428571429	30.6085714285714	13.2637142857143	9.17999999999998	20.4057142857143	19.3854285714286	12.2434285714286	30.6342857142858	5.1057142857143	27.567	32.6491428571428	8.15542857142853	12.2434285714286	21.426	18.3651428571428	31.6022857142856	26.5274285714286	27.5245714285713
410	200.163615325883	200.163615325883	200.163615325883	965.148	965.148	965.148	1	1	9.18257142857135	38.743714285714	99.9879999999991	47.9534285714282	70.3997142857137	51.0142857142853	37.7505714285717	321.389999999997	15.3042857142858	15.3171428571429	47.9937142857145	25.507142857143	117.332857142856	89.7851428571421	114.271999999999	82.7125714285704	21.4260000000002	90.7927142857138	24.4868571428573	45.8742857142862	113.330999999999	46.9725714285716	25.5062500000001	105.163000000001	138.739428571428	17.344857142857	58.1562857142861	39.7911428571425	23.4632857142856	62.237428571429	86.724285714285	59.1765714285719	19.3691428571431	74.4808571428577	18.3625714285716	17.3570000000001	28.5680000000002	173.448571428573	15.2935714285713	51.057142857143	18.3497142857142
411	200.939110723035	200.93426369721	200.954083075551	44.89	42.843	45.922	81	81	668.287142857143	1079.4245	1090.780875	1271.2315	868.263142857143	1165.1255	859.0505	953.967142857142	141.826333333333	131.616857142857	212.219428571429	249.97	1120.11685714286	1274.208	1112.11142857143	1190.922	89.7746666666667	463.209714285714	303.039	143.860285714286	1228.34755555556	1134.5736	1077.9648	1401.661375	1320.2035	963.089777777778	900.88075	831.532857142857	723.382571428571	875.3745	1265.70733333333	830.073	624.414857142857	875.48175	834.593714285715	609.139	387.708571428572	533.571	390.076571428572	507.105666666667	693.77
412	200.971910009954	200.968431841317	200.98475350029	44.878	42.832	45.917	33	33	103.053666666667	66.3185714285715	210.188666666667	183.63	869.324	186.712285714286	514.224	954.876	417.316333333333	458.0698	285.693333333333	415.256285714286	72.4436666666667	79.664	113.251714285714	178.558333333333	361.139	294.876333333333	252.022333333333	374.462333333333	121.419666666667	48.968	20.4233333333333	163.245714285714	89.7746666666666	55.098	92.8503333333333	423.369166666667	188.752857142857	875.405142857143	119.4765	699.499166666667	577.4615	423.369166666667	10.2016666666667	361.181142857143	550.954285714286	583.562	444.309	603.017	47.9556666666667
413	201.048104982836	201.044012655759	201.051840591431	428.516	427.464	432.61	6	6	39.7906363636364	37.7669090909089	63.194909090909	55.1487272727275	19.3955454545454	79.5812727272724	25.5068181818182	31.6284545454544	19.3851818181818	27.5643	26.5389090909091	25.4833333333334	69.3785454545452	62.2366363636364	47.9314545454546	43.8717272727271	24.4865454545454	64.2771818181816	27.5332500000001	23.4662727272726	41.8088181818181	128.623090909091	849.852230769229	66.3531818181817	124.473272727273	105.994909090909	1025.37409090909	42.8514545454544	51.0136363636364	30.6081818181819	148.959818181818	21.4257272727273	25.5068181818181	69.3785454545455	17.3446363636364	23.4767272727272	28.5829090909091	22.436	31.6256363636363	48.9992727272727	22.446
414	202.124821597132	202.11869862792	202.138069603226	204.035	199.984	216.296	95	93	164.266	369.343428571428	238.746857142857	450.966285714286	818.601142857142	1239.60375	844.796571428571	1566.13857142857	777.430500000001	649.846166666665	262.213428571428	483.547714285714	550.491428571428	816.228571428571	807.046	688.596428571428	1170.304	907.002250000001	587.602285714285	827.451714285714	191.652571428571	172.428285714286	132.525714285714	82.6470000000002	500.371666666667	249.97	178.4	2061.68742857143	1206.998	771.372000000002	961.109142857146	641.759714285714	4343.559	3220.02171428573	1394.79566666666	2408.81025	4034.0685	3760.64149999999	2819.04942857143	3923.88149999999	1143.68
415	202.125115045855	202.119345271409	202.138036583652	342.306	339.737	345.864	54	54	77.5453333333335	205.053499999999	97.0108333333335	114.277333333334	176.517666666667	114.389333333333	144.1255	320.646333333334	954.318857142857	922.338285714285	609.039499999998	972.332285714293	43.8671666666665	128.541	103.036833333333	42.8539999999997	63.2606666666668	62.2911666666662	42.8959999999999	57.0826666666665	27.5444999999999	119.3595	46.9276666666665	38.7346666666666	69.3826666666668	89.7893333333335	71.4233333333328	177.509000000001	116.299	147.048	129.582333333332	31.6303333333331	2086.92399999999	715.195249999998	153.05	286.713666666667	1379.378	1560.98250000001	1352.89885714286	1355.91225	925.366750000004
416	202.125208928035	202.124382047617	202.137207310715	363.216	360.166	364.259	7	7	93.8629999999997	248.941000000001	253.022000000001	309.173625	171.402000000001	271.386499999999	134.6895	294.852249999999	224.4825	192.827250000001	38.7695000000002	87.7414999999998	147.932222222222	141.81475	202.009499999999	203.024222222223	35.6868750000002	51.0125000000002	23.4686249999999	39.7653750000002	82.6503750000001	14.2835000000001	23.4657500000001	98.9642499999997	91.8224999999997	20.4075	14.2835000000001	138.754	49.9636666666668	62.2352499999998	85.7010000000004	52.0391250000001	276.487749999999	194.867749999999	46.9314999999999	41.8353750000001	149.97675	161.1995	57.176	106.106	25.5055555555556
417	202.481652246307	202.481652246307	202.481652246307	344.827	344.827	344.827	1	1	1.02025	4.08100000000002	2.04050000000001	1.02024999999999	2.04049999999998	2.04050000000001	3.06075000000001	1.02025	1.0175	1.02025	0	3.06075000000001	1.02025	2.04050000000001	0	2.04050000000001	1.0202	2.041	1.02025	4.08100000000002	3.06075000000001	1.02024999999999	0	1.01875	2.04050000000001	0	2.04050000000001	1.02024999999999	0	5.10875000000006	2.04050000000001	0	4.08100000000002	3.06075000000001	1.0202	2.0404	0	7.14174999999993	3.06075000000001	2.04050000000001	1.02025
418	202.967772168338	202.967772168338	202.967772168338	45.917	45.917	45.917	1	1	54.07325	131.628375	154.05775	127.527777777778	116.3085	146.916	128.5515	142.94	151.0155	155.078	107.12625	150.997	93.8706666666667	117.415	150.997	134.673	168.34125	128.56725	84.68075	134.6895	99.9817777777778	66.31625	108.226	153.15	114.268	73.467	64.274	193.842222222222	65.296	116.3085	73.566	124.562	271.3865	194.86775	90.80225	180.58425	191.801777777778	232.9305	183.7575	258.12325	63.2555
419	203.049239943688	203.048944491242	203.05105345801	53.0465	52.032	53.07	4	4	23.46575	76.51875	52.071	42.8505	16.3245714285714	44.924	27.54675	94.953	60.1968571428571	77.539	84.68075	37.7215	26.51025	30.6075	31.651	24.486	11.2215714285714	16.336	33.6694285714286	9.19028571428571	54.07325	115.28825	73.458	77.5865	43.8385	89.782	52.03275	82.64025	21.42525	32.672	23.483	23.468625	54.0751428571428	47.95175	31.62775	26.5265	37.74925	19.38475	26.5265	45.916875	43.8408888888889
420	203.115582460283	203.108527397042	203.122637523524	311.7	311.21	312.19	2	2	14.2823333333333	43.8671666666665	42.852	31.6561666666667	43.8722857142857	39.7911428571428	62.2301666666665	56.1183333333335	106.097333333333	212.219428571428	23.4676666666667	56.1091666666665	18.33	24.4839999999999	20.4066666666665	17.3286666666666	12.244	9.18149999999997	5.10166666666663	14.2846666666666	19.3854285714286	16.3226666666666	7.14116666666664	10.2133333333333	8.16266666666669	9.18257142857142	6.12099999999998	15.3042857142857	7.14116666666664	11.2218333333333	12.2439999999999	6.12199999999996	172.408166666666	40.8066666666665	6.12200000000001	9.18300000000002	249.97	143.759571428571	28.5413333333333	89.7893333333327	26.5503333333334
421	203.130738214426	203.126520073309	203.144188605621	203.05	199.984	205.079	27	27	14.2846666666667	58.1590000000001	33.6694285714286	74.4808571428571	113.156571428571	181.619333333334	114.272	232.636000000001	113.235857142857	97.9360000000001	55.0954285714285	78.5509999999999	86.6514285714285	131.623	132.637142857143	92.846	166.166857142857	136.699142857143	96.9316666666669	121.419666666667	38.7382857142857	33.6694285714286	10.1942857142857	16.3253333333334	70.4605000000001	46.9331428571428	34.6605714285714	356.079714285714	169.367428571428	105.094333333334	161.212666666667	105.089428571429	870.303714285714	553.020666666668	215.290333333334	374.401166666667	797.863428571428	641.759714285714	501.980571428571	786.530142857142	177.509
422	203.129045131629	203.127126706391	203.144609123498	344.3485	340.764	344.856	6	6	20.4066666666665	25.5083333333332	19.3854285714286	14.2846666666667	27.5445000000002	17.3428333333333	29.6138333333331	47.9478333333332	59.0633333333335	39.7929999999997	16.3226666666666	44.8873333333332	13.2643333333334	22.4473333333334	17.3456666666667	12.242	6.12099999999998	11.2346666666667	4.08466666666664	10.1933333333333	10.2028571428571	9.18299999999994	9.18299999999994	11.2126666666666	8.16266666666669	5.10083333333332	6.12099999999998	21.426	9.18299999999994	17.3598333333334	18.3629999999999	13.2621666666666	297.207999999999	101.013	11.2218333333333	10.2016666666666	52.0370000000001	201.005666666667	33.6709999999998	77.4693333333332	36.7679999999999
423	203.143043399656	203.136929589997	203.149157209315	166.818	166.325	167.311	2	2	449.966999999999	918.299999999998	666.246571428571	845.856333333335	12.244	403.031666666666	375.482666666666	1702.85685714286	31.6303333333333	29.5848333333334	12.242	40.8466666666665	16.3386666666666	26.5286666666666	13.2621666666666	32.6186666666666	6.12199999999999	3.05800000000001	7.14233333333332	3.05799999999999	3.0605	5.10166666666665	4.08133333333332	3.06100000000001	6.12199999999999	6.12099999999998	7.14233333333332	5.10583333333334	3.0605	4.08466666666667	7.14116666666668	4.08133333333334	7.13533333333332	3.05800000000001	1.02016666666667	6.11600000000001	5.10166666666668	3.06100000000001	3.06099999999999	10.2016666666667	6.12099999999998
424	204.091211589074	204.087271536795	204.09888474851	319.343	315.262	319.36	5	5	119.457	276.691	315.268285714286	374.444857142857	165.263142857143	244.868571428571	149.884875	378.526	101.008285714286	119.356714285715	30.6085714285714	28.5494999999999	96.9135714285709	74.4808571428571	109.16675	107.205	44.8925714285714	25.5071428571428	18.3651428571428	39.7911428571428	90.8054285714285	18.3651428571428	29.5882857142857	91.8899999999999	77.5417142857142	14.284	9.17485714285717	124.474857142857	32.652	68.3591428571428	65.2982857142857	55.095428571429	230.584571428571	119.373428571429	30.6085714285714	34.6897142857143	81.6228571428571	110.175428571428	58.148142857143	44.9302857142855	8.16228571428571
425	204.122567952474	204.121933073332	204.122724953111	203.033	203.021	203.044	3	3	16.3253333333334	32.6506666666667	22.4436666666667	34.6897142857143	53.0053333333332	108.155333333334	42.8470000000001	136.724666666667	39.7865000000001	45.9075000000001	11.2236666666666	37.7452857142857	51.9908571428571	51.0166666666668	57.136	68.3591428571428	76.4571428571428	65.2906666666668	42.8540000000001	40.8133333333334	14.2706666666666	19.3863333333334	20.3885714285714	14.2846666666667	39.8255000000001	18.3651428571428	16.3108571428571	160.166166666667	74.4721666666668	48.9760000000001	58.1590000000001	47.9556666666668	399.905333333334	253.042666666667	95.9113333333336	197.912333333334	299.929	307.070166666667	238.746857142857	314.262666666666	80.5931666666668
426	204.138211287353	204.137200969302	204.139221605404	344.8275	344.827	344.828	2	2	11.2236666666666	14.2846666666666	11.2236666666667	10.2033333333334	17.3428333333334	11.2218333333333	11.2328333333332	23.4638333333333	24.4457142857143	21.4269999999999	11.2218333333333	18.3629999999999	8.16266666666669	18.366	8.16266666666669	9.18149999999997	5.10083333333332	11.2346666666667	8.16933333333327	8.15466666666665	6.12199999999996	13.2637142857143	6.12199999999996	8.15466666666665	9.18300000000002	9.18149999999997	6.12099999999998	11.2236666666667	10.2033333333333	11.2328333333334	16.3226666666666	4.08066666666665	139.922666666666	54.0776666666668	8.16133333333331	12.242	23.4676666666667	104.074	14.2846666666666	41.7926666666666	21.448
427	205.044666141659	205.040321898932	205.055392339509	269.345	265.269	272.428	19	19	16.3245714285714	13.2643333333334	14.2986666666666	21.426	10.2028571428571	51.0571428571426	16.3245714285714	15.3042857142857	1493.81166666666	1791.59890909091	1065.50812500001	2037.40084615384	22.4274285714286	18.3651428571428	11.2215714285715	24.4868571428571	7.13399999999996	87.7445714285714	75.5046666666669	4.08533333333336	13.2637142857143	15.305	19.3854285714286	24.4880000000001	20.422857142857	10.21	13.2621666666666	6.12200000000001	20.4057142857143	11.2328333333334	17.3598333333334	16.3245714285714	12.254	34.6897142857143	14.3103333333333	12.242	46.9331428571428	8.16228571428571	20.4057142857143	29.5675714285714	38.8034285714284
428	205.095895419655	205.090849291808	205.107025707845	193.827	189.775	194.876	32	32	90.8054285714285	229.564285714286	187.890285714286	290.781428571428	159.298285714286	253.030857142857	158.144285714286	720.943666666668	470.373666666668	643.800285714285	193.854285714286	848.569714285714	187.732571428571	212.219428571428	188.885	153.021428571428	292.822	291.801714285714	180.590571428571	385.938	204.057142857143	258.910666666667	254.015571428571	288.740857142857	221.402	190.793428571428	132.637142857143	288.740857142857	178.55	155.972571428571	210.178857142857	137.854285714286	756.067000000002	302.004571428571	154.063142857143	252.853714285714	359.140571428571	333.633428571428	134.677714285714	340.775428571428	303.789714285714
429	205.108366761027	205.108366761027	205.108366761027	169.369	169.369	169.369	1	1	32.6506666666666	98.9723333333331	96.9316666666669	135.571333333334	74.4843333333332	112.236666666666	66.3108333333331	167.307333333333	9.18150000000001	9.18149999999997	7.14933333333332	8.17066666666665	3.0642	10.2033333333333	9.18299999999998	7.136	11.2236666666666	9.17485714285717	4.08066666666665	7.14116666666668	8.16266666666669	8.16133333333331	5.10083333333332	6.12199999999999	10.2016666666666	7.14116666666664	4.08133333333332	11.2346666666667	5.10166666666665	4.08066666666665	6.12199999999999	5.10166666666665	9.17399999999998	8.15466666666665	5.10166666666665	12.244	12.244	8.16133333333335	4.08133333333332	7.14816666666664	5.10083333333332
430	205.988680754552	205.987232871763	205.990546400418	302.991	299.953	303.031	3	3	11.2236666666667	7.14233333333335	16.3263999999999	8.16266666666669	5.10166666666668	9.18149999999997	9.18299999999994	3.0635	4.08560000000002	5.10166666666668	5.10083333333332	1.02033333333333	9.18150000000006	8.16266666666669	13.2621666666666	10.1933333333334	3.06050000000002	5.09666666666666	6.12200000000001	6.12200000000001	5.101	5.10699999999997	5.10166666666668	17.3428333333334	17.3428333333334	4.0813333333333	7.14816666666668	12.2448000000001	4.0813333333333	10.2033333333334	14.2963333333334	2.04233333333332	16.3424000000001	11.2236666666666	7.13533333333338	6.12100000000004	13.2626	21.4284000000001	5.09666666666666	9.18149999999997	13.2643333333334
431	206.052181711085	206.047763681229	206.063132807894	269.345	265.269	272.428	19	19	17.3448571428571	20.4066666666667	18.384	30.6085714285714	19.3854285714286	28.5919999999999	23.4665714285714	77.5417142857142	1520.3727	1731.2794	1017.58575	1987.447	20.3885714285715	18.3651428571428	18.3625714285715	21.426	33.6317142857141	53.0548571428571	56.1183333333335	66.3866666666671	6.12199999999996	11.2236666666667	7.142	15.305	11.2325714285714	13.273	7.14116666666664	7.14233333333335	13.2637142857143	6.12700000000001	17.3598333333334	8.16228571428571	29.6138333333334	25.5071428571428	15.3325	10.2016666666666	38.7708571428571	6.12200000000001	17.3448571428571	20.3914285714286	28.5919999999999
432	206.064927059081	206.064547165339	206.080509306451	406.044	403.006	408.085	3	3	5.10124999999999	8.16199999999998	17.346375	13.26325	3.061125	10.2025	9.18225000000004	19.3871249999999	21.4252500000001	27.5467499999999	5.10124999999999	15.315	8.16200000000003	9.18224999999997	13.26325	14.2835	12.2430000000001	12.2445	16.324	21.4252500000001	8.16199999999998	10.18875	5.105	9.18225000000004	17.34425	8.17899999999997	6.12149999999998	19.3847499999999	20.4050000000001	12.2430000000001	21.441	6.12524999999998	29.5872500000001	24.4860000000001	8.16299999999995	4.07849999999999	36.7289999999999	6.12150000000003	7.14262500000001	22.4455000000001	27.5467500000001
433	206.495458716742	206.495458716742	206.495458716742	299.953	299.953	299.953	1	1	8.16228571428571	23.4632857142858	24.4868571428571	23.4665714285714	24.4697142857143	21.4229999999999	22.4462857142857	17.3448571428571	0	4.08114285714286	1.02028571428571	3.06085714285714	18.3625714285713	22.462	24.4868571428571	22.4274285714285	11.2231428571429	10.2028571428571	6.12171428571428	13.2637142857143	24.4834285714284	9.18899999999999	9.18257142857142	12.2434285714286	11.2215714285714	13.2637142857143	5.09714285714287	17.3448571428573	7.13600000000002	16.3222857142858	8.16914285714289	16.336	25.5250000000002	23.4665714285714	11.2152857142857	8.16228571428571	14.284	22.4651428571429	3.05887499999999	18.3651428571428	10.195
434	206.889650452378	206.878948142067	206.896580777497	48.966	46.913	50.002	37	37	2903.6315	3761.1944	3994.08300000001	3698.95	3193.3825	4071.396	3183.648	2278.7434	2562.868	2565.92875	2422.975	3606.407	3632.9322	4130.7898	3849.6566	3951.42825	2744.4725	5214.24220000001	3267.7006	3081.155	2757.73575	293.832	388.056	1626.0688	3135.0746	1803.802	1639.7828	3294.2258	3366.2996	2981.6088	3430.8826	2614.7726	3204.60525	5109.16160000001	3176.03825	3656.0932	3461.5386	3921.3972	3196.9132	3483.86916666667	2892.941
435	206.997028903054	206.989803134901	207.004254671208	301.9905	299.953	304.028	2	2	46.935333333333	84.6876666666669	101.013	58.1494999999998	92.8503333333336	70.4030000000002	57.1386666666668	65.3653333333332	5.10666666666665	5.10166666666668	9.18300000000002	11.2236666666667	59.1793333333329	36.7259999999999	58.1494999999998	94.7979999999998	31.6303333333331	60.1406666666671	13.2621666666666	31.6251666666666	52.0370000000001	8.17066666666665	16.3253333333334	23.4638333333333	59.1793333333329	24.4880000000001	11.2291666666667	82.6470000000002	25.5083333333334	38.7726666666664	37.7831666666667	49.0160000000001	73.5240000000001	58.1590000000001	12.232	17.3456666666665	28.5646666666668	88.7690000000002	15.29	17.3456666666667	39.7539999999999
436	207.050198820191	207.050198820191	207.050198820191	294.863	294.863	294.863	1	1	6841.79649999993	10526.9395	10521.8382499999	9357.06799999996	6164.35050000003	10780.98175	7873.26925000003	8653.76049999992	250.981500000001	511.145250000002	192.827250000001	237.718250000001	10754.9484	10603.4582499999	10503.47375	10762.0898	5695.03549999994	7665.13825000003	4719.67649999995	5800.52199999999	7668.19900000003	6157.20874999994	5518.53225000002	7846.74274999992	9301.1634	6458.18250000003	5397.90524999999	7047.88700000003	6249.52700000003	6276.57799999994	8591.52524999992	6323.50949999994	8441.54850000004	10264.73525	6397.98775000003	6976.46949999993	8096.70399999992	6389.48250000002	5382.83900000002	7961.01075000003	5000.44999999999
437	207.062526468309	207.051022835833	207.07682305756	296.894	287.697	306.052	192	123	6184.49287499997	10528.4872000001	10764.0142857143	9509.5066666666	8339.52350000004	10934.5036	7874.42680000005	8644.85440000001	379.501999999999	558.096285714286	521.347750000002	397.930000000001	10434.09675	10605.0171999999	17780.7681	9015.5074	5265.2522	6973.41359999997	4016.39616666665	6482.78196428571	8373.8016	7654.72733333335	8466.87368421053	8305.52799999998	9338.67514285714	7910.64433333338	5124.18866666666	8004.01760000005	7859.62766666671	6368.40049999998	8591.1042	7394.97362790698	7255.6624	12186.88625	9004.44166666669	7348.86074999998	8339.1148	8189.83342857142	6796.57240000007	8314.21919999996	7072.95066666668
438	207.058168105323	207.05375217662	207.072480999321	205.0875	201.983	206.195	88	88	1306.08	2293.60228571429	2241.56771428571	3134.46399999999	2019.771	2955.66425	1912.96875	4508.48475	730.558666666668	985.457999999999	253.030857142857	752.865428571428	2040.979	2965.97057142857	2520.32625	1919.09025	1432.49785714286	1685.512	1118.194	1409.01457142857	1623.798	1625.25825	1330.35428571428	1635.518	1243.72828571429	1317.09	961.321142857142	2303.376	980.380166666668	1118.23314285715	1244.80666666667	793.819333333335	2655.80371428571	1920.97383333334	1114.152	976.459000000002	2074.24085714286	1762.992	693.794285714285	1802.78175	716.240571428571
439	207.065041156132	207.057722079999	207.077496465936	231.605	227.519	251.988	121	74	81.6228571428571	271.168	216.487333333334	316.288571428571	1343.824	1928.669	1412.026	2731.82525	231.799428571428	399.952	266.257285714285	331.592857142857	694.79025	1008.04228571429	976.212571428571	676.449428571428	3183.86585714287	2651.62975	1849.939875	2993.41349999999	412.214666666666	379.546285714286	186.398571428571	336.694285714286	410.154857142857	193.99	129.558142857143	1085.546	691.753714285714	307.106	509.478999999999	263.233714285714	1044.736	1323.26425	621.281500000001	814.159500000001	2594.49575	1997.71942857143	1479.41428571428	1836.45	1034.449
440	207.071203241116	207.063469359593	207.078525219261	327.534	315.251	336.689	19	17	89.7725714285717	189.773142857143	333.662624999998	253.030857142857	319.349428571428	439.743142857143	414.221499999999	768.248249999998	34.6885000000001	31.6288571428571	26.5274285714286	32.6491428571428	313.227714285714	345.876857142857	280.382142857143	270.337857142856	382.607142857143	294.862571428571	218.341142857143	381.586857142857	97.8651428571424	235.533374999999	135.698	83.6634285714285	117.332857142857	213.239714285714	122.434285714286	459.168750000001	242.998	126.515428571429	131.506285714286	110.190857142857	818.269142857149	465.272	289.761142857143	414.236	947.712714285709	344.856571428571	117.332857142857	1040.655	161.205142857143
441	207.066744856618	207.062637315367	207.078055201499	358.1225	355.047	359.146	8	8	30.63	84.6807500000004	101.008285714286	97.9474285714285	81.6228571428571	116.312571428571	77.5389999999998	198.973124999999	14.2835000000001	28.568	14.2835	24.4709999999999	95.9035000000004	118.262	98.9642500000004	96.9237500000004	106.981875	76.5214285714285	111.20725	105.021375000001	38.798	57.1340000000002	46.9315000000002	51.0124999999999	44.8964999999997	47.9517499999999	23.4657499999999	85.704	48.9719999999999	32.6479999999999	48.9780000000001	32.652	203.029749999999	102.025	68.3567500000003	64.2600000000002	141.799857142858	78.562	25.5062500000001	172.42225	29.5872500000001
442	207.07034346203	207.06629531978	207.075041029188	373.937	372.386	375.462	4	4	78.5620000000006	112.137142857143	152.022571428571	153.042857142857	210.355428571429	192.671999999999	220.381714285714	503.000857142857	15.3042857142857	20.4057142857143	10.2028571428571	18.3805714285715	108.150285714286	154.063142857143	130.596571428571	113.251714285714	320.638857142858	139.779142857143	177.529714285714	344.808285714284	65.2982857142857	123.454571428571	88.7648571428571	40.8114285714289	75.4694285714287	129.576285714286	63.160285714286	277.517714285714	154.063142857143	107.130000000001	62.289714285714	123.558285714285	509.122571428571	154.063142857143	127.535714285714	217.320857142859	342.816	172.428285714286	28.5440000000001	365.667142857146	87.7445714285714
443	207.077122201165	207.069985457711	207.077359943721	347.854	343.83	347.911	3	3	40.8114285714286	95.9068571428571	123.454571428571	130.688	120.393714285714	252.010571428571	160.184857142857	388.728857142857	28.5074999999999	29.5882857142857	13.2637142857143	15.3042857142857	132.637142857143	137.738571428571	110.190857142857	97.0085714285718	625.435142857143	323.430571428571	207.118	569.319428571428	46.9331428571428	65.2982857142857	66.3185714285714	61.1657142857145	64.278	69.3794285714285	31.6288571428571	218.52457142857	109.170571428571	45.9514285714284	78.562	32.6491428571428	526.393714285716	191.974857142858	101.008285714286	121.414	370.363714285714	142.84	44.8925714285714	313.983999999999	58.1969999999999
444	207.073649554782	207.069270986881	207.07722993777	389.748	386.669	390.763	3	3	14.294	49.9922499999999	49.9555	72.4377499999998	46.9314999999999	49.9555	40.8150000000001	83.5990000000001	18.3644999999999	29.5908749999998	8.16800000000001	14.2835	28.5662222222223	38.7694999999999	25.5062500000001	31.6277499999999	21.427875	25.5062499999999	23.4657500000001	31.6277499999999	39.7897499999999	32.652	18.3644999999999	40.84	36.704	11.224125	14.2835	61.2150000000003	31.631625	20.4050000000001	26.5265000000001	35.7087499999999	50.9812499999999	32.6479999999999	13.264875	23.483	36.7289999999999	58.1613750000001	16.324	36.7289999999999	9.18200000000002
445	207.099680060582	207.099033992526	207.100532157964	384.63	384.624	384.681	3	3	25.4857142857144	49.994	69.3344999999998	95.9874285714289	53.0548571428571	65.2982857142857	59.1765714285714	136.718285714286	23.4657499999999	30.5871428571429	12.2434285714286	25.5071428571428	45.9128571428571	53.0474285714283	63.2577142857143	54.0751428571428	63.2555000000003	41.8258571428573	39.8245714285712	77.5389999999998	58.1562857142857	70.3972500000003	74.4808571428571	77.5959999999999	59.1268571428573	36.725142857143	29.5872499999999	107.13	28.568	36.7289999999999	45.9128571428571	38.7708571428571	113.1645	49.994	19.3854285714286	31.6288571428571	49.994	68.3591428571434	20.3885714285713	55.0934999999998	13.2637142857143
446	207.135230954714	207.133565645751	207.137102283554	241.792	232.626	242.11	9	8	232.636000000001	369.343428571428	422.043428571428	538.066999999999	380.566571428571	550.980000000001	439.373714285714	780.555000000002	43.8722857142857	80.6702857142857	25.5071428571428	57.136	372.404285714286	429.560333333334	395.870857142857	277.323428571429	854.899666666668	944.784571428571	464.251666666668	1066.07416666667	527.487714285714	674.294285714285	444.792666666667	641.789666666668	342.776000000001	336.694285714286	236.485333333334	463.144857142857	180.590571428571	165.286285714286	291.556571428571	310.166857142857	1035.59	290.011333333334	124.474857142857	127.395833333334	373.424571428571	451.986571428571	80.6025714285714	271.396	78.5656666666669
447	207.135647565959	207.133756079408	207.138193031119	273.915	263.655	274.48	11	8	86.7242857142857	128.556	146.928	224.462857142857	68.3591428571434	170.387714285714	110.190857142857	91.8257142857142	64.2704999999998	111.211142857143	30.5828571428572	91.8257142857142	159.053142857143	198.955714285714	155.083428571428	151.002285714286	99.9040000000003	491.777714285714	360.160857142857	511.163142857143	262.225666666667	480.577000000001	394.850571428571	380.566571428571	180.742285714286	222.578	215.250142857143	184.499333333333	130.596571428571	86.8578571428574	154.063142857143	83.6634285714285	58.1589999999996	131.616857142857	128.646	151.002285714286	136.718285714287	91.8150000000006	65.2982857142857	170.387714285714	38.8034285714287
448	207.137081328932	207.136746444366	207.137416213499	289.747	289.739	289.755	2	2	1287.78637500001	1892.63	1435.542	683.591428571428	113.251714285714	1563.07771428571	164.381	1721.81485714286	337.430857142858	343.836285714286	449.946	281.559428571427	904.993428571428	2576.22142857143	927.439714285714	504.021142857143	580.542571428571	436.682285714289	4562.84899999999	922.209142857145	263.454857142856	5808.48657142857	4847.04257142857	2331.43314285715	811.127142857142	4401.51257142857	4900.43228571428	349.958	4286.22028571428	637.678571428571	2690.49342857143	93.8662857142857	1434.336	3527.12771428571	6004.38142857143	6578.80228571428	5615.65257142861	101.008285714286	6835.91428571428	3332.25314285714	3777.09771428571
449	207.136055866271	207.136055866271	207.136055866271	309.17	309.17	309.17	1	1	312.222000000001	672.399666666662	851.938571428571	730.134166666668	601.996666666668	665.148666666665	611.179666666662	1294.55333333333	19.3863333333334	39.7930000000001	10.2033333333333	33.6709999999998	496.334166666663	653.013333333329	583.535333333332	511.705333333332	221.376166666668	197.085166666665	304.307666666664	245.860166666666	293.856000000001	496.90233333333	355.075999999998	197.912333333333	254.021499999999	537.715666666663	385.042666666666	624.444000000001	580.569666666663	292.835666666667	260.184999999998	276.510333333331	1177.46466666667	560.162999999996	620.362666666668	928.503333333335	1497.60466666666	743.094000000005	157.996666666666	1493.524	344.189333333333
450	207.428459244235	207.428459244235	207.428459244235	295.854	295.854	295.854	1	1	606.028499999994	360.148250000002	496.861750000002	506.043999999995	1169.20649999999	532.570499999995	1206.95575000001	2091.51249999998	2.04050000000001	2.04049999999998	1.02025	7.14175000000003	367.289999999996	431.565749999996	391.776000000002	369.330499999996	281.5752	85.7010000000004	40.8099999999996	258.1865	142.834999999999	128.551500000001	97.9440000000004	104.065499999999	153.037499999999	176.503250000001	89.9139999999998	1327.34525000001	183.420000000001	507.0394	132.632499999999	400.958249999996	2037.43925000001	398.917750000002	224.455000000001	342.7872	680.506750000003	1475.40700000002	135.693250000001	850.888500000004	61.2299999999999
451	207.48730059431	207.48730059431	207.48730059431	294.868	294.868	294.868	1	1	319.338249999997	929.447750000004	1097.78899999999	1225.32024999999	788.6146	1201.7956	805.997500000003	1541.59774999999	1.02025	1.0202	2.04050000000001	3.06075000000001	839.665749999992	1024.33099999999	971.278000000004	874.354249999992	126.510999999999	128.551500000001	19.3847499999998	120.419	238.738500000001	51.0124999999995	47.9517500000002	185.685499999998	271.386499999997	140.794500000001	32.6959999999999	864.151750000004	71.3300000000004	257.102999999998	280.568749999997	181.604499999998	1484.46375000001	896.799750000004	82.6402500000003	168.341249999998	652.959999999994	1008.2205	63.2555000000003	452.991000000002	22.451
452	207.986775933703	207.983127017236	207.992709786551	297.408	294.829	302.991	4	3	62.2403333333335	566.285000000001	680.562333333335	814.188	98.9723333333326	684.643666666662	74.4843333333335	118.242666666667	8.16133333333331	12.2439999999999	18.3629999999999	24.4880000000001	534.629714285714	596.458666666665	620.362666666668	582.501571428573	60.1898333333337	165.293999999999	44.8946666666668	40.8133333333334	183.659999999999	68.3511666666671	59.1793333333335	185.700666666667	298.943714285714	78.5656666666669	54.0776666666668	93.8706666666669	43.8743333333334	66.3216666666668	233.656333333334	53.0573333333335	136.702333333333	509.146333333335	77.5453333333335	78.5528333333338	124.460333333334	92.941333333334	61.2099999999998	99.976333333333	60.1996666666668
453	208.071912537663	208.065931034474	208.085766170834	295.877	291.796	302	167	100	1969.15142857143	3585.284	3714.86028571428	3673.19999999997	2483.08566666668	4002.58085714286	2645.60085714286	3292.44666666669	48.9679999999998	93.8584	31.6251666666666	49.9963333333335	3182.41966666664	3910.97714285712	3603.64914285714	3293.48228571428	1429.42028571429	2087.43149999999	689.6552	1465.13028571429	2134.53733333332	1271.33533333334	932.645599999996	1999.09942857142	2368.19366666665	1116.31759999999	970.278400000001	2780.27857142857	1103.93800000001	1775.38	2318.83883333333	1732.44514285714	3186.73371428573	3505.86533333334	1167.26133333334	1375.49920000001	1655.7846	2660.07714285715	947.951599999995	1797.53366666668	757.265600000001
454	208.068782123892	208.067283128909	208.084617460497	231.583	228.516	246.904	20	13	16.3245714285714	40.7771428571428	32.6773333333334	36.7302857142857	209.334285714286	288.983428571428	242.794	444.507857142857	27.5760000000001	58.1562857142857	32.6445714285714	58.1562857142857	85.704	152.022571428571	149.086857142857	85.704	541.771714285714	447.905428571428	264.254	491.777714285714	65.2982857142857	39.7930000000001	27.5014285714286	45.9128571428571	48.9737142857143	30.63	18.3625714285714	168.3275	84.6837142857142	42.852	70.4489999999999	23.4665714285714	612.171428571428	211.199142857143	95.9068571428571	97.9337142857142	404.033142857143	328.532	191.813714285714	254.051142857143	144.880571428571
455	208.061401526687	208.059401451169	208.077504047128	205.078	201.983	205.09	7	7	181.610857142857	367.302857142857	336.710000000001	529.528285714286	296.653714285714	460.148857142857	277.517714285714	747.869428571428	107.135	197.935428571428	63.2577142857143	208.138285714286	295.848333333332	428.52	367.302857142857	275.477142857143	210.002285714286	233.645428571428	168.347142857143	215.250142857143	233.427333333333	164.246833333334	208.982857142857	258.132285714286	166.306571428571	177.529714285714	125.495142857143	357.466666666667	119.373428571429	154.041571428571	200.996285714286	110.196	447.926333333334	295.882857142857	180.590571428571	164.266	307.106	263.233714285714	101.008285714286	284.393999999999	104.069142857143
456	208.086136623947	208.085839077645	208.086434170249	298.4105	295.86	300.961	2	1	1803.94933333332	3269.36160000002	3706.87100000001	3674.22033333331	2287.58733333332	3994.60499999997	2414.10866666667	3304.98742857144	48.9679999999998	116.317999999999	55.0980000000001	57.1386666666668	3189.56199999998	3499.74333333331	3600.16816666666	3295.13833333332	1421.09216666668	1884.55566666667	1314.0176	1453.975	2139.63899999999	1945.45783333335	1568.35480000001	1998.91266666666	2370.23433333332	2264.11966666667	1672.32633333334	2488.59300000001	2321.25833333334	1775.38	2318.9146	1612.8835	3179.85949999999	3513.00766666668	1935.69880000001	2503.48900000002	3479.78850000002	2428.73066666668	2256.97733333334	3512.43383333332	1714.16
457	208.887894051948	208.88088879401	208.898040887816	48.9605	46.919	50.002	34	34	814.159500000001	1079.5832	1199.7552	1028.5632	878.435250000001	1139.7868	908.156000000001	653.696000000001	752.944500000001	707.033250000001	649.867400000001	995.7152	961.0284	1271.1692	1137.8396	1067.1292	728.399	1490.5122	957.9678	805.958	767.340800000001	68.35675	87.8232	348.2974	864.1094	455.0315	459.18	873.2912	942.849600000001	830.605600000001	982.586800000001	762.089400000001	920.265500000001	1428.28	916.184500000001	1091.828	947.7658	1132.644	912.237600000001	1014.0788	827.428
458	209.041038568789	209.039950246144	209.042126891434	144.8825	144.871	144.894	2	2	72.5011428571428	236.507428571428	225.493666666667	274.738666666667	10.2028571428571	247.929428571428	20.42	18.3497142857143	142.84	269.355428571428	116.312571428571	17.3448571428571	164.243	194.710857142857	219.330714285714	147.948333333333	20.4057142857143	94.8865714285714	27.5477142857143	11.2231428571429	412.551333333334	368.323142857143	412.147333333334	454.027142857143	255.071428571428	284.659714285714	230.390857142857	247.941000000001	122.42	16.3108571428571	190.793428571428	12.2434285714286	16.3245714285714	239.767142857143	172.428285714286	42.8470000000001	144.880571428571	12.2331428571429	130.578285714286	254.015571428571	18.3651428571428
459	209.043457889389	209.043457889389	209.043457889389	221.397	221.397	221.397	1	1	9.18150000000001	11.2218333333334	13.2621666666666	21.4235	12.244	18.348	12.248	13.2643333333334	612.199999999999	597.887428571428	242.828	14.2963333333334	5.10083333333334	12.244	14.2846666666667	14.2846666666667	18.366	7.14233333333332	5.10166666666668	9.18299999999998	2.04066666666666	11.2218333333334	8.16228571428571	10.1933333333334	4.0777142857143	3.05828571428572	10.1942857142857	2.04066666666666	11.2231428571429	17.3456666666667	8.15466666666669	17.3456666666666	15.3025	5.10166666666668	9.17250000000001	9.18300000000002	9.18299999999998	9.18299999999998	4.08066666666667	7.142	9.18150000000001
460	209.072131115742	209.069184217034	209.089857268752	295.863	294.829	300.99	20	13	301.017999999999	683.591428571428	709.131666666668	665.226285714285	410.173999999997	740.727428571428	387.752000000002	372.786666666666	17.3428333333333	24.4879999999998	11.2222	20.4080000000001	587.711999999996	655.573714285711	669.307428571428	673.294285714288	221.3834	357.139999999998	232.6056	218.365600000001	405.072333333331	326.453333333335	240.814400000002	375.4336	404.051999999997	404.052000000001	273.735200000001	427.519666666668	341.834000000002	259.181599999999	464.191	257.0904	466.898285714287	570.403600000004	305.099600000002	365.2316	571.293333333337	431.00266666667	261.1712	503.9788	212.243200000001
461	209.091553894739	209.091553894739	209.091553894739	295.86	295.86	295.86	1	1	301.017999999999	627.453750000003	709.177999999997	664.280399999997	407.0598	739.645	387.752000000002	592.232666666671	11.2222	19.3838	11.2222	20.4080000000001	587.6352	621.423599999997	640.6856	614.1604	230.5652	357.139999999998	165.280499999998	221.426799999999	403.9992	243.8278	171.402000000001	359.127999999997	402.979	321.426000000002	221.426799999999	425.506800000003	341.834000000002	274.4338	459.112499999996	257.0904	557.0292	611.219600000004	212.212000000001	286.6762	446.8476	427.966600000002	261.1712	503.9788	212.243200000001
462	209.133535964925	209.127522359869	209.14105661117	116.825	115.271	119.37	4	4	3.06075	8.15600000000001	5.10142857142857	5.10142857142857	6.12149999999999	5.10124999999999	6.1215	7.13649999999999	4.0815	4.081	4.08114285714286	2.0405	2.03885714285715	4.08457142857143	6.12171428571429	4.08114285714286	1.02028571428571	4.081	3.06075	4.07850000000001	1.02028571428571	0	2.04228571428571	11.22275	6.1215	1.020375	3.06075	2.04228571428571	2.04057142857143	3.06042857142857	3.06075	2.04228571428571	7.13737500000001	3.06075	3.06075	1.02028571428571	1.02028571428571	2.04057142857143	6.1215	2.04028571428571	1.020375
463	209.151309653345	209.150513694629	209.153385422637	345.881	343.853	346.926	5	5	15.3025000000001	9.18150000000006	25.5071428571428	23.4665714285714	13.2637142857143	18.3625714285713	17.3456666666667	48.9737142857146	8.14857142857142	2.04066666666667	6.12200000000001	10.2033333333334	11.2218333333333	20.4033333333333	28.5646666666666	7.14116666666664	98.9677142857142	25.5083333333334	69.3713333333338	114.255999999999	47.9534285714285	92.846	38.7726666666668	49.9520000000002	16.3253333333334	24.4880000000001	27.5477142857143	42.852	14.2846666666667	25.5250000000002	28.5693333333334	22.4473333333334	60.1968571428571	40.8066666666665	27.5477142857143	21.426	49.994	42.852	7.14116666666671	53.0102857142859	7.14816666666668
464	209.152052856856	209.151255495635	209.152356868959	250.974	249.994	250.991	3	3	18.3645	18.36675	13.2628888888889	11.2224444444445	12.2426666666667	5.10875	10.2025	38.7695	2.0405	2.04066666666666	3.06075	3.06075	14.2831111111111	28.567	14.2846666666667	13.26325	42.8505	18.364	34.66725	53.053	25.5083333333333	43.903	8.16200000000001	27.54675	22.4455	10.2033333333334	3.06075	20.4044444444444	4.081	11.215875	4.081	11.2236666666667	8.15600000000001	10.2025	6.1215	4.081	7.14155555555555	16.3431111111111	2.04075	3.06075	3.06075
465	209.150679110723	209.150421142578	209.152834716507	381.563	381.546	381.591	3	3	12.2352	26.5278000000001	21.4270000000001	30.6266666666668	23.4651111111112	41.8336666666666	21.4242	52.0352999999999	16.3342222222222	16.3235555555556	18.3654000000001	14.2842	28.5684000000001	47.9259	31.6292999999999	24.4752000000001	56.0835	50.0290000000001	28.5823999999999	46.9338000000001	37.7523333333333	28.5662222222223	43.8729000000001	44.8931999999999	40.836	31.6292999999999	17.3434	39.793	27.5454	28.5516	31.6292999999999	26.5252	52.0352999999999	40.8120000000001	29.6031999999999	24.4848	36.732	51.0111111111112	32.6304	45.9135000000001	11.2233
466	209.151893464468	209.151642956045	209.152143972891	239.249	238.747	239.751	2	2	44.8946666666666	113.244666666667	135.615666666667	84.7337777777777	50.9833333333333	31.6268888888888	53.0168888888888	172.436333333334	2.04066666666666	4.08355555555555	2.04044444444444	1.02033333333333	13.2643333333333	23.4676666666666	23.4676666666666	14.2753333333334	54.0423333333333	11.2163333333333	25.5055555555556	36.732	17.3437777777778	32.608	17.3437777777778	15.3033333333334	16.336	6.12533333333334	12.228	24.4853333333333	12.244	4.07866666666666	4.07866666666666	10.2033333333333	15.3033333333333	8.16711111111113	6.12133333333333	8.15733333333333	9.18199999999999	6.12133333333333	4.08133333333333	6.12133333333333	6.12199999999999
467	209.152434455024	209.152434455024	209.152434455024	370.323	370.323	370.323	1	1	3.06081818181817	15.2972727272728	15.3040909090909	18.3649090909091	20.4054545454546	14.2761818181819	17.3446363636364	41.8311818181817	16.3243636363637	10.2027272727273	15.3040909090909	8.1709090909091	20.4054545454546	24.4865454545454	18.364909090909	10.2027272727273	20.4160000000001	15.3040909090909	19.3851818181818	25.50625	22.446	40.7927272727273	19.3851818181818	23.4662727272726	18.3550909090909	19.3851818181817	20.3945454545454	19.3851818181818	7.1419090909091	18.364909090909	13.2706363636363	13.2694545454546	36.729818181818	16.3243636363637	14.2838181818181	18.364909090909	23.4662727272728	32.6661818181818	9.18736363636362	14.2698181818182	4.08109090909091
468	209.152746358049	209.152746358049	209.152746358049	321.367	321.367	321.367	1	1	7.14800000000002	13.2773333333334	13.2637142857143	20.4057142857143	26.5274285714286	16.3245714285714	19.3691428571429	27.5438571428572	3.06085714285714	5.10142857142857	5.10142857142857	2.03885714285715	14.284	25.5071428571428	16.3222857142858	21.4440000000001	30.6042857142858	23.4665714285714	4.08114285714286	33.6654999999999	33.6694285714286	47.913142857143	12.2434285714286	29.613142857143	17.3448571428571	8.1554285714286	10.195	27.5477142857143	11.2231428571429	6.12171428571428	8.15699999999998	10.2028571428571	25.5071428571428	13.2637142857143	6.12171428571428	13.2637142857143	17.3448571428571	11.2137142857143	3.06085714285717	11.2231428571429	8.16228571428571
469	210.060286153297	210.060286153297	210.060286153297	248.951	248.951	248.951	1	1	3.0605	6.12200000000001	4.07933333333333	9.18300000000002	8.16133333333335	9.20340000000005	7.14116666666668	17.3428333333333	15.3025	19.3863333333334	7.14233333333332	12.242	8.16933333333335	14.2846666666667	7.14116666666668	3.0605	6.12100000000001	4.08066666666667	16.3093333333333	8.16133333333335	5.10166666666665	7.14933333333335	6.12199999999999	7.14233333333332	10.2033333333334	11.2218333333334	6.12200000000001	14.2846666666667	16.3226666666667	8.15466666666669	4.08066666666667	4.08066666666667	13.2513333333334	21.4234999999999	5.10166666666668	27.5445	57.1386666666668	8.17866666666669	12.244	60.1898333333334	24.4880000000001
470	210.06163453656	210.058005458197	210.075014634566	121.405	118.349	121.433	22	22	65.3013333333333	149.856	147.948333333333	187.741333333333	237.926285714286	230.584571428572	261.193142857143	395.889333333333	198.9325	271.396	146.921142857143	246.909142857143	203.885714285714	312.469714285714	276.729714285714	207.118	261.156571428572	274.456857142858	224.462857142857	170.367833333333	97.952	32.6186666666667	48.9737142857144	59.1268571428572	141.687333333333	70.3914999999999	69.3794285714285	297.673142857143	183.651428571429	191.791333333334	219.156666666667	94.9530000000001	1052.984	507.082000000001	229.564285714286	334.653714285715	1144.814	710.516571428571	437.702571428571	596.365714285715	249.940833333333
471	210.07314824123	210.071027550599	210.079099815155	145.891	143.85	146.923	7	7	88.7648571428575	172.307571428571	116.312571428571	154.192571428571	115.292285714286	183.6	86.7991666666664	368.013714285714	966.210571428571	1178.38875	431.600999999999	893.645142857145	88.7524285714285	131.616857142858	104.054571428571	91.8257142857142	632.503333333334	338.734857142857	166.306571428571	499.940000000002	408.4	323.430571428573	309.146571428571	358.120285714286	344.808285714287	330.588000000001	319.312166666667	296.903142857143	175.489142857143	182.35625	313.227714285715	219.361428571428	555.035428571428	273.404666666666	238.746857142857	207.118	350.978285714286	336.411428571428	161.186333333334	355.009714285714	147.924166666667
472	210.991618541321	210.987705698321	211.003993644295	294.8605	292.805	296.903	8	8	11.2231428571429	28.568	27.5467499999999	31.6288571428571	16.3245714285714	27.5477142857143	17.3448571428571	18.3497142857143	514.224	557.083800000002	855.989750000004	564.18288888889	39.7911428571428	33.6977142857141	26.5274285714286	32.6445714285715	33.6694285714286	38.7708571428571	30.6085714285714	40.8114285714286	33.6682500000001	18.3651428571428	13.2637142857143	20.3914285714286	27.5477142857143	10.2028571428571	14.284	14.2835000000001	15.3042857142857	14.284	27.5477142857143	12.2434285714286	20.3885714285715	25.5071428571428	16.3245714285714	15.3042857142857	13.264875	12.252	14.284	17.3424285714285	11.2231428571429
473	211.093593422545	211.093593422545	211.093593422545	207.091	207.091	207.091	1	1	13.2643333333333	19.3831666666667	16.3226666666667	20.4033333333334	14.2706666666667	12.242	22.4436666666667	22.4488	49.9881666666667	59.1696666666668	22.4473333333334	35.7058333333334	16.3413333333334	24.4879999999999	16.3253333333334	13.2643333333334	14.2846666666667	14.2823333333334	8.16266666666669	15.305	17.3428333333334	17.3456666666666	7.14116666666668	11.2328333333334	11.2236666666667	8.16266666666669	2.04066666666667	21.4445	9.18150000000001	9.18300000000002	8.16320000000001	8.16133333333335	17.3428333333334	13.2652	5.10166666666668	5.10083333333334	10.2016666666667	19.3831666666667	8.16266666666669	5.10166666666668	4.08133333333334
474	212.061103495613	212.055050739297	212.071609385692	77.55	68.363	79.586	27	23	3.06075	4.07850000000001	3.06075	5.10125	5.10125	5.0975	4.081	8.16199999999999	3.06075	2.04475	4.081	2.0405	3.06075	4.07850000000001	6.1215	2.0405	1255.338	821.301249999999	347.90525	759.066000000001	4.081	2.04075	1.02025	7.14174999999999	4.081	3.058875	3.06075	3.0585	1.02025	2.0405	3.059	1.020375	6.1155	6.1215	4.08150000000001	2.0405	6.12171428571428	3.05828571428571	4.081	3.06075	4.081
475	212.058577492383	212.054800232969	212.072812075114	59.1715	56.096	61.198	22	22	2.03866666666667	7.14233333333333	7.14280000000001	6.1212	1.02033333333333	8.1616	3.061	12.2448	5.09583333333333	4.08133333333333	5.101	8.16133333333334	1.02033333333333	9.18359999999999	5.101	5.10166666666667	692.693166666667	669.702	241.034666666667	479.556666666667	6.1224	5.10083333333334	1.0202	2.0404	6.116	2.04066666666667	0	1.0202	2.04066666666667	1.0214	8.16320000000001	3.0605	5.10166666666667	8.16133333333333	2.04066666666667	4.08133333333333	4.0808	7.1414	4.0816	4.0856	2.04266666666667
476	212.84991324021	212.844076343611	212.863606854904	49.981	47.94	51.017	23	23	245.888857142857	480.4985	387.726666666667	353.035333333333	322.365142857143	423.369166666667	330.588	243.037666666667	466.270571428572	514.164	139.785666666667	829.531	262.988	365.219666666667	349.239	342.768	1652.86285714286	1702.65816666667	1257.83614285714	1908.5605	200.972833333333	10.2033333333333	10.2033333333333	94.9375	315.283	136.724666666667	79.573	392.828333333333	488.659833333334	270.388333333333	343.112	303.039	749.91	767.254857142857	353.035333333333	568.325666666667	932.584666666667	758.107666666667	521.305166666667	864.222333333333	358.889142857143
477	213.918331153664	213.915708171079	213.920954136249	42.838	42.832	42.844	2	2	59.1793333333333	95.8956666666666	128.562	112.236666666667	42.847	78.5528333333333	48.968	49.9963333333333	560.685714285714	664.206	376.503	291.767666666666	23.4676666666667	55.098	36.732	38.7663333333333	52.037	74.4843333333333	38.7663333333333	44.8888	44.8873333333333	48.976	36.732	45.915	46.9353333333333	38.7676	34.6856666666666	26.5286666666667	24.484	30.605	26.5546666666667	20.4233333333333	19.3863333333333	37.7523333333333	32.6506666666667	19.3831666666667	21.427	31.6561666666667	23.4868333333333	21.427	19.3863333333333
478	213.964599433818	213.959078844413	213.97866041345	102.036	93.858	115.3	111	107	2861.47246153846	4354.252875	4900.47264705882	4212.66657894737	3230.19944444444	4123.90368421053	2390.48933333333	3716.02559090909	93.8258461538461	208.142769230769	57.1372307692307	116.315076923077	2511.97785714286	3038.3045	2907.81428571429	2800.595	307.089461538462	645.562615384615	581.575384615384	359.978538461539	2743.51336363637	2260.41233333333	2301.684	2890.764	2100.8234375	2041.52025	1905.87027272727	2339.47714285714	1538.57127272727	2021.11525	2491.19372727273	1865.24745454546	1804.77311111111	3659.63675	2165.01872727273	2339.42676923077	1411.66581818182	2663.966	2870.90533333333	1147.75	1089.16581818182
479	214.057679467922	214.05716031751	214.058198618334	52.5335	52.02	53.047	2	2	72.4377500000001	173.4425	262.58975	277.508	168.34125	355.047	210.1715	271.3865	25.50625	28.5712	5.10124999999999	29.58725	235.33125	284.64975	290.77125	322.399	221.39425	115.45775	76.5187500000001	222.7415	27.54675	4.0808	4.08199999999999	13.26325	47.95175	24.4848	6.12149999999999	96.9475	74.4782500000001	51.075	32.648	31.61225	173.4425	46.9315	45.918	65.296	175.526	114.268	30.6075	255.0625	40.808
480	214.843908380579	214.843908380579	214.843908380579	48.96	48.96	48.96	1	1	63.2648000000001	156.0906	94.8786	99.9991999999999	10.202	98.9594	7.14279999999999	11.2354	90.7978000000001	75.4948	33.6666	4.0808	64.2726	72.4342	98.0544	69.3736	12.2424	448.888	58.1514000000001	13.2626	102.02	8.16	10.204	46.9844	72.4484000000001	32.6464	13.2626	61.224	60.1918	17.3468	110.3112	26.5252	5.102	170.3734	42.8505	77.5352	183.672	5.102	132.626	222.4472	9.17280000000001
481	214.910481092665	214.90989537021	214.910775782179	45.91	44.885	45.922	5	5	4485.019	6710.73233333333	6973.97833333333	7736.34511111111	4401.3585	5710.18377777778	4337.98488888889	4657.802	441.822375	482.57825	429.560333333333	967.170666666667	7197.86375	6496.623	6647.47166666667	6363.126	1173.2875	1779.534	1227.36075	1351.996875	8868.79177777778	7091.75775	7045.5616	9186.17920000001	8312.77066666666	6309.999	6436.582	3138.289	3903.37022222222	5125.59644444445	7065.32	4896.716	2069.067	3550.47	4250.3615	2412.82555555556	769.2685	1635.99328571429	849.379555555556	1241.74566666667	5270.6115
482	214.91696654912	214.911035167777	214.931805027953	44.884	42.838	45.921	117	116	4481.95825	6709.164	6969.897	7708.25857142857	4371.65222222222	5680.752	4302.39425	4634.83555555556	410.154857142857	482.595142857143	421.378	730.439333333333	7190.722	6493.56	6645.431	6360.46114285714	898.950375	1779.316	997.839428571428	1028.448	8841.796	7337.9976	7018.31485714286	9080.54285714286	8271.16675	6586.55466666667	6409.036	3127.06625	3860.626	5106.21222222222	7069.16444444445	4871.68177777778	1927.19977777778	3493.336	4339.12325	2320.0485	766.234571428572	1551.17914285714	848.569714285714	1236.543	5467.96633333333
483	215.019941503381	215.01609186785	215.023791138912	53.055	52.026	54.084	2	2	3.06085714285714	9.18128571428572	10.2116666666667	11.2236666666667	5.10142857142857	19.4053333333333	6.12171428571429	6.12085714285714	168.347142857143	227.523714285714	55.089	121.329	14.272	8.16133333333334	18.381	13.2637142857143	73.4605714285715	86.785	83.6634285714286	50.029	6.122	23.4665714285714	11.2236666666667	7.14116666666667	11.2137142857143	16.3222857142857	16.3253333333333	10.2033333333333	15.3042857142857	3.064	12.242	6.12171428571429	29.5882857142857	22.4462857142857	13.2637142857143	19.3854285714286	33.671	14.2846666666667	21.427	32.6217142857143	27.5245714285714
484	215.922486285179	215.920873698398	215.922972369145	45.91	44.891	45.922	3	3	240.779	468.352125	450.987333333333	453.998888888889	236.698	360.14825	229.55625	230.746	105.098625	145.89575	91.83	82.64025	440.748	391.043	395.857	388.71525	53.053	114.282	42.8505	73.467	599.907	418.3025	468.639	616.616888888889	527.46925	394.885125	400.947333333333	163.24	214.2525	253.022	484.021714285714	259.334	97.944	203.02975	248.941	131.61225	35.70875	75.6174285714285	56.148125	61.22	315.25725
485	215.959106039858	215.954615396612	215.974838338	102.0315	93.858	115.272	88	84	1428.9375882353	2020.06425	2461.93027777778	953.967142857142	1537.51675	1970.10275	1273.89078571429	1020.838	61.1907692307692	107.124230769231	59.1778461538461	58.1575384615384	1257.46133333333	1390.63172727273	1396.50445454546	1244.19266666667	140.799428571429	328.394	259.138615384615	147.877692307692	1407.97636363637	986.603727272727	1067.2338	1459.95670588235	948.853636363636	1078.4571	944.267454545454	1112.11142857143	816.266666666667	939.65025	1223.82857142857	898.494142857142	1306.78423076923	1796.37333333333	1063.18733333333	1133.10818181818	670.594846153846	1326.325	1343.63266666667	649.887	534.399384615385
486	215.979901518925	215.976068344116	215.994281069061	115.2805	111.202	116.321	58	58	318.373714285714	486.6195	554.957714285715	598.907714285715	564.244333333333	1043.75228571429	667.189000000001	694.166	536.670285714285	601.996666666667	131.623	333.649	279.571333333333	273.181333333333	272.3845	282.632333333333	130.602666666667	61.22	92.8351666666668	104.074	249.97	249.76	318.604	216.275333333334	167.334666666667	204.066666666667	227.311333333333	584.012	297.888666666667	252.010571428572	277.530666666667	235.8895	718.697142857142	638.770399999999	336.71	428.470000000001	745.202285714285	650.942285714285	882.444166666666	751.950571428571	173.456666666667
487	216.936942710105	216.936940332602	216.945367959253	45.91	45.898	45.911	3	3	238.797	365.2316	360.1306	538.7712	139.7674	387.752	242.8552	203.0198	33.6666	45.918	160.1714	42.8484	444.8072	460.1102	523.3626	362.8352	34.6885	178.535	56.1110000000001	55.0908	608.1584	278.5692	415.7098	658.637142857143	502.0368	253.0096	372.373	84.6932000000001	167.3456	141.8356	436.137800000001	184.8915	34.6885	230.5652	138.7744	23.4646	122.448	68.5142000000001	154.2314	78.5554000000001	169.3615
488	217.970703375731	217.966515477498	217.984125834577	115.284	111.208	116.321	27	27	193.863333333333	317.271833333333	314.211333333334	372.404285714286	436.631333333334	697.9365	408.133333333333	447.487333333333	341.811666666667	330.534000000001	200.996285714286	212.229333333333	190.793428571428	108.074571428571	191.813714285714	159.164571428571	91.8257142857142	35.7116666666667	64.2705000000001	81.6266666666667	136.724666666667	162.2065	213.389	107.1175	131.623	155.090666666667	173.302857142857	355.366000000001	213.239714285715	181.610857142857	138.765333333333	165.429	416.907333333333	495.442285714286	215.290333333333	295.841428571429	413.946	396.613285714286	207.093833333333	427.499714285714	132.643333333333
489	217.987237568454	217.986841573698	217.987382227626	116.286	115.283	116.304	3	3	189.782	314.211333333334	311.201666666667	353.997833333333	438.743333333333	628.525333333333	413.167500000001	452.584	92.8351666666666	196.924333333333	23.4638333333333	137.7225	186.6905	102.083333333333	186.721	160.166166666667	87.7486666666667	36.726	39.793	82.647	132.643333333333	87.6708571428573	118.474666666667	108.155333333333	129.561166666667	80.6063333333333	78.5656666666667	353.323666666666	93.8706666666667	176.488833333333	140.806	166.450166666667	414.868666666667	467.236333333333	129.561166666667	130.602666666667	159.172	399.84	76.525	186.6905	70.403
490	218.102610553551	218.099656860475	218.105564246628	248.9475	248.945	248.95	2	2	14.2823333333334	38.7726666666668	34.6731999999999	41.8282000000002	5.101	93.0566000000005	72.4318333333334	127.520833333333	918.150000000001	1011.15033333333	357.116666666666	2317.76457142857	53.0504000000003	120.399333333334	56.1110000000003	84.6738333333335	75.4923333333334	94.8786	72.3726666666665	123.440166666667	23.4691999999999	69.4506666666668	57.1386666666665	67.3419999999998	76.5250000000002	91.8180000000005	38.7726666666668	34.6868	110.178	39.7540000000001	90.7948333333335	7.1414	333.322000000001	290.747499999999	107.135	212.194666666667	458.0698	21.4746	123.460333333334	372.360833333334	329.567666666667
491	218.104412231445	218.100390699962	218.11865482362	363.222	359.128	364.253	31	31	270.366249999999	520.327500000002	637.656249999998	676.425749999998	352.96942857143	592.786	380.599875000001	769.268500000003	642.757500000003	487.628285714287	192.827250000001	139.77425	362.188750000002	305.054749999999	434.626499999999	466.254250000002	79.5307500000004	70.3997142857143	31.6316249999998	58.1186250000003	204.075	16.3240000000001	42.8505000000002	196.908249999999	187.732571428571	39.7911428571428	13.2632500000001	332.601499999999	105.021375	186.705749999999	188.746250000001	168.347142857143	673.365000000003	412.180999999999	102.025	140.81175	239.767142857143	437.702571428571	198.074	197.928499999999	28.5670000000001
492	218.910429588834	218.909245098982	218.916500607052	45.91	44.872	45.922	5	5	342.816	504.0035	502.0245	527.46925	289.761142857143	423.40375	276.48775	320.369714285714	38.7708571428572	44.8925714285714	141.81475	89.782	487.6795	450.261	458.148375	456.768	80.6025714285715	167.326857142857	89.7851428571429	92.846	713.135333333333	586.715625	578.907	699.308888888889	637.65625	467.290857142857	515.22625	194.874571428571	257.103	367.29	569.718	357.4	115.292285714286	227.523714285714	283.639428571429	189.7665	72.4402857142857	110.394	112.31	98.976375	380.566571428572
493	219.025445895438	219.023476406873	219.038866949969	54.067	51.012	55.093	22	22	181.599555555556	289.774666666667	259.30225	232.610666666667	101.013	233.783555555556	141.810888888889	321.58	248.961333333333	228.536	139.785666666667	225.346333333333	131.537	174.46275	170.507	128.56725	172.417555555556	203.179	201.115111111111	234.80125	122.43	155.078	213.226444444444	134.684	139.694333333333	188.74625	137.73375	540.7325	147.948333333333	111.289	105.150125	99.9817777777778	370.340666666667	344.835111111111	137.73375	249.981666666667	379.533	309.13575	110.187	385.392	126.438666666667
494	219.04771643302	219.04771643302	219.04771643302	169.358	169.358	169.358	1	1	7.14175000000003	12.246	10.2025	10.1875	6.12149999999998	14.2828	14.2835	15.3037500000001	32.6479999999999	67.3364999999998	3.06524999999999	12.2430000000001	5.10874999999999	13.2632500000001	9.18224999999997	8.16399999999999	1.02025	6.12149999999998	7.1414	4.08099999999999	7.14174999999998	11.22275	5.10124999999999	7.14175000000003	6.1212	9.1818	4.08099999999999	32.6879999999999	7.14349999999999	5.10124999999999	3.06075000000001	4.08099999999999	5.10124999999999	14.2625000000001	23.4657500000001	7.14175000000003	78.5592499999998	5.10124999999999	10.2025	127.53125	11.2222
495	219.100292929287	219.09788746861	219.11004603687	282.605	279.552	282.637	8	8	26.5503333333334	42.8960000000003	51.0166666666668	98.875333333334	36.7260000000002	76.5250000000002	50.9666666666665	142.823333333333	510.166666666668	696.435666666668	313.549333333333	265.243333333333	88.7545000000005	96.9316666666669	97.9360000000006	77.6213333333332	60.1406666666665	60.1898333333331	57.0826666666665	70.3339999999998	146.928	230.821333333333	120.399333333334	180.7465	116.318	103.036833333333	80.5273333333331	69.4393333333335	52.0272857142854	68.2953333333332	66.3216666666662	93.870666666666	80.5931666666672	48.9679999999998	42.8469999999999	25.5041666666666	43.9173333333332	51.0083333333332	31.6251666666669	49.9963333333335	102.016666666666
496	220.083237486166	220.079743488832	220.097307086813	172.424	169.369	173.449	33	32	129.688166666667	211.3815	191.791333333334	256.061833333334	221.376166666667	235.6585	287.687	415.207833333332	154.045166666667	130.602666666666	22.4708	82.6470000000002	137.727000000001	205.0535	145.907666666667	115.297666666667	363.179333333334	246.8884	129.561166666667	251.002000000001	79.6510000000001	137.7225	97.9360000000001	67.3969999999998	115.278833333334	97.9520000000002	90.8096666666669	374.768166666667	295.896666666667	193.863333333333	194.883666666666	158.125833333334	809.086571428574	717.177166666664	243.859666666666	352.014999999999	778.478	683.651250000001	196.924333333334	476.0656	196.924333333334
497	220.081226961599	220.077738608225	220.094741950198	457.568	451.968	461.15	6	5	1.01955555555556	5.09833333333335	22.4454999999999	4.08399999999997	1.02025	12.2426666666667	5.10166666666666	20.4044444444445	71.4174999999998	105.163	5.10444444444447	86.7094444444448	9.18799999999999	5.10166666666669	6.12199999999999	5.10166666666666	12.243	17.3437777777777	41.8063333333332	38.7694999999999	11.2151111111111	7.14174999999998	8.16177777777779	6.12133333333334	36.7280000000001	13.2628888888889	4.08133333333336	45.9449999999997	103.053666666667	31.6268888888889	65.3013333333333	3.05887499999999	55.0934999999998	34.7140000000001	14.2831111111111	15.305	119.36925	6.12149999999998	6.12133333333334	101.002	21.4270000000001
498	220.123092035944	220.116976465626	220.129207606261	162.7405	161.213	164.268	2	2	88.7689999999998	162.233	180.599	215.290333333334	160.192333333334	223.4165	132.621666666667	330.858000000001	440.711999999999	510.166666666668	253.042666666667	435.255333333332	73.4639999999998	145.883833333333	86.7283333333331	90.8096666666664	185.670333333334	130.602666666667	106.097333333333	157.841666666666	172.436333333334	205.053499999999	169.347666666667	180.422	116.413	135.704333333333	109.282666666666	187.741333333334	85.7080000000002	92.8351666666668	122.56	93.8706666666669	333.975999999999	188.761666666667	99.9926666666664	126.294	215.255166666667	233.618166666667	133.663666666666	272.162000000001	92.8503333333331
499	221.086079592125	221.086079592125	221.086079592125	451.968	451.968	451.968	1	1	13.2637142857143	26.5274285714286	20.4066666666665	19.4021666666665	17.3598333333334	26.5274285714286	14.2823333333333	16.3386666666667	16.3226666666666	20.4033333333333	17.3448571428571	30.6042857142858	19.3831666666666	23.4676666666665	25.4833333333335	16.3226666666666	10.2016666666667	24.4839999999999	21.4234999999999	14.2706666666666	29.5848333333332	23.4638333333335	14.2846666666666	21.427	23.4868333333334	14.2823333333333	13.2751666666667	20.4033333333335	34.6856666666666	17.3456666666667	19.3863333333332	21.4269999999999	18.366	31.6022857142858	11.2346666666667	22.4431428571429	19.3863333333332	15.3049999999999	19.3854285714286	23.4676666666667	15.3025000000001
500	222.027730474905	222.026892453083	222.037559336667	51.0145	49.985	51.018	4	4	264.223166666667	413.262	280.866666666667	248.920666666667	228.554666666667	308.1004	178.535	236.9648	977.479333333333	966.097833333334	324.466	572.4444	282.355333333333	287.734	256.3714	233.847166666667	122.42	187.7536	135.704333333333	157.285333333333	253.001333333333	54.0688333333334	80.5931666666667	213.2636	255.05	118.358666666667	94.8755	258.102166666666	214.242	170.3734	271.674666666667	207.026166666667	329.513833333333	391.756800000001	213.214833333333	321.426	429.490166666666	381.542333333333	332.574333333333	310.181333333333	134.552
501	222.079199168823	222.079199168823	222.079199168823	451.968	451.968	451.968	1	1	5.10166666666668	7.14233333333335	9.1818	4.08559999999998	6.12239999999997	10.2033333333334	6.1212	4.0808	12.2424	11.2222	7.14233333333335	18.36	12.2424	8.16319999999996	8.15466666666672	7.1414	6.1212	7.1414	6.1212	3.06120000000002	5.101	2.04040000000002	5.10199999999998	8.1616	8.17119999999995	4.0808	4.0808	7.1414	10.202	7.1414	5.101	3.0606	6.12239999999997	8.15333333333334	5.10700000000003	3.06050000000002	10.204	3.06119999999999	3.06100000000001	7.1414	12.2424
502	222.099162230516	222.093699537778	222.10952343881	319.343	315.262	320.381	13	13	267.545666666667	747.494000000001	830.415666666664	998.906333333336	406.026333333336	566.285000000001	352.722285714284	1148.89533333333	216.310666666667	299.929000000002	17.3456666666667	57.0879999999997	192.806999999999	204.057142857143	203.008428571429	199.095	87.7486666666669	81.6133333333331	17.3456666666667	79.5860000000002	206.107333333334	18.366	34.6913333333334	186.8735	142.846666666667	30.6049999999999	8.15466666666672	269.324000000002	63.2577142857143	96.9316666666669	122.44	101.013	770.225833333338	255.083333333334	49.9963333333335	35.7116666666668	175.497333333334	296.868499999999	37.7461666666669	68.3623333333329	18.3651428571428
503	222.11111481442	222.11111481442	222.11111481442	320.37	320.37	320.37	1	1	269.368000000001	746.594666666672	832.456000000005	1006.04866666666	411.19433333333	564.244333333329	351.670000000002	1152.78833333334	62.2403333333329	175.497333333332	12.244	11.2126666666667	187.741333333334	201.005666666667	198.932499999999	196.924333333334	89.7746666666672	79.5860000000002	12.244	78.5528333333331	207.127666666665	12.2320000000001	17.3456666666667	178.704166666667	139.779142857143	26.5051428571429	8.15466666666665	270.344166666666	18.366	95.9113333333336	120.379666666666	98.9723333333336	776.473666666661	246.920666666667	20.4066666666667	14.2846666666667	97.9519999999993	297.937333333334	11.2236666666667	25.5083333333334	15.305
504	222.99171478351	222.986914009557	222.996515557462	50.496	49.98	51.012	2	2	605.979	1185.62733333333	1188.832	1502.7055	671.269666666667	1313.97466666667	728.399	1013.16266666667	466.292333333333	802.871166666667	109.175666666667	943.808333333333	1017.29466666667	1782.52233333333	1217.42933333333	1130.34466666667	646.891333333333	799.941333333333	474.3775	874.118666666667	509.063166666667	82.647	114.258666666667	230.783666666667	372.360833333334	155.090666666667	149.9645	957.936499999999	595.777333333334	502.942166666667	623.013333333333	716.274	1104.00066666667	1419.28366666667	437.723	814.226	1189.51433333333	1028.328	442.752333333334	1112.16333333333	519.86
505	223.052622542843	223.049928090607	223.066699372961	156.105	145.915	157.126	11	10	38.7346666666666	64.2704999999998	47.9556666666666	57.0826666666665	35.707	60.1996666666668	35.714	49.0160000000001	243.859666666666	295.858	40.808	146.904	41.8282	42.8539999999999	54.0706	55.0908	49.0272	66.391	45.9150000000001	63.2606666666665	61.1599999999999	48.9759999999999	27.5508	66.3216666666668	65.2906666666665	34.6913333333332	26.5252	46.9292	25.515	36.7320000000001	60.2488333333334	20.404	101.013	76.4500000000002	28.5646666666667	47.9494	64.2852000000001	55.1016	29.5858	59.1716	44.9093333333333
506	223.06509692596	223.06509692596	223.06509692596	975.362	975.362	975.362	1	1	10.2033333333335	14.2846666666666	12.2439999999999	11.2236666666666	10.1933333333333	16.3226666666666	17.3598333333332	10.2016666666666	15.2975000000001	7.13533333333345	22.4436666666666	11.2236666666668	14.2706666666666	16.3226666666666	17.3456666666665	9.18149999999997	9.18300000000011	8.16266666666676	14.2706666666666	13.2643333333335	14.2706666666666	16.3226666666669	16.3253333333335	17.3456666666665	12.232	16.3253333333335	15.3049999999999	16.3253333333332	13.2643333333335	12.2080000000001	17.3456666666669	23.4216666666667	21.4270000000002	38.7726666666671	23.4676666666669	14.2846666666668	12.242	9.1905000000001	24.4839999999999	8.16266666666661	14.2706666666666
507	223.063746516317	223.062918913084	223.076932123437	844.283	838.668	847.788	6	6	36.732	98.9615555555557	170.488444444444	108.143555555556	41.8336666666666	164.1717	44.8897777777779	110.111999999999	232.788000000002	213.249666666666	32.6471111111112	125.419	111.204222222222	148.028888888889	184.901555555555	159.154666666667	33.671	79.5859999999999	112.151111111112	52.0313333333334	133.911111111112	122.44	199.073333333333	147.851666666667	99.9926666666666	121.485777777778	42.8773333333333	69.3751111111112	163.12888888889	53.0515555555557	114.277333333333	80.5975555555557	51.0444444444444	185.700666666667	131.608666666667	253.015111111112	139.679111111112	64.2809999999999	37.7276666666667	195.882666666667	179.461333333332
508	223.071102272498	223.063908323028	223.078296221967	920.239	918.221	922.257	2	2	23.4657499999998	34.6885000000001	81.6199999999992	35.735	29.5872499999997	61.2150000000003	29.5872500000001	83.7220000000001	61.2525000000002	28.5460000000002	20.3899999999999	30.6112499999996	54.0732500000002	35.713125	64.2757499999994	65.2560000000003	30.61125	37.7723750000001	42.8557500000001	26.546	52.0391250000001	33.6682500000001	38.7695000000002	77.5485000000001	34.7097500000001	32.6480000000001	17.3548750000001	29.609	48.9360000000004	39.7897500000002	63.2090000000005	79.5794999999992	31.651	102.025	57.0990000000003	60.1947500000003	35.7087499999997	26.5265000000001	15.3037499999999	38.7694999999996	39.819
509	223.078277545149	223.078277545149	223.078277545149	755.964	755.964	755.964	1	1	34.6892727272726	115.290818181818	114.270545454545	115.229181818182	55.0947272727276	105.08809090909	38.7904000000003	64.2428181818187	60.1918	89.7840000000006	33.6840000000002	117.331363636363	71.4190909090906	124.473272727274	91.8245454545451	98.9135454545453	34.6892727272729	58.1555454545452	49.993363636364	52.0339090909089	92.8944545454539	62.264363636364	49.993363636364	96.9259090909097	67.3379999999997	54.0744545454543	44.8920000000003	54.0744545454549	66.323636363636	40.7927272727271	75.5001818181823	44.8919999999998	63.2569090909088	87.7434545454551	62.2366363636368	85.7029090909087	80.6015454545451	146.919272727272	24.4865454545454	70.3988181818179	72.4393636363641
510	223.112412191651	223.10213097557	223.115459449814	319.343	315.262	319.35	3	3	54.1218333333334	133.772833333332	155.090666666667	146.928	82.6334999999997	104.057	75.4306666666665	190.802333333334	74.4721666666664	55.0889999999998	24.4879999999998	40.7733333333332	52.0284999999998	65.3013333333335	62.2322	75.5835999999996	36.7320000000001	34.6868	40.813333333333	31.6303333333331	51.0083333333332	43.8671666666665	24.4839999999999	69.4393333333335	62.2301666666665	20.4066666666667	23.4638333333333	45.9149999999997	31.6251666666666	47.9478333333332	41.8336666666664	37.7461666666669	151.009333333332	59.1696666666665	28.5646666666666	31.6303333333334	61.2200000000001	49.9881666666665	29.5848333333332	37.7831666666667	41.8336666666668
511	223.985515054753	223.984647707308	223.985767473493	44.879	43.864	45.917	5	5	519.325428571428	816.228571428572	1018.2095	956.007714285715	763.173714285715	1246.78914285714	827.451714285715	1002.94085714286	899.892	858.060285714285	833.544250000001	853.979142857143	796.843142857142	1049.874	924.378857142858	1024.36685714286	983.555428571429	822.350285714286	498.919714285714	808.066285714285	765.214285714285	649.922	626.996333333333	1021.306	899.892	641.759714285714	567.278857142857	1278.418	702.976857142857	698.895714285715	930.131000000001	778.002000000001	1619.98685714286	1428.4	665.226285714286	964.17	1297.80342857143	1462.7205	1574.896	1448.755	401.992571428571
512	223.989528794904	223.986025596643	224.003869519262	44.884	42.832	46.93	120	120	519.325428571428	814.1595	1015.273125	1095.78685714286	751.950571428572	1246.7455	822.3215	1136.40731428571	899.30925	854.9695	837.62525	857.115	799.876	1052.651	924.45975	1125.39938461538	977.433714285715	820.281000000001	504.021142857143	808.038	810.0785	661.1544	638	1021.895875	913.098888888888	641.759714285714	570.31975	1329.38575	711.139142857142	692.774	975.9326	778.938222222222	1608.99057142857	1428.46666666667	663.185714285714	968.335875	1362.08142857143	1484.25704761905	1576.424	1443.70428571429	401.992571428571
513	224.066079666162	224.065569046741	224.066406454816	230.5885	230.546	230.608	4	4	20.4057142857143	74.4234999999998	73.5222857142857	60.1968571428571	178.7	242.010857142857	145.880428571428	241.158285714285	9.18899999999998	14.284	26.5237142857143	14.284	102.028571428571	131.616857142857	148.065714285714	97.9474285714285	287.720571428571	349.958	207.118	300.973749999999	62.2374285714285	69.3769999999998	29.5385714285714	68.3591428571428	90.8054285714285	41.8609999999999	26.5237142857143	116.312571428571	96.9271428571428	53.0548571428571	98.0159999999999	53.0548571428571	307.320999999999	158.144285714286	104.0655	118.336571428571	233.645428571428	188.752857142857	151.002285714286	158.144285714286	128.556
514	224.06404459457	224.063202114763	224.064887074377	239.7565	239.728	239.785	2	2	23.4665714285714	48.9737142857143	39.7577142857143	52.0345714285714	51.9908571428571	72.4318333333334	53.0548571428571	86.7242857142857	39.7911428571428	43.8722857142857	16.3245714285714	11.2231428571429	32.6765714285714	61.2171428571428	52.0345714285714	35.6800000000001	119.273142857143	115.195428571429	88.7648571428571	88.7648571428571	42.852	35.685	24.4868571428571	44.8925714285714	36.761142857143	20.4200000000001	30.5625	24.4868571428571	38.7708571428571	21.408	31.6022857142857	28.568	130.596571428571	60.1968571428571	36.7251428571428	34.6605714285714	119.373428571429	59.1765714285714	29.5882857142857	75.5011428571428	63.2577142857143
515	224.078872998201	224.077556585496	224.080189410905	291.796	291.79	291.802	2	2	60.1462857142854	72.4402857142857	90.8022499999998	80.5997499999998	62.2352499999998	87.7522500000001	58.1969999999999	77.4874285714286	14.274	18.3644999999999	8.16114285714288	16.3245714285714	92.8541250000001	61.2171428571428	56.1137499999998	73.4670000000001	88.7648571428571	115.28825	75.5645714285717	96.9271428571428	72.4466250000001	69.3794285714285	54.0297142857145	71.3600000000002	89.7930000000001	91.8225000000004	59.2179999999999	78.5592499999998	81.748571428571	42.852	84.6837142857142	30.6085714285714	73.3988571428574	96.9271428571428	65.2982857142857	76.5107142857139	86.7212499999998	65.2959999999998	62.2287142857145	86.7242857142857	62.2374285714285
516	224.089321521577	224.089321521577	224.089321521577	144.882	144.882	144.882	1	1	29.6131428571428	79.5154285714285	47.9534285714285	63.3108571428574	73.4580000000001	88.7648571428571	81.6799999999999	202.866285714286	36.7302857142857	44.8925714285714	16.3245714285714	22.4462857142857	68.3495714285714	57.088	64.2689999999999	43.8722857142857	85.704	53.053	43.8722857142857	47.9534285714285	25.5285714285715	73.4605714285714	47.9534285714287	34.6897142857143	47.9534285714285	41.8317142857143	51.9908571428571	120.393714285714	84.6837142857146	30.58875	45.9128571428571	38.7695	392.81	203.036857142857	79.5822857142857	119.373428571429	415.24175	211.062375	111.195571428571	289.751	73.4605714285714
517	224.079271252321	224.079271252321	224.079271252321	847.788	847.788	847.788	1	1	8.16239999999998	24.4871999999999	43.8686	25.4925	8.16239999999998	46.9061999999995	12.2432727272728	25.4925	42.8735999999999	45.909	12.2436	29.5713	35.7104999999999	20.404	36.7487999999999	38.7713999999999	12.2436000000001	25.505	23.4531	12.2436	23.5060000000001	33.6666	33.6896999999998	37.7289	13.2704	28.5852000000002	17.3536	14.2912	27.5319	15.3045	17.3451	29.5886999999999	12.2496	40.808	31.6292999999999	53.0244	30.591	27.5454	11.2167	46.9062	39.7683
518	224.104452694164	224.09578508867	224.108151194011	319.343	315.262	319.35	3	3	30.6350000000001	82.7145000000001	105.077166666666	103.053666666667	56.109166666667	64.2810000000001	40.7771428571427	141.826333333332	33.6710000000001	39.7865000000002	8.16266666666669	21.4079999999999	30.6049999999999	34.6856666666666	48.9668571428573	35.7408333333334	23.4676666666667	20.4033333333333	8.16266666666669	18.366	29.5896666666667	25.5083333333334	13.2643333333334	39.8255000000001	24.4880000000001	13.2621666666666	10.1933333333334	39.7865000000002	24.4868571428571	16.3253333333334	26.5286666666667	22.4473333333334	128.541000000001	53.0573333333335	10.2033333333334	12.244	28.5693333333334	38.7663333333332	11.2218333333334	23.4676666666665	15.3025
519	224.121927395673	224.121927395673	224.121927395673	344.827	344.827	344.827	1	1	11.2236666666666	16.3253333333332	13.2643333333334	19.3863333333334	23.4638333333335	24.4839999999999	22.4656666666665	32.6453333333332	12.22	14.2846666666666	7.14116666666664	11.2218333333333	19.3863333333334	18.366	11.2236666666667	15.3025	90.7948333333331	45.9600000000003	36.7619999999997	82.5659999999998	10.2033333333333	12.244	11.2236666666666	17.3286666666666	9.18300000000002	8.16133333333331	8.16133333333331	26.5286666666667	14.2846666666666	15.3175	13.2621666666666	15.3025	74.4892000000005	30.6100000000001	17.3428333333333	17.3428333333333	37.7523333333334	38.7726666666668	17.3456666666665	41.7926666666666	13.2773333333333
520	224.133418791173	224.126257060646	224.13993341218	165.7975	164.25	167.329	4	4	11.2231428571429	24.4868571428571	26.5274285714286	10.2028571428571	21.42525	24.4868571428571	12.2434285714286	34.6897142857144	8.16228571428571	9.18257142857142	9.18257142857142	11.2325714285714	17.3456666666667	18.3651428571428	15.3042857142857	18.3509999999999	9.18257142857142	22.43175	13.2637142857143	12.2331428571429	25.5071428571428	16.3245714285714	8.16228571428571	14.284	10.2028571428571	8.16114285714285	10.2028571428571	13.2748571428571	11.22275	14.294	17.3448571428572	12.243	12.2331428571429	12.2348571428571	9.18257142857146	16.29	17.34425	14.284	15.3042857142857	23.4485	11.2231428571429
521	224.989451741649	224.986517889803	225.005607457695	44.89	42.85	51	28	27	162.225428571428	281.598857142857	332.613142857143	293.808	233.645428571429	361.181142857143	246.909142857143	306.085714285714	297.923428571429	292.835666666667	294.862571428572	318.329142857143	294.876333333333	394.234666666667	366.282571428572	332.613142857143	335.674	268.335142857143	204.057142857143	266.294571428571	235.697	227.497166666667	170.534833333333	381.586857142857	283.639428571428	225.483142857143	178.558333333333	410.107	215.280285714286	241.807714285714	339.993	248.103	712.1345	451.986571428572	233.645428571429	295.882857142857	577.481714285714	524.15775	512.613714285714	505.041428571429	161.205142857143
522	225.037357187365	225.037357187365	225.037357187365	210.168	210.168	210.168	1	1	10.21	16.3222857142857	11.2231428571429	24.486	11.2231428571429	12.2445	13.2637142857143	18.3651428571428	1511.04314285714	1596.844	734.580000000001	214.2525	19.3990000000001	15.3042857142857	11.2231428571429	13.2637142857143	11.22275	13.2637142857143	11.2231428571429	7.142	9.18257142857146	11.231	21.42525	15.315	13.2637142857143	15.3042857142857	11.2231428571429	8.16914285714285	11.215875	10.1942857142857	16.3245714285714	11.2231428571429	13.2637142857143	13.2637142857143	11.2231428571429	7.148	14.296	13.2637142857143	21.4260000000001	11.2231428571429	9.17550000000001
523	225.075804094847	225.071550029117	225.090573911314	231.612	228.494	240.782	94	62	31.6303333333334	75.4306666666668	75.5645714285714	104.074	572.861142857143	775.960000000001	589.725142857145	1480.65714285715	1227.242	1807.084125	770.225833333335	1661.98725	216.300571428571	330.588000000001	373.747000000001	202.026	1808.71328571429	1188.63285714286	854.999428571428	1529.40828571429	129.576285714286	141.819714285714	61.1000000000001	111.198166666667	145.907666666667	53.1006666666668	39.7865000000001	444.844571428571	158.151666666667	103.053666666667	181.767666666667	74.4808571428571	2195.45714285714	496.879142857143	183.66	225.456833333334	1413.09571428571	947.845428571428	192.843	592.813666666668	307.120333333334
524	225.076116045183	225.072559171681	225.091727176286	295.843	288.74	301.965	55	38	527.487714285714	886.628285714285	1301.839	1078.442	632.503333333337	1236.54300000001	701.956571428571	1193.75085714286	35.7058333333332	59.1793333333329	30.6049999999999	55.0980000000001	918.225000000004	1115.08799999999	1168.329375	932.410571428574	362.159166666669	411.194333333334	369.360666666668	309.161000000001	538.735999999996	484.57916666667	468.937142857144	388.747000000001	487.71933333333	564.15216666667	448.946666666668	870.303714285714	595.742714285711	477.437999999999	601.968571428571	375.421333333332	1168.26514285715	930.500571428571	574.447666666668	791.630857142853	1135.578	912.774000000001	777.367000000005	1131.49685714286	398.950333333334
525	225.146520314652	225.144766144705	225.147527607715	274.443	271.408	274.48	6	6	33.6694285714286	57.136	69.3794285714285	107.13	13.2637142857144	66.3185714285714	17.3448571428571	23.4665714285714	23.4665714285714	17.3448571428571	14.2719999999999	19.3854285714286	49.959	64.278	68.3591428571428	60.1968571428571	23.4501428571429	206.097714285714	122.434285714286	15.3042857142857	96.9271428571428	31.6288571428571	76.5214285714285	156.103714285714	83.7337142857146	86.7849999999999	39.7911428571428	19.3691428571428	26.5274285714286	17.3715714285713	67.3388571428571	14.284	21.426	54.0751428571428	57.1679999999997	21.426	45.9128571428575	19.3827142857143	16.3245714285714	49.994	14.2963333333334
526	225.98656926852	225.983516102666	226.002058570499	44.89	42.855	45.917	30	30	186.721	281.598857142857	360.160857142857	355.059428571429	290.795	421.378	278.538	382.5625	290.795	333.649	284.659714285714	312.207428571429	305.065428571429	336.977142857143	342.816	362.218333333333	342.776	269.368	172.436333333333	298.957666666667	313.227714285714	235.6585	201.165142857143	379.546285714286	310.166857142857	183.66	199.976	465.250285714286	266.294571428572	261.193142857143	321.615	260.3975	589.7045	495.858857142857	234.638333333333	366.282571428572	555.035428571429	510.928571428571	582.575727272727	569.2995	115.297666666667
527	226.069350132429	226.063834011058	226.084989223268	144.871	142.796	145.92	77	77	759.730285714285	1318.375125	1235.52275	1627.70171428571	1029.51633333334	1493.646	905.774833333335	2354.0255	1206.998	1550.83428571428	510.083333333334	1612.12666666667	1060.94857142857	1195.78971428571	1153.78157142857	931.564333333331	1220.31866666666	582.610333333335	235.696999999999	1025.38714285714	2131.848	2353.405	1911.9485	2390.64099999999	1607.97028571428	1571.185	1390.50057142857	1627.35571428571	880.547666666669	1000.4125	1364.122	1095.7485	2037.43924999999	1351.94166666667	1005.069375	1007.92466666667	1214.19666666667	1110.2355	541.708499999998	1540.5775	675.429142857143
528	226.093441894531	226.093441894531	226.093441894531	239.762	239.762	239.762	1	1	9.18257142857142	12.2434285714286	13.2525714285714	26.5274285714286	25.4857142857143	38.7708571428571	15.2925	52.0345714285714	28.568	105.089428571429	22.44	104.0655	17.3594285714286	16.3245714285714	22.4462857142857	12.234	55.0491428571428	41.7965714285714	36.7302857142857	38.7708571428571	22.4462857142857	8.15657142857143	14.284	15.3042857142857	14.2986666666667	8.16800000000002	9.16714285714285	16.3245714285714	6.12149999999998	16.3108571428571	17.3302857142857	12.2434285714286	61.2171428571428	21.426	8.16114285714285	12.2331428571429	45.9128571428571	25.5071428571428	10.2028571428571	34.6884999999999	12.2434285714286
529	226.093852244508	226.093852244508	226.093852244508	231.6	231.6	231.6	1	1	10.2033333333333	17.3258333333333	11.2346666666666	18.3651428571429	78.6426666666665	139.899833333334	69.3713333333334	225.677833333334	179.754666666666	224.462857142858	131.616857142858	216.300571428572	34.6913333333334	46.9276666666665	45.9525000000001	26.5286666666667	251.981166666667	172.436333333333	41.8268333333334	244.879999999999	18.363	14.2846666666666	16.2994285714286	20.4066666666666	22.4473333333333	9.1926	12.244	61.2199999999998	27.5477142857144	22.4473333333333	20.4266666666666	7.14233333333332	318.655999999999	74.4721666666668	10.2016666666666	19.3863333333333	127.541666666666	129.582333333333	32.649142857143	105.089428571429	15.3025
530	226.194626886488	226.191931235954	226.195576748001	447.87	442.773	447.92	5	3	24.4879999999998	67.3309999999998	36.7620000000001	37.7461666666669	365.577666666667	34.6913333333331	134.662	559.507999999999	9.18300000000002	48.9680000000003	12.232	14.2846666666666	36.7259999999999	65.2982857142857	44.8873333333332	38.7663333333332	196.924333333334	29.5896666666667	15.3025000000001	132.383333333334	29.5606666666666	18.366	39.7930000000001	45.9150000000001	30.6349999999998	21.427	9.19050000000001	181.619333333334	17.3428333333333	197.935428571428	37.7831666666667	187.741333333334	640.739428571428	34.6573333333333	21.448	30.6049999999999	14.2846666666667	510.142857142857	12.232	24.4868571428571	17.3428333333333
531	227.070415325554	227.070415325554	227.070415325554	144.894	144.894	144.894	1	1	103.053666666667	164.112666666667	169.375333333334	203.2586	133.641833333333	172.436333333333	122.54	377.153333333332	139.785666666667	196.924333333333	21.4269999999999	209.134166666667	136.702333333334	171.416	174.4485	140.783	214.235	68.3623333333332	30.6099999999999	148.968666666667	316.561666666667	281.612000000001	251.001999999999	370.380999999999	199.952666666667	153.05	170.367833333334	249.940833333333	108.155333333333	125.378	188.761666666667	138.765333333333	316.303333333334	172.408166666666	101.013	115.297666666666	119.379	130.602666666666	29.5848333333334	169.347666666666	65.2906666666668
532	227.12696711993	227.12696711993	227.12696711993	823.353	823.353	823.353	1	1	3.06300000000003	8.16266666666666	7.14155555555557	8.16266666666676	3.06066666666667	10.2022222222222	3.05900000000001	4.08120000000004	193.863333333333	673.102600000004	5.1044444444445	469.353333333333	10.2088888888889	7.14233333333333	9.1818	12.2506666666667	4.0808888888889	8.1576	3.061	4.08133333333333	11.2236666666667	9.1880000000001	9.18200000000002	7.14155555555557	10.197	5.10111111111112	3.061	2.04044444444445	6.12599999999998	6.12133333333334	7.1414	4.0808888888889	3.061	1.0197	3.0606	12.244	6.12133333333334	5.10111111111112	8.16266666666666	12.244	3.0591
533	228.050645373757	228.047738380256	228.062733397312	164.778	163.23	167.329	4	4	13.2637142857143	17.3424285714285	14.284	15.315	11.2215714285715	9.18257142857142	12.2434285714286	14.284	11.2231428571429	12.2434285714286	15.3042857142857	10.2028571428571	10.2028571428571	14.284	9.18257142857142	5.09714285714285	12.2434285714286	21.4080000000001	12.2434285714286	14.272	9.18257142857142	12.2434285714286	14.284	13.2544285714286	11.2325714285714	13.2637142857143	8.16228571428571	7.14200000000002	7.142	9.19028571428571	9.18257142857142	13.2637142857143	12.2434285714286	10.2028571428571	7.142	7.125	10.2028571428572	12.24	15.3042857142857	9.17485714285714	8.16228571428571
534	228.19380891118	228.191753308129	228.207018538546	1024.34	1017.21	1025.41	23	23	99.9600000000014	205.751428571425	275.785714285718	184.620000000003	125.81142857143	271.320000000004	110.314285714287	112.357142857144	155.039999999997	194.820000000003	943.500000000007	160.140000000002	503.880000000007	183.600000000003	277.440000000004	362.100000000005	141.780000000002	563.040000000008	374.339999999993	173.400000000002	572.220000000004	132.600000000002	363.120000000005	355.457142857147	732.481250000008	225.420000000003	219.607142857146	268.902857142857	375.852857142863	302.342857142861	647.700000000009	224.400000000004	99.9600000000014	436.150000000006	155.040000000002	156.060000000002	167.075000000002	289.680000000004	40.7999999999993	158.100000000002	142.800000000002
535	228.208278982856	228.198773861787	228.210599405257	499.909	495.873	507.096	10	7	188.823333333333	218.3335	200.992533333333	204.133333333333	843.429733333333	244.785	711.913466666666	1880.95683333333	653.777266666668	875.674799999998	269.3504	311.176249999999	181.678666666667	214.088	235.67775	207.114133333334	850.5688	183.648	363.209	365.255466666667	217.1668125	551.16	592.8015625	239.846875	225.47525	387.433750000001	288.735466666666	609.099199999999	411.328666666667	750.670933333335	188.749333333333	814.172800000002	3283.51995652173	184.740666666666	318.323199999999	610.333749999999	383.770666666667	588.6554	314.02525	524.601249999999	213.3054
536	228.965628846754	228.962848454085	228.967084825039	102.031	97.938	107.138	21	19	876.047846153847	1022.7915	1364.10463636364	532.589142857143	812.147428571428	1266.13025	648.629142857142	927.050142857142	57.1113846153846	88.7648571428571	20.4057142857143	48.9747692307692	682.857857142857	780.535384615384	799.848	771.606	162.225428571429	236.606857142857	160.184857142857	185.612	777.457714285714	431.557615384616	616.036857142857	822.779454545455	652.996923076924	539.74276923077	525.226428571429	719.553214285714	416.422285714286	540.751428571428	734.297142857142	500.749857142857	718.242461538462	1068.24794117647	462.199384615384	496.032428571429	342.936	702.976857142857	75.497076923077	320.369714285714	244.763076923077
537	230.996091206868	230.993001191512	230.996749899573	88.756	83.66	88.778	3	3	22.4455	42.85575	42.882	45.916875	29.609	33.693	34.6885	57.1339999999999	391.536	520.39125	45.91125	544.442666666667	19.38475	33.66825	36.729	23.468625	43.87075	21.441	16.324	17.34425	46.9315	233.494125	66.324375	65.2959999999999	34.6885	132.73	41.861	35.70875	17.34425	36.729	39.78975	30.6075	69.3769999999999	53.0595	20.42	51.0125	372.39125	46.93725	21.4095	312.1965	48.978
538	231.0927547348	231.0927547348	231.0927547348	344.827	344.827	344.827	1	1	3.06075000000001	18.3645000000001	15.3037500000001	17.3442499999998	10.2024999999999	6.12150000000003	9.18225000000004	36.7290000000002	20.35	19.3847500000001	8.16200000000003	17.3442500000001	8.16200000000003	11.22275	9.18225000000004	2.04050000000001	8.1616	6.12299999999999	5.10125000000002	12.2430000000001	4.08100000000002	29.5872499999997	13.2665	10.1875	6.12150000000003	7.14175000000003	1.02025	4.08099999999996	5.10249999999999	5.10875000000006	8.16200000000003	3.06075000000001	14.2835000000001	7.14175000000003	5.101	5.101	3.06074999999997	8.16199999999992	3.06075000000001	4.08100000000002	4.08100000000002
539	231.975757012447	231.968865848282	231.99082753707	295.877	291.796	301.993	153	107	905.035666666669	2427.68746551724	1015.099	2148.705	708.111333333328	2151.76583333333	1659.37578947368	718.630000000005	19.3831666666666	49.996333333333	20.4033333333333	28.568	2496.01197058824	2325.89942105263	1027.47566666667	2395.79572881356	772.356285714285	1311.06714285714	503.9788	797.900666666669	1346.77714285714	1753.84881818182	623.423666666668	346.799999999994	1218.27799999999	976.413428571428	699.262666666665	1672.21131578948	767.558000000005	888.710333333335	1219.24142857143	941.767666666669	1312.77218181818	1056.89266666666	899.892	1728.9	1006.90450000001	1682.93468421052	1787.62175	1218.14533333334	641.160666666665
540	231.97345049037	231.969411630769	231.989300602563	69.366	58.154	72.461	72	52	1410.71532	2712.42544615385	1524.2535	1452.79644444444	2044.87751020408	2641.48609090909	1045.248	816.2	407.890909090909	414.267636363637	644.797999999999	334.642	2172.93886363636	1820.83222222222	1034.5335	1199.528125	258.12325	359.128	235.5815	225.493666666667	1693.65466666667	873.077142857142	1298.77825	1935.45736363636	1520.13111111111	1518.83514814815	2032.37630769231	1341.3	600.976333333333	1024.30311111111	1569.1445	2015.50765306122	648.879	1070.65	762.12675	752.9445	556.081666666667	568.27925	2244	596.84625	368.340333333333
541	231.97594846074	231.971430023648	231.990298457622	98.975	86.709	105.081	25	25	404.019	448.139181818182	476.45675	388.90575	372.39125	429.52525	220.284	386.67475	273.427	375.452	47.95175	350.966	328.6815	382.625	397.735	349.0965	371.371	209.04875	387.885	344.6755	371.219333333333	390.75575	417.28225	440.748	310.162909090909	297.919636363636	280.43125	178.63125	291.7915	242.8195	315.1285	252.918666666667	345.86475	375.789333333333	290.77125	361.3455	205.17075	296.89275	260.185	194.96325	267.179538461539
542	231.987058975968	231.985791102996	231.988326848939	253.5135	253.009	254.018	2	2	83.6634285714285	206.097714285714	268.335142857143	298.943714285714	263.233714285714	302.982428571429	241.807714285715	375.465142857144	20.4057142857142	21.4260000000001	14.282	13.2637142857143	469.33142857143	563.197714285714	540.751428571428	479.534285714285	73.4605714285714	36.7302857142858	47.9131428571428	59.1765714285712	258.096142857144	87.7445714285714	22.4431428571429	140.799428571429	394.795285714287	261.193142857143	138.758857142856	595.846857142857	408.114285714287	356.079714285713	439.743142857143	349.958000000001	603.987999999998	580.542571428573	437.702571428571	459.128571428569	556.055714285714	538.142285714288	262.213428571429	541.771714285716	37.7505714285714
543	233.03881878236	233.038594510751	233.043745265939	59.174	58.142	60.177	3	3	23.4485	94.8806666666667	119.36925	117.32875	49.99225	118.436	59.1728888888889	39.78975	63.17025	51.0125	145.89575	49.9636666666666	129.582333333333	88.7617500000001	86.7212500000001	117.32875	15.305625	58.121	30.63	19.38475	105.08575	179.586	183.645	139.77425	112.09	120.3895	77.5390000000001	40.81	83.6582222222222	43.903	105.08575	75.4985000000001	43.87075	114.282	80.59975	76.5166666666667	85.701	31.631625	216.293	97.956	55.134
544	233.03955121374	233.039411605181	233.039690822299	75.4875	74.473	76.502	2	2	64.2757499999999	54.000375	76.5214285714285	105.089428571429	51.0142857142857	102.962285714286	64.278	56.1157142857143	27.5438571428571	26.5503333333333	43.8722857142857	20.4057142857143	96.9271428571428	69.3794285714285	73.4605714285714	78.562	23.4632857142857	25.5071428571429	9.18257142857142	21.426	118.353142857143	55.0954285714285	60.1968571428571	101.008285714286	72.4402857142857	45.91125	47.9534285714285	56.0685714285714	20.4057142857143	56.1157142857143	83.6634285714285	49.994	47.9534285714285	45.9128571428571	23.46575	41.8317142857143	43.8722857142857	32.6491428571428	103.048857142857	55.0954285714285	24.4868571428571
545	233.970401384574	233.969194382147	233.972091797155	297.904	293.871	300.985	16	11	611.12975	987.618133333335	471.316999999999	865.172	656.762909090907	807.035727272724	650.9195	511.956333333333	26.5389090909091	23.4662727272726	21.427	19.38475	535.674999999996	975.704222222224	887.617500000001	1040.76537313433	530.541818181819	555.015999999998	525.42875	588.697363636364	785.609999999997	507.301454545455	600.92725	498.453999999999	552.994857142857	612.163636363637	531.562090909092	643.792090909092	585.6235	688.684090909092	818.641500000002	591.014250000001	622.643636363637	924.3465	628.217333333333	561.150000000001	624.40690909091	680.88572727273	570.086833333333	661.122	533.329250000001
546	233.969835574128	233.969835574128	233.969835574128	204.076	204.076	204.076	1	1	24.4879999999999	23.4676666666666	33.6709999999999	35.7116666666666	23.4446666666667	66.3216666666665	27.5489999999999	19.3863333333334	67.3309999999998	94.8909999999998	82.6335000000001	144.887333333333	68.3511666666665	62.2403333333332	68.3511666666665	61.2099999999998	60.1406666666665	62.2403333333335	24.4880000000001	49.9881666666665	187.557333333333	148.968666666666	149.842	208.148000000001	176.488833333333	124.460333333333	145.907666666666	113.2644	98.9723333333331	76.5125000000001	173.428333333334	151.009333333334	68.3623333333332	199.985333333334	84.6738333333335	92.8503333333331	32.6506666666667	94.8910000000002	43.8743333333332	100.914	54.0688333333332
547	233.97195473241	233.97195473241	233.97195473241	66.316	66.316	66.316	1	1	668.1	966.689142857143	1054.92619047619	1073.34057142857	694.782142857143	1155.92976190476	625.59715	539.705952380952	397.595714285714	404.033142857143	691.753714285714	303.96	1039.67114285714	890.667857142857	865.161904761905	1030.63285714286	6690.01342857143	4850.1	4398.24642857143	6304.05119047619	1269.59085714286	767.254857142857	781.538857142857	1336.57428571429	1113.58	696.855142857143	700.771227272727	724.402857142857	532.564285714286	757.2481	1090.63452380952	872.425714285714	483.615428571429	970.02	609.110571428572	651.962571428572	568.299142857143	400.972285714286	1060.84727272727	579.657523809524	318.403428571429
548	233.974262414161	233.968840381179	233.984642883181	98.4545	94.9	102.048	6	6	174.459461538462	248.028230769231	253.036307692308	242.943076923077	186.702230769231	262.199307692308	142.78	193.843846153846	142.832307692308	159.156	41.8294615384615	158.147692307692	195.972923076923	195.899076923077	186.631846153846	202.112307692308	228.528	125.442428571429	164.331461538461	182.552461538462	192.750923076923	196.904538461539	215.284923076923	212.208	157.127384615385	182.635076923077	146.846769230769	123.503769230769	146.910857142857	115.286076923077	185.614	158.077857142857	169.358307692308	201.169833333333	169.371076923077	171.476307692308	152.094615384615	153.046153846154	134.680615384615	171.476307692308	156.024692307692
549	233.981295315128	233.981295315128	233.981295315128	82.628	82.628	82.628	1	1	115.28825	258.12325	191.813714285715	258.132285714286	93.8630000000001	161.1995	105.089428571429	139.779142857143	89.7222857142857	105.266	121.414	182.631142857143	84.6837142857142	121.312	67.3388571428571	111.211142857143	125.600571428571	42.852	104.0655	86.7242857142857	179.570285714286	104.069142857143	208.138285714286	225.483142857143	134.673	118.2765	132.637142857143	131.616857142857	68.3591428571428	107.13	107.04	98.0160000000001	70.3454999999999	143.85525	62.2352499999999	99.988	69.3794285714287	75.501142857143	37.7505714285714	72.4402857142858	38.7708571428571
550	234.01707938687	234.011480486942	234.032616620131	57.128	55.076	58.154	33	33	21.408	73.452	86.785	89.7851428571429	62.2374285714285	151.157333333333	29.5606666666667	93.8662857142857	116.214857142857	80.6025714285715	177.504857142857	58.1074285714286	108.150285714286	65.2982857142857	92.846	148.961714285714	5974.8768	4360.691	4159.554	5460.026625	108.150285714286	133.657428571429	133.657428571429	119.406857142857	180.340875	133.657428571429	87.7445714285715	104.069142857143	114.277333333333	56.2191666666666	59.1765714285714	62.2403333333333	142.84	181.589666666667	174.468857142857	149.9645	197.935428571428	22.4462857142857	192.834	205.924571428572	114.352
551	234.095337420999	234.094952678884	234.095775683391	203.037	202.018	204.064	5	5	165.294	310.181333333334	242.799666666667	223.442571428571	371.072	503.024333333335	418.317142857143	209.168333333334	485.599333333334	420.308666666667	387.708571428571	338.687428571428	430.198857142857	489.760000000001	445.864857142857	512.183428571428	663.648	750.825142857142	537.715666666668	557.102000000001	206.924666666666	123.460333333334	140.681142857143	95.9113333333336	487.096500000001	232.625142857143	194.710857142857	575.374000000001	732.565142857143	526.492000000001	754.026333333335	537.690571428571	651.886500000001	1144.814	669.338666666668	686.572166666668	660.124857142857	817.134428571428	1008.04228571429	759.092571428571	759.004000000001
552	234.098009450459	234.085057840435	234.110792714899	505.0165	497.875	511.138	32	16	5.10124999999999	9.18337500000001	26.5274285714286	4.08114285714286	2.04057142857143	4.08099999999999	3.06085714285714	43.8707500000002	207.110750000001	279.558285714286	1.02028571428571	296.929125	13.2544285714286	11.215875	8.16200000000003	3.06085714285714	73.4040000000001	42.852	144.8755	283.629500000001	25.5062499999999	5.10124999999999	11.22275	8.16199999999998	139.6715	54.0335	5.10124999999999	287.720571428574	459.449999999999	167.321000000001	275.265	9.18257142857142	193.847499999999	77.5417142857149	32.6479999999999	27.5265	311.988857142857	15.3021428571429	6.11325000000001	464.213749999999	12.252
553	234.100669416878	234.09909805597	234.102240777785	218.316	218.313	218.319	2	2	9.18799999999999	11.2224444444444	11.2224444444445	11.2224444444444	17.3456666666667	25.5055555555555	14.2924444444444	31.6303333333333	17.34425	19.3842222222222	10.2033333333333	27.531	12.244	28.5693333333333	19.3863333333333	14.2831111111111	28.5693333333333	16.3235555555555	23.4676666666666	18.366	11.2297777777778	10.2025	12.2426666666667	7.13299999999999	11.2163333333333	10.2033333333333	15.305	60.1931111111112	55.0919999999999	14.2831111111111	16.3146666666667	19.3842222222222	180.58425	80.6063333333333	80.5536666666666	134.742666666666	301.985777777777	141.810888888889	30.61	261.034666666666	54.0717777777777
554	234.099014940029	234.095958293568	234.113381659411	203.0125	199.96	210.175	46	43	166.287166666666	305.029833333332	242.828	215.255166666666	354.810857142857	489.679999999999	408.133333333332	189.750999999999	498.919714285714	429.490166666665	386.706333333332	332.574333333332	425.061999999999	482.617666666666	438.743333333332	506.085333333332	642.179999999998	742.681333333334	525.385833333332	540.776666666665	208.982857142857	124.474857142857	139.648666666666	93.855333333333	482.069333333332	230.595333333333	190.584166666666	575.441142857143	713.212999999998	517.308999999999	742.802666666665	524.426857142859	652.982857142857	1145.74075	718.314666666665	884.587714285717	746.883999999998	813.139250000001	1333.43044444445	793.689666666664	803.002333333331
555	234.966062620807	234.966062620807	234.966062620807	302.991	302.991	302.991	1	1	39.7929999999997	55.0980000000001	64.2810000000001	59.1696666666665	34.6913333333334	52.0370000000001	29.5896666666667	46.9813333333332	12.254	10.2033333333334	7.14233333333335	12.244	66.3216666666662	64.2704999999998	61.2099999999998	48.9279999999999	35.7116666666664	48.9280000000003	14.2823333333333	38.7663333333332	30.6100000000001	11.2328333333334	14.2846666666667	59.1696666666665	64.2809999999996	21.427	21.4375	51.0166666666668	36.7320000000001	41.8336666666664	55.1430000000001	28.5926666666667	65.3653333333338	62.2403333333335	16.3093333333333	31.6303333333331	45.9075000000003	49.9963333333335	16.3093333333333	35.7116666666668	24.4639999999999
556	235.024601035543	235.023686074803	235.030925750732	55.087	55.076	55.11	3	3	43.8385	45.9128571428572	38.798	55.0954285714286	61.215	49.0148571428572	45.8742857142857	39.7911428571428	49.961625	41.8317142857143	60.1884285714286	58.118625	30.6085714285714	55.0954285714286	52.0345714285714	44.891	532.5705	444.197142857143	420.710857142857	577.81525	38.7708571428572	47.9534285714286	56.1157142857143	38.7817142857143	30.56625	37.753875	33.6694285714286	57.136	40.8114285714286	19.4152857142857	32.6491428571428	31.6288571428572	77.5390000000001	65.2891428571428	54.07325	41.8317142857143	58.1562857142857	62.2374285714285	103.048857142857	49.952	38.798
557	235.09882119422	235.096331704629	235.115538665318	507.057	497.874	511.138	5	3	2.04	5.10124999999999	9.18257142857142	4.08114285714286	2.04057142857141	3.06085714285714	3.05828571428572	2.04057142857143	31.6288571428571	62.2374285714285	9.18257142857142	87.7445714285707	5.10142857142857	6.12171428571423	6.12085714285711	3.06085714285714	11.2231428571429	9.18257142857142	9.18257142857142	24.4868571428573	8.16199999999998	1.02028571428571	1.02028571428571	6.12171428571423	18.3509999999999	2.03914285714284	1.02014285714286	41.8317142857146	30.6042857142856	11.2231428571429	29.5634285714287	4.07771428571427	21.4080000000001	8.16114285714288	2.04057142857143	8.16228571428564	17.3327142857142	3.06299999999997	3.06085714285714	27.5477142857143	4.08114285714289
558	235.115879204825	235.115879204825	235.115879204825	502.976	502.976	502.976	1	1	4.08533333333332	6.12171428571428	5.10083333333332	4.08066666666669	4.08133333333334	5.10166666666663	1.02033333333334	7.13533333333338	24.4639999999999	38.7726666666668	4.08133333333334	41.8268333333336	8.15466666666665	8.15466666666672	3.06100000000001	3.06100000000001	6.11600000000004	6.12100000000004	17.3456666666665	21.4234999999999	6.12171428571428	2.04233333333334	0	1.02016666666667	16.3108571428572	5.09166666666668	2.04066666666667	15.305	66.4516666666668	10.2016666666666	27.5490000000001	3.06100000000001	20.4066666666667	5.10166666666668	4.08066666666669	9.18257142857142	36.7260000000002	3.06100000000001	2.03833333333334	53.057333333333	4.08466666666664
559	235.173913179303	235.168228367214	235.189503887285	257.107	254.007	261.188	116	115	2963.93000000001	5243.49299999999	5135.09800000002	6000.09025	4036.43866666666	6255.91912500001	4105.82133333334	5741.14771428571	3804.51225	4175.88325	3478.03225	4553.74766666666	5362.43399999999	5215.70057142859	5508.32975	5382.00714285716	4537.21057142859	5333.86699999999	3783.82837500001	4117.52719999998	5432.26071428571	2969.03142857144	4022.98657142857	5560.36599999999	5514.10650000001	2911.01099999999	3690.24425	4537.21057142859	3744.44857142858	3953.60714285714	5233.88250000002	4200.58857142857	4840.77760000003	5605.44971428571	2638.45885714287	3803.62514285716	3995.29899999999	3859.4166	2851.59875	4130.11657142859	2903.73314285715
560	235.191598389434	235.191162013105	235.192034765763	259.6655	258.109	261.222	2	2	1396.6538	2576.51000000002	3214.05000000001	2580.0858	3905.83600000001	2147.521	2428.076	3851.255	321.363	500.9182	90.6909999999995	769.381599999996	3355.32816666666	2244.88000000001	1992.84120000001	2133.78600000001	2851.459	1808.8146	236.6864	2670.8836	4054.80466666664	320.405600000002	266.2722	1907.12759999999	1805.754	324.487200000002	389.792799999998	3740.95116666666	267.2924	2627.52999999999	1777.1884	2271.35099999999	4319.5268	1991.4304	222.447200000001	217.3026	517.224499999998	4234.3833333333	78.6477999999995	420.9296	317.344400000002
561	235.968350538567	235.968350538567	235.968350538567	302.991	302.991	302.991	1	1	61.2149999999998	86.7212500000004	75.4985000000003	78.5592499999998	48.9719999999999	86.7318750000001	68.3567500000003	47.987	12.252	13.26325	8.15700000000004	7.14175000000003	82.6503750000001	91.8225000000004	76.5187499999998	79.5307499999998	36.7334999999998	49.9616250000002	17.3442500000001	64.3230000000001	77.5389999999998	12.2505	29.5872500000001	58.1542500000002	71.4262500000001	23.4657500000001	22.4592500000001	88.7617499999998	27.5467500000001	65.2959999999998	79.6282500000003	42.8767500000002	92.9110000000001	96.9237500000004	29.5655	40.8099999999999	45.9112500000002	110.187	32.6280000000002	71.4262500000001	39.7605
562	236.015276987664	236.015070753177	236.015483222151	57.128	57.117	57.139	2	2	20.3885714285714	18.363	25.5041666666666	19.3863333333333	23.4638333333333	39.832	13.2513333333333	28.5646666666666	28.544	22.4473333333333	39.7865	24.4662857142857	29.5896666666667	29.5848333333333	26.5243333333333	49.994	856.019714285715	706.647333333333	594.4548	908.054285714286	20.4066666666667	106.114666666667	83.6673333333333	25.5041666666666	48.8982857142857	145.907666666667	109.175666666667	24.488	41.8336666666667	17.3768333333333	24.484	12.244	41.8317142857143	40.8066666666666	71.4233333333333	44.8873333333334	38.7726666666667	20.4066666666667	59.1793333333333	45.87	63.3123333333334
563	236.025553559081	236.017020549518	236.035012167774	55.609	55.076	57.14	12	12	14.2706666666667	18.363	25.5041666666666	19.3863333333333	17.3456666666667	39.832	13.2513333333333	28.5646666666666	23.4446666666667	18.366	39.7865	21.4025	29.5896666666667	29.5848333333333	26.5243333333333	35.7116666666667	939.65025	706.647333333333	652.632	908.054285714286	21.426	93.8706666666667	83.6673333333333	25.5041666666666	35.6416666666667	127.520833333333	109.175666666667	25.5071428571428	41.8336666666667	17.3768333333333	24.4868571428571	12.244	36.732	40.8066666666666	56.1183333333333	44.8873333333334	41.8317142857143	21.426	59.1793333333333	45.87	51.0583333333334
564	236.095939525331	236.092200807027	236.112476911366	505.0165	497.874	511.138	6	3	2.0422857142857	7.14175000000003	6.12171428571428	5.1007142857143	2.04057142857143	3.06085714285714	3.06085714285714	7.137	23.446857142857	22.4462857142859	2.04057142857144	27.5438571428572	4.0777142857143	3.05828571428572	4.08114285714286	2.04057142857143	4.07828571428571	4.08114285714286	13.2637142857143	19.3827142857143	8.16200000000003	1.021	6.12171428571428	2.04057142857144	12.234	7.13	3.06085714285714	18.3651428571428	47.0120000000003	12.2417142857142	31.6288571428574	4.08114285714286	23.4665714285714	5.10142857142861	4.08114285714286	5.10142857142857	26.5274285714286	2.04057142857143	2.03750000000001	38.7708571428571	3.06085714285714
565	236.111611085652	236.106966701396	236.127331021466	363.226	359.128	365.272	41	41	680.530571428571	1700.81628571428	1866.03725000001	2153.74774999999	1227.23185714286	1855.89971428571	1019.26542857143	3377.02749999999	2255.85171428571	1957.92828571428	467.290857142861	407.77142857143	975.359000000004	800.896249999998	1305.92	1464.05875000001	140.681142857143	147.941428571429	48.9737142857143	123.368142857143	515.289375000001	28.568	97.9474285714293	460.148857142857	457.088	75.5011428571428	29.5882857142857	914.143999999998	274.226285714284	393.830285714286	440.763428571432	440.763428571428	2795.48500000001	1070.27971428571	275.438571428572	344.856571428571	626.455428571428	1427.358	516.264571428575	563.197714285714	51.0142857142861
566	236.182571450058	236.176455588129	236.195694948246	257.096	253.002	258.161	117	117	648.901714285716	1326.37142857143	1331.42625	1652.86285714286	1051.91457142857	1676.476125	1075.3435	1753.87114285714	928.427500000001	992.703250000001	840.597714285713	1073.4345	1396.77114285714	1394.68175000001	1405.9045	1384.52771428572	1236.58628571429	1341.62875	908.054285714289	1258.9885	1409.83742857143	1289.596	1005.9665	1353.846	1409.137875	1227.40371428571	800.924285714288	1292.65675	948.865714285714	994.778571428571	1349.838	1111.592625	1793.66228571429	1382.43875	1012.088	897.820000000001	1148.8015	1109.05057142857	337.039999999999	1214.14	748.889714285717
567	236.196999728954	236.195834119073	236.19779699269	258.116	257.113	258.149	16	16	657.064	1335.55399999999	1331.47285714286	1652.94	1101.87	1662.123	1056.045	1776.31742857143	570.339714285712	689.632666666665	190.802333333333	862.181666666665	1411.05514285714	1417.17685714286	1413.951	1384.59233333334	1254.9075	1333.57566666666	319.349428571427	1259.03257142857	1410.85757142857	380.56657142857	350.978285714286	1353.846	1408.06	362.159166666667	282.619142857142	1292.702	309.160999999999	1008.1305	1374.32485714286	1099.8	1838.55485714286	1391.66971428572	325.471142857143	302.00457142857	472.414333333334	1172.26725	116.413	562.203666666665	372.404285714286
568	236.955637201533	236.955637201533	236.955637201533	67.336	67.336	67.336	1	1	671.16	964.694761904762	969.271428571429	743.753571428571	607.07	907.8	551.097	465.2568	445.511095238095	348.937714285714	819.3009	347.917428571429	842.716666666667	599.928	763.173714285715	874.588904761905	372.404285714286	394.74	390.769428571429	411.175142857143	999.09280952381	807.046	721.308333333333	1190.6901	1048.56	651.962571428572	773.16	586.636904761905	570.339714285714	737.85765	1015.18428571429	784.563095238095	372.386904761905	847.62	611.122619047619	608.090285714286	450.945238095238	341.795714285714	1068.96	387.809	343.932571428572
569	236.990385292774	236.990385292774	236.990385292774	230.574	230.574	230.574	1	1	25.5071428571428	50.9714285714285	37.7822857142857	62.2374285714285	183.805714285714	247.082000000001	183.625714285714	304.300571428572	71.48	58.1562857142857	71.4099999999999	60.1968571428571	103.048857142857	140.799428571429	121.516	85.704	348.888857142858	315.268285714286	174.468857142858	323.430571428571	66.3185714285714	52.0345714285714	35.6606249999999	58.1562857142857	68.3591428571428	26.5503333333334	36.7302857142857	148.961714285714	95.9068571428571	47.9534285714285	63.3108571428571	41.8317142857143	342.082857142857	177.529714285715	94.8865714285714	94.8865714285714	271.396	212.219428571428	186.712285714286	187.732571428571	136.718285714286
570	237.067818459315	237.062246745798	237.0795950746	270.348	264.249	272.422	23	23	12.243	32.6491428571428	35.7399999999998	63.2554999999998	182.647125	246.061	137.733750000001	768.248250000003	10793.8131818182	12707.4968181818	6908.97900000003	15119.82	50.9812500000002	71.4262499999996	65.2960000000003	45.9112500000002	465.9115	633.575250000003	486.676285714289	694.377142857145	60.1947499999998	34.6897142857143	36.7289999999999	42.8520000000003	36.756	21.4383750000001	26.5274285714286	42.852	84.6807500000004	27.570857142857	38.7980000000003	17.3442500000001	357.35	157.118500000001	49.049142857143	82.6315714285716	329.540749999999	83.6634285714285	86.7212499999998	153.963375	197.053
571	237.057486601767	237.056040104251	237.070738849397	112.2365	110.17	113.26	8	8	1.0202	1.0202	6.122	4.08066666666666	4.0816	6.12240000000001	4.0768	6.1212	11.2222	8.16320000000001	2.04033333333333	5.101	6.121	5.096	5.101	8.16133333333333	8.1616	4.0808	2.0408	2.0404	0	2.0408	4.0856	6.11499999999999	5.101	3.0606	5.095	6.12700000000001	7.14280000000001	0	1.0192	1.0202	12.2448	5.09666666666667	4.0808	9.183	10.1933333333333	9.174	4.0808	17.3456666666667	2.0404
572	237.067512136214	237.065964720489	237.079333542992	236.676	233.658	237.727	8	8	141.826333333334	265.304	190.802333333333	274.424833333334	117.223333333333	229.5375	108.155333333334	456.014500000001	445.812833333332	742.802666666668	202.026	683.511666666668	471.317000000001	361.139000000001	472.337166666667	453.603333333334	879.684666666669	405.006166666667	268.303833333334	781.4732	593.834000000001	638.624333333331	904.015333333335	1258.071	484.033000000001	549.387666666668	380.211333333334	704.029999999998	352.977666666667	368.878	489.792	405.628333333334	1425.8744	887.574	294.8378	505.065000000001	857.079999999998	835.652999999998	286.666833333334	915.196285714285	473.357333333334
573	237.075024477332	237.073950877159	237.076098077505	412.6815	411.157	414.206	2	2	19.3852777777778	32.6475294117648	22.4461111111111	25.4986111111112	29.5880555555556	35.6980555555556	26.5272222222222	50.0001764705882	21.4261764705882	52.0030000000001	24.4866666666667	27.5565	21.4258333333333	25.4985294117648	22.4534444444445	29.5880555555556	35.7102941176471	21.4258333333333	20.4111111111111	23.465411764706	18.365	19.3665882352941	17.3494444444445	22.4387058823529	15.2991666666667	21.4456666666667	13.2638235294118	34.6781111111111	20.4055555555556	20.4188235294118	19.3978823529412	15.3091666666667	67.3588235294119	24.4933333333333	14.2791764705882	28.5584444444445	52.0341666666667	29.5880555555556	11.2230555555556	37.7487058823531	21.4258333333333
574	237.084101288732	237.084101288732	237.084101288732	273.431	273.431	273.431	1	1	15.303	27.5508000000002	34.6868	56.1219999999997	199.9592	239.747	144.863666666666	838.6044	691.6956	1288.5126	112.244000000001	1431.29383333333	46.9292	67.3332	61.212	35.707	523.3626	657.0088	52.0302	738.769599999996	56.1219999999997	10.2040000000001	15.303	32.6528000000002	31.6633999999998	14.2828	8.1616	48.9120000000003	41.8268333333332	29.6206000000002	34.6868	19.3863333333334	394.8174	152.0098	9.1818	9.1818	116.3028	162.2118	14.2828	19.3875999999999	29.5858
575	237.118172834529	237.111681528308	237.132596204334	363.215	359.128	364.241	19	19	103.048857142857	277.517714285716	304.045142857143	330.572571428571	171.408	256.091714285714	143.860285714286	518.305142857143	322.410285714286	316.288571428571	56.1157142857147	56.0685714285716	134.677714285714	138.739428571429	191.786857142858	211.199142857143	18.3497142857143	25.5071428571428	10.2028571428571	13.2544285714286	73.4605714285714	8.16228571428571	15.3042857142858	72.4402857142857	68.3495714285711	11.2231428571429	5.10142857142857	156.103714285714	38.741	51.0142857142857	55.095428571429	61.2171428571428	461.169142857143	163.245714285714	42.8460000000001	42.852	86.7242857142857	191.813714285714	73.460571428572	74.4808571428571	8.16228571428571
576	238.036219523713	238.033017400685	238.049941326266	292.822	285.663	296.915	23	15	43.8533846153847	52.0356923076923	34.6878461538462	52.0317692307691	23.46575	48.9760000000001	32.6621538461539	40.7938461538463	1075.3435	2279.49236363636	1258.98850000001	2092.606	42.8539999999999	36.7449230769231	52.0317692307691	41.8336666666666	40.8123076923077	101.010461538461	64.3036153846154	104.063538461539	46.9341538461539	37.7513846153846	41.8136923076922	47.9327692307694	63.2606666666665	39.7897500000002	40.8092307692309	24.4855384615384	30.6230769230769	24.4873846153846	54.0722307692309	29.6000769230769	30.5953846153846	57.1372307692308	31.6271538461539	36.7310769230769	51.0125	31.6432499999999	71.389230769231	46.9341538461539	47.9327692307694
577	238.062705302593	238.056403753107	238.069006852079	111.718	110.176	113.26	2	2	3.06085714285715	5.10142857142857	2.04057142857143	5.10142857142857	7.142	4.08114285714286	2.04057142857143	6.11657142857143	3.05828571428571	6.12171428571428	2.04057142857143	5.10142857142857	4.08114285714286	4.07828571428571	2.04028571428572	4.08114285714286	4.08114285714286	2.04057142857143	5.10142857142857	4.08114285714286	3.06042857142857	2.04057142857143	3.06342857142857	6.11657142857143	6.12171428571429	0	2.03885714285714	7.14700000000001	5.10571428571428	2.04057142857143	5.09714285714285	2.04028571428571	8.16228571428573	7.136	2.04057142857143	5.10142857142857	6.11742857142857	3.05828571428571	3.06042857142857	5.10142857142857	5.10142857142858
[truncated: 4,048 more rows]
[truncated: 103 more columns]
