# Supplementary material for: iMet-Q: A User-Friendly Tool for Label-Free Metabolomics Quantitation Using Dynamic Peak-Width Determination
Source: PLoS One. 2016 Jan 19;11(1):e0146112. doi: 10.1371/journal.pone.0146112 (PMC4718670; doi:10.1371/journal.pone.0146112)
Supplement: S3 File — (ZIP) [file pone.0146112.s003.zip › XCMS_Arabidopsis_Data_Positive/XCMS-AraPos-fp-pw_5_40-ppm35-sn10.csv]

mz	mzmin	mzmax	rt	rtmin	rtmax	npeaks	Arabidopsis_Positive_mzXML	ATME01_1_2_POS	ATME01_2_POS	ATME01_3_POS	ATME01_4_POS	ATME07_1_2_POS	ATME07_2_POS	ATME07_3_2_POS	ATME07_4_2_POS	ATME09_1_2_POS	ATME09_2_2_POS	ATME09_3_POS	ATME09_4_2_POS	ATME10_1_POS	ATME10_2_POS	ATME10_3_POS	ATME10_4_POS	ATME101_1_2_POS	ATME101_2_POS	ATME101_3_2_POS	ATME101_4_2_POS	ATME12_1_POS	ATME12_2_2_POS	ATME12_3_2_POS	ATME12_4_POS	ATME13_1_POS	ATME13_2_2_POS	ATME13_3_2_POS	ATME13_4_2_POS	ATME14_1_2_POS	ATME14_2_2_POS	ATME14_3_POS	ATME14_4_2_POS	ATME15_1_2_POS	ATME15_2_POS	ATME15_3_2_POS	ATME15_4_2_POS	ATME16_1_2_POS	ATME16_2_2_POS	ATME16_3_POS	ATME16_4_2_POS	ATME19_1_2_POS	ATME19_2_2_POS
1	100.012128460683	100.010808684609	100.015482111016	1070.26	1069.26	1078.41	43	42	431.143333333325	767.039999999986	689.519999999988	723.340000000013	455.939999999992	653.819999999988	416.159999999993	466.139999999992	513.059999999991	750.719999999987	671.159999999988	571.19999999999	700.86333333332	674.219999999988	725.219999999987	726.239999999987	420.239999999993	717.059999999987	467.159999999992	405.733999999992	613.019999999989	519.179999999991	421.063999999992	635.43999999999	672.179999999988	639.540000000006	529.223333333323	357.00000000001	524.279999999991	434.519999999992	746.639999999987	389.639999999993	449.679999999991	651.779999999988	681.636666666655	507.959999999991	547.73999999999	441.659999999992	725.087500000006	581.253333333321	486.603999999992
2	100.508270455693	100.504556113687	100.515168265874	1070.24	1069.16	1072.29	147	144	2336.61999999996	3546.53999999994	3278.27999999994	3563.5733333334	2693.81999999995	3302.75999999994	2401.07999999996	2558.15999999995	3345.59999999994	3255.83999999994	3610.79999999994	3319.07999999994	3441.99499999993	3704.63999999993	3496.55999999994	3312.95999999994	2545.91999999995	3292.55999999994	3054.90000000004	2372.30999999995	3409.95374999994	2944.73999999995	2884.51428571423	3264.07499999995	3368.03999999994	2892.72000000004	2830.49999999995	2587.84750000002	1716.65999999997	2385.77999999996	3381.29999999994	2165.45999999996	2570.51333333328	3296.59499999994	3018.02714285709	2986.55999999995	3006.95999999995	2475.53999999996	3667.95000000005	3052.20571428565	3079.37999999995
3	100.508526077687	100.506476096534	100.514952087402	197.92	172.43	205.073	79	54	1142.77333333333	1657.02133333333	1571.319	1453.85625	1046.7765	1430.35155555556	1029.43225	735.600250000001	898.382222222221	938.706666666666	2188.43625	1027.36377777778	1482.53475	1040.57	1478.408	1526.294	1162.679	1546.699	1158.34133333333	1068.87066666667	1631.46666666667	1092.063	1050.8575	1563.15066666667	1372.224	1070.008	812.185333333331	1726.263	1004.94625	1223.6	1702.75088888889	1236.50933333334	732.539500000001	1174.30775	996.906375000001	882.588333333333	1702.77270588235	998.906333333332	2464.85688888889	3225.6475483871	1105.62266666667
4	100.507249355802	100.505921286404	100.515048326879	913.165	891.688	949.917	119	68	2354.67288888889	3128.9534	3339.18733333334	2730.22100000002	10118.067175	19936.9414074074	1730.595	1464.11000000001	2013.0519	2261.94463636363	1535.53000000001	2746.58777777778	3778.8208	2615.84977777778	3672.57672727275	2297.68342857141	2047.72480000002	3056.34799999998	1840.5585	2202.6118	2426.23942857141	9434.3673375	1877.33319999999	2398.4902	3801.63779999999	1836.54	1215.16028571429	11550.3305555556	2041.494	1997.7474	2566.13833333332	1511.17537499998	2102.83829999999	3041.47171428574	1287.60057142858	1955.9151	1971.0801	2126.0968	2049.76640000002	1782.4641	2038.3596
5	100.507873928758	100.506453185655	100.514496545491	290.781	283.623	294.862	40	38	1069.38057142857	1610.01085714286	1466.15057142857	1359.02057142857	1186.55075	1225.22016666666	1099.617	986.806857142861	962.340571428567	1053.91825	2930.39733333333	1103.9105	1808.90325	5034.06152	1486.55628571428	1678.31125	1119.25342857143	1474.31285714286	1131.42628571428	1233.52542857143	1578.382	979.474285714285	1111.17714285714	2154.6261	1999.63555555556	1141.69971428571	1088.64485714286	1123.29525	1069.012	1128.436	1414.116	1137.61857142858	2369.46	1460.02885714287	1040.69142857143	930.500571428571	922.338285714285	1192.714	2146.68114285716	1350.92133333333	1042.732
6	100.507900171777	100.505729236191	100.515177808648	1082.52	1079.42	1101.96	46	44	1854.36	2572.69090909091	2669.34	2643.83999999995	1828.86	860.880000000017	2127.28307692307	1918.28818181818	1829.46909090909	1926.78	3575.10000000001	1822.74	2627.52000000001	2844.78000000001	2818.26	2616.30000000001	1795.2	2578.56000000001	1974.72	1844.16	2523.48000000001	1841.1	1939.02	2086.92000000002	2419.44000000001	1952.27999999997	1856.4	349.219999999993	2091.55615384615	1870.68	2508.18000000001	1902.3	1848.24	2748.9	1858.05454545455	1927.8	1820.28090909091	1970.64	3967.8	2209.32	1143.41999999998
7	100.509687940378	100.506283669723	100.515128010772	209.157	206.093	213.246	26	26	1033.252	1438.5525	1418.1475	1704.9213	941.806125000001	1438.67	880.475750000001	627.475714285714	1063.1005	927.068000000001	1965.86116666666	1057.99925	1326.279	1363.054	1413.219375	1302.85925	1114.204	1437.53225	1290.72166666667	956.994500000001	1427.32975	1081.239	1085.546	1151.04266666667	1431.41075	1221.388875	1162.06475	895.417000000001	1254.19	1139.98733333333	1403.864	1028.412	896.799750000001	1428.525	1209.095	1176.192	1129.226	812.119000000001	3249.49625000001	2496.96	1347.85244444444
8	100.507813909398	100.506213455425	100.514497266396	501.9665	495.856	509.086	30	27	1662.42057142856	2505.73400000001	2416.97224999999	2160.73828571429	1606.89375000001	2392.48625000001	1757.89075	1642.61587500001	1792.281	1594.70657142858	2507.97933333334	1658.75228571429	2327.803875	2321.68612500001	2356.045875	2403.70899999999	1661.98875000001	2294.54225000001	1817.06525000001	1748.7085	2518.99725000001	1827.59	1616.13257142857	2211.97942857144	2507.97	1905.53	2013.91866666667	1912.10466666667	1790.10600000001	1747.68825	2413.91150000001	1792.57925000001	1659.44914285714	2152.80285714287	2308.93890000001	1811.165625	1823.18675000001	1727.494875	3172.38750000001	1539.668	1536.55028571428
9	100.507589826943	100.506635618447	100.514737889024	221.374	216.268	228.551	27	25	1738.648	2246.774	2269.22133333333	2134.60072727273	1538.537	2214.897	1390.63172727273	1053.027	1647.03083333333	1458.99	4942.09099999999	1441.64536363637	2256.97733333333	2354.737	2221.13372727273	2106.86318181818	1690.88366666667	2115.02536363637	1717.08075	1645.66325	2336.49675	1748.85133333333	1601.82818181818	2285.34533333333	2315.02166666667	1750.91075	1682.5875	3180.96084	1647.45381818182	1601.7925	2282.387	1649.74425	2856.75384615385	2163.95025	1728.78933333333	1632.4	1533.43575	1486.53736363637	3343.43372727273	1538.80275	1707.01766666667
10	100.507599933158	100.506252109675	100.514864231817	771.274	748.855	793.782	91	58	1674.28885714284	2288.50085714287	2288.50085714287	3578.30899999998	1892.56375000001	2853.38444444444	5435.575	1300.92499999999	1498.7997142857	1464.17833333332	2504.80142857145	1592.66600000001	2893.35022222223	3381.1838181818	1842.72199999999	1942.39733333333	1694.842875	2471.04550000001	1548.51199999999	1580.42257142858	2138.51885714287	1521.24600000001	1517.97257142856	4411.92133333335	1866.18966666665	1441.4955	2291.53254545456	1574.30085714284	1392.75500000002	1636.53828571427	3608.91900000001	1391.73466666666	1375.34514285713	1967.20266666665	2785.23000000001	1555.93571428573	1569.92000000002	1555.93571428573	2355.50985714288	1356.82166666666	2006.99566666666
11	100.508497739486	100.506221728949	100.514460176755	262.231	259.113	267.321	23	22	1408.06	1817.21366666666	2250.78180000001	2104.6726	1537.5921	1646.68350000001	1356.89555555556	1341.73833333333	1939.921125	1602.83893333333	4848.14205882353	1034.50533333334	2163.03599999999	1995.772	2165.07659999999	2135.182	1371.17866666667	1998.833	1566.0411111111	1350.77422222222	2212.01039999999	1435.609	1475.24133333334	5996.9788275862	2024.12088888889	1661.0484	1433.56833333333	1388.4922	1437.64966666667	1409.08033333333	1710.95925	1443.61444444445	1245.013	1945.77566666666	1508.087	1428.46666666667	1645.5826	1400.8719	3175.30999999999	3060.20154545454	1545.805
12	100.508466956523	100.505813482242	100.514867524528	488.692	481.572	494.864	33	29	1233.38150000001	2020.16571428573	2165.76328571429	2097.70742857143	1445.54971428571	2731.68699999999	1460.02885714286	1900.881	1621.34800000001	1435.22133333333	2656.94800000001	1392.755	1898.84033333334	2172.70671428571	2251.77057142857	1794.76633333334	1749.462	1861.58683333332	1438.66999999999	1471.252	1868.9475	1556.956	1370.08383333333	2106.89	1817.21366666667	1352.962	1566.13857142857	1455.94771428571	1349.6805	1540.63142857143	1859.04733333332	1521.246	1471.252	1873.332	1532.46914285714	1673.90171428572	1649.802	1492.678	2893.53028571431	1586.5442857143	1411.121
13	100.507389861337	100.506182994013	100.514792271585	595.867	583.611	610.15	49	38	2000.87366666666	2420.3295	5513.8497	1848.84400000002	1606.95000000001	2800.60299999999	2008.74333333334	1589.60514285713	1757.08575	2019.95966666667	2838.43485714288	1947.81633333333	2675.314	2417.268375	2420.52574999999	2585.52466666666	1792.57925000001	2694.70033333333	1804.023	1891.913	2476.14674999998	1915.64049999999	1770.350625	10366.2985135135	2659.70499999999	1884.766	2762.76323076922	1581.83485714286	2083.63422222222	1647.51199999999	2464.92400000001	1785.729	1856.178	2506.555	1884.35044444445	1850.73350000001	1789.51850000001	1910.8762222222	3082.552875	1489.61714285713	2047.26755555557
14	100.508287053397	100.505423458909	100.515051401284	570.3055	558.059	582.626	52	40	1868.43	2253.81114285712	2485.32900000001	2457.78224999998	1433.33416666669	2474.10625000001	1594.80200000001	1768.09325000001	1554.62857142856	1783.39700000001	2797.31200000003	2076.3105	2376.16225000001	2193.61428571427	2078.32199999998	2520.01750000001	1662.04542857144	2355.75725000001	1555.35085714286	1603.88914285715	2248.70971428573	1660.00485714284	1528.38800000001	1899.19166666667	2101.78857142859	1619.19342857144	1779.31600000001	1719.12125000001	1715.04025000001	1474.09371428573	2152.80285714284	1557.97628571427	1591.32799999999	2477.16700000001	1524.30685714284	1598.7877142857	1777.561	1861.164	2799.66400000002	1772.17425000001	1824.10912500001
15	100.509475783761	100.506600545524	100.515239484382	801.904	795.823	809.075	27	25	2390.49899999999	2808.88589999999	3207.04227272727	3295.4809090909	2289.69518181819	3215.89963636366	1976.32110000002	1449.00171428572	2042.4404	2047.15600000001	2769.18466666666	2107.14819999999	3103.66963636362	2842.18560000002	2866.40639999999	3230.18345454547	2016.9666	2888.46929999999	2044.68119999999	1958.976	2904.1056	1981.4226	2077.32799999999	2167.60885714287	2842.9236	2308.8771818182	2039.5797	1599.80799999999	2334.38399999999	2149.77209999999	2547.56425000001	2117.34659999999	2036.3192	3004.78349999999	1991.6256	2714.62569230768	2253.612	2329.50709090908	3252.71639999999	1913.97689999998	1967.1384
16	100.50725618396	100.505985442064	100.514709801445	514.221	510.163	522.378	27	25	1739.52625000001	2639.62933333333	2317.27162499999	2671.23266666666	1869.0471111111	2685.95866666668	1667.902	1916.41699999999	1972.35733333332	1816.04500000001	3265.82025000001	1635.44175000001	2535.32124999999	2705.35555555557	2728.37133333331	2394.52674999999	1747.902375	2345.56514285711	1901.69422222221	1817.21366666666	2904.57266666665	2002.91433333333	2676.40649999999	3239.3659090909	2744.69666666668	2117.84766666667	2008.016	2060.84888888889	1795.64	1944.75533333333	2764.31633333334	1893.31466666666	1906.54900000001	2257.81325000001	2030.24222222223	1984.54833333332	2084.31399999999	1712.21700000001	3420.99866666666	2381.31654545456	1789.51850000001
17	100.50801234093	100.506287425849	100.514831910582	274.454	268.307	281.588	28	26	1660.0281	2279.1268	2180.38109999999	2410.15172727272	1752.82854545455	2050.64109090909	1690.70781818182	5330.22906976744	3143.76841666667	1410.01690909091	3302.97024999999	1407.99428571429	2234.22245454545	2257.92390000001	2275.20818181818	2243.75836363636	1490.8014	2437.43154545454	1670.2311	1579.4244	2392.369	1691.4916	1730.42880000001	2184.46229999999	2414.02	1726.20354545454	1666.1898	1418.217	1807.92327272727	1534.1428	2231.39609999999	1788.53809090908	1261.8324	2193.64499999999	1642.4672	1636.5612	1595.70654545455	1476.3741	3518.92063636364	1131.49685714286	1731.4464
18	100.507507637388	100.506363910177	100.514741719457	721.3585	713.163	728.461	28	22	2383.42079999999	2432.27600000001	2657.67888888889	2433.29625000001	2006.99566666666	2692.36644444445	1795.55962500001	2274.1879090909	1888.11399999999	1970.26366666666	4730.81007692309	2212.01039999999	2784.18644444445	2498.89837499997	2940.60066666666	2715.83155555556	1998.83300000002	2858.974	1875.16844444445	1789.51849999998	2247.61075000001	1850.73349999998	1437.64966666666	2762.76177777778	2586.89433333334	1933.32111111111	1835.42975000001	2236.2784	2025.14111111111	1727.28325000001	2325.23114285712	1914.2235	1737.69862499998	2709.25433333331	1908.83577777778	2068.21566666666	1971.284	1955.979	2971.332	1705.85799999998	1936.38177777778
19	100.508844724631	100.506427812894	100.515589436687	425.446	410.124	437.701	49	35	2001.67599999999	2658.39466666666	1766.92866666666	2379.65575000001	1724.22250000001	4699.47470588235	1657.089	2804.71306666667	1775.23500000001	1733.44575000001	5162.66169230769	1346.62	2496.75566666666	2651.13333333334	2608.02311111111	2676.77066666666	1708.91875	2282.29924999999	2028.117	1761.16724999999	2401.21687499999	1720.385	1908.02333333333	2461.86325000001	2600.82966666666	1696.656	2594.59984615384	1380.2855	1715.250375	1945.312	2124.23485714286	1653.0075	1624.238	2562.71000000001	1877.25999999999	1673.26857142857	4814.81621739131	1673.21000000001	3543.23177777776	1970.26366666666	1895.56033333334
20	100.508833038336	100.506316694339	100.515019406647	738.656	729.51	746.849	34	27	2013.11766666666	3029.5287	2442.47850000001	2882.99022222222	1984.33222222223	5263.005	2020.87530000001	2704.63200000001	1965.21111111111	2296.69529999999	3099.43511111112	2126.30520000002	2993.8392	2646.34300000001	3024.92670000002	1978.42633333336	2074.0666	3293.42340000002	2230.44799999999	2075.46711111111	2903.0859	2138.3392	2190.58409999999	3088.44809999999	2954.78880000003	2097.94949999999	2094.6759	11987.2882105263	1964.14166666666	2153.6422	3065.2182	2040.6	1943.77244444444	2949.68729999999	2160.7443	2156.41560000001	1937.402	2021.0602222222	3562.5384	2176.29990000002	2234.75009999999
21	100.507448619442	100.506372144813	100.515194014428	307.078	298.91	317.286	35	29	1561.96022222223	2384.44109999999	2158.95479999999	1949.857	1438.482	2093.6556	1392.64125000001	947.845428571428	1776.366	1620.0776	2359.01066666667	3199.504	2308.93889999999	2267.10659999999	2337.50730000001	2299.08959999999	1635.5409	2310.753	1859.0589	1639.4048	2404.84709999999	1800.8676	1846.69363636364	1828.352	2221.19309999999	1697.6128	1283.397	1498.70644444445	1775.148	1585.5462	2368.488	1673.29200000001	1476.0768	2455.86209999999	1553.84075	1934.4888	1803.8904	1447.974	3999.37036363636	6250.24784615385	1702.84266666666
22	100.507120432228	100.505714620286	100.515061979234	475.4655	470.355	480.569	20	17	1575.32114285714	2300.66374999999	2158.13028571429	10128.6558333333	1548.51199999999	2002.82085714286	1553.30971428572	1278.26883333334	1750.749	1478.394	3994.083	1559.067	2111.99142857143	2515.93649999999	2450.878	2091.58571428571	1560.01685714286	1993.63828571428	1572.17914285714	1698.924375	2039.55114285714	1774.21475	1807.795125	2754.90000000002	1997.71942857143	1562.05742857143	1755.85025	1420.23771428571	1603.56114285714	1747.68825	2077.30171428571	1520.48171428571	1780.33625	2113.01171428571	1846.65249999999	1700.81628571428	1613.07171428571	1636.53828571428	3262.75949999999	1651.84257142857	1490.63742857143
23	100.507463585206	100.505629259701	100.514910850089	638.682	625.403	651.947	49	39	2657.96833333331	3298.81772727272	3657.59625000002	3055.71681818184	2403.74716666668	3441.58433333331	1567.15885714284	8795.61572727272	2471.10054545456	2324.18127272726	1435.60900000002	2347.64754545456	3591.27999999998	3129.543	3290.6599090909	3119.25163636365	1833.613875	3816.75525000002	2409.9370909091	2364.78145454545	3270.99436363635	2429.3309090909	1995.55466666667	2128.86514285716	3206.38990909092	2346.83636363637	2489.72999999998	2514.05127272726	2730.18900000001	2337.44481818183	2670.21233333333	1571.95885714285	1900.89511111111	2366.98000000001	2371.11381818183	2406.82336363635	2030.24222222223	2461.04400000001	4198.42227272726	2245.75999999999	2441.7970909091
24	100.509207160244	100.50648333604	100.514932094476	690.734	681.512	699.934	35	29	1760.95150000001	2864.78400000001	2349.63575000001	2446.55950000001	1679.33150000001	2479.51124999997	1993.79600000002	1713.05971428573	2112.09	1994.468	2345.74633333332	2241.3006	2510.83524999998	3074.16389999999	2343.51425000001	2466.96449999998	1956.02311111111	2437.37725000001	1993.44833333334	2027.81000000001	2764.31633333334	2013.91866666667	2020.04	2832.13688888889	2451.66075000001	1812.98425000001	1746.66800000001	1679.78000000001	1954.79900000001	1546.75314285715	2184.4317142857	1678.31125000001	1925.15933333334	2528.67000000001	1875.16844444445	1917.20633333333	1808.59299999999	1804.107	3257.47999999998	1773.19450000001	1592.66600000001
25	100.507527705216	100.506445380364	100.514907222578	665.216	652.882	679.5	47	34	2085.33422222223	2370.04074999998	2345.237	2525.954	1965.7031111111	3517.08900000001	1798.39800000001	1271.57533333332	1839.51075000001	1783.6155	3255.52911111108	1814.00450000001	2458.80250000001	2357.79774999998	2335.35224999998	2474.10625000001	1891.492	2474.10625000001	1781.35650000001	1821.464	2546.54400000001	1735.44525000001	1799.41750000001	1956.10066666666	2463.90375000001	1749.72875000001	1856.2895	2024.424	1753.00425	1879.30050000001	2456.22525000001	1880.18850000001	1349.90099999999	2541.44274999998	1751.76925000001	1802.47600000001	1858.89550000001	1795.64000000001	3152.95875	1414.83466666666	1736.67825
26	100.508315082883	100.506652194813	100.513602341579	243.336	238.742	245.895	16	15	1040.69142857143	1574.08042857143	1561.76457142857	1485.76285714286	1136.5585	1572.26028571428	1186.698	953.967142857142	1160.06485714286	1020.12171428571	2369.10342857143	1759.01046153846	1480.65714285714	1511.04314285714	1741.56675	1623.61714285714	1057.016	1764.01225	1155.98371428571	1113.13171428571	1510.83157142858	1090.02428571429	1218.22114285714	1590.56975	1471.252	1354.892	1202.92571428571	1065.17828571429	1166.18657142857	1127.41571428571	1485.30742857143	1163.085	1026.40742857143	1534.77771428571	1129.45628571429	1130.54628571429	1225.32025	1124.3155	2333.39342857143	1137.61857142857	1253.93114285714
27	100.508924273773	100.506483766659	100.515003763396	446.863	439.765	453.034	26	24	1546.75314285714	2188.20642857143	2057.60285714286	2190.55342857143	1485.76285714285	2700.07733333334	1839.661	1255.21866666666	1581.44285714286	1779.0275	2915.5657142857	1768.09325	2380.24324999999	2200.255	2068.11914285714	2274.13724999999	1460.02885714286	2191.57371428571	1731.36425000001	1411.93799999999	2082.69257142856	1625.31514285714	1691.797	2515.868	2084.15257142856	1570.21971428571	1541.71	1316.015	1509.00257142857	1500.84028571429	2943.56549999999	1608.30000000001	1451.86657142857	2371.357	1572.56000000001	1523.28657142857	1524.30685714286	1496.75914285714	3111.89549999999	1503.90114285714	1805.84249999999
28	100.50882764679	100.506710937669	100.514497192102	619.307	612.167	624.457	22	21	2120.9958	2601.85	2998.3678	2722.97311111112	2002.91433333333	2599.80933333333	2426.35266666667	1981.27155555556	1969.996	1935.32733333334	3559.943	1954.95866666666	2611.033	2831.425	2618.58	2688.57833333333	1993.73133333333	3004.78350000003	1935.36155555556	1833.33933333334	2788.57100000003	1977.19066666667	1951.89766666669	2591.64666666666	2707.21500000001	1941.48288888889	1964.14166666666	1963.12133333333	2104.8789	1809.24800000002	2704.60911111112	1841.68355555555	2591.58153846154	2616.87	1968.97633333334	1904.75488888889	2000.87366666666	1827.21799999998	3397.71	1410.8905	1953.68133333334
29	100.509007372691	100.50640547903	100.514634558998	368.3365	366.264	375.469	18	18	1525.32714285714	1923.98942857143	1840.59542857143	1801.82457142857	1327.39171428571	1958.32228571428	1459.00857142858	1400.80325	1199.856	1292.702	3005.65650000001	1636.48488888889	1849.77800000001	1956.908	1942.624	1953.84714285716	1411.05514285714	1972.21228571428	1450.84628571428	1353.91914285714	2226.18549999999	1365.20614285714	1383.64857142856	1901.81257142857	2072.49828571429	1461.04914285714	1439.43314285715	1392.69	1392.69000000001	1391.47485714286	1884.46771428571	1695.881	1335.554	1885.488	1423.29857142857	1374.32485714286	1574.30085714286	1180.66133333333	2813.876	1398.656	1406.97400000001
30	100.50729390873	100.506759782587	100.51278332462	816.709	811.166	820.275	18	18	1537.35528571428	2040.57142857144	2110.97114285716	1964.0094285714	1497.77942857142	2054.85542857141	1554.86100000001	1427.3797142857	1640.56200000001	1515.12428571427	4691.81312500001	1470.23171428573	2003.84114285713	2322.08900000001	1885.18757142859	2181.37085714284	1449.82599999999	2898.3882	1502.88085714287	1580.508	2286.38025000001	1523.23324999999	1580.22499999999	5216.60552631579	2088.96600000001	1381.46685714285	1379.564	1647.76142857144	1425.16114285714	1732.637	2643.39577777778	1467.17085714287	1647.69224999998	2206.68971428572	1454.92742857144	1538.59085714287	1363.1017142857	1475.33314285715	2471.04549999998	1412.7	1400.81199999999
31	100.509345183144	100.506331952365	100.515034870186	461.6625	456.043	469.306	24	24	1822.485	2284.619625	2271.07649999999	2471.04549999999	1675.25050000001	2295.56250000001	1720.1415	1501.61828571428	1725.24275	1840.863	2862.622	1709.939	2454.484	2414.93175000001	2394.52674999999	2226.26342857143	1737.48575	6057.78	1865.2455	1646.88524999999	2448.11962500001	1690.13999999999	1819.01100000001	3711.87938461537	2387.38500000001	1687.47937500001	1804.515	1766.05275	1792.57924999999	1762.187625	3852.68184615385	1748.70850000001	1746.668	2335.027	1748.65687500001	1778.582	1842.5715	1749.72875	3175.11224999999	1781.645	1778.29575000001
32	100.509267904287	100.506265305381	100.51484891794	705.9985	701.889	711.129	20	19	1672.394625	2447.57975000001	2387.38499999998	2584.29324999998	1763.73500000001	2149.14	1499.82000000001	1518.18514285715	1746.61762499998	1827.26775000001	2329.42099999998	1817.06525000001	2139.53914285716	2479.20749999998	2266.1897142857	2252.93714285713	1756.87050000001	2214.02000000002	1840.53100000001	1889.50299999998	2414.20725	1791.48112500001	1760.95149999998	1965.16199999999	2228.30400000002	1540.90457142855	1745.64775000001	1770.414	1811.96399999998	1648.72399999998	2347.59525000001	1572.89485714285	1466.15057142858	2483.28850000001	1731.616	1690.761375	1747.68825000001	1841.55125000001	2932.19850000001	1522.2662857143	1759.93125000001
33	100.507438401044	100.50636748493	100.51428576703	541.735	531.594	554.981	39	34	2023.10066666667	3036.41280000003	2739.595	2738.27644444445	1838.64066666667	1866.18966666665	2032.4376	2007.7536	2252.82240000002	2045.7015	3408.93366666666	1402.95833333335	2467.91755555556	2964.69360000002	2962.2285	2775.30666666666	1928.367	2641.643	2233.362	2167.11719999999	3067.02179999999	2112.02099999999	1700.75674999998	2556.67688888889	2806.84529999999	2144.67059999999	1074.32325	1448.80571428572	1829.43288888889	2296.4702	1903.09533333336	1978.21088888889	1964.90520000002	2678.08333333334	2190.58409999999	2160.99540000002	1954.74577777778	2460.02366666667	3685.9826	1923.35466666666	1960.06033333333
34	100.507263329533	100.506622748707	100.514950302612	252.011	247.919	255.038	15	15	1479.48333333333	2066.97022222223	1995.7068	2095.6962	1501.8816	1681.404	1253.98966666667	1185.62733333334	1473.3132	1340.5428	3010.67577777777	1234.60333333334	2005.90980000001	1916.186	1979.382	2045.7015	1306.02666666667	2048.76240000001	1456.94488888889	1308.06733333333	2058.76360000001	1607.8352	1408.92688888889	1893.53244444444	1974.08700000001	1499.841	1375.25955555555	1298.8419	1412.14133333334	1462.2498	1803.94933333333	1550.856	1107.3942	1664.16366666667	1381.38088888889	1400.91766666666	1354.9584	1353.355	2836.21777777778	1124.40733333334	1418.26333333333
35	100.510667662481	100.506661687483	100.514708172643	527.462	523.369	529.525	13	13	1953.93833333333	2773.266	2692.084	2702.29288888889	2026.382	2787.44066666664	2160.7443	8739.726	1996.79233333333	1989.36966666665	3222.96975000001	1966.98844444445	2678.375	2893.81400000001	2529.13088888889	2234.11285714288	1912.91666666667	2528.74177777777	2029.13666666667	1999.92133333333	2846.90933333334	1859.86511111111	2046.72180000002	2668.17166666666	2657.37377777781	2046.78866666669	1896.59311111111	1996.79233333336	2031.26244444445	1834.35955555556	2937.44370000003	1960.86711111111	2023.10066666667	2651.55755555556	2039.64633333333	1975.36533333333	2000.94222222222	1938.42222222223	3501.40266666667	1976.17044444445	2105.07288888889
36	100.508945652364	100.506757719834	100.514852938786	358.102	350.978	363.221	21	20	1468.40342857143	1853.85914285716	2141.767125	2086.41124999999	1484.46375000001	2159.86924999999	1526.378625	2486.55233333333	1583.42800000001	1420.211	2817.00885714286	1407.00857142857	2070.340875	2155.223	1978.33400000001	2154.76800000001	1621.030125	2150.9505	1462.06942857143	1512.10387500001	2185.961	1598.73175000001	1404.93342857144	1905.89371428571	2207.82100000001	1701.77700000001	1500.78775	1516.27725	1674.22425	1596.69125	1945.68485714286	1611.995	1519.15225	1887.52857142857	1603.83300000001	1610.58	1661.98450000001	1597.71150000001	2701.71657142859	1592.61025	1602.81275
37	100.509706420371	100.506944065011	100.514267437275	233.6605	229.559	235.692	12	12	1044.77257142858	1397.63657142858	1386.712	1391.66971428571	1006.00171428571	1485.76285714286	1002.94085714286	859.802285714285	994.454000000003	904.993428571428	2277.27771428571	1398.8313	1372.28428571429	1483.49542857143	1417.17685714286	1417.17685714286	906.271999999999	1432.48114285714	1037.63057142857	943.632142857145	1523.28657142857	1069.25942857143	990.884571428571	1303.92514285714	1407.99428571429	1078.05928571429	1048.11942857143	1787.57907692308	1129.45628571429	1008.35614285714	1508.017	1039.81714285714	670.906500000001	1394.73057142857	1159.04457142858	1103.94914285714	983.417714285713	958.048285714285	2280.33857142857	976.276714285713	1040.69142857143
38	100.507500884942	100.506746542831	100.515126281197	826.4225	822.384	829.554	12	11	1071.44860000002	1518.35519999999	1533.3606	1529.2798	1008.9778	1581.31	1116.024	1484.46375000001	1007.1348	1072.22500000001	2013.02371428573	1224.39999999999	1539.4818	2426.80666666667	1430.3204	1487.4516	1074.2706	2734.8354	938.584	1138.76639999999	1474.47799999999	1021.2202	966.1294	1352.7852	1672.72600000003	1137.48583333333	962.237199999995	1382.48714285713	1009.34079999999	995.7152	1648.6432	1243.58316666666	1103.05239999999	1769.5626666667	1099.73966666668	1106.917	1031.4222	1018.1596	1491.82479999999	971.420799999995	952.764999999984
39	100.509549388637	100.506683239676	100.515081464327	394.8295	386.676	399.923	16	16	1805.82966666667	2579.12177777778	2040.57142857143	2865.00240000001	1902.8595	2872.4949	1760.01244444445	1700.804	1868.23033333333	1780.43022222223	3241.675	1771.10577777778	2477.36933333335	2564.83866666667	2491.92533333334	2497.504	1689.534	2553.3288	1829.45766666667	1835.37977777778	2664.7624	1953.72555555556	1831.49833333334	2422.00755555556	2502.87766666668	1790.49	1880.47433333333	1281.32933333334	1911.10400000001	1733.24444444444	4933.99263157894	1842.52133333334	1744.77	2456.96266666668	1892.71833333333	1930.5008888889	2109.98039999999	2056.9248	3423.86577777778	1717.08075	1932.51133333334
40	100.508746392045	100.506536174586	100.514085625983	342.804	338.695	347.911	13	13	1588.52925	2101.9725	1804.10700000001	2223.12474999999	1394.68175	1999.118	1553.891625	1302.796	1381.18285714286	1523.23325000001	2942.40100000001	1392.69	2180.27425000001	2240.7435	2148.64650000001	2194.55775000001	1317.18885714286	2071.609	1574.382	1460.02628571429	2205.78050000001	1446.76514285714	1585.66275	2068.819125	2008.87224999999	1651.78475	1277.39771428571	1299.662	1647.905625	1433.68457142858	1862.02142857143	1601.79250000001	1367.119	2095.59350000001	1371.264	1427.37971428571	1576.479375	1514.051	3028.10199999999	1571.18500000001	1508.11425
41	100.507264220669	100.506665057447	100.514775680747	862.1775	857.028	872.354	18	18	1476.42233333333	1855.78422222223	2289.2265	2136.50819999999	1333.57566666667	2121.04199999998	1310.27166666667	1316.23	1254.87333333334	1324.24844444443	1512.01050000001	1252.96933333333	2056.768	2002.69622222223	1998.61533333331	1837.62033333333	1288.71822222221	1940.75325	1209.095	1325.56666666667	1981.54533333333	1242.63066666667	1060.169625	2153.92366666666	1966.98844444445	1187.668	1108.08888888888	1675.3326	1166.114	1216.10488888889	1667.14685714284	1472.341	1183.45777777778	2153.68911111112	1197.87133333333	1217.25766666667	1207.05433333333	1535.401	1925.13066666667	1105.92088888888	1208.305
42	100.508472880111	100.506501084189	100.51363228182	330.555	322.416	336.699	19	15	1561.10966666666	2154.944	2238.36755555555	2113.95800000001	1523.23325	1895.62449999999	1628.27466666666	1569.10177777777	1711.099	1439.57275	3344.28844444445	2114.97825	2097.63399999999	2003.77099999999	2058.86449999999	2003.77100000001	1556.8591111111	2177.48025	1682.34644444445	1713.97333333334	2285.36000000001	1721.00977777778	1762.11566666666	2380.43766666666	2057.84424999999	1599.752	1690.50822222223	1320.24971428571	1502.82825000001	1595.80133333333	2377.11777777777	1510.899	1666.20433333333	2361.05133333333	1440.24	1798.65177777777	1498.665	1505.889	3456.88933333333	1673.09066666666	1551.80025
43	100.509784733622	100.506692803424	100.51407261653	405.043	400.96	409.15	12	12	2101.81799999999	2796.64229999999	2618.91044444445	2651.55755555554	1915.97733333334	2910.6306	1717.08075000001	1960.8244	2022.0364	1858.027	2412.06799999998	1827.39111111111	2752.4996	2815.00769999999	2767.05359999999	2849.69789999999	1886.5347	2523.00955555554	2101.612	2027.3361	2531.447	2195.14139999999	2233.51039999999	2525.05	2807.23409999998	1949.37777777778	1985.50380000001	1744.58	2053.6626	2009.99100000001	2839.49489999999	4602.45499999999	2029.203	2661.7018	2099.77739999999	2094.46379999999	1952.70533333334	1864.149	3804.8943	2006.93010000001	2152.622
44	100.507745872443	100.50575045374	100.514995566351	849.8705	842.744	850.951	12	12	1877.168	2222.286	2577.27779999999	2393.2359	1756.7844	2442.1815	1686.5559	7180.99828846154	1628.17600000001	1567.0272	2460.96359999999	1560.141	2508.91769999999	2422.19220000002	2457.8456	2306.89830000002	1509.92888888889	2429.14911111112	1300.78333333334	1856.946	2269.33333333334	1718.0168	1543.8258	2460.776	2361.316	1491.53490000001	1387.38800000002	1773.30330000001	1580.4447	1373.09555555555	1985.84500000001	1727.3679	1685.5356	2548.93759999999	1487.646	1680.4656	1643.7564	1601.871	2356.75779999999	2663.90710526316	1434.43244444445
45	100.510270673553	100.506586965713	100.515197734951	836.109	832.535	841.711	12	11	2078.35109999999	2753.26363636363	2895.53399999999	2911.85836363635	1979.32909090908	2843.50009090911	1945.6600909091	1117.26499999999	1822.2070909091	1820.16654545454	2155.78824999998	1943.61954545454	2892.47318181817	2940.42600000002	2968.2749090909	2813.9121818182	1943.77345454547	2983.27745454544	1744.66636363637	2131.34972727272	2884.31100000002	1945.63963636363	1810.93145454544	2393.44133333334	3012.86536363635	1854.85581818183	1806.90300000001	2035.4440909091	1786.56218181818	2052.78872727272	3087.73418181818	2151.6930909091	1985.45072727272	2934.30436363635	1884.44372727272	1993.6129090909	1882.40318181817	2107.83649999999	2858.29090909089	1851.79500000001	1937.4979090909
46	100.50833407509	100.506176313749	100.514457963322	381.563	377.448	385.65	10	10	1752.616	2366.91555555556	2404.92566666666	2008.30700000001	1757.97066666666	2524.02977777777	1669.12900000001	1746.81066666667	1641.58933333333	1673.16444444444	3450.39155555556	1524.25350000001	2186.663625	2500.22266666666	2419.9671111111	2142.23212500001	1755.866	2263.557	1713.238	1705.99733333333	2603.6071111111	1795.59111111111	1908.02333333333	2477.36933333333	2237.011	1644.643	1793.55066666666	1780.48166666666	1666.06825000001	1765.87022222222	2142.52499999999	1668.10875	1744.77	2280.538125	1810.036	1914.95711111111	1849.66288888888	1737.43844444445	3442.01955555555	1883.53533333333	1636.48100000001
47	101.022617834141	101.020537971456	101.029964011056	115.286	111.208	116.304	34	34	197.944666666667	324.413	323.385285714286	370.363714285715	434.591000000001	716.274	481.597333333333	578.016000000001	375.482666666667	359.098666666667	179.578666666667	296.917	216.310666666667	218.137333333333	207.093833333333	204.066666666667	112.236666666667	80.6063333333333	91.8150000000001	113.257	183.651428571429	183.63	185.852333333334	210.154333333334	160.192333333333	161.212666666667	144.745333333333	417.589	183.63	183.651428571429	230.595333333333	190.958166666667	650.395428571428	508.694857142858	208.148	285.646666666667	493.472571428571	484.296428571429	226.477	566.258571428571	159.172
48	101.047785143348	101.047785143348	101.047785143348	144.876	144.876	144.876	1	1	107.135	135.571333333334	126.521333333334	137.88	87.7486666666669	133.663666666666	103.137833333334	77.4693333333332	109.175666666667	120.379666666667	238.719	108.137666666667	132.621666666666	158.151666666667	130.581333333333	134.684	76.5125000000001	114.277333333334	81.6266666666665	98.9723333333336	133.772833333334	94.8910000000002	106.097333333333	114.277333333333	121.399833333334	73.4544	103.981714285714	96.9316666666669	108.137666666667	88.6675000000001	146.928	86.7283333333335	170.395666666667	146.9088	85.7079999999998	88.7545000000001	125.501	141.687333333334	171.388	141.803166666667	134.684
49	101.509192189863	101.509192189863	101.509192189863	1109.05	1109.05	1109.05	1	1	33.7071428571422	32.6399999999994	33.7071428571422	45.9642857142848	33.6128571428566	35.6999999999994	22.4399999999996	27.5399999999995	30.5999999999995	27.5399999999995	87.7199999999984	32.5942857142852	37.7928571428564	43.8599999999992	38.7599999999993	29.621428571428	36.7199999999993	49.9799999999991	30.5571428571433	26.5199999999995	40.7999999999993	30.6428571428566	32.6399999999994	36.8228571428564	44.8171428571421	21.4199999999996	34.6799999999994	36.7200000000005	25.4999999999995	24.4799999999996	43.9214285714277	31.6199999999994	36.7199999999993	32.6399999999994	25.4999999999995	36.7199999999993	37.7399999999993	22.4399999999996	71.3999999999987	32.6399999999994	33.6599999999994
50	101.50727306746	101.506549350286	101.511817454485	1070.195	1069.23	1070.32	6	6	372.007999999993	682.379999999988	593.639999999989	594.659999999989	472.259999999992	544.67999999999	440.639999999992	443.699999999992	534.47999999999	526.319999999991	732.359999999987	530.399999999991	622.397999999988	781.320000000008	582.41999999999	581.39999999999	452.879999999992	553.85999999999	564.05999999999	381.479999999993	622.199999999989	536.51999999999	491.639999999991	564.989999999991	536.549999999989	501.839999999991	480.339999999991	395.760000000011	503.879999999991	397.799999999993	617.099999999989	387.599999999993	400.859999999993	555.89999999999	534.449999999991	450.839999999992	530.399999999991	451.859999999992	656.931666666654	550.911999999988	565.07999999999
51	101.966469049407	101.96225273235	101.973917773792	1070.22	1069.16	1084.55	138	128	1188.29999999998	2017.55999999996	1178.09999999998	1162.79999999998	1031.21999999998	1206.65999999998	1373.94	1005.71999999998	1060.80000000001	891.479999999984	1361.70000000002	1053.65999999998	1190.62999999998	1934.94	1123.01999999998	1175.03999999998	1070.99999999998	1101.59999999998	1086.30000000002	1093.43999999998	2002.25999999996	435.539999999992	1148.51999999998	1087.22399999998	1094.97142857141	1059.77999999998	1155.65999999998	1099.55999999998	1052.63999999998	962.879999999983	1034.27999999998	1185.23999999998	1055.69999999998	1058.75999999998	1087.57999999998	1020.00000000001	1067.93999999998	960.839999999983	982.260000000026	1031.51999999998	1064.57666666665
52	101.965711754921	101.963277111789	101.97197782455	1167.16	1160.02	1169.29	26	26	406.980000000008	533.606666666678	452.746000000011	482.459999999991	411.731666666674	519.179999999991	519.179999999991	411.060000000008	442.680000000009	290.700000000006	766.019999999986	396.780000000008	527.180000000009	517.985000000009	529.223333333343	450.839999999992	398.450000000007	512.04000000001	395.760000000008	402.900000000008	405.960000000015	441.660000000009	396.780000000008	504.90000000001	547.863333333345	335.215999999993	435.846666666676	328.439999999994	406.980000000008	464.100000000009	502.660000000009	397.800000000008	383.125000000007	599.760000000008	406.980000000008	394.740000000008	408.000000000008	324.359999999994	818.040000000022	409.688333333341	464.468571428564
53	101.965178263122	101.963453377067	101.972380285394	1136.56	1125.33	1147.78	49	40	674.220000000002	1016.94	807.539090909092	954.479166666667	668.695454545456	617.099999999989	716.519230769231	685.440000000001	705.395833333333	524.708333333333	7264.44000000001	644.640000000002	825.180000000002	1821.44375	499.80000000001	1377.74999999999	721.729166666667	804.476363636365	706.86	656.395833333333	3666.9	744.6	704.820000000001	585.47999999999	593.640000000006	686.46	318.240000000006	713.5625	753.780000000001	689.0625	861.583333333333	745.62	1271.94	680.339999999988	612	693.145833333333	723.180000000001	658.920000000002	7844.12553846153	651.780000000002	735
54	101.965297522586	101.963730638677	101.972900038499	1118.69	1106.97	1124.32	28	27	519.689000000002	747.453333333338	602.819999999989	665.039999999988	484.500000000002	529.380000000007	434.520000000004	448.755555555558	408.000000000003	378.420000000003	1338.53099999997	499.800000000002	639.146000000002	553.517500000005	640.560000000003	625.259999999989	411.060000000003	660.587000000002	478.380000000002	474.300000000003	624.240000000004	449.820000000003	452.880000000003	587.898888888894	563.653333333337	443.699999999992	458.999999999992	490.080000000002	464.100000000002	439.620000000003	593.640000000004	474.300000000003	475.837777777781	595.307777777781	431.930000000003	445.740000000003	442.197777777781	516.62599999999	1227.37555555556	513.060000000002	391.138750000003
55	101.965548930871	101.963458362258	101.971936595683	1153.9	1149.11	1158	17	17	377.399999999993	566.003333333343	512.039999999991	541.61999999999	394.740000000008	562.020000000008	624.240000000001	402.900000000008	410.040000000008	373.320000000005	1018.98000000002	376.380000000007	538.56000000001	623.220000000009	536.52000000001	518.159999999991	470.220000000007	466.140000000009	404.940000000008	381.480000000007	482.460000000009	426.360000000008	433.500000000008	531.420000000007	563.828571428579	389.639999999993	437.580000000009	394.739999999993	407.645000000007	353.940000000007	576.300000000008	381.081666666673	384.540000000007	498.779999999991	400.860000000008	435.540000000008	445.740000000006	369.239999999993	980.220000000019	346.800000000007	424.320000000008
56	101.964647431613	101.963923994317	101.972909487211	1098.82	1090.71	1105	13	13	261.120000000004	288.659999999995	299.278571428575	293.760000000004	204.000000000003	310.51428571429	241.739999999996	256.378571428575	247.18571428571	186.921428571431	516.120000000007	216.240000000003	311.100000000004	299.278571428566	298.860000000004	264.180000000004	244.800000000003	231.918333333337	253.979999999995	217.259999999996	225.419999999996	244.121428571424	212.159999999996	279.480000000004	417.180000000004	201.960000000003	220.628571428574	197.135714285717	238.680000000003	223.379999999996	328.440000000005	223.380000000003	244.799999999996	319.260000000004	221.339999999996	221.339999999996	234.928571428574	228.480000000003	600.779999999989	242.760000000003	244.799999999996
57	102.053510192715	102.052746176212	102.056537505995	52.049	51.006	53.063	9	9	211.199142857143	267.314857142857	229.725	250.990285714286	197.935428571428	303.279428571429	220.381714285714	328.762	355.059428571428	394.850571428572	537.690571428572	318.061714285714	257.951571428571	315.268285714286	268.523	300.998333333333	208.109142857143	169.509714285714	149.982	139.899833333333	163.245714285714	117.332857142857	113.251714285714	136.718285714286	189.613714285714	123.437285714286	87.7445714285715	265.274285714286	202.016571428571	175.636571428572	241.977	159.164571428571	364.242	309.103285714286	206.097714285714	259.152571428572	414.236	369.343428571429	913.12375	390.769428571429	159.042
58	102.128609521633	102.128498400175	102.12872064309	1055.945	1055.89	1056	2	2	370.259999999993	466.792857142863	514.468749999991	488.999999999992	356.416249999993	533.460000000005	315.180000000004	344.932499999995	346.800000000005	433.499999999992	719.237499999988	384.539999999993	548.75999999999	473.635714285722	470.219999999992	479.399999999991	329.460000000003	525.94374999999	380.460000000005	340.680000000005	471.239999999992	336.599999999994	351.371428571433	514.079999999991	539.57999999999	350.288749999993	395.759999999993	394.739999999993	378.419999999993	334.007142857147	529.379999999991	358.019999999994	317.220000000004	538.55999999999	342.178571428576	368.220000000005	379.993749999994	353.939999999994	786.25555555556	364.139999999994	303.788571428575
59	102.12941243668	102.128901521238	102.129923352123	1026.88	1023.26	1030.5	2	2	208.872222222221	272.340000000002	252.684444444443	284.579999999998	213.412222222221	234.370000000001	218.517777777779	195.032222222223	260.100000000002	271.320000000002	433.82692307693	249.899999999999	235.619999999999	296.820000000002	288.345555555554	279.479999999998	186.660000000001	213.179999999999	225.420000000002	212.160000000001	293.472000000002	209.100000000001	224.400000000002	243.024444444446	256.020000000002	234.599999999999	216.239999999999	191.55111111111	209.100000000001	217.260000000002	251.940000000002	186.660000000001	187.680000000001	209.327777777776	233.580000000002	217.260000000002	231.540000000002	185.639999999999	231.864285714281	197.880000000001	231.540000000002
60	102.129134211047	102.129134211047	102.129134211047	1067.22	1067.22	1067.22	1	1	170.339999999997	228.480000000004	215.219999999996	268.259999999995	147.899999999997	234.600000000005	145.860000000003	126.480000000002	111.180000000002	145.859999999997	188.699999999997	115.448333333331	240.719999999996	228.480000000004	260.099999999995	281.12571428571	138.720000000003	215.219999999996	139.740000000003	132.600000000003	252.351666666671	116.280000000002	134.860000000002	212.160000000004	221.339999999996	150.959999999997	108.961666666665	152.22833333333	124.439999999998	150.960000000003	213.180000000004	125.665000000002	154.020000000003	211.484999999996	119.340000000002	124.440000000002	132.600000000003	180.539999999997	167.280000000003	137.924999999997	126.686666666669
61	104.070889650939	104.06849319961	104.075909517728	52.032	51.017	53.053	7	7	1720.0572	2558.6616	2225.6306	2485.6944	2201.87933333333	2778.5492	1741.8228	1914.9154	2259.66916666667	989.594000000001	993.804666666667	785.015	2682.008	2951.4386	2932.4394	2960.1804	1220.11933333333	1999.9012	1022.374	1065.3202	2126.5136	1880.16716666667	1549.9876	2370.9448	2258.7228	1683.275	1668.354	2365.2872	1892.842	1586.2342	2730.0552	1484.8288	2351.561	3524.791	2263.09933333333	2313.2468	2674.4684	2591.308	2528.5512	2674.9644	1326.15266666667
62	104.105535308877	104.10088982318	104.113403725413	53.041	48.953	63.249	153	131	1890.52325	2846.4975	2438.870375	2825.17114285714	1286.53525	3092.609	2021.186	2352.6965	1140.6395	860.197199999999	2420.11771428572	2225.20466666667	3010.056	3417.74444444444	3296.809	3250.428	1233.48225	2096.113	1080.48257142857	1064.05566666667	2407.79	1680.2145	1658.9265	2658.076875	2558.06488888889	1601.84857142857	1713.05971428571	2572.14028571429	1980.37457142857	1888.29125	3053.437125	1753.80975	3026.99933333333	3213.525	826.523999999999	1890.52325	2170.07175	2358.818	1425.17283333333	1509.00257142857	1326.27657142857
63	105.034149129538	105.033832268878	105.034465990198	253.522	252.006	255.038	2	2	14.284	16.3226666666667	15.3042857142857	15.3042857142857	12.2434285714286	13.2618571428572	10.2028571428572	13.2637142857143	14.2846666666666	10.2028571428572	19.3827142857143	20.4057142857144	12.2434285714286	24.4868571428571	13.2637142857143	15.3042857142857	13.2637142857143	14.284	18.3497142857143	22.4473333333333	17.3424285714286	17.3428333333334	12.2417142857143	14.2823333333334	25.5035714285715	15.3042857142857	6.12199999999999	27.5477142857143	15.3042857142858	12.242	19.3863333333334	14.284	19.3863333333334	22.4462857142858	4.08133333333334	10.2033333333333	28.568	18.3805714285715	23.4665714285715	26.5274285714287	16.3245714285714
64	105.034914024446	105.032461650064	105.039427244897	300.95	299.941	303.025	5	5	140.799428571429	261.193142857143	242.799666666666	310.123428571429	86.7283333333335	221.412333333334	198.955714285714	298.173714285715	15.32	18.366	22.4462857142857	26.5274285714286	9.18300000000002	19.399	18.3651428571428	15.2914285714286	10.2028571428571	15.2914285714286	11.2231428571429	7.14099999999996	6.12200000000001	11.2346666666666	10.2028571428571	12.2434285714286	13.2643333333334	9.18149999999997	8.15999999999998	7.14116666666664	6.12171428571428	13.2637142857143	13.2748571428572	11.2325714285715	5.10583333333334	14.284	5.09714285714283	11.2231428571429	10.2033333333333	5.10083333333332	12.2331428571428	12.2434285714286	7.13599999999997
65	105.069839405223	105.068167691084	105.076827426609	552.998	548.899	555.073	55	55	264.237555555556	1003.89866666667	1485.952	1036.62480000001	1705.896	1118.7170909091	666.255899999998	1926.24960000002	372.628499999998	440.769599999999	226.514	333.638099999999	481.5344	1153.504	936.165300000005	1373.64717391305	445.871099999999	376.490700000003	156.105900000001	249.973499999999	710.128800000006	295.887000000003	335.4813	1018.40914285715	324.455399999999	278.3781	124.4644	839.6246	314.252399999999	503.9788	486.683099999999	728.851200000006	1791.6468	1386.53763157895	265.278000000002	353.023799999999	397.916999999999	997.853399999998	167.2308	1009.06257142857	429.560333333338
66	105.071210205661	105.067988101402	105.077372363233	544.32	535.625	547.874	56	51	230.584571428569	841.706250000004	619.313428571433	730.479111111103	582.583142857147	933.561428571421	429.540285714289	1312.20224999998	544.832571428575	734.60571428572	1294.71104347826	554.015142857147	350.978285714288	755.540000000001	636.167999999996	574.420857142861	342.804000000001	257.111999999998	358.907999999997	167.321000000001	540.732499999995	478.513999999996	533.609428571433	621.354000000005	222.422285714287	426.479428571432	230.576499999998	743.853375000001	376.432714285718	344.88675	341.508571428575	437.702571428568	1210.29487500001	621.353999999995	407.079749999996	622.352500000003	512.183428571432	609.089250000003	641.737249999994	576.441250000002	705.017428571423
67	105.110722274231	105.110038987959	105.119628354728	52.031	51.017	52.043	5	5	143.8435	268.347666666667	209.339166666667	231.615666666667	238.758	272.429	190.802333333334	211.3815	345.8365	359.157333333333	348.954	330.294857142857	268.084666666667	330.588	284.9055	306.12	108.135142857143	161.370666666667	88.769	80.6906	206.107333333333	180.5695	122.44	253.042666666667	196.892166666667	134.662	134.684	284.673	179.578666666667	153.175	273.672666666667	125.4395	328.493666666667	422.349	210.188666666667	326.506666666667	433.641666666667	412.147333333334	578.529	429.490166666667	113.156571428571
68	108.962216649591	108.961156008272	108.964624822262	1071.805	1071.27	1072.36	10	10	500.344444444447	771.119999999986	677.280000000005	706.608888888893	490.620000000003	658.920000000005	544.67999999999	545.273333333336	552.83999999999	543.660000000004	760.920000000005	524.280000000004	659.637777777782	787.439999999986	684.420000000005	709.920000000005	573.240000000004	644.640000000005	533.45999999999	569.780000000003	742.560000000005	524.280000000004	634.110000000004	664.020000000005	702.620000000006	545.700000000004	583.054444444448	519.180000000004	558.960000000004	551.81999999999	733.380000000005	513.060000000004	596.328888888892	666.060000000005	572.615555555546	561.611111111114	587.138888888892	488.580000000003	805.656666666652	563.244444444447	506.387777777782
69	110.005168850055	110.000987403949	110.013704218093	44.879	42.832	49.986	142	141	2941.30066666667	4426.74422222222	4699.65533333333	4960.6986	3465.9591	4730.89925	2586.714	4053.9939	2677.5296	3062.89771428572	2924.13885714286	2589.2676	4427.0817	4702.5627	4735.2123	4685.176875	3018.67316666667	3608.62425	2597.5565	2840.47542857143	4626.607	3939.273	3576.8832	5156.15263636364	4607.6748	3485.25163636364	3342.248	4075.0782	3233.568375	3372.85466666667	4607.9865	3423.413	4042.372	4801.88475	2936.51933333333	3308.78657142857	3377.30333333333	2906.2292	2936.525	3871.84875	2961.9309
70	111.011596136772	111.008559334871	111.018930395026	44.879	42.832	45.922	139	139	730.479111111111	1136.65133333333	1237.714875	1315.06644444444	962.09575	1416.06844444444	962.069555555556	1166.8887	1020.448	977.51925	878.507	868.23275	1231.5021	1301.775	1307.100375	1287.52044444444	883.64475	925.399142857143	649.922	830.4835	1038.6145	1021.3203	987.2103	1344.5253	1178.35666666667	876.39475	811.076666666666	1194.68022222222	878.507	937.6557	1230.97444444444	907.669	1323.26425	1405.056375	846.849	997.8045	1108.12725	1272.85822222222	1163.81333333333	1245.72525	712.192666666667
71	111.018594419272	111.016693463231	111.026159302489	1070.25	1069.16	1078.48	134	118	547.613333333323	1528.98	1281.11999999998	1352.37142857145	890.459999999984	832.319999999985	813.96	834.359999999985	839.459999999985	1325.99999999998	3295.61999999994	899.640000000006	1520.13363636364	1624.85999999997	979.199999999983	1169.93999999998	1021.01999999998	787.439999999986	647.700000000013	899.354166666667	1159.85599999998	906.779999999984	520.028333333323	1060.08499999998	1066.96799999998	981.24000000001	517.98499999999	752.76000000002	922.079999999984	773.159999999986	1659.54000000002	483.479999999991	980.57142857141	1036.74999999998	859.674285714271	1101.47916666667	944.519999999983	900.660000000002	3499.41428571433	857.553333333316	1036.31999999998
72	111.018286835502	111.015988942739	111.026606051721	1082.535	1079.39	1097.83	52	45	288.659999999995	394.202500000004	495.720000000003	331.499999999994	109.292857142859	302.290000000003	335.945555555558	425.719090909092	236.930000000002	339.659999999994	1571.31900000001	216.239999999996	375.359999999993	448.800000000005	466.139999999992	360.059999999994	227.738750000002	467.159999999992	347.820000000002	249.677272727274	228.479999999996	251.940000000003	316.200000000003	505.919999999991	301.919999999995	287.639999999995	231.539999999996	378.420000000003	270.631249999995	456.959999999999	394.739999999993	318.239999999994	314.160000000003	298.859999999995	201.186250000002	336.600000000003	296.819999999995	311.099999999994	2284.22555555557	327.419999999994	287.640000000003
73	111.018555528977	111.016815224874	111.025017810031	793.759	773.36	803.979	19	12	473.396000000002	806.491250000003	847.827749999992	1079.4245	720.296500000003	809.058250000003	573.802	477.535500000001	428.242499999996	650.999250000001	3333.15675000001	519.307250000002	886.597250000004	810.078500000003	948.832500000004	1014.12849999999	357.058333333332	1081.465	558.076749999995	506.044000000002	1013.10825	588.684250000003	451.970750000002	669.283999999994	1155.0645	452.990999999996	636.636000000003	693.770000000003	697.851000000003	583.583000000002	879.455500000004	536.651500000002	708.053500000003	1091.6675	517.266750000002	596.846250000003	531.159500000004	549.914750000002	3053.40250000002	450.619000000003	665.203000000003
74	111.018724006742	111.016962230646	111.025637286642	731.551	723.388	744.78	15	10	903.924461538464	882.083749999998	1227.33761538462	1463.01092307693	800.881153846149	1228.91353846154	761.753250000005	673.656923076923	1004.45375	704.012307692308	2769.05542857141	756.389999999999	1476.73723076923	1440.59299999999	1313.037	1231.51138461539	496.848222222223	1579.7416923077	625.106749999998	680.562333333335	1324.39266666667	553.995750000002	644.53466666667	1353.87174999999	1204.34746153847	912.155076923078	986.581749999995	1036.55446153846	862.160000000001	764.167250000003	625.413250000003	604.249846153846	585.910500000001	1487.8433076923	606.06276923077	607.048749999997	766.19330769231	709.381153846154	4930.86825000002	578.470846153848	592.765250000003
75	111.024138405476	111.023287604837	111.024333002916	840.1905	835.59	844.785	4	3	926.386999999995	1156.96349999999	1173.8625	1547.71925000001	778.450750000003	1142.77333333334	667.243499999997	729.240416666669	617.553750000001	543.793249999997	3997.33950000002	660.101749999997	1584.57766666667	1298.394	1327.77272727273	1266.13025000001	767.934500000003	1033.51325	612.149999999997	978.419749999995	1260.62624999999	615.979333333336	848.589500000001	1463.46083333333	1416.10700000001	729.478749999996	835.584750000004	804.022666666661	578.245500000003	728.458500000003	1397.85666666667	1012.58399999999	706.013000000003	1403.86400000001	639.711000000004	618.271499999997	635.615750000003	811.165000000002	4112.62775000002	570.319749999997	526.191000000003
76	111.02526285122	111.02478600795	111.025983410347	703.9725	695.807	711.111	4	2	350.994666666671	742.559999999999	415.614833333338	963.037333333348	414.868666666666	591.793333333329	445.864857142853	257.081999999999	346.897142857145	490.757428571424	2502.46883333333	446.905999999997	400.990999999997	895.685428571438	746.761999999998	624.443999999996	379.579500000001	741.661166666664	499.939999999996	383.627428571431	513.20371428571	334.37257142857	378.791000000002	701.956571428565	471.778999999996	349.239000000004	384.647714285711	362.218333333338	474.455000000005	418.317142857146	712.159428571422	323.830000000001	329.829142857144	491.318666666666	389.127999999995	261.193142857141	359.157333333331	343.796166666666	2933.3214285714	308.090333333332	362.201428571425
77	111.024198389499	111.023199226487	111.025197552511	719.2815	718.253	720.31	2	2	786.980727272724	987.131181818185	980.482090909097	1139.64463636364	824.38036363636	1095.77290909092	694.496181818186	756.022090909088	871.866818181817	605.345181818184	4166.7938181818	777.447818181815	1357.98299999999	1095.7729090909	1445.6234	1075.36745454545	566.223333333334	1173.31363636364	712.150363636361	632.569090909088	795.812727272724	809.076272727269	801.934363636369	1238.61109090909	890.221909090908	645.83263636364	764.18427272727	615.224454545458	842.745272727269	843.765545454551	1064.14445454545	690.724636363634	629.50827272727	1105.48290909091	485.649818181821	604.001454545452	588.697363636367	808.055999999997	4444.70400000002	539.724272727271	747.859909090906
78	111.022699988213	111.020958457243	111.024441519183	912.6355	911.114	914.157	2	2	842.795333333343	902.99500000001	970.971000000008	1262.34733333334	647.841111111112	1187.53866666665	655.053999999999	512.486222222222	648.334999999998	894.832333333332	2359.01066666666	416.522666666671	1530.5	690.765666666666	1034.16044444444	1154.89155555556	661.607999999997	1446.83266666667	550.620000000001	469.353333333333	1185.62733333333	604.03733333334	572.008888888888	2195.75733333336	1060.12633333333	454.048333333333	384.665666666666	746.802666666668	672.048200000006	414.210222222223	1455.78755555555	701.91288888889	773.328444444446	1426.426	593.446000000001	381.563111111112	631.173666666668	739.258333333335	2389.36044444445	522.353777777779	675.460666666666
79	111.525003111596	111.525003111596	111.525003111596	1069.26	1069.26	1069.26	1	1	66.4299999999987	128.519999999998	154.019999999997	129.793999999997	114.239999999998	96.8999999999983	72.4199999999987	107.099999999998	92.8199999999983	142.799999999997	601.799999999989	114.239999999998	174.761999999997	223.379999999996	109.139999999998	147.899999999997	136.679999999998	91.7999999999984	71.3999999999987	73.4399999999987	132.599999999998	89.7599999999984	46.9199999999992	121.141999999998	121.617999999998	89.7599999999984	59.2759999999988	90.7799999999984	127.499999999998	94.8599999999983	196.859999999996	52.0199999999991	110.159999999998	134.639999999998	110.961999999998	105.059999999998	95.8799999999983	59.1599999999989	528.37399999999	107.519999999998	98.9399999999982
80	112.007622627958	112.004410517473	112.015316350673	44.879	42.838	45.922	136	135	699.872444444444	1071.35	1188.736875	1249.77222222222	938.63	1346.69333333333	984.54125	1058.6733	867.700875	961.109142857142	915.196285714286	840.686	1083.476	1224.179	1200.981375	1173.25555555556	927.520875	819.26075	639.719142857143	776.41025	1066.13222222222	967.2444	892.195090909091	1257.6256	1120.204	888.6813	811.076666666666	1128.752	865.242666666667	853.94925	1166.61644444444	813.737	1314.04622222222	1356.023	888.710333333333	976.37925	1097.9235	1226.00263636364	1182.18933333333	1192.67225	691.81425
81	112.017310321196	112.015761393697	112.018326022614	1070.18	1069.16	1070.27	7	7	291.269999999994	450.839999999992	580.37999999999	517.139999999991	397.799999999993	403.919999999993	346.799999999994	389.639999999993	378.419999999993	496.739999999991	1847.21999999997	327.419999999994	662.255999999987	752.759999999987	478.379999999991	492.659999999991	403.919999999993	387.599999999993	350.879999999994	309.059999999994	461.039999999992	345.779999999994	234.599999999996	481.513999999992	552.901999999989	380.459999999993	241.191999999995	383.52000000001	430.439999999992	266.219999999995	671.159999999988	215.219999999996	377.399999999993	551.81999999999	347.137999999994	356.999999999994	351.899999999994	260.099999999995	1820.18571428574	378.879999999992	388.619999999993
82	112.017259255434	112.015841361804	112.018307364766	1083.45	1081.4	1087.6	3	3	213.179999999996	308.643999999994	321.299999999994	276.419999999995	206.039999999996	284.115999999994	214.199999999996	207.059999999996	153.299999999997	143.819999999997	519.179999999991	178.499999999997	276.419999999995	142.800000000002	303.959999999995	308.039999999995	230.971999999995	277.439999999995	140.759999999997	221.339999999996	306.599999999994	181.559999999997	229.499999999996	300.899999999995	296.237999999995	162.179999999997	181.559999999997	217.260000000006	160.139999999997	161.159999999997	301.919999999995	213.179999999996	182.579999999997	292.739999999995	159.431999999997	162.179999999997	169.319999999997	210.119999999996	580.37999999999	164.219999999997	148.919999999997
83	112.95824879676	112.955449939317	112.96689469067	1077.36	1072.27	1080.49	100	90	829.259999999985	2208.41894736841	1105.68000000001	2204.22000000001	1765.38636363637	2330.71818181819	1289.28	1821.05230769231	1344.07166666666	1189.32000000001	1199.11842105264	1293.71210526317	2294.14315789475	2241.95999999999	2167.50000000001	2045.25882352943	1567.57333333332	2535.71999999999	1186.25999999999	1681.98	2294.20888888888	1310.69999999999	1411.68	1066.92000000001	2395.98	1317.84000000001	1273.61684210527	1728.9	1378.73105263159	1684.02	2492.76481481481	1669.74000000001	1693.864	2630.81756097562	1221.95999999999	1223.6461111111	1276.67842105264	941.460000000007	1106.28222222222	1362.40263157895	1268.87999999999
84	112.998915822882	112.998915822882	112.998915822882	54.056	54.056	54.056	1	1	29.5896666666667	49.9881666666667	43.9101666666666	64.2705	44.8873333333334	41.8678333333333	26.5243333333333	23.4638333333333	108.155333333333	98.9561666666667	179.578666666667	115.184666666667	42.812	84.6738333333334	34.6913333333333	84.6738333333334	42.854	84.7568333333333	41.8268333333334	43.9101666666667	65.2906666666667	61.22	29.5896666666667	114.277333333333	113.146	44.8873333333334	59.1696666666667	49.9963333333333	27.5445	43.9101666666667	94.8754999999999	71.4233333333333	82.647	98.9723333333333	52.037	63.2503333333334	51.0166666666667	85.708	129.561166666667	42.812	35.7058333333334
85	113.028961283536	113.023026638166	113.032686927322	115.283	109.162	116.332	5	5	29.5896666666667	59.1682857142858	53.0486666666666	40.8066666666667	38.7708571428572	53.0548571428572	27.5477142857143	54.0372857142857	19.3863333333333	32.6491428571429	31.6303333333333	29.5882857142858	31.6303333333333	41.8141428571428	33.6655	37.7523333333333	32.6491428571429	78.562	19.3854285714286	31.6303333333333	34.6856666666667	24.464	24.508	63.2577142857144	41.8268333333333	26.5286666666667	31.6067142857143	29.6138333333333	18.363	31.6303333333333	43.8722857142858	28.5926666666667	40.7733333333333	45.9128571428571	27.5477142857143	18.363	14.2706666666667	60.1504999999999	31.6288571428571	16.3253333333333	25.5083333333333
86	113.962269645902	113.959257023361	113.969429345763	1076.35	1072.22	1082.43	152	143	7694.3904761905	10082.0909090908	10513.14	10656.4813793103	6938.37950000003	10877.025	7297.2704545454	7803.56296296295	6315.72714285709	5713.02000000001	6536.49259259258	6916.2712	11267.4408333333	10543.7399999999	11049.66	1920.65999999997	7531.69541666667	10833.42	7011.48	7609.20000000001	10132.5444999999	6620.82000000002	6782.08476190471	11068.1854545455	11202.66	6967.405	7432.5936	7980.48	6896.09826086957	6932.93999999995	11194.8084	7565.34000000002	7222.50916666667	11061.5130434783	6970.68	6611.39695652175	6482.82217391305	6863.58000000003	2730.45111111106	6825.53391304348	4737.9
87	114.036304677792	114.027118221497	114.044211220143	303.019	298.91	306.052	43	42	347.917428571428	423.418571428575	343.852333333331	278.551000000001	188.761666666667	294.828166666666	201.005666666665	275.670000000002	233.809	233.656333333334	206.944000000001	180.598999999999	325.433166666669	389.749142857146	345.836499999999	301.722666666669	230.584571428571	342.495999999999	262.21342857143	419.689714285716	314.211333333332	193.990000000001	269.355428571431	421.378000000003	520.285000000003	199.985333333332	286.901000000002	488.739666666668	260.184999999998	308.126285714286	607.495000000004	217.508499999998	603.410999999999	570.339714285714	226.313142857144	238.713428571429	664.206	538.736000000001	225.293714285715	430.560571428571	395.870857142857
88	114.039595706857	114.03729473692	114.044373540847	184.65	183.652	186.714	5	4	206.097714285714	306.085714285714	317.29775	277.508	214.2525	361.1685	224.455	308.886857142857	129.576285714286	169.3615	191.666	153.0375	314.237	246.909142857143	293.652	280.603125	195.011	401.9785	197.9285	257.112000000001	300.97375	158.144285714286	192.969	278.538	346.885	209.176875	231.59675	281.589	166.30075	183.5325	306.085714285714	184.66525	485.656000000002	357.819428571428	199.976	166.283285714286	237.71825	330.561	253.022	207.11075	203.054625
89	114.101968303427	114.101101471497	114.10965650784	45.905	44.89	45.921	12	12	10.2033333333333	30.6085714285714	17.3448571428572	21.426	36.726	61.2171428571429	44.8925714285714	41.8668571428572	53.0573333333333	60.1968571428572	115.292285714286	57.128	18.3651428571428	30.6085714285714	18.3651428571428	19.3831666666667	675.4386	746.849142857143	462.1355	532.589142857143	15.3042857142857	36.7302857142857	20.42	22.4651428571429	20.4057142857143	6.12171428571428	4.08057142857143	5.10142857142857	12.2434285714286	14.284	14.308	5.10583333333333	56.1183333333333	70.3997142857143	18.3651428571429	31.6244285714286	115.292285714286	31.6775714285715	114.352	28.568	35.68
90	114.295316768509	114.295316768509	114.295316768509	299.953	299.953	299.953	1	1	1.02025	4.08100000000002	5.10125000000002	6.12149999999994	2.04050000000001	7.14175000000003	1.02025	3.06075000000001	1.02024999999999	0	1.02025	2.04049999999998	4.08100000000002	2.04400000000002	5.10124999999995	5.10125000000002	1.02025	4.08199999999999	2.04050000000001	1.02024999999999	2.04050000000001	1.02025	0	6.12150000000003	5.10125000000002	1.0205	1.01875	1.02024999999999	1.0205	3.06075000000001	5.10125000000002	3.06524999999999	0	3.06075000000001	1.02025	1.02025	3.06075000000001	2.04049999999998	3.05699999999998	3.06075000000001	5.096
91	114.970166627004	114.966490133485	114.977939698061	1077.41	1072.25	1082.5	55	50	1908.21304347826	2477.77400000001	2053.26000000002	2452.08000000001	651.780000000017	2477.83789473686	2066.25	1702.23789473685	718.08000000001	1482.06000000001	1696.07100000001	1644.24000000001	2471.65100000001	2453.09999999998	2464.32000000001	2499.0447826087	2047.78741935483	2425.56000000001	1609.55999999999	1775.82000000001	2314.55368421051	1656.48000000001	1603.44000000001	1565.7	2383.74000000001	1613.41050000001	1398.20588235293	1932.90000000001	1611.41105263159	2180.76	2398.02000000001	1650.35999999999	1725.66550000001	2499.20450000001	1611.60000000001	1587.89800000001	1957.456	1180.14	1629.73849999999	1655.25100000001	1585.08000000001
92	114.968089541746	114.966728496552	114.970177014669	1100.865	1093.73	1105.94	6	5	251.940000000005	267.240000000007	280.500000000005	247.860000000007	211.140000000004	277.440000000005	165.239999999997	146.880000000004	175.784000000004	191.05166666667	295.800000000008	195.840000000004	314.160000000006	237.103999999995	325.380000000006	255.000000000007	190.740000000005	283.001666666672	161.159999999997	194.820000000005	411.059999999993	166.260000000004	165.240000000004	266.220000000005	302.940000000006	182.580000000005	198.268000000005	176.806000000004	190.740000000004	195.839999999997	277.440000000005	213.180000000004	164.220000000004	231.540000000006	162.179999999997	177.480000000005	201.268333333337	184.620000000005	332.519999999994	200.940000000004	172.380000000005
93	114.989063346371	114.988722145436	114.989404547306	45.4005	44.89	45.911	2	2	212.219428571429	268.32575	325.471142857143	387.708571428572	272.416285714286	335.66225	272.40675	319.349428571428	305.065428571429	324.450857142857	255.071428571429	297.913	285.68	333.913714285714	342.846	293.636571428571	273.436571428572	257.112	192.834	275.477142857143	343.836285714286	364.242	262.433714285714	337.714571428572	287.7105	253.030857142857	248.949714285714	367.302857142857	196.90825	257.103	336.93	245.074285714286	394.850571428572	293.842285714286	286.700285714286	300.97375	355.059428571429	399.667166666667	266.518285714286	386.688285714286	228.544
94	115.036017227207	115.033760240973	115.038274213441	300.962	298.933	302.991	2	2	88.7648571428571	94.8865714285714	114.272	94.873285714286	77.5417142857149	83.6634285714292	71.42	36.761142857143	113.346857142857	93.8662857142864	143.860285714286	87.7445714285714	145.900857142857	129.667	106.109714285714	119.273142857143	87.7445714285714	169.225142857143	79.5822857142857	98.9538571428566	136.718285714287	90.8817142857146	112.231428571429	130.596571428571	151.002285714286	75.5011428571428	95.8799999999998	79.5822857142857	91.8257142857142	95.9068571428571	152.150285714286	100.072	78.6169999999999	145.900857142857	91.748571428571	99.988	92.846	66.3185714285714	154.953142857142	112.231428571429	120.292571428571
95	115.964522338849	115.962743948969	115.97038569511	198.952	182.633	210.179	14	13	1500.8613	2027.3361	1940.7309	1820.2152	1451.5776	1144.76057142857	1389.6486	1131.1572	965.6768	936.6354	1953.93833333333	1039.6857	2033.33618181818	1818.1746	2749.62317647059	1887.37	1310.78472727273	1807.7944	1318.4721	1341.3312	1933.3512	1237.9158	1493.01381818182	1807.9716	1862.96	1307.6448	1249.8675	1275.375	1253.9487	1343.9646	1571.31333333333	1371.9552	973.2708	1712.0634	1263.1314	1109.0661	878.3922	1205.8764	1727.3679	937.686333333333	1298.4576
96	115.963878337607	115.963142990221	115.968199176553	265.7715	260.168	267.333	8	8	1800.78136363637	2379.276	1951.76959999999	2098.75709999999	1611.916	2008.1103	1729.36227272727	1582.443	896.420181818183	623.403299999998	1362.235875	799.876000000003	2102.6322	2320.10018181818	2170.17810000001	2345.58181818182	1754.86909090909	1981.2284	1663.04454545455	1728.24518181819	2017.1331	1712.01763636364	1695.69327272727	2271.95236363636	2196.01818181819	1654.92660000001	1724.26090909091	1494.593	1735.48390909091	1672.227	2286.42909090909	1731.15345454546	1667.12563636364	2317.03936363637	1794.81963636364	1770.17318181818	1502.9019	1627.3785	2151.6018	1703.05281818182	1760.99072727273
97	115.964188574158	115.959884485878	115.973385309513	1070.26	1069.16	1087.63	141	134	1363.60714285716	1521.83999999997	2342.93999999996	2139.95999999996	1173.00000000002	2445.95999999996	1227.05999999998	1775.81999999997	2121.60000000002	1935.95999999997	1333.13999999998	2079.77999999996	2388.65666666662	2420.45999999996	2408.21999999996	1522.95000000002	1614.65999999997	2406.17999999996	2223.60000000003	1153.46166666664	2304.34285714281	1988.99999999996	2091.88571428567	2367.62499999996	1786.01999999997	2115.48000000002	2320.49999999996	1202.58000000002	2068.55999999996	1880.87999999997	2214.41999999996	1334.15999999998	1756.24499999997	2344.97999999996	2334.97499999996	1783.10249999997	2049.17999999996	1762.55999999997	1166.74333333335	2178.68571428567	2103.23999999996
98	115.971584993454	115.97145770845	115.971712278459	83.672	83.666	83.678	2	2	380.55325	596.84625	461.492	492.78075	284.684625	385.6545	305.05475	256.114125	268.983	265.46	1073.303	269.346	358.10775	378.2345	374.43175	371.371	338.972	289.9285	214.2525	265.265	464.21375	266.28525	361.1685	410.1405	400.95825	251.847375	287.7105	320.39775	248.941	354.02675	378.280875	315.489	205.939	364.22925	244.86	286.725375	206.0905	213.389	696.318500000001	176.50325	221.39425
99	115.971017490072	115.9710010031	115.971033977044	844.339	841.791	846.887	2	1	371.371000000002	537.671750000002	438.707500000002	510.125000000002	347.905249999992	584.603250000003	410.140500000002	369.806249999994	374.523499999999	393.912999999999	195.888000000001	339.826499999999	483.598500000002	484.191000000002	485.449999999996	537.671749999987	320.358500000001	471.355499999989	315.257250000001	405.039250000002	463.193500000002	369.330499999991	270.763749999999	496.861750000002	425.44424999999	395.857000000002	267.305500000001	435.646750000002	349.431249999994	412.181000000002	489.719999999988	440.748000000002	323.419250000001	462.286499999999	312.043499999996	395.857000000002	312.196499999993	355.047000000002	249.961250000001	365.249500000002	373.411499999991
100	115.971083955889	115.971007770041	115.971160141738	815.2615	812.198	818.325	2	1	590.234333333329	813.205666666661	700.968999999995	748.270833333333	587.711999999996	865.101333333347	604.03733333334	557.101999999996	566.285000000007	535.091333333329	429.911166666663	555.061333333329	677.696499999992	792.799000000009	829.737333333331	759.748000000008	513.143833333332	969.227500000001	570.36633333334	596.894999999996	764.229666666661	647.911666666662	549.420666666665	814.092999999998	776.473666666661	538.648000000008	590.773000000007	674.330166666665	599.367999999999	666.821833333328	846.738333333331	661.067999999998	608.118666666662	896.584333333326	555.990833333332	593.833999999996	502.942166666665	567.305333333329	363.238666666664	646.891333333341	662.088166666665
101	115.971184366315	115.970985621304	115.971383111325	857.0865	854.023	860.15	2	1	580.948999999995	622.37428571428	675.429142857137	550.95428571429	549.934000000004	708.07828571428	573.400571428567	512.183428571432	385.668000000003	459.51428571428	318.061714285713	457.088000000003	588.704857142852	705.017428571434	716.240571428565	622.28714285715	489.737142857146	752.970857142863	355.059428571426	538.710857142853	742.267000000005	408.457142857144	452.626285714284	707.552999999994	750.930285714279	346.897142857145	337.495714285714	522.386285714281	342.816000000003	437.702571428568	713.17971428572	516.264571428567	518.305142857147	638.698857142852	433.621428571425	455.365999999996	418.668571428573	564.217999999995	278.538000000002	431.943428571423	420.357714285717
102	115.971501631437	115.971501631437	115.971501631437	833.629	833.629	833.629	1	1	644.820571428576	885.608000000007	898.871714285721	740.727428571434	594.826571428566	845.81685714285	668.193571428568	591.765714285709	630.536571428566	534.629714285718	398.931714285717	600.94828571429	771.336000000006	758.072285714291	851.938571428578	803.985142857136	651.414857142854	983.55542857142	645.840857142862	618.293142857147	839.695142857149	618.79314285714	597.368571428574	779.498285714291	799.903999999993	509.122571428567	481.574857142853	723.382571428577	618.879857142852	564.218000000004	953.967142857135	599.410857142859	680.530571428566	779.498285714279	600.94828571429	674.408857142862	552.994857142852	532.589142857147	396.20342857143	529.52828571429	540.751428571424
103	115.970902624209	115.970902624209	115.970902624209	228.544	228.544	228.544	1	1	1123.33457142857	1565.11828571428	1407.99428571429	1467.17085714286	1017.05828571429	1226.38342857143	1066.16125	832.553142857146	1041.856	967.095428571431	1612.05142857143	941.493714285718	1370.24371428571	1379.564	1178.485	1303.74257142858	1082.52314285715	1505.889	1034.56971428572	1027.728	1428.4	1094.76657142857	1133.60457142858	1335.554	1364.122	1116.19257142857	1081.50285714286	921.318	1029.46828571429	1086.45214285715	1396.77114285714	1090.53271428571	802.964857142857	1203.93714285715	1051.91457142857	1092.726	834.593714285714	947.487999999999	1498.79971428572	894.790571428574	1074.36085714286
104	115.971626558611	115.971626558611	115.971626558611	916.186	916.186	916.186	1	1	1059.05657142856	1095.78685714287	1535.58400000001	1079.72614285715	792.761999999993	1598.78771428573	809.086571428577	861.844571428574	677.944000000005	570.259857142854	246.87457142857	667.266857142851	1350.66914285716	1195.77485714287	1164.10285714284	1268.21514285715	953.933750000004	1406.11371428572	613.695999999997	828.472000000006	1264.13400000001	621.353999999995	662.629000000004	1286.40014285714	1468.19114285715	676.449428571434	682.123428571431	1053.95514285713	571.899428571426	865.202285714292	1298.82371428572	860.10085714285	764.836000000003	1708.7392857143	818.758874999992	687.672571428576	634.617714285709	805.461428571435	237.726571428569	668.287142857137	772.356285714279
105	115.971147040359	115.971147040359	115.971147040359	928.514	928.514	928.514	1	1	963.08977777778	1058.08566666667	1324.39266666667	997.777333333323	809.124333333333	1549.88633333333	879.431555555557	710.707666666659	669.338666666674	524.057999999998	232.610666666667	589.752666666666	1436.39066666666	1080.533	1167.26133333333	1396.576	772.392333333333	1449.89366666667	694.204444444444	897.795555555557	1051.96366666668	759.541333333332	698.852222222224	1486.41422222222	1474.38166666667	694.771333333326	711.172333333333	1002.33233333334	486.699	717.216222222224	1425.40566666667	818.307333333333	674.440333333333	1540.52133333333	631.104888888892	690.120888888888	608.052444444446	837.602444444446	230.595333333333	562.142444444445	657.023111111112
106	115.9711103027	115.9711103027	115.9711103027	359.156	359.156	359.156	1	1	1510.91555555555	2328.14711111112	1960.06033333333	1975.15022222223	1606.85	1900.674	1530.51966666666	1506.012	1495.64577777778	1542.56311111111	1888.43133333333	1456.084	1978.42633333333	1976.91822222222	1911.89644444445	1956.78622222223	1519.329	1953.93833333333	1395.664	1602.887	1845.968	1564.171	1524.378	1954.95866666666	2014.138	1468.09977777778	1549.71755555555	1387.65333333333	1531.53933333333	1558.89955555555	1962.101	1577.43533333333	1520.29666666667	1857.00666666667	1731.31711111111	1492.26	1436.39066666667	1517.23566666667	1844.56177777778	1528.29288888888	1615.18766666667
107	115.971709840471	115.971709840471	115.971709840471	490.749	490.749	490.749	1	1	1260.05285714286	1729.38428571428	1495.73885714286	1508.22799999999	1331.37371428572	1557.75814285713	1290.66142857143	1103.94914285714	1159.04457142857	1337.748	1527.50137499999	1160.06485714287	1835.42975	1623.60285714286	1594.70657142857	1575.32114285714	1079.57485714285	1516.39714285714	1151.74128571429	1309.02657142857	1905.29624999999	1246.78914285714	1151.90257142857	1444.72457142857	1554.69771428571	1285.515	1235.566	1204.78871428571	1373.2565	1243.72828571429	1673.41499999999	1143.74028571429	1253.93114285714	1502.912	1126.39542857143	1170.26771428571	1110.07085714286	1297.80342857143	1227.40371428571	1267.19485714286	1192.69485714285
108	115.971101235515	115.971101235515	115.971101235515	463.236	463.236	463.236	1	1	1651.6038	2331.157	2071.20900000001	2205.6724	1578.4041	2143.65029999999	1622.277	1788.55379999999	1717.16490000001	1679.3805	1764.9792	1673.29200000001	2225.562	2224.9854	2229.35549999999	2185.7469	1695.7386	2131.173	1619.2836	1750.6632	2274.24869999999	1791.6468	1584.6138	2074.26989999999	2151.81270000001	1703.9187	1675.3671	1888.52481818182	1798.78890000001	1582.5744	2218.13220000001	1580.4447	1723.1178	2205.94879999999	1837.61759999999	1655.8998	1677.3732	1566.1605	1656.1552	1774.1504	1720.2258
109	115.971907929107	115.971907929107	115.971907929107	943.818	943.818	943.818	1	1	665.1704	579.530399999999	812.158799999998	669.316800000006	453.013200000004	975.406799999998	524.742600000003	430.566600000004	385.749000000002	371.389199999999	133.6462	378.531299999999	862.6662	643.4307	752.981400000006	729.514499999998	491.784600000004	1013.1579	338.739599999999	597.8372	535.657499999999	428.484	391.795199999999	981.528599999998	835.1343	425.4234	410.080200000001	629.525099999998	359.145599999999	472.3526	808.077599999998	522.649599999998	529.535699999999	907.046699999998	424.4032	428.484	433.414999999999	429.756799999999	130.6624	422.404199999999	397.878
110	115.970833089821	115.970833089821	115.970833089821	94.894	94.894	94.894	1	1	495.828	577.445777777778	506.085333333334	400.183	314.262666666667	405.292888888889	309.228333333333	207.105111111111	234.651111111111	250.974666666667	1333.57566666667	208.148	446.177	429.560333333333	464.968	456.089	321.37	447.877555555556	275.64	293.824	584.650999999999	306.919666666667	414.210222222222	611.179666666667	564.182888888889	335.872444444445	320.559111111111	278.702666666667	282.601555555556	402.979	568.974	377.482222222222	167.316444444444	364.497	294.016	239.752222222222	147.9435	174.4713	1269.29466666667	154.0502	263.217333333333
111	115.971160409813	115.971160409813	115.971160409813	632.612	632.612	632.612	1	1	1857.9402857143	2439.49828571429	2390.52942857143	2261.97342857143	1908.15271428572	2408.71714285714	1906.914	1893.65028571428	1858.96057142857	1923.23857142857	1607.97028571428	1938.74842857143	2486.41171428572	2397.68414285715	2519.12285714285	2484.39571428571	1875.28514285714	2203.81714285714	1885.12735714287	1925.27914285714	2440.51814285715	1927.10857142857	1840.84214285715	2603.69528571429	2426.23785714285	1823.25057142857	1807.94628571428	2047.3236	1693.67428571428	1938.54285714286	2408.90257142857	1821.46485714286	1860.63192857143	2306.866	2021.89350000001	1874.26485714286	1913	1820.18971428571	1752.85085714286	1958.94857142859	1832.18214285714
112	115.971200682159	115.971200682159	115.971200682159	116.32	116.32	116.32	1	1	1416.78	2159.34	1877.812	1977.2445	1451.2221	1975.3008	1438.2	1253.27275	1453.5	1391.28	3314.79225	1407.945	1872.6282	1961.46	1895.16135	1960.9205	1402.9125	1879.8531	1502.9019	1422.2285	1927.87363157895	1606.5	1587.5868	1935.3906	2015.4212	1576.28625	1660.4786	1466.1711	1526.8176	1419.16775	1955.7846	1423.0649	1152.939	1941.06	1563.66	1443.7245	1425.96	1293.7404	3112.78275	1456.152	1527.3891
113	115.971822960976	115.971822960976	115.971822960976	289.756	289.756	289.756	1	1	2626.195	3339.43955555556	3136.33388888889	3209.76516666667	2443.56527777778	3029.20472222222	2427.24083333333	2200.02016666666	2364.23122222223	2170.83983333333	3423.12966666666	2320.07842105263	3274.07138888889	3102.66472222222	3207.73447368421	3312.90366666666	2644.71594444444	3459.57355555555	2482.33583333333	2655.06	3494.57244444444	2363.73533333333	2475.54	3207.57866666666	3260.80777777778	2513.82755555555	2613.95166666667	2311.55833333333	2471.07736842105	2492.74422222222	3365.89638888888	2682.31027777777	2134.74372222223	3116.94861111111	2439.48416666667	2286.71544444444	2198.39633333333	2365.64777777778	3332.16805263158	2133.40083333333	2586.40416666667
114	115.970955106477	115.970955106477	115.970955106477	782.61	782.61	782.61	1	1	3612.75732352941	4629.74161764705	4248.38223529411	4437.51176470588	3144.45582352942	4500.51735294118	3623.98023529413	3597.45335294118	3230.61944117647	3059.68564705883	2405.17985294118	3418.47794117646	4157.57867647058	4311.36397058824	4185.84970588235	4299.11867647059	3436.67726470588	4478.7163235294	3094.99808823529	3489.90882352941	4062.10847058823	3305.65764705882	3154.18367647059	4703.62685294118	4503.57823529411	3288.88191176471	3419.92729411764	3551.54144117647	2687.37723529412	3384.3155882353	4224.01764705883	3405.21220588235	3172.00297058824	4517.4930882353	3280.71838235295	3436.25152941176	3164.87747058824	3378.68073529411	2296.28482352941	3387.81070588235	3107.81588235295
115	115.971008869976	115.971008869976	115.971008869976	563.222	563.222	563.222	1	1	1021.35366666666	1333.57566666666	1165.22066666668	1236.64399999999	977.479333333345	1222.18066666666	1003.02400000002	970.336999999993	974.418333333345	904.015333333344	935.64566666666	986.662333333345	1281.53866666666	1251.53666666665	1166.0505	1274.18816666666	1027.47566666666	1186.64766666666	928.351666666664	933.346333333326	1194.81033333332	1023.39433333333	969.31666666666	1228.48133333332	1344.36	892.64533333334	945.600333333326	954.011666666678	1032.40866666668	901.827333333331	1269.29466666668	917.129833333331	1009.965	1345.52	976.458999999993	1007.06899999999	1041.71171428572	998.906333333326	868.303666666661	934.625333333344	1008.08933333333
116	115.971098648874	115.971098648874	115.971098648874	202.017	202.017	202.017	1	1	1141.65975	1427.504625	1364.4085	1283.63175	1118.57433333333	1237.714875	944.751500000001	659.0815	955.974250000001	912.103500000001	1806.86275	1002.90575	1557.031	1291.6365	1286.53525	1351.83125	932.384999999999	1494.62555555555	1054.9385	970.971000000001	1521.094	963.116000000001	1159.23466666667	1377.50625	1414.085	1022.021	1001.27175	801.916500000001	959.035000000001	987.602000000001	1265.11	1043.71575	547.87425	1137.57875	996.784250000001	819.260750000001	709.131666666666	789.651999999999	1306.94025	791.692444444443	1056.735
117	115.970872334072	115.970872334072	115.970872334072	433.648	433.648	433.648	1	1	1654.98066666668	2210.82155555556	1944.252	2139.406	1522.14533333333	2080.12	1619.09266666666	1539.51533333334	1452.79644444445	1510.9491111111	1660.92177777778	1509.10666666667	2001.676	1945.524	1799.71166666667	2050.64666666667	1541.72366666667	2059.82866666666	1564.00066666667	1631.33533333334	1930.26044444444	1559.91977777778	1524.212	1858.027	1888.43133333334	1628.40766666666	1557.02866666668	1521.317	1623.17355555555	1608.04533333334	1972.08955555556	1623.17355555556	1645.79766666668	2037.38377777778	1594.78100000001	1495.64577777778	1482.54433333333	1601.74888888889	1713.05155555556	1528.45933333334	1574.20288888889
118	116.035272899094	116.034704048112	116.035841750076	301.472	299.953	302.991	2	2	1054.04737499999	1357.95275000001	1296.896625	1143.70025	965.156500000004	1267.15050000001	1003.028625	614.728000000002	1157.97599999999	1267.15050000001	1732.3845	1271.2315	1335.50725	1310.8035	1457.93725	1459.924	1075.38114285714	1438.69087500001	1092.726	1096.65357142857	1625.25825000001	1042.58685714286	1084.56371428571	1377.38571428571	1534.456	1292.815125	1219.92	902.011500000001	1220.3685	939.683142857142	1363.22571428572	1194.57	705.510999999999	1286.692875	1094.86628571428	1041.71171428571	1083.5055	874.461375000001	1612.84899999999	1053.91825	1253.119125
119	116.069170870844	116.064432207651	116.077996695284	57.144	45.898	63.243	102	99	761.619857142857	937.686333333333	1082.39683333333	1425.28925	915.196285714285	1119.016	939.573499999999	1353.87175	763.552	982.535142857142	887.648571428571	452.626285714285	1197.7735	1518.318	1157.10525	1121.25475	1862.02142857143	1894.976	1592.76	1589.74425	508.102285714285	830.512571428571	327.511714285714	634.647333333333	621.285	367.302857142857	250.990285714286	1140.67942857143	503.962333333333	568.882666666667	642.705	518.498666666666	1376.31725	1127.37625	591.765714285714	796.750166666666	1148.84171428571	1442.684	1358.00028571429	1204.95742857143	395.127
120	116.336509804618	116.336509804618	116.336509804618	58.154	58.154	58.154	1	1	2.0384	6.1224	11.2222	10.202	3.0612	4.0808	6.1224	9.1818	1.019	2.0404	3.0612	1.0202	6.121	8.16319999999999	4.0816	6.1224	23.4646	13.2626	1.0214	10.204	8.1616	4.0808	1.0202	5.102	7.13439999999999	0	3.0606	5.101	1.0204	2.0428	4.0808	1.0202	7.1414	5.101	2.0404	2.0408	4.0808	14.2828	5.101	3.0606	0
121	116.387788629575	116.387788629575	116.387788629575	57.139	57.139	57.139	1	1	3.057	7.14280000000001	6.1212	6.121	5.101	7.1414	4.0808	6.121	4.0768	3.0606	6.122	2.0408	6.12120000000001	7.14140000000001	9.18180000000001	8.16160000000001	10.204	13.2621666666667	3.0642	9.18180000000001	6.12120000000001	3.0612	4.08066666666667	5.10166666666667	8.15360000000001	1.0204	2.04033333333333	4.0808	3.0606	4.0856	7.1414	2.0404	6.12120000000001	6.1224	2.0404	3.0606	9.1818	6.1224	11.2218333333333	5.10166666666667	4.0856
122	117.074069394023	117.065228899348	117.078147613573	57.643	57.122	58.154	4	4	58.102	86.7283333333333	91.815	115.278833333333	80.5931666666666	97.0108333333333	82.6334999999999	113.2385	65.2373333333333	42.8484000000001	73.464	41.7926666666667	109.175666666667	137.745	92.8503333333333	103.036833333333	197.944666666667	155.065333333333	171.556	147.924166666667	36.726	42.8568	23.4638333333333	45.915	50.925	21.427	15.3025	118.339333333333	31.6251666666666	41.8746666666667	53.0486666666667	31.6406666666666	132.643333333333	99.9926666666667	53.0573333333333	63.2503333333333	80.5931666666667	161.212666666667	133.641833333333	101.013	32.6773333333333
123	117.933766420401	117.933556042581	117.933976798222	1077.9	1075.35	1080.45	2	1	496.739999999991	562.938333333322	578.33999999999	545.69999999999	480.419999999991	532.288333333323	482.460000000009	490.619999999991	374.951666666659	490.619999999991	444.424999999991	436.559999999992	570.17999999999	524.28000000001	534.47999999999	578.33999999999	449.533333333325	574.25999999999	372.300000000007	439.619999999992	594.609999999989	431.459999999992	386.579999999993	468.179999999992	620.30999999999	389.639999999993	426.359999999992	474.299999999992	453.619999999991	441.659999999992	498.779999999991	549.77999999999	428.399999999992	546.591666666656	433.186666666658	404.939999999993	464.099999999992	514.079999999991	414.120000000008	391.679999999993	387.599999999993
124	117.961353712633	117.958405020768	117.969301034433	1070.24	1069.18	1080.41	144	141	980.799999999981	1347.41999999998	1152.59999999998	1190.24166666669	975.119999999983	1271.93999999998	1061.81999999998	827.219999999985	1118.93999999998	804.779999999986	614.039999999989	1016.93999999998	1136.09333333331	1286.21999999998	1182.17999999998	1120.97999999998	796.619999999986	1137.29999999998	1084.26000000001	1062.53333333331	1237.23833333331	987.359999999982	1151.14999999998	1108.60199999998	1037.33999999998	1004.70000000001	1133.21999999998	920.040000000018	1039.37999999998	975.119999999983	1086.29999999998	1046.51999999998	907.239999999983	1063.85999999998	1175.63749999998	1073.03999999998	1024.07999999998	930.239999999983	524.28599999999	1056.61142857141	1017.95999999998
125	118.036401773466	118.031024333193	118.038190863964	272.405	269.355	272.423	3	3	437.723000000001	584.555499999998	606.077999999996	568.325666666668	460.170333333334	585.128500000001	429.56033333333	527.512333333335	321.405000000001	320.332333333332	624.851333333338	251.001999999998	564.710666666665	563.224000000001	595.874666666668	596.894999999996	414.86866666667	542.81733333333	380.584333333334	433.570833333336	593.736999999998	408.066666666665	461.190666666668	567.305333333335	615.763500000001	460.621333333332	442.752333333336	470.373666666668	430.580666666664	440.553833333336	540.776666666668	475.47533333333	373.807999999999	553.020666666668	405.403166666667	421.397666666668	363.238666666668	492.821000000001	525.471666666668	385.623000000002	342.236
126	118.085596691803	118.083442476898	118.094303842318	78.553	69.377	81.625	88	85	255.0625	384.398625	410.1405	491.777714285715	456.05175	529.149333333333	400.95825	626.416444444445	704.992749999999	766.874999999999	582.56275	787.660571428571	527.512333333334	620.951625000001	563.178	573.427333333334	446.122375	476.45675	238.7385	463.1935	374.43175	194.891625	192.850875	345.86475	368.31025	196.787625	173.437777777778	481.263	282.601555555556	362.18875	423.0925	327.540375	943.153125	514.206	234.68625	364.219333333333	601.9475	849.868249999999	739.771875	540.7325	246.9005
127	118.085582013811	118.083694918998	118.093807536326	62.223	54.073	67.319	85	84	9.17485714285716	349.958	396.891142857143	633.652875	385.668	642.78	240.995333333333	646.861142857143	650.867142857143	727.43825	838.674857142857	647.881428571429	412.195428571429	852.929	488.716857142857	525.815	419.337428571429	355.8055	234.632857142857	457.088000000001	278.538	282.421285714286	208.138285714286	295.882857142857	314.248	186.712285714286	105.089428571429	598.907714285714	252.995428571428	250.11	256.091714285714	268.335142857143	1096.80714285714	626.4335	239.767142857143	427.499714285714	628.496	847.827750000001	914.71575	591.765714285714	216.300571428572
128	119.05313340577	119.051885744579	119.06052918097	301.472	297.912	304.028	4	4	36.7302857142857	33.6694285714286	21.426	12.2417142857143	30.6085714285717	13.2637142857144	51.0142857142857	39.8245714285716	38.8034285714284	27.5477142857145	10.2028571428571	22.4462857142857	30.6085714285714	17.357	15.3042857142857	29.5634285714287	21.426	17.3302857142858	27.5477142857143	45.9064285714283	19.3854285714287	13.2748571428572	12.2434285714286	14.284	46.9331428571428	16.3245714285714	13.26	54.0751428571428	31.6288571428571	22.4462857142857	51.057142857143	25.5285714285715	87.8059999999999	46.9331428571428	8.15542857142853	25.5071428571428	71.42	75.5011428571428	46.8937142857141	52.0345714285714	90.7291428571424
129	120.064986227412	120.062110958416	120.074123526519	53.04	51.006	53.063	15	15	156.111	185.670333333333	180.7465	193.863333333333	127.525	164.434666666667	129.582333333333	132.621666666667	563.132	468.333	766.145166666667	573.884666666667	273.181333333333	268.303833333333	279.799666666667	338.750666666667	111.198166666667	133.772833333333	83.6564	116.4396	111.216333333333	91.83	72.4436666666667	92.8351666666667	175.325333333333	70.3938	77.5453333333333	242.839333333333	239.778333333333	170.562666666667	214.235	168.355	254.063	225.456833333333	140.8152	242.839333333333	282.632333333333	213.249666666667	657.094666666667	302.018666666667	187.557333333333
130	120.079781219434	120.07596125803	120.087787537587	154.064	151.979	155.097	69	69	597.468857142857	996.819142857142	836.634285714289	1190.69257142857	647.805833333334	902.232499999999	676.900571428571	1615.086	740.701500000001	750.965333333332	371.384	982.535142857142	687.648499999998	780.043999999999	709.131666666665	594.757166666668	827.009999999999	835.516500000001	642.78	1001.78028571428	572.865333333335	470.296833333332	552.530285714285	809.086571428571	665.284499999999	614.212	432.601142857143	825.660000000002	511.187000000001	507.010999999999	741.747714285714	479.478333333334	1126.39542857143	644.278857142857	458.742857142857	637.708333333335	600.878166666668	872.344285714285	225.672571428571	762.189000000002	446.885142857143
131	121.065368582509	121.062125669495	121.073266862922	547.861	535.625	555.073	217	124	500.929111111112	1298.74288888889	1847.36357142857	1194.71274999999	1167.166	2271.21153846154	862.111250000004	2312.07533333333	1437.48192857142	2750.24678787879	1965.00149999999	1991.12486956522	489.719999999995	1194.57	1094.94299999999	1027.39175	555.016000000002	539.756333333333	685.216000000001	366.299666666671	943.808333333332	790.629166666664	1954.02523076923	970.336999999999	610.159333333333	1090.68542857143	424.412444444445	1223.37966666667	1537.8935	627.530625000001	604.662333333335	787.729500000001	1927.09125000001	1675.30914285714	783.104000000002	1291.742	1170.29292307692	1239.705	1714.68465384615	1728.27092307693	2710.82322857143
132	121.062083983086	121.060640740149	121.071682961122	120.39	116.309	121.405	29	29	9.18257142857142	50.9714285714285	51.0166666666667	63.2606666666667	389.064500000001	537.690571428571	407.0465	713.179714285715	7.14116666666666	2.04066666666667	13.2621666666667	7.14116666666666	73.392	155.242666666667	99.0531666666666	84.6738333333333	263.203	290.7475	199.985333333333	263.196857142857	19.3863333333333	5.09666666666667	7.14233333333333	14.272	38.7382857142857	20.4028571428571	16.3253333333333	46.8893333333333	92.8503333333333	45.9075000000001	63.2134285714286	39.8255000000001	485.316	275.445	75.4923333333333	159.172	285.693333333333	303.336	181.619333333333	305.8	341.795714285714
133	122.926407230405	122.921145710617	122.932270671272	48.966	46.914	50.003	75	75	1634.574	2298.811	2501.5304	2459.164	2004.6275	2675.314	2038.7592	1668.9676	1715.2924	1383.6624	1511.9364	2069.13942857143	2351.561	2594.3686	2361.4768	2400.84433333333	1603.702	2774.15685714286	1402.775	1886.59633333333	1870.0266	590.695800000001	599.4444	1264.4932	1917.976	1237.5026	1239.786	1911.8548	1879.5768	1815.2916	2171.4964	1535.401	2037.60566666667	2993.169	1737.4006	2067.9454	2078.1474	2219.225	1720.3944	2011.8344	1872.067
134	123.043563842773	123.043075646768	123.049259351647	237.733	237.698	237.75	3	3	5.10142857142857	11.2231428571429	9.18257142857142	11.2231428571429	8.15699999999998	10.2028571428571	11.2231428571429	6.12171428571428	30.6042857142857	44.8862857142857	24.4868571428571	34.6897142857143	11.2236666666666	7.142	7.142	6.11657142857143	5.09714285714285	10.2028571428571	7.142	13.2637142857143	8.16228571428574	7.142	6.12171428571428	7.142	10.21	7.148	7.137	6.12171428571428	11.2231428571429	5.09714285714285	5.09785714285714	6.117	5.10499999999999	7.142	8.16228571428571	6.11742857142857	6.12171428571428	5.10071428571428	10.2028571428571	8.16228571428571	9.18257142857142
135	123.042283961767	123.042283961767	123.042283961767	288.713	288.713	288.713	1	1	5.10142857142861	12.2434285714286	12.2434285714286	10.2028571428571	11.2231428571429	15.3021428571429	8.16914285714282	9.18257142857142	261.993142857144	340.775428571428	196.915142857143	261.193142857143	9.18257142857142	14.2840000000001	10.1957142857143	14.284	9.18224999999997	14.284	16.3413333333333	5.0975	10.21	6.12171428571428	9.17485714285717	10.2028571428571	13.2618571428572	6.12171428571428	10.2025	4.08114285714286	9.18257142857142	8.16114285714288	10.2028571428571	6.12171428571428	7.137	11.2231428571429	8.16228571428571	7.14174999999998	7.142	9.18257142857142	3.0582857142857	5.10142857142861	5.10142857142857
136	124.038688922386	124.037782007334	124.039595837438	108.1445	107.127	109.162	2	2	6.11657142857143	24.4868571428571	22.4462857142857	29.5882857142857	22.4431428571428	65.2982857142857	47.9131428571428	33.6411428571428	108.059428571429	145.880428571428	20.4057142857143	187.732571428571	19.3854285714286	24.4868571428571	27.5477142857143	21.426	11.2231428571429	46.9331428571428	28.564	28.568	27.567	32.6445714285714	22.4274285714286	31.6022857142857	33.6694285714286	34.6897142857143	34.6897142857143	57.136	38.798	32.6491428571428	37.7188571428571	21.426	191.813714285714	92.846	37.7505714285714	71.42	143.860285714286	161.205142857143	19.3854285714286	194.710857142857	86.7242857142857
137	124.037122776631	124.035067785768	124.044788238025	132.633	130.575	133.67	20	20	21.426	31.6288571428571	91.8257142857146	63.3108571428571	69.3794285714285	124.30275	90.8054285714285	58.1562857142857	63.2577142857145	68.3591428571428	43.8354285714286	63.2577142857143	39.7911428571428	53.0548571428571	26.5274285714286	44.8925714285714	107.115	132.637142857143	85.6485000000001	188.752857142857	85.704	38.7708571428571	48.9737142857143	99.904	55.1417142857143	41.8258571428571	66.3185714285714	45.9128571428573	58.1562857142857	39.7577142857143	59.1268571428571	23.4501428571429	186.398571428571	116.312571428571	56.1157142857143	89.7851428571428	127.339285714286	77.5417142857145	56.1157142857143	80.6025714285714	114.389333333333
138	124.039370318334	124.037468882076	124.046698490036	76.0175	72.437	82.652	24	15	13.2643333333333	16.2994285714286	17.3448571428571	24.4868571428571	9.183	57.088	29.5882857142857	27.5477142857143	116.299	92.9261666666666	130.596571428571	77.5326666666666	11.2231428571429	18.3651428571428	19.3854285714286	23.4665714285714	19.3831666666667	49.9881666666667	21.427	25.5083333333333	28.5646666666666	25.5041666666666	20.4057142857143	36.7302857142857	23.4638333333333	11.2218333333333	16.3245714285714	17.3302857142857	30.6085714285714	10.2028571428571	39.7911428571428	19.3854285714286	80.6063333333333	54.0776666666667	26.5286666666667	43.8722857142857	62.2374285714285	44.8925714285714	69.3794285714285	45.9128571428571	64.281
139	124.038203507213	124.036544219268	124.045701731547	59.162	56.096	59.185	15	15	8.15466666666667	61.2171428571428	82.6335	56.1091666666667	83.6673333333333	128.667	88.7648571428571	75.4923333333334	352.689333333333	452.954	456.089	439.373714285714	51.0142857142857	67.342	52.037	66.3185714285714	32.6506666666667	146.904	73.524	99.988	137.7225	46.9353333333333	62.2301666666667	139.785666666667	90.6655714285713	27.549	28.5646666666667	43.8671666666667	72.4402857142857	64.344	147.924166666667	75.5222857142857	118.339333333333	186.712285714286	59.1696666666667	102.028571428571	86.7141666666667	132.643333333333	174.4485	82.647	137.8575
140	124.115383962532	124.111128226279	124.118088150502	317.804	315.262	319.35	4	4	54.1205714285716	166.446285714285	173.448571428571	228.544	82.6431428571428	108.150285714286	87.6708571428567	284.659714285714	72.4402857142857	68.3591428571428	17.357	14.2719999999999	41.7965714285716	47.9534285714285	42.852	41.866857142857	15.3042857142857	22.4525714285714	9.18257142857142	18.3651428571428	25.5071428571428	7.142	7.142	48.0272857142855	31.6288571428571	4.08114285714286	3.06085714285714	55.0954285714285	11.2231428571429	26.5274285714286	38.7708571428571	24.4868571428571	154.063142857143	64.278	15.3042857142857	11.2231428571429	49.994	66.3185714285714	38.7708571428571	17.357	3.06085714285714
141	124.922811968573	124.921054067929	124.93027479824	48.96	46.937	50.002	9	9	305.0398	428.568	452.968800000001	442.8536	394.8948	477.5472	364.2828	276.7994	291.7772	293.8752	280.555	314.2832	360.1306	438.686	435.1164	420.4048	257.0904	530.504000000001	307.1404	321.405	339.7932	86.7170000000001	94.9716	197.1302	333.6054	224.473333333333	187.7536	351.969	351.0176	311.222	388.132	261.1712	329.5246	533.547166666667	323.392833333333	341.834	323.4034	367.704	365.3032	343.8074	293.568
142	125.022411652304	125.020728653102	125.029614117271	166.298	163.23	167.329	19	19	48.9737142857143	74.4808571428571	56.1183333333332	54.0776666666668	49.9963333333332	60.1968571428571	30.605	44.8925714285716	39.7911428571428	37.7523333333332	73.4639999999998	37.7822857142857	52.0370000000001	60.1968571428571	46.9353333333334	47.9086666666668	86.7141666666668	113.146	84.6837142857142	90.7291428571428	49.9963333333335	37.7505714285714	21.4235	66.3185714285717	59.1765714285714	48.9668571428571	35.7116666666668	35.7466666666666	31.6303333333333	45.9525000000001	53.0548571428573	39.7929999999999	41.7965714285714	73.4091428571429	39.791142857143	57.0400000000002	41.8268333333332	24.4839999999999	62.2403333333335	35.6766666666666	42.852
143	125.026732588861	125.02296749805	125.030497679672	147.425	145.886	148.964	2	2	34.6856666666666	46.8893333333332	65.2982857142857	33.6694285714286	40.8114285714286	63.2606666666665	42.888	24.4639999999999	34.6856666666667	31.6288571428571	75.5011428571428	31.6303333333333	56.1157142857143	54.0776666666665	55.0954285714285	58.1562857142857	29.5896666666666	40.8057142857142	40.8066666666665	42.8539999999999	58.1562857142857	29.5848333333332	43.8722857142857	35.7116666666666	49.9963333333332	32.6453333333332	39.7929999999999	47.9534285714285	43.8722857142857	40.7828571428571	53.0486666666665	42.852	31.6251666666667	66.3185714285714	32.6506666666666	28.568	38.7708571428571	39.7855714285714	55.0979999999999	55.0954285714285	43.8354285714286
144	125.03076810169	125.03076810169	125.03076810169	223.444	223.444	223.444	1	1	65.3013333333335	67.3420000000002	55.0979999999999	43.8743333333334	37.7831666666667	71.3533333333335	48.9737142857143	37.7153333333334	47.9086666666668	25.5083333333334	83.6673333333335	52.0795000000001	78.562	64.3335000000001	43.8671666666667	64.2810000000001	52.0285000000001	62.2403333333335	35.7058333333334	33.6380000000001	71.4116666666664	44.8946666666668	46.9353333333334	62.2301666666668	74.4843333333335	49.9473333333334	43.8313333333334	46.9353333333332	34.6913333333334	46.9353333333334	63.2606666666668	47.9534285714285	24.4880000000001	67.3310000000001	57.0826666666668	34.6913333333334	32.6491428571428	37.7893333333334	71.4116666666668	49.9963333333335	48.9760000000001
145	125.965308602401	125.963143245779	125.96850161056	1071.28	1070.25	1072.29	53	53	609.934999999988	1152.6	966.960000000004	828.378571428582	606.899999999989	658.919999999988	580.37999999999	584.393333333322	547.73999999999	584.45999999999	1510.62	524.441666666658	709.036666666653	688.499999999988	921.060000000009	735.600000000013	610.979999999989	749.700000000011	539.57999999999	574.176666666656	890.459999999984	573.23999999999	587.51999999999	927.188888888896	808.859999999986	610.980000000012	589.501666666655	646.680000000013	557.93999999999	569.15999999999	688.50000000001	606.899999999989	602.783333333322	757.860000000015	551.936666666658	546.591666666656	555.89999999999	552.840000000011	981.592857142839	608.913333333344	542.771666666658
146	125.98652496526	125.983220363727	125.995117528479	44.884	42.833	45.922	133	133	2038.404	3078.09425	3265.2	3570.77777777778	2039.42422222222	2938.176	1975.15022222222	2177.5797	530.53	570.339714285715	581.562857142857	788.65325	3286.49366666667	2975.194	3099.77266666667	3034.14088888889	816.3	1357.95275	843.850125	850.8885	3754.41777777778	3003.7632	3062.4	3970.912	3693.20444444444	2892.33	2995.49263157895	1800.79027777778	1977.2445	2401.7862	3344.57288888889	2280.66577777778	1339.55177777778	2082.585375	2118.212	1503.97133333333	878.542875	1205.57604761905	756.684499999999	1107.9915	2415.0501
147	127.038447728233	127.038447728233	127.038447728233	295.855	295.855	295.855	1	1	47.9534285714285	61.2171428571428	56.1157142857143	63.2577142857143	45.9128571428571	47.9534285714285	30.6085714285714	41.7965714285716	391.789714285714	558.096285714286	433.621428571428	554.015142857143	46.9331428571428	62.289714285714	71.42	59.1682857142859	45.9128571428571	74.4808571428571	52.0345714285714	76.5187499999998	52.0345714285714	45.9128571428571	47.9534285714285	70.3504285714286	60.1968571428571	52.0345714285714	48.9719999999999	46.9331428571428	48.9737142857143	45.9128571428571	70.3997142857143	43.8722857142857	32.6445714285713	67.3388571428571	41.8317142857143	36.7302857142857	30.6085714285714	37.7822857142858	95.9068571428571	26.5237142857141	37.7505714285714
148	127.038356311378	127.037092438971	127.046111721463	58.16	53.058	59.18	16	13	371.124	492.798	462.124714285714	423.418571428571	246.880333333333	282.863166666666	276.465166666666	275.438571428571	196.749714285714	280.578571428571	448.925714285714	206.944	255.071428571429	248.949714285714	219.361428571428	179.549333333333	68.3623333333333	128.541	63.3123333333333	85.694	359.140571428571	203.036857142857	249.97	345.876857142857	285.285	163.245714285714	175.489142857143	196.915142857143	100.9965	135.837333333333	236.673142857143	223.526	86.7283333333333	175.497333333333	130.596571428571	131.598428571429	87.7445714285715	255.071428571429	312.207428571428	112.231428571429	47.9948333333333
149	127.042809015271	127.03935974283	127.046258287712	159.668	158.129	161.207	2	2	36.7302857142857	65.2982857142857	69.3826666666665	58.1590000000001	45.9150000000001	68.3591428571428	38.7663333333334	46.9725714285714	53.0548571428571	59.1696666666668	95.9113333333336	44.8548571428571	59.1793333333335	68.3017142857143	55.0980000000001	69.3826666666668	47.9556666666668	59.2276666666668	46.9331428571428	47.9131428571428	73.4640000000002	68.3591428571428	55.0890000000001	83.5931428571428	85.776	44.8925714285714	49.0240000000001	36.7260000000001	55.0980000000001	59.1765714285714	72.4909999999999	42.8540000000001	42.8819999999999	68.3017142857145	47.9534285714285	34.6856666666667	36.7320000000001	52.0285000000001	92.8503333333336	35.7116666666668	51.0071428571428
150	127.043390693065	127.03988788746	127.046893498669	151.506	149.967	153.045	2	2	64.2726	104.0094	117.3345	113.1867	64.2726	102.03	65.2928	49.9408	71.421	67.3332	134.6796	67.3398	112.233	89.8304	108.1518	103.0503	73.5048	101.0097	63.2524	74.4818999999998	92.8473	73.4615999999998	85.6548	124.4766	82.6442999999998	81.616	78.5631	69.3396	67.3398	72.3987	76.515	66.3195	60.1918	84.6849	101.97	78.5554	72.4413	68.3601	124.5498	67.3398	59.1426
151	128.020080512297	128.018486780065	128.029534618927	44.884	42.844	45.917	41	41	306.075	472.37575	491.777714285714	498.919714285714	401.9785	533.59075	393.8165	436.7205	458.775	436.682285714286	451.986571428572	440.748	458.108285714286	525.888571428572	512.183428571429	513.891	435.700125	458.09225	323.41925	420.357714285714	450.966285714286	353.018857142857	320.638857142857	518.305142857143	466.270571428571	292.822	292.822	533.609428571429	357.0875	346.885	529.899	404.316	617.234444444445	582.634125	296.903142857143	425.44425	531.615375	572.071111111111	625.960571428571	594.80575	267.3055
152	128.052922126574	128.050893576103	128.054885008625	91.834	81.632	92.855	7	6	47.95175	36.729	26.546	11.231	133.669125	34.714	16.3291428571429	168.347142857143	82.6402500000001	70.3972500000001	6.12171428571429	123.45025	102.0375	164.26025	125.413875	46.93725	37.74925	22.4462857142857	54.113	25.50625	12.2434285714286	5.098125	4.08057142857143	9.17662500000001	23.46575	8.16799999999999	3.06342857142857	31.6288571428572	39.78975	70.3997142857144	25.490625	23.4665714285715	391.776	218.494	75.5540000000001	164.26025	266.294571428572	403.012857142857	8.163	154.063142857143	54.0732499999999
153	128.052175353174	128.052175353174	128.052175353174	351.987	351.987	351.987	1	1	1.02016666666667	5.10166666666668	9.18300000000002	5.10583333333334	2.04033333333335	5.10166666666668	4.07733333333332	4.0813333333333	2.03866666666668	6.12700000000001	0	7.142	4.08533333333332	7.142	8.1554285714286	4.08533333333332	14.2846666666667	4.08133333333334	12.242	10.1933333333334	8.16266666666669	6.12200000000001	2.04066666666667	4.0813333333333	5.10083333333336	4.08066666666669	4.08133333333334	1.02133333333333	7.13533333333332	9.18299999999994	7.14233333333335	3.06049999999999	5.10166666666668	10.2116666666667	2.04033333333335	5.10583333333334	16.3413333333333	6.12100000000004	6.12100000000004	6.12199999999996	23.4676666666665
154	128.952633993966	128.949786998607	128.959008110894	1117.15	1109.03	1133.49	17	16	238.680000000003	302.342857142861	372.756250000003	138.719999999998	209.100000000003	271.320000000004	218.280000000003	243.780000000003	198.900000000003	110.160000000002	323.339999999994	201.960000000003	244.178333333329	249.900000000003	219.300000000003	126.479999999998	227.460000000003	249.900000000003	171.600000000002	241.740000000003	264.180000000004	183.600000000003	221.340000000003	360.637500000004	272.721428571432	151.979999999997	188.699999999997	225.419999999996	148.920000000002	236.640000000003	315.180000000004	222.360000000003	193.050000000002	275.399999999995	210.120000000003	206.040000000003	168.300000000002	220.628571428567	378.420000000003	171.360000000002	204.285714285717
155	128.950561186227	128.950119253305	128.959090499191	1097.83	1094.75	1102.92	5	4	441.659999999992	530.399999999991	564.751250000005	596.700000000006	394.740000000004	525.94374999999	382.499999999993	338.092857142851	359.54285714285	248.163749999995	652.800000000007	357.437500000003	576.29999999999	601.434444444433	547.740000000005	767.040000000001	454.919999999992	585.176249999989	357.518571428565	387.121428571421	536.51999999999	347.285714285708	349.859999999994	518.79499999999	529.00749999999	409.020000000004	405.436250000004	429.946250000004	416.669999999992	380.459999999993	553.85999999999	414.627499999992	358.019999999994	569.160000000006	387.599999999993	343.739999999994	399.308749999992	414.120000000004	533.45999999999	366.180000000004	340.202857142851
156	128.952371489696	128.948974136845	128.962013845733	1078.37	1072.15	1090.63	107	81	1968.45681818182	2882.50892857145	3324.97487804879	2190.96238095239	1907.22954545455	1607.52	1846.04142857141	881.492857142868	1790.93571428572	1266.84	2847.06818181819	1726.09045454546	3302.54925000001	1532.04000000001	1501.44000000001	1363.93454545455	2352.76055555556	1370.88000000001	1710.53999999999	1985.94000000001	2912.2216	1814.58000000001	1729.63695652174	1219.92000000001	2861.09999999999	1707.25666666667	2227.2837142857	1853.34000000001	2311.3534883721	1052.64000000001	2490.92954545455	1900.26	744.600000000014	2657.26363636364	904.95272727273	1789.91523809524	972.097777777783	1798.26000000001	3260.89687500001	1814.36818181819	1738.08
157	129.018761382015	129.016081414829	129.027866220568	90.814	83.66	94.884	33	29	86.731875	87.7414999999999	97.9440000000001	110.268	130.672	127.625	129.568222222222	213.249666666667	1265.40633333333	1423.365	143.851333333333	1105.19822222222	119.36925	175.44	165.186	123.465375	64.2757499999999	118.3635	108.226	72.446625	197.9285	413.917	313.208222222222	319.120888888889	141.81475	189.906	160.297	103.053666666667	85.7115	79.58925	148.952444444444	162.233	420.3945	183.78	102.1	173.4425	691.7295	501.963	94.8832499999999	560.185875	103.04525
158	129.036538701506	129.035410379735	129.037784408473	45.511	44.878	45.917	8	8	162.233	269.368	418.268333333333	417.316333333333	174.468857142857	492.821	189.782	227.497166666667	185.692	209.158571428572	143.8435	194.883666666667	333.5945	302.265333333333	400.9255	345.634714285714	169.347666666667	284.673	102.028571428571	178.55	266.307	172.428285714286	133.794666666667	392.828333333333	344.872666666667	164.266	108.155333333333	298.957666666667	154.070333333333	176.517666666667	378.852833333333	223.6355	304.009666666667	454.994333333334	149.982	212.229333333333	177.538	299.494833333333	258.355166666667	249.940833333333	119.379
159	129.036173344001	129.035189879852	129.045155947509	143.8735	141.805	144.877	6	6	96.0053333333331	126.521333333333	91.8360000000001	103.1614	97.9520000000002	123.460333333333	110.286	114.165333333333	80.6116000000001	144.863666666667	109.157833333333	176.517666666666	85.6939999999997	150.861333333333	100.9965	66.3216666666665	69.3826666666665	95.9113333333336	60.1996666666665	71.4233333333332	68.4338	52.0404	69.3713333333334	85.7079999999998	117.338333333333	48.9679999999998	66.2566666666665	116.318	82.6335000000001	75.4183333333334	81.616	84.6876666666669	242.8076	192.843	81.6266666666665	79.5730000000001	132.643333333334	236.485333333334	135.682166666666	140.783	166.314333333333
160	130.033354629089	130.031982299314	130.033809278377	91.839	91.817	92.854	3	3	82.6362	70.3938	74.5877499999998	46.9315	71.4175	64.3702500000001	19.38475	81.6199999999998	106.1008	221.39425	23.4657499999999	184.6924	90.8022500000001	154.05775	89.7820000000001	103.04525	11.22275	92.8427499999997	224.455	14.2828	44.8976	29.5568	26.5265	22.418	53.0608	40.816	12.261	18.3644999999999	46.9315	53.0529999999999	64.2914999999999	36.7289999999999	363.783	126.511	99.0758	115.28825	273.426999999999	241.799249999999	26.5252	319.338249999999	14.2828
161	130.048923984104	130.043193696991	130.058498214699	53.047	49.992	62.24	139	118	1517.16485714286	1917.11685714286	1585.613	1685.453	1218.22114285714	1514.35485714286	1156.9635	2045.43416666666	1755.99366666667	2002.58716666667	2163.7735	1262.15233333333	1805.23933333333	2088.23242857143	1893.955	1672.32633333333	1755.91171428571	1756.36571428572	1527.36771428571	1648.915	998.824750000001	648.826	568.299142857143	926.419428571429	1020.35266666667	568.299142857143	504.021142857143	1344.73657142857	1074.36085714286	962.937714285715	1143.52	981.514857142858	1981.3255	1801.7615	974.372857142857	1209.03857142857	1882.42714285714	1642.66	3398.57171428572	1832.21933333333	1111.17714285714
162	130.049311255331	130.044688840373	130.057322616222	99.9875	89.765	106.095	76	74	362.196818181818	622.699090909091	523.399909090909	781.5498	720.2965	562.170272727273	517.001727272727	1617.13227272727	966.198272727273	1179.43527272727	44.892	948.909999999999	380.731272727273	678.481363636364	435.462363636364	361.369636363636	2202.04281818182	436.443272727273	995.8128	1280.77745454546	212.103272727273	395.865818181818	262.210090909091	159.233454545454	185.689636363636	333.629181818182	163.156363636364	544.096090909091	489.730909090909	374.440090909091	208.024363636364	312.064363636364	1460.097	564.763818181818	370.359	616.574181818182	1461.714	857.9882	108.148909090909	1466.81775	789.268909090909
163	130.049814825543	130.048206880478	130.058369110234	112.24	112.217	114.28	11	11	61.182	85.7052	110.196	173.451	127.5375	186.6966	258.1359	309.8064	131.522666666667	167.3292	44.8932	192.8367	97.9488	154.9944	118.378	97.9488	342.8208	90.8066999999999	146.9232	215.2833	49.0026666666667	51.0111111111111	34.7072	54.0440999999999	41.8323	66.3195	32.6304	181.738	108.2048	48.9743999999999	40.788	35.7315	412.99875	83.6153999999999	109.1721	166.3089	469.062	222.2946	76.5225	472.1211	190.7774
164	130.065005323086	130.062024926358	130.073509663828	206.077	202.993	207.125	116	115	1504.92142857143	2270.13571428572	2228.226	2658.7715	1892.424	2554.706	1779.37828571428	2813.9874	990.662750000001	1053.83216666667	528.508	945.771750000001	2127.764	2535.63187499999	2377.1825	2010.91275	1258.21725	1720.1415	1274.29225	1414.116	1901.3675	1737.48575	1548.87366666667	1916.417	1536.4965	1513.122	1269.2775	1860.262	1161.18675	1358.936	1526.294	1088.64485714286	1746.62044444444	2423.9556	1334.53371428572	1255.97171428571	1533.43575	1956.03985714286	1018.24514285714	1441.74975	981.377428571427
165	130.065032861763	130.062379659733	130.072333396282	269.8465	264.249	272.428	20	20	17.3424285714286	47.9534285714285	28.5919999999999	44.8925714285714	57.136	103.135428571428	74.4782500000003	292.781000000001	3386.4237	4024.97590909091	2312.111	4694.17025	30.5828571428572	39.7911428571428	35.7050000000001	24.4860000000001	145.778285714286	174.468857142857	191.813714285716	255.285714285715	38.7708571428571	17.3448571428571	12.2434285714286	20.4057142857144	27.570857142857	19.399	12.2434285714286	37.7505714285714	39.7897500000002	19.4017142857142	27.5670000000002	16.3240000000001	142.94	70.3898571428573	23.5027142857144	57.1280000000002	118.353142857143	44.8925714285714	52.0345714285714	85.6484999999998	86.7850000000006
166	130.064315524312	130.063582195622	130.074125046384	287.7005	286.712	291.768	8	8	384.665666666668	658.061249999998	343.836285714286	241.818999999998	110.195999999999	198.932499999999	71.4933333333332	585.671333333335	99.8946666666673	132.643333333332	21.427	122.44	38.7726666666664	104.074	59.1213333333332	43.8671666666665	21.4234999999999	29.5896666666667	52.0795000000001	106.010666666667	103.121	10.2016666666666	15.3025000000001	46.9353333333334	64.2704999999998	20.4066666666667	5.10083333333332	123.454571428571	42.8540000000001	37.7523333333334	74.4721666666664	22.4436666666666	157.131333333334	57.1386666666668	18.366	19.3831666666666	74.4721666666664	111.211142857143	24.4639999999999	43.8671666666669	78.5656666666669
167	130.086268268519	130.082804773144	130.093937277492	61.2145	57.139	71.429	74	56	268.109714285714	334.614666666667	34.6856666666667	242.839333333334	521.293	640.769333333334	399.970666666667	1008.94483333333	570.4	544.832571428571	509.146333333334	929.480285714286	519.325428571429	913.155714285715	652.982857142858	267.277428571429	671.348	12.232	191.822666666667	639.719142857143	256.103666666667	229.371428571429	141.826333333333	215.290333333334	703.405714285714	140.799428571429	177.509	1684.49171428572	578.4345	419.5625	1213.07725	809.086571428572	1383.50742857143	1949.69775	514.224	857.08	731.459499999999	1165.22066666667	919.170166666668	1026.40742857143	421.741833333333
168	130.084656923812	130.081407264181	130.094084240141	80.594	72.438	90.802	51	50	287.720571428571	237.693285714285	141.799857142857	245.888857142857	288.766125	720.874875	160.184857142857	616.166285714286	580.054857142857	678.987428571429	527.487714285714	971.991999999999	680.530571428572	1107.09942857143	892.75	468.4095	246.061	92.8427500000001	133.669125	219.380625	249.97	171.408	145.900857142857	170.387714285714	705.01742857143	192.672	199.969	1434.336	707.119875	389.749142857143	1188.65371428571	776.981000000001	1479.475875	1767.073	617.272857142857	1035.59	1146.77973333333	1738.506	1163.085	1319.18325	725.407105263158
169	130.965969469181	130.965066818964	130.966872119399	1118.245	1118.16	1118.33	2	2	212.160000000001	321.650000000002	295.800000000002	329.459999999994	170.525555555557	349.220000000002	211.140000000001	187.680000000001	167.280000000001	150.960000000001	149.940000000001	151.980000000001	372.300000000003	291.016666666668	293.760000000002	278.460000000002	213.180000000001	364.536666666669	154.187777777779	217.260000000002	293.760000000002	130.560000000001	173.400000000001	351.516666666669	257.320000000002	157.079999999997	162.180000000001	215.45444444444	129.540000000001	208.080000000001	326.400000000002	249.900000000002	204.222222222223	327.420000000002	145.860000000001	161.160000000001	146.880000000001	185.842222222223	169.320000000001	153.000000000001	142.955555555556
170	130.965623447454	130.965570643328	130.96567625158	1132.05	1129.61	1134.49	2	2	163.199999999997	204.000000000001	218.517777777774	204.000000000001	123.419999999998	196.859999999996	164.220000000001	164.398888888886	134.786666666667	101.089999999998	100.979999999998	105.059999999998	224.399999999996	219.300000000002	156.059999999997	175.439999999997	120.360000000001	239.961111111107	107.100000000001	161.160000000001	207.060000000001	107.100000000001	107.100000000001	233.834444444446	189.719999999997	124.575555555553	93.8399999999983	149.940000000001	84.7522222222206	157.080000000001	220.319999999996	161.159999999997	117.427777777778	240.719999999996	99.9600000000007	121.512222222223	92.8200000000006	162.179999999997	107.100000000001	82.7099999999984	93.8400000000007
171	130.967643473307	130.964479259017	130.975708999358	1081.45	1073.26	1095.71	51	45	1836.90000000001	1228.77857142855	3234.33235294118	3634.53527272728	1133.43333333334	2656.36150000001	1871.59699999999	1757.30100000001	695.754999999987	1524.90000000001	1359.27428571429	1321.92	2546.14750000001	2433.71999999998	2452.08000000001	2334.84952380953	2116.04054054054	1006.74000000002	1363.73999999999	1789.07999999999	2582.88550000001	1438.19999999999	1508.58000000001	2393.94000000001	1288.71874999998	1344.36000000001	896.291666666667	1702.38000000001	1488.90950000001	2467.38000000001	2669.34000000001	2110.1872	1135.26	1578.96	1488.17999999999	1292.97349999999	1413.39250000001	1795.20000000001	1372.57249999999	1410.2980952381	1364.76000000001
172	130.96673196235	130.965521905209	130.975314331055	1104.43	1101.84	1110.03	6	6	296.214285714289	325.380000000006	256.438333333328	351.371428571422	280.499999999995	363.120000000005	257.040000000005	259.080000000004	177.770000000003	200.940000000003	201.959999999996	181.559999999997	354.435714285719	307.020000000006	365.159999999993	397.335714285707	214.199999999996	423.300000000006	164.220000000003	241.740000000005	366.180000000005	191.760000000003	198.900000000003	404.940000000006	379.440000000005	222.359999999996	181.814285714282	271.319999999995	180.540000000003	221.340000000004	440.23571428572	266.220000000004	240.720000000003	414.119999999993	168.300000000003	143.820000000003	198.900000000003	261.485714285709	169.320000000003	165.239999999997	151.980000000003
173	130.996711654408	130.995934495369	130.999486955083	68.339	67.342	68.357	3	3	117.332857142857	112.231428571429	191.807	264.24475	89.7851428571428	178.4125	109.262285714286	77.5417142857142	42.8242500000001	38.7695	188.726428571428	36.7251428571429	98.9677142857144	123.45025	123.45025	116.410285714286	30.6085714285715	77.530857142857	23.4468571428571	38.7708571428572	363.476	734.64	821.30125	562.098714285714	187.732571428572	259.152571428572	222.251	72.43775	46.9331428571428	113.24775	145.89575	118.353142857143	46.9331428571429	126.409142857143	85.7040000000001	58.1562857142857	37.74925	49.99225	213.0755	46.96025	35.7100000000001
174	130.99672537139	130.996555242908	131.000251991903	58.154	58.136	59.18	3	3	29.569125	102.025	121.414	139.759571428572	57.134	129.667	82.64025	36.7302857142857	29.5655	44.8965	197.935428571429	23.4485	105.089428571429	85.704	91.8257142857143	104.0655	13.26325	81.56	23.483	21.42525	204.057142857143	727.43825	849.898	343.836285714286	136.52925	262.20425	194.874571428571	66.3092857142857	41.83025	62.2897142857143	87.7445714285715	85.7219999999999	35.713125	121.40975	80.609625	59.1745	37.7452857142857	26.5274285714286	222.422285714286	46.9331428571429	40.84
175	131.046458612814	131.042781458331	131.053302849843	196.894	194.83	197.949	19	19	107.13	126.515428571429	126.645333333333	137.738571428571	81.7066666666668	171.408	88.7648571428571	103.135428571429	2139.34416666667	2459.90885714286	1307.82314285715	1399.832	141.826333333334	142.84	155.192	131.6015	82.5737142857142	191.822666666667	186.555428571428	80.6589999999999	118.358666666667	74.4182857142857	61.2100000000001	172.428285714286	133.657428571429	79.6379999999999	98.0480000000002	90.8096666666664	69.3794285714285	90.7291428571428	146.921142857143	103.036833333333	76.5214285714285	204.057142857143	70.3997142857143	73.4605714285714	43.8743333333334	91.8300000000002	36.7302857142857	49.9963333333335	69.4377142857143
176	131.054643860295	131.053509211956	131.056504610326	52.038	49.992	53.063	9	9	122.44	174.4485	89.8626666666667	36.732	131.623	147.958	113.257	299.9388	158.125833333333	211.209	307.120333333333	133.532666666667	142.74	109.175666666667	168.4925	126.521333333333	487.639666666667	242.0718	166.314333333333	460.546166666666	61.22	40.8066666666667	46.9353333333333	74.4843333333333	90.7291428571428	28.5646666666666	38.7726666666667	111.216333333333	73.464	62.3054	74.5451666666667	80.6063333333333	254.063	148.944333333333	72.4436666666667	92.8503333333333	202.026	195.872	414.255333333333	166.287166666667	86.6433333333333
177	131.052465859106	131.052465859106	131.052465859106	97.951	97.951	97.951	1	1	9.18245454545455	34.7078181818182	14.2838181818182	47.9741818181818	35.7095454545455	40.8109090909091	36.7101818181818	129.574636363636	70.3988181818183	47.9528181818182	7.14190909090909	80.6015454545454	28.5803636363636	24.4865454545455	31.6148333333333	22.458	104.067818181818	19.3748181818182	55.1241818181818	85.6570909090909	10.1981818181818	20.4054545454545	18.3645	7.14509090909091	4.08109090909091	18.3649090909091	12.237	28.5852	27.5473636363636	25.5068181818182	12.2367272727273	21.4161818181818	81.6218181818182	27.5743636363636	16.3243636363636	45.9368181818182	124.528727272727	91.8245454545454	11.223	74.5197272727273	43.8482727272727
178	131.128641147233	131.1263099835	131.13771870343	45.91	44.874	58.171	56	54	29.58725	67.3365	37.74925	36.7302857142857	166.321125	238.76775	107.139375	221.557	313.21675	403.012857142857	540.7325	316.2775	36.7302857142857	75.5011428571428	31.6288571428571	57.141	1393.69254545455	1702.75088888889	1154.9796	930.392	18.3651428571429	173.448571428571	85.7535	55.134	40.81	21.426	24.4834285714286	11.2231428571429	123.465375	10.20375	25.55	17.357	174.46275	253.022	87.7445714285715	158.13875	433.621428571429	148.169285714286	415.547	163.24	161.10075
179	132.04728303436	132.046251641775	132.050651421948	92.3465	91.817	92.855	4	4	25.50625	74.4782499999999	64.3230000000001	30.63	19.387125	88.8270000000001	51.0285714285715	25.5071428571429	13.26325	91.8225000000001	20.4057142857143	37.74925	83.67075	149.97675	137.649375	92.854125	42.8505	95.9068571428573	65.3440000000001	37.74925	35.7100000000001	19.372875	16.3222857142857	60.1578750000001	68.3567499999999	18.378	22.4651428571428	51.0142857142858	70.3972500000001	38.7708571428572	66.2756250000001	45.9128571428572	26.5265	187.864	66.3650000000001	45.91125	152.022571428572	12.2434285714286	34.69275	151.002285714286	37.74925
180	132.046582099067	132.046582099067	132.046582099067	220.377	220.377	220.377	1	1	19.3854285714286	26.5274285714286	22.4462857142857	17.34425	15.3042857142858	28.548	18.3625714285715	8.16228571428571	10.2028571428571	18.3645	17.34425	12.243	18.3651428571428	20.4057142857143	14.284	16.3245714285714	20.4028571428571	20.4057142857144	16.3245714285714	14.284	21.4260000000001	15.3042857142857	16.324	22.4305714285714	21.4095	23.451375	17.333625	15.3042857142857	17.34425	15.3042857142857	26.5051428571428	9.18257142857146	16.3245714285714	26.5274285714286	13.2414285714286	17.3448571428571	18.3651428571429	14.284	10.2025	16.314	15.3042857142857
181	132.048658336293	132.048658336293	132.048658336293	59.19	59.19	59.19	1	1	16.3093333333333	39.7865	57.1293333333334	83.6673333333334	47.9478333333334	99.9926666666668	27.549	161.186333333333	24.44	26.5286666666666	29.5896666666667	17.3456666666666	73.4639999999999	73.4520000000001	87.7343333333335	73.4519999999999	45.9149999999999	49.9473333333334	17.3456666666667	58.1589999999999	31.6303333333334	51.0166666666666	66.3216666666667	30.61	34.6516666666666	22.4436666666666	21.4235	143.867	14.2823333333333	41.8541666666667	33.6655	29.5896666666667	264.266333333333	136.724666666667	19.3863333333333	26.5243333333333	25.5083333333333	44.8946666666667	52.0285000000001	26.5546666666667	13.2751666666667
182	132.048121008026	132.044519311792	132.056444127952	303.022	298.943	304.022	12	12	398.885166666665	595.846857142857	739.741666666662	916.216571428571	431.601000000001	689.713142857143	513.227666666668	1335.468	22.4656666666667	34.6913333333334	21.4060000000001	22.4436666666668	18.3630000000001	23.4676666666667	26.5274285714286	24.4662857142858	14.2846666666666	30.5871428571429	12.244	11.2346666666666	18.3629999999999	14.2963333333334	11.2218333333334	20.4066666666667	20.4033333333335	12.2439999999999	14.2963333333334	16.3253333333334	21.4235000000001	9.18149999999997	27.5715	15.3025000000001	14.2963333333334	21.4235000000001	9.17399999999998	10.2016666666666	13.2621666666666	13.2643333333334	12.2331428571429	18.366	16.3226666666666
183	132.054583062066	132.046763128774	132.056612906486	187.7	183.652	196.894	9	9	12.244	72.4318333333334	10.2033333333333	4.08066666666667	163.253333333333	11.2236666666667	176.488833333334	586.691666666668	39.7929999999999	8.16133333333335	13.2643333333333	42.8890000000001	2.04066666666667	8.16266666666669	14.2823333333334	4.08133333333334	215.466166666667	8.16133333333331	3.0605	235.697000000001	13.2643333333333	8.16266666666665	7.14816666666668	8.16266666666669	6.12100000000001	4.08066666666667	7.14233333333335	218.351333333333	9.18150000000001	74.4843333333335	11.2236666666667	40.8533333333332	854.879714285713	1.02033333333334	64.2810000000001	70.4030000000002	4.08066666666665	455.047428571428	52.0370000000001	4.08133333333332	6.12200000000001
184	132.049687349148	132.047167378087	132.052207320209	81.121	80.61	81.632	2	2	78.5631	76.5225	66.3195	54.0759	46.9568	83.6646	79.56	63.2586	35.672	55.161	122.436	53.0556	76.515	70.3593	85.7052	69.3736	44.9196	75.5465999999999	49.9947	55.0962	38.7684444444444	38.7714	54.0759	56.1165	54.0759	41.8077	47.9541	75.5022	38.7714	40.812	59.1426	45.936	61.182	74.4746	49.9898	53.0556	61.218	118.3432	347.7177	51.015	44.8932
185	132.100389144454	132.095465296558	132.110019695504	120.8835	115.278	125.504	206	108	282.5954	468.625	463.170800000001	478.536333333333	438.671666666666	583.583	434.6904	780.809333333333	1741.62771428571	1872.95271428571	1139.65914285714	1727.34371428572	1147.41964285714	770.399500000001	666.1906	488.6758	548.8945	598.935666666667	629.49425	787.687	453.989	1030.840875	744.808571428571	601.918	798.138	676.425750000001	546.873142857144	905.035666666667	804.9378	500.983666666667	633.57525	406.557000000001	1568.90057142857	960.088857142857	467.312666666667	775.326666666666	1061.96871428571	1105.08266666667	633.627	1145.83771428571	533.721500000001
186	133.061203934764	133.057246938852	133.070168094359	52.026	49.98	60.206	31	21	76.5107142857143	75.5011428571429	60.2586666666667	39.7865	48.9737142857143	39.7911428571429	29.5882857142857	62.2897142857143	206.097714285714	182.609833333333	376.485428571428	118.353142857143	88.6902857142857	75.5046666666667	71.4933333333333	74.4808571428572	265.274285714286	238.947428571428	241.807714285714	185.882666666667	64.2705	24.484	37.7461666666667	57.176	62.2287142857143	26.5286666666667	14.2823333333333	24.484	51.0142857142857	45.945	52.088	35.7	79.5822857142857	78.562	41.8268333333334	60.1968571428572	110.178	47.9478333333333	326.453333333333	85.704	62.1851428571429
187	133.052961025308	133.049419353102	133.056502697515	300.474	298.943	302.005	2	2	15.3042857142857	36.7302857142857	17.346375	26.5264999999999	25.5062500000001	27.5467500000001	41.8317142857143	114.368	8.16914285714282	8.16200000000003	10.2028571428571	13.2637142857143	11.22275	15.315	13.2637142857143	8.15600000000001	7.142	13.2525714285715	12.2434285714286	11.2215714285714	14.2835000000001	5.1057142857143	11.2231428571429	12.2434285714286	9.18224999999997	11.224125	6.11999999999999	4.08150000000001	10.2028571428571	7.142	7.14800000000002	6.12685714285716	11.231	12.2434285714286	6.1165714285714	8.16228571428571	7.14175000000003	11.224125	9.1748571428571	8.16228571428571	6.1165714285714
188	133.100143864783	133.100143864783	133.100143864783	384.63	384.63	384.63	1	1	18.351	34.6885000000001	31.6083749999999	61.26	23.4657499999999	37.7492499999999	23.4657499999999	55.1002500000001	9.18224999999997	11.215875	14.2846666666667	10.2025	40.8150000000001	58.1542499999998	35.7116666666669	33.6682499999999	37.7492500000002	65.2959999999998	36.756	58.1542499999998	56.1137499999998	63.2555000000003	56.1122222222223	81.6800000000001	55.0935000000002	40.8100000000002	28.5669999999999	58.1613749999997	21.4252499999999	21.4252499999999	33.6682500000001	38.7694999999999	49.9555	38.7695000000002	28.5670000000001	23.4657500000001	20.4074999999999	38.7695000000002	21.4106666666668	33.6682499999999	15.305625
189	133.104293892125	133.104145217851	133.104442566399	121.4225	118.362	124.483	2	1	25.5083333333333	41.7858333333333	43.9173333333333	53.0548571428571	60.2586666666665	64.3335	44.8946666666667	89.7893333333331	52.0285	75.4183333333333	14.2846666666666	64.281	59.1793333333333	60.1406666666667	65.3653333333333	38.7726666666667	81.6266666666667	65.3546666666665	27.5489999999999	73.536	62.2403333333333	18.348	29.5848333333333	84.6046666666665	70.334	21.4445	23.4906666666667	80.5348571428569	18.366	37.7505714285714	78.4886666666667	55.0889999999999	143.9845	69.3826666666665	15.305	24.484	20.4033333333333	126.500666666667	14.2846666666667	67.2822857142857	24.508
190	133.976815710447	133.97632285114	133.980642687098	1069.23	1069.18	1069.27	6	6	491.639999999991	734.399999999987	558.95999999999	627.303333333321	499.799999999991	578.33999999999	617.099999999989	465.119999999992	507.960000000005	487.559999999991	123.419999999998	492.659999999991	501.80199999999	629.340000000012	550.79999999999	627.299999999989	436.559999999992	569.15999999999	564.060000000011	598.739999999989	655.909999999987	432.479999999992	655.859999999988	587.578333333324	458.999999999992	428.399999999992	637.499999999989	433.186666666658	502.859999999991	551.81999999999	422.279999999992	505.919999999991	472.259999999992	424.129999999992	496.946666666659	545.69999999999	483.479999999991	471.239999999992	145.076666666669	527.35199999999	498.573333333324
191	134.04681307649	134.045192871094	134.050119738256	52.037	49.997	53.063	11	11	128.556	172.428285714286	140.921	126.521333333333	4.08114285714286	195.904	3.06085714285714	6.127	72.4402857142857	136.724666666667	135.704333333333	71.36	189.596	156.111	177.683	228.554666666667	8.16114285714285	80.6853333333333	40.8114285714286	14.2963333333333	154.070333333333	70.3915	95.9113333333333	177.538	203.885714285714	103.036833333333	120.399333333333	112.236666666667	184.671714285714	4.08466666666667	161.344333333333	6.12171428571429	3.06085714285714	196.887571428572	164.273666666667	163.245714285714	400.991	5.10083333333334	840.617333333334	302.9895	101.942857142857
192	135.099929401893	135.099929401893	135.099929401893	175.485	175.485	175.485	1	1	57.1853333333334	71.4816666666668	85.6940000000001	119.172857142857	49.9881666666665	83.6536666666668	55.0954285714285	127.416666666667	6.12200000000001	8.16228571428571	3.06049999999999	7.14116666666668	39.7929999999999	45.8625000000001	39.7864999999999	28.5693333333333	6.12171428571428	13.2643333333333	8.16266666666669	6.12200000000001	29.5751666666667	40.8133333333334	29.5882857142857	66.3758333333334	34.6913333333334	18.366	17.3448571428571	35.7408333333334	23.4638333333333	23.4665714285714	30.6100000000001	28.5693333333333	36.7320000000001	19.3863333333334	15.305	21.427	24.4879999999999	30.6099999999999	6.12085714285714	37.7461666666666	10.2033333333334
193	135.116198471614	135.114874059504	135.125569930573	614.254	606.024	623.34	27	14	83.6634285714279	927.744999999994	481.574857142853	944.172750000004	329.506142857146	723.357250000003	462.189428571425	596.867142857138	351.009	503.000857142861	143.860285714287	347.673857142854	467.290857142853	537.671750000002	487.696571428567	245.888857142859	336.682500000001	86.724285714285	74.4808571428565	165.280500000001	325.699	282.609250000001	82.6431428571422	399.938000000002	101.008285714286	54.0751428571424	77.5390000000003	204.057142857141	43.8722857142853	226.495500000001	48.9737142857139	278.537999999998	821.301250000004	431.58085714286	62.1971249999994	361.168499999996	255.071428571426	1753.88933333333	184.687875	114.255999999999	61.165714285714
194	135.126079277306	135.126079277306	135.126079277306	615.177	615.177	615.177	1	1	99.9845000000004	987.60199999999	570.319750000002	983.817500000008	386.674750000002	777.430499999992	587.736000000001	742.741999999993	348.688000000002	513.248625000001	138.754000000001	331.337500000003	555.016000000002	618.254666666668	591.745000000003	298.933250000001	362.188749999997	98.9642500000004	71.4174999999993	172.422250000001	349.139249999996	252.032625	85.7010000000004	428.557499999995	118.349000000001	44.8910000000002	79.589249999999	237.718250000001	40.8150000000001	265.257777777778	66.3162500000003	354.026750000001	1383.572	491.760500000002	58.1186249999995	344.844499999997	247.920750000001	892.718750000004	165.280500000001	116.294250000001	60.1578750000003
195	136.061613318526	136.061613318526	136.061613318526	73.464	73.464	73.464	1	1	18.3651428571429	6.11325000000001	8.16228571428571	13.264875	7.142	7.137375	8.16199999999999	12.243	109.170571428572	145.921285714286	120.3895	123.454571428571	6.1215	6.1215	7.14175000000001	5.10125	13.2637142857143	10.2028571428571	12.2434285714286	12.2434285714286	6.12685714285714	9.18257142857142	6.12225	6.12149999999999	4.08114285714286	2.04057142857143	6.1215	10.19625	3.06075	8.16228571428571	5.10142857142857	1.02028571428571	12.2434285714286	5.10142857142857	6.12171428571428	3.06075	10.2028571428571	10.2028571428571	15.2925	10.2028571428571	6.12171428571429
196	136.062036354449	136.062036354449	136.062036354449	58.154	58.154	58.154	1	1	18.3375	13.2665	13.26325	25.50625	11.22275	17.34425	5.10124999999999	24.486	53.99375	74.4782500000001	83.6604999999999	58.15425	18.3636	15.30375	11.22275	11.22275	33.66825	72.4377499999999	4.087	30.6075	20.405	6.1215	8.16200000000001	15.30375	13.247	2.041	2.0405	31.62775	5.10124999999999	19.4085	20.405	13.26325	35.70875	18.3645	3.06075	4.081	9.18224999999999	35.70875	14.2835	12.225	10.2175
197	136.074793430797	136.060652389793	136.075377866748	114.28	110.188	118.339	3	3	36.732	52.037	36.732	77.5417142857142	32.6506666666667	52.0285	35.7116666666667	89.7013333333333	209.134166666666	244.88	147.948333333333	263.246	45.915	59.1213333333333	45.915	35.7116666666667	119.379	86.7283333333333	80.6063333333333	165.294	61.22	81.6266666666667	95.9896666666666	131.623	84.6876666666667	77.5453333333333	68.2953333333333	56.177	31.6303333333333	36.7302857142857	73.4519999999999	45.96	108.137666666667	53.0053333333333	34.6913333333333	49.9881666666666	67.2822857142858	77.4566666666668	40.8133333333333	72.4402857142857	35.7058333333333
198	137.059016691106	137.057515159624	137.063329699025	292.816	280.551	295.878	9	5	9.18225000000004	17.34425	23.4676666666666	18.3645000000001	17.3442500000001	30.6075000000001	16.324	28.546	563.223999999999	1258.25524137931	552.975499999999	960.067631578947	14.2835000000001	23.483	29.590875	19.3847500000001	48.976	57.1339999999998	48.9780000000001	63.2537777777775	16.3240000000001	21.427	14.27475	18.35325	22.4455000000001	20.4049999999999	11.2236666666667	10.2025	5.10124999999999	13.2628888888889	17.346375	11.224125	25.4888888888889	18.3644999999999	11.22275	15.305	12.2445	16.336	13.26325	9.18224999999997	11.22275
199	137.96611608444	137.96231765235	137.975434113823	1071.27	1070.22	1072.31	136	136	775.128750000007	1155.65999999998	1125.06000000001	997.935714285727	752.759999999987	1111.79999999998	791.519999999986	1060.57923076923	1031.94214285714	775.199999999986	1390.26000000001	760.919999999986	1122.20111111112	1093.43999999998	1115.88000000001	1043.46000000001	906.780000000004	1103.64000000001	953.700000000002	748.707142857129	1063.85999999998	810.899999999986	820.973333333318	930.97428571427	1142.39999999998	797.640000000008	772.139999999986	743.580000000007	780.299999999986	758.879999999986	1093.43999999998	739.499999999987	752.792857142843	979.200000000014	768.242222222209	817.909999999985	773.159999999986	941.460000000002	1353.99333333334	869.911111111115	855.779999999985
200	138.053730436626	138.049473014019	138.063039957019	56.118	54.067	59.168	31	31	8.15466666666667	4.08066666666667	7.147	9.18257142857143	4.08133333333333	7.14933333333333	8.15466666666667	8.16228571428571	14.2706666666667	5.10166666666667	9.18128571428571	8.15333333333334	8.16228571428572	9.18257142857143	9.18257142857143	5.10166666666667	34.6913333333333	10.2116666666667	93.9626666666667	43.8743333333333	9.183	7.14233333333333	3.06085714285714	10.2057142857143	10.1857142857143	1.02016666666667	3.06085714285714	8.16228571428571	6.122	8.17733333333333	13.2637142857143	9.183	33.671	17.3428333333333	6.122	5.10083333333334	26.5274285714286	76.5214285714285	49.994	22.4274285714286	19.4021666666667
201	138.053444801652	138.053073574634	138.05381602867	202.0185	202.007	202.03	2	2	8.16133333333331	13.2621666666666	16.3253333333333	21.4234999999999	29.5675714285714	43.8671666666665	37.7523333333332	58.1494999999998	25.5083333333333	43.8671666666665	12.244	18.3629999999999	21.408	39.7929999999999	31.6303333333333	34.6913333333332	38.7346666666666	41.8268333333334	24.4839999999999	52.0369999999999	10.1933333333334	29.5848333333332	33.6379999999999	11.2218333333333	13.2773333333333	22.4473333333333	16.3066666666666	76.5249999999998	57.1386666666665	34.6913333333332	21.4269999999999	18.366	310.181333333333	134.662	54.0776666666665	88.7689999999998	201.993	194.851833333334	137.7225	204.066666666666	54.0776666666665
202	138.091290013854	138.089454270066	138.100504979388	120.3905	117.329	120.412	16	16	5.10166666666667	13.2525714285714	15.305	15.305	131.7305	168.355	142.84	286.700285714286	3.0605	5.10166666666667	3.0605	3.06085714285714	20.3866666666667	50.0453333333333	19.4021666666667	36.726	80.5931666666666	86.7141666666668	60.1996666666667	99.9739999999999	7.14233333333333	5.09666666666667	2.04066666666667	9.17485714285716	18.3497142857143	5.10071428571428	5.10142857142857	14.2706666666667	20.4066666666667	12.242	18.3522857142857	11.2328333333334	162.111857142857	89.7746666666668	33.6694285714286	52.037	101.013	125.624	44.8925714285714	121.300666666667	119.373428571429
203	138.128056528997	138.125663411283	138.13689119596	363.216	359.128	364.241	23	23	128.556	317.308857142859	320.369714285714	369.343428571428	207.118	319.349428571428	177.529714285714	592.786	359.140571428571	324.450857142857	67.3388571428576	65.2434285714288	172.422250000001	129.558142857143	228.512000000001	229.556250000001	31.6022857142858	30.6085714285714	11.2231428571429	25.4892857142857	91.8257142857142	10.2028571428571	16.3245714285715	70.3997142857143	69.3697142857139	11.2231428571429	8.16228571428571	168.347142857143	40.78	77.5417142857142	47.9534285714289	58.1562857142857	498.919714285714	176.509428571428	42.8460000000001	52.0345714285714	101.008285714286	237.726571428571	76.5214285714291	71.42	10.2025
204	138.978786494527	138.972308453844	138.987712196912	1070.25	1069.2	1072.35	137	137	1032.90499999998	1506.53999999997	1300.49999999998	1262.78000000002	971.039999999983	1315.79999999998	1092.41999999998	1082.21999999998	1360.68	895.559999999984	1199.51999999998	1052.63999999998	1282.19166666664	1346.39999999998	1311.71999999998	1346.39999999998	1006.73999999998	1252.55999999998	1095.48000000002	987.951666666648	1365.77999999998	1086.29999999998	1162.38571428569	1201.63333333331	1293.35999999998	1089.36000000002	1053.68199999998	974.100000000019	1083.23999999998	1058.75999999998	1325.99999999998	989.399999999982	956.279999999982	1287.24000000002	1092.09999999998	1042.43999999998	1075.07999999998	975.119999999983	1282.37599999998	1221.29	1161.77999999998
205	139.002217223279	139.000133472485	139.010643086535	90.8135	83.66	93.874	24	22	94.8910000000001	109.163777777778	121.406444444444	110.256	85.7546666666667	121.499	94.8806666666667	48.976	1030.883	1183.58666666667	376.462	813.605333333334	125.487333333333	108.12	124.399333333333	113.257	81.6266666666666	122.506666666667	89.8382222222222	88.7690000000001	238.7268	343.590222222222	274.439777777778	328.296888888889	173.456666666667	179.676444444444	206.219555555556	64.281	66.3216666666666	90.8096666666667	139.770444444444	156.111	173.456666666667	91.88	89.8382222222222	83.6673333333333	438.743333333334	288.722888888889	349.745666666666	424.458666666667	84.6784444444445
206	139.001645243227	139.000614013672	139.0018643749	108.159	106.117	109.162	3	3	148.900533333333	229.65	205.087	215.276266666666	143.850214285714	177.529714285714	154.958933333333	116.263714285714	277.403733333333	282.599357142857	520.345714285714	286.694933333333	207.1905	196.915142857143	196.901357142857	186.777642857143	137.738571428571	210.090571428571	153.032142857143	163.178666666667	266.2896	273.431466666667	206.011142857143	209.143928571428	261.188266666667	199.972266666667	216.211733333333	139.837857142857	172.488642857143	157.121066666667	243.748133333333	148.899142857143	153.04	193.935714285714	178.546666666667	148.003571428571	185.7492	134.684	461.160533333333	180.5872	172.357466666667
207	139.043783043476	139.037367367403	139.046600787014	237.7415	235.675	238.743	8	8	282.619142857143	497.882	392.81	400.972285714286	297.673142857143	421.378	284.659714285714	272.416285714286	314.236999999999	269.317714285714	576.461428571428	228.544	412.541714285714	430.560571428571	406.073714285714	430.198857142857	258.934857142857	432.601142857143	335.674	278.538	430.560571428571	358.864	321.39	393.830285714286	438.009	298.173714285714	320.145428571429	307.106	325.471142857143	345.6105	465.968625000001	288.498285714286	242.998	424.438857142857	354.02675	289.558285714286	271.396	292.781	625.435142857143	305.065428571428	324.450857142857
208	139.988999910879	139.984483406894	139.99776585599	1070.235	1069.16	1081.41	136	133	1230.08666666664	1648.31999999997	1368.83999999998	1312.73999999998	966.959999999983	1459.61999999997	1201.55999999998	1085.27999999998	1362.71999999998	1245.41999999998	2038.97999999996	1552.44	1373.56799999997	1739.09999999997	1519.80000000002	1448.39999999997	1178.09999999998	1364.75999999998	1416.78000000001	1150.39666666664	1839.05999999997	1165.85999999998	1101.09999999998	1334.01666666664	1336.19999999998	1138.31999999998	1244.39999999998	1189.32000000003	1203.59999999998	1063.85999999998	1242.35999999998	1018.97999999998	1187.17666666664	1198.49999999998	1278.30714285712	1125.05999999998	1260.71999999998	1093.44000000002	1670.42500000003	1275.50285714283	1276.01999999998
209	140.954298731009	140.950249658872	140.964423032542	1072.29	1071.22	1080.45	145	144	1218.35125000001	2103.24000000001	1685.04000000002	2069.56700000001	1361.70000000001	1664.63999999997	1079.15999999998	1427.35800000001	1896.32124999999	1130.15999999998	1689.12000000002	1609.26416666667	1590.36428571431	2596.91999999999	1683.00000000002	1596.49285714288	1010.81999999998	1706.46000000002	1231.13999999998	1198.94749999998	1755.41999999997	1311.71999999998	1563.01181818182	1216.85999999998	1491.23999999997	2036.93999999999	1424.45000000001	1202.58000000001	1247.46000000001	1330.08000000001	1670.76000000001	1171.97999999998	1189.75625000001	1504.50000000002	1098.01999999998	1362.16222222223	1498.69454545455	1406.58000000001	3129.73409090907	1389.20000000001	1227.59374999998
210	140.964674005276	140.961406577223	140.964786634869	42.855	42.844	43.852	3	3	255.041666666666	537.690571428571	476.473428571429	515.244285714286	250.990285714286	340.775428571428	305.022714285714	199.985333333333	881.8675	1159.146	858.030250000001	516.264571428571	315.268285714286	309.146571428571	365.262285714286	274.469666666667	214.26	278.551	162.225428571429	210.178857142857	356.079714285714	126.515428571429	183.78	224.436666666667	309.146571428571	112.231428571429	180.590571428571	244.868571428572	179.570285714286	257.076	237.931833333333	181.767666666667	170.363857142857	182.639666666667	124.474857142857	135.698	151.002285714286	196.256	319.617714285714	154.063142857143	100.9965
211	140.992932162842	140.988775500962	141.003214023517	1070.23	1069.16	1087.62	137	111	1533.7088888889	2236.86	1292.33999999998	1808.19100000001	1558.55999999997	1693.19999999997	1569.77999999997	1432.07999999997	1335.17999999998	1362.71999999998	1700.34000000001	1216.85999999998	1962.8335714286	2227.68	1392.29999999998	1259.69999999998	1574.87999999997	1483.08000000001	1382.10000000003	1416.28111111108	2146.07999999996	1194.41999999998	1309.67999999998	1173.39428571427	1263.80166666664	1220.93999999998	1229.09999999998	1405.55999999997	1356.59999999998	1121.99999999998	1253.57999999998	1607.51999999997	1447.37999999997	1285.19999999998	1258.65999999998	1263.77999999998	1309.67999999998	1119.95999999998	1288.26000000003	1307.81999999997	1290.86000000001
212	140.995051305489	140.993363594317	140.99941448424	1120.215	1112.07	1133.51	32	25	542.640000000002	757.582000000003	793.560000000003	783.360000000003	505.395000000002	767.792000000003	567.120000000003	516.626000000002	2440.34893617021	684.420000000003	1181.16000000001	591.072727272729	796.620000000004	518.159999999991	840.675000000005	643.620000000006	496.740000000002	728.994000000003	601.369000000002	527.340000000002	809.880000000004	535.500000000002	550.800000000002	773.421000000004	649.740000000006	2415.392	149.939999999997	516.119999999991	630.360000000001	550.800000000002	603.839999999989	528.360000000002	536.025000000002	778.260000000003	617.705000000002	590.580000000003	577.320000000003	487.017000000002	641.579999999989	590.580000000003	557.466000000002
213	140.994329216775	140.990756165748	141.003848788975	1102.87	1093.7	1111.06	32	26	364.140000000004	426.360000000006	577.320000000006	518.160000000005	337.620000000003	464.100000000006	301.920000000004	285.600000000004	368.220000000005	1568.27	669.120000000007	389.640000000004	552.83999999999	475.98571428572	579.360000000006	574.260000000006	304.385714285718	416.742857142862	408.571428571421	282.540000000004	459.000000000006	340.680000000005	387.600000000005	452.245714285721	476.340000000007	459.000000000005	425.340000000004	351.310000000003	456.960000000005	268.260000000004	532.164285714293	297.840000000004	272.340000000004	545.700000000006	441.660000000004	330.480000000005	491.640000000003	247.860000000003	2762.9337142857	452.880000000005	325.380000000005
214	140.995719699245	140.993809594048	141.004021432665	1144.73	1137.53	1154.98	20	16	345.779999999994	479.161666666657	501.839999999991	557.158571428562	315.179999999994	468.179999999992	422.707142857136	325.379999999994	693.145833333333	406.979999999993	747.659999999987	374.339999999993	501.019999999992	819.863000000003	488.579999999991	528.201666666656	314.159999999994	478.379999999991	445.740000000006	402.899999999993	487.781666666659	351.453333333327	446.759999999992	603.840000000006	497.759999999991	430.855714285707	403.919999999993	404.940000000006	353.939999999994	385.559999999993	456.959999999992	330.479999999994	333.539999999994	513.059999999991	401.879999999993	433.499999999992	345.779999999994	415.139999999993	1887.06764705884	403.919999999993	344.759999999994
215	140.996004985674	140.994171649668	141.004838743795	1165.13	1156.97	1169.22	13	12	454.920000000006	692.750000000008	604.860000000008	585.480000000008	438.600000000006	565.871428571436	435.052500000004	478.380000000005	392.700000000008	519.180000000007	890.460000000012	420.240000000006	605.707142857151	640.323750000006	570.978571428579	1197.48	422.871428571434	570.180000000008	511.020000000005	423.300000000004	667.080000000007	511.020000000005	463.080000000005	597.720000000008	617.254285714295	464.750000000006	479.400000000007	389.164285714291	443.700000000006	505.920000000005	496.739999999991	386.580000000005	473.860000000004	639.540000000006	476.340000000005	492.660000000005	446.760000000006	426.360000000006	1107.90555555556	460.020000000006	485.943750000005
216	141.016509121236	141.016509121236	141.016509121236	70.397	70.397	70.397	1	1	276.497428571428	428.16	457.088	316.244285714285	211.199142857143	370.052571428571	166.450166666667	134.684	250.779428571428	269.355428571428	751.985666666667	224.462857142857	447.853166666666	320.369714285714	440.763428571428	352.977666666666	287.720571428571	450.966285714286	288.740857142857	289.761142857143	433.924999999999	240.787428571428	220.350857142857	245.900333333333	444.844571428571	216.300571428571	318.084	223.411285714286	270.375714285714	246.909142857143	394.850571428571	236.673142857143	155.083428571428	440.454857142857	291.760857142857	234.665714285714	164.243	242.828	1213.205	175.489142857143	256.091714285714
217	141.017897848205	141.017897848205	141.017897848205	60.2	60.2	60.2	1	1	197.80725	252.00175	298.969875	370.381	80.59975	411.149555555555	111.220875	102.025	205.81275	145.89575	889.633777777777	157.1185	404.019	256.103666666667	324.430666666667	410.19075	147.93625	330.318	228.536	115.302375	210.1715	123.374625	142.846666666667	215.266888888889	237.5435	147.93625	128.562	113.24775	161.1995	120.478	222.44175	113.24775	129.57175	285.67	174.46275	141.81475	134.673	190.78675	1433.56833333333	87.892	155.192
218	141.957921695596	141.95411636945	141.967287658723	1077.36	1072.25	1084.6	175	144	8976.93863636365	12890.1321739131	15209.6407407407	13356.23375	8080.31900000003	8586.86636363638	9006.35739130436	4393.14000000003	8035.05909090911	8584.32000000001	7771.78181818183	7581.66000000003	13504.1941666667	12434.8199999999	14622.72	13621.7839130435	8257.0768	13892.4	8348.69999999999	8353.79999999994	12462.3459999999	3677.10000000005	8874.72130434784	15553.74375	8830.14000000001	8192.20909090911	9560.32812499996	9073.92000000002	8695.48357142855	5234.64	14478.6920833333	8126.34000000005	3812.76000000005	14251.3888	7991.69999999994	7972.65695652175	8889.46666666665	8268.12000000001	7827.00695652174	8607.66666666667	8785.12888888888
219	141.958626322257	141.955707034194	141.968200398974	1102.87	1091.71	1111.14	148	107	2793.78	3402.72	2473.50000000003	1989.74285714288	1569.78000000001	2333.76000000002	930.239999999983	1403.52000000001	1971.55100000001	1520.64125000001	1422.90000000001	1374.96000000001	2799.90000000002	1626.49333333336	1973.69999999996	2845.27363636358	1445.06875000001	5171.32058823527	1470.81714285712	1632.00000000001	1895.15999999997	1413.72000000001	1547.34000000002	2080.79999999996	1870.68000000004	1216.86000000002	1767.66000000001	1324.08000000002	1156.67999999998	1651.38000000002	6461.65523809526	1451.46000000002	1225.01999999998	1986.96000000004	1636.08000000001	1446.36000000001	1328.64625000001	1491.24000000002	1492.26000000001	1800.30000000001	1380.05999999998
220	141.959068929738	141.955623743315	141.968867793228	1121.23	1112	1131.49	165	115	962.880000000019	1342.32000000001	3614.88000000003	1432.07999999997	855.779999999985	1468.80000000002	706.201999999986	1134.66666666664	1595.28	1144.43999999998	4663.94366666665	941.324999999984	1859.46000000002	1516.55625000001	1633.01999999997	1417.80000000003	5220.76138888889	1945.14000000001	826.200000000016	1221.96000000001	1789.07999999997	989.399999999982	1438.20000000001	2317.97222222224	1926.83666666663	2050.20000000002	1277.03999999998	1166.88000000001	1060.79999999998	951.660000000013	1230.11999999998	940.439999999983	658.920000000013	1588.3214285714	1050.86624999998	1256.64	1028.05888888887	674.219999999988	1476.36600000001	1657.64	1085.27999999998
221	141.959983150975	141.956251700426	141.969610021749	1142.71	1132.41	1155	180	123	655.860000000013	1499.4	1908.42	1276.80700000001	972.060000000002	1302.54000000001	656.880000000009	674.220000000007	661.980000000007	623.219999999989	769.079999999986	687.479999999988	949.619999999983	1007.12857142858	1033.25999999998	800.700000000016	640.559999999989	1696.25999999997	1055.7	957.780000000001	2042.03999999999	570.180000000008	994.500000000002	1708.5	1259.70000000001	629.477142857153	1535.09999999999	1203.5625	888.366666666672	944.425000000003	1742.15999999997	1138.32	734.278750000007	1830.9	749.700000000008	1236.02733333333	596.514285714274	1018.97999999998	834.359999999985	603.840000000012	674.025000000006
222	141.960096089628	141.956843151766	141.969780575913	1159.97	1155.91	1164.12	60	60	635.459999999989	895.559999999984	920.039999999984	970.019999999983	606.900000000006	1186.25999999998	607.919999999989	617.099999999989	588.53999999999	593.639999999989	555.786666666656	478.379999999991	1290.30000000001	1702.38	1115.87999999998	874.140000000012	1171.67750000001	1037.33999999998	638.520000000006	649.739999999988	757.859999999986	538.55999999999	936.360000000002	1094.45999999998	958.799999999983	593.827142857152	610.814285714274	588.540000000008	570.17999999999	599.759999999989	1009.79999999998	590.579999999989	595.679999999989	1005.72000000001	400.859999999993	619.139999999989	528.359999999991	630.360000000006	608.939999999989	637.499999999989	562.349999999991
223	141.958821310244	141.955615918751	141.968548349926	1169.15	1164.49	1169.29	50	50	377.399999999993	0	750.719999999987	545.69999999999	304.704999999994	833.536000000019	0	0	0	356.999999999994	742.448750000007	331.499999999994	647.242499999987	0	808.138333333348	763.979999999986	329.245000000012	772.139999999986	332.520000000013	0	0	0	0	1047.54000000001	640.00749999999	366.054999999993	376.474999999994	506.939999999991	384.539999999993	0	597.719999999989	344.759999999994	0	647.699999999988	569.160000000008	0	325.380000000012	344.759999999994	0	363.119999999994	0
224	142.010466956197	142.010466956197	142.010466956197	131.607	131.607	131.607	1	1	210.2024	330.5448	358.1604	330.9336	175.4744	437.74	199.9592	179.5552	147.929	249.940833333333	312.8944	166.2926	420.4048	362.242	370.3326	367.272	183.636	393.7972	258.656666666666	226.4844	371.4256	202.0392	210.2024	487.241333333332	444.8944	220.3632	207.1006	237.7532	241.8348	205.8784	399.5264	227.237	204.618	405.0194	178.535	177.5496	159.983	183.672	211.2228	175.5088	183.888
225	142.96292019681	142.960460380039	142.964273113094	1076.37	1072.28	1082.48	24	22	1274.63736842106	1649.17052631578	1909.44000000001	1782.96000000001	1156.25631578948	1932.82700000001	1114.4147368421	1198.06700000001	1060.32684210526	1226.04000000001	1096.0452631579	1112.24578947369	1777.75684210527	1690.13999999999	1727.88000000001	1875.72736842106	1237.86650000001	1554.47999999999	1158.71999999999	1085.27999999999	1896.08900000001	1167.89999999999	1303.56000000001	1680.95999999999	1951.26000000001	1167.90000000001	1159.31789473685	1198.50000000001	1192.9645	1106.69999999999	886.380000000012	1241.34000000001	1098.08631578947	2102.34444444445	1089.35999999999	1026.6494736842	1100.099	1226.04000000001	1031.75210526315	1174.62578947369	1155.66000000001
226	142.963086438958	142.960450072389	142.964993665845	1100.36	1088.57	1111.06	8	6	229.500000000002	328.439999999994	387.001111111113	326.400000000002	249.900000000002	316.544444444439	212.159999999996	213.412222222218	253.979999999995	282.847777777779	292.740000000002	233.834444444446	348.840000000002	344.114444444438	377.400000000003	323.340000000002	221.339999999996	344.114444444446	245.552222222218	218.517777777774	321.299999999994	256.298888888884	251.939999999996	331.861111111105	333.903333333335	262.140000000002	244.311111111112	228.72888888889	250.172222222224	207.059999999996	429.420000000003	202.180000000001	213.179999999996	361.080000000003	215.219999999996	247.859999999996	214.433333333335	207.060000000001	295.799999999995	288.660000000002	237.659999999996
227	142.992758350988	142.991255731294	142.995663946878	1069.21	1069.16	1069.23	9	9	738.479999999987	1163.81999999998	633.419999999989	686.783999999987	640.559999999989	825.179999999985	741.539999999987	596.699999999989	655.859999999988	642.599999999989	899.639999999984	535.49999999999	736.861999999986	1231.13999999998	744.599999999987	625.259999999989	811.919999999986	581.39999999999	621.180000000009	651.779999999988	1125.87666666664	606.899999999989	742.559999999987	771.896666666654	635.459999999989	585.47999999999	577.205999999991	681.359999999988	688.499999999988	623.219999999989	719.099999999987	772.139999999986	613.019999999989	596.847999999988	649.48399999999	618.119999999989	633.419999999989	573.23999999999	760.367999999985	586.627999999989	658.974999999987
228	142.990839639053	142.989107459641	142.99561356525	157.114	154.047	157.131	4	4	123.350857142857	197.935428571428	157.124	181.458285714286	129.576285714286	189.773142857143	120.292571428572	130.688	123.454571428571	129.576285714286	230.584571428572	102.014285714286	198.927857142858	177.529714285714	196.887571428572	189.773142857144	111.307166666667	173.594285714286	159.164571428571	134.583428571429	188.594285714286	147.941428571429	149.982000000001	174.468857142857	184.645857142857	154.063142857143	125.583	104.069142857143	143.860285714286	142.84	182.784571428571	127.535714285714	102.028571428571	194.748375	151.002285714286	137.738571428572	153.042857142857	127.535714285714	219.361428571429	115.276142857143	121.414
229	143.041481224779	143.034260999091	143.04345460922	148.9665	145.886	157.126	4	3	137.738571428571	219.177142857143	228.544	166.166857142857	146.898	186.712285714286	147.941428571429	122.434285714286	139.779142857143	136.718285714286	202.016571428571	127.535714285714	205.077428571428	246.909142857143	200.996285714286	237.718249999999	128.556	192.834000000001	139.779142857143	122.434285714286	186.712285714286	159.164571428571	172.2955	182.631142857143	190.793428571428	152.022571428571	156.103714285714	117.234285714286	141.819714285714	140.681142857143	221.402	143.860285714286	124.474857142857	171.408000000001	151.002285714286	163.24	134.677714285715	107.13	210.326	139.779142857143	144.758857142857
230	143.959387817868	143.95430389526	143.969898598197	1071.25	1069.16	1084.53	177	144	1729.22399999997	2464.31999999996	3389.45999999994	3129.35999999994	1358.64000000003	3200.75999999994	2599.97999999995	1271.45624999998	3209.93999999994	3425.15999999994	2220.53999999996	3133.43999999994	3577.8766666666	2289.90000000003	3428.21999999994	3361.91999999994	1669.73999999997	3450.65999999994	3190.56000000006	1831.42399999996	2552.03999999995	3176.27999999994	1956.49166666663	3049.60285714281	3031.25199999994	3163.01999999994	3215.03999999994	1729.92000000005	3140.57999999994	1534.07999999997	3177.29999999994	1697.27999999997	1535.20714285711	3083.38999999994	3189.14714285709	3100.79999999994	3199.73999999994	1326.00000000003	2248.07999999996	3213.2666666666	3153.88499999994
231	143.959982609538	143.956089295555	143.969164831631	1131.04	1116.18	1147.8	158	118	11433.9768421052	4828.57687499998	8958.34374999996	9214.44218749996	1781.94000000002	8861.76000000003	1601.40000000002	1414.74000000003	10498.9122	2162.40000000002	27811.9946575343	13028.46	16166.6259322034	17076.7770967742	15698.82	3636.20833333333	11145.2926315789	8796.76687500002	1966.56000000002	9823.5058	9392.42878787881	11024.0814814815	2476.56000000001	4728.71999999998	8811.41875000002	10975.2288461538	7945.03319148937	2323.79600000001	13118.2215873016	8131.44358974363	2414.34000000002	1578.95999999997	2190.96000000001	5221.01263157897	2714.22	13376.3212698413	6939.06000000002	4375.80000000002	27230.9957746479	2757.27083333333	10128.4904
232	143.959939000461	143.956285093261	143.969005780157	1161.42	1148.81	1169.21	101	75	1974.72000000002	2620.22500000003	2655.25000000002	2634.66000000003	1969.99125000002	2591.93250000002	2525.72909090909	2083.62777777779	2403.12000000002	1706.46000000003	4516.56000000002	2031.84000000002	2619.36000000003	2920.3777777778	2642.63750000003	2626.50000000003	1923.01375000002	2713.20000000003	1733.99999999997	2142.00000000002	2824.37999999995	1782.96000000002	2298.06000000002	2889.66000000002	2543.88000000003	2078.25000000002	1969.99125000002	1915.86500000002	1954.32000000002	2039.99999999996	2512.27500000002	1465.73999999997	1877.82000000002	2649.96000000003	2280.72000000002	2255.22000000002	1769.70000000002	3429.23999999999	4137.54222222225	1602.41999999997	1356.19400000003
233	143.960294880998	143.956100693778	143.968613644124	1106.99	1093.75	1115.14	64	53	1611.3133333333	2565.29999999995	2020.77888888885	1224.00000000002	1674.84000000001	2102.22000000001	1573.86000000001	1545.29999999997	1937.85800000001	1833.95999999997	2134.86000000003	1618.73999999997	2154.5444444444	2201.16000000002	2227.04333333329	1882.92	1539.83555555556	2115.47999999996	1742.16000000001	1806.42000000001	2171.58000000002	1728.90000000001	1532.04000000001	2117.78444444446	2160.04444444441	1707.47999999997	1649.33999999997	2902.92000000002	1707.47999999997	1296.42000000001	2153.52333333335	1548.35999999997	2012.21181818182	2120.57999999996	949.620000000025	1747.26000000001	1711.55999999997	1211.41428571426	3229.32000000002	1686.05999999997	1746.24000000001
234	143.958620395594	143.956321555003	143.968701567244	96.9215	93.858	98.965	30	30	1702.7138	2321.1825	1700.965125	2162.478	1213.17633333333	1867.20577777778	1352.078	695.791555555556	1744.58	1558.049	3539.15088888889	1628.3988	2343.9864	1830.478	17540.4497472527	2478.54654545455	1433.41222222222	2520.6984	1793.746	1599.9093	2451.861	1517.264	1968.10609090909	17057.5932413793	2562.9936	1838.4004	1982.016	1214.85777777778	1635.41622222222	1515.03	2259.58133333333	1574.20288888889	683.199	1414.85444444444	1347.71355555556	1198.76111111111	626.894	664.237000000001	3428.208	602.324444444445	1477.5453
235	143.959129433554	143.95736434387	143.967998134793	107.139	104.048	116.309	27	26	2446.58016666667	3371.41928571429	3347.49493333333	2451.61453846154	2065.96730769231	2449.75876923077	1757.19492307692	1621.55538461538	2275.24816666667	2273.07415384615	4870.94892307692	2192.51725	2604.62733333333	3309.15115384616	3529.99846153846	3529.554	2281.408	3768.33153846154	2826.03923076923	2132.49666666667	7343.87946666667	1841.59227272727	2029.203	3423.89446153846	3454.5665	2116.17133333333	2488.42461538462	1691.54261538461	2728.31053846154	2474.24615384615	3649.00953846154	2513.92076923077	1729.32375	2829.05323076923	2291.4815	2283.28869230769	1206.08325	2012.91530769231	4347.28525	1587.90046153846	2204.94033333333
236	143.959442269275	143.956756917318	143.968924239389	83.638	75.487	88.767	25	21	2774.2296875	2127.16333333333	2392.53954545455	3231.18453333333	2225.05333333333	8370.20696296296	2138.47893333333	1685.48053333333	1839.29075	1534.1428	3298.73766666666	1368.15525	3686.22346666667	2381.2635	3526.272	3539.30506666667	2282.0616	3575.1618	2126.04866666667	2648.569	3838.2432	2369.0205	2436.3968	3633.1696	3998.6046875	2477.31875	2980.19893333333	2236.5676	2307.8432	2658.98866666667	3591.18526666667	2810.916	1501.808	5515.5616	2214.75625	1723.2304	1336.54933333333	1312.9116	3874.7425625	1366.22633333333	2322.089
237	143.960512401879	143.958201856498	143.967896665975	199.4645	192.807	200.997	14	13	1006.98675	1325.30475	1412.043	1207.976	955.974250000001	1166.14575	910.174500000001	747.005999999999	750.434999999998	789.7122	1495.6865	860.176125000001	1282.531	1223.27975	1271.2315	1280.41375	891.515625000001	1272.407625	892.171875000001	844.767000000001	1520.323	809.058250000001	931.937250000001	1315.10225	1390.602	980.160000000001	955.974250000001	938.676	791.811000000001	979.440000000001	1311.02125	991.804499999998	639.696750000001	2112.97226666667	761.106500000001	702.018000000001	433.60625	780.586874999998	1051.87775	513.18575	857.535
238	143.960311074034	143.958574289985	143.968223286987	211.166	207.124	215.27	9	9	1132.08736363636	1765.0325	1612.03090909091	1451.84809090909	1067.20527272727	2991.66	1034.08881818182	1004.96863636364	1247.79354545455	1125.96245454545	2102.78209090909	1228.40836363636	1622.08009090909	1494.69954545454	1596.72681818182	1609.99036363636	1130.46218181818	1714.02	1284.52336363636	747.934874999998	1606.62472727272	1360.75063636364	1398.79390909091	1517.14554545454	1630.39581818182	1394.71281818182	1427.36154545454	1028.98472727273	1363.08436363636	1211.562	1742.62581818182	1181.47581818182	1039.65790909091	1761.93853846154	1327.37481818182	1305.62645454545	1085.05725	973.340181818181	2040.54545454545	1234.53	1371.53318181818
239	143.961882939713	143.961168938714	143.962792279851	262.2055	261.193	271.379	4	3	1501.77969230769	2052.7043076923	1919.19876923077	1941.64553846154	1291.70953846154	1877.22461538461	1302.93292307692	1162.04284615385	912.762307692307	837.60946153846	980.003142857147	835.631999999999	1956.95015384615	1873.14369230769	2004.75346153846	2095.80642857143	1445.776	1840.63507692307	1584.53784615385	1409.68230769231	2003.73323076923	1474.23346153846	1506.99446153846	2008.98584615385	1961.03138461539	1533.40684615385	1596.66115384616	1289.66892307692	1597.80184615384	1364.04853846154	1969.06384615385	1470.50723076923	1144.26738461538	1878.24484615385	1530.34615384615	1532.50215384615	1455.97907692308	1341.70461538461	2187.34361538462	1538.4255	1625.22761538461
240	143.962857239228	143.960945822976	143.965673121402	356.068	355.047	359.134	3	3	725.028333333335	1013.0255	1001.96733333333	1001.80366666667	700.854499999998	981.400333333339	696.204666666671	681.582666666668	687.592333333331	678.054666666668	1077.47199999999	831.532857142857	1040.73866666666	1109.29371428571	937.686333333336	1040.74	708.436666666665	915.238999999994	781.447666666671	689.975833333328	962.960166666668	739.741666666662	765.249999999995	955.032000000002	1000.947	801.850999999998	751.985666666661	700.969000000002	830.551333333335	722.277999999998	949.930333333327	692.693166666671	693.826666666668	1013.191	713.213000000002	738.600666666664	764.978666666665	689.745333333335	1082.39683333333	820.213999999998	742.802666666668
241	144.070273953988	144.068568485281	144.071979422694	265.782	265.269	266.295	2	2	11.2233	11.2222	8.16800000000002	11.2224444444445	12.244	15.3133333333333	17.3451	40.8119999999999	576.1305	729.443	344.252999999998	798.873545454547	14.2753333333333	10.203	10.2033333333333	12.2364	12.2364	11.2236666666667	16.3248	18.3744	8.16177777777779	11.2222	11.2233	11.2166999999999	13.2639	6.12600000000001	7.14210000000002	6.12199999999999	8.16239999999998	8.16639999999998	6.1254	5.10400000000001	15.3045	10.203	6.1254	15.3045	16.3253333333333	9.18299999999999	12.244	14.2758	16.3344
242	144.977941180433	144.977497720609	144.983537996732	1069.25	1069.2	1069.26	3	3	551.571428571418	904.739999999984	597.719999999989	603.664285714274	503.879999999991	681.359999999988	472.260000000007	435.539999999992	528.360000000007	588.53999999999	1806.05555555555	544.67999999999	661.885714285702	819.060000000011	633.419999999989	563.03999999999	463.079999999992	610.979999999989	474.300000000007	473.279999999992	872.299999999983	438.599999999992	446.613999999991	615.217142857133	609.792857142846	481.439999999991	521.219999999991	447.385714285706	492.659999999991	461.039999999992	593.639999999989	443.699999999992	358.019999999994	521.94999999999	539.842857142848	487.559999999991	468.179999999992	423.299999999992	922.350000000012	431.143333333325	497.435714285705
243	145.053416373962	145.048531102338	145.058302031472	112.741	110.176	113.271	6	6	10.2016666666667	12.244	12.2434285714286	19.3854285714286	21.427	32.6506666666667	27.522	53.0573333333333	29.5751666666667	14.2846666666667	11.2215714285714	25.5041666666666	12.2417142857143	22.4253333333333	20.4066666666667	19.3854285714286	28.5646666666666	11.2218333333334	13.2643333333333	18.363	17.3448571428571	17.3456666666667	8.16933333333333	14.272	15.3025	22.4473333333333	18.348	56.1628571428571	13.2643333333333	15.3042857142857	15.29	17.3456666666667	52.037	14.272	12.242	28.568	50.9714285714285	31.6022857142857	17.3456666666667	29.5882857142857	40.8066666666666
244	145.052467125689	145.048205069287	145.057533358935	58.143	56.095	58.16	3	3	335.4813	313.2321	61.2533333333334	24.4848	206.1006	69.4144	235.6893	194.8773	178.4475	29.5858	460.1553	198.8415	107.0685	42.8526	60.1977	24.4872	67.3398	34.7106	33.6864	53.0868	7.14155555555556	139.7811	37.7474	60.1977	137.5785	69.3804	54.0759	150.992888888889	25.5075	127.694444444444	66.3144444444444	172.4307	80.5958	64.2789	114.2736	109.1721	63.2537777777778	193.842222222222	317.3133	59.1716	30.624
245	145.931146275161	145.928348602677	145.940708352507	1077.35	1072.27	1085.57	22	17	426.174000000011	1706.72615384615	1395.36	1887	1506.54	1842.38928571428	1472.88	1210.74	1562.79769230769	1210.74	1444.38846153846	1402.5	1658.75	1762.56	1828.86	1722.78	912.900000000009	1773.78	1305.6	1465.82461538461	2002.64142857142	1434.12	1502.46	1594.26	2119.56	1222.98	1588.31692307692	1660.56	1175.92615384615	1361.7	1814.58	1585.08	1271.87846153846	1717.95461538461	1390.28769230769	1392.18933333333	1581.08642857142	1419.84	1350.47769230769	1241.25538461538	1327.11
246	145.935868211972	145.929124785633	145.940470523971	1090.6	1088.59	1091.64	5	5	337.620000000009	588.540000000011	468.180000000013	509.999999999991	379.44000000001	502.86000000001	497.76000000001	495.72000000001	521.22000000001	420.240000000011	410.039999999993	445.740000000012	437.580000000012	482.384000000012	522.240000000014	432.479999999992	396.406666666674	486.540000000013	377.118000000009	431.460000000008	548.63500000001	503.88000000001	473.280000000009	451.860000000009	473.280000000013	428.217999999992	471.240000000013	452.879999999992	354.96000000001	470.220000000009	411.060000000011	381.48000000001	424.320000000008	468.179999999992	502.86000000001	561.000000000008	406.980000000011	398.819999999993	414.93200000001	389.64000000001	512.876666666676
247	145.931525980558	145.929546889998	145.933560230693	1099.86	1099.84	1108.98	4	4	383.520000000007	440.639999999992	493.68000000001	409.020000000008	301.920000000006	277.440000000007	232.559999999996	331.500000000009	411.059999999993	360.766000000009	342.720000000007	444.720000000009	532.44000000001	428.217999999992	483.480000000009	514.08000000001	295.800000000008	326.018000000008	384.539999999993	346.799999999994	311.100000000008	412.079999999993	285.599999999995	346.800000000009	283.560000000008	401.880000000008	461.793333333342	472.010000000008	408.000000000008	302.939999999995	301.920000000008	289.680000000008	193.799999999997	464.100000000009	359.039999999994	269.279999999995	389.38200000001	386.580000000007	466.139999999992	460.020000000009	337.619999999994
248	145.954634246324	145.940916183147	145.964686601188	1070.22	1069.16	1084.47	120	114	1370.87999999998	2081.81999999996	1579.97999999997	1463.50399999997	1462.67999999997	1500.41999999997	1545.29999999997	1486.13999999997	1610.57999999997	1821.71999999997	1719.71999999997	1551.41999999997	1600.45199999997	876.179999999984	1558.55999999997	1598.33999999997	1806.41999999997	1548.35999999997	1767.66000000002	1415.75999999997	2076.71999999996	1422.89999999997	1681.97999999997	1585.02599999997	1223.33399999998	1600.37999999997	1537.13999999997	1458.59999999997	1584.05999999997	1396.37999999998	1604.45999999997	1664.64000000001	1360.67999999998	1505.58571428569	1644.60833333331	1586.09999999997	1415.75999999997	1357.61999999998	1689.44285714288	1568.76999999997	1638.7533333333
249	145.955616923301	145.948737173369	145.963311254451	1147.26	1134.51	1168.19	42	21	849.680000000008	1152.04444444442	1063.86000000001	990.225000000011	798.660000000008	991.440000000007	874.087499999985	936.358888888873	1043.57555555554	952.679999999983	1808.46000000002	803.760000000008	1090.06250000001	1328.03999999998	1227.06000000001	1127.46000000001	962.880000000007	1197.48000000001	764.999999999986	972.059999999983	1264.13555555553	451.723999999991	747.659999999987	1220.94000000001	1014.89999999998	854.760000000009	893.520000000009	883.320000000009	748.576250000007	682.379999999988	1317.23333333334	806.819999999986	947.579999999983	1125.06000000001	985.319999999982	980.219999999983	1139.25	797.640000000008	2068.55999999996	768.060000000008	941.459999999983
250	145.954877685744	145.951318371437	145.962914159151	1129.94	1125.36	1132.48	12	12	705.839999999987	953.847500000008	1099.56000000001	1017.95999999998	711.959999999987	961.860000000013	763.895000000007	684.42000000001	873.168750000008	1007.76000000001	1750.21249999997	667.079999999988	991.44000000001	1083.24000000001	941.460000000013	980.219999999983	798.660000000008	967.979999999983	865.980000000009	758.880000000008	1212.78000000001	914.940000000006	558.275000000006	873.120000000012	960.840000000013	797.596249999985	804.780000000008	749.699999999987	698.657142857152	522.239999999991	1054.68000000001	820.080000000011	806.820000000008	1139.33999999998	785.400000000008	899.640000000009	1309.78214285714	862.919999999985	1802.34000000002	617.964285714274	829.260000000008
251	145.953898812608	145.952211376167	145.962651337933	1117.68	1106.95	1123.31	16	12	776.219999999986	1107.03500000001	938.399999999983	1181.15999999998	779.279999999986	938.528750000008	691.560000000007	719.981250000006	881.280000000009	899.640000000009	1815.59999999997	855.779999999985	953.847499999982	903.806250000008	1110.09874999998	1001.63999999998	721.140000000007	977.336249999982	828.240000000008	760.920000000008	1008.78000000001	702.779999999987	793.560000000008	1004.48750000001	909.933750000008	693.599999999988	843.539999999985	699.556249999987	774.179999999986	557.940000000011	1013.88000000001	816.000000000008	775.128750000007	1079.15999999998	612.750000000005	748.680000000008	796.620000000006	699.556249999987	1700.38125000002	702.779999999987	769.001250000007
252	146.062523442438	146.056646233158	146.072492765504	143.8395	138.761	144.894	56	56	357.350000000001	651.962571428571	497.882	453.323999999999	315.268285714286	378.526	276.923285714285	612.819666666666	1452.79644444444	1543.584	1450.60729411765	1369.1755	429.540285714286	741.124571428571	408.114285714286	287.720571428571	312.207428571428	327.511714285714	236.706285714286	347.868714285715	278.772	87.7445714285714	85.704	169.367428571428	365.262285714287	139.779142857143	64.224	612.15	249.97	284.420571428571	321.345	106.109714285714	1527.39825	968.217250000001	258.132285714286	460.148857142857	1293.607	1219.23657142857	1118.194	1312.14866666667	1414.23975
253	146.063917947472	146.060953449401	146.07280079011	91.84	80.594	108.147	49	42	213.2218	372.373	419.585333333333	230.720888888889	428.54	446.128444444445	381.687777777778	591.728888888889	374.4134	370.340666666667	37.7523333333334	525.471666666666	551.34	763.1844	629.134333333333	515.268333333333	296.884666666667	610.092888888889	399.167555555556	262.197111111111	182.6337	43.8471	49.9908888888889	67.3420000000001	271.3998	115.3617	69.4204444444445	415.501777777778	415.230444444445	345.855333333333	401.748666666667	306.066666666667	1178.331	954.975	425.710666666667	697.907999999999	1354.53525	1262.01488888889	893.281090909091	887.593333333333	454.7862
254	146.060406763928	146.057883517377	146.070724140514	156.106	154.019	157.131	22	22	25.4874999999999	32.6491428571428	14.284	23.4468571428571	35.71	34.6885	28.548	65.296	588.704857142859	610.109499999998	460.148857142857	453.046499999999	24.4868571428571	62.2352499999998	23.4665714285714	25.5071428571428	63.3108571428571	64.3229999999999	57.134	81.6199999999998	25.4857142857143	78.562	69.3308571428571	56.11375	93.8629999999997	53.0529999999999	67.3388571428571	47.9534285714285	116.312571428571	26.5265	104.142	18.3651428571428	180.590571428571	223.297875	128.457	168.347142857143	273.427	127.535714285714	116.312571428571	281.598857142857	99.9967499999998
255	146.062945207868	146.061270424352	146.072386895226	60.177	57.128	60.205	15	15	30.58	78.5656666666667	142.846666666667	124.480666666667	107.135	182.639666666667	45.915	206.107333333333	77.4114285714285	97.9519999999999	42.847	43.8671666666667	170.395666666667	174.477	175.468666666667	156.111	83.6536666666667	128.436	101.112	143.867	64.281	30.61	26.5286666666667	37.7461666666666	65.2373333333333	18.366	21.427	214.27	85.708	99.0531666666666	89.7893333333333	85.6939999999999	328.547333333333	273.404666666666	98.9723333333333	182.639666666667	221.412333333333	122.44	31.6303333333333	200.181333333333	68.4293333333333
256	146.062650772065	146.061000315348	146.066975394211	72.443	72.437	72.448	5	5	57.1352727272727	207.944	178.54375	101.00475	214.257272727273	150.861333333333	394.0095	150.997	91.8245454545454	112.34	87.7486666666667	197.932909090909	244.86	455.068666666667	319.364333333333	255.0625	72.4393636363636	224.46	97.9461818181818	87.7434545454545	56.145	54.0744545454545	42.8505	40.8133333333333	77.5407272727273	34.6892727272727	27.5355	159.081	62.23525	98.9664545454545	175.483	72.43775	305.061545454545	269.352	73.4596363636364	171.402	258.12325	735.239750000001	87.7056666666667	193.851818181818	101.007
257	146.165560190087	146.161451268552	146.173898542132	43.876	42.833	46.942	87	87	912.178	1424.3388	1428.42	1970.1993	1335.47088888889	2322.9954	1916.9558	2383.8015	64.232	86.72125	17.3437777777778	152.013111111111	2077.27527272727	2100.7977	2000.8083	1941.579	894.832333333333	913.079	484.61875	873.3768	1092.6342	736.6566	438.982222222222	748.259727272728	1145.76627272727	796.880333333333	575.405333333333	1763.96422222222	1268.2329	991.6344	1190.3694	731.977333333333	2114.8746	1791.6468	1208.0352	1177.46466666667	981.60075	1234.03911111111	719.726666666666	1072.414125	1490.61845454545
258	147.045821710731	147.041679059522	147.053843279791	292.8395	280.556	296.926	18	17	75.4923333333338	154.070333333332	182.639666666667	227.497166666668	23.4665714285714	234.665714285714	86.7141666666664	19.3673333333333	1195.73300000001	1506.258	1021.306	1593.63050000001	138.765333333334	191.822666666667	159.172	172.436333333334	18.366	141.803166666666	134.684	33.6654999999999	90.8054285714285	70.4030000000002	71.3533333333332	90.7206666666665	97.9520000000002	85.6920000000002	54.1306666666665	173.448571428571	81.6133333333331	21.427	128.562	23.4676666666667	14.2706666666666	190.771166666666	94.8754999999997	125.501	217.320857142857	29.609	101.013	170.395666666667	63.2503333333331
259	147.04295682359	147.042939590915	147.052904299472	218.337	217.334	223.455	3	2	19.3831666666667	56.1091666666668	40.808	25.5041666666666	39.7929999999999	45.9074999999999	39.7929999999999	68.3623333333332	60.1996666666665	95.9113333333331	67.3419999999998	43.8313333333332	33.6709999999999	34.6913333333334	47.9556666666666	43.8743333333332	28.5693333333333	54.0688333333332	27.5489999999999	26.5286666666667	45.918	35.7058333333332	20.4033333333333	30.5499999999999	44.8506666666666	35.7116666666666	26.5286666666666	28.5656	31.6251666666666	27.5489999999999	51.9859999999999	24.4848	72.4436666666665	43.8743333333332	31.5993333333333	30.6099999999999	53.0608	71.4116666666664	58.1589999999999	56.0633333333332	36.7260000000001
260	147.074973460722	147.069004522585	147.085970500364	52.038	49.98	62.229	141	106	1269.29466666667	1419.05183333333	926.047000000001	900.912285714286	678.521666666667	755.645714285715	607.07	1311.985	3261.8991	3012.55216666667	3924.202	1740.571	1040.73933333333	1319.0755	1266.04	982.202	1803.61257142857	1509.53066666667	2529.27553846154	1585.87183333333	437.723	324.413	308.140666666667	503.024333333333	458.742857142857	248.920666666666	232.636	619.342333333333	775.417142857143	447.271	553.472333333333	510.142857142857	1323.37233333333	1010.96157142857	624.444	876.466333333333	1702.65816666667	1047.88233333333	4562.07885714286	1481.45485714286	779.79
261	148.055384396623	148.054771211292	148.055756495104	53.057	53.035	53.063	3	3	1117.265	1545.5525	1519.496	1519.02816666667	1195.63533333333	1893.243	1113.00183333333	1935.25616666666	1015.23166666667	702.9178	1187.668	930.651333333333	1547.348	1583.29866666667	1570.293	1595.54066666667	777.494	1023.209	735.540166666667	844.504833333334	968.138166666667	529.5876	592.813666666667	846.876666666667	1171.214	818.173666666667	575.374	1425.40566666667	1067.09433333333	933.346333333334	1171.15133333333	930.544	1831.49833333333	1749.87166666667	1078.49233333333	1414.97116666667	1812.112	1708.038	2533.07383333333	2128.368	685.552
262	148.060923814632	148.056396609064	148.071681017067	53.053	50.994	63.249	124	118	933.4525	1510.86683333333	1519.248	1495.56433333333	1195.63533333333	1872.514	1113.00183333333	2437.37725	856.968000000001	912.058800000001	1096.715	734.688000000001	1493.32333333333	1556.77433333333	1534.58133333333	1559.83483333333	693.826666666667	965.002499999999	620.403200000001	670.0384	1322.244	641.684833333334	540.812	813.205666666667	1129.42133333333	767.254857142857	521.3222	1513.03075	902.995000000001	987.790500000001	1138.275625	926.462666666667	1857.7235	1687.63133333333	992.784333333333	1145.9092	1662.123	1556.8252	2399.824	2029.34828571429	643.199333333333
263	149.026372809159	149.026372809159	149.026372809159	750.908	750.908	750.908	1	1	106.109714285715	286.700285714283	209.158571428573	226.503428571427	105.089428571428	246.909142857141	173.44857142857	153.955285714287	327.511714285717	272.406750000001	666.806285714288	351.986250000002	223.630285714286	238.746857142855	299.99025	203.207428571426	118.353142857144	204.028571428574	297.923428571426	136.699142857144	267.314857142855	303.27942857143	302.004571428574	291.801714285712	277.542	325.47114285714	322.410285714283	97.9474285714277	288.740857142859	124.474857142856	228.544000000002	133.65742857143	146.921142857144	303.024857142859	273.436571428573	326.491428571426	305.065428571426	120.393714285715	621.266999999997	339.784875	323.430571428574
264	149.050226576683	149.045749664307	149.054703489059	844.7415	841.695	847.788	2	2	57.1367999999999	117.323	127.5375	106.1008	66.3194999999998	126.4428	51.0111111111112	93.8124	127.625000000001	169.3698	59.1716	107.0685	108.1518	107.193333333333	142.995999999999	108.1412	51.0149999999999	97.9488000000009	76.4775	52.0352999999999	110.376	72.4413000000006	104.1216	90.7533	95.9082000000008	90.8511999999997	74.5183999999998	66.3194999999998	87.6942	70.3938	96.9285000000008	70.3938	59.2115555555555	125.496900000001	105.0806	131.6187	89.7336	67.3397999999998	73.4184	121.4157	130.5216
265	149.953623219903	149.951994614265	149.962663323216	43.87	42.844	44.896	14	14	53.0548571428571	96.92375	38.7695	40.815	47.9534285714286	70.39725	90.80225	66.3185714285715	569.993666666667	681.582666666667	464.21375	207.11075	48.972	102.025	38.7695	36.7302857142857	48.9737142857143	36.7302857142857	34.6897142857143	57.136	24.486	8.16228571428572	25.525	19.3854285714286	23.468625	12.2434285714286	20.405	49.998375	21.42525	24.486	15.315	10.21	79.5711428571428	61.2171428571429	18.3651428571429	38.7695	102.0375	65.408	142.94	82.6402500000001	36.7302857142857
266	150.057869737413	150.056093436674	150.067563703948	87.742	83.655	88.774	27	27	179.578666666666	312.222	416.522666666667	533.576222222222	387.98	416.262	335.653111111111	729.5145	393.591333333333	354.02675	198.965	411.16075	462.17325	579.501999999999	470.373666666666	417.28225	198.973125	211.347	95.9740000000001	202.0095	189.761333333333	78.5143333333333	82.638	164.273666666667	179.559111111111	76.5666666666666	42.882	288.754333333334	105.098625	183.66	160.174888888889	143.961	920.941999999999	380.55325	111.289	145.913625	445.837111111111	510.111111111111	178.4125	361.198	206.0905
267	151.035154826605	151.034306974493	151.044227069357	45.898	43.859	45.921	13	13	228.536	385.6545	399.987	348.9255	304.045142857143	429.52525	318.318	374.477625	263.233714285714	296.903142857143	311.17625	289.751	351.98625	356.329	396.925875	419.065875	294.862571428572	285.67	212.219428571429	244.868571428572	380.566571428572	250.990285714286	262.397	447.14325	344.8445	250.990285714286	265.265	395.857	320.3585	283.6295	385.938	280.814285714286	459.1125	454.066875	233.645428571429	282.60925	394.83675	407.67825	399.211	430.59825	220.374
268	151.949055128995	151.948505457592	151.949604800397	43.873	43.87	43.876	2	2	41.8336666666667	77.5453333333333	92.8382	75.4948	55.098	112.236666666667	62.2403333333333	52.0285	317.323666666667	385.686	243.8278	105.094333333333	83.6564	84.7762	90.7948333333334	92.8503333333333	61.21	60.1996666666667	44.8946666666667	55.098	80.6115999999999	53.0486666666667	36.7704	93.8706666666667	77.5453333333333	48.976	47.9588	75.4948	77.5453333333333	53.0573333333333	76.605	34.7196666666667	97.936	89.7746666666667	53.0486666666667	81.6266666666667	77.5352	85.8816	105.2042	94.8786	40.8133333333333
269	153.999138175667	153.999138175667	153.999138175667	59.18	59.18	59.18	1	1	11.2126666666667	77.5453333333333	77.5453333333333	135.698	46.9353333333333	73.4605714285715	40.8133333333333	22.4473333333333	8.15333333333334	11.2236666666667	28.5646666666666	11.2218333333333	51.0166666666667	49.994	39.7911428571429	64.281	7.14116666666667	12.232	9.192	4.08133333333333	161.212666666667	565.172333333334	602.988857142857	377.461666666666	114.165333333333	148.968666666667	162.225428571429	23.4638333333333	21.427	32.6773333333333	74.4843333333333	62.2301666666666	9.183	16.3226666666667	58.159	24.488	10.2016666666667	10.2016666666667	17.3448571428572	22.4462857142857	17.3626666666667
270	153.998822530111	153.998822530111	153.998822530111	67.342	67.342	67.342	1	1	86.7242857142858	66.3185714285714	148.961714285714	243.83975	64.278	139.6715	80.6702857142857	52.0345714285714	13.2525714285714	12.2434285714286	43.8661428571428	9.18128571428572	67.3388571428572	73.458	66.31625	84.7548571428573	11.2231428571429	21.423	10.1942857142857	11.2231428571429	334.653714285714	493.818285714286	653.98025	507.010999999999	158.144285714286	202.016571428572	151.9055	41.8317142857143	35.71	72.4402857142857	138.758857142857	89.7851428571428	17.3448571428572	37.7188571428571	60.1968571428572	38.7708571428571	15.3042857142857	29.5882857142857	34.663	26.546	13.2637142857143
271	154.967204968099	154.966564021698	154.969149027785	1162.075	1156.99	1167.25	8	8	158.100000000002	221.029999999996	241.057142857146	232.560000000003	139.740000000002	222.671428571431	150.959999999997	139.740000000002	143.819999999997	179.520000000003	322.771428571433	157.080000000002	217.260000000003	225.419999999996	218.992857142861	213.180000000003	170.578571428574	288.660000000001	143.819999999997	149.939999999997	220.320000000003	142.800000000002	166.259999999997	211.140000000003	202.980000000003	155.841428571431	172.621428571431	149.128571428573	161.160000000002	171.359999999997	187.94285714286	146.880000000002	140.957142857145	192.780000000003	145.859999999997	157.079999999997	160.140000000002	166.260000000002	339.114285714279	161.385714285716	154.822857142855
272	154.967419080498	154.965600035244	154.969559542651	1147.77	1141.67	1152.85	7	7	162.378750000001	227.738749999996	222.360000000002	237.368750000003	181.559999999997	250.919999999996	189.487499999997	184.393749999997	185.867499999996	186.659999999997	407.999999999993	157.079999999997	256.724999999996	228.479999999996	238.679999999996	232.845000000002	169.319999999997	256.019999999995	161.159999999997	189.719999999997	241.014999999995	158.293749999997	173.399999999997	243.779999999996	234.599999999996	191.760000000002	197.879999999996	179.520000000002	190.739999999997	161.159999999997	242.759999999996	154.019999999997	175.439999999997	245.820000000002	142.799999999997	196.859999999996	161.357499999997	178.500000000002	310.51428571429	182.579999999997	169.319999999997
273	154.967696037845	154.965233261521	154.970010362533	1135.56	1131.47	1136.59	5	5	136.679999999998	233.907142857138	199.224999999996	232.560000000005	178.749999999997	210.119999999996	144.839999999997	183.599999999997	158.35833333333	179.519999999997	294.780000000006	157.079999999997	195.839999999997	190.739999999997	243.780000000002	195.839999999997	152.192857142854	187.986666666663	145.859999999997	129.539999999998	234.599999999996	170.339999999997	176.459999999997	215.219999999996	238.679999999996	163.200000000003	150.959999999997	139.740000000003	165.471428571425	146.879999999997	239.699999999996	149.939999999997	165.471428571425	207.059999999996	148.919999999997	168.574999999997	155.039999999997	141.780000000003	309.059999999994	156.059999999997	176.459999999997
274	154.96922462754	154.965269819512	154.979212141715	1071.28	1071.12	1088.61	162	143	751.771428571414	1239.29999999998	1147.49999999998	1231.62750000001	915.960000000006	1192.37999999998	843.539999999985	826.191249999984	945.539999999983	949.619999999983	1692.18	828.239999999985	1079.64999999998	1571.82	1370.88000000001	1131.18000000002	796.619999999986	1221.96000000001	854.760000000009	938.299000000003	1359.66000000001	873.119999999984	1383.00333333333	1031.81285714284	1336.37	884.340000000009	914.018750000008	793.560000000011	1018.97999999998	979.199999999983	1076.09999999998	862.919999999985	848.658749999984	1013.88000000001	1127.11454545453	1071.95454545455	1041.42	726.24000000001	1281.66875000001	862.268571428581	911.879999999984
275	154.967516890244	154.965549397019	154.978162834443	1097.805	1091.65	1106.98	22	19	224.399999999996	278.459999999995	324.890000000006	373.320000000004	235.620000000005	290.153333333328	199.919999999996	208.419999999996	216.593333333329	269.719999999995	389.640000000008	206.040000000004	274.379999999995	278.459999999995	306.000000000006	284.580000000005	261.119999999995	526.320000000002	278.459999999995	198.899999999996	287.639999999995	291.056249999995	221.339999999996	288.109999999994	268.698333333328	262.140000000004	234.600000000005	235.950000000003	411.426363636364	178.499999999997	393.720000000004	151.979999999997	200.939999999996	295.800000000006	216.239999999996	220.319999999996	199.224999999996	230.520000000004	371.279999999993	232.560000000005	218.279999999996
276	154.967652187553	154.965532575335	154.976865424485	1117.21	1110.07	1129.44	15	14	160.139999999997	248.207142857146	224.399999999996	424.320000000002	168.299999999997	267.676666666671	188.700000000003	193.800000000003	226.440000000003	177.480000000003	358.020000000007	173.399999999997	275.785714285709	258.421428571432	227.831666666662	240.719999999996	166.260000000003	233.961666666662	225.420000000003	183.600000000003	262.140000000004	195.840000000003	193.800000000003	258.656666666672	488.922142857149	161.159999999997	170.339999999997	174.419999999997	169.319999999997	184.620000000003	271.320000000005	168.300000000003	226.757142857146	208.079999999996	214.200000000003	182.580000000003	183.600000000004	155.29333333333	405.960000000006	171.359999999997	204.285714285717
277	155.001529265173	155.000879660832	155.002178869515	1077.375	1075.34	1079.41	2	2	1172.61833333334	1834.90631578948	1755.42000000001	1738.08000000001	1287.94111111112	1598.94269230769	1322.60210526315	1324.98000000001	1351.17684210527	1402.50000000001	1895.17166666668	1262.42722222223	1687.08000000001	1786.01999999999	1693.20000000001	1652.40000000001	1248.13944444445	1669.74000000001	1309.67999999999	1264.80000000001	1599.06000000001	1263.78000000001	1424.94000000001	1970.64	1664.64000000001	1266.50944444445	1327.74277777779	1267.86000000001	1295.08500000001	1338.24000000001	1741.14000000001	1226.04000000001	1315.45842105264	1665.54666666668	1353.21789473685	1300.1505263158	1295.08500000001	1221.96000000001	2022.68315789472	1312.43444444445	1303.56000000001
278	155.031354849196	155.031354849196	155.031354849196	207.131	207.131	207.131	1	1	98.9787999999995	145.8886	144.8684	157.1108	85.7136000000001	145.8886	79.5756	87.7544000000001	125.4846	126.5048	276.4742	123.4442	150.1752	142.855999999999	127.55	160.1714	94.8972000000001	158.131	120.4072	109.182799999999	299.9388	159.182399999999	162.2118	278.8422	240.7672	131.6316	151.0192	108.2684	155.0704	113.2644	223.4676	159.1512	133.6462	157.1416	130.6112	152.0098	146.9088	95.8988	243.8756	136.7336	132.626
279	155.070520956305	155.068402761914	155.079658819705	292.828	285.669	296.915	25	17	14.284	29.5882857142857	38.7708571428571	27.5477142857143	22.4454999999999	38.7694999999999	22.4462857142857	41.7965714285712	1430.44057142857	1789.957	1499.82	1784.41725000001	36.7302857142857	30.6085714285714	28.568	20.4057142857143	52.0345714285714	65.2982857142857	92.846	89.7851428571428	17.3448571428571	23.4665714285714	15.2935714285714	29.5634285714284	22.4462857142857	18.3645000000001	16.3382857142858	27.5477142857143	17.3448571428571	14.284	22.4462857142857	15.3042857142857	24.4662857142858	17.3448571428571	21.426	19.3854285714286	19.3847500000001	36.756	12.2434285714286	27.5477142857143	13.2637142857143
280	157.011139638936	157.00879471066	157.01457254161	58.136	57.134	60.212	3	3	172.307571428571	209.15125	268.32575	270.36625	250.990285714286	302.216	239.767142857143	256.08275	160.050285714286	180.590571428571	172.42225	217.1535	161.1995	260.16375	231.59675	195.894857142857	48.9737142857143	110.190857142857	53.092	62.2374285714285	219.380625	679.468	397.8975	255.0625	139.585875	257.112	171.423	249.96125	131.616857142857	168.488571428572	187.726	144.921142857143	326.491428571428	287.720571428572	140.799428571429	181.6045	142.835	335.66225	233.665875	175.483	127.625
281	157.01161662015	157.01161662015	157.01161662015	92.843	92.843	92.843	1	1	110.189454545455	171.444	201.0385	180.632714285714	173.492727272727	213.294	141.786318181818	303.024857142857	530.281818181818	659.096181818182	325.471142857143	449.940272727273	157.168	180.588272727273	180.54	158.181190476191	129.609272727273	160.182818181818	134.712	153	177.48	271.332090909091	196.905952380952	213.239714285714	172.426090909091	158.184545454546	191.811272727273	221.453666666667	121.412454545455	134.676	181.568090909091	137.736818181818	337.710272727273	197.016238095238	119.403818181818	130.596571428571	356.162809523809	249.007809523809	187.68	336.78	137.7
282	157.975144538836	157.971653101909	157.985720526463	88.755	84.675	89.782	89	89	289.751	907.113375	847.430000000001	1050.94333333333	541.13	1197.3984	675.460666666666	665.184888888888	329.321571428571	403.048125	701.956571428571	421.0535	779.389142857143	883.536500000001	732.539500000001	708.078285714285	748.843111111111	740.224999999999	446.8695	783.530666666667	858.030250000001	722.395999999999	642.757500000001	905.981999999999	842.703555555554	686.037333333334	614.190499999999	785.554	557.041333333333	541.771714285715	707.033250000001	572.360249999999	517.284857142858	848.917333333334	512.542	456.05175	368.271571428572	368.323142857143	514.8475	516.264571428572	699.872444444445
283	158.960466555332	158.956358021254	158.970837097354	1078.39	1072.27	1086.6	163	140	9717.55225806448	12116.0469230769	11493.36	5486.5799999999	9440.12399999997	12427.66	9870.60064516132	4640.95000000003	9107.21677419358	9600.23999999997	10283.8312903225	7997.82000000001	11980.0132142857	13526.8427777778	11371.98	6017.99999999989	9632.86548387093	14014.3347368421	7675.49999999994	9477.77645161294	12503.1666666667	5040.83999999999	9122.70419354842	5051.04000000005	11679	8641.20299999997	8253.84	9638.06866666664	8878.59225806448	9265.67999999998	13078.0222857143	9767.54806451609	8797.8888	6000.04888888892	7873.38000000001	7468.86523809518	8930.97766666664	10401.96	4601.23727272728	8774.48645161287	8587.38000000004
284	158.963378256826	158.96239827474	158.974500779982	1063.115	1062.07	1064.12	8	8	239.438888888891	310.41777777778	291.720000000002	279.480000000003	214.200000000001	268.260000000002	173.400000000001	212.947777777779	236.640000000002	227.460000000002	168.300000000002	212.947777777779	338.640000000002	277.440000000002	304.980000000003	290.035000000003	223.380000000002	300.206666666668	209.100000000001	196.860000000001	325.734444444446	232.560000000002	208.080000000001	284.890000000002	295.800000000002	200.940000000002	187.680000000001	220.590000000002	205.020000000001	199.116666666668	301.920000000002	189.926666666668	220.320000000002	262.397000000001	218.517777777779	218.280000000002	237.660000000002	182.803750000002	190.740000000001	177.480000000001	216.475555555557
285	158.961300590531	158.960983436986	158.971636202242	1115.13	1103.94	1125.39	11	6	907.800000000013	1201.20000000002	1030.20000000001	1114.86000000002	753.990000000013	1093.44000000002	873.120000000012	875.160000000012	860.880000000012	695.640000000014	951.660000000013	802.740000000011	1095.48000000002	1088.34000000002	1108.20571428573	1126.08000000002	893.520000000012	1081.94500000002	751.771428571438	892.500000000013	1077.12000000002	754.800000000011	776.220000000011	1173.3942857143	972.060000000019	773.160000000011	804.780000000011	929.955714285699	697.680000000013	889.440000000012	995.520000000019	794.580000000015	852.892857142868	1171.98000000002	761.940000000011	831.300000000012	671.160000000013	873.32142857144	967.980000000014	763.980000000011	716.021428571438
286	159.074061673825	159.072927996546	159.08308757489	54.07	52.02	54.084	4	4	155.0704	171.3936	298.2488	333.5945	194.8582	299.2702	197.9188	205.0602	21.4284	26.5252	34.6936	30.576	401.617333333333	412.147333333334	424.458666666667	558.0494	163.264	168.531	94.8786	168.531	58.1495	34.6936	15.303	29.5916	104.957	30.606	29.5848333333333	107.135	53.0504000000001	77.6264000000001	69.3713333333333	66.3260000000001	139.7674	72.4484000000001	54.0812	38.7676000000001	115.297666666667	99.9926666666667	278.5055	109.033	25.505
287	159.966163268291	159.964030953341	159.969046260534	1078.4	1072.29	1091.6	24	16	955.343999999997	1871.35925925926	1366.8	1337.07333333333	888.419999999997	1374.90214285714	945.539999999998	898.228571428569	914.559999999998	1023.06	992.087999999996	869.491333333331	927.068000000003	931.260000000001	1395.36	1373.81733333333	979.199999999998	1390.26	943.499999999998	923.746428571426	1319.78357142857	923.099999999998	944.519999999998	1038.36	1438.11933333333	905.759999999997	935.95133333333	1003.68	922.682666666663	894.539999999998	1302.54	972.059999999997	926.808571428569	1416.68533333333	927.179999999998	952.326428571426	889.042142857141	938.399999999997	916.601428571426	914.51733333333	894.932857142856
288	159.967148913328	159.966525056936	159.971159793871	87.24	84.675	88.768	4	4	168.361875	460.13275	428.88	465.250285714286	247.082	530.53	276.497428571429	316.288571428571	213.0755	180.58425	356.079714285715	196.90825	385.6545	423.40375	388.728857142857	346.885	329.581125	322.636	246.061	408.1	395.870857142857	380.55325	330.572571428572	412.195428571429	415.24175	361.434	353.018857142857	336.694285714286	265.2975	286.700285714286	354.039142857143	279.793142857143	237.893	375.452	249.124	225.502875	227.523714285714	186.66	235.5045	258.132285714286	344.8445
289	159.966640855726	159.966425494418	159.966713358923	1098.86	1092.68	1099.85	4	4	363.119999999999	463.08	439.951538461538	472.26	362.1	478.740769230769	321.300000000005	322.563076923076	297.043846153846	333.791538461538	392.7	300.9	442.68	439.261538461545	470.22	478.38	343.99923076923	478.740769230769	318.48	337.874615384615	443.7	273.566153846153	300.9	485.52	464.449999999999	326.4	348.344615384615	374.622307692307	291.94	332.52	512.04	330.72923076923	340.68	513.06	299.88	322.32	343.99923076923	311.334615384615	390.954615384622	296.82	279.269230769231
290	160.07555981616	160.068256193068	160.085772491308	271.396	266.313	273.454	49	48	88.7617499999998	159.159	122.506666666667	273.426999999999	880.403833333339	1051.63	822.350285714285	2044.58100000001	9784.68074999999	10927.35	8376.25686666669	19643.6608727273	290.573333333333	448.909999999999	300.973749999999	240.779000000001	1640.3755	1978.26474999999	1626.27850000001	1995.60899999999	278.551	170.395666666667	101.017125	134.6895	201.112374999999	130.688	81.6200000000003	265.113333333334	481.558000000002	232.959000000001	229.584375	128.56725	1421.07733333333	802.964857142857	306.3	519.307250000002	1202.7765	715.175777777779	395.856999999999	766.538666666665	1000.58000000001
291	160.07759812686	160.073788615635	160.08561746398	366.2895	360.165	370.386	14	12	8.16228571428571	19.3854285714286	16.3222857142856	20.4057142857143	15.3042857142857	18.3651428571428	13.2637142857144	60.1884285714287	834.564500000004	1013.10825	543.793249999998	1213.820375	13.2637142857143	25.5071428571428	14.284	14.284	43.8722857142857	38.7708571428571	44.8925714285714	31.6288571428571	23.4665714285714	12.2331428571428	9.18257142857142	17.3448571428571	16.3177142857143	7.142	7.142	13.2618571428572	18.365142857143	23.4665714285714	17.3424285714286	8.16114285714288	49.994	44.8925714285714	9.18257142857142	17.3497142857142	42.852	15.3174999999999	20.422857142857	36.7302857142857	44.8925714285714
292	160.075430680019	160.073239927839	160.083997415419	257.112	255.032	258.122	7	7	39.791142857143	82.6431428571431	65.2982857142859	88.7648571428575	76.5187500000001	59.1765714285716	43.8722857142857	188.752857142857	2471.1666	2656.824	723.382571428571	3484.27571428571	68.3591428571428	81.6228571428574	41.8317142857144	59.1765714285716	166.306571428572	158.144285714286	83.6517142857145	125.495142857143	72.4402857142857	57.1360000000002	44.8925714285716	71.4699999999999	78.5620000000003	45.9128571428573	34.6897142857143	80.6025714285717	39.7911428571428	39.7911428571428	51.0142857142859	45.842142857143	90.8054285714289	71.42	36.7302857142858	45.9128571428571	85.7010000000001	60.1968571428571	10.2114285714286	55.0954285714285	55.0954285714288
293	160.076138209869	160.073447892241	160.084153633893	526.47	520.315	534.632	11	6	7.14233333333333	12.244	9.1819999999999	5.10444444444444	7.14155555555548	11.2224444444445	6.11800000000001	17.3437777777778	489.76	742.236444444448	24.488	921.285750000004	13.2643333333333	9.17700000000002	11.2224444444445	10.2022222222222	35.7077777777778	16.3235555555556	33.6490000000001	40.8355555555555	9.17700000000002	10.2022222222222	9.18299999999999	14.2846666666667	9.1880000000001	10.2033333333335	8.16177777777779	7.14155555555557	4.08133333333333	9.18200000000002	11.2236666666667	8.15733333333335	10.2022222222222	14.2846666666667	5.10166666666666	8.16266666666666	9.18799999999999	7.14155555555548	7.14155555555557	5.10111111111112	10.2088888888889
294	160.077964095231	160.07733569502	160.084092914486	121.388	119.37	121.421	3	3	30.6085714285714	80.5348571428571	77.5417142857142	105.089428571429	145.002285714286	147.941428571429	126.515428571429	192.834	132.637142857143	191.813714285715	65.2982857142858	174.468857142857	113.156571428571	155.213714285714	151.129142857143	111.211142857143	159.142285714286	159.164571428572	113.251714285714	153.021428571428	63.2577142857144	27.5284285714286	19.3854285714286	25.4857142857143	79.5154285714285	51.0071428571428	43.8722857142857	203.885714285714	119.373428571429	113.251714285714	124.387714285714	67.3860000000001	599.508	318.329142857143	126.515428571429	211.199142857143	441.783714285714	332.892571428571	218.341142857143	324.178285714286	177.529714285714
295	160.079049332615	160.07478139389	160.08289194724	394.3225	389.754	396.895	4	3	11.22275	11.22275	9.18224999999997	9.18225000000004	11.22275	15.305625	5.105	17.3442500000001	320.358499999999	317.297750000001	161.318	366.269749999999	18.36675	12.243	10.2025	7.14174999999998	23.4657499999999	19.3728750000001	7.14174999999998	22.4455000000001	10.2025	12.243	9.18225000000004	11.22275	9.18225000000004	10.2025	4.08100000000002	11.224125	7.14700000000001	9.17700000000002	10.2025	10.2025	14.273	18.3645000000001	5.10124999999999	13.273	18.36675	12.243	5.10124999999999	14.2835000000001	22.44825
296	160.076031620795	160.073249456337	160.085978000244	236.706	233.641	237.75	57	57	511.163142857143	790.693750000001	565.264666666665	798.883714285714	465.835333333332	709.131666666665	419.357000000001	1057.99925	619.241166666665	974.372857142861	430.560571428573	855.899857142859	1317.25033333333	1065.17828571429	1321.22375	1284.7275	1678.99885714286	1065.02914285715	813.167714285714	1579.5405	1463.08971428571	1677.291	1642.52957142857	2336.45428571428	1352.825	1291.62742857143	1073.45828571429	1507.093875	959.068571428571	1019.625	1291.7065	1074.553	2270.704	1814.068	1120.326	1248.82971428571	1709.99885714286	1678.135	1133.53742857143	1764.074	1172.30828571429
297	160.085962173419	160.085867184645	160.08632772167	273.419	273.403	273.431	3	3	88.7690000000002	159.164571428571	119.373428571429	272.416285714286	881.526857142857	1056.735	822.350285714285	2050.70249999999	4105.62971428571	4942.59214285716	1826.81600000001	5261.61342857143	288.498285714284	446.906000000001	298.943714285714	238.758000000001	1640.26057142858	1952.82685714286	1335.554	1995.67885714286	277.517714285714	142.84	87.7486666666669	135.698	199.095	129.685142857143	79.5711428571431	260.973714285715	479.534285714285	231.961571428572	228.544	128.556	1397.184	807.046	266.481	437.702571428571	1210.05885714286	713.179714285714	349.958	653.926833333337	822.173333333339
298	160.087048952614	160.087048952614	160.087048952614	186.696	186.696	186.696	1	1	39.7911428571428	112.231428571429	65.2982857142857	96.9271428571428	49.994	55.0954285714285	48.9737142857143	122.348571428571	127.535714285714	237.726571428571	51.9908571428571	225.483142857143	57.136	117.316428571428	68.3112857142857	42.8520000000001	16.3382857142857	20.4057142857143	28.568	28.568	19.3854285714286	7.142	19.4017142857143	12.243	30.6085714285714	25.5071428571428	11.2231428571429	91.8257142857142	47.9534285714285	31.6022857142857	58.1562857142857	13.2637142857143	378.526	177.393	49.994	106.094857142857	192.834	215.280285714286	56.1157142857143	217.320857142857	259.152571428571
299	161.058097506326	161.05497630084	161.067941924022	207.114	204.058	208.14	13	13	17.3448571428571	43.8722857142857	35.705	33.6694285714286	23.4501428571429	34.6897142857143	23.4632857142857	31.6288571428571	315.268285714286	295.069	128.556	143.860285714286	29.6186666666667	35.71	28.568	32.6491428571428	45.9128571428571	34.6856666666667	23.4665714285714	45.9128571428571	33.6694285714286	29.5882857142857	33.6476249999999	44.9239999999999	32.6491428571428	23.4665714285714	22.4462857142857	22.462	20.4028571428571	26.5274285714286	26.5274285714286	18.3651428571428	28.568	26.5274285714286	17.3448571428571	12.2417142857143	25.5041666666667	16.3226666666667	7.142	17.3448571428571	9.18257142857142
300	161.081261346596	161.077120069834	161.090074975084	269.367	256.087	272.423	21	20	16.3240000000001	32.6480000000001	29.609	38.7694999999999	126.5265	130.688	95.9113333333332	277.507999999999	1624.42554545455	1849.86433333334	1450.34399999999	2153.67235714286	44.8635000000002	65.2960000000003	58.1542500000002	44.8946666666666	217.180125	255.062500000001	206.090500000001	252.187	48.9719999999999	26.5265000000001	27.5467499999999	39.7897500000002	25.525	34.7097500000001	23.4657499999999	45.9112499999999	53.0573333333333	34.714	31.6471250000001	18.366	148.045	103.04525	45.9787499999999	66.3162499999998	161.1995	104.07825	58.1542499999998	102.986333333333	151.108
301	161.094482454272	161.093338382508	161.095723594677	384.63	381.609	384.737	7	7	45.8775	87.7414999999998	101.9625	129.667	67.3364999999998	116.3085	67.3364999999998	152.017250000001	83.6582222222219	106.041	43.8707499999999	112.2275	71.4262500000001	103.04525	73.4580000000003	43.8707499999999	73.4160000000002	113.24775	60.239	116.318	146.916	196.902888888889	160.179250000001	179.696	90.8022500000004	97.9440000000004	78.5742222222224	125.506124999999	45.9112499999999	71.4155555555557	88.7617500000004	79.5794999999998	96.8683333333336	68.3567500000003	60.1947499999998	45.9112499999999	66.3243749999996	87.7415000000004	23.4485	68.3623333333333	15.305625
302	161.094897550695	161.094897550695	161.094897550695	399.928	399.928	399.928	1	1	14.2753333333333	18.364	26.5257777777778	28.5662222222221	21.4246666666667	17.3456666666667	17.3551111111111	31.62	34.6875555555556	41.8291111111109	15.3033333333333	35.7077777777778	19.3863333333333	30.61	20.4044444444444	17.3437777777778	12.2426666666667	12.244	12.244	14.2846666666667	33.6673333333332	40.808888888889	36.732	44.8897777777779	30.5900000000001	27.5459999999999	24.4853333333332	16.3253333333333	13.2715555555555	27.549	22.4302222222222	20.4044444444444	31.6096666666665	11.2236666666667	16.3232	13.2643333333333	16.3253333333333	20.4044444444445	11.2297777777778	17.3456666666667	10.2033333333333
303	161.954296208996	161.954296208996	161.954296208996	297.912	297.912	297.912	1	1	19.3876000000001	22.4487999999999	25.505	17.3434	10.202	22.4488000000001	7.1414	11.2222	27.5454	24.4848	62.2443999999997	27.5454	21.4283999999999	21.4494000000001	9.1818	18.3671999999999	22.4444	24.4848	44.8888	14.2828	21.4284000000001	18.3636	21.4283999999999	25.505	25.5099999999999	29.5858	24.4608	7.1414	32.6080000000002	7.14280000000004	28.5656	12.2424	9.18359999999996	18.3671999999999	22.4444	38.7752000000002	67.3464000000004	10.2139999999999	89.7013333333331	60.1918	92.759333333334
304	162.043186886451	162.039368230646	162.051251493902	187.7165	183.652	188.771	16	16	248.961333333334	658.061249999998	570.339714285714	714.099999999999	33.6694285714286	679.542000000002	390.769428571428	1040.69142857143	243.819833333334	274.424833333334	133.657428571429	234.868333333334	370.363714285714	480.577000000001	550.491428571428	409.134571428571	28.588	860.100857142857	376.441500000001	609.139000000001	89.7851428571428	35.7058333333334	46.9725714285714	41.8336666666668	108.137666666667	38.7663333333334	37.7505714285714	787.660571428571	205.077428571428	34.6913333333334	232.636000000001	132.748571428571	1378.213	880.909714285714	213.249666666667	294.876333333334	603.988000000001	1008.04228571429	458.108285714286	585.575666666668	75.5046666666669
305	162.053522481031	162.053172323784	162.053872638279	256.0755	255.089	257.062	2	2	17.3428333333334	32.6506666666667	19.3854285714286	39.791142857143	27.5438571428572	45.9128571428573	29.5882857142857	69.3713333333331	114.277333333333	103.048857142857	56.1157142857143	136.718285714286	46.9331428571428	55.0877142857144	63.2577142857143	31.6288571428573	127.541666666667	37.7505714285714	35.7116666666666	82.6335000000001	124.474857142858	90.8096666666664	66.3216666666668	93.9626666666669	84.6837142857146	49.994	29.5896666666666	125.495142857143	64.278	31.6303333333334	81.6133333333338	67.2822857142857	117.319166666667	98.9561666666664	40.8133333333334	56.1091666666668	93.866285714286	69.3794285714288	35.7100000000001	85.704	48.9668571428573
306	162.054064575195	162.054064575195	162.054064575195	161.195	161.195	161.195	1	1	9.18257142857142	18.3651428571428	5.10071428571428	20.4028571428571	16.3245714285714	14.2835	13.2637142857143	27.5670000000001	22.4462857142857	18.3651428571428	9.18257142857142	18.35325	24.4868571428571	19.3704999999999	17.3448571428571	12.2434285714286	53.0548571428571	25.5285714285714	20.405	38.7111428571429	31.6288571428571	66.3185714285714	37.7505714285714	40.7771428571428	35.7408333333334	30.6085714285714	16.3386666666667	33.6694285714286	16.3245714285714	13.26325	29.6131428571428	22.4462857142857	71.48	21.412125	17.3448571428571	25.4642857142857	20.4057142857143	44.8925714285714	16.3245714285714	28.544	17.3448571428571
307	162.072780103288	162.072779773109	162.072780433468	58.145	58.143	58.147	2	2	49.9653	88.7661	65.3312	87.7458	79.5834	129.6543	49.9947	188.7555	354.8556	639.7281	355.0296	392.5845	142.842	161.2074	158.1465	126.5172	39.7878	29.5887	28.5852	35.728	119.3751	64.2852	63.2586	114.296	171.2088	71.421	40.812	396.8967	137.7405	158.317	199.9788	143.8482	348.9426	283.6156	133.6593	188.7555	205.0803	437.7087	289.7652	296.9073	57.1704
308	163.067244585823	163.06271040098	163.069247730276	58.159	56.095	58.16	3	3	142.74	186.70575	129.558142857143	129.57175	101.008285714286	90.869	88.7648571428571	89.782	114.176	168.347142857143	267.3055	107.0475	71.4175	86.7242857142857	82.6431428571428	71.42	37.7505714285714	45.9128571428572	20.42	27.5477142857143	128.556	54.0751428571428	35.70875	95.9035	118.1895	44.8925714285714	30.6085714285714	115.292285714286	32.6491428571428	59.2373333333333	91.8128571428571	76.5428571428571	72.4402857142857	67.3388571428572	51.0142857142857	37.74925	44.8925714285714	132.637142857143	164.266	62.23525	14.294
309	163.074320956366	163.07179479561	163.084023275089	196.877	193.85	197.949	21	21	18.3651428571429	19.3854285714286	17.3594285714286	27.5477142857143	13.2748571428571	24.4868571428571	17.3424285714285	51.0571428571428	3310.54514285714	3668.94742857143	2653.88700000001	2230.885	21.426	31.6288571428573	27.5708571428571	15.3042857142857	220.227428571429	125.495142857143	204.905142857143	252.222285714287	29.5882857142857	28.546	17.3448571428571	26.5274285714286	19.3827142857143	22.4651428571428	16.3382857142857	44.8925714285714	10.2014285714286	19.3691428571428	27.5477142857143	16.336	72.440285714286	25.5071428571428	14.284	45.9064285714287	28.568	54.0751428571428	36.7302857142857	44.8925714285714	22.4462857142857
310	163.076430066214	163.07336735652	163.078628404204	209.171	209.16	211.195	4	4	13.2637142857143	12.2434285714286	18.3651428571428	26.5274285714287	11.2231428571429	18.3651428571429	17.3448571428572	22.4462857142858	227.523714285714	294.089142857144	84.6837142857146	99.9880000000003	15.315	15.3021428571428	19.3854285714286	14.284	22.4431428571429	12.2434285714286	9.18257142857146	17.3448571428571	12.2434285714286	12.2537142857143	14.284	16.3382857142858	12.2434285714286	10.2028571428571	16.3245714285715	18.3805714285714	6.11657142857145	17.3302857142857	10.2028571428571	15.3042857142857	20.4057142857143	16.3245714285715	9.18257142857142	9.19028571428571	7.148	21.426	24.4868571428572	8.16228571428574	11.2137142857143
311	163.075239283871	163.073538219882	163.07694034786	228.548	228.539	228.557	2	2	17.3437777777778	27.531	16.326	32.6506666666666	28.6055	31.6475555555555	21.4246666666666	43.903	193.736666666667	355.0296	158.134444444444	138.765333333333	24.488	23.4804444444444	24.5013333333333	25.5055555555555	25.5083333333333	26.5286666666666	24.488	20.3911111111111	19.38475	37.7523333333333	21.399	20.4044444444444	20.4066666666666	25.5222222222222	14.2831111111111	25.50625	12.244	20.4044444444444	22.4595555555555	15.30375	35.7077777777777	25.5083333333333	24.488	26.5257777777777	23.46575	18.378	45.915	22.4448888888889	25.5083333333333
312	163.110486932703	163.109481962601	163.111679126851	384.63	384.624	384.681	3	3	27.5265	52.0345714285714	80.5503749999998	79.6380000000001	52.0327499999999	49.9922499999999	47.9517499999999	80.6025714285714	37.7505714285714	39.7653749999999	52.0327499999999	37.7492499999999	44.8965000000001	56.1078571428569	46.9315000000002	35.7087499999999	43.8722857142857	46.9314999999999	55.134	63.2488571428568	98.9642499999997	90.8054285714285	103.04525	95.9739999999999	76.5187500000003	62.2352500000003	42.852	74.4873749999996	24.4859999999999	28.568	58.1542500000002	52.0327499999999	76.4571428571431	38.7695000000002	27.5477142857143	29.5882857142857	37.7538749999998	76.5187500000003	27.5265	18.3625714285713	17.346375
313	163.987730842541	163.982323964437	163.993137720645	159.169	159.161	159.177	2	2	95.9068571428571	127.535714285714	112.231428571429	86.7242857142857	44.8925714285716	53.0548571428571	37.7505714285714	101.093142857143	334.653714285714	369.291714285715	45.9128571428573	332.333714285714	56.1157142857143	84.6125714285714	75.5011428571428	49.994	29.5882857142857	29.6090000000001	26.5274285714286	42.816	52.0345714285714	28.568	27.5477142857143	33.6411428571428	44.9302857142857	29.5882857142857	20.4228571428571	164.243	56.1157142857145	35.71	63.3019999999999	39.791142857143	272.607	181.458285714286	31.6288571428571	65.2434285714285	167.326857142858	188.752857142858	38.7708571428571	101.008285714286	69.3697142857142
314	164.017307021077	164.014012688918	164.020601353237	252.5015	249.965	255.038	2	2	34.6897142857144	36.7320000000001	32.6491428571428	30.6085714285714	16.3245714285715	27.5438571428571	22.4431428571429	18.3651428571428	20.4033333333334	17.3448571428571	28.5680000000001	19.3854285714286	27.5477142857143	34.6897142857144	36.7302857142858	28.568	22.4462857142857	34.6897142857143	51.9908571428573	69.3713333333334	30.6085714285714	17.3456666666667	29.5882857142857	28.5680000000001	54.0751428571428	26.5274285714287	18.3651428571428	59.1682857142854	61.1914285714287	27.5489999999999	46.9276666666665	12.2434285714286	48.9679999999998	45.9128571428571	32.6506666666667	26.5237142857144	79.5822857142853	41.9019999999998	62.2374285714285	57.1280000000002	48.9737142857145
315	164.079756423271	164.077121788347	164.084586575068	194.882	194.83	196.911	6	6	6.12200000000001	8.16133333333335	5.10416666666667	9.18257142857142	5.10499999999999	6.12099999999998	5.10142857142857	10.2133333333333	485.996	524.426857142857	329.552285714286	282.619142857143	8.16228571428571	13.2643333333334	5.10666666666665	6.12171428571428	25.4857142857143	18.3651428571428	20.3866666666666	38.7726666666668	6.12200000000001	9.17400000000002	6.12171428571428	9.18149999999997	5.10083333333334	3.06099999999999	3.063	3.0605	7.142	7.13533333333332	5.10166666666665	5.10499999999999	17.3456666666667	9.18299999999998	2.04066666666666	7.14116666666668	10.2028571428571	14.284	8.16228571428571	10.2028571428571	4.07733333333332
316	165.021985270182	165.021985270182	165.021985270182	255.038	255.038	255.038	1	1	5.10166666666665	10.2016666666666	11.2218333333333	13.2643333333333	10.2016666666666	9.18299999999998	6.12200000000001	9.18300000000002	7.14233333333332	10.2033333333333	5.10166666666668	3.06100000000001	9.18300000000002	15.3025	9.18149999999997	11.2236666666666	3.06099999999999	8.16266666666669	3.06100000000001	9.18300000000002	10.2033333333333	5.10166666666665	10.2033333333333	17.3598333333334	14.2846666666666	7.14116666666664	6.12100000000001	14.2846666666666	5.10166666666668	15.3042857142858	9.18299999999998	7.13533333333335	11.2231428571429	18.366	7.14116666666664	6.12200000000001	5.10166666666665	11.2218333333334	2.04033333333334	7.14233333333335	10.2016666666666
317	165.053646378251	165.051956912588	165.064814857099	114.266	110.188	115.277	16	16	74.4808571428571	110.196	86.7242857142858	106.109714285714	67.342	111.198166666667	56.1183333333333	185.518666666667	394.850571428571	430.580666666667	300.984285714286	446.906	131.616857142857	121.312	119.373428571429	87.7445714285714	266.294571428571	222.432666666667	170.395666666667	296.917	160.184857142857	236.706285714286	250.145	307.867428571428	205.087	139.785666666667	144.758857142857	154.192571428572	75.5011428571428	69.3794285714285	166.287166666667	117.453333333333	284.420571428571	130.486857142857	63.2606666666667	122.434285714286	140.681142857143	141.700571428572	55.098	140.799428571429	76.5124999999999
318	166.016132762039	166.015475479203	166.016790044875	253.522	252.006	255.038	2	2	16.3245714285714	25.5041666666667	24.4868571428571	23.4665714285714	18.3651428571428	26.5237142857144	16.3245714285715	11.2231428571429	16.3253333333333	15.3042857142858	31.6244285714285	17.3448571428572	31.6288571428573	34.6897142857143	24.4868571428571	21.426	19.3854285714286	28.5680000000001	18.3497142857143	13.2643333333333	24.4834285714286	13.2621666666667	17.3424285714286	24.484	26.5237142857144	22.4462857142857	17.3456666666666	15.3042857142857	25.5071428571429	19.3831666666666	28.5693333333334	15.3042857142858	11.2236666666667	29.5882857142858	11.2236666666667	20.4066666666666	14.284	13.2748571428572	35.7100000000001	15.3042857142858	21.426
319	166.084051477416	166.079049222586	166.094435331837	154.06	150.998	157.086	106	106	1134.518	2051.79457142857	1705.91771428572	2264.95866666666	1259.03257142857	1838.55485714286	1270.45275	2569.73933333333	1380.44657142857	1511.04314285714	815.208285714285	1794.61975	1362.03375	1543.752	1373.30457142857	1218.278	1516.39714285714	1584.57766666667	1246.7455	1803.86514285714	1308.824	1381.46685714286	1174.38171428571	1535.53	1422.40275	1192.714	940.593666666664	1506.962	1036.46514285714	904.866714285713	1369.1755	967.118000000002	1961.7805	1253.89714285714	890.980571428571	1262.09342857143	1266.17457142857	1572.33366666666	345.146285714286	1494.66625	880.956000000001
320	167.060958716048	167.055463446429	167.066453985667	844.7415	841.695	847.788	2	2	7.14155555555557	34.6875555555556	64.2809999999999	47.9504444444445	10.2022222222221	77.4946666666668	7.14155555555557	36.7039999999997	129.667000000001	114.277333333333	4.0808888888889	69.3373333333335	40.8133333333333	44.9191111111111	60.2717777777775	66.3144444444438	12.244	18.366	36.7040000000002	11.2224444444445	22.488888888889	39.793	88.8173333333332	43.8456666666668	27.549	60.2324444444444	16.3342222222222	8.16266666666666	73.4159999999993	19.3842222222223	12.244	24.4853333333334	10.2088888888889	82.6469999999999	67.3346666666668	130.588444444445	73.4159999999993	24.488	10.1966666666667	126.507555555556	80.5536666666658
321	167.090972783911	167.087846406977	167.093093208645	152.008	151.004	154.026	3	3	141.687333333333	280.555	235.6662	282.3184	86.717	247.033600000001	126.356	413.7952	193.876	211.1814	119.3634	299.9976	160.1714	182.8306	166.2926	131.6058	170.5738	207.1412	179.5552	236.717333333333	146.9376	188.774	161.0336	189.7572	190.802333333333	172.4138	119.3634	196.667	111.2018	74.4892000000001	173.468	97.9584000000001	280.61	170.3734	109.068666666666	194.8582	181.6312	159.1824	58.2198	224.444	121.261
322	169.034622555664	169.034560360583	169.034684750746	83.666	82.64	84.692	2	2	284.64975	569.2995	620.362666666666	692.730888888889	325.499625	416.262	260.156666666667	434.662	558.3435	715.477777777778	399.970666666667	324.4395	227.509555555556	322.214666666667	188.74625	236.691555555556	55.134	71.4622222222221	32.648	48.972	195.888	127.53125	92.8402222222222	185.700666666667	238.7385	92.785875	76.5250000000001	113.257	68.3548888888889	122.43	215.149666666667	162.321333333333	131.5155	123.45025	82.6402500000001	45.915	44.891	89.7820000000001	65.2586666666667	35.70875	76.5187500000001
323	171.137592367906	171.135559136722	171.138443333762	363.7425	354.004	370.369	10	4	17.3456666666667	42.8540000000001	39.7929999999997	43.8671666666665	14.2823333333334	36.7320000000001	11.2218333333333	15.305	17.3428333333333	23.4638333333335	22.4473333333334	11.2236666666667	19.3863333333334	21.4235000000001	30.6050000000002	27.5490000000001	4.08066666666665	27.5490000000001	13.2621666666667	9.18299999999994	30.6049999999999	15.3049999999999	13.2643333333334	17.3456666666667	35.7116666666668	25.5083333333334	21.4269999999999	10.2033333333334	18.3629999999999	9.18300000000002	14.2846666666667	8.16266666666669	12.244	33.6710000000001	22.4436666666668	3.06049999999999	17.3456666666667	19.3863333333334	14.2823333333334	15.305	6.12200000000001
324	171.990578245574	171.988310231103	172.001382898401	115.284	111.202	116.321	35	35	146.941714285714	294.821285714286	276.458714285715	325.471142857143	415.256285714286	612.225	400.972285714286	447.591857142857	329.552285714286	318.292	250.990285714286	231.604857142857	180.590571428571	180.464142857143	182.631142857143	176.509428571428	92.846	40.8133333333333	64.2705000000001	74.4808571428571	128.556	148.836571428571	209.305	128.541	98.9677142857142	126.515428571429	153.963375	306.3	165.286285714286	143.860285714286	182.631142857143	132.751666666667	462.820571428571	410.8585	184.671714285715	309.103285714286	407.828571428571	407.828571428571	629.428142857143	440.763428571428	109.170571428571
325	172.09701559436	172.093541559547	172.106536314917	248.956	247.93	252.998	12	12	47.9556666666666	98.9723333333331	108.155333333333	185.6764	116.3256	318.0286	208.148000000001	375.482666666668	1536.33514285715	1645.72085714286	930.392000000001	2908.73275	201.993	271.408666666666	230.6104	210.154333333334	273.404666666667	357.07	241.582000000001	368.340333333332	128.562	167.471333333334	128.541	138.742666666667	203.013166666667	186.7332	122.44	230.557666666666	270.123333333334	209.982666666667	261.205333333333	113.2644	1259.236875	641.789666666668	251.001999999999	410.173999999999	774.3318	312.9156	423.438333333334	745.894125000001	720.355333333332
326	172.977402687073	172.975968351895	172.980643585122	59.156	58.143	60.2	5	5	39.7577142857143	190.793428571429	131.623	183.63	88.7648571428572	136.702333333333	102.028571428571	71.4233333333333	73.3988571428572	90.8054285714286	95.9113333333333	51.0142857142857	146.904	101.013	136.724666666667	184.671714285714	33.6694285714286	80.5348571428571	66.3742857142857	27.5477142857143	246.920666666667	956.007714285715	1590.52644444444	290.795	306.848	861.091	935.569250000001	96.9158333333333	277.517714285714	112.328333333333	170.395666666667	162.202714285714	59.1765714285714	121.414	336.694285714286	171.408	63.2503333333333	36.726	85.708	133.641833333333	218.524571428572
327	172.9766310206	172.975788993631	172.980523192272	70.379	69.382	70.386	3	3	208.135636363636	436.4316	390.7749	517.2414	222.4254	419.0967	253.1584	323.4351	117.2655	97.9488	205.0803	90.8067	401.9588	327.5163	342.8208	425.6736	156.1059	245.8923	101.97	146.9232	632.895999999999	1040.706	1510.05538461538	743.7987	628.488	957.015818181818	691.3566	249.949	354.0441	334.6584	509.1297	314.2524	141.8078	255.9447	420.314909090909	233.6487	142.828	103.0402	157.0338	205.1808	248.9288
328	172.976977248419	172.97468930199	172.978540889552	85.701	85.684	85.707	3	3	79.5795000000001	166.30075	147.941428571429	157.124	64.3229999999999	214.26	95.88	90.8054285714285	57.048	38.7708571428571	71.42	43.8722857142857	175.489142857143	129.576285714286	165.286285714286	140.779714285714	78.628	173.594285714286	88.7648571428571	114.272	133.657428571429	177.504857142857	258.129	198.955714285714	202.0095	170.507	140.799428571429	101.008285714286	115.292285714286	83.6634285714285	173.448571428571	100.072	49.9940000000001	183.625714285714	112.24125	88.7648571428571	53.0548571428571	41.861	43.8354285714286	64.278	118.353142857143
329	173.141657226964	173.141657226964	173.141657226964	107.103	107.103	107.103	1	1	35.68	21.444	12.2434285714286	69.3794285714285	8.16228571428571	34.6848571428571	5.10142857142857	10.1942857142857	8.15542857142858	10.2028571428571	7.142	14.284	17.3448571428571	14.284	4.08114285714286	9.18257142857142	113.251714285714	38.7708571428571	74.4808571428571	74.4808571428572	83.7337142857142	648.878999999999	447.591857142857	357.1	34.6897142857143	70.3997142857144	118.353142857143	6.12171428571428	4.084	9.18257142857142	18.3651428571428	8.15542857142857	8.16228571428571	10.2028571428571	4.08114285714286	5.10499999999999	9.18257142857142	6.12171428571428	3.06085714285714	6.11657142857143	26.5274285714286
330	173.985361104672	173.984353971719	173.986368237625	115.3005	115.3	115.301	2	2	64.287	117.316428571429	109.157833333333	121.397	157.124	268.335142857143	177.529714285715	185.562	129.576285714286	133.657428571429	43.8722857142857	95.9068571428573	72.4402857142858	67.3105714285714	61.2171428571428	74.4808571428572	30.6085714285715	18.3651428571428	19.3854285714286	25.5071428571428	65.2906666666668	43.8354285714286	62.2897142857144	45.9128571428572	43.8722857142857	47.9534285714285	50.9785714285714	134.794	64.2780000000001	45.9128571428571	63.2577142857144	63.302	198.788571428571	212.219428571428	97.9474285714287	115.292285714286	122.331428571429	151.98	125.495142857143	125.495142857143	38.7708571428571
331	175.038967793773	175.035831804318	175.050657870879	295.8885	291.796	302.027	120	66	896.873000000002	1601.84857142857	1644.70057142857	1969.15142857143	1306.986	1722.24228571428	1318.20914285714	1800.31085714286	34.6856666666666	36.7260000000002	31.6251666666666	26.5286666666667	1537.51675000001	1766.57714285713	1575.13733333333	1578.32675000001	673.388571428571	892.718749999998	263.202999999999	654.003142857143	1019.26542857143	488.739666666668	379.564000000001	1017.58575	1012.17066666666	453.028000000001	360.7968	1385.548	370.9888	865.202285714285	1029.34816666666	809.124333333335	1721.81485714286	1583.55733333334	424.4032	496.934800000003	621.3018	1419.42166666667	391.833599999998	703.938	309.8368
332	175.116114250479	175.109122340334	175.128807055302	52.018	49.975	62.229	28	18	71.4116666666667	111.211142857143	62.2403333333333	72.4402857142857	68.3511666666667	71.4100000000001	48.968	225.714666666667	640.769333333333	711.056166666667	368.323142857143	166.306571428571	184.516571428571	197.935428571429	209.334285714286	132.621666666667	4602.50885714286	3129.365	2462.96971428571	3559.704	216.275333333333	119.379	74.4808571428572	199.1275	225.483142857143	56.1183333333333	55.0877142857143	129.582333333333	148.940857142857	82.6335	170.534833333333	105.094333333333	394.869	131.623	134.684	177.529714285714	376.503	235.697	717.160428571429	321.39	121.300666666667
333	175.115902987393	175.115902987393	175.115902987393	97.922	97.922	97.922	1	1	6.122	8.16266666666667	5.10166666666667	11.2328333333333	3.0605	12.244	4.07733333333333	13.2643333333333	7.14233333333333	28.5693333333333	2.04066666666667	13.2643333333333	7.14816666666666	16.3226666666667	8.15600000000001	4.08066666666666	169.375333333333	48.976	94.9684999999999	101.013	6.121	17.3456666666667	6.122	4.08066666666666	11.2236666666667	7.14233333333333	3.058	8.17066666666667	10.2033333333333	5.10166666666667	6.11499999999999	7.14233333333333	14.2846666666667	9.19949999999999	5.10166666666667	14.2846666666667	16.3253333333333	10.2016666666667	6.121	9.192	12.232
334	176.075741702563	176.075741702563	176.075741702563	432.594	432.594	432.594	1	1	8.16177777777779	5.10111111111112	6.11066666666666	3.06300000000001	3.06266666666666	3.06075000000001	5.10166666666666	7.14233333333337	289.774666666666	438.695555555556	6.12225000000001	664.453200000002	8.16200000000003	8.1573333333333	7.14155555555557	6.12225000000001	4.0808888888889	6.12199999999999	7.14262500000001	8.16088888888893	7.14155555555557	3.061	2.04049999999999	3.06066666666667	4.0808888888889	3.057	4.08088888888887	5.10166666666666	5.10166666666666	5.10111111111112	2.04075	5.10166666666666	4.08088888888887	7.14174999999998	3.06066666666667	6.12200000000003	8.16177777777779	0	3.06066666666667	7.14155555555557	3.061125
335	176.101873634835	176.100938790903	176.111824312459	54.067	53.04	54.084	5	5	147.941428571429	169.367428571429	272.645142857143	249.97	180.590571428571	276.691	185.536	194.874571428571	38.7382857142857	63.2488571428571	43.8722857142857	25.4857142857143	313.984	371.384	389.749142857143	490.757428571428	568.299142857143	240.989714285714	204.228571428571	510.571428571428	62.2287142857143	17.3448571428571	15.3042857142857	36.7302857142857	76.3928571428571	27.5477142857143	15.3042857142857	114.272	76.5214285714286	69.4862857142858	61.215	51.0142857142857	147.920714285714	80.6025714285715	49.994	38.7708571428572	108.150285714286	109.170571428571	164.266	113.156571428571	29.6131428571428
336	176.151654144084	176.151654144084	176.151654144084	343.853	343.853	343.853	1	1	13.2643333333332	16.3253333333332	22.4436666666666	20.4066666666667	4.08066666666669	7.14116666666664	3.06349999999998	15.3025	31.5683333333334	34.6913333333331	8.16133333333331	10.2016666666666	5.10166666666668	5.10166666666668	8.16266666666669	8.16133333333331	8.16133333333331	5.1066666666667	2.04233333333332	6.11599999999999	6.12199999999996	7.14233333333328	4.0813333333333	6.11599999999999	7.14233333333335	3.06049999999999	0	6.12199999999996	5.10166666666663	0	8.16133333333331	3.06049999999999	15.32	9.18300000000002	3.06049999999999	2.04033333333333	4.08133333333334	7.14233333333335	2.04066666666665	7.13533333333332	3.06399999999999
337	176.969996322003	176.967620336317	176.98202331543	231.594	228.494	241.769	27	17	41.8302499999999	120.301	93.9320000000001	88.7617500000001	232.959	327.741	261.184	428.060875	67.3859999999998	67.3388571428571	98.953857142857	57.134	142.835	176.50325	219.515	113.261625	484.61875	433.60625	344.8445	462.173249999999	97.9440000000001	87.7414999999998	65.216	86.7318749999998	115.28825	42.8819999999999	48.9719999999999	190.78675	115.28825	85.7009999999998	109.247	74.4782500000001	474.764999999999	284.64975	134.673	168.34125	436.720500000001	314.2755	366.26975	294.862571428571	186.705749999999
338	177.040671181658	177.040671181658	177.040671181658	70.397	70.397	70.397	1	1	23.4651111111111	233.351	445.837111111111	418.336666666666	23.4651111111111	545.5395	22.462	28.5662222222222	21.4106666666666	25.5083333333333	271.379111111111	21.427	404.0685	191.801777777778	270.358888888888	343.014	23.4676666666666	162.233	23.4523333333333	29.5864444444444	154.171	38.7937777777777	53.0573333333333	49.9908888888889	52.0313333333333	24.4853333333333	26.5084444444444	42.854	17.3437777777778	30.6066666666667	129.568222222222	24.488	23.4676666666666	220.248	16.3253333333333	19.3842222222222	24.488	214.27	1852.7949	24.4853333333333	13.2628888888889
339	177.050166868552	177.046380533216	177.060143838717	270.348	265.269	272.423	17	17	47.9517499999999	51.0125000000002	58.197	57.1339999999998	54.0798750000001	75.5540000000001	46.9315000000002	128.551500000001	1050.21375	1446.74672727273	709.223999999999	1617.09625	62.1971250000003	65.3039999999996	57.1340000000002	62.2352500000003	82.5795000000001	98.9642500000004	92.8460000000007	92.9240000000003	59.1744999999998	93.8630000000004	66.3162499999998	72.4402857142862	51.05	51.0437500000002	40.8114285714286	46.9314999999999	39.7897500000002	40.84	46.9660000000003	38.7695000000002	79.6380000000001	58.1542500000002	33.7212857142858	30.6042857142858	52.0327499999999	37.7538750000001	39.7897499999999	56.0793749999999	40.84
340	177.055675793366	177.05362079018	177.057730796553	285.672	285.669	285.675	2	2	29.5864444444445	49.990888888889	49.9922499999999	63.2167499999999	43.8707499999999	58.1542499999998	52.071	114.264888888889	144.776888888889	140.7945	47.9817777777777	182.624750000001	46.9314999999999	52.0313333333334	75.4430000000001	78.5592499999998	48.9386666666669	33.6682499999999	30.61	45.8850000000001	55.134	82.6380000000002	30.5900000000001	46.9302222222223	42.8504999999999	38.7695000000002	36.732	57.1339999999998	23.4657500000001	36.7080000000001	42.854	33.6682499999999	113.257	72.4357777777779	51.0166666666666	85.6986666666668	82.7009999999995	77.5389999999998	62.1895	97.9520000000005	58.1589999999999
341	177.059978543284	177.040536461521	177.060266634313	54.09	54.083	60.2	3	3	14.2823333333333	24.488	13.2773333333333	20.4033333333333	22.4473333333333	20.4233333333333	20.4033333333333	32.6506666666667	58.159	87.7343333333334	88.769	51.9860000000001	30.58	46.9353333333333	38.7726666666667	46.9353333333333	93.8706666666667	64.344	34.7196666666666	59.2276666666667	12.2417142857143	15.305	9.1815	14.2846666666667	14.2706666666667	11.2236666666667	4.08133333333333	15.3042857142857	12.244	7.15050000000001	20.4057142857143	8.16266666666667	22.4436666666667	13.2643333333333	10.2033333333333	19.3863333333334	19.3854285714286	18.3651428571429	1971.06933333333	14.2683333333333	7.14233333333333
342	177.055049858471	177.053070523091	177.066016293522	296.915	289.755	304.033	7	6	48.9737142857143	89.7851428571428	91.8150000000006	95.8934285714281	123.454571428571	172.428285714286	107.115	144.880571428571	91.8257142857142	91.8257142857142	37.7505714285714	73.4605714285714	59.1765714285714	74.5329999999999	63.2577142857143	104.069142857143	40.8114285714286	37.7505714285714	21.426	51.0142857142857	49.9963333333335	57.136	31.6288571428571	52.0345714285714	62.2374285714285	36.7260000000002	33.6694285714286	122.42	87.6831428571429	68.3591428571428	92.846	79.6491428571425	196.915142857143	108.150285714286	106.094857142857	127.535714285714	157.131333333334	158.280833333334	138.642285714286	283.639428571428	39.7632857142857
343	178.023680175111	178.023437629909	178.023922720313	301.472	299.953	302.991	2	2	232.6056	285.656	196.8986	179.5552	51.0199999999998	114.284799999999	29.5858	142.855999999999	204.280000000001	158.161999999999	34.6936000000002	219.343	173.467999999999	351.969	232.6056	192.6288	124.488799999999	198.744	311.161	376.4538	221.426799999999	19.4065999999999	53.0504	62.2322	518.363199999998	137.727	13.2626	591.716	488.6758	254.0298	537.256400000003	7.14980000000004	598.540400000003	627.423	115.1696	307.140399999999	888.5942	637.625	246.6464	771.422400000005	852.903000000005
344	178.035144130058	178.029666273656	178.046856158713	303.019	297.912	307.087	58	58	278.538	338.73485714286	207.118	196.924333333334	65.3013333333335	119.3595	39.7911428571428	169.486000000001	122.52	92.8503333333336	13.2525714285715	127.535714285714	187.710666666668	406.073714285717	251.981166666666	205.905333333335	149.982	212.070857142857	159.164571428573	479.937142857145	234.665714285714	11.2310000000001	35.7100000000003	66.3185714285719	546.809333333337	79.5859999999994	13.2730000000001	724.357777777779	273.436571428571	320.369714285714	566.655000000004	7.14816666666661	908.689999999999	651.962571428571	72.3794285714288	186.686142857143	1093.74628571429	945.771750000004	86.6514285714289	883.536500000004	1064.28342857142
345	178.426325368238	178.426325368238	178.426325368238	302.991	302.991	302.991	1	1	2.04079999999999	5.10200000000003	5.10199999999998	6.1212	5.10200000000003	4.0808	3.06119999999999	1.02140000000001	0	0	2.0404	0	2.0404	3.0606	3.0606	9.17100000000005	1.0202	4.0768	0	3.0606	4.0808	1.02139999999999	1.02040000000001	3.0606	4.0808	2.04079999999999	0	3.06120000000002	0	2.04079999999999	6.12840000000003	0	4.08560000000002	7.14279999999997	0	1.0202	2.0404	2.04080000000001	1.01899999999999	2.0404	3.06119999999999
346	179.047814148039	179.046001879642	179.059898580217	88.768	73.452	90.814	29	25	98.9642500000001	222.4145	209.305	593.806285714287	30.6342857142858	398.245714285715	17.3424285714286	24.4868571428571	24.471	96.927142857143	85.704	33.66825	675.334571428572	969.908117647059	700.911750000001	715.220285714285	44.8925714285715	869.891999999999	169.3615	41.8317142857143	370.35075	42.82425	24.4868571428572	253.030857142857	337.70275	85.7640000000001	43.9091428571429	90.8054285714285	153.042857142857	43.87075	475.453142857143	40.8114285714286	748.889714285714	912.177999999999	42.882	27.5477142857143	32.648	18.36675	102.962285714286	78.5592500000001	43.8722857142857
347	179.041101905574	179.038442366464	179.052053088362	300.962	297.912	304.028	4	4	76.5214285714285	107.13	92.846	94.873285714286	66.3185714285719	83.6634285714292	59.1765714285714	46.9725714285716	80.6702857142853	82.6431428571435	195.894857142857	97.9474285714285	108.150285714286	106.184	107.13	110.098285714286	83.6634285714285	116.214857142858	72.4402857142857	98.9538571428566	113.251714285715	89.8605714285717	81.6228571428571	125.495142857143	124.474857142857	84.6837142857142	86.6999999999998	106.109714285714	122.434285714286	80.6025714285714	131.727428571429	83.7337142857146	83.7219999999999	127.535714285714	107.04	102.028571428571	187.732571428571	107.13	193.691428571428	134.677714285714	148.836571428571
348	179.070249742285	179.066680951368	179.081287458831	293.837	288.735	296.915	17	16	25.5041666666668	68.3623333333329	47.9478333333332	49.988166666667	51.0166666666668	39.7930000000001	39.7864999999999	61.1599999999999	1783.39700000001	2194.73700000001	1506.90925000001	2284.33975000001	58.1590000000001	73.4640000000002	59.1793333333335	45.9150000000001	142.84	129.561166666666	160.192333333334	153.025	47.9556666666668	49.994	42.8119999999999	50.9666666666665	48.9760000000001	28.5646666666666	37.7893333333332	53.048666666667	40.8066666666665	47.9534285714285	59.1793333333335	56.1183333333335	74.418285714286	68.3511666666665	35.7058333333332	36.7302857142857	29.5896666666667	46.9736666666667	43.8743333333334	33.6710000000001	40.8066666666665
349	179.10572470051	179.10572470051	179.10572470051	398.971	398.971	398.971	1	1	38.7684444444445	48.976	62.2335555555553	61.2133333333335	36.7280000000001	62.2335555555557	46.9608888888891	58.14	90.7997777777779	128.562	55.0920000000001	135.689555555556	60.1931111111112	48.976	47.9243333333331	56.1122222222223	35.7077777777778	45.9200000000001	31.6268888888889	43.8743333333333	89.7893333333332	67.3346666666668	53.0862222222222	91.8300000000005	47.9191111111111	45.9399999999999	33.6673333333332	43.8695555555554	33.6893333333335	39.793	48.9440000000001	45.9100000000001	35.6883333333332	43.8695555555556	34.6875555555556	32.6471111111112	32.6506666666666	43.8743333333333	32.6684444444446	34.6913333333333	42.8540000000002
350	179.105217473424	179.10401549113	179.106333481638	384.63	381.609	384.737	7	7	53.014	86.7212499999998	108.08025	126.604	65.2959999999998	98.9642499999997	69.3769999999998	126.511000000001	466.270571428571	485.341499999999	242.819499999999	505.023749999999	85.7115000000001	88.7617499999998	82.6402500000003	64.2757499999998	110.190857142857	106.106	96.9950000000001	126.497714285714	135.69325	107.13	149.976750000001	163.36	90.8022500000004	88.7617500000004	72.4402857142857	110.200499999999	53.0529999999999	73.4605714285714	86.7212500000004	84.6807499999998	119.273142857143	72.4377500000003	39.7897499999999	49.9922499999999	67.3447499999996	72.4377500000003	35.6825	55.087714285714	30.61125
351	180.034044912575	180.030047825405	180.045119706761	300.962	297.912	304.028	4	4	36.7334999999998	77.5390000000003	52.0391250000001	48.9719999999999	21.4252500000001	42.8505000000002	18.36675	22.4651428571429	31.6554285714284	35.7087500000002	52.0327499999999	28.5669999999999	41.8302499999999	62.2733749999998	46.9314999999999	41.7995	29.5882857142857	48.9420000000002	52.0345714285714	53.0474285714283	40.8100000000002	15.3171428571429	25.5071428571428	24.4868571428571	68.3567499999998	35.713125	14.28	89.7930000000001	61.2225000000001	44.8925714285714	77.6068571428574	16.336	75.5539999999999	94.8948750000001	28.5439999999999	49.994	132.632500000001	97.9560000000001	84.6184999999995	117.32875	124.39425
352	180.055801053337	180.047791396261	180.062235332	187.7	183.652	188.754	9	9	302.004571428571	867.121428571427	151.009333333334	29.5841428571428	568.299142857143	844.796571428571	526.467428571428	1992.61800000001	278.5055	329.552285714286	74.4808571428571	241.977	386.643166666665	280.578571428571	139.661714285714	15.3042857142857	740.224999999999	386.688285714286	497.899428571428	925.399142857142	47.9556666666666	3.0605	5.10571428571428	7.142	48.9737142857143	12.2434285714286	12.2434285714286	1247.66383333334	255.071428571428	242.828	66.3185714285714	154.192571428571	2807.72799999999	1240.81842857143	253.030857142857	343.836285714286	827.335857142856	1766.11457142857	474.432857142857	759.092571428571	40.8114285714286
353	180.089569208354	180.086501743169	180.092636673539	130.587	129.567	131.607	2	2	33.6655000000001	105.094333333334	82.6362	111.3326	74.4746	94.7050000000002	71.4116666666668	192.843	129.582333333333	182.639666666667	75.406	183.63	58.1514	93.8768000000001	72.4342	63.2524	187.7168	193.876	131.494	194.851833333334	104.0604	125.4805	103.0604	156.977333333334	80.6721666666668	110.2032	73.4544	170.4068	66.313	56.045	90.7206666666669	66.248	247.4955	130.5856	87.7343333333335	91.8360000000001	188.552	189.7944	110.1816	200.9794	55.1556
354	181.06090949047	181.055355998756	181.066048063605	185.682	183.652	186.714	4	4	32.6491428571428	85.704	79.5822857142857	62.2403333333332	34.6913333333332	32.6506666666666	51.0083333333332	210.002285714286	48.9737142857145	31.6303333333333	14.2706666666666	39.7929999999999	41.8317142857143	55.0954285714285	49.9473333333332	18.363	53.0573333333332	98.9723333333331	42.8539999999999	94.8865714285718	11.2231428571429	9.18257142857142	3.06349999999999	4.08114285714286	12.242	4.08066666666665	3.06099999999999	120.393714285714	33.6654999999999	17.3286666666666	27.5477142857143	11.2126666666666	305.06542857143	81.5542857142857	14.284	32.6445714285714	106.114666666666	142.846666666666	75.5046666666665	65.3013333333332	6.12099999999998
355	182.02940454717	182.028455261331	182.040564134977	79.582	74.455	80.594	8	8	70.3972500000001	76.5187500000001	84.6837142857142	70.3997142857143	118.349	127.453125	118.353142857143	238.746857142857	96.8643750000001	93.036125	102.014285714286	149.97675	146.916	242.67075	132.637142857143	92.8427500000001	189.88275	222.4145	144.8755	194.86775	32.6491428571428	23.46575	17.3448571428571	23.4632857142857	68.3651250000001	33.647625	23.46575	126.409142857143	67.3364999999999	70.3997142857143	72.3895714285714	57.1339999999999	386.3905	223.43475	80.5997500000001	167.321	282.619142857143	403.012857142857	361.21275	296.903142857143	68.35675
356	182.029234402917	182.028128769275	182.033326480578	59.174	59.157	60.206	7	7	18.348	164.2844	206.0804	234.646	191.822666666667	329.5246	215.2622	374.4134	116.204	84.6738333333334	143.8764	123.460333333333	260.151	434.6904	344.8952	303.039	257.124	381.5548	175.640666666667	248.961333333333	108.1412	56.1183333333333	53.0504	46.9384	137.61	54.0776666666667	57.1312	360.1306	124.4644	161.3812	162.2118	145.883833333333	544.769	464.251666666667	146.904	238.7268	263.2116	628.4432	579.4736	264.2318	90.8838333333334
357	182.043103745404	182.043103745404	182.043103745404	166.302	166.302	166.302	1	1	3.0606	12.2424	8.16320000000001	7.14280000000001	10.204	9.18359999999996	6.1212	11.2244	4.0816	11.2218333333334	9.18150000000001	7.1498	6.1212	10.204	11.2222	7.13440000000001	6.1212	14.266	9.18359999999996	4.0808	8.1616	4.0816	8.1616	7.14140000000004	6.12240000000001	5.101	5.102	5.107	4.0808	2.0428	2.04040000000001	6.12240000000001	9.171	4.0768	5.10100000000003	5.09500000000003	4.0808	5.101	3.0612	6.12100000000001	5.101
358	182.054262244785	182.049246848167	182.059548274198	185.1715	182.632	186.714	4	4	23.4665714285714	23.4665714285714	21.42525	10.2025	49.99225	9.18225000000001	63.2555	247.721142857143	42.8520000000001	41.83025	15.2925	25.50625	14.2835	9.18257142857142	19.372875	6.12225000000001	80.6590000000001	5.10125	13.26325	113.251714285715	6.1215	6.12171428571428	6.126	5.10142857142857	5.10125	6.12225000000001	6.1215	61.215	1.02025	30.58875	13.2637142857143	17.34425	300.984285714287	12.2331428571429	19.3854285714286	53.0474285714285	10.2025	165.2805	83.6605000000001	24.486	12.2445
359	182.080544070134	182.076823065206	182.092084664455	114.268	110.188	115.301	57	57	154.063142857143	271.396	177.529714285715	310.166857142857	149.989	227.497166666666	160.184857142857	530.102857142858	1019.14285714286	1073.39066666667	671.324500000001	1117.21285714286	234.665714285714	309.966	291.801714285714	176.509428571428	580.522249999999	471.394	408.133333333333	683.591428571428	335.674	506.061714285714	507.436999999999	632.045714285714	423.418571428571	345.876857142857	322.162	356.378857142858	219.361428571428	158.144285714286	396.891142857143	234.906666666667	593.307428571428	290.537142857143	159.164571428571	309.146571428571	362.916571428572	400.635428571429	114.272	398.931714285714	172.428285714286
360	182.185965481633	182.185965481633	182.185965481633	296.869	296.869	296.869	1	1	35.71	55.0954285714285	73.4605714285714	53.0548571428571	16.3222857142858	86.7242857142864	21.4260000000002	19.3718571428571	53.0548571428571	61.2085714285716	242.828	95.9068571428578	45.9128571428571	52.0782857142855	56.1157142857143	59.1765714285714	15.3042857142857	54.0751428571428	53.0548571428571	20.4057142857143	51.0142857142861	69.3794285714285	58.1562857142857	62.2374285714285	77.5417142857142	55.095428571429	68.3591428571428	25.5071428571428	64.2780000000005	24.4868571428571	56.1157142857143	20.4057142857144	40.8114285714286	57.1360000000004	49.994	54.0751428571428	64.278	10.21	186.712285714286	69.3794285714285	54.0297142857145
361	182.960394187821	182.960225935851	182.960562439792	1070.24	1070.23	1070.25	2	2	1242.86125000001	1820.69999999997	1592.22000000002	1685.06250000002	1144.44000000001	1777.85999999997	1208.69999999998	1134.80714285712	1090.37999999998	1409.63999999997	1348.44000000001	1226.04000000001	1590.08625000001	1799.27999999997	1644.24000000002	1711.56000000002	1196.45999999998	1698.30000000002	1134.23999999998	1140.93571428569	1839.05999999997	1084.25999999998	1090.88571428569	1585.17499999997	1604.45999999997	1290.30000000001	1200.99000000001	1184.22000000001	1283.15999999998	1145.45999999998	1713.59999999997	1205.63999999998	1164.42857142855	1643.22000000002	1063.38857142855	1095.99285714284	1272.95999999998	1131.18000000001	1329.89999999997	1234.15750000001	1128.57714285712
362	182.962766437141	182.957495221394	182.974322267388	44.879	42.832	45.922	139	139	833.54425	1156.9635	1343.779	1402.80555555556	1214.06444444444	1574.20288888889	1225.28688888889	1524.2037	1321.434	1351.94166666667	1040.655	1326.4875	1113.18366666667	1431.64228571429	1364.18566666667	1428.494625	1420.362	1072.28275	817.320375	1199.814	1163.05333333333	1053.9699	955.4688	1451.704	1196.72066666667	882.51625	806.995777777777	1732.3845	1036.574	1110.00177777778	1276.94444444444	1151.688	2225.10466666667	1941.60371428572	1042.6955	1426.3095	1935.41425	2115.0225	2065.01973333333	2050.64666666667	643.830333333333
363	182.968214558017	182.961786348823	182.978805541992	1071.26	1070.18	1086.59	171	141	1137.51777777778	1359.65999999998	1449.42000000001	1392.20714285716	941.459999999983	1623.83999999997	1208.69999999998	908.819999999984	1148.52	1174.01999999998	1121.99999999998	1123.02000000001	1254.31428571426	1312.73999999998	1501.44000000001	1263.77999999998	1092.41999999998	1557.54000000002	995.52000000001	819.376666666651	1538.81444444442	1030.19999999998	915.199999999983	1334.74444444442	1334.15999999998	1290.30000000001	852.719999999985	907.800000000013	1002.65999999998	1145.45999999998	1405.55999999997	1117.91999999998	949.928571428553	1337.22000000002	900.574999999985	861.899999999985	963.899999999983	939.420000000013	1076.58571428569	1128.288	1054.67999999998
364	183.964362234985	183.960089028569	183.976867243929	44.887	42.85	45.921	50	50	245.888857142857	341.795714285714	422.398285714286	433.621428571429	356.079714285714	537.657111111111	363.221714285714	473.412571428572	421.378	358.137	350.978285714286	419.337428571429	338.734857142857	481.979428571429	429.540285714286	416.276571428571	456.067714285714	363.221714285714	274.456857142857	387.708571428571	335.689666666667	292.787833333333	299.194857142857	410.154857142857	346.897142857143	268.335142857143	248.949714285714	588.68425	309.146571428572	395.870857142857	421.673	347.14	788.65325	628.496	313.191166666667	450.966285714286	592.76525	731.083733333333	643.23	732.519555555556	188.752857142857
365	184.072689036699	184.070164364707	184.084808186588	52.033	49.98	61.225	53	46	401.992571428571	439.743142857143	266.5245	230.595333333333	161.212666666667	238.758	242.828	242.0165	1693.698	1363.96283333333	2034.54466666667	593.307428571429	226.292	235.697	210.360333333333	199.985333333333	193.827142857143	212.437333333333	202.026	167.471333333333	268.347666666667	164.246833333333	192.843	296.917	245.682285714286	215.255166666666	214.27	268.347666666667	204.057142857143	166.450166666667	255.291666666667	232.625142857143	257.112	304.002571428572	203.046333333333	264.254	363.238666666667	269.324	854.019	263.203	240.585142857143
366	184.11557035357	184.112155716995	184.12709687784	203.033	199.984	204.053	19	19	30.6100000000001	60.1996666666668	38.7663333333334	71.42	128.436	154.070333333334	110.190857142857	282.632333333334	107.1175	95.8956666666668	35.71	48.9668571428571	75.4377142857143	135.704333333334	91.8257142857142	90.8054285714285	181.458285714286	112.218333333334	88.7690000000002	141.826333333334	21.4059999999999	25.5083333333334	21.408	17.3456666666667	67.3970000000001	33.6694285714286	19.3691428571428	380.522166666667	162.225428571428	87.7486666666669	112.236666666667	79.5860000000002	1221.388875	553.020666666668	184.680333333334	371.340666666667	789.609000000001	769.205666666668	463.209714285714	884.463857142856	181.589666666667
367	184.962407895123	184.958854044812	184.974152131219	44.884	42.838	45.921	64	63	380.5346	509.1796	526.4232	538.6656	420.4048	543.837666666667	461.1304	484.595	363.1912	483.5748	516.2212	516.288666666667	458.0698	564.613	532.5444	531.6284	407.0598	426.5272	243.8756	483.5748	425.5068	296.8782	323.7838	490.7162	457.0496	265.252	276.5284	684.611714285714	392.854	455.0092	528.0638	369.8735	891.6985	693.713333333334	339.7266	510.1	666.168833333334	693.029	736.381333333333	756.067	203.0198
368	184.985354825192	184.979238939924	184.997058416193	1070.22	1069.16	1078.41	146	144	2015.67333333334	2803.97999999995	1755.41999999997	1870.67999999997	1587.11999999997	1851.29999999997	1642.19999999997	1575.89999999997	1772.75999999997	2187.89999999996	2102.21999999996	1725.83999999997	1984.72399999996	2861.09999999999	1794.17999999997	1731.95999999997	1762.55999999997	1701.35999999997	1791.12000000002	1550.39999999997	2718.29999999995	1640.15999999997	1738.07999999997	1719.40199999997	1705.71799999997	1759.49999999997	1746.23999999997	1945.58615384615	1638.11999999997	1579.97999999997	1779.89999999997	1917.60000000001	1696.9883333333	1736.42857142854	1769.8633333333	1682.99999999997	1699.31999999997	1526.93999999997	2002.4666666667	1806.1833333333	1768.50499999997
369	184.987167330503	184.982042866368	184.998592128695	1161.06	1150.88	1169.28	119	86	643.619999999989	902.612499999985	751.74000000001	1273.98	520.199999999991	771.119999999986	573.23999999999	441.659999999992	609.959999999989	516.119999999991	1778.29166666667	593.639999999989	797.639999999986	404.939999999993	778.259999999986	624.239999999989	517.139999999991	781.320000000011	568.13999999999	594.659999999989	729.299999999987	584.45999999999	730.320000000005	787.439999999986	869.039999999985	477.273999999991	554.635714285704	588.540000000008	586.500000000008	1616.7	716.039999999987	544.67999999999	490.619999999991	747.66000000001	633.419999999989	670.140000000009	592.619999999989	585.47999999999	1293.92375000001	648.720000000009	689.693749999988
370	184.98653494809	184.982872623826	184.998299371629	1130.415	1125.27	1136.61	72	67	766.854444444449	982.260000000004	4058.38976744185	1041.41999999998	773.160000000003	952.680000000007	802.506000000003	512.757142857149	828.121111111116	4429.78391304346	2357.21999999999	581.39999999999	646.679999999988	1020	1106.7	1056.72	674.220000000005	872.100000000009	813.960000000004	714.000000000003	961.860000000007	709.919999999987	868.188000000005	973.118888888895	949.620000000007	465.120000000012	857.820000000004	790.253999999985	604.685714285703	531.420000000007	987.360000000007	681.081111111115	684.420000000005	1058.76	824.160000000004	756.840000000005	755.820000000005	755.820000000003	1502.91200000001	834.157000000003	548.760000000011
371	184.985947251588	184.981447481262	184.997572726051	1112.125	1092.67	1124.36	150	104	710.940000000005	885.359999999984	1165.79166666667	728.151250000006	457.231666666659	613.000000000011	967.979999999999	686.186666666671	1355.3411764706	1212.78	1012.85999999998	552.065714285705	772.199999999985	683.399999999988	864.91875000001	900.660000000009	664.020000000005	1201.52083333333	3795.144	999.599999999999	668.099999999988	688.322499999987	4327.85999999999	1231.125	717.060000000007	952.680000000001	543.400000000007	382.014285714291	1279.08000000001	950.639999999999	1196.41666666667	976.139999999999	1266.50944444445	621.180000000012	440.639999999992	605.880000000006	985.320000000001	3887.49152542373	6199.20000000001	4481.60457627119	1033.01846153846
372	184.990016178474	184.982162040656	184.998664879007	1142.66	1137.55	1149.87	65	58	557.93999999999	1205.60416666667	739.499999999987	787.439999999986	506.94000000001	686.46000000001	478.380000000009	767.040000000003	555.900000000011	780.371428571439	1072.01999999998	567.120000000008	747.631428571416	656.931666666678	960.840000000004	741.54000000001	526.320000000007	715.019999999987	533.46000000001	457.980000000009	917.000000000007	521.04999999999	543.660000000011	732.36000000001	668.100000000009	549.780000000008	550.79999999999	559.742857142847	454.028000000013	745.330000000003	748.707142857152	600.780000000006	678.299999999988	733.379999999987	568.140000000008	686.280000000006	970.8125	529.379999999991	957.301666666684	655.859999999988	700.740000000007
373	184.985952218374	184.981487093424	184.997667773966	1083.51	1079.39	1091.75	53	47	550.79999999999	676.185714285701	748.679999999987	672.179999999988	566.09999999999	704.785714285701	604.579999999989	719.883333333338	1105.49307692308	1152.60000000001	1554.84454545455	956.760000000002	734.399999999987	611.999999999989	737.459999999987	750.719999999987	500.819999999991	706.859999999987	470.219999999992	548.75999999999	742.559999999987	1158.72	596.699999999989	708.899999999987	719.111428571417	532.439999999991	585.47999999999	475.320000000009	557.93999999999	1106.7	731.339999999987	539.580000000005	483.479999999991	733.379999999987	605.707142857131	573.23999999999	626.280000000004	1248.48000000001	1477.98	535.500000000008	468.180000000007
374	185.032529564805	185.0306686169	185.041742791773	51.012	49.974	60.195	11	9	752.883	1450.914	979.458666666667	851.839166666667	1135.4455	880.403833333334	631.483166666667	1614.728	1131.4018	1330.29733333333	333.649	1561.11	1194.65866666667	1059.106	1369.608	1057.91283333333	738.721333333333	1253.98966666667	630.463	907.817166666666	442.752333333334	95.8956666666667	86.7141666666667	378.852833333333	621.2815	119.379	94.8755	685.551999999999	862.040833333334	437.6515	699.613333333333	405.072333333333	1894.759	1241.74566666667	756.963666666667	1242.766	2020.95016666666	1496.5845	1166.0505	2296.77033333333	611.657142857143
375	185.032058622779	185.032058622779	185.032058622779	69.371	69.371	69.371	1	1	279.5485	428.505	393.8165	330.561	216.293	336.435	173.57	208.131	362.9865	322.399	966.17675	261.184	478.49725	370.35075	457.072	385.938	341.78375	524.4085	380.294222222222	375.441777777778	345.098	236.698	255.0625	338.723	473.454000000001	319.377375	239.5825	243.83975	361.1685	278.52825	424.424	273.4605	185.680444444444	473.125333333333	294.85225	261.184	231.59675	152.01725	641.2655	172.527875	347.895777777778
376	185.121777715649	185.120465497065	185.133166598291	203.032	199.984	203.05	7	7	8.16228571428571	32.6491428571428	23.4665714285714	39.7911428571428	72.3895714285714	94.8865714285714	47.9534285714285	156.103714285714	51.0142857142857	43.8661428571428	24.4868571428571	25.5035714285714	36.702	49.994	56.11375	48.972	92.768	62.2374285714288	42.852	70.3997142857143	14.272	16.3245714285714	7.13650000000001	9.18257142857142	37.7822857142857	20.4057142857143	17.333625	136.718285714286	76.5214285714285	55.0954285714285	45.9128571428571	39.791142857143	538.710857142857	273.436571428571	89.7851428571428	224.462857142857	449.946000000002	364.242000000001	226.4955	377.505714285714	91.8257142857142
377	185.984176300503	185.984176300503	185.984176300503	1074.32	1074.32	1074.32	1	1	733.77944444444	1165.47444444444	1230.11999999999	1105.26166666667	608.939999999997	1391.01722222221	687.85444444444	597.024999999996	548.03833333333	633.419999999997	484.763888888886	549.779999999997	1313.45499999999	1303.55999999999	1249.49999999999	1205.63999999999	578.339999999997	1294.37999999999	530.399999999997	624.239999999997	1236.23999999999	506.939999999997	479.661111111108	2469.16526315788	1301.51999999999	554.879999999997	567.428888888885	724.200000000005	490.887222222219	593.639999999997	1392.29999999999	631.379999999997	618.456666666663	1299.47999999999	535.499999999997	519.462777777775	524.582352941174	602.819999999997	485.784444444442	513.618888888886	500.54722222222
378	186.07818979421	186.077554371731	186.083473827946	515.27	510.134	518.302	5	3	4.08160000000003	17.3324444444445	8.16266666666666	11.2236666666667	7.14155555555557	10.2155555555556	8.1576	10.2088888888889	449.191111111111	1112.16333333333	14.2828	2038.73730000001	13.2626	6.12533333333333	12.252	10.2022222222222	57.1324444444446	15.305	36.7280000000001	41.8336666666666	9.18200000000002	9.18299999999999	6.1253333333334	6.12133333333334	12.244	7.14155555555548	7.14233333333333	5.10111111111106	7.14233333333333	9.18299999999999	14.2758	9.18299999999999	10.1966666666666	8.16239999999998	3.06266666666666	11.2224444444445	12.2426666666667	5.10166666666666	6.12199999999999	8.16266666666666	11.2233
379	186.143010549834	186.143010549834	186.143010549834	363.216	363.216	363.216	1	1	38.7694999999999	65.2960000000003	67.3365000000003	95.9152500000001	43.8707500000002	79.5794999999998	55.1002500000001	163.24	88.7726250000001	72.4377500000003	34.6885000000001	34.6884999999999	45.9100000000001	31.6277499999999	55.0934999999998	65.2942222222223	8.15700000000004	14.2835000000001	11.2241249999999	9.17662500000004	28.5705	7.14175000000003	7.14175000000003	28.5669999999999	32.6479999999999	7.14262500000001	8.16200000000003	49.9922499999999	12.236	24.4859999999999	21.4252500000001	17.346375	128.5515	43.8707499999999	17.34425	10.20375	32.6479999999999	57.1339999999998	16.336	21.4252499999999	10.2022222222222
380	186.959193415687	186.954454810218	186.9709742326	1076.33	1071.22	1087.6	76	53	3235.02083333333	4098.64583333333	3882.12	1657.50000000004	1581.00000000002	4240.04714285713	3184.44	3216.64583333333	1128.11999999998	4361.52	3184.44	3261.53846153846	3907.75	4097.34	5290.74000000002	5180.1915789474	3078.36	2172.59999999996	2821.32	3065.5625	3976.98	3066.12	3052.86	3691.38	3844.45833333333	2962.08	2877.72916666667	3396.6	2799.125	3132.42	3768.90000000001	3372.11999999999	1638.7533333333	2838.66000000003	2985.54	2995.125	5356.57931034481	3257.88	3131.91666666667	2537.98	3012.65666666667
381	186.961828425841	186.956273517093	186.972247062111	1113.1	1105.92	1134.5	41	27	1482.15692307692	1806.76153846154	1639.35538461538	1737.34923076923	1434.12	1622.00230769231	1461.66	1294.38	1451.46	1568.76	1739.1	1411.68	1758.78538461538	1826.82	1620.57692307692	738.905999999986	1297.44	766.020000000015	1372.92	1496.34	1713.6	1414.78615384615	1382.1	1666.91615384615	1612.42307692308	1428	1537.27846153846	1380.03846153846	1452.48	1467.78	1706.72615384615	1457.58	1398.45384615384	1660.56	1550.4	1501.44	1431.06	1308.62615384615	1870.68	1396.38	1496.44769230769
382	186.958651784338	186.955107369301	186.969010294066	1097.79	1088.61	1103.94	33	25	1008.77999999998	1108.73999999998	1184.85714285716	1072.02000000002	1028.16000000001	998.168333333314	829.259999999985	826.528333333317	1500.87000000001	1741.33857142857	1086.29999999998	1144.44000000002	1155.65999999998	1002.65999999998	1311.72000000001	1443.29999999997	853.739999999985	1616.70000000001	865.979999999985	850.679999999985	1101.59999999998	954.236666666648	924.119999999984	1057.42499999998	964.453333333315	992.460000000019	1125.6142857143	926.651666666683	1047.53999999998	837.419999999985	1052.63999999998	1595.99666666668	852.719999999985	1046.51999999998	910.859999999984	944.519999999983	879.654999999983	935.339999999983	1029.17999999998	1002.66000000001	863.939999999985
383	186.971133738551	186.971133738551	186.971133738551	32.647	32.647	32.647	2	2	2587.39281632653	3152.61979591837	3473.85291666667	3144.89795918367	2409.62563265306	3371.024	2374.94008163265	2328.24542857143	2410.64579591837	2685.44506122449	3454.01255102041	2671.108	3205.67359183673	3272.38353061225	3364.21842857143	3436.32228571429	2207.63330612245	3328.50485714286	2711.59395918367	2310.66979591837	3139.058	2425.65908333333	2493.10642857143	3326.46408163265	3091.40387755102	2467.47873469388	2715.25181632653	2356.045875	2723.83591836735	2172.40553061225	3091.51340425532	2349.577	2534.03485714286	3452.23248979592	2597.60954166667	2590.50542857143	2647.177	2372.4203125	3546.86783673469	2769.33236734694	2580.70326530612
384	187.09084000126	187.09084000126	187.09084000126	510.134	510.134	510.134	1	1	12.24	22.4462857142855	10.2028571428571	21.426	9.18257142857135	13.2637142857142	8.1554285714286	14.284	181.610857142857	300.984285714286	12.2434285714286	703.038375000001	12.2434285714286	19.3854285714284	12.2417142857142	15.3042857142857	10.2028571428571	11.2231428571429	14.2839999999999	10.2028571428572	14.2839999999999	9.18257142857142	8.16228571428564	11.2231428571429	14.2839999999999	15.2914285714286	8.16114285714288	14.2840000000001	7.14099999999996	4.08114285714289	14.273	8.15542857142853	10.1942857142857	14.282	5.10142857142857	13.2637142857142	6.11742857142852	8.16799999999992	11.2231428571429	11.2231428571428	10.2028571428572
385	187.090337785026	187.090337785026	187.090337785026	518.301	518.301	518.301	1	1	17.3437777777778	15.2924999999999	15.305625	20.4050000000001	8.16199999999992	15.32625	12.236	6.126	170.486125000001	461.153000000002	15.3033333333334	836.107999999999	14.2835000000001	15.315	15.3149999999998	12.2430000000001	21.4252500000001	19.387125	17.3442499999998	20.4050000000001	14.2834999999999	18.36675	11.229625	19.3847500000001	15.3037499999999	8.16199999999992	12.2430000000001	10.2024999999999	14.2835000000001	15.3037500000001	15.295	13.264875	6.12149999999994	17.3437777777778	9.18900000000001	16.3239999999998	9.18224999999991	6.12149999999994	6.12150000000003	14.2852499999998	8.16266666666666
386	187.984136286838	187.984136286838	187.984136286838	82.628	82.628	82.628	1	1	234.651111111111	440.736	318.552	398.91775	161.1995	241.79925	147.93625	189.7665	189.51075	253.394	516.309750000001	251.01225	157.1185	236.553	139.77425	160.17925	229.725	63.26325	84.6784444444445	118.349	320.3585	157.1185	250.9815	255.09375	192.843	185.579333333333	155.097	229.55625	111.20725	178.54375	201.88575	105.150125	134.581333333333	198.943333333333	110.184	185.6855	96.9237500000001	137.73375	174.46275	109.16675	130.592
387	188.068010319662	188.063107849426	188.079879890328	193.844	190.755	194.842	33	32	162.225428571428	371.384	315.540499999999	442.824666666668	273.717333333333	400.991000000001	283.652666666667	1044.6535	281.887999999999	703.009666666668	130.581333333334	895.709333333335	281.612000000001	362.201428571428	326.88	223.4165	431.601000000001	429.560333333332	305.079666666667	614.240666666665	334.614666666667	132.513333333333	323.392833333334	456.089000000001	353.035333333334	221.412333333334	190.802333333334	418.336666666666	248.961333333334	239.543333333334	339.755142857143	227.757333333333	902.994999999998	521.366000000002	212.194666666667	258.934857142857	443.844999999999	482.617666666666	117.338333333334	460.095166666667	372.056666666668
388	188.113938058699	188.107403486825	188.120245517829	289.779	286.694	290.77	6	6	41.7926666666666	98.9561666666664	60.1898333333337	56.1091666666665	54.0776666666663	38.7726666666664	50.0371666666663	187.710666666666	169.209333333334	121.419666666666	32.6506666666667	163.226666666666	10.2033333333333	37.7461666666666	14.2846666666667	17.3456666666665	17.3456666666665	20.4033333333335	10.2116666666666	19.3831666666666	18.3659999999999	70.4029999999995	30.5799999999999	12.232	18.3659999999999	27.5444999999999	23.4676666666665	42.8469999999999	11.2328333333332	25.5041666666666	23.4676666666665	18.3659999999999	428.120000000003	114.258666666666	18.3629999999999	29.5896666666665	142.846666666667	245.900333333334	37.7523333333334	133.663666666667	86.7141666666664
389	188.109633028864	188.106764083119	188.120850169673	172.419	169.381	173.445	31	31	55.1430000000001	122.54	96.9158333333335	139.762833333334	132.621666666667	193.831666666667	193.863333333334	426.429666666665	92.8351666666668	129.582333333334	35.7408333333334	74.4721666666668	53.1006666666668	119.373428571429	70.4029999999998	55.08	260.185000000001	129.582333333334	106.114666666667	165.294	43.9101666666667	96.9158333333335	73.4640000000002	30.6349999999999	51.0166666666665	91.8299999999998	63.2503333333334	290.011333333334	197.944666666667	107.135	99.9926666666664	47.9478333333334	1018.29266666667	560.071499999998	216.300571428571	365.262285714286	1030.48857142857	625.464333333335	346.856666666667	779.022999999999	195.904
390	189.069802018785	189.068859050616	189.070744986954	193.8385	193.81	193.867	2	2	29.5848333333332	65.3013333333332	33.6984999999999	70.4030000000002	31.6613333333333	74.4843333333335	30.6100000000001	162.3655	40.8533333333332	128.562	17.3428333333334	139.922666666667	39.7930000000001	64.2704999999998	45.9674999999999	39.7865000000001	75.5046666666669	71.4233333333332	54.0297142857145	75.5046666666665	47.9478333333334	26.5026666666666	44.8873333333334	78.5528333333335	42.8540000000001	26.5286666666667	33.6710000000001	64.2809999999998	31.6303333333334	21.4080000000001	40.8133333333332	27.5759999999999	131.623	58.1495000000001	11.2236666666666	30.5799999999999	70.4029999999998	70.4029999999998	22.4473333333334	84.6738333333335	44.8548571428571
391	189.089528618133	189.088303254458	189.090753981807	384.6525	384.624	384.681	2	2	24.468	55.0934999999998	55.0568571428571	80.670285714286	31.6277499999999	44.8909999999999	32.6479999999999	90.8022500000004	10.2025	10.19625	13.26325	9.18224999999997	29.590875	42.8504999999999	34.6885000000001	32.6479999999999	37.7261249999999	71.4174999999998	27.567	54.0732499999999	86.7242857142857	86.7212499999998	65.2960000000003	99.0370000000001	69.3770000000003	56.1137500000002	51.0250000000003	53.0548571428571	14.2835	29.5872500000001	46.9315000000002	46.9314999999999	44.8635000000002	27.5467500000001	29.5872499999999	21.4252499999999	30.6112499999998	36.7302857142857	13.2535	30.6074999999999	9.18337500000001
392	189.125589546971	189.125589546971	189.125589546971	232.626	232.626	232.626	1	1	8.16300000000001	16.312	17.357	23.46575	10.21	12.252	12.2426666666667	13.273	19.399	16.324	14.2835	25.509375	17.346375	23.46575	8.16914285714285	15.30375	76.4625000000001	70.4058750000001	63.2555	64.27575	28.567	65.3040000000001	53.99375	45.91125	26.52975	27.594	26.51025	16.324	17.34425	13.255125	15.315	14.2753333333333	19.399	14.2835	14.2835	13.26325	15.30375	18.3644999999999	13.26325	17.34425	8.16200000000001
393	189.126727001484	189.126727001484	189.126727001484	264.248	264.248	264.248	1	1	21.426	31.6288571428571	33.6694285714286	43.8722857142857	26.5274285714288	42.852	21.426	55.0954285714285	222.235428571429	65.2982857142857	168.064285714286	263.233714285714	36.7302857142857	58.1562857142857	48.9737142857143	25.4857142857142	46.9331428571428	54.0751428571428	21.426	77.5959999999999	47.9534285714285	43.8722857142857	63.2488571428568	55.049142857143	51.0083333333332	35.71	43.8722857142857	66.3092857142854	22.4462857142857	29.5882857142857	54.1129999999999	29.609	53.0102857142855	23.4665714285714	25.5071428571428	15.3042857142857	70.3997142857143	49.994	21.426	59.1268571428573	11.2231428571429
394	189.126357863621	189.126357863621	189.126357863621	241.808	241.808	241.808	1	1	39.7911428571428	52.0345714285714	73.3988571428571	74.5451666666668	34.6897142857143	42.852	46.9027499999999	86.724285714286	25.5071428571428	23.4830000000001	12.2417142857143	25.5071428571428	43.8722857142857	45.9128571428571	32.6491428571428	30.6085714285714	80.6025714285714	91.8225000000001	74.4808571428574	95.9068571428571	65.2982857142857	78.43	80.5912857142859	66.3185714285717	35.705	43.8722857142857	32.6217142857143	37.7452857142857	13.2637142857143	19.3854285714286	24.4662857142857	33.66825	46.9331428571428	18.3805714285715	6.12171428571428	22.4274285714286	23.4665714285714	15.3042857142857	12.2434285714286	24.4868571428571	7.142
395	189.126103503448	189.126103503448	189.126103503448	274.451	274.451	274.451	1	1	29.5896666666666	37.7523333333333	58.1906666666666	63.2537777777775	35.7077777777778	50.0290000000001	42.8484	92.8503333333333	52.037	28.5693333333333	34.6686666666665	107.123333333334	45.8850000000001	67.3419999999999	43.8743333333333	41.8302499999999	137.655	125.487333333334	66.3144444444441	152.013111111111	74.4843333333333	137.745	95.9008888888891	103.042444444444	61.2533333333333	76.5666666666666	67.3419999999999	60.1537777777777	42.8493333333334	35.7544444444443	28.5662222222221	45.9099999999998	71.4622222222226	52.037	43.8982222222222	35.7116666666666	57.1324444444446	45.9100000000001	17.3437777777777	59.172888888889	24.5013333333333
396	190.90842850649	190.90842850649	190.90842850649	48.96	48.96	48.96	1	1	198.939	316.324	336.666	331.63	310.2016	439.7924	322.4464	199.173	235.6662	213.2636	300.959	241.8348	345.8478	338.7064	290.0776	336.732	45.909	29.5858	20.408	22.4473333333333	374.4868	136.7068	155.2224	288.0348	328.5044	246.920666666667	240.8144	193.838	249.998	320.4056	311.527	200.9794	155.0704	360.1306	210.154333333333	163.264	172.4138	157.2956	191.8352	131.6058	398.559333333333
397	191.101002472522	191.100279162265	191.101986437704	56.114	56.108	56.124	3	3	45.8742857142857	72.4402857142857	75.5663333333334	96.9316666666667	79.5822857142857	83.7356666666667	53.0102857142857	112.236666666667	84.6244285714286	118.353142857143	67.331	101.942857142857	46.9331428571429	60.1996666666667	54.0776666666667	51.0142857142857	138.758857142857	71.4933333333333	61.2685714285715	118.436	14.284	15.3085714285714	24.488	18.372	23.4271428571429	8.16228571428572	5.10166666666667	25.5071428571429	19.3854285714286	30.665	18.3651428571429	16.3245714285714	53.0548571428572	25.5035714285714	16.3245714285714	18.3651428571429	44.8925714285714	36.7302857142857	41.8336666666667	35.68	20.4228571428572
398	191.14133961737	191.140412782666	191.144384047564	384.6155	375.441	384.737	10	9	23.4523333333334	54.0717777777775	65.2586666666664	123.527555555555	8.16266666666666	88.7593333333335	27.5459999999999	19.3847500000001	10.2022222222222	13.2556666666667	8.16177777777774	13.2628888888888	80.6063333333333	195.882666666666	92.8402222222224	76.5166666666663	8.15733333333335	219.347777777778	95.9635555555554	17.3456666666667	211.186	173.437777777778	123.460333333333	203.179	140.806	103.042444444445	83.6810000000005	135.704333333333	58.1526666666664	13.2632500000001	70.3953333333335	5.10111111111112	28.5495000000001	135.704333333333	52.0327499999999	47.9504444444442	59.1793333333333	9.18200000000002	50.9833333333331	103.04525	16.3253333333333
399	191.141174894205	191.140349925759	191.142436335297	351.9295	342.833	352.033	10	7	21.4269999999999	35.7116666666664	37.7523333333334	54.1218333333334	5.10083333333336	56.1183333333335	6.11599999999999	11.2231428571429	6.11600000000004	9.19050000000001	2.04033333333333	8.16133333333338	36.7679999999999	64.2810000000001	47.9086666666666	45.9599999999999	10.2028571428571	131.623	99.9926666666669	6.11657142857145	151.009333333334	102.033333333334	90.809666666666	110.190857142857	100.996500000001	89.7746666666672	56.1091666666665	103.154666666666	53.0053333333332	6.12171428571428	56.1091666666665	12.242	5.10142857142857	42.8960000000003	38.7654285714287	6.12599999999999	40.8533333333332	7.14116666666671	6.12199999999996	65.2982857142857	2.04066666666665
400	191.14162639036	191.141525061422	191.142870352391	321.367	321.362	321.395	3	3	16.3382857142858	35.7466666666669	38.7708571428571	62.2374285714285	5.10142857142857	52.0345714285714	5.09714285714287	12.2417142857143	9.18257142857142	12.2434285714286	12.2434285714286	15.2914285714286	73.4605714285714	84.6837142857142	58.148142857143	57.1840000000002	6.12085714285716	113.251714285714	101.008285714286	4.08066666666665	62.2374285714285	60.1462857142859	28.568	53.0994285714288	53.0548571428571	48.9325714285716	25.4875	66.3185714285714	33.6694285714286	5.10142857142857	34.6672499999999	6.12171428571428	10.2028571428571	36.7302857142857	17.3448571428571	15.3042857142857	40.8114285714286	6.11657142857145	22.4462857142859	39.7911428571428	8.16228571428571
401	191.142495363043	191.14172979798	191.143066701106	365.222	363.244	366.26	3	3	14.2846666666667	40.8133333333336	27.5454	41.8291111111109	17.3437777777778	41.8336666666666	11.2236666666667	14.2831111111111	18.3654000000001	19.3842222222223	10.2022222222222	11.2224444444445	30.6066666666667	29.5864444444445	23.4651111111112	11.2236666666667	24.4728	36.732	19.3863333333333	12.236	35.7077777777778	47.9259	45.9150000000002	35.7077777777778	21.4246666666667	23.4651111111112	17.3437777777778	18.3636	10.1966666666666	6.12199999999999	16.3235555555556	10.2022222222222	11.2224444444445	13.2643333333333	15.3033333333334	17.3456666666667	15.3033333333334	6.12533333333333	8.16711111111115	28.5693333333333	6.12133333333334
402	191.14175706038	191.14080472506	191.141929144608	398.914	398.907	399.906	3	3	26.5162857142856	54.0751428571428	60.1968571428571	77.5417142857142	22.4462857142857	67.3105714285713	14.29	38.7545714285713	15.3042857142857	17.3509285714286	14.289	13.2637142857143	25.5071428571428	58.1562857142857	49.9904999999999	34.6897142857143	15.3034615384616	42.8339999999999	22.4462857142857	15.3046153846154	57.1319999999998	83.6575714285715	49.994	82.6373571428572	40.7942857142858	70.3947857142855	86.7261538461539	32.6491428571428	30.6214285714285	12.2381538461538	46.9134285714286	21.426	38.754153846154	38.7708571428571	44.8925714285714	22.4557142857142	57.136	19.3854285714286	25.5178571428571	48.9747692307693	10.2028571428571
403	191.142611260578	191.141338334909	191.143884186247	309.124	309.119	309.129	2	2	81.6218181818183	148.959818181818	164.263909090909	166.393363636363	9.18245454545451	106.108363636363	24.4865454545455	43.8492500000001	14.2838181818181	22.4459999999999	9.18245454545456	19.3851818181818	38.7323636363638	31.6284545454546	25.5090909090909	37.7332727272728	22.4459999999999	104.123454545454	80.6432000000002	31.6425454545455	28.5676363636363	41.8311818181819	55.0947272727273	52.0659	33.669	34.6892727272728	24.5016	34.6892727272726	21.4257272727273	19.3851818181817	26.5270909090909	10.2027272727273	27.5473636363635	26.5270909090909	14.2838181818181	21.4257272727272	35.7095454545453	21.4142727272727	16.3170909090909	38.7703636363637	5.10363636363637
404	191.141200675051	191.141200675051	191.141200675051	249.954	249.954	249.954	1	1	20.4060000000001	32.6496	29.5887	36.7272	10.203	34.7276	15.303	22.4473333333333	32.6495999999999	32.6495999999999	18.3654	34.6902	20.406	32.6496000000001	22.4466000000001	25.505	14.2828	23.4668999999999	19.3743	35.7104999999999	33.6698999999999	52.0608	29.5864444444444	30.606	19.3857	21.4263000000001	20.4059999999999	24.4847999999999	12.24	28.5515999999999	24.4872	14.2842	25.4925	18.366	11.2233	28.5683999999999	20.4039999999999	13.2782	18.3654	20.4040000000001	18.3654000000001
405	191.178432986309	191.175491120094	191.19238379018	614.208	600.911	624.422	61	30	109.17057142857	1138.70171428571	655.023428571423	1343.86575000001	438.661428571433	995.736888888891	685.631999999994	1137.6345	427.499714285717	1657.93333333333	143.860285714287	482.282625000002	624.414857142852	716.140285714293	650.919499999994	368.355375	409.134571428568	121.413999999999	76.5214285714279	193.854285714287	455.365999999996	319.349428571431	91.8128571428567	504.021142857139	124.470500000001	57.1360000000004	75.5011428571422	270.375714285712	41.8317142857139	244.868571428573	89.7820000000004	383.627428571425	1346.83999999999	564.218000000004	81.5657142857137	435.661999999996	358.120285714283	1250.92866666667	185.692000000001	204.050000000001	107.060625000001
406	191.97512159765	191.97512159765	191.97512159765	252.006	252.006	252.006	1	1	7.1414	15.306	36.7272	46.9314999999999	8.1616	42.8484	12.2424	17.3434	3.0606	9.18224999999997	18.3636	7.1414	57.1312	81.616	73.4544	64.2726	5.101	8.16199999999998	8.15360000000001	5.101	29.5916	12.2448	6.1212	19.3876	57.1312	53.0504	21.4242	133.6462	51.01	29.5916	78.5554	25.5062499999999	8.1616	129.5654	62.2322	66.313	108.162399999999	11.2486	12.2448	100.9998	2.0404
407	192.048917732658	192.048917732658	192.048917732658	657.054	657.054	657.054	1	1	7.14218750000002	21.4186874999999	23.4743750000001	16.325	9.18281250000003	16.3249999999999	13.2543125	9.18843750000002	13.2640625	7.14175000000003	12.243	11.2220625	18.3644999999999	20.4050000000001	17.3453125	20.4049999999999	9.18281250000003	17.3389375	10.203125	13.26325	21.4252499999999	7.14218749999997	9.18281250000003	15.298125	18.3644999999999	16.325	5.10312500000001	9.18281250000003	11.2234375	12.24375	19.391875	10.2025	19.3859375000001	17.3453125	11.2193125000001	9.18281250000003	9.18224999999997	11.226875	13.2681249999999	10.199375	5.10125000000002
408	192.050135265196	192.04479504657	192.063127104621	356.05	350.961	356.074	7	7	23.4862857142858	31.6288571428571	27.5477142857143	26.5274285714286	16.3245714285714	14.284	6.11657142857145	40.8057142857141	22.4462857142857	56.1549999999999	14.284	49.9869999999997	15.3171428571428	29.5882857142857	28.568	27.5477142857143	21.4094999999999	47.9534285714285	40.8114285714286	75.4429999999995	84.7429999999999	8.16228571428571	12.2434285714286	13.2637142857143	101.008285714286	28.568	8.16228571428571	89.7851428571428	51.0142857142857	59.1765714285714	71.4100000000002	10.2028571428571	107.12625	75.5011428571428	7.142	14.2963333333334	82.7125714285717	43.8722857142857	14.284	49.994	126.515428571429
409	192.065632919257	192.065632919257	192.065632919257	325.476	325.476	325.476	1	1	7.142	8.16228571428577	7.142	16.324	12.2430000000001	13.264875	7.14100000000002	6.12171428571428	221.402	325.459750000001	161.182571428572	311.187142857143	7.142	12.2434285714286	10.1942857142857	7.14200000000005	40.8114285714286	39.7911428571428	27.5438571428572	38.7708571428571	10.1957142857143	10.1871428571428	5.10142857142857	6.12171428571428	4.08114285714286	6.117	6.11657142857145	17.3448571428571	3.06342857142858	6.12000000000004	5.09714285714287	5.10071428571426	7.142	10.2028571428571	4.08114285714289	5.09928571428572	7.14099999999996	6.1165714285714	6.12171428571433	8.16228571428571	7.142
410	192.139686239109	192.136565370453	192.152459038628	172.419	170.344	173.451	33	33	198.074	253.208	167.307333333334	235.6585	5.10083333333334	180.565285714285	43.8722857142857	15.3042857142857	1131.54966666667	1123.33457142857	520.795000000001	533.609428571428	179.725333333334	217.320857142857	192.843	97.9200000000001	11.2231428571429	141.826333333334	88.7648571428571	5.10142857142857	432.974666666667	156.0855	195.894857142857	219.515	479.534285714285	262.213428571428	184.650166666667	909.859500000002	410.174000000001	11.2231428571429	542.792	187.710666666667	941.723714285718	848.224000000001	297.923428571428	584.623714285714	810.144666666669	8.16266666666669	375.421333333334	711.753166666668	750.930285714285
411	192.145133278587	192.140496908513	192.149671097463	342.821	339.709	343.853	3	3	32.6506666666667	77.5453333333335	72.5028333333335	90.8054285714285	3.06085714285714	26.5546666666666	7.15516666666671	7.14116666666664	426.464500000002	225.456833333335	102.033333333334	142.823333333333	12.244	6.12200000000001	32.6506666666667	9.18300000000002	3.06049999999999	11.2346666666666	7.15166666666666	9.17400000000006	19.3831666666666	12.244	8.16266666666669	11.2126666666666	11.2218333333333	2.04066666666667	3.06100000000001	49.988166666667	3.06100000000001	4.08533333333336	18.3630000000001	5.10166666666668	6.12700000000001	14.2846666666667	6.12200000000001	3.06049999999999	15.3042857142857	14.2846666666667	5.10166666666668	7.14116666666671	4.08133333333334
412	193.048756310315	193.043944513173	193.060370577075	253.026	249.96	254.068	37	37	398.950333333334	776.437428571428	1268.17075	1384.648875	1113.13171428571	1568.95225000001	1207.97600000001	2015.06428571429	171.407999999999	176.517666666666	166.287166666667	37.7523333333332	2235.36775000001	2784.35971428571	2591.435	2444.60457142857	343.796166666666	164.273666666666	239.565714285714	306.085714285713	1255.92775000001	362.201428571428	35.7050000000001	522.386285714285	1715.04025000001	1153.8085	720.321714285711	3341.31874999999	1960.98914285714	2026.28742857142	2132.3225	1632.45714285715	3880.01074999999	3280.10375000001	2278.21825	2668.04714285714	3149.51175	3287.62	2010.91275	3196.44325	162.233
413	193.04877923095	193.044563187217	193.060681467471	214.255	210.174	215.264	33	33	11.2328333333334	32.6453333333334	20.4057142857143	35.71	17.3448571428571	37.7461666666667	21.444	86.7242857142857	3025.04125	2999.698	1902.83285714286	408.848142857143	54.0675714285714	113.257	80.6025714285714	16.3245714285714	94.8910000000002	21.426	29.5848333333334	132.643333333334	132.748571428571	55.1339999999999	40.8114285714286	36.6960000000001	213.239714285714	98.9677142857142	109.155285714286	768.275142857142	157.124	123.350857142857	241.807714285714	153.042857142857	364.242	376.485428571428	164.128	289.037333333334	90.8817142857142	314.248	63.2488571428571	333.353142857143	13.2513333333334
414	193.051464792388	193.046779377568	193.060483425924	358.114	351.987	359.128	18	18	8.16914285714289	12.2430000000001	12.2445	10.2025	9.18225000000004	10.2025	7.13737499999998	23.4686249999999	30.6075000000001	28.588	19.3847499999999	11.215875	8.16300000000001	11.2145	12.2430000000001	11.22275	10.18875	8.16300000000001	15.3042857142857	19.3728750000001	14.294	12.2430000000001	8.16200000000003	16.324	14.2835000000001	11.22275	8.16199999999998	12.2445	5.09812499999999	10.2025	8.16300000000001	6.12149999999998	20.4049999999999	11.2231428571429	5.10125000000002	11.22	8.16700000000003	24.4860000000001	9.18225000000004	9.18224999999997	8.16199999999998
415	193.051436574221	193.04794153162	193.060291670825	336.6855	334.647	337.702	6	6	10.1942857142857	15.3042857142857	14.284	14.2819999999999	13.2637142857143	13.2637142857143	9.18128571428567	16.3245714285714	67.3388571428571	58.1074285714288	33.6647142857144	26.5274285714286	15.3042857142857	13.2637142857143	14.284	15.2925	13.2637142857143	10.2028571428571	10.1985714285714	12.2434285714286	13.2637142857143	13.2637142857143	13.2748571428571	9.17485714285717	10.2028571428571	9.18257142857142	13.2618571428572	19.3854285714286	7.142	14.284	11.2325714285714	7.142	30.6085714285714	16.3245714285714	10.2028571428571	18.3651428571428	16.3245714285714	17.3448571428571	15.3042857142857	25.4892857142857	8.16228571428571
416	193.083877394071	193.08082984791	193.0954026552	207.1135	204.058	208.14	16	16	11.2231428571429	8.16228571428571	10.2014285714286	12.242	25.4892857142857	11.2218333333334	22.4436666666667	24.4868571428571	2408.89457142857	540.688333333334	459.150000000001	388.683500000001	6.12800000000001	21.426	26.5286666666667	7.14233333333335	46.9353333333334	20.4057142857143	26.5274285714286	66.3185714285714	27.5477142857143	72.4402857142857	25.4857142857143	55.1430000000001	17.3456666666667	42.8540000000001	21.427	27.567	12.242	15.3042857142857	14.284	22.4462857142857	78.562	16.3245714285714	28.568	230.552285714285	24.4868571428571	51.0142857142857	44.8946666666668	22.4462857142857	6.12200000000001
417	193.088083979888	193.086079624721	193.090088335056	230.585	230.585	230.585	2	2	24.488	44.8653333333333	41.8564444444445	79.5773333333332	22.4717777777778	92.9008888888888	34.6868	52.0653333333333	108.155333333334	95.9113333333332	61.2133333333332	59.1793333333333	26.5286666666666	38.7937777777778	20.4199999999999	30.61	33.6673333333333	44.8946666666666	75.4964444444443	28.5506666666667	15.3033333333333	77.5453333333333	59.102	42.8493333333333	15.305	53.0862222222222	33.6673333333333	20.4044444444445	35.7116666666666	17.3456666666667	37.7728888888888	24.488	64.2810000000001	43.8695555555555	36.732	46.9302222222222	67.3346666666668	35.735	39.7886666666666	73.4639999999999	29.5896666666666
418	193.089868130434	193.089868130434	193.089868130434	219.362	219.362	219.362	1	1	18.3728571428571	26.5274285714286	25.5071428571428	38.7708571428571	25.5066666666667	23.4567142857143	26.5367142857143	105.089428571429	3113.912	137.796428571429	1039.59835714286	454.856285714285	35.7107692307693	33.6694285714286	57.1319999999999	14.284	107.13	13.2634666666667	23.4665714285714	151.002285714286	24.4954285714286	78.595	32.6491428571428	26.5162857142857	24.4765714285714	56.0921428571428	94.8467142857142	790.666071428571	58.1562857142857	139.730214285714	21.417	164.266	417.296857142857	60.1968571428571	100.923428571429	357.225	86.7546428571428	354.032533333333	76.5214285714285	36.7148571428571	17.3375714285714
419	194.051479828145	194.049589685647	194.054146844902	212.7335	211.2	214.273	4	4	7.14816666666668	4.08133333333332	10.2033333333334	8.16266666666665	5.10083333333332	3.06099999999999	7.14933333333332	17.3428333333333	405.072333333334	374.829333333332	196.924333333333	54.0776666666665	9.18149999999997	6.12100000000001	6.12099999999998	9.18299999999998	16.3226666666666	2.04066666666666	4.08066666666665	20.4033333333334	10.2116666666666	9.19050000000001	7.14233333333332	11.2126666666666	18.366	17.3428333333333	13.2621666666666	90.8096666666669	16.3253333333333	13.2513333333333	22.4436666666666	24.4879999999999	36.7320000000001	48.9679999999998	21.4234999999999	36.7679999999999	14.2986666666666	29.5896666666666	2.04033333333333	17.3428333333333	3.05799999999999
420	194.047792414473	194.047792414473	194.047792414473	351.987	351.987	351.987	1	1	3.06085714285714	10.2028571428571	8.16228571428571	5.10499999999999	5.10142857142857	5.10142857142857	7.13600000000002	10.2028571428571	4.0777142857143	10.2100000000001	4.08114285714286	10.2028571428571	10.2114285714285	7.14174999999998	8.15600000000001	5.10571428571426	5.10142857142857	9.18257142857142	6.12171428571428	8.1554285714286	6.12171428571433	3.06085714285714	4.08114285714286	8.16228571428571	12.2417142857143	3.06085714285717	4.08114285714286	6.12685714285711	4.0777142857143	4.08114285714286	14.284	5.10142857142857	6.12171428571428	11.2325714285715	6.12085714285716	7.14699999999999	6.12685714285711	5.1007142857143	6.12171428571428	8.16228571428571	7.142
421	194.062102030339	194.057409365815	194.065026096428	253.054	253.009	254.018	3	3	31.6288571428571	82.6431428571428	139.77425	61.2171428571428	140.799428571429	212.189714285715	153.042857142858	276.49742857143	23.4665714285713	17.3448571428572	21.423	12.2434285714286	313.227714285715	369.343428571428	354.039142857143	306.085714285714	45.9128571428571	16.3245714285715	20.3885714285714	36.7302857142855	83.6517142857145	39.7911428571428	12.2417142857143	53.0548571428571	173.424285714286	147.941428571429	79.5822857142853	528.489499999999	236.706285714287	275.477142857142	254.051142857143	200.996285714286	629.494249999998	465.250285714287	261.193142857143	355.059428571427	450.966285714286	472.789142857144	141.819714285715	475.453142857144	20.4057142857143
422	194.072424524726	194.066190120429	194.078107810882	228.023	226.481	230.592	4	4	45.9149999999999	125.501	91.8149999999997	133.641833333333	74.6181666666664	86.7283333333331	62.2403333333332	226.476999999999	38.7346666666668	68.3623333333332	16.3253333333333	26.5286666666666	62.2301666666665	81.6933333333335	97.010833333333	73.4639999999998	29.5848333333332	57.1386666666665	15.3025	45.8700000000001	33.6709999999999	7.14233333333332	3.05799999999999	21.4269999999999	34.6913333333332	8.16266666666665	8.16266666666665	98.9723333333331	16.3253333333333	31.6303333333333	40.8533333333332	12.244	193.863333333334	89.7746666666664	19.3863333333333	17.3456666666666	44.8946666666666	116.432	27.5444999999999	21.4269999999999	10.2033333333333
423	194.08634203277	194.08634203277	194.08634203277	207.091	207.091	207.091	1	1	5.10142857142857	7.14116666666668	8.16114285714285	6.12171428571428	4.07828571428571	7.14100000000002	6.12171428571428	9.18300000000002	359.140571428571	149.982	177.529714285714	57.136	12.2537142857143	10.2028571428571	4.08114285714287	8.16228571428574	13.2544285714286	10.2028571428571	5.10142857142859	12.2434285714286	10.2028571428571	11.2231428571429	7.136	10.21	5.10142857142859	6.12171428571431	4.08114285714287	7.14699999999999	8.16228571428571	9.18257142857146	4.08133333333334	5.10142857142857	13.2637142857143	11.2236666666667	7.14200000000002	7.14116666666668	12.2434285714286	8.16228571428571	4.08114285714287	8.16228571428571	4.08114285714287
424	195.120066630046	195.120066630046	195.120066630046	160.158	160.158	160.158	1	1	36.7319999999999	71.42	169.347666666667	338.695333333332	56.1183333333335	268.347666666666	36.7319999999999	76.5999999999998	26.5286666666667	60.1898333333334	53.0486666666667	80.5273333333331	85.6939999999997	56.0633333333332	65.2906666666665	36.7319999999999	18.366	40.8466666666667	23.4676666666666	33.6379999999999	62.2301666666665	30.6100000000001	251.001999999999	57.0826666666665	25.5333333333333	25.5083333333333	609.835499999999	38.7663333333334	35.7058333333334	22.4473333333333	36.7619999999999	16.3253333333334	54.1218333333334	61.1600000000001	28.5646666666666	16.3093333333333	28.5693333333334	64.2810000000001	34.6913333333332	33.6655000000001	16.3226666666666
425	196.039997619598	196.03845471828	196.040804784751	91.839	91.811	97.927	7	7	1120.2345	1447.73475	1484.46375	403.295	25.5071428571429	870.013714285714	17.3497142857143	22.4462857142857	2274.13725	2935.97114285714	25.5071428571429	905.982000000001	2623.15457142857	4420.68	3341.68685714286	2803.11728571429	24.4868571428571	3044.53257142858	2348.3	4.081	482.57825	44.8635	103.034428571429	127.428571428572	958.014749999999	256.271	71.48	389.749142857143	1924.25885714286	16.3245714285715	1613.07171428572	17.3448571428572	73.4579999999999	5028.10742857144	2442.232	3102.68885714286	7066.49885714287	48.9737142857143	128.56725	4519.86571428572	7.14174999999999
426	196.040187273425	196.040187273425	196.040187273425	59.174	59.174	59.174	1	1	9.17279999999999	376.5276	681.4936	1508.8758	11.2244	2198.531	7.1414	2.0404	366.84	308.1004	9.18359999999999	7.1414	1337.4822	1106.1136	1624.4768	1207.976	57.1312	30.606	1.02175	27.54675	316.262	11.2222	29.5858	43.8772	532.0224	31.6324	71.414	2891.2468	783.5136	9.1926	611.0998	4.0808	32.6464	3469.87025	402.979	6.1212	2371.965	7.1414	13.2626	2266.8844	14.2996
427	196.0527891094	196.041173831103	196.069838064583	58.16	55.076	66.311	99	98	15.29	430.580666666667	9.1815	1634.38328571429	1073.21533333333	2231.1045	329.567666666667	2836.52666666667	59.1213333333333	698.9140625	12.2434285714286	39.793	1634.3604	1311.12833333333	1702.7138	1269.3776	6788.7435	5260.9995	1935.11083333333	5461.97233333334	7.14116666666667	57.1386666666667	12.2417142857143	7.142	5.09666666666667	8.16266666666667	15.3025	3160.47633333333	21.427	1072.05	639.790800000001	601.898333333333	4520.5062	3589.36514285714	2.04033333333333	1403.74933333333	2622.25666666667	1080.33128571428	10.2016666666667	2310.82866666667	150.1115
428	196.046280573556	196.04082565183	196.069992659928	91.828	79.574	106.106	132	103	1427.44633333333	1478.34225	1479.429	1871.75882352941	2768.277375	2726.42325	3240.32411111111	4771.70925	2558.945	3261.65044444444	2416.97225	4031.91822222222	2690.619	4567.012	3425.06033333333	2840.724	2698.56125	3133.44366666667	2638.99777777778	2439.49828571429	489.76	60.1603333333334	109.16675	130.512	968.190888888889	256.271	104.142	4087.87269230769	2270.09333333333	1497.68622222222	1622.1975	978.419750000001	8778.821	5760.55177777778	2560.668	4611.53	9774.70200000001	9472.76333333332	6703.21250000001	10485.1877777778	2341.346
429	196.046228098315	196.042682420768	196.062541373971	71.418	68.35	76.502	39	39	18.3655384615385	520.981533333333	511.163142857143	367.302857142857	873.383384615384	403.848	1095.3184	33.6694285714286	83.6282857142858	440.917714285714	69.3794285714286	19.3843846153846	769.241571428571	1911.97973333333	1108.0096	1010.38235294118	16.3236923076923	312.190615384615	16.3177142857143	11.2233846153846	135.7455	32.6468571428571	28.568	31.6288571428571	222.427076923077	46.9341538461539	45.8935714285714	163.177142857143	141.819714285714	27.5477142857143	501.980571428571	23.4653076923077	17.3439230769231	1258.50371428571	175.479692307692	438.722857142857	821.33	5003.71466666667	55.0722857142857	750.1725	69.3809230769231
430	196.046402728619	196.041304411712	196.058672347159	110.1955	109.172	111.202	8	8	31.6115454545454	43.8951818181818	40.812	343.8411	27.5481	267.2924	36.7134545454546	27.5319	41.8125454545455	52.0353	31.6293	43.8717272727273	54.0758999999999	78.519	38.7714	45.9134999999999	33.6666	51.015	44.8932	30.6081818181818	45.9405	49.9933636363636	31.6107	34.6698	35.7095454545455	43.8717272727273	45.8877272727273	521.3733	52.0608	26.5278	32.6341818181818	21.4137	25.5068181818182	373.4115	64.2771818181818	35.728	393.6042	13.2639	54.0744545454545	694.4157	59.1758181818182
431	196.073156389697	196.073156389697	196.073156389697	61.215	61.215	61.215	1	1	4.08133333333334	32.6491428571429	4.08133333333333	4.08066666666667	828.510666666667	4.08133333333333	274.738666666667	1036.65866666667	115.184666666667	56.1091666666667	5.10166666666667	191.822666666667	7.142	3.061	2.04066666666667	2.041	2454.521	1986.86628571428	580.461285714286	1779.46133333334	6.121	2.03866666666667	4.08066666666667	10.2033333333333	1.02033333333333	9.18300000000001	1.02033333333333	286.666833333333	34.6897142857143	907.076333333333	2.04066666666667	241.7795	1075.25566666667	80.6063333333333	1.02016666666667	298.943714285714	130.581333333333	873.262666666666	7.14116666666667	0	61.2200000000001
432	196.074803962561	196.074803962561	196.074803962561	88.756	88.756	88.756	1	1	332.605789473684	110.188421052632	27.5556315789474	6.12157894736842	2995.49361111111	16.3242105263158	1840.55473684211	3348.50368421052	275.314736842105	4.08488888888889	220.376842105263	3940.25631578948	4.08105263157895	7.14	5.10131578947369	4.08105263157895	1178.74166666667	183.704210526316	420.354444444444	1126.356	19.385	23.4587894736842	32.6484210526316	11.22	66.3205263157895	12.2437894736842	41.8437368421053	508.953736842105	91.8236842105264	1240.64	41.82	993.023315789473	8091.26335	3.06083333333333	12.2469473684211	1970.12815789474	7.14184210526315	10738.2697368421	33.66	2.04052631578947	1155.94325
433	197.045165811183	197.045165811183	197.045165811183	92.854	92.854	92.854	1	1	16.324	83.6605000000001	130.688	60.239	19.38475	125.583	23.46575	35.70875	21.42525	175.483	16.326	22.44825	228.704	465.234	271.22025	282.60925	26.5265	320.3585	98.0160000000001	18.3645	59.18175	24.471	16.324	29.590875	52.03275	38.7695	18.378	39.819	92.8427500000001	32.6471111111111	106.041	20.405	58.1115	588.096	205.195875	23.46575	677.427555555556	42.8505	30.6075	553.980666666667	35.70875
434	197.045051499168	197.045051499168	197.045051499168	59.185	59.185	59.185	1	1	10.1933333333333	42.854	78.562	124.480666666667	10.2033333333333	243.859666666667	13.2643333333333	21.427	17.3258333333333	31.6303333333333	27.5445	12.242	162.233	119.379	179.549333333333	139.785666666667	32.6453333333333	47.9086666666667	19.4053333333333	25.5083333333333	22.4473333333333	10.2016666666667	10.2033333333333	12.242	34.6573333333333	12.244	16.3253333333333	18.3651428571428	29.5896666666667	8.16933333333333	18.3651428571428	10.2016666666667	33.671	383.582666666666	14.2846666666667	11.2236666666667	66.3185714285714	18.3651428571428	35.7116666666667	70.472	16.3413333333333
435	197.050718517388	197.045829993452	197.062667543776	92.335	82.651	98.976	38	36	142.835	169.3615	167.444	71.46125	302.031	128.646	122.475	486.65925	272.399333333333	300.97375	16.324	400.95825	272.440125	482.57825	331.378125	287.74575	89.7820000000001	330.561	237.893	97.9439999999999	59.18175	28.5506666666667	17.34425	37.7261250000001	88.7617499999999	42.882	24.504	119.36925	214.2525	193.8475	148.86525	95.9035000000001	1115.10288888889	586.054	256.271	469.315	1142.21925	1163.05333333333	1015.422	1165.51176470588	174.46275
436	197.064052806181	197.046222057157	197.074251368555	57.145	55.076	62.245	17	17	6.11742857142857	20.4066666666667	6.12085714285714	47.9534285714285	86.7242857142857	22.4656666666666	3.0605	368.271571428571	58.1074285714285	9.18257142857142	4.08114285714286	3.05828571428571	3.061	24.4868571428571	14.284	18.3651428571428	1028.448	767.165333333334	329.836833333333	999.9675	20.4057142857143	6.12171428571428	1.02028571428571	9.18257142857142	28.524	7.142	6.12171428571428	384.647714285714	15.3025	92.9413333333333	56.1078571428571	63.2813333333333	569.319428571428	49.9963333333333	44.8925714285714	154.045166666667	266.294571428572	115.278833333333	6.12171428571428	247.929428571428	91.89
437	197.047112012768	197.046313786911	197.061856919441	72.437	71.412	73.468	6	6	24.488	55.044	47.9544615384615	44.8935384615384	28.5693333333333	41.8136923076923	24.498	31.6295384615384	28.5553333333333	35.7116666666667	52.0317692307692	26.5265	59.1745	92.848	77.5433846153846	69.411	21.42525	52.03275	17.3371666666667	24.488	30.6225	20.415	28.5686153846154	35.7080769230769	42.8505	28.567	20.3969230769231	37.7343076923077	14.2846666666667	20.4061538461538	35.7107692307692	17.34425	27.54675	99.9354999999999	21.42525	27.54675	53.056	550.98	61.1907692307692	42.8690769230769	27.549
438	197.07803479886	197.077146074186	197.079803840787	58.148	57.128	58.159	5	5	6.11742857142857	20.4066666666667	6.121	46.9276666666667	86.7242857142857	22.4656666666666	3.0605	367.26	58.1074285714285	9.1815	4.08133333333333	3.05828571428571	3.061	24.488	13.2643333333333	18.363	1027.42771428571	767.165333333334	329.836833333333	975.279333333334	19.3831666666667	6.122	1.02016666666667	8.16266666666667	28.524	6.122	6.121	384.602833333333	15.3025	92.9413333333333	56.1091666666667	63.2813333333333	569.319428571428	49.9963333333333	44.8873333333334	154.045166666667	266.2635	27.549	5.10083333333334	246.920666666667	82.7145
439	198.043259519449	198.038486581408	198.056364339193	92.335	81.614	98.976	46	41	42.8493333333333	155.073777777778	156.213	68.398625	27.550125	132.73	30.61875	551.955249999999	238.7385	351.98625	18.3645	388.747	288.766125	511.14525	395.6145	298.969875	15.30375	334.642	240.956	79.5773333333332	47.957625	29.569125	23.46575	47.9223750000001	87.7391111111111	52.03275	23.483	132.6325	225.47525	13.26325	157.02225	15.30375	1219.322	716.582454545454	277.681777777778	575.420999999999	1249.398	1316.08666666666	22.4473333333333	1259.56142857143	169.356888888889
440	198.041189689167	198.039157091281	198.05852496279	59.1685	57.117	61.203	14	14	12.232	55.1016	74.4892000000001	195.8784	6.1224	271.3732	21.4284	10.204	42.805	36.7344	23.4646	10.202	162.2118	138.7744	221.3834	144.8968	15.303	123.4684	65.3696	17.3468	51.02	36.7272	35.707	15.303	66.2566666666667	42.854	33.6732	390.7366	64.2852	16.3424	77.5504000000001	13.2626	28.5656	469.292	49.9963333333333	121.4276	76.515	8.1616	20.408	82.7334	22.4708
441	198.041988609479	198.038978645393	198.055125456036	72.429	71.417	74.489	10	10	24.4873846153846	56.0703846153846	66.3216666666667	52.0356923076923	42.8529230769231	64.2503076923077	72.4691538461538	35.7107692307692	23.4564615384616	48.9747692307693	40.8092307692307	47.9508461538462	81.6184615384616	187.736615384615	135.700923076923	91.8623076923077	27.5462307692308	59.1733846153846	28.5556923076923	23.4670769230769	48.996	58.1531538461539	78.5636923076923	49.9913076923077	35.7107692307693	55.0966153846154	31.6152307692308	69.3495384615384	37.7513846153846	20.4066666666667	58.159	23.4653076923077	34.6878461538462	127.471153846154	37.7485384615385	46.9341538461538	91.8225	525.471666666667	36.7144615384615	77.577	28.5686153846154
442	198.072247572348	198.070809068909	198.073162549808	58.148	58.148	58.159	3	3	17.3327142857143	30.61	21.4235	23.4638333333333	126.515428571429	23.4868333333333	18.363	383.582666666667	54.0297142857143	83.6536666666667	83.6673333333333	44.8548571428571	14.2846666666667	7.14233333333333	3.061	9.1815	789.701142857142	474.3775	210.360333333333	632.503333333334	12.242	9.183	2.04033333333333	14.2846666666667	12.2245714285714	8.16266666666667	2.04033333333333	26.5243333333333	6.121	105.197333333333	6.121	68.3846666666666	690.733428571428	18.366	6.121	9.18149999999999	6.121	36.732	28.5646666666667	8.16266666666667	86.7991666666667
443	198.939010336233	198.933414645902	198.950528211761	44.879	42.838	45.922	129	129	3170.937	4594.561	4959.84033333333	5402.07666666667	3669.83925	4990.92711111111	3625.86977777778	4114.227	1127.488	1143.74028571429	1048.85371428571	1592.666	4942.3332	4853.834	5044.528	4955.3775	29.5882857142857	2366.98	1492.50383333333	1790.53875	5566.484	4809.85133333333	4370.0448	6198.83733333333	5337.80266666666	4294.11533333333	3952.34088888889	3716.66955555556	3256.638	3808.48955555556	5040.677	3942.67288888889	3271.94175	4223.332125	3572.9155	2979.23428571428	2059.11675	2938.8832	2158.696	2679.27028571429	3159.081
444	198.951328231108	198.95125278269	198.951635507437	44.8845	44.884	44.885	4	4	7.142	8.16266666666667	13.2621666666667	1.02033333333333	1397.85666666667	8.16266666666667	13.2643333333333	979.36	4.08066666666667	4.08133333333333	4.08066666666667	2.04066666666667	6.121	3.0635	10.2016666666667	8.15657142857143	1829.37228571429	4.08133333333333	2.04066666666667	10.2016666666667	13.2643333333333	5.10166666666667	4.08533333333333	10.2033333333333	6.122	5.10083333333334	6.122	4.08133333333333	2.04066666666667	914.218666666667	2.04233333333333	4.0856	1191.69371428571	4.08066666666667	4.08133333333333	7.14233333333333	7.14233333333333	407.8445	5.10583333333333	1.02016666666667	3.06085714285714
445	199.942119385673	199.937488474974	199.955626104591	44.889	42.844	45.922	89	89	676.449428571429	989.677142857142	1090.780875	1143.66911111111	770.315714285715	1029.43225	767.254857142857	911.753	189.773142857143	216.300571428572	198.955714285714	255.071428571429	1081.465	1069.24910344828	1081.5975	1080.41533333333	17.3428333333333	466.292333333333	277.517714285714	12.2434285714286	1262.01488888889	1035.63833333333	927.9072	1296.52888888889	1157.98375	935.56925	850.865333333333	829.46325	691.753714285714	870.27325	1152.709	844.485142857142	23.4638333333333	908.096666666667	766.20775	639.775125	393.830285714286	604.523076923077	412.541714285714	571.324444444445	647.938125
446	200.018615612093	200.01786902904	200.019362195146	301.472	299.953	302.991	2	2	8.16228571428571	18.3651428571428	16.3245714285714	11.2215714285715	6.12171428571433	14.2840000000001	5.10142857142857	7.14800000000002	14.2959999999999	14.2840000000001	20.4057142857143	12.2434285714286	8.16228571428571	20.42	9.18257142857142	16.3108571428572	9.18257142857142	14.272	12.2434285714286	19.3827142857142	17.3448571428573	9.19028571428575	6.12171428571428	11.2231428571429	30.6085714285714	13.2637142857143	9.17999999999998	20.4057142857143	19.3854285714286	12.2434285714286	30.6342857142858	5.1057142857143	27.567	32.6491428571428	8.15542857142853	12.2434285714286	21.426	18.3651428571428	31.6022857142856	26.5274285714286	27.5245714285713
447	200.163615325883	200.163615325883	200.163615325883	965.148	965.148	965.148	1	1	9.18257142857135	38.743714285714	99.9879999999991	47.9534285714282	70.3997142857137	51.0142857142853	37.7505714285717	321.389999999997	15.3042857142858	15.3171428571429	47.9937142857145	25.507142857143	117.332857142856	89.7851428571421	114.271999999999	82.7125714285704	21.4260000000002	90.7927142857138	24.4868571428573	45.8742857142862	113.330999999999	46.9725714285716	25.5062500000001	105.163000000001	138.739428571428	17.344857142857	58.1562857142861	39.7911428571425	23.4632857142856	62.237428571429	86.724285714285	59.1765714285719	19.3691428571431	74.4808571428577	18.3625714285716	17.3570000000001	28.5680000000002	173.448571428573	15.2935714285713	51.057142857143	18.3497142857142
448	200.939110723035	200.93426369721	200.954083075551	44.89	42.843	45.922	81	81	668.287142857143	1079.4245	1090.780875	1271.2315	868.263142857143	1183.49	859.0505	953.967142857142	158.144285714286	131.616857142857	212.219428571429	249.97	1120.11685714286	1274.208	1112.11142857143	1190.922	89.7746666666667	463.209714285714	308.126285714286	143.860285714286	1242.63066666667	1134.5736	1077.9648	1401.661375	1321.18777777778	963.089777777778	900.88075	831.532857142857	723.382571428571	875.3745	1265.70733333333	830.073	624.414857142857	875.48175	834.593714285715	609.139	387.708571428572	533.571	390.076571428572	507.105666666667	720.355333333333
449	200.971910009954	200.968431841317	200.98475350029	44.878	42.832	45.917	33	33	103.053666666667	66.3185714285715	210.188666666667	183.63	869.324	186.712285714286	514.224	954.987428571429	417.316333333333	462.17325	285.693333333333	415.256285714286	72.4436666666667	79.664	113.251714285714	178.558333333333	361.139	297.923428571429	252.022333333333	374.462333333333	121.419666666667	48.968	20.4233333333333	163.245714285714	89.7746666666666	55.098	92.8503333333333	423.369166666667	188.752857142857	875.405142857143	119.4765	699.499166666667	577.4615	425.459142857143	10.2016666666667	361.181142857143	550.954285714286	583.562	444.309	603.017	47.9556666666667
450	201.048104982836	201.044012655759	201.051840591431	428.516	427.464	432.61	6	6	41.8336666666668	38.7884999999999	63.194909090909	55.1487272727275	19.3955454545454	87.7486666666665	25.5068181818182	35.70875	21.42525	30.6245454545454	28.5810000000001	25.4833333333334	72.43775	68.35675	58.1305	49.99225	26.5286666666666	64.2771818181816	27.5332500000001	26.5265	41.8088181818181	130.677333333333	850.918285714285	70.4317499999998	127.53125	105.994909090909	1025.37409090909	42.8514545454544	51.0136363636364	33.6545	157.1185	21.4257272727273	26.5265	78.55925	21.427	26.5394999999999	28.5829090909091	22.436	32.648	51.0375000000001	27.5332500000001
451	202.124815648703	202.11869862792	202.138069603226	204.0325	199.984	216.296	94	92	164.266	369.343428571428	238.746857142857	450.966285714286	822.678857142857	1239.60375	844.796571428571	1566.13857142857	777.430500000001	649.846166666665	262.213428571428	483.547714285714	550.491428571428	816.228571428571	807.046	688.596428571428	1170.304	907.002250000001	587.602285714285	827.451714285714	191.652571428571	172.428285714286	132.525714285714	82.6470000000002	500.36	249.97	178.4	2061.68742857143	1206.998	771.372000000002	969.271428571432	641.759714285714	4343.73637499999	3220.02171428573	1405.95371428571	2408.81025	4034.0685	3761.55933333333	2819.04942857143	3923.88149999999	1143.68
452	202.12511806532	202.119345271409	202.138036583652	343.802	339.737	347.888	55	55	84.6837142857142	213.239714285714	99.0369999999999	121.414	197.935428571428	115.389142857143	156.344142857143	371.644	954.318857142857	922.338285714285	609.039499999998	972.332285714293	43.8722857142857	131.616857142857	105.089428571429	43.8722857142857	78.562	63.3108571428569	43.9091428571427	62.1938571428571	29.5841428571429	96.9271428571428	46.9331428571428	38.7382857142855	70.3997142857143	92.846	73.4605714285714	186.712285714286	116.312571428571	158.277142857143	134.677714285714	32.6491428571428	2086.92399999999	715.195249999998	154.063142857143	291.801714285714	1379.378	1549.814	1352.89885714286	1355.91225	925.366750000004
453	202.125208928035	202.124382047617	202.137207310715	363.216	360.166	364.259	7	7	93.8629999999997	248.941000000001	253.022000000001	309.173625	171.402000000001	271.386499999999	134.6895	294.852249999999	224.4825	192.827250000001	38.7695000000002	87.7414999999998	147.932222222222	141.81475	202.009499999999	203.024222222223	35.6868750000002	51.0125000000002	23.4686249999999	39.7653750000002	82.6503750000001	14.2835000000001	23.4657500000001	98.9642499999997	91.8224999999997	20.4075	14.2835000000001	138.754	49.9636666666668	62.2352499999998	85.7010000000004	52.0391250000001	276.487749999999	194.867749999999	46.9314999999999	41.8353750000001	149.97675	161.1995	57.176	106.106	25.5055555555556
454	202.481652246307	202.481652246307	202.481652246307	344.827	344.827	344.827	1	1	1.02025	4.08100000000002	2.04050000000001	1.02024999999999	2.04049999999998	2.04050000000001	3.06075000000001	1.02025	1.0175	1.02025	0	3.06075000000001	1.02025	2.04050000000001	0	2.04050000000001	1.0202	2.041	1.02025	4.08100000000002	3.06075000000001	1.02024999999999	0	1.01875	2.04050000000001	0	2.04050000000001	1.02024999999999	0	5.10875000000006	2.04050000000001	0	4.08100000000002	3.06075000000001	1.0202	2.0404	0	7.14174999999993	3.06075000000001	2.04050000000001	1.02025
455	202.967772168338	202.967772168338	202.967772168338	45.917	45.917	45.917	1	1	54.07325	131.628375	154.05775	127.527777777778	116.3085	146.916	128.5515	142.94	151.0155	155.078	107.12625	150.997	93.8706666666667	117.415	150.997	134.673	168.34125	128.56725	84.68075	134.6895	99.9817777777778	66.31625	108.226	153.15	114.268	73.467	64.274	193.842222222222	65.296	116.3085	73.566	124.562	271.3865	194.86775	90.80225	180.58425	191.801777777778	232.9305	183.7575	258.12325	63.2555
456	203.049239943688	203.048944491242	203.05105345801	53.0465	52.032	53.07	4	4	23.46575	76.51875	52.071	42.8505	16.3245714285714	44.924	27.54675	94.953	60.1968571428571	77.539	84.68075	37.7215	26.51025	30.6075	31.651	24.486	11.2215714285714	16.336	33.6694285714286	9.19028571428571	54.07325	115.28825	73.458	77.5865	43.8385	89.782	52.03275	82.64025	21.42525	32.672	23.483	23.468625	54.0751428571428	47.95175	31.62775	26.5265	37.74925	19.38475	26.5265	45.916875	43.8408888888889
457	203.115582460283	203.108527397042	203.122637523524	311.7	311.21	312.19	2	2	14.2823333333333	43.8671666666665	42.852	31.6561666666667	43.8722857142857	39.7911428571428	62.2301666666665	56.1183333333335	106.097333333333	212.219428571428	23.4676666666667	56.1091666666665	18.33	24.4839999999999	20.4066666666665	17.3286666666666	12.244	9.18149999999997	5.10166666666663	14.2846666666666	19.3854285714286	16.3226666666666	7.14116666666664	10.2133333333333	8.16266666666669	9.18257142857142	6.12099999999998	15.3042857142857	7.14116666666664	11.2218333333333	12.2439999999999	6.12199999999996	172.408166666666	40.8066666666665	6.12200000000001	9.18300000000002	249.97	143.759571428571	28.5413333333333	89.7893333333327	26.5503333333334
458	203.132135672207	203.126520073309	203.144188605621	203.537	199.984	205.079	28	28	14.2846666666667	58.1590000000001	33.6694285714286	74.4808571428571	113.156571428571	181.619333333334	114.272	236.706285714287	113.235857142857	97.9360000000001	55.0954285714285	78.5509999999999	86.6514285714285	131.623	132.637142857143	92.846	166.166857142857	136.699142857143	96.9316666666669	121.419666666667	38.7382857142857	33.6694285714286	10.1942857142857	16.3253333333334	70.4605000000001	46.9331428571428	34.6605714285714	356.079714285714	169.367428571428	105.094333333334	162.225428571429	105.089428571429	887.648571428571	558.096285714288	215.290333333334	374.401166666667	797.863428571428	641.759714285714	501.980571428571	786.530142857142	177.509
459	203.129045131629	203.127126706391	203.144609123498	344.3485	340.764	344.856	6	6	20.4066666666665	25.5083333333332	19.3854285714286	14.2846666666667	27.5445000000002	17.3428333333333	29.6138333333331	47.9478333333332	59.0633333333335	39.7929999999997	16.3226666666666	44.8873333333332	13.2643333333334	22.4473333333334	17.3456666666667	12.242	6.12099999999998	11.2346666666667	4.08466666666664	10.1933333333333	10.2028571428571	9.18299999999994	9.18299999999994	11.2126666666666	8.16266666666669	5.10083333333332	6.12099999999998	21.426	9.18299999999994	17.3598333333334	18.3629999999999	13.2621666666666	297.207999999999	101.013	11.2218333333333	10.2016666666666	52.0370000000001	201.005666666667	33.6709999999998	77.4693333333332	36.7679999999999
460	203.143043399656	203.136929589997	203.149157209315	166.818	166.325	167.311	2	2	449.966999999999	918.299999999998	666.246571428571	845.856333333335	12.244	403.031666666666	375.482666666666	1718.16114285714	31.6303333333333	29.5848333333334	12.242	40.8466666666665	16.3386666666666	26.5286666666666	13.2621666666666	32.6186666666666	6.12199999999999	3.05800000000001	7.14233333333332	3.05799999999999	3.0605	5.10166666666665	4.08133333333332	3.06100000000001	6.12199999999999	6.12099999999998	7.14233333333332	5.10583333333334	3.0605	4.08466666666667	7.14116666666668	4.08133333333334	7.13533333333332	3.05800000000001	1.02016666666667	6.11600000000001	5.10166666666668	3.06100000000001	3.06099999999999	10.2016666666667	6.12099999999998
461	204.091211589074	204.087271536795	204.09888474851	319.343	315.262	319.36	5	5	119.457	276.691	315.268285714286	374.444857142857	165.263142857143	244.868571428571	149.884875	378.526	101.008285714286	119.356714285715	30.6085714285714	28.5494999999999	96.9135714285709	74.4808571428571	109.16675	107.205	44.8925714285714	25.5071428571428	18.3651428571428	39.7911428571428	90.8054285714285	18.3651428571428	29.5882857142857	91.8899999999999	77.5417142857142	14.284	9.17485714285717	124.474857142857	32.652	68.3591428571428	65.2982857142857	55.095428571429	230.584571428571	119.373428571429	30.6085714285714	34.6897142857143	81.6228571428571	110.175428571428	58.148142857143	44.9302857142855	8.16228571428571
462	204.122567952474	204.121933073332	204.122724953111	203.033	203.021	203.044	3	3	16.3253333333334	32.6506666666667	22.4436666666667	34.6897142857143	53.0053333333332	108.155333333334	42.8470000000001	136.724666666667	39.7865000000001	45.9075000000001	11.2236666666666	37.7452857142857	51.9908571428571	51.0166666666668	57.136	68.3591428571428	76.4571428571428	65.2906666666668	42.8540000000001	40.8133333333334	14.2706666666666	19.3863333333334	20.3885714285714	14.2846666666667	39.8255000000001	18.3651428571428	16.3108571428571	160.166166666667	74.4721666666668	48.9760000000001	58.1590000000001	47.9556666666668	399.905333333334	253.042666666667	95.9113333333336	197.912333333334	299.929	307.070166666667	238.746857142857	314.262666666666	80.5931666666668
463	204.138211287353	204.137200969302	204.139221605404	344.8275	344.827	344.828	2	2	11.2236666666666	14.2846666666666	11.2236666666667	10.2033333333334	17.3428333333334	11.2218333333333	11.2328333333332	23.4638333333333	24.4457142857143	21.4269999999999	11.2218333333333	18.3629999999999	8.16266666666669	18.366	8.16266666666669	9.18149999999997	5.10083333333332	11.2346666666667	8.16933333333327	8.15466666666665	6.12199999999996	13.2637142857143	6.12199999999996	8.15466666666665	9.18300000000002	9.18149999999997	6.12099999999998	11.2236666666667	10.2033333333333	11.2328333333334	16.3226666666666	4.08066666666665	139.922666666666	54.0776666666668	8.16133333333331	12.242	23.4676666666667	104.074	14.2846666666666	41.7926666666666	21.448
464	205.044666141659	205.040321898932	205.055392339509	269.345	265.269	272.428	19	19	16.3245714285714	13.2643333333334	14.2986666666666	21.426	10.2028571428571	51.0571428571426	16.3245714285714	15.3042857142857	1493.81166666666	1791.59890909091	1065.50812500001	2037.40084615384	22.4274285714286	18.3651428571428	11.2215714285715	24.4868571428571	7.13399999999996	87.7445714285714	75.5046666666669	4.08533333333336	13.2637142857143	15.305	19.3854285714286	24.4880000000001	20.422857142857	10.21	13.2621666666666	6.12200000000001	20.4057142857143	11.2328333333334	17.3598333333334	16.3245714285714	12.254	34.6897142857143	14.3103333333333	12.242	46.9331428571428	8.16228571428571	20.4057142857143	29.5675714285714	38.8034285714284
465	205.096034603405	205.090849291808	205.107025707845	193.821	189.775	194.876	35	35	90.8054285714285	229.564285714286	187.890285714286	290.781428571428	159.298285714286	253.030857142857	158.144285714286	720.926857142857	470.373666666668	643.800285714285	193.854285714286	848.569714285714	187.732571428571	212.219428571428	188.885	153.021428571428	292.822	291.801714285714	180.590571428571	385.938	204.057142857143	319.081142857143	254.015571428571	288.740857142857	221.402	190.793428571428	132.637142857143	288.740857142857	178.55	155.972571428571	210.178857142857	137.854285714286	756.031714285714	302.004571428571	154.063142857143	252.853714285714	359.140571428571	333.633428571428	134.677714285714	340.775428571428	303.789714285714
466	205.108366761027	205.108366761027	205.108366761027	169.369	169.369	169.369	1	1	32.6506666666666	98.9723333333331	96.9316666666669	135.571333333334	74.4843333333332	112.236666666666	66.3108333333331	167.307333333333	9.18150000000001	9.18149999999997	7.14933333333332	8.17066666666665	3.0642	10.2033333333333	9.18299999999998	7.136	11.2236666666666	9.17485714285717	4.08066666666665	7.14116666666668	8.16266666666669	8.16133333333331	5.10083333333332	6.12199999999999	10.2016666666666	7.14116666666664	4.08133333333332	11.2346666666667	5.10166666666665	4.08066666666665	6.12199999999999	5.10166666666665	9.17399999999998	8.15466666666665	5.10166666666665	12.244	12.244	8.16133333333335	4.08133333333332	7.14816666666664	5.10083333333332
467	205.988680754552	205.987232871763	205.990546400418	302.991	299.953	303.031	3	3	11.2236666666667	7.14233333333335	16.3263999999999	8.16266666666669	5.10166666666668	9.18149999999997	9.18299999999994	3.0635	4.08560000000002	5.10166666666668	5.10083333333332	1.02033333333333	9.18150000000006	8.16266666666669	13.2621666666666	10.1933333333334	3.06050000000002	5.09666666666666	6.12200000000001	6.12200000000001	5.101	5.10699999999997	5.10166666666668	17.3428333333334	17.3428333333334	4.0813333333333	7.14816666666668	12.2448000000001	4.0813333333333	10.2033333333334	14.2963333333334	2.04233333333332	16.3424000000001	11.2236666666666	7.13533333333338	6.12100000000004	13.2626	21.4284000000001	5.09666666666666	9.18149999999997	13.2643333333334
468	206.052181711085	206.047763681229	206.063132807894	269.345	265.269	272.428	19	19	17.3448571428571	21.426	19.4017142857142	30.6085714285714	19.3854285714286	28.5919999999999	23.4665714285714	77.5417142857142	1520.3727	1731.2794	1017.58575	1987.447	20.3885714285715	18.3651428571428	18.3625714285715	21.426	33.6317142857141	53.0548571428571	56.1157142857143	66.3742857142859	7.142	13.2637142857143	7.142	16.3245714285714	11.2325714285714	13.273	8.16228571428571	8.16228571428571	13.2637142857143	6.12599999999999	18.3805714285713	8.16228571428571	30.6342857142858	25.5071428571428	15.3278571428571	11.2231428571429	38.7708571428571	7.142	17.3448571428571	20.3914285714286	28.5919999999999
469	206.064927059081	206.064547165339	206.080509306451	406.044	403.006	408.085	3	3	5.10124999999999	8.16199999999998	17.346375	13.26325	3.061125	10.2025	9.18225000000004	19.3871249999999	21.4252500000001	27.5467499999999	5.10124999999999	15.315	8.16200000000003	9.18224999999997	13.26325	14.2835	12.2430000000001	12.2445	16.324	21.4252500000001	8.16199999999998	10.18875	5.105	9.18225000000004	17.34425	8.17899999999997	6.12149999999998	19.3847499999999	20.4050000000001	12.2430000000001	21.441	6.12524999999998	29.5872500000001	24.4860000000001	8.16299999999995	4.07849999999999	36.7289999999999	6.12150000000003	7.14262500000001	22.4455000000001	27.5467500000001
470	206.495458716742	206.495458716742	206.495458716742	299.953	299.953	299.953	1	1	8.16228571428571	23.4632857142858	24.4868571428571	23.4665714285714	24.4697142857143	21.4229999999999	22.4462857142857	17.3448571428571	0	4.08114285714286	1.02028571428571	3.06085714285714	18.3625714285713	22.462	24.4868571428571	22.4274285714285	11.2231428571429	10.2028571428571	6.12171428571428	13.2637142857143	24.4834285714284	9.18899999999999	9.18257142857142	12.2434285714286	11.2215714285714	13.2637142857143	5.09714285714287	17.3448571428573	7.13600000000002	16.3222857142858	8.16914285714289	16.336	25.5250000000002	23.4665714285714	11.2152857142857	8.16228571428571	14.284	22.4651428571429	3.05887499999999	18.3651428571428	10.195
471	206.889144094063	206.878948142067	206.896580777497	48.966	46.913	50.002	34	34	2903.6315	3761.1944	3994.08300000001	3698.95	3193.3825	4071.396	3183.648	2278.7434	2562.868	2565.92875	2422.975	3606.407	3632.9322	4130.7898	3849.6566	3951.42825	2744.4725	5214.24220000001	3267.7006	3081.155	2757.73575	293.832	388.056	1626.0688	3135.0746	1803.802	1639.7828	3294.2258	3366.2996	2981.6088	3413.66675	2614.7726	3204.60525	5109.16160000001	3176.03825	3656.0932	3461.5386	3921.3972	3196.9132	3483.86916666667	2892.941
472	206.997028903054	206.989803134901	207.004254671208	301.9905	299.953	304.028	2	2	46.935333333333	84.6876666666669	101.013	58.1494999999998	92.8503333333336	70.4030000000002	57.1386666666668	65.3653333333332	5.10666666666665	5.10166666666668	9.18300000000002	11.2236666666667	59.1793333333329	36.7259999999999	58.1494999999998	94.7979999999998	31.6303333333331	60.1406666666671	13.2621666666666	31.6251666666666	52.0370000000001	8.17066666666665	16.3253333333334	23.4638333333333	59.1793333333329	24.4880000000001	11.2291666666667	82.6470000000002	25.5083333333334	38.7726666666664	37.7831666666667	49.0160000000001	73.5240000000001	58.1590000000001	12.232	17.3456666666665	28.5646666666668	88.7690000000002	15.29	17.3456666666667	39.7539999999999
473	207.050198820191	207.050198820191	207.050198820191	294.863	294.863	294.863	1	1	6841.79649999993	10526.9395	10521.8382499999	10864.1987999999	6164.35050000003	10780.98175	7873.26925000003	8653.76049999992	250.981500000001	511.145250000002	192.827250000001	237.718250000001	10754.9484	10603.4582499999	10503.47375	10762.0898	5695.03549999994	7665.13825000003	4719.67649999995	5800.52199999999	7668.19900000003	6157.20874999994	5518.53225000002	7846.74274999992	9301.1634	6458.18250000003	5397.90524999999	7047.88700000003	6249.52700000003	6276.57799999994	8591.52524999992	6323.50949999994	8441.54850000004	10264.73525	6397.98775000003	6976.46949999993	8096.70399999992	6389.48250000002	5382.83900000002	7961.01075000003	5000.44999999999
474	207.061988558036	207.051022835833	207.07682305756	295.878	287.697	306.052	219	125	7865.38257142857	12070.5433333334	12030.7503333334	9508.264	8339.52350000004	12359.2976666666	7874.42680000005	8644.85440000001	379.501999999999	558.096285714286	521.347750000002	389.792800000002	10785.4402857143	10605.0171999999	17780.7681	10337.3488333333	5265.2522	8063.318	4016.39616666665	6490.03742857143	8373.8016	6298.22371428571	5086.36166666668	8333.82857142853	9338.67514285714	6508.40257142857	5124.18866666666	8004.01760000005	5485.0326666667	6388.4924	9218.22599999997	7160.36514285714	8597.2254	11485.3562857143	4916.58474999995	7349.118	8339.1148	9932.48142857142	4770.47999999999	8314.21919999996	4807.17600000003
475	207.0589369277	207.05375217662	207.075824911664	205.09	201.983	207.097	96	96	1306.08	2342.494	2285.35999999999	3134.46399999999	2040.269625	2955.66425	1912.96875	4538.072	730.558666666668	985.457999999999	253.030857142857	752.865428571428	2040.979	2965.97057142857	2520.32625	1919.09025	1432.49785714286	1685.512	1118.194	1409.01457142857	1642.29942857143	1625.25825	1330.35428571428	1635.518	1253.93114285714	1317.09	961.321142857142	2303.376	980.380166666668	1123.33457142858	1244.80666666667	814.159500000001	2655.80371428571	1937.45475	1127.41571428571	976.459000000002	2074.24085714286	1762.992	693.794285714285	1802.78175	716.240571428571
476	207.064991688067	207.057791171099	207.078626885472	231.606	227.519	252.005	125	73	81.6228571428571	271.168	216.487333333334	316.288571428571	1345.678	1928.669	1418.1475	2731.82525	231.799428571428	399.952	266.257285714285	331.592857142857	694.79025	1008.04228571429	976.212571428571	676.449428571428	3183.86585714287	2651.62975	1849.939875	2993.41349999999	412.214666666666	379.546285714286	186.398571428571	336.694285714286	410.154857142857	193.99	129.558142857143	1088.60675	691.753714285714	307.106	509.478999999999	263.233714285714	1044.736	1323.26425	637.65625	811.01357142857	2594.49575	1997.71942857143	1479.41428571428	1836.45	1034.449
477	207.070914917638	207.063565477913	207.078525219261	327.517	315.251	336.689	24	22	89.7725714285717	189.773142857143	333.662624999998	289.751000000001	339.743250000001	441.783714285714	414.221499999999	768.248249999998	33.6694285714288	35.7087500000002	26.5274285714286	32.6491428571428	313.227714285714	345.876857142857	308.946374999999	296.892749999999	382.607142857143	305.054749999999	218.341142857143	381.586857142857	111.1255	210.002285714285	135.698	83.6634285714285	123.450250000001	334.614666666666	122.434285714286	459.168750000001	288.907624999999	126.515428571429	131.506285714286	122.43	818.269142857149	408.114285714286	289.761142857143	414.236	947.712714285709	373.137	117.332857142857	1040.655	161.205142857143
478	207.069985457711	207.061289385331	207.077359943721	346.908	343.819	347.917	9	9	44.8946666666666	113.257	169.3698	185.785599999999	151.0044	320.531199999999	183.76	437.675333333334	35.6475	43.8686	18.3639999999999	24.4853333333334	163.253333333333	175.497333333333	152.029666666667	128.632	650.901777777779	351.1896	268.493777777777	596.504999999998	62.2383000000002	83.6673333333333	78.5656666666666	75.447111111111	82.6362	112.233	37.7482222222221	254.204099999999	163.248000000001	53.0862222222222	96.9211111111107	46.9337999999999	577.82311111111	221.557	144.871555555556	169.356888888889	574.428900000002	185.6764	60.1996666666666	489.440000000001	79.6293333333332
479	207.066744856618	207.062637315367	207.078055201499	358.1225	355.047	359.146	8	8	30.63	84.6807500000004	118.3635	114.268	88.7617500000004	133.65275	77.5389999999998	198.973124999999	14.2835000000001	28.568	14.2835	24.4709999999999	95.9035000000004	118.262	98.9642500000004	96.9237500000004	106.981875	81.6300000000001	111.20725	105.021375000001	42.882	57.1340000000002	46.9315000000002	51.0124999999999	44.8964999999997	47.9517499999999	23.4657499999999	98.9763750000001	48.9719999999999	32.6479999999999	48.9780000000001	32.652	203.029749999999	102.025	68.3567500000003	64.2600000000002	166.402625000001	94.8832500000004	25.5062500000001	172.42225	29.5872500000001
480	207.070334525861	207.065980862845	207.075041029188	372.905	372.375	375.462	6	6	87.7415000000004	133.561777777778	162.239625	168.341250000001	217.473	204.9195	235.677750000001	576.488333333333	19.3863333333334	20.4049999999999	15.305	22.462	127.546875	181.500666666666	144.871555555555	125.49075	357.311111111111	144.8755	186.705749999999	378.543666666666	71.4174999999998	140.714	104.062666666666	53.0573333333333	82.5896249999998	146.916	69.2919999999999	290.806875	175.483000000001	131.608666666667	69.4280000000001	128.646	576.488333333333	160.17925	138.750222222222	242.812888888889	370.396125	182.624750000001	33.6489999999999	831.277972972972	98.9763750000001
481	207.073649554782	207.069270986881	207.07722993777	389.748	386.669	390.763	3	3	14.294	49.9922499999999	49.9555	72.4377499999998	46.9314999999999	49.9555	40.8150000000001	83.5990000000001	18.3644999999999	29.5908749999998	8.16800000000001	14.2835	28.5662222222223	38.7694999999999	25.5062500000001	31.6277499999999	21.427875	25.5062499999999	23.4657500000001	31.6277499999999	39.7897499999999	32.652	18.3644999999999	40.84	36.704	11.224125	14.2835	61.2150000000003	31.631625	20.4050000000001	26.5265000000001	35.7087499999999	50.9812499999999	32.6479999999999	13.264875	23.483	36.7289999999999	58.1613750000001	16.324	36.7289999999999	9.18200000000002
482	207.099680060582	207.099033992526	207.100532157964	384.63	384.624	384.681	3	3	25.4857142857144	49.994	69.3344999999998	95.9874285714289	53.0548571428571	65.2982857142857	59.1765714285714	136.718285714286	23.4657499999999	30.5871428571429	12.2434285714286	25.5071428571428	45.9128571428571	53.0474285714283	63.2577142857143	54.0751428571428	63.2555000000003	41.8258571428573	39.8245714285712	77.5389999999998	58.1562857142857	70.3972500000003	74.4808571428571	77.5959999999999	59.1268571428573	36.725142857143	29.5872499999999	107.13	28.568	36.7289999999999	45.9128571428571	38.7708571428571	113.1645	49.994	19.3854285714286	31.6288571428571	49.994	68.3591428571434	20.3885714285713	55.0934999999998	13.2637142857143
483	207.135669926006	207.133756079408	207.139158317021	274.1605	263.655	278.556	12	8	86.7242857142857	128.556	146.928	224.462857142857	68.3591428571434	170.387714285714	110.190857142857	91.8257142857142	64.2704999999998	111.211142857143	30.5828571428572	91.8257142857142	159.053142857143	198.955714285714	155.083428571428	151.002285714286	99.9040000000003	491.777714285714	360.160857142857	511.163142857143	262.225666666667	480.577000000001	394.850571428571	380.566571428571	180.742285714286	222.578	215.250142857143	184.499333333333	130.596571428571	86.8578571428574	154.063142857143	83.6634285714285	58.1589999999996	131.616857142857	128.646	151.002285714286	136.718285714287	91.8150000000006	65.2982857142857	170.387714285714	38.8034285714287
484	207.135271688054	207.133565645751	207.138632669936	241.7805	232.626	242.11	10	8	232.636000000001	369.343428571428	422.043428571428	538.066999999999	380.566571428571	550.980000000001	439.373714285714	780.555000000002	43.8722857142857	80.6702857142857	25.5071428571428	57.136	372.404285714286	429.560333333334	395.870857142857	277.323428571429	854.899666666668	944.784571428571	464.251666666668	1066.07416666667	527.487714285714	674.294285714285	444.792666666667	641.789666666668	342.776000000001	336.694285714286	236.485333333334	463.144857142857	180.590571428571	165.286285714286	291.556571428571	310.166857142857	1035.59	290.011333333334	124.474857142857	127.395833333334	373.424571428571	451.986571428571	80.6025714285714	271.396	78.5656666666669
485	207.137081328932	207.135291309846	207.137552508871	289.7275	286.718	289.755	4	4	117.234285714286	159.142285714285	1435.542	683.591428571428	113.251714285714	1563.07771428571	164.381	280.578571428571	343.5715	343.836285714286	394.850571428571	281.559428571427	904.993428571428	488.64842857143	927.439714285714	504.021142857143	155.083428571428	436.682285714289	3421.8497142857	185.692	263.454857142856	5833.78950000002	3591.44685714284	565.782857142854	811.127142857142	4401.51257142857	3639.35914285714	349.958	4286.22028571428	75.4905714285716	701.956571428571	93.8662857142857	1439.7105	1260.05285714286	4513.744	5051.97642857143	5615.65257142861	101.008285714286	6835.91428571428	1571.24	3777.09771428571
486	207.137159840859	207.136055866271	207.139588179862	309.129	306.103	309.17	3	3	503.000857142857	882.547142857142	1054.82771428572	1121.21485714286	966.210571428571	1073.34057142857	947.712714285717	2145.028	24.4868571428571	45.9128571428571	16.314	34.6897142857143	833.573428571435	1066.19857142858	953.967142857142	818.715857142857	290.781428571428	329.829142857141	344.077	312.426	480.554571428571	582.583142857143	437.702571428571	265.274285714286	413.215714285717	698.895714285714	454.419166666667	957.914142857138	734.605714285714	381.586857142857	441.768249999999	428.52	1512.06342857143	915.164249999998	736.646285714285	1089.66514285714	1801.82457142857	1157.05142857142	208.982857142858	2046.62149999999	438.009000000003
487	207.426136172975	207.416859451544	207.428459244235	295.8795	295.843	301.965	4	3	606.028499999994	360.148250000002	496.861750000002	506.043999999995	1169.20649999999	532.570499999995	1206.95575000001	2091.51249999998	2.04050000000001	2.04049999999998	1.02025	7.14175000000003	367.289999999996	431.565749999996	391.776000000002	369.330499999996	281.5752	85.7010000000004	40.8099999999996	258.1865	142.834999999999	128.551500000001	97.9440000000004	104.065499999999	153.037499999999	176.503250000001	89.9139999999998	1325.35114285714	183.420000000001	507.0394	132.632499999999	400.958249999996	2037.3394	398.917750000002	224.455000000001	342.7872	680.506750000003	1475.40700000002	135.693250000001	850.888500000004	61.2299999999999
488	207.48730059431	207.48730059431	207.48730059431	294.868	294.868	294.868	1	1	319.338249999997	929.447750000004	1097.78899999999	1225.32024999999	788.6146	1201.7956	805.997500000003	1541.59774999999	1.02025	1.0202	2.04050000000001	3.06075000000001	839.665749999992	1024.33099999999	971.278000000004	874.354249999992	126.510999999999	128.551500000001	19.3847499999998	120.419	238.738500000001	51.0124999999995	47.9517500000002	185.685499999998	271.386499999997	140.794500000001	32.6959999999999	864.151750000004	71.3300000000004	257.102999999998	280.568749999997	181.604499999998	1484.46375000001	896.799750000004	82.6402500000003	168.341249999998	652.959999999994	1008.2205	63.2555000000003	452.991000000002	22.451
489	207.984474195397	207.983127017236	207.992709786551	294.863	294.829	302.991	5	4	62.2403333333335	566.285000000001	679.586399999997	814.188	97.9392	681.4936	74.4843333333335	118.242666666667	8.16133333333331	10.202	18.3629999999999	24.4880000000001	500.9182	596.458666666665	578.529000000001	565.1908	60.1898333333337	152.039599999999	44.8946666666668	40.8133333333334	183.636	68.3511666666671	59.1793333333335	185.700666666667	269.3328	64.2852000000004	54.0776666666668	93.8768000000006	43.8743333333334	66.3216666666668	233.656333333334	53.0573333333335	136.702333333333	509.146333333335	77.5453333333335	78.5528333333338	98.9594	91.9260000000005	61.2099999999998	99.976333333333	60.1996666666668
490	208.07183117123	208.06421093997	208.085766170834	295.877	291.796	302	170	101	1969.15142857143	3585.284	3714.86028571428	3673.19999999997	2483.08566666668	4002.58085714286	2650.70228571428	3292.44666666669	48.9679999999998	116.317999999999	31.6251666666666	49.9963333333335	3182.41966666664	3910.97714285712	3603.64914285714	3297.56342857143	1429.42028571429	2087.43149999999	689.6552	1465.13028571429	2134.53733333332	1271.33533333334	932.645599999996	1999.09942857142	2368.19366666665	1116.31759999999	970.278400000001	2780.27857142857	1103.93800000001	1775.38	2318.83883333333	1732.44514285714	3186.73371428573	3517.94514285714	1167.26133333334	1375.49920000001	1655.7846	2660.07714285715	947.951599999995	1797.53366666668	757.265600000001
491	208.069102273059	208.066323503333	208.084617460497	231.594	228.516	246.904	25	15	16.3245714285714	40.7771428571428	32.6773333333334	36.7302857142857	209.334285714286	288.983428571428	242.794	444.406875	27.5760000000001	58.1562857142857	32.6445714285714	58.1562857142857	85.704	152.022571428571	149.086857142857	85.704	541.771714285714	447.905428571428	264.254	491.777714285714	65.2982857142857	39.7930000000001	27.5014285714286	45.9128571428571	48.9737142857143	30.63	18.3625714285714	168.3275	84.6837142857142	42.852	70.4489999999999	23.4665714285714	612.171428571428	211.199142857143	95.9068571428571	97.9337142857142	404.033142857143	328.532	191.813714285714	254.051142857143	144.880571428571
492	208.061401526687	208.059401451169	208.077504047128	205.078	201.983	205.09	7	7	181.610857142857	367.302857142857	337.714571428571	529.528285714286	296.653714285714	460.148857142857	277.517714285714	747.869428571428	152.022571428571	197.935428571428	63.2577142857143	208.138285714286	295.848333333332	428.52	367.302857142857	275.477142857143	210.002285714286	233.645428571428	168.347142857143	215.250142857143	235.521	212.219428571428	208.982857142857	258.132285714286	166.306571428571	177.529714285714	125.495142857143	357.4	119.373428571429	154.041571428571	200.996285714286	110.196	447.905428571428	295.882857142857	180.590571428571	164.266	307.106	263.233714285714	101.008285714286	284.393999999999	104.069142857143
493	208.086136623947	208.085839077645	208.086434170249	298.4105	295.86	300.961	2	1	1803.94933333332	3269.36160000002	3706.87100000001	3674.22033333331	2287.58733333332	3994.60499999997	2414.10866666667	3304.98742857144	48.9679999999998	116.317999999999	55.0980000000001	57.1386666666668	3189.56199999998	3499.74333333331	3600.16816666666	3295.13833333332	1421.09216666668	1884.55566666667	1314.0176	1453.975	2139.63899999999	1945.45783333335	1568.35480000001	1998.91266666666	2370.23433333332	2264.11966666667	1672.32633333334	2488.59300000001	2321.25833333334	1775.38	2318.9146	1612.8835	3179.85949999999	3513.00766666668	1935.69880000001	2503.48900000002	3479.78850000002	2428.73066666668	2256.97733333334	3512.43383333332	1714.16
494	208.134202118694	208.134202118694	208.134202118694	224.469	224.469	224.469	1	1	7.14233333333332	8.16133333333331	10.2033333333333	7.14116666666664	4.08466666666667	9.18299999999998	7.14233333333332	13.2621666666666	9.17399999999998	30.6099999999999	20.4066666666666	16.3386666666666	11.2218333333333	10.2116666666666	9.18299999999998	8.16266666666665	23.4676666666666	17.3428333333334	183.629999999999	20.3866666666666	10.2016666666667	32.6453333333332	23.4638333333333	4.08133333333332	8.16133333333331	21.4269999999999	12.244	5.10166666666665	62.2301666666665	9.18299999999998	4.08133333333332	3.06085714285715	14.2846666666666	11.2218333333333	65.2906666666665	76.5249999999998	288.740857142858	6.12700000000001	191.791333333333	158.151666666666	103.036833333333
495	208.887821037021	208.88088879401	208.898040887816	48.96	46.919	50.002	33	33	814.159500000001	1079.5832	1199.7552	1028.5632	878.435250000001	1139.7868	908.156000000001	653.696000000001	752.944500000001	707.033250000001	649.867400000001	995.7152	961.0284	1271.1692	1137.8396	1067.1292	728.399	1490.5122	957.9678	805.958	763.147000000001	68.35675	87.8232	348.2974	864.1094	455.0315	459.18	873.2912	942.849600000001	830.605600000001	982.586800000001	762.089400000001	920.265500000001	1428.28	916.184500000001	1091.828	947.7658	1132.644	912.237600000001	1014.0788	827.428
496	208.971155129016	208.971155129016	208.971155129016	48.96	48.96	48.96	1	1	225.5084	323.4034	336.666	436.7312	255.05	388.6962	266.3244	276.7994	328.5044	489.696	220.3632	739.645	408.08	504.999	426.9452	381.5548	942.664800000001	919.2002	599.877600000001	905.9376	256.0702	66.3	90.8155999999999	157.2956	226.5288	118.339333333333	91.818	246.9368	263.2116	238.7736	299.2702	280.555	407.1396	453.989	216.310666666667	294.8378	595.9136	373.4664	271.3732	358.1604	287.452
497	209.041038568789	209.039950246144	209.042126891434	144.8825	144.871	144.894	2	2	72.5011428571428	236.507428571428	225.493666666667	274.738666666667	10.2028571428571	247.929428571428	20.42	18.3497142857143	142.84	269.355428571428	116.312571428571	17.3448571428571	164.243	194.710857142857	219.330714285714	147.948333333333	20.4057142857143	94.8865714285714	27.5477142857143	11.2231428571429	412.551333333334	368.323142857143	412.147333333334	454.027142857143	255.071428571428	284.659714285714	230.390857142857	247.941000000001	122.42	16.3108571428571	190.793428571428	12.2434285714286	16.3245714285714	239.767142857143	172.428285714286	42.8470000000001	144.880571428571	12.2331428571429	130.578285714286	254.015571428571	18.3651428571428
498	209.043457889389	209.043457889389	209.043457889389	221.397	221.397	221.397	1	1	9.18150000000001	11.2218333333334	13.2621666666666	21.4235	12.244	18.348	12.248	13.2643333333334	612.199999999999	601.968571428571	242.828	14.2963333333334	5.10083333333334	12.244	14.2846666666667	14.2846666666667	18.366	7.14233333333332	5.10166666666668	9.18299999999998	2.04066666666666	11.2218333333334	8.16228571428571	10.1933333333334	4.0777142857143	3.05828571428572	10.1942857142857	2.04066666666666	11.2231428571429	17.3456666666667	8.15466666666669	17.3456666666666	15.3025	5.10166666666668	9.17250000000001	9.18300000000002	9.18299999999998	9.18299999999998	4.08066666666667	7.142	9.18150000000001
499	209.071918361498	209.069184217034	209.089857268752	295.86	294.829	300.99	21	13	301.017999999999	683.591428571428	709.131666666668	665.226285714285	410.173999999997	740.727428571428	388.747000000001	372.786666666666	17.3428333333333	24.4879999999998	11.2222	22.4473333333334	587.711999999996	655.573714285711	669.307428571428	673.294285714288	221.3834	357.116666666668	232.6056	218.365600000001	405.072333333331	326.453333333335	240.814400000002	375.4336	404.051999999997	404.052000000001	273.735200000001	427.519666666668	421.397666666668	259.181599999999	464.191	258.102166666666	466.898285714287	611.179666666668	305.099600000002	365.2316	571.293333333337	431.00266666667	392.828333333334	503.9788	212.243200000001
500	209.091553894739	209.091553894739	209.091553894739	295.86	295.86	295.86	1	1	301.017999999999	627.453750000003	709.177999999997	664.280399999997	407.0598	739.645	387.752000000002	592.232666666671	11.2222	19.3838	11.2222	20.4080000000001	587.6352	621.423599999997	640.6856	614.1604	230.5652	357.139999999998	165.280499999998	221.426799999999	403.9992	243.8278	171.402000000001	359.127999999997	402.979	321.426000000002	221.426799999999	425.506800000003	341.834000000002	274.4338	459.112499999996	257.0904	557.0292	611.219600000004	212.212000000001	286.6762	446.8476	427.966600000002	261.1712	503.9788	212.243200000001
501	209.133535964925	209.127522359869	209.14105661117	116.825	115.271	119.37	4	4	3.06075	8.15600000000001	5.10142857142857	5.10142857142857	6.12149999999999	5.10124999999999	6.1215	7.13649999999999	4.0815	4.081	4.08114285714286	2.0405	2.03885714285715	4.08457142857143	6.12171428571429	4.08114285714286	1.02028571428571	4.081	3.06075	4.07850000000001	1.02028571428571	0	2.04228571428571	11.22275	6.1215	1.020375	3.06075	2.04228571428571	2.04057142857143	3.06042857142857	3.06075	2.04228571428571	7.13737500000001	3.06075	3.06075	1.02028571428571	1.02028571428571	2.04057142857143	6.1215	2.04028571428571	1.020375
502	209.151309653345	209.150513694629	209.153385422637	345.881	343.853	346.926	5	5	15.3025000000001	9.18150000000006	25.5071428571428	23.4665714285714	13.2637142857143	18.3625714285713	17.3456666666667	48.9737142857146	8.14857142857142	2.04066666666667	6.12200000000001	10.2033333333334	11.2218333333333	20.4033333333333	28.5646666666666	7.14116666666664	98.9677142857142	25.5083333333334	69.3713333333338	114.255999999999	47.9534285714285	92.846	38.7726666666668	49.9520000000002	16.3253333333334	24.4880000000001	27.5477142857143	42.852	14.2846666666667	25.5250000000002	28.5693333333334	22.4473333333334	60.1968571428571	40.8066666666665	27.5477142857143	21.426	49.994	42.852	7.14116666666671	53.0102857142859	7.14816666666668
503	209.151534651807	209.15051552282	209.152746358049	321.393	321.345	322.382	4	4	14.284	26.5497142857144	34.6885000000001	43.8722857142857	30.6085714285714	27.5438571428572	22.4274285714286	38.7654285714287	14.284	16.336	12.2434285714286	12.2331428571429	25.5071428571428	28.568	21.426	32.6491428571428	33.6647142857144	35.7100000000003	24.4868571428571	38.7708571428571	42.8242499999999	49.9520000000002	28.568	37.777	25.5035714285715	32.624	15.2914285714285	34.6884999999999	14.296	13.2637142857143	12.2331428571428	14.2840000000001	31.6288571428571	17.3448571428571	11.2231428571429	19.3854285714286	35.713125	22.4317500000001	14.284	36.7302857142857	12.2434285714286
504	209.151907799559	209.151255495635	209.152356868959	250.484	249.92	250.991	4	4	18.3645	18.36675	13.26325	11.22275	12.243	4.088	9.18225000000001	38.7695	2.0405	1.02025	3.06112499999999	3.06075	12.243	28.567	12.243	13.26325	42.8505	17.34425	34.66725	53.053	25.5093749999999	43.903	8.16200000000001	27.54675	20.4075	10.2025	3.06075	18.3645	4.081	11.215875	4.081	11.22275	8.15600000000001	10.2025	6.1215	4.081	7.14174999999998	16.346	3.06075	3.06075	3.06075
505	209.150582180348	209.150421142578	209.152834716507	381.577	381.546	381.615	4	4	12.2352	22.4473333333333	21.4270000000001	32.6656000000001	25.505	42.8525999999999	21.4242	49.9963333333333	16.3342222222222	18.3654	17.3456666666667	14.2842	28.5684000000001	47.9259	31.6292999999999	24.4752000000001	54.0364444444444	52.0659	28.5823999999999	44.8946666666669	41.8322999999999	28.5662222222223	35.7077777777778	41.8291111111109	40.836	31.6292999999999	16.3235555555556	39.793	27.5454	28.5506666666666	31.6292999999999	26.5252	52.0313333333334	40.8120000000001	26.5431111111111	21.4246666666666	36.7307999999999	53.0556000000002	32.6304	42.854	11.2233
506	209.150694953071	209.150006890587	209.151200746686	313.233	313.182	313.257	3	3	38.7726666666666	76.5166666666668	81.6300000000001	114.339555555556	56.1122222222223	64.2740000000001	51.0166666666666	189.658	21.4246666666666	22.4448888888889	15.3133333333333	17.3437777777778	47.893	59.1793333333333	47.9556666666666	39.7670000000001	96.9211111111107	73.4639999999999	44.8897777777779	98.9615555555557	43.8707499999999	60.1996666666666	56.1183333333333	65.3368888888888	36.7280000000001	35.713125	34.7064444444443	57.1409999999997	28.5693333333333	32.647111111111	31.6268888888889	26.5257777777778	64.2809999999999	38.7726666666666	37.7482222222221	32.647111111111	48.9719999999999	56.0793749999999	24.4719999999999	57.1697777777781	17.3551111111111
507	209.151173463726	209.149912472429	209.152434455024	370.3605	370.323	370.398	2	2	12.244	29.5751666666667	32.6487272727273	33.669	28.5676363636364	25.4931818181819	26.5286666666666	47.95175	20.4066666666667	19.3851818181818	24.486	23.48875	31.62775	42.8505	23.46575	24.486	27.5602499999999	26.5270909090909	27.5490000000001	28.567	44.8920000000001	45.8925	33.66825	31.62775	31.6122499999999	21.4257272727272	38.7346666666668	25.5068181818182	18.366	23.4676666666666	30.6225000000001	17.3523636363637	39.78975	24.486	26.5265	27.5489999999999	30.6081818181819	32.6661818181818	26.5286666666667	25.4833333333333	9.18225
508	209.151893464468	209.151642956045	209.152143972891	239.249	238.747	239.751	2	2	44.8946666666666	113.244666666667	135.615666666667	84.7337777777777	50.9833333333333	31.6268888888888	53.0168888888888	172.436333333334	2.04066666666666	4.08355555555555	2.04044444444444	1.02033333333333	13.2643333333333	23.4676666666666	23.4676666666666	14.2753333333334	54.0423333333333	11.2163333333333	25.5055555555556	36.732	17.3437777777778	32.608	17.3437777777778	15.3033333333334	16.336	6.12533333333334	12.228	24.4853333333333	12.244	4.07866666666666	4.07866666666666	10.2033333333333	15.3033333333333	8.16711111111113	6.12133333333333	8.15733333333333	9.18199999999999	6.12133333333333	4.08133333333333	6.12133333333333	6.12199999999999
509	209.15164641518	209.15164641518	209.15164641518	300.939	300.939	300.939	1	1	19.3847499999999	48.9720000000002	53.0530000000002	59.1744999999998	36.7289999999999	58.1613750000001	39.7897500000002	56.155	7.14700000000001	3.06074999999999	3.05887500000001	4.08100000000002	55.1002500000001	56.1137500000002	43.8707499999999	35.6868749999999	72.4466249999996	39.7653750000002	25.5062500000001	54.113	26.5264999999999	47.987	46.9315000000002	40.8100000000002	30.61125	27.5467500000001	22.4592500000001	41.8302499999999	20.4050000000001	26.5264999999999	51.0437500000002	33.6888750000001	66.3650000000001	38.7695000000002	19.3705	35.7087499999999	31.6277500000001	48.9719999999999	12.2355000000001	34.69275	16.312
510	210.060286153297	210.060286153297	210.060286153297	248.951	248.951	248.951	1	1	3.0605	6.12200000000001	4.07933333333333	9.18300000000002	8.16133333333335	9.20340000000005	7.14116666666668	17.3428333333333	15.3025	19.3863333333334	7.14233333333332	12.242	8.16933333333335	14.2846666666667	7.14116666666668	3.0605	6.12100000000001	4.08066666666667	16.3093333333333	8.16133333333335	5.10166666666665	7.14933333333335	6.12199999999999	7.14233333333332	10.2033333333334	11.2218333333334	6.12200000000001	14.2846666666667	16.3226666666667	8.15466666666669	4.08066666666667	4.08066666666667	13.2513333333334	21.4234999999999	5.10166666666668	27.5445	57.1386666666668	8.17866666666669	12.244	60.1898333333334	24.4880000000001
511	210.06163453656	210.058005458197	210.075014634566	121.405	118.349	121.433	22	22	65.3013333333333	149.856	147.948333333333	187.741333333333	237.926285714286	230.584571428572	261.193142857143	395.889333333333	198.9325	271.396	146.921142857143	246.909142857143	203.885714285714	312.469714285714	276.729714285714	207.118	261.156571428572	274.456857142858	224.462857142857	170.367833333333	97.952	32.6186666666667	48.9737142857144	59.1268571428572	141.687333333333	70.3914999999999	69.3794285714285	297.673142857143	183.651428571429	191.791333333334	219.156666666667	94.9530000000001	1052.984	507.082000000001	229.564285714286	334.653714285715	1144.814	710.516571428571	437.702571428571	596.365714285715	249.940833333333
512	210.073476118117	210.071027550599	210.086955156978	143.874	143.817	146.924	11	11	85.7136000000001	164.2844	107.142	147.0816	113.257	180.599	79.6510000000001	359.824666666666	968.335874999998	1178.38875	560.071500000001	885.649333333331	85.6939999999997	129.455333333333	103.036833333333	88.7689999999998	606.077999999998	331.608333333334	166.314333333333	483.6696	359.5328	319.3852	307.070166666667	345.915599999998	337.6862	329.513833333332	319.051333333333	293.856000000001	175.468666666667	175.296666666667	308.1004	217.331000000001	522.3424	271.408666666667	240.798666666666	206.073666666667	347.933666666667	315.993333333334	176.488833333333	353.997833333334	149.989
513	210.991618541321	210.987705698321	211.003993644295	294.8605	292.805	296.903	8	8	11.2231428571429	28.568	27.5467499999999	31.6288571428571	16.3245714285714	27.5477142857143	17.3448571428571	18.3497142857143	514.224	557.083800000002	855.989750000004	564.18288888889	39.7911428571428	33.6977142857141	26.5274285714286	32.6445714285715	33.6694285714286	38.7708571428571	30.6085714285714	40.8114285714286	33.6682500000001	18.3651428571428	13.2637142857143	20.3914285714286	27.5477142857143	10.2028571428571	14.284	14.2835000000001	15.3042857142857	14.284	27.5477142857143	12.2434285714286	20.3885714285715	25.5071428571428	16.3245714285714	15.3042857142857	13.264875	12.252	14.284	17.3424285714285	11.2231428571429
514	211.093593422545	211.093593422545	211.093593422545	207.091	207.091	207.091	1	1	13.2643333333333	19.3831666666667	16.3226666666667	20.4033333333334	14.2706666666667	12.242	22.4436666666667	22.4488	49.9881666666667	59.1696666666668	22.4473333333334	35.7058333333334	16.3413333333334	24.4879999999999	16.3253333333334	13.2643333333334	14.2846666666667	14.2823333333334	8.16266666666669	15.305	17.3428333333334	17.3456666666666	7.14116666666668	11.2328333333334	11.2236666666667	8.16266666666669	2.04066666666667	21.4445	9.18150000000001	9.18300000000002	8.16320000000001	8.16133333333335	17.3428333333334	13.2652	5.10166666666668	5.10083333333334	10.2016666666667	19.3831666666667	8.16266666666669	5.10166666666668	4.08133333333334
515	212.061166456269	212.055050739297	212.071609385692	77.55	67.336	79.586	29	24	3.06075	4.07850000000001	2.04057142857143	5.10125	5.10125	5.0975	4.081	8.16199999999999	3.06075	2.04475	4.081	2.0405	3.06075	4.07850000000001	6.1215	2.0405	1255.338	821.301249999999	347.90525	759.066000000001	4.08057142857143	2.04075	1.02025	7.14174999999999	4.081	3.058875	3.06075	3.0585	1.02025	2.04057142857143	3.058875	1.020375	6.1155	6.1215	4.08150000000001	2.0405	6.12171428571428	3.05828571428571	4.081	3.06085714285714	4.081
516	212.059601004301	212.054800232969	212.072812075114	59.174	56.096	61.198	24	24	2.03866666666667	7.14233333333333	7.14280000000001	6.1212	1.02033333333333	8.1616	3.061	12.2448	5.09583333333333	4.08133333333333	5.101	8.16133333333334	1.02033333333333	9.18359999999999	5.101	5.10166666666667	692.693166666667	669.702	241.034666666667	479.556666666667	6.1224	5.10083333333334	1.0202	2.0404	6.116	2.04066666666667	0	1.0202	2.04066666666667	1.0214	8.16320000000001	3.0605	5.10166666666667	8.16133333333333	2.04066666666667	4.08133333333333	4.0808	7.1414	4.0816	4.0856	2.04266666666667
517	212.848922114172	212.844076343611	212.863606854904	49.981	47.94	60.183	34	33	240.798666666667	480.4985	387.726666666667	353.035333333333	312.171	423.369166666667	330.588	243.037666666667	447.853166666667	514.164	139.785666666667	829.531	262.988	365.219666666667	349.239	337.675166666666	1652.86285714286	1730.40457142857	1243.58316666667	1908.249	200.972833333333	10.2033333333333	10.2033333333333	94.9375	315.283	134.662	79.573	392.828333333333	488.659833333334	270.388333333333	343.112	303.039	707.091	767.254857142857	353.035333333333	568.325666666667	932.584666666667	758.107666666667	521.305166666667	864.222333333333	346.573333333333
518	213.073689827381	213.073332085107	213.074047569655	49.977	48.959	50.995	2	2	17.3448571428571	33.6694285714286	17.3448571428572	26.5274285714286	15.3042857142857	32.6491428571429	9.18257142857143	19.399	137.719285714286	237.726571428572	35.71	29.5882857142857	35.68	80.5912857142857	53.092	52.0345714285714	1712.03942857143	592.703	831.532857142857	1280.63785714286	55.0954285714286	22.4462857142857	26.546	22.4557142857143	46.9331428571428	18.3651428571428	6.12171428571429	36.7302857142857	40.8114285714286	24.4868571428572	39.819	26.5274285714286	34.6897142857143	37.7505714285714	23.4665714285714	30.6085714285714	48.9737142857143	21.444	86.7242857142857	40.8114285714286	19.3691428571428
519	213.918331153664	213.915708171079	213.920954136249	42.838	42.832	42.844	2	2	59.1793333333333	95.8956666666666	128.562	112.236666666667	42.847	78.5528333333333	48.968	49.9963333333333	560.685714285714	664.206	376.503	291.767666666666	23.4676666666667	55.098	36.732	38.7663333333333	52.037	74.4843333333333	38.7663333333333	44.8888	44.8873333333333	48.976	36.732	45.915	46.9353333333333	38.7676	34.6856666666666	26.5286666666667	24.484	30.605	26.5546666666667	20.4233333333333	19.3863333333333	37.7523333333333	32.6506666666667	19.3831666666667	21.427	31.6561666666667	23.4868333333333	21.427	19.3863333333333
520	213.964599433818	213.959078844413	213.97866041345	102.036	93.858	115.3	111	107	2861.47246153846	4354.252875	4900.47264705882	4212.66657894737	3230.19944444444	4123.90368421053	2390.48933333333	3716.02559090909	93.8258461538461	208.142769230769	57.1372307692307	116.315076923077	2511.97785714286	3038.3045	2907.81428571429	2800.595	307.089461538462	645.562615384615	581.575384615384	359.978538461539	2750.81866666667	2260.41233333333	2301.684	2890.764	2100.8234375	2041.52025	1906.89	2342.53928571428	1538.57127272727	2021.11525	2491.19372727273	1865.24745454546	1804.77311111111	3699.4265	2165.01872727273	2339.42676923077	1411.66581818182	2663.966	2870.90533333333	1147.75	1089.16581818182
521	213.981676346216	213.981676346216	213.981676346216	116.315	116.315	116.315	1	1	167.334666666667	259.122333333333	391.744000000001	442.824666666667	190.771166666667	321.405	277.530666666667	252.794666666667	55.098	63.2503333333334	30.6085714285715	48.976	105.094333333333	108.049333333333	97.9359999999999	101.013	25.5083333333333	20.4066666666667	21.4235	17.3456666666667	119.379	113.2385	159.302	87.7343333333335	47.9556666666667	90.8096666666667	153.919333333333	252.228166666667	90.8054285714287	115.297666666667	98.9723333333333	71.4816666666668	144.745333333333	272.187428571429	130.602666666667	190.766714285714	101.933333333333	221.159166666667	63.2503333333333	157.131333333333	45.915
522	214.05385962953	214.05385962953	214.05385962953	74.473	74.473	74.473	1	1	1.02025	6.114	6.12149999999999	8.163	8.16177777777778	6.114	1.02025	5.10124999999999	2.0405	3.063	3.06075	7.14155555555556	4.081	11.22275	7.14175000000001	5.10125	45.91	31.62775	19.3842222222222	46.9353333333334	1.021	4.081	4.0815	9.18224999999999	6.1215	0	5.10125	5.098125	7.14175000000001	5.10124999999999	8.16199999999999	3.06075	6.12200000000001	4.0815	4.0815	5.10125	11.224125	5.10125	2.039	5.10124999999999	6.12200000000001
523	214.057918810792	214.05716031751	214.058198618334	53.041	52.02	53.047	3	3	72.4377500000001	173.4425	262.58975	277.508	168.34125	355.047	210.1715	271.3865	25.50625	22.4455	5.10124999999999	29.58725	235.33125	284.64975	290.77125	322.399	221.39425	115.45775	76.5187500000001	222.7415	27.54675	4.081	4.08199999999999	13.26325	47.95175	24.4848	6.12149999999999	96.9475	74.4782500000001	51.075	32.648	31.61225	173.4425	46.9315	41.8404999999999	65.296	175.526	114.268	30.6075	255.0625	40.808
524	214.844232953186	214.843908380579	214.844557525793	48.45	47.94	48.96	2	2	72.4436666666667	175.497333333333	105.077166666667	110.196	13.2643333333333	116.318	13.2643333333333	18.381	90.7948333333334	122.44	33.6655	4.08133333333333	74.4721666666666	80.5931666666666	98.0319999999999	80.6063333333333	14.2823333333333	449.8935	59.1793333333333	16.3253333333333	120.399333333333	35.7058333333334	25.5291666666666	65.3546666666667	87.7486666666667	48.976	23.4676666666667	67.342	64.281	24.488	123.561166666667	34.6856666666667	7.14233333333333	179.549333333333	63.2503333333334	78.5656666666667	185.700666666667	7.14933333333333	132.643333333333	223.453	14.2706666666667
525	214.910481092665	214.90989537021	214.910775782179	45.91	44.885	45.922	5	5	4485.019	6710.73233333333	6973.97833333333	7736.34511111111	4401.3585	5710.18377777778	4337.98488888889	4657.802	441.822375	482.57825	429.560333333333	967.170666666667	7197.86375	6496.623	6647.47166666667	6363.126	1173.2875	1779.534	1227.36075	1351.996875	8868.79177777778	7091.75775	7045.5616	9186.17920000001	8312.77066666666	6309.999	6436.582	3138.289	3903.37022222222	5125.59644444445	7065.32	4896.716	2069.067	3550.47	4250.3615	2412.82555555556	769.2685	1635.99328571429	849.379555555556	1241.74566666667	5270.6115
526	214.916963610095	214.911035167777	214.931805027953	44.884	42.838	45.921	118	117	4481.95825	6709.164	6973.97833333333	7708.25857142857	4371.65222222222	5680.752	4302.39425	4638.9696	410.154857142857	482.595142857143	421.378	738.686857142857	7190.722	6496.623	6645.431	6360.46114285714	898.950375	1779.316	997.839428571428	1028.448	8841.796	7337.9976	7018.31485714286	9080.54285714286	8271.16675	6586.55466666667	6409.036	3138.20355555556	3860.626	5106.21222222222	7069.16444444445	4872.70266666667	1927.19977777778	3493.336	4339.12325	2320.0485	766.234571428572	1551.17914285714	848.569714285714	1236.543	5467.96633333333
527	215.020478213532	215.01609186785	215.023791138912	53.058	52.026	60.195	4	3	3.06085714285714	8.16228571428572	9.1905	12.244	5.10142857142857	20.4066666666667	6.12171428571429	4.08466666666667	166.306571428571	222.432666666667	51.0166666666667	117.234285714286	11.2152857142857	9.183	18.381	11.2236666666667	74.4704285714285	84.7706666666667	82.6431428571428	50.0371666666666	5.10166666666667	17.3428333333333	9.183	3.061	12.2331428571429	10.2016666666667	7.14233333333333	9.183	12.2434285714286	2.04233333333333	14.2963333333333	6.12171428571429	27.5477142857143	21.423	11.2236666666667	19.3854285714286	34.6913333333333	12.242	21.427	30.605	18.3497142857143
528	215.922486285179	215.920873698398	215.922972369145	45.91	44.891	45.922	3	3	240.779	468.352125	450.987333333333	453.998888888889	236.698	360.14825	229.55625	230.746	105.098625	145.89575	91.83	82.64025	440.748	391.043	395.857	388.71525	53.053	114.282	42.8505	73.467	599.907	418.3025	468.639	616.616888888889	527.46925	394.885125	400.947333333333	163.24	214.2525	253.022	484.021714285714	259.334	97.944	203.02975	248.941	131.61225	35.70875	75.6174285714285	56.148125	61.22	315.25725
529	215.959106039858	215.954615396612	215.974838338	102.0315	93.858	115.272	88	84	1428.9375882353	2020.06425	2461.93027777778	953.967142857142	1537.51675	1970.10275	1273.89078571429	1020.838	61.1907692307692	109.170571428571	59.1778461538461	58.1575384615384	1257.46133333333	1414.182	1396.50445454546	1244.19266666667	140.799428571429	328.394	266.294571428571	147.877692307692	1407.97636363637	986.603727272727	1067.2338	1459.95670588235	948.853636363636	1083.5586	944.267454545454	1112.11142857143	853.9632	939.65025	1223.82857142857	898.494142857142	1306.78423076923	1796.37333333333	1063.18733333333	1170.80025	670.594846153846	1327.34525	1343.63266666667	649.887	534.399384615385
530	215.979901518925	215.976068344116	215.994281069061	115.2805	111.202	116.321	58	58	318.373714285714	498.849857142858	554.957714285715	598.907714285715	564.244333333333	1043.75228571429	667.189000000001	694.166	536.670285714285	601.996666666667	131.623	335.674	279.571333333333	273.181333333333	272.3845	282.632333333333	130.602666666667	61.22	92.8351666666668	106.109714285714	249.97	249.76	318.604	216.275333333334	168.347142857143	215.280285714286	227.311333333333	584.012	297.888666666667	252.010571428572	287.720571428572	235.8895	718.697142857142	638.770399999999	344.856571428572	428.470000000001	745.202285714285	650.942285714285	882.444166666666	751.950571428571	173.448571428571
531	216.936942710105	216.936940332602	216.945367959253	45.91	45.898	45.911	3	3	238.797	365.2316	360.1306	538.7712	139.7674	387.752	242.8552	203.0198	33.6666	45.918	160.1714	42.8484	444.8072	460.1102	523.3626	362.8352	34.6885	178.535	56.1110000000001	55.0908	608.1584	278.5692	415.7098	658.637142857143	502.0368	253.0096	372.373	84.6932000000001	167.3456	141.8356	436.137800000001	184.8915	34.6885	230.5652	138.7744	23.4646	122.448	68.5142000000001	154.2314	78.5554000000001	169.3615
532	217.970703375731	217.965301644649	217.984125834577	115.284	111.208	116.321	29	29	193.863333333333	317.271833333333	314.211333333334	372.404285714286	436.631333333334	697.9365	408.133333333333	447.487333333333	341.811666666667	330.534000000001	200.996285714286	212.229333333333	190.793428571428	108.074571428571	191.813714285714	159.164571428571	91.8257142857142	35.7116666666667	64.2705000000001	81.6266666666667	136.724666666667	162.2065	213.389	107.1175	131.623	155.090666666667	173.302857142857	355.366000000001	213.239714285715	181.610857142857	138.765333333333	165.429	416.907333333333	492.384000000001	215.290333333333	295.841428571429	413.946	396.613285714286	207.093833333333	427.499714285714	132.643333333333
533	217.987237568454	217.986268790664	217.987382227626	116.286	115.283	116.304	3	3	189.782	314.211333333334	311.201666666667	353.997833333333	438.743333333333	628.525333333333	413.167500000001	452.584	92.8351666666666	196.924333333333	23.4638333333333	137.7225	186.6905	102.083333333333	186.721	160.166166666667	87.7486666666667	36.726	39.793	82.647	132.643333333333	87.6708571428573	118.474666666667	108.155333333333	129.561166666667	80.6063333333333	78.5656666666667	353.323666666666	93.8706666666667	176.488833333333	140.806	166.450166666667	414.868666666667	467.236333333333	129.561166666667	130.602666666667	159.172	399.84	76.525	186.6905	70.403
534	218.102610553551	218.099656860475	218.105564246628	248.9475	248.945	248.95	2	2	14.2823333333334	38.7726666666668	34.6731999999999	41.8282000000002	5.101	93.0566000000005	72.4318333333334	127.520833333333	918.150000000001	1020.33333333333	357.116666666666	2317.76457142857	53.0504000000003	120.399333333334	56.1110000000003	84.6738333333335	75.4923333333334	94.8786	72.3726666666665	123.440166666667	23.4691999999999	69.4506666666668	57.1386666666665	67.3419999999998	76.5250000000002	91.8180000000005	38.7726666666668	34.6868	110.178	39.7540000000001	90.7948333333335	7.1414	333.322000000001	290.747499999999	107.135	212.194666666667	458.0698	21.4746	123.460333333334	372.360833333334	329.567666666667
535	218.10453922508	218.100390699962	218.11865482362	363.224	359.128	364.253	32	32	270.366249999999	520.327500000002	637.656249999998	676.425749999998	352.96942857143	592.786	377.505714285714	770.267777777779	655.000500000003	487.628285714287	192.827250000001	139.77425	357.100000000003	305.054749999999	434.626499999999	463.209714285718	79.5307500000004	70.3997142857143	31.6316249999998	58.1186250000003	204.075	16.3240000000001	42.8505000000002	196.908249999999	187.732571428571	39.7911428571428	13.2632500000001	332.601499999999	103.981714285714	186.705749999999	188.746250000001	168.347142857143	673.365000000003	412.180999999999	102.025	140.81175	253.021999999999	437.687249999999	198.074	197.928499999999	28.5680000000002
536	218.910429588834	218.909245098982	218.916500607052	45.91	44.872	45.922	5	5	342.816	504.0035	502.0245	527.46925	289.761142857143	423.40375	276.48775	320.369714285714	38.7708571428572	45.91125	141.81475	89.782	487.6795	450.261	458.148375	456.768	80.6025714285715	167.326857142857	89.7851428571429	92.846	713.135333333333	599.9364	578.907	699.308888888889	637.65625	467.290857142857	515.22625	195.888	257.103	367.29	569.718	357.4	115.292285714286	227.523714285714	283.639428571429	189.7665	73.458	110.360571428571	112.31	98.976375	380.566571428572
537	219.025520930825	219.023476406873	219.038866949969	54.061	51.012	55.093	23	23	181.599555555556	289.774666666667	259.30225	232.610666666667	101.013	233.783555555556	141.810888888889	321.58	248.961333333333	228.536	139.785666666667	225.346333333333	131.537	174.46275	170.507	128.56725	172.417555555556	203.179	201.115111111111	234.80125	122.43	155.078	213.226444444444	134.684	139.694333333333	188.74625	137.73375	540.7325	147.948333333333	111.289	105.150125	99.9817777777778	370.340666666667	344.835111111111	137.73375	249.981666666667	379.533	309.13575	110.187	385.392	126.438666666667
538	219.048971592192	219.04771643302	219.050226751364	167.329	165.3	169.358	2	2	22.4455000000001	21.4252500000001	13.26325	22.4454999999999	47.9517499999999	19.3895	86.7212499999998	94.8832499999997	137.733750000001	132.6325	5.10124999999999	100.1315	8.16200000000003	15.3037500000001	11.22275	12.2250000000001	17.34425	13.24375	16.324	10.2025	7.14174999999998	55.0935000000002	48.9719999999999	12.2430000000001	3.06075000000001	20.4050000000001	18.3645000000001	79.6964999999998	37.7492499999999	15.32625	7.14175000000003	5.10124999999999	116.1375	20.3749999999999	20.4050000000001	119.193750000001	208.130999999999	81.6199999999998	10.2025	293.831999999999	16.3240000000001
539	219.100292929287	219.09788746861	219.11004603687	282.605	279.552	282.637	8	8	26.5503333333334	42.8960000000003	51.0166666666668	98.875333333334	36.7260000000002	76.5250000000002	53.0177142857143	142.823333333333	510.166666666668	696.435666666668	313.549333333333	265.243333333333	88.7545000000005	96.9316666666669	97.9360000000006	77.6213333333332	60.1406666666665	60.1898333333331	57.0826666666665	70.3339999999998	146.928	230.821333333333	120.399333333334	180.7465	116.318	103.036833333333	80.5273333333331	69.4393333333335	52.0272857142854	68.2953333333332	66.3216666666662	94.8865714285714	80.5931666666672	48.9679999999998	42.8469999999999	25.5041666666666	43.9173333333332	51.0083333333332	31.6251666666669	49.9963333333335	102.016666666666
540	220.083237486166	220.079743488832	220.097307086813	172.424	169.369	173.449	35	34	129.688166666667	211.3815	191.791333333334	256.061833333334	221.376166666667	236.673142857143	287.720571428571	415.207833333332	154.045166666667	212.219428571428	69.4393333333335	119.373428571429	137.8575	205.0535	144.887333333333	115.26	364.242	248.961333333334	129.561166666667	251.002000000001	79.6510000000001	137.7225	137.738571428571	67.3969999999998	115.292285714286	147.941428571429	134.662	374.768166666667	295.896666666667	194.874571428571	194.883666666666	158.125833333334	813.139250000001	717.177166666664	243.859666666666	352.014999999999	778.478	683.651250000001	467.236333333334	681.229333333335	286.700285714286
541	220.081226961599	220.077738608225	220.094741950198	457.568	451.968	461.15	6	5	1.01955555555556	5.09833333333335	22.4454999999999	4.08399999999997	1.02025	12.2426666666667	5.10166666666666	20.4044444444445	71.4174999999998	105.163	5.10444444444447	86.7094444444448	9.18799999999999	5.10166666666669	6.12199999999999	5.10166666666666	12.243	17.3437777777777	41.8063333333332	38.7694999999999	11.2151111111111	7.14174999999998	8.16177777777779	6.12133333333334	36.7280000000001	13.2628888888889	4.08133333333336	45.9449999999997	103.053666666667	31.6268888888889	65.3013333333333	3.05887499999999	55.0934999999998	34.7140000000001	14.2831111111111	15.305	119.36925	6.12149999999998	6.12133333333334	101.002	21.4270000000001
542	220.117164715383	220.115388971643	220.129207606261	163.236	161.213	164.268	3	3	91.8300000000002	163.226666666667	183.66	217.543999999999	164.273666666666	226.514000000001	138.742666666666	352.015000000001	282.632333333333	507.022833333332	165.266999999999	295.606666666667	74.4843333333332	151.009333333334	88.7689999999998	91.8299999999998	193.863333333333	132.621666666666	67.3420000000002	161.054666666666	174.477	113.257	170.395666666666	183.48	117.453333333334	125.495142857143	106.114666666666	192.811499999999	87.7343333333331	96.0116	127.520833333334	97.9519999999998	348.217833333334	192.8115	57.1293333333334	130.267428571428	207.127666666666	237.737666666666	105.094333333333	267.065333333333	95.9068571428575
543	221.086079592125	221.086079592125	221.086079592125	451.968	451.968	451.968	1	1	13.2637142857143	26.5274285714286	20.4066666666665	19.4021666666665	17.3598333333334	26.5274285714286	14.2823333333333	16.3386666666667	16.3226666666666	20.4033333333333	17.3448571428571	30.6042857142858	19.3831666666666	23.4676666666665	25.4833333333335	16.3226666666666	10.2016666666667	24.4839999999999	21.4234999999999	14.2706666666666	29.5848333333332	23.4638333333335	14.2846666666666	21.427	23.4868333333334	14.2823333333333	13.2751666666667	20.4033333333335	34.6856666666666	17.3456666666667	19.3863333333332	21.4269999999999	18.366	31.6022857142858	11.2346666666667	22.4431428571429	19.3863333333332	15.3049999999999	19.3854285714286	23.4676666666667	15.3025000000001
544	222.027730474905	222.026892453083	222.037559336667	51.012	49.985	51.018	6	6	264.223166666667	413.262	280.866666666667	248.920666666667	228.554666666667	308.1004	178.535	236.9648	977.479333333333	966.097833333334	324.466	572.4444	282.355333333333	287.734	256.3714	233.847166666667	122.42	187.7536	135.704333333333	157.285333333333	253.001333333333	54.0688333333334	80.5931666666667	213.2636	256.061833333333	118.358666666667	94.8755	258.102166666666	214.242	170.3734	271.674666666667	207.026166666667	329.513833333333	391.756800000001	213.214833333333	321.426	429.490166666666	381.542333333333	332.574333333333	310.181333333333	134.552
545	222.079199168823	222.079199168823	222.079199168823	451.968	451.968	451.968	1	1	5.10166666666668	7.14233333333335	9.1818	4.08559999999998	6.12239999999997	10.2033333333334	6.1212	4.0808	12.2424	11.2222	7.14233333333335	18.36	12.2424	8.16319999999996	8.15466666666672	7.1414	6.1212	7.1414	6.1212	3.06120000000002	5.101	2.04040000000002	5.10199999999998	8.1616	8.17119999999995	4.0808	4.0808	7.1414	10.202	7.1414	5.101	3.0606	6.12239999999997	8.15333333333334	5.10700000000003	3.06050000000002	10.204	3.06119999999999	3.06100000000001	7.1414	12.2424
546	222.098653449771	222.093699537778	222.10952343881	319.3405	315.262	320.381	14	14	268.523	748.392999999999	834.593714285714	999.88	408.057142857144	569.319428571428	352.722285714284	1153.94314285714	349.958	329.506142857144	40.8114285714286	57.0879999999997	192.806999999999	204.057142857143	200.972833333333	198.106333333332	88.7648571428571	82.6431428571428	22.4462857142857	80.6025714285714	207.118	22.4462857142857	47.9534285714285	187.864	142.84	31.6288571428571	11.2137142857143	270.375714285714	61.2099999999998	96.9271428571428	124.474857142857	101.008285714286	770.315714285714	257.112	72.4402857142857	60.1968571428571	190.793428571428	296.86157142857	100.994142857143	118.452571428571	18.3651428571428
547	222.111245117188	222.111245117188	222.111245117188	320.37	320.37	320.37	1	1	269.368000000001	746.594666666672	832.456000000005	1006.04866666666	411.19433333333	564.244333333329	351.670000000002	1152.78833333334	62.2403333333329	175.497333333332	12.244	11.2126666666667	187.741333333334	201.005666666667	198.932499999999	196.924333333334	89.7746666666672	79.5860000000002	12.244	78.5528333333331	207.127666666665	12.2320000000001	17.3456666666667	178.704166666667	139.779142857143	26.5051428571429	8.15466666666665	270.344166666666	18.366	95.9113333333336	120.379666666666	98.9723333333336	776.473666666661	246.920666666667	20.4066666666667	14.2846666666667	97.9519999999993	297.937333333334	11.2236666666667	25.5083333333334	15.305
548	222.990859282109	222.985485936821	222.996941567742	51.0035	49.98	51.017	4	4	609.025285714286	1185.62733333333	1188.832	1502.7055	676.481	1313.97466666667	728.399	1013.16266666667	450.987333333333	773.286333333334	109.175666666667	943.808333333333	1017.29466666667	1782.52233333333	1217.42933333333	1130.34466666667	638.624333333334	799.941333333333	460.170333333333	850.8262	509.063166666667	83.6536666666667	114.258666666667	230.783666666667	372.360833333334	154.070333333333	149.9645	957.936499999999	595.777333333334	502.942166666667	623.013333333333	716.274	1108.92116666667	1419.28366666667	431.5305	814.226	1189.51433333333	1028.328	442.752333333334	1112.16333333333	521.947428571429
549	223.053403145926	223.049928090607	223.066699372961	156.095	145.915	157.126	13	11	38.7346666666666	64.2704999999998	47.9556666666666	57.0826666666665	40.8133333333332	60.1996666666668	42.8120000000001	49.0160000000001	243.859666666666	380.522166666667	106.097333333333	146.904	51.0083333333334	42.8539999999999	61.2100000000001	57.1386666666668	49.0272	76.5874999999998	45.9150000000001	63.2606666666665	61.1599999999999	48.9759999999999	33.6710000000001	66.3216666666668	65.2906666666665	39.7911428571428	33.6655000000001	49.9881666666665	34.6856666666667	36.7320000000001	60.2488333333334	26.5286666666666	101.013	83.6048571428571	28.5646666666667	53.0486666666667	80.6063333333331	61.2199999999998	39.7930000000001	65.2906666666668	46.9331428571428
550	223.06509692596	223.06509692596	223.06509692596	975.362	975.362	975.362	1	1	10.2033333333335	14.2846666666666	12.2439999999999	11.2236666666666	10.1933333333333	16.3226666666666	17.3598333333332	10.2016666666666	15.2975000000001	7.13533333333345	22.4436666666666	11.2236666666668	14.2706666666666	16.3226666666666	17.3456666666665	9.18149999999997	9.18300000000011	8.16266666666676	14.2706666666666	13.2643333333335	14.2706666666666	16.3226666666669	16.3253333333335	17.3456666666665	12.232	16.3253333333335	15.3049999999999	16.3253333333332	13.2643333333335	12.2080000000001	17.3456666666669	23.4216666666667	21.4270000000002	38.7726666666671	23.4676666666669	14.2846666666668	12.242	9.1905000000001	24.4839999999999	8.16266666666661	14.2706666666666
551	223.063746516317	223.062918913084	223.076932123437	844.283	838.668	847.788	6	6	41.8322999999999	98.9615555555557	187.7352	123.4442	43.8728999999999	164.1717	44.8897777777779	110.111999999999	232.788000000002	213.249666666666	38.7676	125.419	117.3345	148.028888888889	184.901555555555	179.5552	33.671	79.5859999999999	112.151111111112	52.0313333333334	133.911111111112	122.44	199.073333333333	147.851666666667	99.9926666666666	123.5168	42.8773333333333	75.5021999999998	163.152	53.0515555555557	114.277333333333	89.7776	51.0444444444444	185.700666666667	131.608666666667	253.015111111112	145.8171	72.4412999999998	37.7276666666667	195.882666666667	179.461333333332
552	223.071102272498	223.063908323028	223.078296221967	920.239	918.221	922.257	2	2	23.4657499999998	34.6885000000001	81.6199999999992	35.735	29.5872499999997	61.2150000000003	29.5872500000001	83.7220000000001	61.2525000000002	28.5460000000002	20.3899999999999	30.6112499999996	54.0732500000002	35.713125	64.2757499999994	65.2560000000003	30.61125	37.7723750000001	42.8557500000001	26.546	52.0391250000001	33.6682500000001	38.7695000000002	77.5485000000001	34.7097500000001	32.6480000000001	17.3548750000001	29.609	48.9360000000004	39.7897500000002	63.2090000000005	79.5794999999992	31.651	102.025	57.0990000000003	60.1947500000003	35.7087499999997	26.5265000000001	15.3037499999999	38.7694999999996	39.819
553	223.078277545149	223.078277545149	223.078277545149	755.964	755.964	755.964	1	1	34.6892727272726	115.290818181818	114.270545454545	115.229181818182	55.0947272727276	105.08809090909	38.7904000000003	64.2428181818187	60.1918	89.7840000000006	33.6840000000002	117.331363636363	71.4190909090906	124.473272727274	91.8245454545451	98.9135454545453	34.6892727272729	58.1555454545452	49.993363636364	52.0339090909089	92.8944545454539	62.264363636364	49.993363636364	96.9259090909097	67.3379999999997	54.0744545454543	44.8920000000003	54.0744545454549	66.323636363636	40.7927272727271	75.5001818181823	44.8919999999998	63.2569090909088	87.7434545454551	62.2366363636368	85.7029090909087	80.6015454545451	146.919272727272	24.4865454545454	70.3988181818179	72.4393636363641
554	223.112412191651	223.10213097557	223.115459449814	319.343	315.262	319.35	3	3	54.1218333333334	133.772833333332	155.090666666667	146.928	82.6334999999997	104.057	75.4306666666665	190.802333333334	74.4721666666664	55.0889999999998	24.4879999999998	40.7733333333332	52.0284999999998	65.3013333333335	62.2322	75.5835999999996	36.7320000000001	34.6868	40.813333333333	31.6303333333331	51.0083333333332	43.8671666666665	24.4839999999999	69.4393333333335	62.2301666666665	20.4066666666667	23.4638333333333	45.9149999999997	31.6251666666666	47.9478333333332	41.8336666666664	37.7461666666669	151.009333333332	59.1696666666665	28.5646666666666	31.6303333333334	61.2200000000001	49.9881666666665	29.5848333333332	37.7831666666667	41.8336666666668
555	223.985515054753	223.984647707308	223.985767473493	44.879	43.864	45.917	5	5	519.325428571428	816.228571428572	1018.2095	956.007714285715	763.173714285715	1246.78914285714	827.451714285715	1002.94085714286	899.892	858.060285714285	833.544250000001	853.979142857143	796.843142857142	1049.874	924.378857142858	1024.36685714286	983.555428571429	822.350285714286	498.919714285714	808.066285714285	765.214285714285	649.922	626.996333333333	1021.306	899.892	641.759714285714	567.278857142857	1278.418	702.976857142857	698.895714285715	930.131000000001	778.002000000001	1619.98685714286	1428.4	665.226285714286	964.17	1297.80342857143	1462.7205	1574.896	1448.755	401.992571428571
556	223.989528794904	223.986025596643	224.004109644319	44.884	42.832	46.93	120	120	519.325428571428	814.1595	1015.273125	1126.39542857143	751.950571428572	1246.7455	822.3215	1142.528	899.30925	854.9695	837.62525	857.115	799.876	1060.819	924.45975	1125.39938461538	984.661875	820.281000000001	504.021142857143	808.038	810.0785	661.1544	638	1024.97244444444	913.098888888888	641.759714285714	570.31975	1330.36977777778	711.139142857142	692.774	975.9326	778.938222222222	1618.07244444444	1428.46666666667	669.307428571428	968.335875	1362.08142857143	1545.70494117647	1576.424	1443.70428571429	401.992571428571
557	224.066079666162	224.065569046741	224.066406454816	230.5885	230.546	230.608	4	4	20.4057142857143	74.4234999999998	73.5222857142857	60.1968571428571	178.7	242.010857142857	145.880428571428	241.158285714285	9.18899999999998	14.284	26.5237142857143	14.284	102.028571428571	131.616857142857	148.065714285714	97.9474285714285	287.720571428571	349.958	207.118	300.973749999999	62.2374285714285	69.3769999999998	29.5385714285714	68.3591428571428	90.8054285714285	41.8609999999999	26.5237142857143	116.312571428571	96.9271428571428	53.0548571428571	98.0159999999999	53.0548571428571	307.320999999999	158.144285714286	104.0655	118.336571428571	233.645428571428	188.752857142857	151.002285714286	158.144285714286	128.556
558	224.06404459457	224.063202114763	224.064887074377	239.7565	239.728	239.785	2	2	23.4665714285714	48.9737142857143	39.7577142857143	52.0345714285714	51.9908571428571	72.4318333333334	53.0548571428571	86.7242857142857	39.7911428571428	43.8722857142857	16.3245714285714	11.2231428571429	32.6765714285714	61.2171428571428	52.0345714285714	35.6800000000001	119.273142857143	115.195428571429	88.7648571428571	88.7648571428571	42.852	35.685	24.4868571428571	44.8925714285714	36.761142857143	20.4200000000001	30.5625	24.4868571428571	38.7708571428571	21.408	31.6022857142857	28.568	130.596571428571	60.1968571428571	36.7251428571428	34.6605714285714	119.373428571429	59.1765714285714	29.5882857142857	75.5011428571428	63.2577142857143
559	224.078872998201	224.077556585496	224.080189410905	291.796	291.79	291.802	2	2	60.1462857142854	72.4402857142857	90.8022499999998	80.5997499999998	62.2352499999998	87.7522500000001	58.1969999999999	77.4874285714286	14.274	18.3644999999999	8.16114285714288	16.3245714285714	92.8541250000001	61.2171428571428	56.1137499999998	73.4670000000001	88.7648571428571	115.28825	75.5645714285717	96.9271428571428	72.4466250000001	69.3794285714285	54.0297142857145	71.3600000000002	89.7930000000001	91.8225000000004	59.2179999999999	78.5592499999998	81.748571428571	42.852	84.6837142857142	30.6085714285714	73.3988571428574	96.9271428571428	65.2982857142857	76.5107142857139	86.7212499999998	65.2959999999998	62.2287142857145	86.7242857142857	62.2374285714285
560	224.079271252321	224.079271252321	224.079271252321	847.788	847.788	847.788	1	1	8.16239999999998	24.4871999999999	43.8686	25.4925	8.16239999999998	46.9061999999995	12.2432727272728	25.4925	42.8735999999999	45.909	12.2436	29.5713	35.7104999999999	20.404	36.7487999999999	38.7713999999999	12.2436000000001	25.505	23.4531	12.2436	23.5060000000001	33.6666	33.6896999999998	37.7289	13.2704	28.5852000000002	17.3536	14.2912	27.5319	15.3045	17.3451	29.5886999999999	12.2496	40.808	31.6292999999999	53.0244	30.591	27.5454	11.2167	46.9062	39.7683
561	224.089321521577	224.089321521577	224.089321521577	144.882	144.882	144.882	1	1	29.6131428571428	79.5154285714285	47.9534285714285	63.3108571428574	73.4580000000001	88.7648571428571	81.6799999999999	202.866285714286	36.7302857142857	44.8925714285714	16.3245714285714	22.4462857142857	68.3495714285714	57.088	64.2689999999999	43.8722857142857	85.704	53.053	43.8722857142857	47.9534285714285	25.5285714285715	73.4605714285714	47.9534285714287	34.6897142857143	47.9534285714285	41.8317142857143	51.9908571428571	120.393714285714	84.6837142857146	30.58875	45.9128571428571	38.7695	392.81	203.036857142857	79.5822857142857	119.373428571429	415.24175	211.062375	111.195571428571	289.751	73.4605714285714
562	224.104452694164	224.09578508867	224.108151194011	319.343	315.262	319.35	3	3	30.6350000000001	82.7145000000001	105.077166666666	103.053666666667	56.109166666667	64.2810000000001	40.7771428571427	141.826333333332	33.6710000000001	39.7865000000002	8.16266666666669	21.4079999999999	30.6049999999999	34.6856666666666	48.9668571428573	35.7408333333334	23.4676666666667	20.4033333333333	8.16266666666669	18.366	29.5896666666667	25.5083333333334	13.2643333333334	39.8255000000001	24.4880000000001	13.2621666666666	10.1933333333334	39.7865000000002	24.4868571428571	16.3253333333334	26.5286666666667	22.4473333333334	128.541000000001	53.0573333333335	10.2033333333334	12.244	28.5693333333334	38.7663333333332	11.2218333333334	23.4676666666665	15.3025
563	224.121927395673	224.121927395673	224.121927395673	344.827	344.827	344.827	1	1	11.2236666666666	16.3253333333332	13.2643333333334	19.3863333333334	23.4638333333335	24.4839999999999	22.4656666666665	32.6453333333332	12.22	14.2846666666666	7.14116666666664	11.2218333333333	19.3863333333334	18.366	11.2236666666667	15.3025	90.7948333333331	45.9600000000003	36.7619999999997	82.5659999999998	10.2033333333333	12.244	11.2236666666666	17.3286666666666	9.18300000000002	8.16133333333331	8.16133333333331	26.5286666666667	14.2846666666666	15.3175	13.2621666666666	15.3025	74.4892000000005	30.6100000000001	17.3428333333333	17.3428333333333	37.7523333333334	38.7726666666668	17.3456666666665	41.7926666666666	13.2773333333333
564	224.133418791173	224.126257060646	224.13993341218	165.7975	164.25	167.329	4	4	11.2231428571429	24.4868571428571	26.5274285714286	10.2028571428571	21.42525	24.4868571428571	12.2434285714286	34.6897142857144	8.16228571428571	9.18257142857142	9.18257142857142	11.2325714285714	17.3456666666667	18.3651428571428	15.3042857142857	18.3509999999999	9.18257142857142	22.43175	13.2637142857143	12.2331428571429	25.5071428571428	16.3245714285714	8.16228571428571	14.284	10.2028571428571	8.16114285714285	10.2028571428571	13.2748571428571	11.22275	14.294	17.3448571428572	12.243	12.2331428571429	12.2348571428571	9.18257142857146	16.29	17.34425	14.284	15.3042857142857	23.4485	11.2231428571429
565	224.989451741649	224.986517889803	225.005607457695	44.89	42.85	51	28	27	162.225428571428	281.598857142857	332.613142857143	293.808	233.645428571429	361.181142857143	246.909142857143	306.085714285714	297.923428571429	292.835666666667	294.862571428572	318.329142857143	294.876333333333	394.234666666667	366.282571428572	332.613142857143	335.674	268.335142857143	204.057142857143	266.294571428571	235.697	227.497166666667	170.534833333333	381.586857142857	283.639428571428	225.483142857143	178.558333333333	410.107	215.280285714286	241.807714285714	339.993	248.103	712.1345	451.986571428572	233.645428571429	295.882857142857	577.481714285714	524.15775	512.613714285714	505.041428571429	161.205142857143
566	225.037357187365	225.037357187365	225.037357187365	210.168	210.168	210.168	1	1	10.21	16.3222857142857	11.2231428571429	24.486	11.2231428571429	12.2445	13.2637142857143	18.3651428571428	1511.04314285714	1596.844	734.580000000001	214.2525	19.3990000000001	15.3042857142857	11.2231428571429	13.2637142857143	11.22275	13.2637142857143	11.2231428571429	7.142	9.18257142857146	11.231	21.42525	15.315	13.2637142857143	15.3042857142857	11.2231428571429	8.16914285714285	11.215875	10.1942857142857	16.3245714285714	11.2231428571429	13.2637142857143	13.2637142857143	11.2231428571429	7.148	14.296	13.2637142857143	21.4260000000001	11.2231428571429	9.17550000000001
567	225.075882819575	225.071550029117	225.090573911314	232.6375	228.494	240.782	102	63	34.6897142857143	81.5542857142857	73.5359999999998	107.13	571.946666666665	775.960000000001	590.72475	1480.65714285715	1227.242	1807.084125	838.67485714286	1667.0885	211.209000000001	336.694285714286	373.747000000001	202.026	1808.71328571429	1188.63285714286	854.999428571428	1529.40828571429	127.520833333334	90.8096666666664	84.5532857142857	115.292285714286	146.921142857143	53.1006666666668	45.9128571428571	442.824666666666	173.448571428572	105.089428571429	182.784571428571	72.4436666666665	2195.45714285714	506.044	189.773142857143	234.665714285714	1413.09571428571	947.845428571428	215.280285714286	612.171428571431	335.674
568	225.076181422059	225.072559171681	225.091222931885	295.367	288.74	302.01	54	37	527.487714285714	893.770285714285	1301.839	1078.442	668.287142857142	1236.54300000001	701.956571428571	1193.75085714286	35.7058333333332	59.1793333333329	39.7911428571428	55.0980000000001	918.225000000004	1126.32057142857	1168.329375	932.410571428574	362.159166666669	411.194333333334	471.372	309.161000000001	538.735999999996	484.57916666667	468.937142857144	390.495857142857	487.71933333333	564.15216666667	448.946666666668	870.303714285714	595.742714285711	438.743333333334	601.968571428571	375.421333333332	1168.26514285715	930.500571428571	792.762	791.630857142853	1135.578	912.774000000001	792.762000000006	1131.49685714286	398.950333333334
569	225.146520314652	225.144766144705	225.147527607715	274.443	271.408	274.48	6	6	33.6694285714286	57.136	69.3794285714285	107.13	13.2637142857144	66.3185714285714	17.3448571428571	23.4665714285714	23.4665714285714	17.3448571428571	14.2719999999999	19.3854285714286	49.959	64.278	68.3591428571428	60.1968571428571	23.4501428571429	206.097714285714	122.434285714286	15.3042857142857	96.9271428571428	31.6288571428571	76.5214285714285	156.103714285714	83.7337142857146	86.7849999999999	39.7911428571428	19.3691428571428	26.5274285714286	17.3715714285713	67.3388571428571	14.284	21.426	54.0751428571428	57.1679999999997	21.426	45.9128571428575	19.3827142857143	16.3245714285714	49.994	14.2963333333334
570	225.148506164551	225.148506164551	225.148506164551	289.755	289.755	289.755	1	1	78.5111250000004	115.28825	90.8022500000004	45.9112499999999	30.6112499999998	105.08575	22.462	198.826875000001	121.3205	191.830499999999	62.2352499999998	127.53125	54.0798749999997	222.414500000001	67.2952499999999	38.7694999999999	76.5187500000003	70.3972500000003	369.602	99.9845000000004	43.9029999999997	466.254250000002	421.105124999999	111.1255	42.8504999999999	400.958249999999	383.614000000002	84.6807499999998	433.606249999999	33.6682500000001	190.786750000001	57.1324444444446	138.669	247.951125	557.124750000001	685.188000000003	817.220250000003	54.0798750000001	734.129999999998	963.115999999997	313.216750000001
571	225.98656926852	225.983516102666	226.002058570499	44.89	42.855	45.917	30	30	186.721	281.598857142857	360.160857142857	355.059428571429	290.795	421.378	278.538	382.607142857143	290.795	333.649	284.659714285714	312.207428571429	305.065428571429	336.977142857143	342.816	362.218333333333	342.776	270.375714285714	172.436333333333	298.957666666667	313.227714285714	235.6585	201.165142857143	379.546285714286	310.166857142857	183.66	199.976	465.250285714286	266.294571428572	261.193142857143	321.615	260.3975	590.708666666666	495.858857142857	234.638333333333	366.282571428572	555.035428571429	510.928571428571	582.575727272727	569.2995	115.297666666667
572	226.069714694596	226.063834011058	226.084989223268	144.872	142.796	145.92	84	84	761.666000000001	1318.375125	1235.52275	1627.70171428571	1029.51633333334	1493.646	936.388	2363.201	1206.998	1550.83428571428	510.083333333334	1612.12666666667	1060.94857142857	1195.78971428571	1153.78157142857	931.564333333331	1255.06125	582.610333333335	237.726571428571	1025.38714285714	2133.89	2353.405	1911.9485	2390.64099999999	1607.97028571428	1571.185	1390.50057142857	1627.35571428571	880.547666666669	1010.6	1364.122	1095.7485	2037.43924999999	1370.19575	1005.069375	1007.92466666667	1214.19666666667	1110.2355	544.756285714285	1540.5775	675.429142857143
573	226.093852244508	226.093852244508	226.093852244508	231.6	231.6	231.6	1	1	10.2033333333333	17.3258333333333	11.2346666666666	18.3651428571429	78.6426666666665	139.899833333334	69.3713333333334	225.677833333334	179.754666666666	224.462857142858	131.616857142858	216.300571428572	34.6913333333334	46.9276666666665	45.9525000000001	26.5286666666667	251.981166666667	172.436333333333	41.8268333333334	244.879999999999	18.363	14.2846666666666	16.2994285714286	20.4066666666666	22.4473333333333	9.1926	12.244	61.2199999999998	27.5477142857144	22.4473333333333	20.4266666666666	7.14233333333332	318.655999999999	74.4721666666668	10.2016666666666	19.3863333333333	127.541666666666	129.582333333333	32.649142857143	105.089428571429	15.3025
574	226.093441894531	226.093441894531	226.093441894531	239.762	239.762	239.762	1	1	9.18257142857142	12.2434285714286	13.2525714285714	26.5274285714286	25.4857142857143	38.7708571428571	15.2925	52.0345714285714	28.568	105.089428571429	22.44	104.0655	17.3594285714286	16.3245714285714	22.4462857142857	12.234	55.0491428571428	41.7965714285714	36.7302857142857	38.7708571428571	22.4462857142857	8.15657142857143	14.284	15.3042857142857	14.2986666666667	8.16800000000002	9.16714285714285	16.3245714285714	6.12149999999998	16.3108571428571	17.3302857142857	12.2434285714286	61.2171428571428	21.426	8.16114285714285	12.2331428571429	45.9128571428571	25.5071428571428	10.2028571428571	34.6884999999999	12.2434285714286
575	226.194626886488	226.191931235954	226.195576748001	447.87	442.773	447.92	5	3	24.4879999999998	67.3309999999998	36.7620000000001	37.7461666666669	365.577666666667	34.6913333333331	134.662	559.507999999999	9.18300000000002	48.9680000000003	12.232	14.2846666666666	36.7259999999999	65.2982857142857	44.8873333333332	38.7663333333332	196.924333333334	29.5896666666667	15.3025000000001	132.383333333334	29.5606666666666	18.366	39.7930000000001	45.9150000000001	30.6349999999998	21.427	9.19050000000001	181.619333333334	17.3428333333333	197.935428571428	37.7831666666667	187.741333333334	640.739428571428	34.6573333333333	21.448	30.6049999999999	14.2846666666667	510.142857142857	12.232	24.4868571428571	17.3428333333333
576	227.070415325554	227.070415325554	227.070415325554	144.894	144.894	144.894	1	1	103.053666666667	164.112666666667	169.375333333334	203.2586	133.641833333333	172.436333333333	122.54	377.153333333332	139.785666666667	196.924333333333	21.4269999999999	209.134166666667	136.702333333334	171.416	174.4485	140.783	214.235	68.3623333333332	30.6099999999999	148.968666666667	316.561666666667	281.612000000001	251.001999999999	370.380999999999	199.952666666667	153.05	170.367833333334	249.940833333333	108.155333333333	125.378	188.761666666667	138.765333333333	316.303333333334	172.408166666666	101.013	115.297666666666	119.379	130.602666666666	29.5848333333334	169.347666666666	65.2906666666668
577	227.12696711993	227.12696711993	227.12696711993	823.353	823.353	823.353	1	1	3.06300000000003	8.16266666666666	7.14155555555557	8.16266666666676	3.06066666666667	10.2022222222222	3.05900000000001	4.08120000000004	193.863333333333	673.102600000004	5.1044444444445	469.353333333333	10.2088888888889	7.14233333333333	9.1818	12.2506666666667	4.0808888888889	8.1576	3.061	4.08133333333333	11.2236666666667	9.1880000000001	9.18200000000002	7.14155555555557	10.197	5.10111111111112	3.061	2.04044444444445	6.12599999999998	6.12133333333334	7.1414	4.0808888888889	3.061	1.0197	3.0606	12.244	6.12133333333334	5.10111111111112	8.16266666666666	12.244	3.0591
[truncated: 4,266 more rows]
[truncated: 103 more columns]
