# Supplementary material for: iMet-Q: A User-Friendly Tool for Label-Free Metabolomics Quantitation Using Dynamic Peak-Width Determination
Source: PLoS One. 2016 Jan 19;11(1):e0146112. doi: 10.1371/journal.pone.0146112 (PMC4718670; doi:10.1371/journal.pone.0146112)
Supplement: S3 File — (ZIP) [file pone.0146112.s003.zip › XCMS_Arabidopsis_Data_Positive/XCMS-AraPos-fp-pw_5_40-ppm40-sn10.csv]

mz	mzmin	mzmax	rt	rtmin	rtmax	npeaks	Arabidopsis_Positive_mzXML	ATME01_1_2_POS	ATME01_2_POS	ATME01_3_POS	ATME01_4_POS	ATME07_1_2_POS	ATME07_2_POS	ATME07_3_2_POS	ATME07_4_2_POS	ATME09_1_2_POS	ATME09_2_2_POS	ATME09_3_POS	ATME09_4_2_POS	ATME10_1_POS	ATME10_2_POS	ATME10_3_POS	ATME10_4_POS	ATME101_1_2_POS	ATME101_2_POS	ATME101_3_2_POS	ATME101_4_2_POS	ATME12_1_POS	ATME12_2_2_POS	ATME12_3_2_POS	ATME12_4_POS	ATME13_1_POS	ATME13_2_2_POS	ATME13_3_2_POS	ATME13_4_2_POS	ATME14_1_2_POS	ATME14_2_2_POS	ATME14_3_POS	ATME14_4_2_POS	ATME15_1_2_POS	ATME15_2_POS	ATME15_3_2_POS	ATME15_4_2_POS	ATME16_1_2_POS	ATME16_2_2_POS	ATME16_3_POS	ATME16_4_2_POS	ATME19_1_2_POS	ATME19_2_2_POS
1	100.012127129478	100.010808684609	100.015482111016	1070.26	1069.26	1078.42	45	43	431.143333333325	767.039999999986	689.519999999988	723.340000000013	455.939999999992	653.819999999988	416.159999999993	466.139999999992	513.059999999991	750.719999999987	671.159999999988	571.19999999999	700.86333333332	674.219999999988	725.219999999987	726.239999999987	420.239999999993	717.059999999987	467.159999999992	405.733999999992	613.019999999989	519.179999999991	421.063999999992	635.43999999999	673.199999999988	639.540000000006	529.223333333323	357.00000000001	524.279999999991	434.519999999992	746.639999999987	389.639999999993	449.679999999991	651.779999999988	681.636666666655	507.959999999991	547.73999999999	441.659999999992	725.087500000006	581.253333333321	486.603999999992
2	100.508270455693	100.504556113687	100.515168265874	1070.24	1069.16	1072.29	147	144	2336.61999999996	3546.53999999994	3278.27999999994	3563.5733333334	2693.81999999995	3302.75999999994	2401.07999999996	2558.15999999995	3345.59999999994	3255.83999999994	3610.79999999994	3319.07999999994	3441.99499999993	3704.63999999993	3496.55999999994	3312.95999999994	2545.91999999995	3292.55999999994	3054.90000000004	2372.30999999995	3409.95374999994	2944.73999999995	2884.51428571423	3264.07499999995	3368.03999999994	2892.72000000004	2830.49999999995	2587.84750000002	1716.65999999997	2385.77999999996	3382.31999999994	2165.45999999996	2570.51333333328	3296.59499999994	3018.02714285709	2986.55999999995	3006.95999999995	2475.53999999996	3667.95000000005	3052.20571428565	3079.37999999995
3	100.507206741235	100.505929060263	100.515048326879	911.136	891.688	928.441	131	76	2354.67288888889	3128.9534	3339.18733333334	2730.22100000002	10118.067175	19936.9414074074	1730.595	1464.11000000001	2013.0519	2261.94463636363	1535.53000000001	1830.29439999999	4727.08553846154	2271.15599999998	3356.71919999998	2297.68342857141	2047.72480000002	3056.34799999998	2287.43786666666	10831.7114285714	2426.23942857141	9434.3673375	1877.33319999999	2398.4902	4096.39499999998	1836.54	1859.95718181817	11550.3305555556	2041.494	1997.7474	2566.13833333332	1511.17537499998	2102.83829999999	3041.47171428574	1874.02479999998	1955.9151	1380.44657142856	2218.8672	7514.88980392156	1782.4641	2038.3596
4	100.508247577235	100.506476096534	100.514952087402	197.92	172.43	206.104	94	67	1003.926	1657.02133333333	1571.319	1736.5506	1268.65381818182	1408.1175	1209.0555	735.600250000001	898.382222222221	852.929000000001	2188.43625	1027.36377777778	4557.66813793103	1040.57	1847.51636363637	1864.9256	1267.7604	1699.69022222223	1158.34133333333	1068.87066666667	1104.95733333333	1092.063	1264.428	1563.15066666667	1508.87377777778	1175.04311111111	812.185333333331	712.076333333334	1024.331	1223.6	2123.14025	1236.50933333334	732.539500000001	1174.30775	1034.50533333333	882.588333333333	1159.64945454545	998.906333333332	2464.85688888889	3225.6475483871	1105.62266666667
5	100.507805434646	100.506453185655	100.514831910582	289.765	281.554	294.862	61	52	1218.451875	1826.24749999999	1466.15057142857	1359.02057142857	1186.55075	1225.22016666666	1099.617	5330.22906976744	1104.1185	1052.898	2930.39733333333	1103.9105	1808.90325	5034.06152	5103.26012000001	1678.31125	1252.867	1474.31285714286	1005.84916666666	1446.67511111111	1578.382	1134.518	1266.37425	2154.6261	1999.63555555556	1449.89366666667	1222.40924999999	1123.29525	1254.709	1270.21125	1414.116	1310.1615	2369.46	1460.02885714287	1230.4215	1074.32325	2707.51915	1330.406	1544.88560000001	1350.92133333333	1168.18625
6	100.508069551908	100.505729236191	100.515177808648	1082.45	1079.42	1101.96	53	49	2048.16	2572.69090909091	2669.34	2643.83999999995	2098.14	860.880000000017	2127.28307692307	1918.28818181818	1605.18666666668	1926.78	3575.10000000001	2037.96	2873.34	2844.78000000001	2712.18000000001	2616.30000000001	1795.2	2578.56000000001	1974.72	1844.16	2523.48000000001	1841.1	1939.02	2086.92000000002	2419.44000000001	1952.27999999997	2092.02	349.219999999993	2091.55615384615	2273.58	2508.18000000001	1902.3	1848.24	2618.34000000001	1858.05454545455	1927.8	1820.28090909091	1970.64	3967.8	2102.22000000001	1143.41999999998
7	100.507289245878	100.506083416117	100.515019406647	740.722	728.461	756.066	92	55	2013.11766666666	2774.28633333333	2442.47850000001	2866.656	3540.42058823528	5263.005	5435.575	2704.63200000001	1924.37555555555	2100.63755555556	3099.43511111112	1751.76925000001	2765.35088888888	3483.75066666665	2977.9638	1978.42633333336	1888.42266666665	2766.91	2032.81099999999	2027.48533333333	1809.31666666666	1967.20266666666	2020.04	2828.05600000001	2442.77775	1711.196	1803.75288888889	11987.2882105263	1915.97733333334	1989.71244444444	2825.18844444442	1647.70375000001	1894.55266666667	2683.18444444445	1930.01866666665	2011.50600000001	1546.75314285713	2049.62644444445	4522.0036923077	1356.82166666666	2076.488
8	100.507857088805	100.505629259701	100.514910850089	640.684	626.422	649.884	73	50	3578.98541176472	2130.9042857143	2540.11124999998	2363.91924999998	1719.89649999999	2171.16800000002	1567.15885714284	8795.61572727272	1650.82228571427	1586.54428571427	6094.88564705884	1572.26028571427	2495.324	2180.86328571427	2208.08228571428	2179.11885714286	1833.613875	2573.07049999998	1641.6397142857	1623.94971428573	1868.94533333333	1654.25142857143	1995.55466666667	2745.17022222222	2230.34457142859	1569.19942857142	2489.72999999998	1685.67099999998	1899.70549999998	1578.38199999999	10675.0516410256	1571.95885714285	1900.89511111111	2366.98000000001	1555.9357142857	1539.61114285715	2030.24222222223	1515.1242857143	2357.60516666666	2245.75999999999	1616.0207142857
9	100.508064071208	100.506748862889	100.514513918537	220.377	216.268	226.475	33	32	1606.92954545455	2246.774	2269.22133333333	2134.60072727273	2661.464	2214.897	1390.63172727273	1523.5065	1647.03083333333	1458.99	3378.123	1441.64536363637	1056.9272	1271.12766666667	5086.172	2289.441	1555.91590909091	2301.684	1717.08075	1645.66325	1435.542	1748.85133333333	1601.82818181818	2285.34533333333	2308.714	1719.2985	1554.06436363637	1644.643	1647.45381818182	1601.7925	2282.387	1649.74425	2856.75384615385	2163.95025	1728.78933333333	1632.4	1533.43575	1591.59	3032.33159999999	1538.80275	1568.15918181818
10	100.507911611564	100.505423458909	100.514776220312	575.435	565.263	586.684	64	49	6068.71526666667	2379.65962499998	2602.976625	2001.56699999999	9372.41308510637	2338.41300000001	1763.267	1761.97174999998	1529.4082857143	1714.02000000001	2797.31200000003	1828.28800000001	1953.93833333332	1926.38933333332	2445.53924999998	2584.43250000002	1771.15400000001	2402.68874999998	1762.99200000001	1650.96675	2256.87200000002	1612.05142857141	1528.38800000001	1899.19166666667	2322.08900000001	1741.780125	2175.27959999999	1719.12125000001	1738.50600000001	1436.37485714287	1626.51759999999	1557.97628571427	1591.32799999999	2473.08600000001	1764.228375	1819.19924999998	1806.86275000001	1787.47799999998	3499.49600000001	1825.12875000001	1840.42312500001
11	100.507256152377	100.506343922845	100.514864231817	781.561	773.314	792.75	65	49	1841.21700000001	2743.37755555553	2476.45012499997	2904.1056	2063.0466	2853.38444444444	1900.05300000002	1864.96622222223	2098.82566666666	2670.21233333334	2196.52949999998	1449.82600000001	2380.24325000001	2668.90133333334	2722.97311111112	2435.80775000001	1694.842875	2471.04550000001	2024.12088888889	1939.68888888889	1848.84400000002	1521.24600000001	1862.10833333333	4411.92133333335	2552.22222222222	1684.43275000001	1882.515	1574.30085714284	1853.79425000001	1905.98266666666	6020.70600000001	2112.09	1837.42022222223	3184.66909090908	1898.84033333333	1905.99955555555	2368.05300000001	1729.32375000001	1802.02639999999	1446.76514285713	2006.99566666666
12	100.507593348656	100.506283669723	100.515128010772	210.18	207.102	215.293	31	29	1153.73	1594.781	1567.232	1704.9213	1058.08566666667	1438.67	969.844444444443	627.475714285714	1177.33644444445	1157.5872	3109.5696	1281.4968	1484.534	1450.914	1772.2611	1629.2594	1236.6036	1628.27466666666	1287.66066666667	1090.61755555555	1120.326	1247.662	1352.9178	1151.04266666667	1773.1076	1477.3944	1426.3794	1019.868	1385.5674	1210.21244444445	1570.122	1154.89155555555	1046.748	2007.81415384615	1245.69133333334	1303.67511111111	1264.88133333333	927.381999999999	3115.9962	2496.96	1480.6044
13	100.50775219936	100.506539376383	100.514826629121	674.382	666.191	681.585	50	39	3045.33964285715	2710.80425000001	2494.816875	2525.954	1965.7031111111	3517.08900000001	1565.84228571428	1503.90114285715	1809.92349999998	1575.32114285715	2673.35200000001	1639.59914285715	2265.0342857143	2695.72066666666	2218.10114285712	2140.55942857141	1599.80800000001	2175.9647142857	1620.2137142857	1719.18142857144	7952.84875	1697.69600000001	1488.36571428571	2136.95300000001	2286.46028571427	1568.25599999999	1561.03714285715	1834.40950000001	2556.51324999999	1795.939	2467.98475000001	1682.05714285716	1795.55962499998	3235.28481818184	1533.48942857144	1568.61828571429	832.59200000001	1525.32714285713	3403.832	1505.9417142857	1615.1122857143
14	100.507438178877	100.506372144813	100.515194014428	305.066	297.924	315.273	51	42	1625.3379	2356.83	2079.37139999999	1949.857	1347.71355555556	2001.6324	1392.64125000001	947.845428571428	1908.76	1446.7854	4005.5015	3199.504	3009.84285714286	1974.18375000001	1374.389	2178.83580000001	1705.896	2258.94419999999	1883.376	1585.4577	3371.98133333334	1980.21090909091	1846.69363636364	1828.352	2154.6624	1700.8401	1283.397	1498.70644444445	1646.76420000001	1685.49054545455	4965.85878260869	1691.46559999999	1494.47781818182	1903.78650000001	1553.84075	2047.68736363637	985.641999999993	1370.4768	3658.6836	6250.24784615385	1817.1543
15	100.507910914307	100.506486374487	100.514629536387	512.159	506.042	516.272	33	31	2001.89399999999	2419.01275000001	2310.86625000001	2407.78999999999	1297.86399999999	2542.46299999999	1677.283125	1732.3845	1808.90325000001	1532.46914285714	3265.82025000001	1663.20899999999	3585.1585	2443.49875000001	2489.40999999999	2478.18724999999	1781.3565	2496.85762499999	1824.20700000001	1679.3315	2003.60733333335	1821.14625	2676.40649999999	3239.3659090909	2454.72150000001	1848.3535	2013.91866666667	1819.32862499999	1884.40175000001	1743.60725	2456.27662499999	1716.02887500001	1659.44914285714	2302.70424999999	1754.02462499999	1694.63525000001	1853.45100000001	1704.049	2105.6672	2381.31654545456	1712.18924999999
16	100.507837283878	100.506252109675	100.514764620563	764.2	756.984	772.362	47	42	1816.04500000001	2362.89900000001	2493.7965	3578.30899999998	1892.56375000001	2415.95200000001	1694.84287499998	1661.98724999998	1760.14687499998	3391.31099999999	2504.80142857145	1592.66600000001	2512.87574999998	3381.1838181818	1985.56866666665	2410.85075000001	1757.41	2888.71566666667	1703.81749999998	1883.38150000001	2171.16800000002	1843.817625	1778.29575000001	2412.89124999998	2420.03300000001	1746.66800000001	2291.53254545456	1885.42200000001	1812.98424999998	1721.93550000001	3608.91900000001	1391.73466666666	1324.39266666666	2641.42725000001	1721.16175000001	1752.78950000001	2114.8578	1678.516875	2084.53666666666	1905.77511111111	1716.06050000001
17	100.507641654508	100.505714620286	100.515034870186	469.303	455.068	478.523	66	48	1324.17633333333	2137.49857142857	2127.29571428571	10128.6558333333	1878.226	1979.35428571428	1471.05514285715	1278.26883333334	1546.75314285715	1529.40828571429	3994.083	1598.78771428571	1846.80333333334	2165.78657142856	2018.12514285714	2169.12742857143	1560.01685714286	6057.78	1865.2455	1533.27471428572	1856.206	1661.49028571429	1640.26057142856	2754.90000000002	1980.37457142857	1496.75914285714	1711.01914285714	1766.05275	1602.17314285715	1568.90057142856	3852.68184615385	1748.70850000001	1583.39442857143	2689.30577777778	1578.07542857142	1642.66	1598.78771428571	1593.68628571428	2791.50171428571	1781.645	1653.88314285714
18	100.507250688101	100.505813482242	100.514867524528	487.686	480.569	495.891	48	41	1630.35950000001	2538.31288888889	2726.03377777778	2160.73828571429	1831.29888888888	2731.68699999999	1840.48088888889	1900.881	1971.33644444445	2046.248	2656.94800000001	1813.206375	6714.46268	2471.04549999999	2713.06633333333	2558.71733333334	1749.462	2673.708	1817.06525	1814.31699999999	2385.186375	1902.92166666667	1772.17425	2106.89	2309.84600000001	2203.84800000001	1951.89766666666	1714.23	1939.44244444444	1941.48288888889	2629.11266666666	1957.80644444444	1834.35955555555	2093.62628571428	1936.38177777778	1673.90171428572	1405.12533333334	1851.905	3125.02574999999	1979.44666666668	1788.717375
19	100.508011429076	100.5063526971	100.515589436687	425.4205	411.196	439.769	78	53	1333.35783333333	2133.16742857144	1766.92866666666	2419.208	1305.00633333332	4699.47470588235	1728.3035	2804.71306666667	1779.534	1696.67575	5162.66169230769	1346.62	2992.45990909091	4604.735625	2664.38900000001	2156.352	1782.37675000001	2334.33200000001	2450.69509090908	1744.62750000001	3266.47763636364	1746.931	1503.90114285714	2461.86325000001	2056.896	1702.56499999999	2594.59984615384	1380.2855	1801.98225	1716.838	1831.19916666666	1617.09625	1657.90625	5144.73847368422	1877.25999999999	1673.26857142857	4814.81621739131	1709.7015	14240.6495	1970.26366666666	1756.5985
20	100.507212066029	100.505985442064	100.514709801445	523.877	517.294	530.534	42	36	2356.83000000001	2704.90366666666	2661.45733333333	2624.01155555556	1367.24666666668	2656.04444444447	1946.54366666667	8739.726	1932.75299999999	1908.816	3222.96975000001	1874.35233333333	1857.00666666669	2672.32350000002	1776.40033333332	2793.67266666666	1747.902375	2345.56514285711	1915.16566666666	1930.71100000002	4224.51199999998	1890.67766666666	2046.72180000002	1801.90866666669	2615.51733333333	2091.80133333336	2047.586	8207.03814634146	1957.80644444445	1842.72200000002	3551.78924999999	1910.064	2082.50033333333	2582.18244444445	1983.58711111111	1998.61533333334	2001.676	1861.90555555554	3839.0126	2011.077	2169.38888888889
21	100.508093936837	100.506466963451	100.515239484382	801.93	793.782	809.103	40	36	2219.15249999999	2808.88589999999	2966.3073	3034.0748	1546.75314285713	2973.883	1976.32110000002	1449.00171428572	2042.4404	2047.15600000001	3193.226	1911.33044444444	2878.26629999999	2284.33975000001	2581.16222222223	3020.8122	2016.9666	2655.63844444445	1520.2257142857	1958.976	2621.56300000001	1981.4226	2077.32799999999	2167.60885714287	2842.9236	2122.016	2039.5797	1599.80799999999	2165.07659999999	2149.77209999999	2547.56425000001	1936.62622222222	2036.3192	2728.37133333333	1991.6256	2714.62569230768	2041.25730000001	2111.22119999999	1993.73133333336	1913.97689999998	1967.1384
22	100.507551754543	100.506287425849	100.514293226555	274.9705	270.381	280.574	34	31	4551.37122580646	2279.1268	2180.38109999999	2198.80320000001	3129.07023809524	1881.3344	1690.70781818182	1321.2885	3143.76841666667	1878.970625	3302.97024999999	1407.99428571429	1466.15057142857	2257.92390000001	2275.20818181818	2243.75836363636	1490.8014	2437.43154545454	1670.2311	1579.4244	2392.369	1691.4916	1730.42880000001	2184.46229999999	2414.02	1579.3323	1666.1898	1418.217	1807.92327272727	1534.1428	2231.39609999999	1788.53809090908	1261.8324	2193.64499999999	1642.4672	1636.5612	1470.2523	1476.3741	1749.98600000001	1131.49685714286	1731.4464
23	100.507792116386	100.506568553905	100.514497192102	618.335	610.15	625.425	41	34	1755.85024999998	2326.455	2485.32899999998	2477.16700000001	2869.04342857143	2599.80933333333	2426.35266666667	1815.02474999998	1765.77400000001	1935.32733333334	3559.943	1954.95866666666	2296.58275000001	3900.34223076924	2618.58	2688.57833333333	1789.73775	2463.90374999998	1749.72874999998	1642.60250000001	4095.83978571428	1772.17425000001	1748.70850000001	2341.47374999998	2707.21500000001	1764.01225000001	1778.513625	1748.92275	1729.32374999998	1630.35950000001	2704.60911111112	1672.398	2591.58153846154	2150.76228571427	1777.27549999998	1703.81749999998	1989.65	1651.78474999998	2388.21016666666	1410.8905	1953.68133333334
24	100.507590705356	100.506472227824	100.514932094476	695.802	691.731	699.934	26	26	1323.37233333335	2191.5737142857	1794.47316666666	1980.14349999999	1329.55899999999	2243.60828571427	1513.0837142857	1713.05971428573	1652.86285714287	1491.65771428573	2345.74633333332	2241.3006	1736.72079999999	2274.21685714287	2037.51057142855	2223.20257142855	1521.29000000001	2177.49942857142	1634.4977142857	1685.51200000001	2118.66942857141	1674.28885714287	1629.27514285713	2227.45142857142	2118.11314285712	1548.57685714285	1746.66800000001	1513.92733333333	1472.34099999999	1459.00857142858	2184.4317142857	1290.75466666666	1545.45371428573	2329.39428571427	1482.49200000001	1561.03714285715	1457.81816666666	1422.11233333336	3252.46844444445	1649.80200000001	1656.94400000001
25	100.507900620579	100.506221728949	100.514460176755	264.249	258.127	268.341	33	31	1572.2823	2013.05190000001	2250.78180000001	2154.87360000001	1678.34863636364	1646.68350000001	1478.4147	1488.6177	1939.921125	1602.83893333333	4848.14205882353	1034.50533333334	2354.78945454545	2218.13220000001	2215.07130000001	2347.3494	1546.7748	2225.27429999999	1723.1178	1480.16	1940.51550000001	1582.4853	1623.1382	5996.9788275862	2250.78180000001	1678.39350000001	1587.5868	1388.4922	1604.9319	1589.6274	1710.95925	1619.0574	1388.8314	2160.99539999999	1662.06870000001	1587.5868	1096.85833333334	1400.8719	2131.17483333334	3060.20154545454	1704.92130000001
26	100.507408916086	100.506568717111	100.514201033983	686.688	682.539	690.723	27	24	1383.34600000002	2817.85377777778	2661.75977777778	2753.57977777775	1946.584	2724.29	2022.38088888889	1932.30088888889	2121.273	2118.86733333334	3305.75933333334	1998.54666666667	2578.10155555556	3074.16389999999	2382.28375000001	2799.79466666666	1704.02625	2714.35266666667	2179.85490000001	1937.11899999999	2725.01355555556	2013.91866666667	1958.82666666667	2851.52111111112	2718.89222222223	1948.62444444445	1948.62444444445	1679.78000000001	2077.50888888889	1546.75314285715	2533.28075000001	1997.30933333334	1903.942	2125.25514285712	1767.07300000001	1770.13375000001	1941.23377777779	1946.796	3211.95000000001	1924.13911111111	1731.36425000001
27	100.508077300241	100.506265305381	100.51484891794	706.073	701.889	714.189	41	39	1794.918	2468.287125	2675.314	2822.242	1719.89649999999	2657.67888888889	1499.82000000001	1518.18514285715	1740.54649999998	2042.48488888889	2329.42099999998	2011.87822222223	3540.98175000001	2722.97311111112	2840.79133333334	2796.42911111112	1945.77566666666	2732.45266666666	2057.78822222223	1690.61342857144	2192.59399999998	1761.91199999998	1795.64000000001	1965.16199999999	2228.30400000002	1941.73066666666	1950.66488888889	1943.77244444444	1959.84688888889	1628.5185	2699.50800000001	1977.87900000001	1466.15057142858	5765.71530000002	1942.75155555555	1888.637	2002.91433333333	2019.23966666666	3283.43266666666	1975.36533333336	1953.72555555556
28	100.508024437398	100.506487734186	100.514907222578	658.132	651.947	665.216	37	32	2085.33422222223	2381.26349999998	2460.84300000001	2303.72450000001	1294.80299999999	2506.75425000001	1796.57925000001	1271.57533333332	1812.98425000001	1801.76150000001	2923.374375	1786.38300000001	2120.15371428573	2259.85375000001	2274.13724999998	2465.226	1891.492	2677.64466666667	2314.99881818181	1765.03249999998	4420.81546666666	1776.25525000001	1889.50300000001	2394.52675000001	2383.596	1891.54350000001	1946.63700000001	1948.67750000001	1608.99057142858	1821.14625000001	1847.82366666665	1622.59600000001	1349.90099999999	2549.60474999998	1800.74125000001	1682.39225000001	1765.03250000001	1445.73600000001	5488.12466666669	1882.36125000001	1847.67275000001
29	100.507267729	100.505820355216	100.514135689303	537.7	531.561	544.824	38	35	1551.63728571428	2259.78914285715	2535.32125000001	2540.42250000001	2141.60969999999	1866.18966666665	1721.16174999998	1488.59685714287	1826.24750000001	1747.63724999998	3408.93366666666	1763.95124999998	2739.04488888889	2160.66257142856	2725.56900000001	2358.51	1734.42500000001	2302.70425000001	1639.59914285715	1829.30825000001	1850.88466666665	1854.136	1700.75674999998	2556.67688888889	2052.81485714284	1513.0837142857	1736.46550000001	1703.81749999998	3124.26066666666	1890.52325000001	2760.7213333333	1830.32850000001	1740.54649999998	2678.08333333334	1563.07771428573	1597.76742857144	1810.233	1747.37062500001	4412.58124999998	1923.35466666666	1702.79725000001
30	100.507391124913	100.506363910177	100.514340907247	722.87	716.23	727.435	34	30	2383.42079999999	2646.45644444445	2617.155	2960.91059999999	3768.90611111111	2644.704	1969.996	1884.55566666667	2082.95199999998	1998.61533333334	3364.03900000004	1954.74577777778	2451.66075000001	1908.02333333336	2847.75033333333	2718.89222222223	1990.67033333333	2828.24711111112	1871.29133333333	1950.66488888889	2550.55555555556	2082.50033333333	1437.64966666666	2774.28633333333	2573.63866666667	1959.04	2079.43933333333	2236.2784	2040.44444444445	1918.22666666666	2325.23114285712	1914.2235	1880.47433333333	2709.25433333331	1945.56377777778	1997.59511111109	1793.81925	1922.54299999999	4936.81692857143	1705.85799999998	1888.43133333331
31	100.507430532459	100.506533771847	100.514950302612	247.9045	240.765	255.038	40	35	1948.64076923077	2846.65846153846	2622.84646153846	2646.65515384615	1886.40669230769	2637.64038461539	1850.00092307692	1738.47323076923	1954.76215384616	1757.76461538462	2369.10342857143	1805.80846153846	1442.684	2660.76184615385	1561.03714285715	2714.02084615385	1854.91938461539	2658.72138461539	2014.19615384616	1894.56853846154	1698.71625	1963.072	2015.10769230769	1590.56975	2567.09415384616	1966.13292307692	2001.807	1774.18130769231	1988.42976923077	2066.23057142857	2596.4873076923	1978.37661538462	1758.23371428571	2206.81236363637	1914.97315384615	1957.82284615385	1228.381	1767.61730769231	4335.19400000001	1739.49346153846	2015.976
32	100.507712070112	100.506570764816	100.514320901176	500.9435	496.866	505.079	26	25	3676.37070588235	2446.85924999999	2416.97224999999	2435.33674999999	1957.9557	2135.458	1527.10399999999	1624.0635	1823.8855	1557.24285714285	2507.97933333334	1690.61342857143	2057.49514285714	2267.646	2914.99710000001	2114.032	1649.551	2030.36857142857	1578.161	1803.80200000001	3267.93354545455	1762.246	1570.21971428571	2211.97942857144	2239.21357142858	1519.70857142857	1734.425	1739.52625000001	1587.87714285715	1724.2225	2094.64657142857	1826.47125	1864.22512499999	2130.35657142857	2308.93890000001	1783.397	1840.863	1751.76925000001	3159.53137499998	1539.668	1525.32714285714
33	100.508195103412	100.505605113411	100.515081464327	396.879	384.641	410.148	59	47	2089.57440000001	2871.12419999999	2040.57142857143	2649.80566666666	3734.16315789473	2636.25422222221	1717.08075000001	1848.60240000001	2031.4173	1810.07133333333	3241.675	1814.15266666667	3506.79753846154	2016.08457142857	1717.221	2511.04033333333	1689.534	2335.80177777777	1895.57288888889	1321.33166666667	4441.34029411764	2203.84799999999	2091.61500000001	2525.05	2485.94733333334	1752.93266666666	2108.96010000001	1281.32933333334	1885.58177777778	1995.5529	4933.99263157894	4602.45499999999	1944.5679	2437.31088888888	2078.7585	2193.64500000001	1569.19942857144	1841.70166666667	2368.19366666667	1717.08075	1962.90755555556
34	100.507518764676	100.506182994013	100.514913826658	597.853	587.709	609.421	52	43	2000.87366666666	2950.70759999999	5513.8497	2914.05419999998	1614.03550000001	2810.50711111111	2203.5717	1761.16725	2144.67059999999	2188.2762	2838.43485714288	1984.54833333333	1867.20999999999	3260.79163636362	2396.00374999999	2551.85366666666	2145.69090000002	2683.18444444445	2224.54110000001	2314.15360000002	3051.71729999999	2283.1083	2193.64499999999	10366.2985135135	2621.64266666666	2272.30079999999	2762.76323076922	1581.83485714286	2055.27299999999	1999.6317	2944.2972	2125.12288888889	2243.93819999999	2506.555	2100.80639999999	2254.86300000002	1789.51850000001	1873.128	2385.53933333332	1489.61714285713	2034.235
35	100.507902298484	100.506176313749	100.514634558998	370.366	362.19	382.623	48	39	1709.939	2157.82874999999	2296.77033333335	2008.30700000001	1442.87485714286	2457.12888888889	1814.15266666667	1400.80325	1545.63666666666	1116.24466666667	3005.65650000001	1636.48488888889	1654.71033333334	2199.65899999999	2181.29449999999	2446.75933333333	1778.38844444445	2449.82033333333	1607.914	1662.123	2052.52742857143	1743.63	1587.70349999999	2340.64466666666	2544.06833333332	1855.78422222221	1789.515	1251.949	1816.19333333333	1770.08555555556	2131.30224999999	1695.881	1713.13966666667	2198.90812499999	1821.09666666667	1785.38888888889	1947.60422222223	1656.90266666666	2724.16285714288	1780.14400000001	1786.40911111111
36	100.507203643065	100.506612346425	100.514852938786	355.076	350.95	360.178	29	29	1842.70444444444	2314.88422222223	2560.702	2377.37666666666	1632.53333333333	2159.86924999999	1611.07333333334	2486.55233333333	1888.5753	1582.37777777778	2817.00885714286	1783.20266666666	1918.72742857144	2397.23633333332	2422.00755555556	2381.19866666667	1964.8248	2352.63244444445	1769.258	1622.02449999999	2156.352	1970.1993	1790.49	1905.89371428571	2439.35133333332	1909.04366666666	1858.9866	1799.63280000001	1892.50133333334	1961.0166	2730.0552	1742.72933333333	1784.3298	2292.43933333334	1933.46850000001	2015.2566	1789.61822222222	1700.71044444444	3454.84866666666	1962.0369	1773.14622222223
37	100.507361663821	100.506496037219	100.514276820832	560.1255	554.981	563.217	24	24	1899.65377777778	2714.81133333334	2684.93777777777	2698.20933333333	1962.101	2603.60711111108	1960.86711111111	1876.39377777778	1928.45911111111	2038.404	3584.04066666667	1919.038	2089.82857142859	2432.52699999998	2632.46	2689.88066666667	1860.88533333331	2657.67888888889	2078.419	1980.52444444444	2186.47228571427	2040.44444444445	1979.23111111111	2444.76099999998	2648.49688888889	1996.57488888889	1974.61399999999	2334.38400000001	2064.13433333333	1964.14166666666	2586.26333333334	1966.18233333333	1766.13777777778	1861.08800000002	1915.18755555555	2036.36355555556	2031.48366666669	1990.67033333333	3061.55850000002	2111.49955555557	1891.492
38	100.50778215332	100.505231676489	100.514199408169	446.872	440.717	453.034	35	34	1727.49487499999	2430.23549999999	2338.09	2438.39750000001	1666.272	2700.07733333334	1839.661	1628.49499999999	1788.49825	1779.0275	2915.5657142857	1768.09325	4452.64375	3780.64430769231	2320.04850000001	2274.13724999999	1619.13675000001	2419.309125	1731.36425000001	1582.312875	1829.45766666667	1808.90325000001	1691.797	2515.868	2345.55474999999	1765.24875	1742.847	1316.015	1330.29733333333	1689.534	2943.56549999999	1821.464	1636.6815	1851.60249999999	1788.792	1741.56675	1529.40828571429	1659.94675	3828.8106	1705.858	1805.84249999999
39	100.50722271277	100.5065570583	100.514221457025	815.193	810.055	820.275	26	26	1548.7937142857	1797.82733333335	2101.78857142859	2065.17328571429	3346.62	2046.69314285716	1390.64942857144	1403.91314285713	1437.58257142858	1346.62	4691.81312500001	1492.67799999999	1504.3392	2075.26114285716	1891.03999999999	2157.60214285717	1263.17266666666	2898.3882	1292.76233333335	1367.31028571429	2773.584	1366.16257142856	1389.48114285714	5216.60552631579	1843.20583333332	1385.54800000001	1213.34400000001	1681.82228571429	1422.10285714285	1544.77299999999	2643.39577777778	1538.59085714284	1481.47099999999	2554.264	1484.5157142857	1538.59085714287	1388.60885714287	1503.90114285715	2680.12377777778	1233.58300000001	1237.65399999999
40	100.507592434353	100.506247235466	100.514267437275	234.638	227.519	238.748	27	25	1192.67225	1594.6935	1580.508	1589.5495	1120.2345	1721.19525	1004.98142857143	977.097000000001	1129.226	1031.47275	2280.33857142857	1071.2625	1614.201	1649.74425	1591.59	1559.835	1029.82125	1494.71857142858	1179.409	1069.222	1335.39816666667	1163.085	1169.509875	1489.565	1390.79657142857	1061.70957142857	1194.854	6954.83115789474	1326.325	1149.996	1699.7365	1159.1715	670.906500000001	1593.6305	1330.406	1244.705	1003.96114285714	1057.1085	1963.82083333334	1141.65975	1223.27975
41	100.508292920872	100.50636748493	100.514124334998	549.892	545.822	554.046	21	19	1565.11828571427	2225.24314285716	2040.57142857144	2077.30171428573	1472.2722857143	2004.86142857141	1470.23171428573	1345.75685714285	1639.59914285715	1405.95371428572	2651.72257142855	1402.95833333335	2148.7217142857	2045.38642857142	2933.93750000001	2166.2857142857	1402.89285714285	2210.64957142856	1616.13257142856	1841.55124999998	2140.55942857141	1517.16485714287	1457.78014285716	1960.36114285716	1986.4962857143	1585.52400000001	1074.32325	1545.73285714284	1534.50971428573	1527.3677142857	2163.22742857145	1472.48800000001	1329.33485714287	1980.37457142855	1687.15428571428	1516.14457142858	1519.20542857142	1518.18514285715	3315.063	1570.21971428573	1511.04314285713
42	100.507270017907	100.506403200088	100.515197734951	835.619	830.524	841.797	25	19	1897.61333333334	2387.03966666667	2450.57377777778	2436.556	1854.8343	2640.53639999999	1670.28566666667	1117.26499999999	1494.62555555556	1689.4512	2155.78824999998	1774.1278	2401.86466666669	1987.14400000001	2777.25659999999	2683.38900000002	1794.672	2766.7824	1476.42233333333	1762.11566666666	13579.97	1617.01511111112	1513.97822222222	2393.44133333334	2759.3082	1715.1243	1510.94911111111	986.5334	1662.111	1747.831	2837.45430000002	1999.94309999999	1653.96033333333	2787.1864	1664.1093	1693.75333333333	1612.12666666667	1678.26555555556	2457.27955555555	1614.16733333333	1855.92570000002
43	100.507400557266	100.506536174586	100.514536277351	341.274	332.578	346.868	32	29	1815.173	2306.72244444443	2241.87200000001	2461.79622222223	1332.49314285714	2244.15799999999	1714.17022222221	1608.89044444445	1672.179	1699.78433333333	3258.94466666666	1392.69	2454.65466666667	1983.43542857143	3766.82453333333	2432.47466666666	1661.942	2278.624	1756.12	1801.751	2497.50399999999	1804.96966666667	1739.216	2068.819125	2274.07533333334	1802.929	1602.76911111111	1139.71233333334	1859.8651111111	1754.078	2776.62545454545	1811.05688888889	1714.07244444444	4460.65444444445	1739.47888888889	1837.42022222223	1412.07542857143	1645.61844444445	3381.01644444443	1571.18500000001	1680.306
44	100.507500884942	100.506629546007	100.515126281197	826.904	822.293	829.554	18	17	1406.93800000001	1899.77199999998	2028.32799999998	1976.0167142857	1368.07314285716	2099.74799999998	1476.33942857144	1484.46375000001	1312.08742857144	1222.13700000001	2013.02371428573	1394.73057142856	2034.44971428573	2426.80666666667	1995.67885714287	1989.27857142856	1380.44657142856	2734.8354	1244.74857142856	1620.15700000001	1974.89028571429	1380.44657142858	1252.91085714287	1860.74057142856	1932.50100000002	1454.87650000001	1324.33085714285	1382.48714285713	1328.50685714286	1370.2437142857	2117.09285714287	1426.35942857142	1451.86657142858	1983.80799999999	1260.05285714287	1435.54200000001	1371.26400000001	1344.73657142856	1953.84714285716	1294.74257142856	1314.22757142858
45	100.507813707078	100.50575045374	100.514995566351	848.3235	842.744	850.951	20	19	1539.55725000001	2325.08644444445	2150.9505	2159.41866666665	1423.24875000001	2041.28925000001	1564.00066666667	7180.99828846154	1459.87111111111	1451.77622222222	2055.80374999998	1431.45600000001	2107.83649999998	2168.20833333333	2030.52037500001	1936.43450000001	1510.09333333333	2428.39333333336	1345.67311111111	1639.49711111111	1565.445	1593.76066666667	1395.664	2534.89133333334	2351.36300000002	1269.103	1378.34999999999	1663.028	1298.77825000001	1379.34044444443	1985.84500000001	1435.49175000001	1536.45466666665	2316.92466666667	1493.07277777779	1562.97866666665	1323.47325000001	1315.263375	3342.27600000001	2663.90710526316	1435.69066666667
46	100.507250616643	100.506665057447	100.514775680747	860.624	853.95	868.199	28	26	1558.89733333333	1789.51849999998	2136.34533333331	2043.50511111111	1394.64377777778	2182.25533333334	1295.87625	1396.83633333333	1201.85450000001	1241.536	2041.1111111111	1319.291	1750.8102857143	1732.44514285713	1660.00485714284	1904.96233333333	1346.83288888888	1940.75325	1151.86225	1176.34824999999	1965.00149999998	1209.885	1060.169625	1986.86599999997	2125.35433333333	1216.23733333333	1173.51111111112	1547.84566666667	1243.65088888889	1227.36074999999	1667.14685714284	1467.23933333333	1143.70025	2200.61933333334	1227.461	1149.50524999999	1298.57066666667	1433.41222222221	1101.53900000001	1055.714	1174.30775
47	100.506991789891	100.506501084189	100.514184771844	323.425	316.294	331.604	29	21	1551.927	2236.32711111112	2160.04566666666	2113.95800000001	1570.122	1841.55124999999	1660.85600000001	1501.93066666667	1740.4991111111	1458.91777777778	3344.28844444445	1665.11566666667	2224.08444444445	7834.71305555556	2304.44666666667	2209.02166666668	1556.00833333333	2379.15822222221	1719.07444444445	1561.11	2186.8275	1677.274	1720.09466666667	2308.76288888889	2310.03466666666	1637.40622222223	1666.97333333333	1320.24971428571	1603.81644444445	1674.84	2351.35133333334	1679.28577777777	1600.72866666666	2352.63244444445	1801.71244444445	1765.62	1595.62755555555	1651.68	2696.61514285714	1696.62955555556	1767.02488888889
48	100.507079011812	100.505921286404	100.514726635926	935.583	930.538	959.003	27	23	1412.02599999999	1226.38342857144	1301.9985	2005.81150000001	1238.58350000001	2394.52675000001	1088.64485714287	1215.24399999999	914.176000000007	959.034999999991	1097.789	962.095749999991	2379.33960000002	1690.6626	2033.35824999998	1723.20225000001	1167.16599999999	2228.22600000001	832.436571428567	1151.90257142858	1738.56685714284	974.372857142849	824.390857142863	2481.36959999999	2171.09200000001	916.184500000004	1215.16028571429	1365.01485714285	1089.627	998.859714285722	4378.98453333333	1433.45124999999	1007.90114285714	2122.19428571427	875.405142857149	867.24285714285	964.446999999994	1155.94325	970.291714285706	969.237499999991	1017.18924999999
49	100.509529300002	100.506468853052	100.515130817697	878.9355	872.314	887.659	20	16	1244.67111111111	1332.44650000001	1794.72266666666	1653.78022222223	851.839166666664	1756.69422222221	1117.17374999999	1107.785	950.873000000004	1010.13	1142.71999999999	1060.12633333335	1998.71427272726	1452.883	1699.78	1608.04533333333	1075.43133333333	1950.91866666666	1005.9391111111	988.743375000001	1667.22466666667	987.602000000004	874.997000000001	1675.45574999998	1873.332	918.299999999999	864.222333333333	1170.32233333333	976.458999999999	1010.448375	1832.49555555555	1088.38600000001	1023.042	1776.40033333333	1010.48966666667	862.111250000004	979.519999999999	1183.58666666668	1275.31250000001	927.38199999999	1085.63466666667
50	101.022698369519	101.020537971456	101.029964011056	115.288	111.208	116.31	35	35	197.944666666667	324.413	323.385285714286	370.363714285715	434.591000000001	716.274	481.597333333333	578.016000000001	381.586857142857	359.098666666667	179.578666666667	296.917	216.310666666667	218.137333333333	207.093833333333	204.066666666667	112.236666666667	80.6063333333333	91.8150000000001	113.257	183.651428571429	189.613714285714	185.852333333334	210.154333333334	160.192333333333	161.212666666667	144.745333333333	417.589	183.63	183.651428571429	230.595333333333	190.958166666667	650.395428571428	508.694857142858	208.148	285.646666666667	493.472571428571	484.296428571429	226.477	594.878625	159.172
51	101.047785143348	101.047785143348	101.047785143348	144.876	144.876	144.876	1	1	107.135	135.571333333334	126.521333333334	137.88	87.7486666666669	133.663666666666	103.137833333334	77.4693333333332	109.175666666667	120.379666666667	238.719	108.137666666667	132.621666666666	158.151666666667	130.581333333333	134.684	76.5125000000001	114.277333333334	81.6266666666665	98.9723333333336	133.772833333334	94.8910000000002	106.097333333333	114.277333333333	121.399833333334	73.4544	103.981714285714	96.9316666666669	108.137666666667	88.6675000000001	146.928	86.7283333333335	170.395666666667	146.9088	85.7079999999998	88.7545000000001	125.501	141.687333333334	171.388	141.803166666667	134.684
52	101.509192189863	101.509192189863	101.509192189863	1109.05	1109.05	1109.05	1	1	33.7071428571422	32.6399999999994	33.7071428571422	45.9642857142848	33.6128571428566	35.6999999999994	22.4399999999996	27.5399999999995	30.5999999999995	27.5399999999995	87.7199999999984	32.5942857142852	37.7928571428564	43.8599999999992	38.7599999999993	29.621428571428	36.7199999999993	49.9799999999991	30.5571428571433	26.5199999999995	40.7999999999993	30.6428571428566	32.6399999999994	36.8228571428564	44.8171428571421	21.4199999999996	34.6799999999994	36.7200000000005	25.4999999999995	24.4799999999996	43.9214285714277	31.6199999999994	36.7199999999993	32.6399999999994	25.4999999999995	36.7199999999993	37.7399999999993	22.4399999999996	71.3999999999987	32.6399999999994	33.6599999999994
53	101.507356643677	101.506549350286	101.511817454485	1070.21	1069.23	1080.46	7	6	372.007999999993	682.379999999988	593.639999999989	594.659999999989	472.259999999992	544.67999999999	440.639999999992	443.699999999992	534.47999999999	526.319999999991	732.359999999987	530.399999999991	622.397999999988	781.320000000008	582.41999999999	581.39999999999	452.879999999992	553.85999999999	564.05999999999	381.479999999993	622.199999999989	536.51999999999	491.639999999991	564.989999999991	536.549999999989	501.839999999991	480.339999999991	395.760000000011	503.879999999991	397.799999999993	617.099999999989	387.599999999993	400.859999999993	555.89999999999	534.449999999991	450.839999999992	530.399999999991	451.859999999992	656.931666666654	550.911999999988	565.07999999999
54	101.966400135103	101.96225273235	101.973917773792	1070.22	1069.16	1087.6	140	129	1188.29999999998	2017.55999999996	1178.09999999998	1162.79999999998	1031.21999999998	1206.65999999998	1373.94	1005.71999999998	1060.80000000001	891.479999999984	1361.70000000002	1053.65999999998	1190.62999999998	1934.94	1123.01999999998	1175.03999999998	1070.99999999998	1101.59999999998	1086.30000000002	1093.43999999998	2002.25999999996	435.539999999992	1148.51999999998	1087.22399999998	1094.97142857141	1059.77999999998	1155.65999999998	1099.55999999998	1052.63999999998	962.879999999983	1034.27999999998	1185.23999999998	1055.69999999998	1058.75999999998	1087.57999999998	1020.00000000001	1067.93999999998	959.819999999983	982.260000000026	1031.51999999998	1064.57666666665
55	101.965127766128	101.963916540146	101.972380285394	1130.465	1125.33	1136.52	38	36	578.907000000002	810.900000000004	730.015000000003	669.119999999988	570.180000000002	617.099999999989	602.336363636365	551.820000000002	596.264000000002	450.261000000002	7264.44000000001	544.193000000002	709.920000000003	1821.44375	710.940000000003	727.259999999987	607.920000000003	750.435000000003	615.060000000002	523.260000000002	759.900000000003	556.920000000002	543.127000000003	747.372000000003	687.480000000003	548.27699999999	431.459999999992	570.17999999999	475.320000000003	615.060000000002	703.800000000003	561.550000000002	548.277000000002	680.339999999988	517.140000000002	497.760000000003	569.160000000002	558.95999999999	7844.12553846153	520.710000000002	558.960000000002
56	101.965377112373	101.963453377067	101.971800663992	1142.18	1136.54	1147.78	36	35	514.080000000005	710.068750000008	621.180000000006	592.428571428579	512.040000000005	603.840000000006	716.519230769231	534.480000000004	471.240000000005	362.543750000003	1188.30000000001	506.940000000005	618.381250000007	687.301250000006	499.80000000001	1377.74999999999	486.540000000005	585.480000000006	490.620000000005	491.221250000004	3666.9	523.901250000005	501.840000000005	585.47999999999	593.640000000006	503.879999999991	502.859999999991	551.47499999999	904.739999999997	463.647500000004	633.175000000006	516.120000000005	1271.94	614.040000000006	425.340000000004	472.838750000004	494.285000000004	497.759999999991	1161.16125000001	498.780000000005	524.922500000005
57	101.965317707763	101.963730638677	101.972900038499	1118.2	1106.97	1124.32	43	40	459.000000000003	717.841111111115	531.420000000004	579.991111111114	389.640000000004	529.380000000007	434.520000000004	397.800000000004	418.200000000003	313.140000000003	1211.76000000001	328.440000000005	582.420000000004	553.517500000005	579.360000000004	625.259999999989	366.180000000004	531.050000000005	430.908888888891	471.240000000003	540.600000000005	404.940000000004	435.540000000003	512.431250000006	497.348750000004	394.739999999993	412.080000000003	413.549999999992	462.060000000001	422.280000000003	505.920000000005	415.140000000004	469.711111111114	595.307777777781	436.014444444447	444.720000000003	402.900000000004	428.866666666669	1211.03777777778	397.800000000004	391.138750000003
58	101.965711754921	101.963277111789	101.97197782455	1167.2	1162.14	1169.29	24	24	349.859999999994	465.226000000013	458.877999999991	487.559999999991	354.634000000009	458.878000000011	519.179999999991	341.700000000009	326.400000000012	258.060000000007	766.019999999986	345.780000000009	469.098000000012	0	450.702000000011	449.819999999992	345.436000000009	433.499999999992	0	283.560000000011	405.960000000015	371.28000000001	0	504.90000000001	547.863333333345	352.589999999993	383.785999999994	340.679999999994	360.059999999994	0	508.790000000009	333.540000000009	274.38000000001	599.760000000008	0	0	346.800000000009	340.679999999994	818.040000000022	350.545999999993	297.840000000011
59	101.965548930871	101.963458362258	101.971936595683	1153.98	1148.81	1162.05	37	33	438.599999999992	627.157142857151	581.39999999999	617.099999999989	449.820000000006	562.020000000008	624.240000000001	442.680000000006	476.340000000007	424.320000000004	1169.94000000002	898.619999999997	690.539999999988	623.220000000009	623.071428571437	605.879999999989	526.320000000005	533.460000000007	450.840000000006	434.520000000006	552.840000000008	489.600000000007	493.680000000007	617.100000000006	645.430000000006	452.879999999992	486.540000000007	457.338571428564	478.028571428578	410.040000000006	664.020000000007	453.514285714291	439.620000000006	498.779999999991	469.200000000007	478.380000000007	506.940000000005	424.319999999992	1109.76000000002	557.93999999999	464.468571428564
60	101.96546796045	101.963923994317	101.972909487211	1102.36	1090.71	1105.88	22	22	230.520000000004	249.900000000007	304.980000000006	280.500000000005	202.980000000004	257.040000000007	193.800000000005	199.920000000005	189.070000000005	167.280000000003	559.980000000011	214.200000000004	297.840000000006	252.434000000006	275.400000000005	284.580000000005	171.696000000004	419.219999999993	208.487999999996	195.840000000005	225.419999999996	199.920000000005	185.640000000005	235.158000000007	417.180000000004	205.020000000004	213.180000000004	209.441666666663	366.456153846153	199.920000000005	279.480000000007	205.020000000004	200.940000000005	304.980000000006	168.300000000005	176.460000000005	182.580000000005	236.005000000004	493.680000000013	227.460000000004	192.780000000005
61	102.053510192715	102.052746176212	102.056537505995	52.049	51.006	53.063	9	9	211.199142857143	267.314857142857	229.725	250.990285714286	197.935428571428	303.279428571429	220.381714285714	328.762	355.059428571428	394.850571428572	537.690571428572	318.061714285714	257.951571428571	315.268285714286	268.523	300.998333333333	208.109142857143	169.509714285714	149.982	139.899833333333	163.245714285714	117.332857142857	113.251714285714	136.718285714286	189.613714285714	123.437285714286	87.7445714285715	265.274285714286	202.016571428571	175.636571428572	241.977	159.164571428571	364.242	309.103285714286	206.097714285714	259.152571428572	414.236	369.343428571429	913.12375	390.769428571429	159.042
62	102.128609521633	102.128498400175	102.12872064309	1055.945	1055.89	1056	2	2	370.259999999993	466.792857142863	514.468749999991	488.999999999992	356.416249999993	533.460000000005	315.180000000004	344.932499999995	346.800000000005	433.499999999992	719.237499999988	384.539999999993	548.75999999999	473.635714285722	470.219999999992	479.399999999991	329.460000000003	525.94374999999	380.460000000005	340.680000000005	471.239999999992	336.599999999994	351.371428571433	514.079999999991	539.57999999999	350.288749999993	395.759999999993	394.739999999993	378.419999999993	334.007142857147	529.379999999991	358.019999999994	317.220000000004	538.55999999999	342.178571428576	368.220000000005	379.993749999994	353.939999999994	786.25555555556	364.139999999994	303.788571428575
63	102.129923352123	102.129923352123	102.129923352123	1023.26	1023.26	1023.26	1	1	140.760000000003	208.079999999996	176.748333333336	180.540000000003	149.163333333336	138.719999999998	137.924999999997	133.838333333336	174.419999999997	177.480000000003	204.000000000004	178.500000000003	150.960000000003	207.059999999996	190.740000000004	171.360000000003	122.399999999998	140.760000000003	141.779999999997	129.539999999998	193.095000000003	145.859999999997	168.299999999997	160.40166666667	184.318333333337	144.840000000003	136.903333333336	107.943333333334	135.438333333336	165.509999999997	173.683333333336	131.795000000002	127.291666666665	145.076666666669	142.799999999997	165.239999999997	155.040000000003	137.700000000003	231.864285714281	126.480000000002	136.456666666664
64	104.070889650939	104.06849319961	104.075909517728	52.032	51.017	53.053	7	7	1720.0572	2558.6616	2225.6306	2485.6944	2201.87933333333	2778.5492	1741.8228	1914.9154	2259.66916666667	989.594000000001	993.804666666667	785.015	2682.008	2951.4386	2932.4394	2960.1804	1220.11933333333	1999.9012	1022.374	1065.3202	2126.5136	1880.16716666667	1549.9876	2370.9448	2258.7228	1683.275	1668.354	2365.2872	1892.842	1586.2342	2730.0552	1484.8288	2351.561	3524.791	2263.09933333333	2313.2468	2674.4684	2591.308	2528.5512	2674.9644	1326.15266666667
65	104.105537678664	104.10039917873	104.113403725413	53.04	48.953	73.446	161	131	1890.52325	2846.4975	2438.870375	2825.17114285714	2423.390625	3092.609	2021.186	2352.6965	907.978	860.197199999999	2420.11771428572	2521.04685714286	3010.056	3417.74444444444	3296.809	3250.428	1233.48225	2096.113	1080.48257142857	1064.05566666667	2407.79	1805.90571428572	1569.19942857143	2658.076875	2558.06488888889	1601.84857142857	1713.05971428571	2572.14028571429	1980.37457142857	1888.29125	3053.437125	1753.80975	3027.08175	3757.18614285715	2254.83142857143	1890.52325	2170.07175	2358.818	1425.17283333333	1509.00257142857	1330.4475
66	105.034149129538	105.033832268878	105.034465990198	253.522	252.006	255.038	2	2	14.284	16.3226666666667	15.3042857142857	15.3042857142857	12.2434285714286	13.2618571428572	10.2028571428572	13.2637142857143	14.2846666666666	10.2028571428572	19.3827142857143	20.4057142857144	12.2434285714286	24.4868571428571	13.2637142857143	15.3042857142857	13.2637142857143	14.284	18.3497142857143	22.4473333333333	17.3424285714286	17.3428333333334	12.2417142857143	14.2823333333334	25.5035714285715	15.3042857142857	6.12199999999999	27.5477142857143	15.3042857142858	12.242	19.3863333333334	14.284	19.3863333333334	22.4462857142858	4.08133333333334	10.2033333333333	28.568	18.3805714285715	23.4665714285715	26.5274285714287	16.3245714285714
67	105.034914024446	105.032461650064	105.039427244897	300.95	299.941	303.025	5	5	140.799428571429	261.193142857143	242.799666666666	310.123428571429	86.7283333333335	221.412333333334	198.955714285714	298.173714285715	15.32	18.366	22.4462857142857	26.5274285714286	9.18300000000002	19.399	18.3651428571428	15.2914285714286	10.2028571428571	15.2914285714286	11.2231428571429	7.14099999999996	6.12200000000001	11.2346666666666	10.2028571428571	12.2434285714286	13.2643333333334	9.18149999999997	8.15999999999998	7.14116666666664	6.12171428571428	13.2637142857143	13.2748571428572	11.2325714285715	5.10583333333334	14.284	5.09714285714283	11.2231428571429	10.2033333333333	5.10083333333332	12.2331428571428	12.2434285714286	7.13599999999997
68	105.069933919348	105.068167691084	105.076827426609	552.998	549.896	555.073	54	54	264.237555555556	1003.89866666667	1485.952	1036.62480000001	1705.896	1123.84575	666.255899999998	1926.24960000002	372.628499999998	440.769599999999	226.514	329.531777777778	439.715777777779	1153.504	936.165300000005	1373.64717391305	445.871099999999	376.490700000003	156.105900000001	249.973499999999	710.128800000006	295.887000000003	335.4813	1018.40914285715	324.455399999999	278.3781	124.4644	839.6246	314.252399999999	503.9788	486.683099999999	671.744888888888	1791.6468	1386.53763157895	265.278000000002	353.023799999999	397.916999999999	997.853399999998	167.2308	529.535699999999	429.560333333338
69	105.070853567365	105.067988101402	105.077372363233	544.779	535.625	548.899	57	51	230.584571428569	841.706250000004	619.313428571433	730.479111111103	582.583142857147	933.561428571421	429.540285714289	1312.20224999998	544.832571428575	734.60571428572	1294.71104347826	554.015142857147	350.978285714288	755.540000000001	636.167999999996	574.420857142861	342.804000000001	257.111999999998	358.907999999997	167.321000000001	540.732499999995	478.513999999996	600.559125000003	621.354000000005	260.163750000001	490.740250000002	230.576499999998	743.853375000001	376.432714285718	344.88675	387.410000000003	437.702571428568	1210.29487500001	621.353999999995	407.079749999996	622.352500000003	512.183428571432	609.089250000003	641.737249999994	1009.06257142857	705.017428571423
70	105.110722274231	105.110038987959	105.119628354728	52.031	51.017	52.043	5	5	143.8435	268.347666666667	209.339166666667	231.615666666667	238.758	272.429	190.802333333334	211.3815	345.8365	359.157333333333	348.954	330.294857142857	268.084666666667	330.588	284.9055	306.12	108.135142857143	161.370666666667	88.769	80.6906	206.107333333333	180.5695	122.44	253.042666666667	196.892166666667	134.662	134.684	284.673	179.578666666667	153.175	273.672666666667	125.4395	328.493666666667	422.349	210.188666666667	326.506666666667	433.641666666667	412.147333333334	578.529	429.490166666667	113.156571428571
71	108.962216649591	108.961156008272	108.964624822262	1071.805	1071.27	1072.36	10	10	500.344444444447	771.119999999986	677.280000000005	706.608888888893	490.620000000003	658.920000000005	544.67999999999	545.273333333336	552.83999999999	543.660000000004	760.920000000005	524.280000000004	659.637777777782	787.439999999986	684.420000000005	709.920000000005	573.240000000004	644.640000000005	533.45999999999	569.780000000003	742.560000000005	524.280000000004	634.110000000004	664.020000000005	702.620000000006	545.700000000004	583.054444444448	519.180000000004	558.960000000004	551.81999999999	733.380000000005	513.060000000004	596.328888888892	666.060000000005	572.615555555546	561.611111111114	587.138888888892	488.580000000003	805.656666666652	563.244444444447	506.387777777782
72	110.005262077565	110.000987403949	110.013704218093	44.878	42.832	49.986	143	142	2941.30066666667	4426.74422222222	4699.65533333333	4960.6986	3477.1824	4993.879	3568.8345	4053.9939	3013.85314285714	3218.88875	2858.84057142857	2589.2676	4427.0817	4703.583	4735.2123	4729.75022222222	3242.61933333333	3613.62711111111	2597.5565	3086.25625	4626.607	3939.273	3576.8832	5156.15263636364	4618.8981	3485.25163636364	3342.248	4075.0782	3305.88	3474.1215	4607.9865	3527.8848	4142.012	4825.353375	3291.4878	3308.78657142857	3658.74457142857	3550.428	2936.525	3871.84875	2961.9309
73	111.011553550679	111.008559334871	111.018930395026	44.879	42.832	45.922	139	139	730.479111111111	1136.65133333333	1251.949	1315.06644444444	962.09575	1416.06844444444	962.069555555556	1166.8887	1020.448	977.51925	878.507	868.23275	1231.5021	1301.775	1307.100375	1287.52044444444	883.64475	925.399142857143	649.922	830.4835	1038.6145	1021.3203	987.2103	1344.5253	1178.35666666667	876.39475	811.076666666666	1206.92288888889	878.507	937.6557	1230.97444444444	907.669	1334.45066666667	1411.178625	846.849	997.8045	1108.12725	1272.85822222222	1163.81333333333	1260.00875	712.192666666667
74	111.018554809204	111.016693463231	111.026159302489	1070.25	1069.16	1078.48	136	117	547.613333333323	1528.98	1281.11999999998	1352.37142857145	890.459999999984	832.319999999985	813.96	834.359999999985	839.459999999985	1325.99999999998	3295.61999999994	920.040000000004	1520.13363636364	1624.85999999997	979.199999999983	1169.93999999998	1021.01999999998	787.439999999986	647.700000000013	899.354166666667	1159.85599999998	906.779999999984	520.028333333323	1060.08499999998	1066.96799999998	981.24000000001	517.98499999999	752.76000000002	922.079999999984	773.159999999986	1659.54000000002	483.479999999991	980.57142857141	1036.74999999998	859.674285714271	1101.47916666667	944.519999999983	962.880000000001	3499.41428571433	857.553333333316	1036.31999999998
75	111.018462090743	111.016487363785	111.026606051721	1082.54	1079.39	1097.83	59	52	298.859999999995	417.634444444447	495.720000000003	331.499999999994	109.292857142859	334.924444444446	232.845000000002	145.860000000001	266.510000000002	371.279999999993	1571.31900000001	226.439999999996	403.919999999993	448.800000000005	480.419999999991	360.059999999994	252.960000000002	467.159999999992	252.960000000003	249.677272727274	228.479999999996	257.040000000002	327.420000000002	541.61999999999	301.919999999995	287.639999999995	249.899999999996	301.920000000003	278.763333333328	456.959999999999	406.979999999993	334.559999999994	264.180000000005	318.239999999994	209.327777777779	346.800000000002	332.519999999994	298.859999999995	1946.16000000002	340.679999999994	287.640000000003
76	111.017490233762	111.015828051598	111.024425796914	723.378	715.193	730.503	15	13	719.311499999998	886.640700000008	777.468599999998	1084.5789	747.879900000007	1003.9752	665.8641	710.128799999998	882.0405	592.7362	2769.05542857141	668.296499999998	1336.55727272728	1054.9902	1291.6998	1119.21424999999	585.652199999999	1279.87181818181	498.926700000004	392.777	734.544	722.372399999998	693.803999999998	1064.17290000001	782.130818181817	615.224454545452	783.590400000007	636.667199999999	768.2106	761.143799999998	625.413250000003	716.250599999998	472.398899999999	1045.1925	494.845499999999	536.6252	557.083799999999	776.904899999996	4080.17969999999	573.408599999999	532.596599999999
77	111.017663949891	111.017039254208	111.025247118114	793.793	784.577	803.979	17	14	419.278714285719	635.667666666662	817.24885714285	906.013714285721	655.951857142854	690.733428571423	454.419166666663	422.398285714282	332.302666666666	606.049714285719	3333.15675000001	438.72285714286	887.648571428564	665.257333333329	885.484000000009	1420.2576	587.684571428576	984.575714285722	522.386285714281	440.784000000005	772.392333333328	492.821000000006	349.974333333331	587.684571428566	1032.52914285715	386.688285714282	598.907714285719	654.003142857148	641.759714285719	557.075999999995	799.904000000006	507.082000000004	708.053500000003	979.474285714293	438.72285714286	521.366000000004	471.372000000003	522.38628571429	2439.26466666666	369.033142857141	619.313428571433
78	111.525003111596	111.525003111596	111.525003111596	1069.26	1069.26	1069.26	1	1	66.4299999999987	128.519999999998	154.019999999997	129.793999999997	114.239999999998	96.8999999999983	72.4199999999987	107.099999999998	92.8199999999983	142.799999999997	601.799999999989	114.239999999998	174.761999999997	223.379999999996	109.139999999998	147.899999999997	136.679999999998	91.7999999999984	71.3999999999987	73.4399999999987	132.599999999998	89.7599999999984	46.9199999999992	121.141999999998	121.617999999998	89.7599999999984	59.2759999999988	90.7799999999984	127.499999999998	94.8599999999983	196.859999999996	52.0199999999991	110.159999999998	134.639999999998	110.961999999998	105.059999999998	95.8799999999983	59.1599999999989	528.37399999999	107.519999999998	98.9399999999982
79	112.007622627958	112.004410517473	112.014964387283	44.879	42.838	45.922	136	135	699.872444444444	1071.35	1188.736875	1249.77222222222	947.786444444445	1346.69333333333	984.54125	1058.6733	867.700875	967.3155	915.196285714286	840.686	1091.721	1224.179	1200.981375	1173.25555555556	927.520875	819.26075	639.719142857143	776.41025	1066.13222222222	967.2444	893.215909090909	1257.6256	1120.204	888.6813	811.076666666666	1144.7205	865.242666666667	859.027111111111	1166.61644444444	813.737	1314.04622222222	1356.023	888.710333333333	976.37925	1097.9235	1226.00263636364	1182.18933333333	1192.67225	691.81425
80	112.017310321196	112.015761393697	112.018326022614	1070.18	1069.16	1070.27	7	7	291.269999999994	450.839999999992	580.37999999999	517.139999999991	397.799999999993	403.919999999993	346.799999999994	389.639999999993	378.419999999993	496.739999999991	1847.21999999997	327.419999999994	662.255999999987	752.759999999987	478.379999999991	492.659999999991	403.919999999993	387.599999999993	350.879999999994	309.059999999994	461.039999999992	345.779999999994	234.599999999996	481.513999999992	552.901999999989	380.459999999993	241.191999999995	383.52000000001	430.439999999992	266.219999999995	671.159999999988	215.219999999996	377.399999999993	551.81999999999	347.137999999994	356.999999999994	351.899999999994	260.099999999995	1820.18571428574	378.879999999992	388.619999999993
81	112.017259255434	112.015841361804	112.018307364766	1083.45	1081.4	1087.6	3	3	213.179999999996	308.643999999994	321.299999999994	276.419999999995	206.039999999996	284.115999999994	214.199999999996	207.059999999996	153.299999999997	143.819999999997	519.179999999991	178.499999999997	276.419999999995	142.800000000002	303.959999999995	308.039999999995	230.971999999995	277.439999999995	140.759999999997	221.339999999996	306.599999999994	181.559999999997	229.499999999996	300.899999999995	296.237999999995	162.179999999997	181.559999999997	217.260000000006	160.139999999997	161.159999999997	301.919999999995	213.179999999996	182.579999999997	292.739999999995	159.431999999997	162.179999999997	169.319999999997	210.119999999996	580.37999999999	164.219999999997	148.919999999997
82	112.017454258231	112.014996980366	112.018067078608	811.07	804.999	813.144	3	3	160.192333333332	239.778333333336	331.608333333337	274.424833333333	187.894666666665	316.251666666666	135.704333333332	152.178666666665	129.688166666666	226.550999999998	1125.24383333333	185.700666666669	199.789333333333	293.855999999998	312.222000000004	248.920666666666	194.883666666665	281.842000000003	141.826333333335	256.103666666665	373.441999999997	241.818999999998	161.212666666666	224.473333333336	272.651500000003	154.045166666666	169.513666666668	169.513666666668	110.195999999999	345.876857142854	408.114285714289	191.791333333336	190.958166666665	296.916999999998	110.285999999999	179.578666666669	152.004833333333	203.046333333336	1245.76885714285	176.517666666669	174.448499999999
83	112.959290735253	112.955449939317	112.96689469067	1076.44	1072.27	1080.49	107	95	953.70000000001	2208.41894736841	2212.38000000001	2429.53576923077	1765.38636363637	2428.6347826087	1289.28	1821.05230769231	1344.07166666666	1189.32000000001	1199.11842105264	1293.71210526317	2294.14315789475	2241.95999999999	2204.22000000001	2045.25882352943	1611.41105263157	2507.16	1204.61999999999	1681.98	2373.7442105263	1310.69999999999	1390.26	1066.92000000001	2395.98	1317.84000000001	1273.61684210527	1728.9	1378.73105263159	1684.02	2492.76481481481	1646.28000000001	1693.864	2630.81756097562	1221.95999999999	1223.6461111111	1276.67842105264	760.919999999986	1106.28222222222	1362.40263157895	1333.13999999999
84	112.998915822882	112.998915822882	112.998915822882	54.056	54.056	54.056	1	1	29.5896666666667	49.9881666666667	43.9101666666666	64.2705	44.8873333333334	41.8678333333333	26.5243333333333	23.4638333333333	108.155333333333	98.9561666666667	179.578666666667	115.184666666667	42.812	84.6738333333334	34.6913333333333	84.6738333333334	42.854	84.7568333333333	41.8268333333334	43.9101666666667	65.2906666666667	61.22	29.5896666666667	114.277333333333	113.146	44.8873333333334	59.1696666666667	49.9963333333333	27.5445	43.9101666666667	94.8754999999999	71.4233333333333	82.647	98.9723333333333	52.037	63.2503333333334	51.0166666666667	85.708	129.561166666667	42.812	35.7058333333334
85	113.028961283536	113.023026638166	113.032686927322	115.283	109.162	116.332	5	5	29.5896666666667	59.1682857142858	53.0486666666666	40.8066666666667	38.7708571428572	53.0548571428572	27.5477142857143	54.0372857142857	19.3863333333333	32.6491428571429	31.6303333333333	29.5882857142858	31.6303333333333	41.8141428571428	33.6655	37.7523333333333	32.6491428571429	78.562	19.3854285714286	31.6303333333333	34.6856666666667	24.464	24.508	63.2577142857144	41.8268333333333	26.5286666666667	31.6067142857143	29.6138333333333	18.363	31.6303333333333	43.8722857142858	28.5926666666667	40.7733333333333	45.9128571428571	27.5477142857143	18.363	14.2706666666667	60.1504999999999	31.6288571428571	16.3253333333333	25.5083333333333
86	113.962269645902	113.959257023361	113.969512350967	1076.35	1072.22	1082.43	154	144	7694.3904761905	10082.0909090908	10513.14	10835.94	6938.37950000003	10877.025	7297.2704545454	7892.16285714284	6315.72714285709	5713.02000000001	6536.49259259258	6916.2712	11267.4408333333	10543.7399999999	11049.66	1920.65999999997	7531.69541666667	10879.32	6543.29999999995	7609.20000000001	10132.5444999999	5081.63999999998	6782.08476190471	11068.1854545455	11202.66	7070.3516	7432.5936	7980.48	6896.09826086957	6932.93999999995	11194.8084	7565.34000000002	7222.50916666667	11061.5130434783	6970.68	6611.39695652175	6482.82217391305	6863.58000000003	2759.76299999995	6825.53391304348	4737.9
87	114.036304511901	114.027118221497	114.044211220143	303.0165	297.912	306.052	46	44	347.917428571428	423.418571428575	343.852333333331	278.551000000001	188.761666666667	294.828166666666	201.005666666665	275.670000000002	233.809	233.656333333334	206.944000000001	180.598999999999	325.433166666669	389.749142857146	345.836499999999	301.722666666669	230.584571428571	342.495999999999	262.21342857143	419.689714285716	314.211333333332	193.990000000001	269.355428571431	421.378000000003	520.285000000003	199.985333333332	286.901000000002	488.739666666668	260.184999999998	308.126285714286	607.495000000004	217.508499999998	603.410999999999	570.339714285714	226.313142857144	238.713428571429	664.206	538.736000000001	225.293714285715	430.560571428571	395.870857142857
88	114.039595706857	114.03729473692	114.044373540847	184.65	183.652	186.714	5	4	206.097714285714	306.085714285714	317.29775	277.508	214.2525	361.1685	224.455	308.886857142857	129.576285714286	169.3615	191.666	153.0375	314.237	246.909142857143	293.652	280.603125	195.011	401.9785	197.9285	257.112000000001	300.97375	158.144285714286	192.969	278.538	346.885	209.176875	231.59675	281.589	166.30075	183.5325	306.085714285714	184.66525	485.656000000002	357.819428571428	199.976	166.283285714286	237.71825	330.561	253.022	207.11075	203.054625
89	114.101968303427	114.101101471497	114.10965650784	45.905	44.89	45.921	12	12	10.2033333333333	30.6085714285714	17.3448571428572	21.426	36.726	61.2171428571429	44.8925714285714	41.8668571428572	53.0573333333333	60.1968571428572	115.292285714286	57.128	18.3651428571428	30.6085714285714	18.3651428571428	19.3831666666667	675.4386	746.849142857143	462.1355	532.589142857143	15.3042857142857	36.7302857142857	20.42	22.4651428571429	20.4057142857143	6.12171428571428	4.08057142857143	5.10142857142857	12.2434285714286	14.284	14.308	5.10583333333333	56.1183333333333	70.3997142857143	18.3651428571429	31.6244285714286	115.292285714286	31.6775714285715	114.352	28.568	35.68
90	114.969688371219	114.966490133485	114.978209054292	1077.385	1072.23	1087.57	64	56	1908.21304347826	2477.77400000001	2053.26000000002	2452.08000000001	490.619999999991	2749.05130434783	1869.55599999999	796.714285714296	718.08000000001	1482.06000000001	1696.07100000001	1644.24000000001	2507.20826086957	2453.09999999998	2464.32000000001	2499.0447826087	2230.38242424243	2425.56000000001	1609.55999999999	1775.82000000001	2314.55368421051	780.300000000011	1603.44000000001	1565.7	2383.74000000001	1613.41050000001	1732.80900000001	1932.90000000001	1643.66363636364	2180.76	2398.02000000001	1741.14000000001	1725.66550000001	2499.20450000001	1611.60000000001	1587.89800000001	1585.89789473685	1810.50000000001	1629.73849999999	1655.25100000001	1585.08000000001
91	114.968472773486	114.967706310007	114.977511959984	1095.73	1093.73	1095.74	3	3	308.039999999995	422.279999999992	427.978571428563	399.839999999993	315.179999999994	416.742857142849	293.759999999995	395.091818181819	299.879999999995	260.464285714281	425.339999999992	301.321428571423	393.719999999993	405.959999999993	377.399999999993	394.739999999993	358.019999999994	355.979999999994	332.05428571428	303.36428571428	411.059999999993	282.935714285709	338.639999999994	441.257142857134	400.399999999992	296.819999999995	290.085714285709	338.640000000005	258.421428571424	329.459999999994	393.719999999993	277.828571428566	311.099999999994	401.879999999993	291.719999999995	291.719999999995	273.359999999995	324.359999999994	470.219999999992	267.239999999995	320.906249999995
92	114.967444291208	114.966728496552	114.970177014669	1105.465	1100.88	1108.06	4	4	190.030000000003	284.580000000005	244.799999999996	257.459999999995	209.099999999996	262.140000000005	179.520000000003	194.820000000004	170.340000000003	175.440000000003	346.799999999994	179.519999999997	271.763333333338	257.460000000005	303.959999999995	268.259999999995	207.398333333337	259.080000000005	187.680000000004	182.580000000004	317.220000000003	184.620000000004	179.520000000003	224.400000000004	282.540000000005	220.319999999996	216.593333333329	206.039999999996	186.660000000004	201.960000000004	238.048333333338	210.120000000004	206.040000000004	236.639999999996	173.400000000003	170.340000000003	187.680000000004	233.961666666662	351.900000000007	193.799999999997	208.080000000004
93	114.989063346371	114.988722145436	114.989404547306	45.4005	44.89	45.911	2	2	212.219428571429	268.32575	325.471142857143	387.708571428572	272.416285714286	335.66225	272.40675	319.349428571428	305.065428571429	324.450857142857	255.071428571429	297.913	285.68	333.913714285714	342.846	293.636571428571	273.436571428572	257.112	192.834	275.477142857143	343.836285714286	364.242	262.433714285714	337.714571428572	287.7105	253.030857142857	248.949714285714	367.302857142857	196.90825	257.103	336.93	245.074285714286	394.850571428572	293.842285714286	286.700285714286	300.97375	355.059428571429	399.667166666667	266.518285714286	386.688285714286	228.544
94	115.036017227207	115.033760240973	115.038274213441	300.962	298.933	302.991	2	2	88.7648571428571	94.8865714285714	114.272	94.873285714286	77.5417142857149	83.6634285714292	71.42	36.761142857143	113.346857142857	93.8662857142864	143.860285714286	87.7445714285714	145.900857142857	129.667	106.109714285714	119.273142857143	87.7445714285714	169.225142857143	79.5822857142857	98.9538571428566	136.718285714287	90.8817142857146	112.231428571429	130.596571428571	151.002285714286	75.5011428571428	95.8799999999998	79.5822857142857	91.8257142857142	95.9068571428571	152.150285714286	100.072	78.6169999999999	145.900857142857	91.748571428571	99.988	92.846	66.3185714285714	154.953142857142	112.231428571429	120.292571428571
95	115.96382836068	115.963253926279	115.970389904532	250.99	243.855	254.075	13	11	1481.36266666666	1849.66288888889	1762.944	1508.11425	1138.599	1450.61775000001	1132.4775	1155.91177777778	1298.88433333334	1076.36375	1800.74125	1040.655	1701.916	1711.93288888889	1528.3345	1530.5625	1313.169	1655.86575000001	1338.82233333334	1415.20233333334	1887.41111111111	1326.28888888889	1425.40566666667	1754.908	1642.60250000001	1204.91525	1411.98755555556	1158.07833333333	1148.8015	1354.98933333334	1838.44044444444	1193.69250000001	1033.942	1615.01177777778	1297.72266666666	1201.82177777778	992.824874999998	1109.6205	1549.75975000001	963.116000000004	1341.59222222222
96	115.964844835216	115.963003282662	115.967293921937	1102.92	1094.7	1121.2	15	9	419.733750000004	616.080000000002	526.320000000005	476.340000000007	366.180000000004	443.700000000006	414.120000000004	328.440000000005	359.040000000005	247.860000000003	1156.68000000001	451.860000000005	473.860000000004	515.731250000005	540.600000000005	524.922500000005	348.307142857147	498.780000000005	360.501250000003	391.680000000005	1441.18133333335	368.220000000005	343.740000000005	441.660000000006	432.480000000006	411.059999999993	352.331250000003	404.939999999993	395.760000000004	409.020000000004	440.23571428572	380.460000000005	392.700000000006	519.180000000005	398.820000000004	351.900000000005	377.400000000005	416.670000000004	1419.84	415.140000000004	342.720000000005
97	115.96419697551	115.963800792626	115.970520419107	907.066	900.967	913.131	11	8	1942.11722222222	2376.92836842105	2794.54083333333	2021.52988888889	1709.52	3319.93631578947	1771.72505263158	1835.45342105264	1522.23263157895	1446.28536842105	501.96947368421	1524.74494736842	2821.02763157895	2622.07631578947	2714.92026315789	2383.3347368421	1770.70447368422	3243.41657894737	1394.26805263158	1921.15552631579	2423.87500000001	1647.725	1456.36615789473	2906.7297368421	3067.93131578947	1448.84842105263	1506.92868421053	1987.50111111111	1386.18	1836.47368421053	3115.91290909091	1893.60842105263	1608.955	3129.14710526316	1678.40021052632	1600.79289473684	1526.86121052631	1553.88305555556	484.774999999999	1483.46263157895	1642.62368421053
98	115.964189203376	115.959285306567	115.973385309513	1070.25	1069.16	1088.59	157	138	1974.88166666663	1521.83999999997	2342.93999999996	2378.90714285717	1677.89999999997	2445.95999999996	1227.05999999998	1775.81999999997	2121.60000000002	1935.95999999997	1333.13999999998	2079.77999999996	2388.65666666662	2420.45999999996	2408.21999999996	2074.67999999996	1614.65999999997	2406.17999999996	2223.60000000003	1957.5133333333	2304.34285714281	1988.99999999996	2254.29285714281	2367.62499999996	1786.01999999997	2115.48000000002	2320.49999999996	1836.00000000004	2926.54538461538	1880.87999999997	2214.41999999996	1461.66000000001	1756.24499999997	2344.97999999996	2334.97499999996	2119.55999999996	2049.17999999996	1762.55999999997	1166.74333333335	2178.68571428567	2103.23999999996
99	115.964505198645	115.962743948969	115.972102433306	197.954	182.633	202.03	35	29	1382.55166666667	1871.29133333333	1586.634	1652.94	1341.73833333333	1144.76057142857	1270.315	1006.59644444444	902.465777777777	874.425666666666	1953.93833333333	972.377666666666	1704.88266666667	1213.11971428572	2749.62317647059	1737.43844444444	1091.349	1627.43166666667	1188.93133333333	1132.57	1617.9465	1094.10233333333	1196.069	1641.71633333333	1674.25777777778	1181.16844444444	1142.77333333333	1070.373375	1128.48866666667	1212.38366666667	1592.56688888889	1218.278	897.795555555554	1557.02866666667	1135.50733333333	1908.3030625	720.355333333333	993.804666666666	1539.683	937.686333333333	1150.54177777778
100	115.964255584923	115.963858847922	115.971626558611	921.835	916.186	932.625	14	12	969.237499999991	979.474285714277	1409.08033333333	1190.486	784.668375000001	1456.075125	779.498285714291	748.784857142853	642.780000000005	594.368499999996	269.148000000002	684.587750000003	1492.62575000001	960.088857142864	1237.56325000001	1341.793125	655.023428571433	1357.93	560.607428571431	775.960000000005	1029.46828571429	616.252571428566	549.933999999995	1446.95942857143	1197.80057142858	769.268500000003	741.246000000001	1104.722	524.408499999995	708.07828571428	1196.50166666667	738.661000000003	695.398285714288	1535.584	651.414857142854	620.333714285709	633.575250000003	848.848000000004	215.280285714287	638.698857142862	712.658000000005
101	115.963937835404	115.963134233128	115.971057284702	211.212	209.137	221.421	13	12	1441.5108	2009.991	1506.012	1636.61466666667	1168.15444444445	1634.574	1225.06666666667	1160.0811	1363.1208	1113.78977777778	1980.25133333334	1214.19666666667	1670.17422222223	1130.47657142857	1561.96022222223	1745.60022222223	1171.21511111111	1615.18766666667	1455.9681	1346.664	1703.86355555556	1443.5526	1318.27066666667	1794.7077	1597.668	1332.41022222222	1376.42966666667	1142.499	1317.25033333334	1297.0584	1855.7438	1230.522	1181.5074	1736.5506	1538.4616	1435.3854	1224.04577777778	1083.594	1903.942	1294.662	1525.4712
102	115.964600178347	115.963285433073	115.971712278459	82.646	80.605	83.678	9	9	380.55325	596.84625	439.03	521.333555555556	284.684625	385.6545	314.228444444445	256.114125	268.983	265.46	4834.03561538462	269.346	358.10775	415.004333333334	349.94575	371.371	338.972	289.9285	214.2525	265.265	462.17325	266.28525	395.846222222222	410.1405	400.95825	251.847375	287.7105	320.39775	248.941	327.50025	409.906	315.489	205.939	364.22925	244.86	286.725375	203.02975	206.0905	696.318500000001	171.402	221.39425
103	115.963808402732	115.963044498368	115.971822960976	297.519	285.703	315.273	21	14	915.196285714285	1089.66514285714	973.352571428571	988.656857142857	857.04	1976.26827272728	815.208285714285	658.550857142859	847.857428571428	778.478	1297.80342857143	732.565142857143	1046.81314285714	1057.06533333334	2585.531	1862.04750000001	991.717714285714	1211.07914285714	903.973142857142	979.474285714285	1293.72228571429	851.938571428571	839.695142857142	1167.40928571429	1114.152	884.587714285714	919.277428571428	716.240571428571	745.828857142857	876.425428571428	1147.82142857143	1020.28571428571	647.337142857145	978.453999999999	775.417142857142	1238.68466666667	590.745428571428	722.969142857145	1141.69971428571	596.783571428568	925.399142857142
104	115.963687342999	115.963142990221	115.971394325742	266.8	262.208	269.818	8	8	1548.866	1963.92777777778	1638.705	1906.79533333334	1532.54066666667	1870.26844444444	1433.56833333333	1342.75866666667	557.757666666668	434.614666666667	1362.235875	286.713666666666	1915.95366666666	1948.83666666666	1983.528	2009.763	1473.20088888889	1791.70533333333	1382.40111111111	1450.68311111112	1663.0075	1441.574	1397.70444444445	1898.61933333333	1855.78422222223	1350.9765	1438.67000000001	1236.54300000001	1432.548	1373.21911111111	1881.49822222222	1459.87111111111	1427.29088888889	1921.28766666667	1508.21688888889	1478.46300000001	1367.24666666667	1383.62849999999	1954.95866666666	1443.848	1472.341
105	115.971017490072	115.9710010031	115.971033977044	844.339	841.791	846.887	2	1	371.371000000002	537.671750000002	438.707500000002	510.125000000002	347.905249999992	584.603250000003	410.140500000002	369.806249999994	374.523499999999	393.912999999999	195.888000000001	339.826499999999	483.598500000002	484.191000000002	485.449999999996	537.671749999987	320.358500000001	471.355499999989	315.257250000001	405.039250000002	463.193500000002	369.330499999991	270.763749999999	496.861750000002	425.44424999999	395.857000000002	267.305500000001	435.646750000002	349.431249999994	412.181000000002	489.719999999988	440.748000000002	323.419250000001	462.286499999999	312.043499999996	395.857000000002	312.196499999993	355.047000000002	249.961250000001	365.249500000002	373.411499999991
106	115.971184366315	115.970985621304	115.971383111325	857.0865	854.023	860.15	2	1	580.948999999995	622.37428571428	675.429142857137	550.95428571429	549.934000000004	708.07828571428	573.400571428567	512.183428571432	385.668000000003	459.51428571428	318.061714285713	457.088000000003	588.704857142852	705.017428571434	716.240571428565	622.28714285715	489.737142857146	752.970857142863	355.059428571426	538.710857142853	742.267000000005	408.457142857144	452.626285714284	707.552999999994	750.930285714279	346.897142857145	337.495714285714	522.386285714281	342.816000000003	437.702571428568	713.17971428572	516.264571428567	518.305142857147	638.698857142852	433.621428571425	455.365999999996	418.668571428573	564.217999999995	278.538000000002	431.943428571423	420.357714285717
107	115.971083955889	115.971007770041	115.971160141738	815.2615	812.198	818.325	2	1	590.234333333329	813.205666666661	700.968999999995	748.270833333333	587.711999999996	865.101333333347	604.03733333334	557.101999999996	566.285000000007	535.091333333329	429.911166666663	555.061333333329	677.696499999992	792.799000000009	829.737333333331	759.748000000008	513.143833333332	969.227500000001	570.36633333334	596.894999999996	764.229666666661	647.911666666662	549.420666666665	814.092999999998	776.473666666661	538.648000000008	590.773000000007	674.330166666665	599.367999999999	666.821833333328	846.738333333331	661.067999999998	608.118666666662	896.584333333326	555.990833333332	593.833999999996	502.942166666665	567.305333333329	363.238666666664	646.891333333341	662.088166666665
108	115.970902624209	115.970902624209	115.970902624209	228.544	228.544	228.544	1	1	1123.33457142857	1565.11828571428	1407.99428571429	1467.17085714286	1017.05828571429	1226.38342857143	1066.16125	832.553142857146	1041.856	967.095428571431	1612.05142857143	941.493714285718	1370.24371428571	1379.564	1178.485	1303.74257142858	1082.52314285715	1505.889	1034.56971428572	1027.728	1428.4	1094.76657142857	1133.60457142858	1335.554	1364.122	1116.19257142857	1081.50285714286	921.318	1029.46828571429	1086.45214285715	1396.77114285714	1090.53271428571	802.964857142857	1203.93714285715	1051.91457142857	1092.726	834.593714285714	947.487999999999	1498.79971428572	894.790571428574	1074.36085714286
109	115.970757534973	115.970757534973	115.970757534973	710.165	710.165	710.165	1	1	1134.51799999999	1355.91224999999	1334.48699999999	1243.68475000001	1033.89975000001	1435.45599999999	1151.01549999999	1017.18925	1027.39175	989.642500000004	858.030250000004	1012.088	1363.88900000001	1318.37512500001	1248.02099999999	1367.13500000001	1011.191625	1418.29837499999	917.204750000004	1048.17450000001	1325.30475000001	1027.39175	1053.91824999999	1314.027	1260.10199999999	1000.86524999999	1072.28275	1160.877	955.974249999991	1059.0195	1413.04625000001	1188.73699999999	1031.599125	1249.80625000001	958.014750000004	1084.52575	923.326250000004	1059.14925	825.382249999992	991.804500000001	956.994500000004
110	115.971200682159	115.971200682159	115.971200682159	116.32	116.32	116.32	1	1	1416.78	2159.34	1877.812	1977.2445	1451.2221	1975.3008	1438.2	1253.27275	1453.5	1391.28	3314.79225	1407.945	1872.6282	1961.46	1895.16135	1960.9205	1402.9125	1879.8531	1502.9019	1422.2285	1927.87363157895	1606.5	1587.5868	1935.3906	2015.4212	1576.28625	1660.4786	1466.1711	1526.8176	1419.16775	1955.7846	1423.0649	1152.939	1941.06	1563.66	1443.7245	1425.96	1293.7404	3112.78275	1456.152	1527.3891
111	115.971008869976	115.971008869976	115.971008869976	563.222	563.222	563.222	1	1	1021.35366666666	1333.57566666666	1165.22066666668	1236.64399999999	977.479333333345	1222.18066666666	1003.02400000002	970.336999999993	974.418333333345	904.015333333344	935.64566666666	986.662333333345	1281.53866666666	1251.53666666665	1166.0505	1274.18816666666	1027.47566666666	1186.64766666666	928.351666666664	933.346333333326	1194.81033333332	1023.39433333333	969.31666666666	1228.48133333332	1344.36	892.64533333334	945.600333333326	954.011666666678	1032.40866666668	901.827333333331	1269.29466666668	917.129833333331	1009.965	1345.52	976.458999999993	1007.06899999999	1041.71171428572	998.906333333326	868.303666666661	934.625333333344	1008.08933333333
112	115.971907929107	115.971907929107	115.971907929107	943.818	943.818	943.818	1	1	665.1704	579.530399999999	812.158799999998	669.316800000006	453.013200000004	975.406799999998	524.742600000003	430.566600000004	385.749000000002	371.389199999999	133.6462	378.531299999999	862.6662	643.4307	752.981400000006	729.514499999998	491.784600000004	1013.1579	338.739599999999	597.8372	535.657499999999	428.484	391.795199999999	981.528599999998	835.1343	425.4234	410.080200000001	629.525099999998	359.145599999999	472.3526	808.077599999998	522.649599999998	529.535699999999	907.046699999998	424.4032	428.484	433.414999999999	429.756799999999	130.6624	422.404199999999	397.878
113	115.970672469955	115.970672469955	115.970672469955	610.166	610.166	610.166	1	1	1365.07700000001	1652.81800000001	1715.18033333333	1632.35555555556	1335.47088888889	1774.16644444445	1285.48	1296.70244444445	1161.01288888889	1395.55511111111	1198.76111111111	1272.21711111111	1660.98622222222	1750.70133333332	1633.37577777778	1573.18266666667	1273.376	1617.05222222221	1110.12266666667	1300.925	1662.05666666667	1262.15233333333	1356.89555555556	1633.42222222222	1557.87933333334	1333.724	1318.27066666667	1402.9125	1316.23	1324.24844444445	1695.23999999999	1250.92866666667	1252.96933333333	1777.279	1375.25955555556	1223.02488888889	1474.0352	1325.413	1179.37688888889	1340.42711111111	1287.66066666667
114	115.971501631437	115.971501631437	115.971501631437	833.629	833.629	833.629	1	1	644.820571428576	885.608000000007	898.871714285721	740.727428571434	594.826571428566	845.81685714285	668.193571428568	591.765714285709	630.536571428566	534.629714285718	398.931714285717	600.94828571429	771.336000000006	758.072285714291	851.938571428578	803.985142857136	651.414857142854	983.55542857142	645.840857142862	618.293142857147	839.695142857149	618.79314285714	597.368571428574	779.498285714291	799.903999999993	509.122571428567	481.574857142853	723.382571428577	618.879857142852	564.218000000004	953.967142857135	599.410857142859	680.530571428566	779.498285714279	600.94828571429	674.408857142862	552.994857142852	532.589142857147	396.20342857143	529.52828571429	540.751428571424
115	115.970833089821	115.970833089821	115.970833089821	94.894	94.894	94.894	1	1	495.828	577.445777777778	506.085333333334	400.183	314.262666666667	405.292888888889	309.228333333333	207.105111111111	234.651111111111	250.974666666667	1333.57566666667	208.148	446.177	429.560333333333	464.968	456.089	321.37	447.877555555556	275.64	293.824	584.650999999999	306.919666666667	414.210222222222	611.179666666667	564.182888888889	335.872444444445	320.559111111111	278.702666666667	282.601555555556	402.979	568.974	377.482222222222	167.316444444444	364.497	294.016	239.752222222222	147.9435	174.4713	1269.29466666667	154.0502	263.217333333333
116	115.9711103027	115.9711103027	115.9711103027	359.156	359.156	359.156	1	1	1510.91555555555	2328.14711111112	1960.06033333333	1975.15022222223	1606.85	1900.674	1530.51966666666	1506.012	1495.64577777778	1542.56311111111	1888.43133333333	1456.084	1978.42633333333	1976.91822222222	1911.89644444445	1956.78622222223	1519.329	1953.93833333333	1395.664	1602.887	1845.968	1564.171	1524.378	1954.95866666666	2014.138	1468.09977777778	1549.71755555555	1387.65333333333	1531.53933333333	1558.89955555555	1962.101	1577.43533333333	1520.29666666667	1857.00666666667	1731.31711111111	1492.26	1436.39066666667	1517.23566666667	1844.56177777778	1528.29288888888	1615.18766666667
117	115.971101235515	115.971101235515	115.971101235515	463.236	463.236	463.236	1	1	1651.6038	2331.157	2071.20900000001	2205.6724	1578.4041	2143.65029999999	1622.277	1788.55379999999	1717.16490000001	1679.3805	1764.9792	1673.29200000001	2225.562	2224.9854	2229.35549999999	2185.7469	1695.7386	2131.173	1619.2836	1750.6632	2274.24869999999	1791.6468	1584.6138	2074.26989999999	2151.81270000001	1703.9187	1675.3671	1888.52481818182	1798.78890000001	1582.5744	2218.13220000001	1580.4447	1723.1178	2205.94879999999	1837.61759999999	1655.8998	1677.3732	1566.1605	1656.1552	1774.1504	1720.2258
118	115.97067513935	115.97067513935	115.97067513935	619.349	619.349	619.349	1	1	1759.93124999999	2201.69950000001	2045.60124999999	2044.58099999999	1529.35475000001	2235.55033333334	1623.35033333334	1644.64300000001	1524.65083333333	1630.71350000001	1517.23566666667	1543.76433333334	2105.95583333332	2122.29333333332	2092.53274999999	2283.40683333332	1636.26225	2305.76499999999	1559.96225000001	1634.44050000001	2167.01100000001	1738.50600000001	1753.953	2092.70366666667	2203.85983333332	1667.08849999999	1616.07600000001	1890.63015384616	1711.97949999999	1751.035	2103.91616666666	1702.611	1590.56974999999	2058.86450000001	1735.75633333334	1779.31600000001	1662.08123076923	1594.65074999999	1518.256	1633.28683333333	1575.64249999999
119	115.97072289004	115.97072289004	115.97072289004	590.775	590.775	590.775	1	1	957.07266666666	1222.35933333332	1205.67416666667	1217.05883333333	1048.73816666668	1197.67566666669	973.463333333331	955.896166666664	938.452166666659	849.937666666676	874.282833333331	922.381333333344	1186.45383333333	1242.76599999999	1144.72783333332	1191.74933333335	979.458666666674	1129.41033333332	988.702999999993	976.521333333331	1175.42399999999	880.403833333331	982.580999999993	1057.04866666666	1240.52266666666	967.117999999997	907.948333333331	1080.48257142858	920.340666666677	998.743166666664	1041.59016666666	907.948333333331	1001.96733333333	1196.65550000002	1005.02833333333	954.959166666668	1041.42	967.117999999997	861.161333333343	903.867666666664	978.33983333333
120	115.970872334072	115.970872334072	115.970872334072	433.648	433.648	433.648	1	1	1654.98066666668	2210.82155555556	1944.252	2139.406	1522.14533333333	2080.12	1619.09266666666	1539.51533333334	1452.79644444445	1510.9491111111	1660.92177777778	1509.10666666667	2001.676	1945.524	1799.71166666667	2050.64666666667	1541.72366666667	2059.82866666666	1564.00066666667	1631.33533333334	1930.26044444444	1559.91977777778	1524.212	1858.027	1888.43133333334	1628.40766666666	1557.02866666668	1521.317	1623.17355555555	1608.04533333334	1972.08955555556	1623.17355555556	1645.79766666668	2037.38377777778	1594.78100000001	1495.64577777778	1482.54433333333	1601.74888888889	1713.05155555556	1528.45933333334	1574.20288888889
121	115.970676367467	115.970676367467	115.970676367467	550.979	550.979	550.979	1	1	829.4226	1037.5434	1025.50199999999	1035.70600000002	775.503999999996	1183.432	834.687199999996	710.0592	781.626399999996	773.3116	801.013999999996	771.2712	1006.9374	942.6648	1022.2404	979.451200000001	759.0288	1125.50119999999	852.8872	855.095199999996	1059.9878	849.993200000015	914.043000000005	926.452800000001	1095.90959999999	804.9378	823.3014	1016.25199999999	756.9884	829.4226	1082.64439999999	725.193999999996	706.9986	1051.8262	916.260800000001	907.978	928.503333333327	839.789199999996	803.9176	840.6448	906.9578
122	115.971160409813	115.971160409813	115.971160409813	632.612	632.612	632.612	1	1	1857.9402857143	2439.49828571429	2390.52942857143	2261.97342857143	1908.15271428572	2408.71714285714	1906.914	1893.65028571428	1858.96057142857	1923.23857142857	1607.97028571428	1938.74842857143	2486.41171428572	2397.68414285715	2519.12285714285	2484.39571428571	1875.28514285714	2203.81714285714	1885.12735714287	1925.27914285714	2440.51814285715	1927.10857142857	1840.84214285715	2603.69528571429	2426.23785714285	1823.25057142857	1807.94628571428	2047.3236	1693.67428571428	1938.54285714286	2408.90257142857	1821.46485714286	1860.63192857143	2306.866	2021.89350000001	1874.26485714286	1913	1820.18971428571	1752.85085714286	1958.94857142859	1832.18214285714
123	115.971709840471	115.971709840471	115.971709840471	490.749	490.749	490.749	1	1	1260.05285714286	1729.38428571428	1495.73885714286	1508.22799999999	1331.37371428572	1557.75814285713	1290.66142857143	1103.94914285714	1159.04457142857	1337.748	1527.50137499999	1160.06485714287	1835.42975	1623.60285714286	1594.70657142857	1575.32114285714	1079.57485714285	1516.39714285714	1151.74128571429	1309.02657142857	1905.29624999999	1246.78914285714	1151.90257142857	1444.72457142857	1554.69771428571	1285.515	1235.566	1204.78871428571	1373.2565	1243.72828571429	1673.41499999999	1143.74028571429	1253.93114285714	1502.912	1126.39542857143	1170.26771428571	1110.07085714286	1297.80342857143	1227.40371428571	1267.19485714286	1192.69485714285
124	115.970955106477	115.970955106477	115.970955106477	782.61	782.61	782.61	1	1	3612.75732352941	4629.74161764705	4248.38223529411	4437.51176470588	3144.45582352942	4500.51735294118	3623.98023529413	3597.45335294118	3230.61944117647	3059.68564705883	2405.17985294118	3418.47794117646	4157.57867647058	4311.36397058824	4185.84970588235	4299.11867647059	3436.67726470588	4478.7163235294	3094.99808823529	3489.90882352941	4062.10847058823	3305.65764705882	3154.18367647059	4703.62685294118	4503.57823529411	3288.88191176471	3419.92729411764	3551.54144117647	2687.37723529412	3384.3155882353	4224.01764705883	3405.21220588235	3172.00297058824	4517.4930882353	3280.71838235295	3436.25152941176	3164.87747058824	3378.68073529411	2296.28482352941	3387.81070588235	3107.81588235295
125	116.035272899094	116.034704048112	116.035841750076	301.472	299.953	302.991	2	2	1054.04737499999	1357.95275000001	1296.896625	1143.70025	965.156500000004	1267.15050000001	1003.028625	614.728000000002	1157.97599999999	1267.15050000001	1732.3845	1271.2315	1335.50725	1310.8035	1457.93725	1459.924	1075.38114285714	1438.69087500001	1092.726	1096.65357142857	1625.25825000001	1042.58685714286	1084.56371428571	1377.38571428571	1534.456	1292.815125	1219.92	902.011500000001	1220.3685	939.683142857142	1363.22571428572	1194.57	705.510999999999	1286.692875	1094.86628571428	1041.71171428571	1083.5055	874.461375000001	1612.84899999999	1053.91825	1253.119125
126	116.069050433108	116.063419778818	116.077023432805	57.139	45.898	61.215	108	105	761.619857142857	937.686333333333	1082.39683333333	1425.28925	915.196285714285	1135.352	939.573499999999	1353.87175	763.552	982.535142857142	887.648571428571	447.529142857143	1197.7735	1518.318	1157.10525	1121.25475	1862.02142857143	1894.976	1593.781	1589.74425	508.102285714285	830.512571428571	327.511714285714	634.647333333333	621.285	367.302857142857	250.990285714286	1140.67942857143	503.962333333333	568.882666666667	642.705	518.498666666666	1376.31725	1128.3965	591.765714285714	824.275428571428	1148.84171428571	1442.684	1358.00028571429	1243.7457	390.085666666667
127	116.336509804618	116.336509804618	116.336509804618	58.154	58.154	58.154	1	1	2.0384	6.1224	11.2222	10.202	3.0612	4.0808	6.1224	9.1818	1.019	2.0404	3.0612	1.0202	6.121	8.16319999999999	4.0816	6.1224	23.4646	13.2626	1.0214	10.204	8.1616	4.0808	1.0202	5.102	7.13439999999999	0	3.0606	5.101	1.0204	2.0428	4.0808	1.0202	7.1414	5.101	2.0404	2.0408	4.0808	14.2828	5.101	3.0606	0
128	116.387788629575	116.387788629575	116.387788629575	57.139	57.139	57.139	1	1	3.057	7.14280000000001	6.1212	6.121	5.101	7.1414	4.0808	6.121	4.0768	3.0606	6.122	2.0408	6.12120000000001	7.14140000000001	9.18180000000001	8.16160000000001	10.204	13.2621666666667	3.0642	9.18180000000001	6.12120000000001	3.0612	4.08066666666667	5.10166666666667	8.15360000000001	1.0204	2.04033333333333	4.0808	3.0606	4.0856	7.1414	2.0404	6.12120000000001	6.1224	2.0404	3.0606	9.1818	6.1224	11.2218333333333	5.10166666666667	4.0856
129	117.074069394023	117.065228899348	117.078147613573	57.643	57.122	58.154	4	4	58.102	86.7283333333333	91.815	115.278833333333	80.5931666666666	97.0108333333333	82.6334999999999	113.2385	65.2373333333333	42.8484000000001	73.464	41.7926666666667	109.175666666667	137.745	92.8503333333333	103.036833333333	197.944666666667	155.065333333333	171.556	147.924166666667	36.726	42.8568	23.4638333333333	45.915	50.925	21.427	15.3025	118.339333333333	31.6251666666666	41.8746666666667	53.0486666666667	31.6406666666666	132.643333333333	99.9926666666667	53.0573333333333	63.2503333333333	80.5931666666667	161.212666666667	133.641833333333	101.013	32.6773333333333
130	117.933976798222	117.933556042581	117.935480042141	1077.4	1075.35	1080.45	3	2	664.611818181819	841.500000000004	837.420000000002	795.600000000002	638.520000000002	825.180000000004	684.420000000003	662.629000000002	521.731000000002	599.760000000003	591.600000000001	553.366363636365	857.563636363638	794.580000000003	783.360000000002	851.438181818183	658.920000000003	823.140000000002	523.260000000002	667.734000000002	828.240000000004	577.320000000003	569.160000000002	692.580000000003	821.905000000003	523.260000000001	596.21090909091	700.740000000002	563.592000000002	567.120000000003	752.760000000003	704.820000000003	582.991000000002	878.220000000002	562.020000000002	545.214000000002	564.613000000002	663.000000000002	573.802000000002	483.91090909091	540.070000000003
131	117.934554582397	117.934554582397	117.934554582397	1089.65	1089.65	1089.65	1	1	320.280000000004	391.680000000008	357.000000000005	358.020000000007	274.828333333338	324.360000000006	258.060000000005	281.520000000005	261.120000000005	264.180000000005	332.041666666673	209.100000000003	372.300000000005	413.775000000007	410.040000000008	393.720000000008	280.958333333338	335.580000000007	246.221666666671	298.371666666673	358.605000000006	282.540000000005	251.940000000005	360.060000000007	344.760000000007	269.720000000005	311.100000000004	333.539999999994	245.820000000005	283.560000000006	355.540000000006	253.980000000005	311.100000000006	324.890000000006	266.220000000005	282.540000000005	257.040000000005	290.700000000006	333.063333333339	270.300000000005	256.020000000005
132	117.961353712633	117.958405020768	117.969301034433	1070.24	1069.18	1078.39	142	141	980.799999999981	1347.41999999998	1152.59999999998	1190.24166666669	975.119999999983	1271.93999999998	1061.81999999998	827.219999999985	1118.93999999998	804.779999999986	614.039999999989	1016.93999999998	1136.09333333331	1286.21999999998	1182.17999999998	1120.97999999998	796.619999999986	1137.29999999998	1084.26000000002	1062.53333333331	1237.23833333331	987.359999999982	1151.14999999998	1108.60199999998	1037.33999999998	1004.70000000001	1133.21999999998	920.040000000018	1039.37999999998	975.119999999983	1086.29999999998	1046.51999999998	907.239999999983	1063.85999999998	1175.63749999998	1073.03999999998	1024.07999999998	930.239999999983	524.28599999999	1056.61142857141	1017.95999999998
133	118.035044386337	118.031024333193	118.038190863964	270.88	269.327	272.423	4	4	418.268333333332	498.975599999998	599.424833333334	589.656333333332	454.048333333334	589.309333333337	417.248166666669	523.345500000003	224.487999999999	253.042666666667	517.821333333337	201.993000000001	571.846000000004	582.610333333329	597.915333333335	618.221000000004	418.877500000001	530.48666666667	334.6256	366.2518	576.488333333335	366.323599999998	481.597333333334	481.5344	624.954000000001	478.927166666667	403.057999999998	470.296833333332	461.115333333336	380.035199999996	510.1	460.170333333334	329.912200000002	619.24116666667	366.682600000002	371.3528	391.743999999999	488.739666666668	549.869833333332	424.042666666666	400.297333333334
134	118.085625909241	118.083442476898	118.094303842318	78.553	70.398	81.625	89	88	255.0625	384.398625	410.1405	491.777714285715	456.05175	528.129777777778	400.95825	626.416444444445	704.992749999999	766.874999999999	582.56275	787.660571428571	525.42875	620.951625000001	563.178	573.427333333334	446.122375	476.45675	238.7385	463.1935	374.43175	194.891625	192.850875	345.86475	368.31025	196.787625	173.437777777778	481.263	282.601555555556	362.18875	423.0925	327.540375	943.153125	514.206	234.68625	364.219333333333	601.9475	849.868249999999	739.771875	540.7325	246.9005
135	118.085593959263	118.083694918998	118.093807536326	62.223	54.073	69.383	89	86	9.17485714285716	349.958	396.891142857143	633.652875	385.668	642.7575	240.995333333333	646.861142857143	650.867142857143	727.43825	838.674857142857	647.881428571429	412.195428571429	852.929	488.716857142857	525.815	419.337428571429	296.653714285714	211.1745	457.088000000001	278.538	282.421285714286	208.138285714286	295.882857142857	314.248	186.712285714286	105.089428571429	598.907714285714	252.995428571428	250.11	256.091714285714	236.717333333333	1096.80714285714	626.4335	239.767142857143	427.499714285714	628.496	847.827750000001	914.71575	591.765714285714	216.300571428572
136	119.051925928165	119.049575328827	119.06052918097	299.953	294.829	304.028	5	4	36.7302857142857	33.6694285714286	21.426	12.2417142857143	30.6085714285717	13.2637142857144	51.0142857142857	39.8245714285716	38.8034285714284	27.5477142857145	10.2028571428571	22.4462857142857	30.6085714285714	17.357	15.3042857142857	29.5634285714287	21.426	17.3302857142858	27.5477142857143	45.9064285714283	19.3854285714287	13.2748571428572	12.2434285714286	14.284	46.9331428571428	16.3245714285714	13.26	54.0751428571428	31.6288571428571	22.4462857142857	51.057142857143	25.5285714285715	87.8059999999999	46.9331428571428	8.15542857142853	25.5071428571428	71.42	75.5011428571428	46.8937142857141	52.0345714285714	90.7291428571424
137	120.064986227412	120.062110958416	120.074123526519	53.04	51.006	53.063	15	15	156.111	185.670333333333	180.7465	193.863333333333	127.525	164.434666666667	129.582333333333	132.621666666667	563.132	468.333	766.145166666667	573.884666666667	273.181333333333	268.303833333333	279.799666666667	338.750666666667	111.198166666667	133.772833333333	83.6564	116.4396	111.216333333333	91.83	72.4436666666667	92.8351666666667	175.325333333333	70.3938	77.5453333333333	242.839333333333	239.778333333333	170.562666666667	214.235	168.355	254.063	225.456833333333	140.8152	242.839333333333	282.632333333333	213.249666666667	657.094666666667	302.018666666667	187.557333333333
138	120.079834861038	120.076283812971	120.087787537587	154.062	151.979	155.097	74	74	597.468857142857	996.819142857142	836.634285714289	1190.69257142857	647.805833333334	902.232499999999	676.900571428571	1615.086	740.701500000001	750.965333333332	371.384	982.535142857142	687.648499999998	780.043999999999	709.131666666665	594.757166666668	827.009999999999	835.516500000001	642.78	1001.78028571428	572.865333333335	470.296833333332	552.530285714285	809.086571428571	665.284499999999	614.212	432.601142857143	825.660000000002	511.187000000001	507.010999999999	741.747714285714	479.478333333334	1126.39542857143	642.24	458.742857142857	637.708333333335	600.878166666668	872.344285714285	225.672571428571	762.189000000002	446.885142857143
139	121.065318866872	121.062125669495	121.073266862922	547.868	535.625	555.073	217	124	500.929111111112	1298.74288888889	1847.36357142857	1194.71274999999	1167.166	2271.21153846154	862.111250000004	2312.07533333333	1437.48192857142	2750.24678787879	1965.00149999999	2004.381875	489.719999999995	1194.57	1098.06133333332	1027.39175	555.016000000002	539.756333333333	685.216000000001	366.299666666671	943.808333333332	790.629166666664	1954.02523076923	970.336999999999	610.159333333333	1548.73950000001	424.412444444445	1223.37966666667	1537.8935	627.530625000001	604.662333333335	787.729500000001	1927.09125000001	1675.30914285714	783.104000000002	1291.742	1170.29292307692	1239.705	1714.68465384615	1757.95228571428	2710.82322857143
140	121.062083983086	121.060640740149	121.071682961122	120.39	116.309	121.405	29	29	9.18257142857142	50.9714285714285	51.0166666666667	63.2606666666667	389.064500000001	559.096999999999	407.0465	713.179714285715	7.14116666666666	2.04066666666667	13.2621666666667	7.14116666666666	73.392	155.242666666667	99.0531666666666	84.6738333333333	263.203	290.7475	199.985333333333	263.196857142857	19.3863333333333	5.09666666666667	7.14233333333333	14.272	38.7382857142857	20.4028571428571	16.3253333333333	46.8893333333333	92.8503333333333	45.9075000000001	63.2134285714286	39.8255000000001	485.316	275.445	75.4923333333333	159.172	285.693333333333	303.336	181.619333333333	305.8	341.795714285714
141	122.926236870394	122.921145710617	122.932270671272	48.966	46.914	50.002	70	70	1634.574	2298.811	2523.9748	2459.164	2004.6275	2675.314	2038.7592	1668.9676	1715.2924	1383.6624	1511.9364	2069.13942857143	2351.561	2594.3686	2361.4768	2400.84433333333	1603.702	2774.15685714286	1402.84375	1886.59633333333	1870.0266	590.695800000001	599.4444	1264.4932	1917.976	1237.5026	1239.786	1911.8548	1879.5768	1815.2916	2171.4964	1535.401	2037.60566666667	2993.169	1737.4006	2067.9454	2078.1474	2220.5236	1720.3944	2011.8344	1872.067
142	123.043563842773	123.043075646768	123.049259351647	237.733	237.698	237.75	3	3	5.10142857142857	11.2231428571429	9.18257142857142	11.2231428571429	8.15699999999998	10.2028571428571	11.2231428571429	6.12171428571428	30.6042857142857	44.8862857142857	24.4868571428571	34.6897142857143	11.2236666666666	7.142	7.142	6.11657142857143	5.09714285714285	10.2028571428571	7.142	13.2637142857143	8.16228571428574	7.142	6.12171428571428	7.142	10.21	7.148	7.137	6.12171428571428	11.2231428571429	5.09714285714285	5.09785714285714	6.117	5.10499999999999	7.142	8.16228571428571	6.11742857142857	6.12171428571428	5.10071428571428	10.2028571428571	8.16228571428571	9.18257142857142
143	123.042440288431	123.042440288431	123.042440288431	288.713	288.713	288.713	1	1	5.10142857142861	12.2434285714286	12.2434285714286	10.2028571428571	11.2231428571429	15.3021428571429	8.16914285714282	9.18257142857142	261.993142857144	340.775428571428	196.915142857143	261.193142857143	9.18257142857142	14.2840000000001	10.1957142857143	14.284	9.18224999999997	14.284	16.3413333333333	5.0975	10.21	6.12171428571428	9.17485714285717	10.2028571428571	13.2618571428572	6.12171428571428	10.2025	4.08114285714286	9.18257142857142	8.16114285714288	10.2028571428571	6.12171428571428	7.137	11.2231428571429	8.16228571428571	7.14174999999998	7.142	9.18257142857142	3.0582857142857	5.10142857142861	5.10142857142857
144	124.038180834627	124.037782007334	124.039595837438	109.162	107.127	110.187	3	3	14.27475	31.62775	24.4868571428572	28.568	23.4665714285714	66.3185714285714	46.90275	33.6411428571429	93.7874285714285	145.900857142857	21.426	190.810125	19.3854285714286	35.6825	32.6491428571428	23.4632857142857	12.2434285714286	46.9331428571429	29.5882857142857	31.62775	29.6131428571428	21.426	23.4468571428571	30.5871428571429	33.672375	30.6075	36.7065	56.1157142857144	38.8034285714286	32.6491428571429	36.702	20.4057142857143	200.98925	92.7680000000001	35.713125	72.4402857142857	131.616857142857	169.367428571429	19.38475	180.438857142857	84.6807499999999
145	124.037122776631	124.035067785768	124.044788238025	132.633	130.575	133.67	20	20	21.426	31.6288571428571	91.8257142857146	63.3108571428571	69.3794285714285	124.30275	90.8054285714285	58.1562857142857	63.2577142857145	68.3591428571428	43.8354285714286	63.2577142857143	39.7911428571428	53.0548571428571	26.5274285714286	44.8925714285714	107.115	132.637142857143	85.6485000000001	188.752857142857	85.704	38.7708571428571	48.9737142857143	99.904	55.1417142857143	41.8258571428571	66.3185714285714	45.9128571428573	58.1562857142857	39.7577142857143	59.1268571428571	23.4501428571429	186.398571428571	116.312571428571	56.1157142857143	89.7851428571428	127.339285714286	77.5417142857145	56.1157142857143	80.6025714285714	114.389333333333
146	124.039463139382	124.037468882076	124.046698490036	76.525	72.431	82.652	27	16	13.2637142857143	16.2971428571428	17.3448571428571	24.4868571428571	10.2028571428571	61.1742857142857	31.6288571428571	30.6085714285715	142.82	132.841428571428	109.170571428571	90.8054285714285	11.2231428571429	17.3448571428571	23.4665714285714	22.4462857142857	20.4057142857143	51.0142857142857	28.568	26.5274285714286	29.5882857142857	29.5882857142857	18.3651428571428	35.71	24.4868571428571	15.3021428571428	16.3245714285714	21.4095	32.6491428571428	10.2028571428571	39.7911428571428	18.3651428571428	90.8054285714285	59.1765714285714	37.7505714285714	48.9737142857143	62.2374285714285	47.9165	91.8257142857142	45.9128571428571	74.4808571428571
147	124.03821752626	124.036544219268	124.045701731547	58.658	56.096	59.185	16	16	8.15657142857142	61.2171428571428	82.6335	56.1091666666667	84.6837142857142	128.667	88.7648571428571	75.4923333333334	365.974857142857	469.331428571428	456.089	439.373714285714	51.0142857142857	67.342	52.037	66.3185714285714	33.6694285714286	146.904	74.533	99.988	137.7225	48.9737142857143	62.2301666666667	139.785666666667	90.6655714285713	30.6085714285714	28.5646666666667	43.8671666666667	72.4402857142857	64.344	147.924166666667	75.5222857142857	118.353142857143	186.712285714286	60.1968571428571	102.028571428571	86.7141666666667	132.643333333333	174.4485	82.647	140.898
148	124.115383962532	124.111128226279	124.118088150502	317.804	315.262	319.35	4	4	54.1205714285716	166.446285714285	173.448571428571	228.544	82.6431428571428	108.150285714286	87.6708571428567	284.659714285714	72.4402857142857	68.3591428571428	17.357	14.2719999999999	41.7965714285716	47.9534285714285	42.852	41.866857142857	15.3042857142857	22.4525714285714	9.18257142857142	18.3651428571428	25.5071428571428	7.142	7.142	48.0272857142855	31.6288571428571	4.08114285714286	3.06085714285714	55.0954285714285	11.2231428571429	26.5274285714286	38.7708571428571	24.4868571428571	154.063142857143	64.278	15.3042857142857	11.2231428571429	49.994	66.3185714285714	38.7708571428571	17.357	3.06085714285714
149	124.922777542861	124.921054067929	124.93027479824	48.9655	47.946	50.002	8	8	305.0398	428.568	452.968800000001	442.8536	394.8948	477.5472	364.2828	276.7994	291.7772	293.8752	280.555	314.2832	360.1306	438.686	435.1164	420.4048	257.0904	530.504000000001	307.1404	321.405	339.7932	86.7170000000001	94.9716	197.1302	333.6054	224.473333333333	187.7536	351.969	351.0176	311.222	388.132	261.1712	329.5246	533.547166666667	323.392833333333	341.834	323.4034	367.704	365.3032	343.8074	293.568
150	125.022411652304	125.020728653102	125.029614117271	166.298	163.23	167.329	19	19	48.9737142857143	74.4808571428571	56.1183333333332	54.0776666666668	49.9963333333332	60.1968571428571	30.605	44.8925714285716	39.7911428571428	37.7523333333332	73.4639999999998	37.7822857142857	52.0370000000001	60.1968571428571	46.9353333333334	47.9086666666668	86.7141666666668	113.146	84.6837142857142	90.7291428571428	49.9963333333335	37.7505714285714	21.4235	66.3185714285717	59.1765714285714	48.9668571428571	35.7116666666668	35.7466666666666	31.6303333333333	45.9525000000001	53.0548571428573	39.7929999999999	41.7965714285714	73.4091428571429	39.791142857143	57.0400000000002	41.8268333333332	24.4839999999999	62.2403333333335	35.6766666666666	42.852
151	125.026732588861	125.020987550977	125.030645447838	148.4485	145.886	148.964	4	4	36.7320000000001	49.9473333333334	61.2171428571428	42.816	36.7251428571428	63.2606666666668	37.7461666666667	29.5896666666667	35.7116666666668	27.5445	62.2301666666668	33.6710000000001	56.1091666666668	48.9760000000001	49.9881666666667	59.1765714285714	30.6100000000001	46.9331428571428	42.8540000000001	42.8540000000001	56.1157142857143	28.5693333333334	55.0877142857142	41.8336666666668	55.0980000000001	28.5693333333334	30.605	44.8548571428571	45.9128571428571	34.6573333333334	55.08	44.8925714285714	40.8066666666667	53.0573333333335	34.6913333333334	29.5841428571428	36.7302857142857	43.8722857142857	64.3335000000001	53.0548571428571	32.6133333333334
152	125.03076810169	125.03076810169	125.03076810169	223.444	223.444	223.444	1	1	75.5011428571428	79.5822857142857	63.2577142857143	51.0142857142857	42.888	78.496	48.9737142857143	38.7437142857143	54.0297142857145	33.6694285714286	102.028571428571	60.2474285714285	93.8630000000001	76.5857142857142	53.0474285714287	71.4200000000002	56.1157142857143	73.4605714285714	42.852	36.7045714285714	78.562	49.994	53.0548571428571	65.2617142857143	87.7445714285714	53.0102857142859	49.959	51.0142857142857	38.7708571428571	48.9737142857143	70.3997142857143	60.19475	26.5274285714287	73.4605714285714	60.1462857142857	41.8317142857143	38.7695	45.9514285714286	83.6634285714285	58.1562857142857	54.0751428571428
153	125.031100158691	125.031100158691	125.031100158691	156.106	156.106	156.106	1	1	50.9833333333333	78.557111111111	75.5046666666666	74.4356666666666	69.3751111111112	84.6876666666666	59.1426	41.8564444444444	47.9556666666666	44.8897777777779	106.103111111111	34.6648888888888	81.6177777777777	64.2809999999999	60.193111111111	64.2789	59.2115555555555	63.302	55.0979999999999	43.8456666666666	75.4553333333333	48.976	55.0979999999999	62.1996666666666	70.4413333333332	58.1589999999999	58.1906666666666	52.0313333333333	57.1312000000001	48.976	67.3786666666666	49.990888888889	57.1697777777777	60.1537777777779	52.0313333333333	59.1426	51.0166666666668	56.1183333333335	117.325555555555	42.8484000000001	67.3493333333333
154	125.965418609392	125.963143245779	125.967815231491	1071.28	1070.25	1072.27	54	54	609.934999999988	1152.6	966.960000000004	828.378571428582	606.899999999989	658.919999999988	580.37999999999	516.119999999991	547.73999999999	584.45999999999	1352.52	524.441666666658	709.036666666653	688.499999999988	931.260000000009	735.600000000013	619.139999999989	749.700000000011	539.57999999999	574.176666666656	890.459999999984	573.23999999999	521.219999999991	927.188888888896	808.859999999986	610.980000000012	589.501666666655	646.680000000013	557.93999999999	569.15999999999	901.680000000006	606.899999999989	602.783333333322	757.860000000015	551.936666666658	546.591666666656	565.07999999999	552.840000000011	981.592857142839	608.913333333344	610.124285714276
155	125.98652071589	125.983220363727	125.995117528479	44.884	42.832	45.922	134	134	2038.404	3102.83366666667	3265.2	3570.77777777778	2039.42422222222	2938.176	1975.15022222222	2177.5797	530.53	616.3065	581.562857142857	788.65325	3286.49366666667	2975.194	3099.77266666667	3034.14088888889	816.3	1357.95275	843.850125	850.8885	3754.41777777778	3023.06809090909	3062.4	3970.912	3693.20444444444	2892.33	2995.49263157895	1800.79027777778	1977.2445	2401.7862	3344.57288888889	2280.66577777778	1339.55177777778	2082.585375	2118.212	1503.97133333333	878.542875	1205.57604761905	780.153142857142	1107.9915	2415.0501
156	127.038447728233	127.038447728233	127.038447728233	295.855	295.855	295.855	1	1	47.9534285714285	61.2171428571428	56.1157142857143	63.2577142857143	45.9128571428571	47.9534285714285	30.6085714285714	41.7965714285716	391.789714285714	558.096285714286	433.621428571428	554.015142857143	46.9331428571428	62.289714285714	71.42	59.1682857142859	45.9128571428571	74.4808571428571	52.0345714285714	76.5187499999998	52.0345714285714	45.9128571428571	47.9534285714285	70.3504285714286	60.1968571428571	52.0345714285714	48.9719999999999	46.9331428571428	48.9737142857143	45.9128571428571	70.3997142857143	43.8722857142857	32.6445714285713	67.3388571428571	41.8317142857143	36.7302857142857	30.6085714285714	37.7822857142858	95.9068571428571	26.5237142857141	37.7505714285714
157	127.038527025943	127.037092438971	127.046427175161	58.16	53.058	60.195	18	14	371.124	480.577	462.124714285714	418.268333333333	266.294571428571	282.863166666666	276.465166666666	268.303833333333	196.749714285714	280.578571428571	436.702666666667	207.963428571428	251.002	239.778333333333	215.290333333333	192.834	72.4402857142857	128.541	67.386	89.7851428571428	359.140571428571	203.036857142857	232.598	335.689666666667	277.090285714285	163.245714285714	157.105666666667	196.915142857143	100.9965	135.837333333333	236.673142857143	232.690285714286	95.9068571428571	184.671714285714	130.596571428571	125.4805	87.7445714285715	255.071428571429	310.130666666667	104.074	57.176
158	127.043073087586	127.03935974283	127.046893498669	155.587	149.967	161.207	4	2	48.9420000000001	80.5997500000001	108.1465	83.5477499999998	65.2959999999998	78.5592500000001	40.7799999999999	39.765375	48.9780000000001	64.2757499999998	118.349	46.9315	83.6604999999998	70.3972500000001	72.4377499999998	76.5187499999998	60.2389999999999	79.5795000000001	56.1206250000001	67.3365000000001	72.3933749999998	64.2836250000001	76.4624999999998	88.7617500000001	86.7212500000001	59.1745	57.134	51.9945	60.1947499999998	65.296	68.35675	57.1409999999999	49.99225	78.5057777777777	66.2675	51.0124999999999	56.11375	63.2555	106.198857142857	53.0529999999999	58.1146666666666
159	128.020080512297	128.018486780065	128.029534618927	44.884	42.844	45.917	41	41	306.075	472.37575	491.777714285714	498.919714285714	401.9785	533.59075	393.8165	436.7205	458.775	436.682285714286	451.986571428572	440.748	458.108285714286	525.888571428572	512.183428571429	513.891	435.700125	458.09225	323.41925	420.357714285714	450.966285714286	353.018857142857	320.638857142857	518.305142857143	466.270571428571	292.822	292.822	533.609428571429	357.0875	346.885	529.899	404.316	617.234444444445	582.634125	296.903142857143	425.44425	531.615375	572.071111111111	638.055555555556	594.80575	267.3055
160	128.052922126574	128.050893576103	128.054885008625	91.834	81.632	92.855	7	6	47.95175	36.729	26.546	11.231	133.669125	34.714	16.3291428571429	168.347142857143	82.6402500000001	70.3972500000001	6.12171428571429	123.45025	102.0375	164.26025	125.413875	46.93725	37.74925	22.4462857142857	54.113	25.50625	12.2434285714286	5.098125	4.08057142857143	9.17662500000001	23.46575	8.16799999999999	3.06342857142857	31.6288571428572	39.78975	70.3997142857144	25.490625	23.4665714285715	391.776	218.494	75.5540000000001	164.26025	266.294571428572	403.012857142857	8.163	154.063142857143	54.0732499999999
161	128.052175353174	128.052175353174	128.052175353174	351.987	351.987	351.987	1	1	1.02016666666667	5.10166666666668	9.18300000000002	5.10583333333334	2.04033333333335	5.10166666666668	4.07733333333332	4.0813333333333	2.03866666666668	6.12700000000001	0	7.142	4.08533333333332	7.142	8.1554285714286	4.08533333333332	14.2846666666667	4.08133333333334	12.242	10.1933333333334	8.16266666666669	6.12200000000001	2.04066666666667	4.0813333333333	5.10083333333336	4.08066666666669	4.08133333333334	1.02133333333333	7.13533333333332	9.18299999999994	7.14233333333335	3.06049999999999	5.10166666666668	10.2116666666667	2.04033333333335	5.10583333333334	16.3413333333333	6.12100000000004	6.12100000000004	6.12199999999996	23.4676666666665
162	128.952349755703	128.948974136845	128.960619034306	1078.38	1072.15	1094.75	124	92	1916.41363636364	2882.50892857145	2483.70000000001	2633.57592592592	1842.90521739131	1666.68	1795.01761904761	881.492857142868	1749.09619047618	1220.94	2754.20681818182	1676.60681818182	3302.54925000001	1532.04000000001	1501.44000000001	1363.93454545455	1890.94238095239	1370.88000000001	1667.69999999999	788.460000000015	2912.2216	1776.83999999999	1729.63695652174	1219.92000000001	2865.17999999999	1710.28181818182	2227.2837142857	2214.09999999999	2311.3534883721	1052.64000000001	1538.16000000001	1844.16	744.600000000014	1363.74000000001	1748.27999999999	1759.30095238094	972.097777777783	1798.26000000001	3260.89687500001	1765.15181818182	1675.86000000001
163	128.952154290965	128.950119253305	128.959310007619	1114.11	1102.92	1119.24	17	17	334.560000000002	1526.41866666666	404.360000000002	395.760000000003	288.660000000002	368.671250000003	286.620000000002	292.740000000002	247.860000000002	196.860000000001	483.480000000003	286.620000000002	244.178333333329	420.240000000003	365.160000000003	380.460000000003	310.080000000002	412.528888888891	262.140000000002	309.060000000002	406.980000000003	243.024444444446	313.140000000002	360.637500000004	353.44428571428	272.340000000002	268.260000000002	318.912222222225	257.040000000002	302.940000000002	338.640000000005	259.080000000002	262.425555555557	499.799999999991	285.600000000002	251.940000000002	263.160000000002	291.720000000002	300.300000000004	294.780000000002	268.552222222224
164	128.952398702354	128.95097847872	128.954650447054	1130.95	1125.34	1136.55	8	8	181.559999999997	215.521428571431	234.599999999996	147.899999999997	152.999999999997	339.660000000002	179.520000000003	189.720000000003	154.235714285716	68.340000000001	264.828571428567	175.439999999997	168.299999999997	134.640000000002	186.659999999997	116.279999999998	178.500000000003	249.900000000003	151.980000000002	173.400000000002	197.880000000003	151.980000000002	115.098571428573	284.928749999995	256.020000000004	109.292857142855	151.979999999997	190.739999999997	150.150000000002	169.320000000002	183.600000000003	168.300000000002	182.580000000003	261.119999999995	132.600000000002	166.260000000002	149.940000000002	175.439999999997	352.920000000004	111.335714285712	159.120000000002
165	128.961344722136	128.960925904931	128.962013845733	1072.765	1072.25	1073.28	4	4	387.337999999992	494.699999999991	579.35999999999	494.648000000012	315.179999999994	532.439999999991	315.179999999994	292.739999999995	291.719999999995	242.759999999996	530.399999999991	296.237999999995	474.207999999991	526.319999999991	515.099999999991	481.361999999991	370.259999999993	521.219999999991	287.639999999995	356.677999999993	463.079999999992	328.439999999994	213.597999999996	427.379999999992	524.279999999991	307.020000000008	339.303999999993	326.400000000009	304.979999999995	295.799999999995	537.53999999999	347.819999999994	435.128571428563	439.619999999992	325.759999999995	303.959999999995	292.739999999995	273.359999999995	520.19799999999	352.589999999993	305.399999999995
166	129.018677482988	129.016081414829	129.027866220568	91.315	83.66	94.884	34	29	86.731875	87.7414999999999	97.9440000000001	110.268	130.672	127.625	129.568222222222	213.249666666667	1265.40633333333	1423.365	143.851333333333	1105.19822222222	119.36925	175.44	165.186	123.465375	64.2757499999999	118.3635	108.226	72.446625	197.9285	413.917	313.208222222222	319.120888888889	141.81475	189.906	160.297	103.053666666667	85.7115	79.58925	148.952444444444	162.233	420.3945	183.78	102.1	173.4425	691.7295	556.021111111111	94.8832499999999	560.185875	103.04525
167	129.036538701506	129.035410379735	129.037784408473	45.511	44.878	45.917	8	8	162.233	269.368	418.268333333333	417.316333333333	174.468857142857	492.821	189.782	227.497166666667	185.692	209.158571428572	143.8435	194.883666666667	333.5945	302.265333333333	400.9255	345.634714285714	169.347666666667	284.673	102.028571428571	178.55	266.307	172.428285714286	133.794666666667	392.828333333333	344.872666666667	164.266	108.155333333333	298.957666666667	154.070333333333	176.517666666667	378.852833333333	223.6355	304.009666666667	454.994333333334	149.982	212.229333333333	177.538	299.494833333333	258.355166666667	249.940833333333	119.379
168	129.036173344001	129.035189879852	129.045155947509	143.8735	141.805	144.877	6	6	96.0053333333331	126.521333333333	91.8360000000001	103.1614	97.9520000000002	123.460333333333	110.286	114.165333333333	80.6116000000001	144.863666666667	109.157833333333	176.517666666666	85.6939999999997	150.861333333333	100.9965	66.3216666666665	69.3826666666665	95.9113333333336	60.1996666666665	71.4233333333332	68.4338	52.0404	69.3713333333334	85.7079999999998	117.338333333333	48.9679999999998	66.2566666666665	116.318	82.6335000000001	75.4183333333334	81.616	84.6876666666669	242.8076	192.843	81.6266666666665	79.5730000000001	132.643333333334	236.485333333334	135.682166666666	140.783	166.314333333333
169	130.033354629089	130.031982299314	130.033809278377	91.839	91.817	92.854	3	3	82.6362	70.3938	74.5877499999998	46.9315	71.4175	64.3702500000001	19.38475	81.6199999999998	106.1008	221.39425	23.4657499999999	184.6924	90.8022500000001	154.05775	89.7820000000001	103.04525	11.22275	92.8427499999997	224.455	14.2828	44.8976	29.5568	26.5265	22.418	53.0608	40.816	12.261	18.3644999999999	46.9315	53.0529999999999	64.2914999999999	36.7289999999999	363.783	126.511	99.0758	115.28825	273.426999999999	241.799249999999	26.5252	319.338249999999	14.2828
170	130.04851983976	130.040709218272	130.058498214699	53.046	49.997	62.24	151	129	1517.16485714286	1917.11685714286	1585.613	1685.453	1218.22114285714	1514.35485714286	1156.9635	2045.43416666666	1755.99366666667	2002.58716666667	2539.60966666667	1262.15233333333	1805.23933333333	2088.23242857143	1893.955	1672.32633333333	1755.91171428571	1756.36571428572	1527.36771428571	1648.915	998.824750000001	648.826	568.299142857143	926.419428571429	1020.35266666667	568.299142857143	504.021142857143	1344.73657142857	1074.36085714286	962.937714285715	1143.52	981.514857142858	1981.3255	1801.7615	974.372857142857	1209.03857142857	1882.42714285714	1642.66	3398.57171428572	1832.21933333333	1111.17714285714
171	130.048995386304	130.044688840373	130.057322616222	99.984	88.762	105.098	75	71	362.196818181818	622.699090909091	540.7325	781.5498	720.2965	562.170272727273	517.001727272727	1617.13227272727	986.603727272727	1179.43527272727	44.892	948.909999999999	380.731272727273	678.481363636364	435.462363636364	361.369636363636	2202.04281818182	436.443272727273	995.8128	1280.77745454546	222.323666666667	395.865818181818	262.210090909091	159.233454545454	185.689636363636	333.629181818182	163.156363636364	544.096090909091	489.730909090909	386.67475	208.024363636364	312.064363636364	1460.097	564.763818181818	370.359	616.574181818182	1493.27284615385	857.9882	108.148909090909	1466.81775	789.268909090909
172	130.050280450453	130.048206880478	130.058369110234	112.245	112.217	114.28	13	13	61.182	85.7052	110.196	173.451	127.5375	186.6966	258.1359	309.8064	131.522666666667	167.3292	44.8932	192.8367	97.9488	154.9944	118.378	97.9488	342.8208	90.8066999999999	146.9232	215.2833	49.0026666666667	51.0111111111111	34.7072	54.0440999999999	41.8323	66.3195	32.6304	181.738	108.2048	48.9743999999999	40.788	35.7315	412.99875	83.6153999999999	109.1721	166.3089	486.3969	222.2946	76.5225	472.1211	190.7774
173	130.065005323086	130.062024926358	130.073509663828	206.077	202.012	207.125	118	117	1504.92142857143	2270.13571428572	2228.226	2658.7715	1892.424	2554.706	1781.3565	2813.9874	990.662750000001	1053.83216666667	528.508	945.771750000001	2127.764	2535.63187499999	2377.1825	2010.91275	1258.21725	1720.1415	1274.29225	1414.116	1901.3675	1737.48575	1548.87366666667	1916.417	1536.4965	1513.122	1301.9015	1860.262	1161.18675	1358.936	1526.294	1088.64485714286	1746.62044444444	2423.9556	1334.53371428572	1261.1835	1533.43575	1956.03985714286	1360.87057142857	1441.74975	981.377428571427
174	130.065032861763	130.062379659733	130.072333396282	269.8465	264.249	272.428	20	20	17.3424285714286	47.9534285714285	28.5919999999999	44.8925714285714	57.136	103.135428571428	61.2171428571428	292.781000000001	3386.4237	4024.97590909091	2312.111	4694.17025	30.5828571428572	39.7911428571428	35.7050000000001	24.4860000000001	145.778285714286	174.468857142857	191.813714285716	255.285714285715	38.7708571428571	17.3448571428571	12.2434285714286	20.4057142857144	27.570857142857	19.399	12.2434285714286	37.7505714285714	37.7505714285714	19.4017142857142	27.5670000000002	13.2637142857143	142.94	70.3898571428573	23.5027142857144	57.1280000000002	118.353142857143	44.8925714285714	52.0345714285714	85.6484999999998	86.7850000000006
175	130.064104455379	130.062885373138	130.074125046384	287.698	285.697	291.768	9	9	384.665666666668	658.061249999998	343.836285714286	241.818999999998	110.195999999999	198.932499999999	71.4933333333332	585.671333333335	99.8946666666673	132.643333333332	21.427	122.44	38.7726666666664	104.074	59.1213333333332	43.8671666666665	21.4234999999999	29.5896666666667	52.0795000000001	106.010666666667	103.121	10.2016666666666	15.3025000000001	46.9353333333334	64.2704999999998	30.6085714285714	5.10083333333332	123.454571428571	42.8540000000001	37.7523333333334	74.4721666666664	22.4436666666666	157.131333333334	57.1386666666668	18.366	19.3831666666666	114.272	111.211142857143	24.4639999999999	43.8671666666669	78.5656666666669
176	130.063905984486	130.062505279728	130.072951518485	179.566	175.491	180.609	7	7	175.341714285714	381.586857142857	280.578571428571	317.888999999999	86.7242857142857	183.651428571428	109.16675	407.771428571428	130.596571428571	171.276	78.5111249999998	88.7524285714285	209.158571428571	480.218142857143	381.53342857143	188.761666666666	45.9112499999999	61.2171428571428	30.6085714285714	66.3185714285714	356.8	35.71	30.6074999999999	34.6897142857143	392.81	51.0142857142857	40.8099999999999	838.748250000001	422.072999999999	194.867749999999	274.456857142857	159.164571428571	670.30425	530.548571428571	164.266	315.268285714286	400.972285714286	327.511714285714	131.61225	381.533428571428	74.4808571428571
177	130.086398431665	130.082804773144	130.094060673433	61.22	57.139	71.429	91	64	268.109714285714	334.614666666667	36.7302857142857	242.839333333334	521.293	640.739428571429	399.970666666667	1008.94483333333	421.024	544.832571428571	509.146333333334	723.382571428572	519.325428571429	913.155714285715	657.041000000001	267.277428571429	671.348	12.232	191.822666666667	639.719142857143	256.091714285714	229.371428571429	141.826333333333	215.290333333334	703.405714285714	140.799428571429	177.509	1684.49171428572	578.4345	353.216571428571	1213.07725	809.086571428572	1383.50742857143	1949.69775	465.250285714286	860.100857142858	731.459499999999	1370.24371428571	1565.31625	1026.40742857143	421.741833333333
178	130.08500480537	130.081407264181	130.094084240141	80.594	72.438	90.802	64	63	469.353333333334	263.217333333333	159.154666666667	253.022	300.998333333333	796.567933333334	171.402	653.980250000001	541.771714285714	710.786428571429	561.137499999999	1038.6145	680.530571428572	1107.09942857143	892.75	476.443777777778	269.514666666667	111.204222222222	165.294	242.839333333334	266.278	198.943333333333	150.997	187.726	705.01742857143	215.149666666667	220.368	1668.61093333333	725.456999999999	426.479428571428	1188.65371428571	776.981000000001	1701.8048	1767.073	657.064000000001	1235.566	1146.77973333333	1738.506	1376.31725	1319.18325	725.407105263158
179	130.965957005476	130.965570643328	130.967299751613	1135.05	1129.61	1136.53	4	4	128.520000000002	169.319999999997	158.321428571431	151.980000000002	93.9714285714268	130.559999999998	121.379999999998	117.299999999998	113.378571428569	61.1999999999989	82.6200000000012	76.4999999999986	166.260000000002	152.999999999997	146.879999999997	144.840000000002	88.864285714284	136.87142857143	83.6399999999985	128.519999999998	142.799999999997	84.6599999999985	79.5599999999986	185.639999999997	138.719999999998	88.7400000000012	76.5000000000011	94.8600000000013	69.4571428571415	126.479999999998	164.219999999997	127.499999999998	81.7142857142842	186.660000000003	67.3199999999988	99.0785714285695	78.5399999999986	116.280000000002	76.4999999999986	61.2000000000009	69.3599999999988
180	130.967153218188	130.964479259017	130.976159257291	1080.46	1073.26	1094.7	64	50	1627.89687499999	1210.74000000001	2075.69999999999	3634.53527272728	1133.43333333334	2413.69117647058	1708.46470588234	1607.42647058823	695.754999999987	1410.65999999999	1191.06937500001	1164.84	1773.78	2240.93999999999	2452.08000000001	993.479999999982	1460.63999999999	1006.74000000002	1269.89999999999	1483.08	1079.16000000002	1268.87999999999	1407.59999999999	2123.63999999999	1288.71874999998	1212.78000000001	896.291666666667	1522.86000000002	1338.03937499999	2467.38000000001	3775.84999999999	1773.77999999999	1135.26	1578.96	1343.33999999999	1196.1294117647	1292.06470588235	2065.5	1243.07647058823	1219.64687499999	1236.54647058823
181	130.966753144474	130.965229349925	130.974929411515	1102.95	1095.71	1108.98	12	11	361.522500000003	279.479999999995	402.900000000004	412.585000000004	324.360000000003	434.520000000004	272.340000000004	316.200000000003	362.099999999994	240.720000000002	233.580000000002	224.400000000002	438.116250000004	376.907142857148	423.300000000004	461.040000000005	277.780000000002	478.966250000004	176.460000000002	321.300000000003	420.240000000004	258.060000000003	239.700000000002	489.600000000005	475.320000000005	258.060000000003	216.505000000002	322.771428571422	233.580000000002	252.960000000004	503.476250000004	325.380000000003	240.720000000003	547.740000000002	205.020000000003	208.080000000002	233.866250000002	354.373750000003	204.000000000003	228.480000000002	206.040000000002
182	130.96616881987	130.964491448435	130.967682366622	1118.16	1113.13	1121.23	9	9	213.180000000001	321.650000000002	282.540000000002	216.240000000003	152.166250000001	316.587500000003	211.140000000001	166.260000000002	167.280000000001	137.700000000001	153.000000000001	171.173333333335	283.560000000004	291.016666666668	302.610000000002	275.400000000002	191.760000000002	335.991250000003	154.187777777779	217.260000000002	278.460000000003	116.280000000001	173.400000000001	321.925000000004	239.993750000002	155.040000000001	151.980000000001	237.401111111107	122.400000000001	208.080000000001	294.780000000003	231.540000000002	204.222222222223	258.060000000004	145.860000000001	161.160000000001	130.560000000001	201.15888888889	169.320000000001	164.220000000001	142.955555555556
183	130.996711654408	130.995934495369	130.999486955083	68.339	67.342	68.357	3	3	117.332857142857	112.231428571429	191.807	264.24475	89.7851428571428	178.4125	109.262285714286	77.5417142857142	42.8242500000001	38.7695	188.726428571428	36.7251428571429	98.9677142857144	123.45025	123.45025	116.410285714286	30.6085714285715	77.530857142857	23.4468571428571	38.7708571428572	363.476	734.64	821.30125	562.098714285714	187.732571428572	259.152571428572	222.251	72.43775	46.9331428571428	113.24775	145.89575	118.353142857143	46.9331428571429	126.409142857143	85.7040000000001	58.1562857142857	37.74925	49.99225	213.0755	46.96025	35.7100000000001
184	130.99672537139	130.996555242908	131.000251991903	58.154	58.136	59.18	3	3	29.569125	102.025	121.414	139.759571428572	57.134	129.667	82.64025	36.7302857142857	29.5655	44.8965	197.935428571429	23.4485	105.089428571429	85.704	91.8257142857143	104.0655	13.26325	81.56	23.483	21.42525	204.057142857143	727.43825	849.898	343.836285714286	136.52925	262.20425	194.874571428571	66.3092857142857	41.83025	62.2897142857143	87.7445714285715	85.7219999999999	35.713125	121.40975	80.609625	59.1745	37.7452857142857	26.5274285714286	222.422285714286	46.9331428571429	40.84
185	131.046458612814	131.042781458331	131.053302849843	196.877	193.85	197.949	21	21	101.013	102.033333333334	148.065714285714	132.637142857143	95.9874285714285	154.070333333334	89.7725714285713	99.0693333333336	2139.34416666667	2459.90885714286	1879.454	1399.832	162.225428571428	116.318	136.836333333334	149.982	83.6048571428571	210.178857142857	177.364	69.4393333333335	136.718285714286	74.4182857142857	68.3591428571428	145.907666666667	116.299	64.3335000000001	107.22	104.069142857143	71.4099999999999	80.5273333333335	134.684	111.289	65.2906666666668	168.355	62.2403333333335	72.4318333333334	52.0345714285714	98.9677142857142	43.8722857142857	60.1968571428571	65.3546666666668
186	131.054643860295	131.053509211956	131.056504610326	52.038	49.992	53.063	9	9	122.44	174.4485	89.8626666666667	36.732	131.623	147.958	113.257	299.9388	158.125833333333	211.209	307.120333333333	133.532666666667	142.74	109.175666666667	168.4925	126.521333333333	487.639666666667	242.0718	166.314333333333	460.546166666666	61.22	40.8066666666667	46.9353333333333	74.4843333333333	90.7291428571428	28.5646666666666	38.7726666666667	111.216333333333	73.464	62.3054	74.5451666666667	80.6063333333333	254.063	148.944333333333	72.4436666666667	92.8503333333333	202.026	195.872	414.255333333333	166.287166666667	86.6433333333333
187	131.052465859106	131.052465859106	131.052465859106	97.951	97.951	97.951	1	1	9.18245454545455	34.7078181818182	14.2838181818182	47.9741818181818	35.7095454545455	40.8109090909091	36.7101818181818	129.574636363636	70.3988181818183	47.9528181818182	7.14190909090909	80.6015454545454	28.5803636363636	24.4865454545455	31.6148333333333	22.458	104.067818181818	19.3748181818182	55.1241818181818	85.6570909090909	10.1981818181818	20.4054545454545	18.3645	7.14509090909091	4.08109090909091	18.3649090909091	12.237	28.5852	27.5473636363636	25.5068181818182	12.2367272727273	21.4161818181818	81.6218181818182	27.5743636363636	16.3243636363636	45.9368181818182	124.528727272727	91.8245454545454	11.223	74.5197272727273	43.8482727272727
188	131.128638928171	131.126075157752	131.13771870343	45.91	44.874	60.177	57	54	29.58725	67.3365	37.74925	36.7302857142857	166.321125	238.76775	107.139375	221.557	313.21675	403.012857142857	540.7325	316.2775	36.7302857142857	75.5011428571428	31.6288571428571	57.141	1393.69254545455	1702.75088888889	1154.9796	930.392	18.3651428571429	173.448571428571	85.7535	55.134	40.81	21.426	24.4834285714286	11.2231428571429	123.465375	10.20375	25.55	17.357	174.46275	253.022	87.7445714285715	158.13875	433.621428571429	148.169285714286	415.547	163.24	161.10075
189	132.04728303436	132.046251641775	132.050651421948	92.3465	91.817	92.855	4	4	25.50625	74.4782499999999	64.3230000000001	30.63	19.387125	88.8270000000001	51.0285714285715	25.5071428571429	13.26325	91.8225000000001	20.4057142857143	37.74925	83.67075	149.97675	137.649375	92.854125	42.8505	95.9068571428573	65.3440000000001	37.74925	35.7100000000001	19.372875	16.3222857142857	60.1578750000001	68.3567499999999	18.378	22.4651428571428	51.0142857142858	70.3972500000001	38.7708571428572	66.2756250000001	45.9128571428572	26.5265	187.864	66.3650000000001	45.91125	152.022571428572	12.2434285714286	34.69275	151.002285714286	37.74925
190	132.046582099067	132.046582099067	132.046582099067	220.377	220.377	220.377	1	1	19.3854285714286	26.5274285714286	22.4462857142857	17.34425	15.3042857142858	28.548	18.3625714285715	8.16228571428571	10.2028571428571	18.3645	17.34425	12.243	18.3651428571428	20.4057142857143	14.284	16.3245714285714	20.4028571428571	20.4057142857144	16.3245714285714	14.284	21.4260000000001	15.3042857142857	16.324	22.4305714285714	21.4095	23.451375	17.333625	15.3042857142857	17.34425	15.3042857142857	26.5051428571428	9.18257142857146	16.3245714285714	26.5274285714286	13.2414285714286	17.3448571428571	18.3651428571429	14.284	10.2025	16.314	15.3042857142857
191	132.048658336293	132.048658336293	132.048658336293	59.19	59.19	59.19	1	1	16.3093333333333	39.7865	57.1293333333334	83.6673333333334	47.9478333333334	99.9926666666668	27.549	161.186333333333	24.44	26.5286666666666	29.5896666666667	17.3456666666666	73.4639999999999	73.4520000000001	87.7343333333335	73.4519999999999	45.9149999999999	49.9473333333334	17.3456666666667	58.1589999999999	31.6303333333334	51.0166666666666	66.3216666666667	30.61	34.6516666666666	22.4436666666666	21.4235	143.867	14.2823333333333	41.8541666666667	33.6655	29.5896666666667	264.266333333333	136.724666666667	19.3863333333333	26.5243333333333	25.5083333333333	44.8946666666667	52.0285000000001	26.5546666666667	13.2751666666667
192	132.048121008026	132.044519311792	132.056444127952	303.022	298.943	304.022	12	12	399.952	597.939750000001	739.741666666662	916.216571428571	431.601000000001	689.713142857143	514.224	1344.657	22.4656666666667	34.6913333333334	26.5051428571429	29.5882857142857	18.3630000000001	24.4868571428573	26.5274285714286	24.4662857142858	14.2846666666666	30.5871428571429	12.244	11.2346666666666	18.3629999999999	14.2963333333334	11.2218333333334	20.4066666666667	20.4033333333335	12.2439999999999	14.2963333333334	16.3253333333334	24.4868571428571	9.18149999999997	27.5715	16.336	14.2963333333334	21.4235000000001	9.17399999999998	10.2016666666666	13.2621666666666	13.2643333333334	12.2331428571429	20.4057142857143	17.3448571428571
193	132.054583062066	132.046763128774	132.056608321406	187.7	183.652	196.894	9	9	12.2434285714286	74.4704285714285	10.2028571428571	4.08057142857142	164.266	12.2434285714286	176.509428571428	587.190857142857	68.3591428571428	8.16228571428571	31.6288571428571	45.9449999999999	3.06085714285714	9.18257142857142	14.272	5.10142857142857	216.452	8.16228571428571	4.08114285714286	236.706285714286	15.3042857142857	9.18257142857142	7.148	9.18257142857142	6.12171428571428	4.08114285714286	7.142	218.341142857143	9.18257142857142	74.4808571428571	11.2231428571429	40.8457142857143	855.989749999998	2.03914285714286	69.3794285714285	73.4605714285714	5.10071428571428	455.047428571428	173.448571428571	5.10142857142857	6.12171428571428
194	132.052207320209	132.052207320209	132.052207320209	81.632	81.632	81.632	1	1	61.218	21.4263	16.3248	16.3248	39.8112	12.2436	56.1	54.0759	20.384	19.4085	31.6293	33.6699	36.7272	21.4137	17.3451	15.303	29.6061	29.6061	19.3857	27.5481	15.3045	7.1421	6.1218	9.1827	14.2842	5.0985	3.0609	35.7105	7.1421	17.3451	17.3349	22.4576	60.1623	18.3636	9.1818	40.812	23.4669	118.3432	102.9897	21.4263	9.1827
195	132.095349081202	132.095349081202	132.095349081202	121.393	121.393	121.393	1	1	528.446333333333	775.712666666667	603.9584	788.769200000001	702.7232	899.8164	689.790399999999	1082.4322	1588.7628	1749.643	1064.2772	1585.7016	923.395199999998	1119.8176	942.7522	719.381999999999	836.564	937.747600000001	664.1502	1066.109	862.069	926.523199999998	710.0592	1112.748	1061.126	740.6652	516.2212	1205.7136	556.009	775.504000000001	1048.894	682.2952	2326.21766666667	1182.6436	461.220799999999	762.0894	986.5334	1468.6434	619.2614	1049.776	527.4434
196	132.100701844596	132.095696558259	132.110019695504	119.393	115.278	125.504	235	119	275.4675	469.912666666667	463.170800000001	478.536333333333	438.671666666666	613.1402	437.723	780.809333333333	1741.62771428571	1872.95271428571	1139.65914285714	1727.34371428572	1147.41964285714	770.399500000001	666.1906	488.6758	550.98	598.935666666667	673.309999999999	725.35	453.989	991.023428571429	760.112857142857	601.918	643.872400000001	770.315714285714	546.873142857144	905.035666666667	804.9378	500.983666666667	633.57525	406.915200000001	1568.90057142857	960.088857142857	467.312666666667	775.326666666666	1061.96871428571	1105.08266666667	633.627	1145.83771428571	533.721500000001
197	133.061197756048	133.057246938852	133.070168094359	52.031	49.98	60.206	33	21	76.5107142857143	75.5011428571429	60.2586666666667	39.7865	48.9737142857143	39.7911428571429	29.5882857142857	62.2897142857143	206.097714285714	182.609833333333	376.485428571428	118.353142857143	88.6902857142857	75.5046666666667	71.4933333333333	74.4808571428572	265.274285714286	238.947428571428	241.807714285714	185.882666666667	64.2705	24.484	37.7461666666667	57.176	62.2287142857143	26.5286666666667	14.2823333333333	24.484	51.0142857142857	45.945	52.088	35.7	79.5822857142857	78.562	41.8268333333334	60.1968571428572	110.178	47.9478333333333	326.453333333333	85.704	62.1851428571429
198	133.053026989484	133.049551281453	133.056502697515	300.474	298.943	302.005	2	2	15.3042857142857	36.7302857142857	17.346375	26.5264999999999	25.5062500000001	27.5467500000001	41.8317142857143	114.368	8.16914285714282	8.16200000000003	10.2028571428571	13.2637142857143	11.22275	15.315	13.2637142857143	8.15600000000001	7.142	13.2525714285715	12.2434285714286	11.2215714285714	14.2835000000001	5.1057142857143	11.2231428571429	12.2434285714286	9.18224999999997	11.224125	6.11999999999999	4.08150000000001	10.2028571428571	7.142	7.14800000000002	6.12685714285716	11.231	12.2434285714286	6.1165714285714	8.16228571428571	7.14175000000003	11.224125	9.1748571428571	8.16228571428571	6.1165714285714
199	133.100143864783	133.100143864783	133.100143864783	384.63	384.63	384.63	1	1	18.351	34.6885000000001	31.6083749999999	61.26	23.4657499999999	37.7492499999999	23.4657499999999	55.1002500000001	9.18224999999997	11.215875	14.2846666666667	10.2025	40.8150000000001	58.1542499999998	35.7116666666669	33.6682499999999	37.7492500000002	65.2959999999998	36.756	58.1542499999998	56.1137499999998	63.2555000000003	56.1122222222223	81.6800000000001	55.0935000000002	40.8100000000002	28.5669999999999	58.1613749999997	21.4252499999999	21.4252499999999	33.6682500000001	38.7694999999999	49.9555	38.7695000000002	28.5670000000001	23.4657500000001	20.4074999999999	38.7695000000002	21.4106666666668	33.6682499999999	15.305625
200	133.104293892125	133.104145217851	133.104442566399	121.4225	118.362	124.483	2	1	25.5083333333333	41.7858333333333	43.9173333333333	53.0548571428571	60.2586666666665	64.3335	44.8946666666667	89.7893333333331	52.0285	75.4183333333333	14.2846666666666	64.281	59.1793333333333	60.1406666666667	65.3653333333333	38.7726666666667	81.6266666666667	65.3546666666665	27.5489999999999	73.536	62.2403333333333	18.348	29.5848333333333	84.6046666666665	70.334	21.4445	23.4906666666667	80.5348571428569	18.366	37.7505714285714	78.4886666666667	55.0889999999999	143.9845	69.3826666666665	15.305	24.484	20.4033333333333	126.500666666667	14.2846666666667	67.2822857142857	24.508
201	133.976815710447	133.97632285114	133.980642687098	1069.23	1069.18	1069.27	6	6	491.639999999991	734.399999999987	558.95999999999	627.303333333321	499.799999999991	578.33999999999	617.099999999989	465.119999999992	508.980000000005	487.559999999991	123.419999999998	492.659999999991	501.80199999999	629.340000000012	550.79999999999	627.299999999989	436.559999999992	569.15999999999	564.060000000011	598.739999999989	655.909999999987	432.479999999992	655.859999999988	587.578333333324	458.999999999992	428.399999999992	637.499999999989	433.186666666658	502.859999999991	551.81999999999	422.279999999992	505.919999999991	472.259999999992	424.129999999992	496.946666666659	545.69999999999	483.479999999991	471.239999999992	145.076666666669	527.35199999999	498.573333333324
202	134.04666082815	134.045192871094	134.050119738256	52.043	49.997	58.16	12	11	128.556	172.428285714286	140.921	126.521333333333	4.08114285714286	195.904	3.06085714285714	7.14700000000001	72.4402857142857	136.724666666667	146.921142857143	71.36	204.933857142857	156.111	177.683	228.554666666667	8.16114285714285	83.7337142857143	40.8114285714286	14.2963333333333	154.070333333333	70.3915	95.9113333333333	180.590571428572	203.885714285714	103.036833333333	120.399333333333	112.236666666667	184.671714285714	4.08466666666667	161.344333333333	6.12171428571429	3.06085714285714	196.887571428572	164.273666666667	163.245714285714	400.991	5.10083333333334	840.617333333334	302.9895	101.942857142857
203	135.099929401893	135.099929401893	135.099929401893	175.485	175.485	175.485	1	1	57.1853333333334	71.4816666666668	85.6940000000001	119.172857142857	49.9881666666665	83.6536666666668	55.0954285714285	127.416666666667	6.12200000000001	8.16228571428571	3.06049999999999	7.14116666666668	39.7929999999999	45.8625000000001	39.7864999999999	28.5693333333333	6.12171428571428	13.2643333333333	8.16266666666669	6.12200000000001	29.5751666666667	40.8133333333334	29.5882857142857	66.3758333333334	34.6913333333334	18.366	17.3448571428571	35.7408333333334	23.4638333333333	23.4665714285714	30.6100000000001	28.5693333333333	36.7320000000001	19.3863333333334	15.305	21.427	24.4879999999999	30.6099999999999	6.12085714285714	37.7461666666666	10.2033333333334
204	135.116274110855	135.114874059504	135.125569930573	614.2285	605.983	623.34	28	14	83.6634285714279	927.744999999994	481.574857142853	944.172750000004	329.506142857146	723.357250000003	462.189428571425	596.867142857138	351.009	503.000857142861	143.860285714287	347.673857142854	467.290857142853	537.671750000002	487.696571428567	245.888857142859	336.682500000001	86.724285714285	74.4808571428565	165.280500000001	325.699	282.609250000001	82.6431428571422	399.938000000002	101.008285714286	54.0751428571424	77.5390000000003	204.057142857141	43.8722857142853	226.495500000001	48.9737142857139	278.537999999998	821.301250000004	431.58085714286	62.1971249999994	361.168499999996	255.071428571426	1753.88933333333	184.687875	114.255999999999	61.165714285714
205	135.126079277306	135.126079277306	135.126079277306	615.177	615.177	615.177	1	1	99.9845000000004	987.60199999999	570.319750000002	983.817500000008	386.674750000002	777.430499999992	587.736000000001	742.741999999993	348.688000000002	513.248625000001	138.754000000001	331.337500000003	555.016000000002	618.254666666668	591.745000000003	298.933250000001	362.188749999997	98.9642500000004	71.4174999999993	172.422250000001	349.139249999996	252.032625	85.7010000000004	428.557499999995	118.349000000001	44.8910000000002	79.589249999999	237.718250000001	40.8150000000001	265.257777777778	66.3162500000003	354.026750000001	1383.572	491.760500000002	58.1186249999995	344.844499999997	247.920750000001	892.718750000004	165.280500000001	116.294250000001	60.1578750000003
206	136.061613318526	136.061613318526	136.061613318526	73.464	73.464	73.464	1	1	18.3651428571429	6.11325000000001	8.16228571428571	13.264875	7.142	7.137375	8.16199999999999	12.243	109.170571428572	145.921285714286	120.3895	123.454571428571	6.1215	6.1215	7.14175000000001	5.10125	13.2637142857143	10.2028571428571	12.2434285714286	12.2434285714286	6.12685714285714	9.18257142857142	6.12225	6.12149999999999	4.08114285714286	2.04057142857143	6.1215	10.19625	3.06075	8.16228571428571	5.10142857142857	1.02028571428571	12.2434285714286	5.10142857142857	6.12171428571428	3.06075	10.2028571428571	10.2028571428571	15.2925	10.2028571428571	6.12171428571429
207	136.062036354449	136.062036354449	136.062036354449	58.154	58.154	58.154	1	1	18.3375	13.2665	13.26325	25.50625	11.22275	17.34425	5.10124999999999	24.486	53.99375	74.4782500000001	83.6604999999999	58.15425	18.3636	15.30375	11.22275	11.22275	33.66825	72.4377499999999	4.087	30.6075	20.405	6.1215	8.16200000000001	15.30375	13.247	2.041	2.0405	31.62775	5.10124999999999	19.4085	20.405	13.26325	35.70875	18.3645	3.06075	4.081	9.18224999999999	35.70875	14.2835	12.225	10.2175
208	136.074793430797	136.060652389793	136.075377866748	114.28	110.188	118.339	3	3	36.732	52.037	36.732	77.5417142857142	32.6506666666667	52.0285	35.7116666666667	89.7013333333333	209.134166666666	244.88	147.948333333333	263.246	45.915	59.1213333333333	45.915	35.7116666666667	119.379	86.7283333333333	80.6063333333333	165.294	61.22	81.6266666666667	95.9896666666666	131.623	84.6876666666667	77.5453333333333	68.2953333333333	56.177	31.6303333333333	36.7302857142857	73.4519999999999	45.96	108.137666666667	53.0053333333333	34.6913333333333	49.9881666666666	67.2822857142858	77.4566666666668	40.8133333333333	72.4402857142857	35.7058333333333
209	137.05884671132	137.057515159624	137.063329699025	292.816	280.551	295.878	9	5	9.18225000000004	17.34425	23.4676666666666	18.3645000000001	17.3442500000001	30.6075000000001	16.324	28.546	563.223999999999	1258.25524137931	552.975499999999	960.067631578947	14.2835000000001	23.483	29.590875	19.3847500000001	48.976	57.1339999999998	48.9780000000001	63.2537777777775	16.3240000000001	21.427	14.27475	18.35325	22.4455000000001	20.4049999999999	11.2236666666667	10.2025	5.10124999999999	13.2628888888889	17.346375	11.224125	25.4888888888889	18.3644999999999	11.22275	15.305	12.2445	16.336	13.26325	9.18224999999997	11.22275
210	137.966034667518	137.96231765235	137.975434113823	1071.27	1070.22	1072.31	137	136	775.128750000007	1155.65999999998	1125.06000000001	997.935714285727	752.759999999987	1111.79999999998	791.519999999986	1060.57923076923	1060.52214285714	775.199999999986	1390.26000000001	760.919999999986	1122.20111111112	1093.43999999998	1115.88000000001	1043.46000000001	906.780000000004	1103.64000000001	953.700000000002	748.707142857129	1063.85999999998	810.899999999986	820.973333333318	930.97428571427	1142.39999999998	797.640000000008	772.139999999986	743.580000000007	780.299999999986	758.879999999986	1093.43999999998	739.499999999987	752.792857142843	979.200000000014	768.242222222209	817.909999999985	773.159999999986	941.460000000002	1353.99333333334	869.911111111115	855.779999999985
211	138.053617074887	138.048942476685	138.063039957019	56.118	54.067	59.168	31	31	8.15466666666667	4.08114285714286	5.10583333333333	7.14233333333333	4.08133333333333	8.16933333333334	8.15542857142857	8.16228571428571	14.2706666666667	5.10166666666667	9.18128571428571	9.17485714285715	8.16228571428572	8.16266666666667	8.16266666666667	5.10166666666667	34.6913333333333	10.2116666666667	93.9626666666667	43.8743333333333	9.183	7.14233333333333	3.061	10.2057142857143	10.1857142857143	1.02016666666667	3.061	7.14233333333333	7.142	8.17733333333334	12.244	9.18257142857143	33.671	18.3625714285714	6.122	5.10142857142857	25.5083333333333	73.464	49.9963333333333	22.4274285714286	19.4021666666667
212	138.05381602867	138.053073574634	138.062792175372	202.03	202.007	207.12	3	3	8.16133333333331	13.2621666666666	16.3253333333333	21.4234999999999	29.5606666666666	43.8671666666665	37.7523333333332	58.1494999999998	25.5083333333333	43.8671666666665	12.244	18.3629999999999	20.3866666666666	39.7929999999999	31.6303333333333	34.6913333333332	38.7346666666666	41.8268333333334	24.4839999999999	52.0369999999999	16.3108571428571	29.5848333333332	33.6379999999999	11.2218333333333	13.2773333333333	22.4473333333333	16.3066666666666	76.5249999999998	57.1386666666665	34.6913333333332	21.4269999999999	21.427	310.181333333333	134.662	54.0776666666665	88.7689999999998	201.993	194.851833333334	137.7225	204.066666666666	54.0776666666665
213	138.091290013854	138.089454270066	138.100504979388	120.3905	117.329	120.412	16	16	5.10166666666667	13.2525714285714	15.305	15.305	131.7305	169.367428571429	142.84	286.700285714286	3.0605	5.10142857142858	3.0605	3.06085714285714	20.3885714285714	52.0782857142857	19.4021666666667	36.726	81.6114285714286	89.785142857143	61.2171428571429	99.9739999999999	7.14233333333333	5.09666666666667	2.04066666666667	9.17485714285716	18.3497142857143	5.10071428571428	5.10142857142857	14.2706666666667	20.4066666666667	12.242	18.3522857142857	11.2328333333334	162.111857142857	90.8054285714287	33.6694285714286	52.037	101.013	125.624	44.8925714285714	121.300666666667	119.373428571429
214	138.128056528997	138.125663411283	138.13689119596	363.216	359.128	364.241	23	23	128.556	317.308857142859	320.369714285714	369.343428571428	207.118	319.349428571428	177.529714285714	592.786	359.140571428571	324.450857142857	67.3388571428576	65.2434285714288	167.326857142857	129.558142857143	228.512000000001	223.442571428571	31.6022857142858	30.6085714285714	11.2231428571429	25.4892857142857	91.8257142857142	10.2028571428571	16.3245714285715	70.3997142857143	69.3697142857139	11.2231428571429	8.16228571428571	168.347142857143	40.78	77.5417142857142	47.9534285714289	58.1562857142857	498.919714285714	176.509428571428	42.8460000000001	52.0345714285714	101.008285714286	237.726571428571	76.5214285714291	71.42	10.2028571428571
215	138.978956336721	138.973051831901	138.987712196912	1070.24	1069.2	1071.2	139	139	1032.90499999998	1506.53999999997	1300.49999999998	1262.78000000002	971.039999999983	1316.81999999998	1092.41999999998	1082.21999999998	1360.68	895.559999999984	1199.51999999998	1052.63999999998	1282.19166666664	1346.39999999998	1311.71999999998	1346.39999999998	1006.73999999998	1252.55999999998	1095.48000000002	987.951666666648	1365.77999999998	1086.29999999998	1162.38571428569	1201.63333333331	1200.53999999998	1089.36000000002	1135.25999999998	974.100000000019	1083.23999999998	1058.75999999998	1325.99999999998	989.399999999982	956.279999999982	1287.24000000002	1092.09999999998	1042.43999999998	1075.07999999998	975.119999999983	1282.37599999998	1221.29	1161.77999999998
216	139.001903249509	139.000133472485	139.010643086535	90.8105	83.66	93.874	26	22	94.8910000000001	109.163777777778	121.406444444444	110.256	85.7546666666667	121.499	94.8806666666667	48.976	1030.883	1183.58666666667	376.462	813.605333333334	125.487333333333	108.12	124.399333333333	113.257	81.6266666666666	122.506666666667	89.8382222222222	88.7690000000001	238.7268	343.590222222222	274.439777777778	328.296888888889	173.456666666667	179.676444444444	206.219555555556	64.281	66.3216666666666	90.8096666666667	139.770444444444	156.111	173.456666666667	91.88	89.8382222222222	83.6673333333333	438.743333333334	288.722888888889	349.745666666666	424.458666666667	84.6784444444445
217	139.001645243227	139.000614013672	139.002500232897	108.159	106.117	109.168	5	5	81.5542857142857	118.353142857143	123.454571428571	133.657428571429	87.7445714285714	121.414	96.8457142857142	89.7097142857144	151.894857142857	153.042857142857	265.274285714286	185.692	149.97675	137.738571428571	141.819714285714	142.835	109.170571428571	143.860285714286	103.048857142857	107.13	138.856	186.712285714286	143.7495	144.779142857143	152.022571428571	126.515428571429	118.353142857143	94.8865714285714	109.262285714286	81.6228571428571	148.836571428571	111.211142857143	91.8257142857142	143.739428571429	115.292285714286	109.16675	120.393714285714	70.3997142857143	218.341142857143	116.214857142857	123.454571428571
218	139.043783043476	139.037367367403	139.046600787014	237.7415	235.675	238.743	8	8	282.619142857143	497.882	392.81	400.972285714286	297.673142857143	421.378	284.659714285714	272.416285714286	314.236999999999	269.317714285714	576.461428571428	228.544	412.541714285714	430.560571428571	406.073714285714	430.198857142857	258.934857142857	432.601142857143	335.674	278.538	430.560571428571	358.864	321.39	393.830285714286	438.009	298.173714285714	320.145428571429	307.106	325.471142857143	345.6105	465.968625000001	288.498285714286	242.998	424.438857142857	354.02675	289.558285714286	271.396	292.781	625.435142857143	305.065428571428	324.450857142857
219	139.056493692661	139.056493692661	139.056493692661	56.102	56.102	56.102	1	1	4.07733333333333	4.0808	6.1212	2.0408	2.0408	6.1284	0	6.1212	8.15466666666667	5.102	19.3838	3.057	5.101	5.101	7.1414	5.102	17.3434	6.1284	8.1728	5.102	6.1224	1.0204	1.0204	3.0606	10.1833333333333	3.0605	4.0816	7.14280000000001	1.0204	2.0452	4.0808	2.0404	7.1414	3.0606	5.102	4.0808	3.0612	11.2244	8.16319999999999	12.2304	4.0856
220	139.988932025658	139.984483406894	139.99776585599	1070.24	1069.16	1083.53	141	137	1230.08666666664	1648.31999999997	1368.83999999998	1312.73999999998	966.959999999983	1238.27999999998	1201.55999999998	1085.27999999998	1362.71999999998	1245.41999999998	2038.97999999996	1552.44	1373.56799999997	1739.09999999997	1519.80000000002	1448.39999999997	1178.09999999998	1364.75999999998	1416.78000000001	1150.39666666664	1738.87666666663	1165.85999999998	1319.45499999997	1334.01666666664	1336.19999999998	1138.31999999998	1244.39999999998	1189.32000000003	1203.59999999998	1063.85999999998	1242.35999999998	1018.97999999998	1187.17666666664	1198.49999999998	1278.30714285712	1125.05999999998	1260.71999999998	1093.44000000002	1670.42500000003	1275.50285714283	1276.01999999998
221	140.954232890163	140.951005313859	140.964423032542	1072.29	1071.22	1080.46	145	144	1218.35125000001	2103.24000000001	1685.04000000002	2069.56700000001	1361.70000000001	1664.63999999997	1079.15999999998	1427.35800000001	1896.32124999999	1235.21999999998	1689.12000000002	1191.36000000001	1590.36428571431	2596.91999999999	1683.00000000002	1596.49285714288	1010.81999999998	1706.46000000002	1231.13999999998	1198.94749999998	1755.41999999997	1311.71999999998	1563.01181818182	1216.85999999998	1491.23999999997	1988.99999999999	1620.18272727273	1202.58000000001	1247.46000000001	1426.98000000001	1670.76000000001	1171.97999999998	1189.75625000001	1504.50000000002	1098.01999999998	1362.16222222223	1498.69454545455	1406.58000000001	3129.73409090907	1389.20000000001	1227.59374999998
222	140.964674005276	140.961406577223	140.964786634869	42.855	42.844	43.852	3	3	255.041666666666	537.690571428571	476.473428571429	515.244285714286	250.990285714286	340.775428571428	305.022714285714	199.985333333333	881.8675	1159.146	858.030250000001	516.264571428571	315.268285714286	309.146571428571	365.262285714286	274.469666666667	214.26	278.551	162.225428571429	210.178857142857	356.079714285714	126.515428571429	183.78	224.436666666667	309.146571428571	112.231428571429	180.590571428571	244.868571428572	179.570285714286	257.076	237.931833333333	181.767666666667	170.363857142857	182.639666666667	124.474857142857	135.698	151.002285714286	196.256	319.617714285714	154.063142857143	100.9965
223	140.993471718197	140.988775500962	141.003214023517	1070.22	1069.16	1078.48	128	114	1533.7088888889	2236.86	1292.33999999998	1808.19100000001	1558.55999999997	1693.19999999997	1569.77999999997	1432.07999999997	1335.17999999998	1362.71999999998	1701.36	1216.85999999998	1962.8335714286	2227.68	1392.29999999998	1259.69999999998	1574.87999999997	1483.08000000001	1382.10000000003	1416.28111111108	2150.76076923077	1194.41999999998	1309.67999999998	1173.39428571427	1263.80166666664	1220.93999999998	1229.09999999998	1405.55999999997	1356.59999999998	1121.99999999998	1253.57999999998	1607.51999999997	1447.37999999997	1285.19999999998	1258.65999999998	1263.77999999998	1309.67999999998	1119.95999999998	1288.26000000003	1307.77749999997	1290.86000000001
224	140.991141742564	140.988670188314	141.003678498445	1082.51	1079.38	1087.65	31	29	828.239999999985	1031.46250000001	786.420000000008	1107.71999999998	825.179999999985	891.707142857126	770.022500000007	764.999999999986	738.363750000007	827.219999999985	1197.47999999998	775.199999999986	1067.93999999998	1016.94000000001	1110.77999999998	1347.42	711.959999999987	1015.91999999998	773.160000000008	760.919999999986	1060.79999999998	713.999999999987	899.354166666667	1070.99999999998	1164.43124999998	1002.29466666666	827.220000000002	800.700000000008	797.596249999985	776.220000000008	1010.81999999998	859.859999999985	713.999999999987	988.379999999982	575.984999999989	769.079999999986	649.515000000006	868.019999999985	1098.54000000001	806.819999999986	700.739999999988
225	140.995035531043	140.992385640522	141.004721234935	1120.215	1111.03	1130.51	62	52	505.449999999991	701.503333333337	1356.60000000001	739.499999999987	489.599999999991	567.120000000008	518.724444444447	454.888888888891	2440.34893617021	681.360000000003	980.399999999981	511.019999999991	749.495555555542	518.159999999991	759.706666666652	643.620000000006	466.140000000003	3262.89734693878	550.800000000004	494.700000000003	611.999999999989	487.560000000003	494.700000000003	688.768888888894	649.740000000006	563.040000000004	149.939999999997	471.753333333336	520.199999999991	519.180000000004	603.839999999989	482.460000000003	492.175555555558	727.031111111098	2655.61382978724	551.820000000004	524.727777777782	467.66888888888	641.579999999989	551.81999999999	524.280000000004
226	140.99545530685	140.993441127942	141.004838743795	1164.595	1152.88	1169.23	52	41	454.920000000006	612.161428571438	604.860000000008	585.480000000008	438.600000000006	515.100000000007	397.335714285719	432.480000000006	392.700000000008	519.180000000007	928.478571428583	420.240000000006	664.950000000008	566.892857142864	570.978571428579	1197.48	422.871428571434	526.319999999991	461.040000000006	392.700000000006	597.720000000008	457.980000000006	322.320000000009	663.000000000007	617.254285714295	464.750000000006	479.400000000007	389.164285714291	443.700000000006	449.820000000006	557.93999999999	386.580000000005	419.807142857148	639.540000000006	445.740000000006	436.560000000006	498.780000000005	426.360000000006	1107.90555555556	460.020000000006	375.97333333334
227	140.994564873261	140.989020667308	141.004962442088	1102.94	1093.69	1110.08	54	44	402.372500000004	483.480000000007	534.11374999999	540.241250000005	349.860000000004	581.091249999989	320.280000000004	302.940000000004	383.035714285719	447.780000000006	430.440000000008	389.640000000004	516.120000000007	475.98571428572	604.860000000006	577.320000000006	297.235714285718	465.120000000006	417.180000000006	285.600000000004	476.340000000007	358.020000000005	433.500000000004	475.320000000007	528.360000000007	473.279999999992	442.201250000004	352.331249999993	450.840000000005	268.260000000004	532.164285714293	289.680000000004	285.600000000004	570.180000000006	422.280000000006	311.100000000004	491.639999999991	339.114285714279	2762.9337142857	441.660000000004	765.500000000009
228	140.995628393417	140.99313760862	141.004021432665	1143.18	1133.47	1151.89	52	42	404.939999999993	619.898750000006	594.659999999989	557.93999999999	370.259999999993	593.640000000006	463.531250000005	416.160000000004	693.145833333333	1018.58375	743.580000000014	409.019999999993	618.119999999989	819.863000000003	613.020000000006	607.749999999988	423.300000000004	565.07999999999	520.200000000005	431.460000000004	645.887500000007	449.350000000004	514.080000000005	603.840000000006	633.420000000006	448.799999999992	415.139999999993	389.164285714278	490.018749999992	438.116250000004	599.473750000005	412.079999999993	439.620000000004	558.95999999999	488.580000000005	482.460000000005	453.435000000004	392.699999999993	1887.06764705884	462.059999999992	395.292857142862
229	141.017897848205	141.017897848205	141.017897848205	60.2	60.2	60.2	1	1	197.80725	252.00175	298.969875	370.381	80.59975	411.149555555555	111.220875	102.025	205.81275	145.89575	889.633777777777	157.1185	404.019	256.103666666667	324.430666666667	410.19075	147.93625	330.318	228.536	115.302375	210.1715	123.374625	142.846666666667	215.266888888889	237.5435	147.93625	128.562	113.24775	161.1995	120.478	222.44175	113.24775	129.57175	285.67	174.46275	141.81475	134.673	190.78675	1433.56833333333	87.892	155.192
230	141.016509121236	141.016509121236	141.016509121236	70.397	70.397	70.397	1	1	276.497428571428	428.16	457.088	316.244285714285	211.199142857143	370.052571428571	166.450166666667	134.684	250.779428571428	269.355428571428	751.985666666667	224.462857142857	447.853166666666	320.369714285714	440.763428571428	352.977666666666	287.720571428571	450.966285714286	288.740857142857	289.761142857143	433.924999999999	240.787428571428	220.350857142857	245.900333333333	444.844571428571	216.300571428571	318.084	223.411285714286	270.375714285714	246.909142857143	394.850571428571	236.673142857143	155.083428571428	440.454857142857	291.760857142857	234.665714285714	164.243	242.828	1213.205	175.489142857143	256.091714285714
231	141.957921695596	141.95411636945	141.967287658723	1077.36	1072.25	1084.6	175	144	8976.93863636365	12890.1321739131	15209.6407407407	13356.23375	8080.31900000003	8586.86636363638	9006.35739130436	4393.14000000003	8035.05909090911	8584.32000000001	7771.78181818183	7581.66000000003	13504.1941666667	12434.8199999999	14694.12	13621.7839130435	8257.0768	13892.4	8348.69999999999	8353.79999999994	12462.3459999999	3677.10000000005	8993.9525	15553.74375	8830.14000000001	8192.20909090911	9560.32812499996	9073.92000000002	8695.48357142855	5234.64	14478.6920833333	8126.34000000005	3812.76000000005	14251.3888	7991.69999999994	7972.65695652175	8889.46666666665	8268.12000000001	7827.00695652174	8607.66666666667	8785.12888888888
232	141.958667903247	141.955623743315	141.968200398974	1103.89	1091.71	1113.18	164	112	1958.10363636364	3402.72	2414.34000000002	1989.74285714288	1569.78000000001	2333.76000000002	930.239999999983	1403.52000000001	1556.52000000001	1498.38000000002	1403.52000000001	1374.96000000001	2799.90000000002	1626.49333333336	1973.69999999996	2845.27363636358	1411.36750000001	5171.32058823527	1470.81714285712	1448.40000000001	1594.25999999997	1390.26000000001	1112.81999999998	2080.79999999996	1870.68000000004	1216.86000000002	1767.66000000001	1324.08000000002	1156.67999999998	1651.38000000002	6461.65523809526	1088.33999999998	1225.01999999998	1986.96000000004	1459.62000000001	1290.30000000001	1299.03000000001	1491.24000000002	1492.26000000001	1800.30000000001	1380.05999999998
233	141.959068929738	141.956151361819	141.968867793228	1121.29	1114.06	1131.49	149	110	962.880000000019	1342.32000000001	3614.88000000003	1432.07999999997	855.779999999985	1468.80000000002	706.201999999986	1007.16249999998	1595.28	1144.43999999998	4663.94366666665	941.324999999984	1859.46000000002	1516.55625000001	1790.09999999997	1461.66000000001	5220.76138888889	1945.14000000001	626.279999999989	1221.96000000001	1605.47999999997	888.419999999984	1438.20000000001	2317.97222222224	1926.83666666663	2050.20000000002	1277.03999999998	1289.66333333334	1168.91999999998	951.660000000013	1230.11999999998	940.439999999983	658.920000000013	1588.3214285714	1050.86624999998	1256.64	1028.05888888887	674.219999999988	1476.36600000001	1657.64	949.619999999983
234	141.959983150975	141.956251700426	141.969610021749	1142.71	1132.41	1155	180	123	655.860000000013	1499.4	1908.42	1276.80700000001	972.060000000002	1302.54000000001	656.880000000009	674.220000000007	661.980000000007	623.219999999989	769.079999999986	687.479999999988	949.619999999983	1007.12857142858	1033.25999999998	800.700000000016	640.559999999989	1696.25999999997	1055.7	957.780000000001	2042.03999999999	570.180000000008	994.500000000002	1708.5	1259.70000000001	629.477142857153	1535.09999999999	1203.5625	888.366666666672	944.425000000003	1742.15999999997	1138.32	734.278750000007	1830.9	749.700000000008	1236.02733333333	596.514285714274	1018.97999999998	834.359999999985	603.840000000012	674.025000000006
235	141.960108782189	141.956843151766	141.96978672821	1160	1155.91	1164.12	61	61	635.459999999989	895.559999999984	920.039999999984	970.019999999983	606.900000000006	1186.25999999998	541.61999999999	617.099999999989	588.53999999999	651.779999999988	555.786666666656	530.399999999991	1290.30000000001	1702.38	1115.87999999998	874.140000000012	1171.67750000001	1037.33999999998	574.25999999999	649.739999999988	757.859999999986	538.55999999999	936.360000000002	1094.45999999998	958.799999999983	593.827142857152	610.814285714274	588.540000000008	570.17999999999	599.759999999989	1009.79999999998	590.579999999989	595.679999999989	1005.72000000001	400.859999999993	619.139999999989	528.359999999991	630.360000000006	608.939999999989	637.499999999989	562.349999999991
236	141.95890811127	141.955615918751	141.96839603692	1169.15	1164.49	1169.29	51	51	377.399999999993	0	750.719999999987	545.69999999999	304.704999999994	833.536000000019	0	0	0	356.999999999994	742.448750000007	331.499999999994	647.242499999987	0	808.138333333348	763.979999999986	329.245000000012	772.139999999986	332.520000000013	0	0	0	0	1047.54000000001	755.355999999988	366.054999999993	376.474999999994	506.939999999991	384.539999999993	0	597.719999999989	344.759999999994	0	647.699999999988	569.160000000008	0	391.680000000011	344.759999999994	0	363.119999999994	0
237	142.010466956197	142.010466956197	142.010466956197	131.607	131.607	131.607	1	1	210.2024	330.5448	358.1604	330.9336	175.4744	437.74	199.9592	179.5552	147.929	249.940833333333	312.8944	166.2926	420.4048	362.242	370.3326	367.272	183.636	393.7972	258.656666666666	226.4844	371.4256	202.0392	210.2024	487.241333333332	444.8944	220.3632	207.1006	237.7532	241.8348	205.8784	399.5264	227.237	204.618	405.0194	178.535	177.5496	159.983	183.672	211.2228	175.5088	183.888
238	142.962720693595	142.960460380039	142.964273113094	1076.36	1072.28	1080.44	23	22	1296.03500000001	1873.63799999999	1827.84000000001	1782.96000000001	1156.25631578948	1932.82700000001	1293.99399999999	1198.06700000001	1140.91899999999	1226.04000000001	1096.0452631579	1112.24578947369	1777.75684210527	1731.95999999999	1727.88000000001	1875.72736842106	1237.86650000001	1824.78000000001	1268.87999999999	1257.65999999999	1896.08900000001	1167.89999999999	1303.56000000001	2000.22000000001	1951.26000000001	1167.90000000001	1197.0465	1198.50000000001	1192.9645	1285.19999999999	886.380000000012	1241.34000000001	1278.68649999999	2102.34444444445	1154.63999999999	1125.61149999999	1100.099	1226.04000000001	1110.30399999999	1174.62578947369	1155.66000000001
239	142.961909641225	142.960450072389	142.962073927659	1101.91	1099.86	1105.9	3	3	188.700000000002	263.160000000003	307.020000000003	242.760000000003	214.200000000002	267.240000000003	171.360000000002	173.400000000002	196.860000000002	224.675000000002	257.040000000004	192.780000000002	258.060000000003	409.306428571427	307.020000000003	228.480000000003	186.888750000002	330.885000000003	183.857142857145	199.920000000002	259.080000000003	210.120000000002	244.800000000002	277.440000000003	275.400000000003	205.020000000003	164.220000000002	165.471428571431	192.780000000002	174.420000000002	287.640000000003	168.300000000002	172.380000000002	252.960000000004	188.700000000002	219.300000000002	173.612500000002	153.214285714288	281.520000000003	199.920000000002	209.100000000002
240	142.992946057141	142.991255731294	142.99606663702	1069.205	1069.16	1069.23	10	10	738.479999999987	1163.81999999998	633.419999999989	686.783999999987	640.559999999989	825.179999999985	741.539999999987	596.699999999989	655.859999999988	642.599999999989	899.639999999984	535.49999999999	736.861999999986	1231.13999999998	744.599999999987	625.259999999989	811.919999999986	581.39999999999	621.180000000009	651.779999999988	1125.87666666664	606.899999999989	742.559999999987	771.896666666654	635.459999999989	585.47999999999	577.205999999991	681.359999999988	688.499999999988	623.219999999989	719.099999999987	772.139999999986	613.019999999989	596.847999999988	649.48399999999	618.119999999989	633.419999999989	573.23999999999	760.367999999985	586.627999999989	658.974999999987
241	142.990839639053	142.989107459641	142.99561356525	157.114	154.047	157.131	4	4	123.350857142857	197.935428571428	157.124	181.458285714286	129.576285714286	189.773142857143	120.292571428572	130.688	123.454571428571	129.576285714286	230.584571428572	102.014285714286	198.927857142858	177.529714285714	196.887571428572	189.773142857144	111.307166666667	173.594285714286	159.164571428571	134.583428571429	188.594285714286	147.941428571429	149.982000000001	174.468857142857	184.645857142857	154.063142857143	125.583	104.069142857143	143.860285714286	142.84	182.784571428571	127.535714285714	102.028571428571	194.748375	151.002285714286	137.738571428572	153.042857142857	127.535714285714	219.361428571429	115.276142857143	121.414
242	143.040254208253	143.034260999091	143.042725395657	148.964	145.886	148.969	3	3	137.738571428571	219.177142857143	228.544	166.166857142857	146.898	186.712285714286	147.941428571429	122.434285714286	139.779142857143	136.718285714286	202.016571428571	127.535714285714	205.077428571428	246.909142857143	200.996285714286	237.718249999999	128.556	192.834000000001	139.779142857143	122.434285714286	186.712285714286	159.164571428571	172.2955	182.631142857143	190.793428571428	152.022571428571	156.103714285714	117.234285714286	141.819714285714	140.681142857143	221.402	143.860285714286	124.474857142857	171.408000000001	151.002285714286	163.24	134.677714285715	107.13	210.326	139.779142857143	144.758857142857
243	143.959130923318	143.953690393458	143.969415986489	1070.31	1069.16	1084.53	176	144	1729.22399999997	2464.31999999996	3389.45999999994	3129.35999999994	1358.64000000003	3200.75999999994	2599.97999999995	2734.61999999995	3209.93999999994	3425.15999999994	2220.53999999996	3133.43999999994	3577.8766666666	2289.90000000003	3428.21999999994	3361.91999999994	1669.73999999997	3450.65999999994	3190.56000000006	1305.68999999997	2552.03999999995	3176.27999999994	3222.17999999994	3049.60285714281	3031.25199999994	3163.01999999994	3215.03999999994	1729.92000000005	3140.57999999994	2776.43999999995	3177.29999999994	1697.27999999997	2944.26374999994	3083.38999999994	3189.14714285709	3100.79999999994	3199.73999999994	1326.00000000003	2248.07999999996	3213.2666666666	3153.88499999994
244	143.960041460068	143.956465355356	143.969164831631	1131.43	1116.18	1145.75	153	119	11433.9768421052	4828.57687499998	9245.98606060602	9464.33090909087	1781.94000000002	8886.92187500003	1601.40000000002	1614.65999999997	10498.9122	2162.40000000002	27811.9946575343	13028.46	16166.6259322034	17076.7770967742	15698.82	3636.20833333333	11145.2926315789	8819.22062499996	1966.56000000002	6065.95000000003	9150.67562500003	11024.0814814815	2476.56000000001	4728.71999999998	8875.69843750002	10975.2288461538	7945.03319148937	2323.79600000001	13118.2215873016	12564.244375	2414.34000000002	1578.95999999997	12711.0514285714	5221.01263157897	2714.22	13376.3212698413	6918.66000000002	4375.80000000002	27230.9957746479	2757.27083333333	10128.4904
245	143.959826292815	143.956089295555	143.969005780157	1161.07	1146.75	1169.21	109	78	1974.72000000002	2620.22500000003	2655.25000000002	2634.66000000003	1969.99125000002	2591.93250000002	2525.72909090909	2083.62777777779	2166.47999999996	1706.46000000003	4516.56000000002	2031.84000000002	2619.36000000003	2646.89999999995	2642.63750000003	2626.50000000003	1923.01375000002	2713.20000000003	1733.99999999997	1933.91999999997	2824.37999999995	1782.96000000002	2064.47999999996	2889.66000000002	2543.88000000003	2078.25000000002	1969.99125000002	1915.86500000002	1954.32000000002	2039.99999999996	2512.27500000002	1465.73999999997	1889.31250000002	2649.96000000003	2280.72000000002	2028.77999999996	1769.70000000002	3429.23999999999	3703.05249999993	1602.41999999997	1356.19400000003
246	143.958694026525	143.956321555003	143.968865348284	96.919	91.817	98.974	41	41	1702.7138	2321.1825	1700.965125	1594.70657142857	1213.17633333333	1867.20577777778	1475.5059	779.5092	1823.2761	1438.623	3870.6388	1433.41222222222	2343.9864	1830.478	17540.4497472527	2478.54654545455	1433.41222222222	2520.6984	1793.746	1599.9093	18023.4857727273	1517.264	1968.10609090909	17057.5932413793	2329.16733333333	1838.4004	1982.016	1368.006	1635.41622222222	1670.2311	18428.592956044	1701.6936	683.199	1414.85444444444	1347.71355555556	1198.76111111111	675.8358	720.473	3065.08133333334	673.728000000001	1477.5453
247	143.960496016372	143.956100693778	143.968613644124	1107	1093.75	1115.14	64	52	1611.3133333333	2565.29999999995	2020.77888888885	1224.00000000002	1674.84000000001	2323.56000000001	1573.86000000001	1545.29999999997	1795.20000000001	1833.95999999997	2134.86000000003	1618.73999999997	2154.5444444444	2201.16000000002	2227.04333333329	1882.92	1711.19600000001	2115.47999999996	1742.16000000001	1806.42000000001	2426.58000000001	1923.56400000001	1532.04000000001	2117.78444444446	2409.93499999996	1707.47999999997	1649.33999999997	2902.92000000002	1707.47999999997	1296.42000000001	2153.52333333335	1548.35999999997	1735.02000000001	2120.57999999996	949.620000000025	1747.26000000001	1711.55999999997	1211.41428571426	3229.32000000002	1686.05999999997	1746.24000000001
248	143.959013973537	143.95714375178	143.968244842529	107.149	103.045	119.387	46	40	2446.58016666667	3371.41928571429	3347.49493333333	2433.25038461538	1951.73825	2310.03466666667	1653.14983333333	1621.55538461538	2275.24816666667	1553.67757142857	4588.439	2192.51725	2604.62733333333	3134.7115	3321.934	3118.97372727273	2147.80166666667	3768.33153846154	2603.678	2132.49666666667	3333.15675	1841.59227272727	2029.203	3232.6075	2919.0783	2116.17133333333	2317.89175	1573.2255	2355.02754545455	2323.10925	3444.997	2513.92076923077	1729.32375	2829.05323076923	2291.4815	1981.40809090909	1206.08325	1877.26	4347.28525	1479.77816666667	2204.94033333333
249	143.959282746325	143.956756917318	143.968375666758	79.586	73.458	88.767	47	39	2940.48764705882	2625.80266666667	2392.53954545455	2152.77545454545	2489.21470588235	8370.20696296296	5621.11833333333	1903.83833333333	2253.42	2847.93352941176	3298.73766666666	1667.16058823529	4284.14638888889	2381.2635	4011.73222222222	4108.43488888889	2496.35882352941	4493.7018	2496.65970588235	2796.62617647059	4397.57388888889	2487.33364705882	2783.31777777778	4104.5775	4251.56558823529	2535.57376470588	3418.95083333333	2458.06611111111	2727.2025	2068.00776923077	4202.17111111111	3111.77352941176	1611.50705882353	5515.5616	2511.81929411765	2236.44888888889	1701.82333333333	1484.42333333333	4339.86361111111	1654.89055555556	2400.75205882353
250	143.959952203291	143.957495352261	143.969043658611	199.4615	192.807	202.024	28	26	1006.98675	1325.30475	1380.24177777778	1207.976	1056.045	1166.14575	1545.67875	755.128888888889	890.311999999999	789.7122	1495.6865	860.176125000001	1424.47433333333	1223.27975	1271.2315	1280.41375	979.258999999999	1429.487	892.171875000001	844.767000000001	1049.7515	882.492222222224	1032.92233333333	1315.10225	1390.602	980.160000000001	955.974250000001	938.676	791.811000000001	979.440000000001	1802.78175	1110.12266666667	642.809999999999	2112.97226666667	761.106500000001	702.018000000001	530.573333333333	865.2144	1051.87775	635.598444444444	857.535
251	143.959184346501	143.957506854072	143.968427445324	210.676	207.107	222.418	22	21	1064.7987	1533.5109	1612.03090909091	1166.114	1067.20527272727	2991.66	908.591111111113	1004.96863636364	1247.79354545455	743.287999999998	2102.78209090909	1228.40836363636	1622.08009090909	1453.785	1596.72681818182	1609.99036363636	1130.46218181818	1714.02	1202.9337	747.934874999998	1216.138	1360.75063636364	1398.79390909091	1437.6027	1630.39581818182	1394.71281818182	1427.36154545454	1028.98472727273	1363.08436363636	822.736500000001	2266.29186666667	1181.47581818182	1039.65790909091	1761.93853846154	1233.4218	1211.8083	1240.29409090909	973.340181818181	2040.54545454545	1234.53	1371.53318181818
252	143.95933937334	143.957747436677	143.968118139515	182.624	174.448	189.786	20	19	1138.96766666667	1855.98633333333	1652.886	1571.3577	1280.4765	6815.52977777778	1085.51644444445	917.73	1144.7766	1020.57511111111	2003.7105	1045.84166666667	1755.9363	1476.42233333333	1483.615	1605.82977777778	1114.08266666667	1174.451625	1081.43555555556	915.164250000001	1619.62166666667	1383.5268	1265.90222222222	1605.82977777778	1573.18266666667	1317.10688888889	1285.62	1155.8866	1277.6841	1144.96088888889	1607.025	1289.9205	889.6144	1225.58925	1096.85833333334	1110.12266666667	848.848000000001	1088.5534	1559.06933333334	1059.0714	1202.842
253	143.959142985163	143.956808770582	143.968577921391	263.22	249.964	279.57	22	18	1596.74714285714	14403.177631068	2052.65642857143	2083.42342857143	1367.18285714286	1236.54300000001	1397.79142857143	1240.66742857143	1000.47985714286	1193.6925	980.003142857147	849.898000000001	2090.56542857143	1984.45571428571	2146.53085714286	2095.80642857143	1569.19942857143	1985.476	1695.71485714286	1515.76071428571	7842.60225	1563.9885	1596.74714285714	2133.41742857143	2119.13342857143	1645.60564285714	1693.67428571429	1390.64942857143	1703.87714285715	1459.92664285714	2086.34	1574.65942857143	1213.63	1986.49628571429	1623.27457142857	1608.99057142857	1565.11828571428	1444.72457142857	2340.33407142857	1538.4255	1717.14085714286
254	143.958428672466	143.957020105786	143.967797149765	30.612	21.424	39.789	17	15	5429.98509677419	2997.4945	7502.9185	7092.46322580645	5698.22781818182	7040.09567741935	5553.39084375	5561.551125	5500.33018181818	5732.05733333333	9575.03873333333	5566.6545	7422.662375	7500.08746875	7458.3776875	6824.29555555555	5708.444625	7674.3205	5518.70128125	5313.831125	12820.4229811321	5352.304	5576.86171875	7483.888625	7465.39790625	5566.66381818182	5579.91815625	5588.086875	5721.70584375	5551.35028125	7445.112	5481.80325	5494.39325	7428.44025	5266.6918125	5563.59365625	5454.22	5640.994375	8986.63725	5478.89671875	5278.98515625
255	143.959807217195	143.957272733195	143.968471238107	291.776	285.668	298.933	14	13	871.814999999997	1137.54777777778	1033.51325	1009.02725	801.916499999998	2854.68991304348	589.116999999999	707.648666666668	666.834749999999	639.696749999998	1418.10888888889	624.393000000003	1104.93075	1077.35466666666	1053.027	1016.169	816.300000000001	1282.55900000001	869.892000000001	753.964750000003	1192.67225	777.430499999998	916.680333333335	1203.20666666667	1091.6675	807.017750000003	828.950500000003	797.835499999998	758.138499999998	742.741999999998	1115.26987499999	841.809375000001	721.806	1065.112	866.168666666668	681.526999999998	603.987999999998	817.220250000003	1050.8575	676.480999999999	914.119111111113
256	143.959007954704	143.957261102188	143.968241770333	128.546	126.494	132.644	9	8	1677.3732	2338.1721	2090.78044444445	2011.077	1561.109	2184.2482	1534.5312	1360.0599	1685.5356	2468.25764705882	2554.91466666666	1622.277	2156.98466666667	2224.9854	2048.924	2076.37833333333	1431.37177777778	2107.11466666666	1732.4694	1550.7471	2050.87	1595.8305	1556.85911111111	2218.8672	2239.5585	1765.984	1597.865	1381.38088888889	1653.96033333333	1537.65733333333	2337.8154	1508.90866666667	1358.6848	2231.3961	1674.3123	1484.42333333333	1474.27733333333	1352.81466666667	2600.7447	1545.9747	1575.23866666667
257	143.95806882691	143.957079211695	143.964965440806	10.195	2.038	13.261	9	9	4669.3311	6453.3975	5691.94816666667	6200.26005263158	4577.92078947368	5817.06	0	0	4289.24777777778	4916.64815789474	7574.43368421053	4325.74222222222	6079.74815789474	6089.79457894737	5978.74210526316	6145.5	4161.71305555556	0	4673.64	4523.7	6010.3702631579	4822.01242105263	4530.03333333333	6035.87684210526	5890.99947368421	4620.77184210526	4764.83736842105	0	4480.816	4158.65222222222	1118.13	4348.36157894737	4596.91465	0	4681.98763157895	4495.09911111111	4754.42631578947	0	7316.15315789474	4531.05361111111	4900.08
258	143.962857239228	143.960945822976	143.965673121402	356.068	355.047	359.134	3	3	725.028333333335	1013.0255	1001.96733333333	1001.80366666667	700.854499999998	981.400333333339	696.204666666671	681.582666666668	687.592333333331	678.054666666668	1077.47199999999	831.532857142857	1040.73866666666	1109.29371428571	937.686333333336	1040.74	708.436666666665	915.238999999994	781.447666666671	689.975833333328	962.960166666668	739.741666666662	765.249999999995	955.032000000002	1000.947	801.850999999998	751.985666666661	700.969000000002	830.551333333335	722.277999999998	949.930333333327	692.693166666671	693.826666666668	1013.191	713.213000000002	738.600666666664	764.978666666665	689.745333333335	1082.39683333333	820.213999999998	742.802666666668
259	144.070273953988	144.068568485281	144.071979422694	265.782	265.269	266.295	2	2	11.2233	11.2222	8.16800000000002	11.2224444444445	12.244	15.3133333333333	17.3451	40.8119999999999	576.1305	729.443	344.252999999998	798.873545454547	14.2753333333333	10.203	10.2033333333333	12.2364	12.2364	11.2236666666667	16.3248	18.3744	8.16177777777779	11.2222	11.2233	11.2166999999999	13.2639	6.12600000000001	7.14210000000002	6.12199999999999	8.16239999999998	8.16639999999998	6.1254	5.10400000000001	15.3045	10.203	6.1254	15.3045	16.3253333333333	9.18299999999999	12.244	14.2758	16.3344
260	144.980226948882	144.975006836915	144.983537996732	1069.22	1069.16	1070.22	6	6	527.339999999991	840.479999999985	554.87999999999	603.664285714274	484.499999999991	635.459999999989	472.260000000007	417.861666666659	528.360000000007	560.99999999999	1806.05555555555	495.719999999991	628.17857142856	819.060000000011	633.419999999989	563.03999999999	442.679999999992	587.51999999999	474.300000000007	456.959999999992	810.899999999986	412.079999999993	446.613999999991	581.604285714276	568.13999999999	481.439999999991	505.21142857142	447.385714285706	467.159999999992	429.419999999992	557.93999999999	422.279999999992	339.659999999994	521.94999999999	539.842857142848	456.959999999992	453.899999999992	423.299999999992	1011.03750000001	437.17142857142	464.858333333324
261	145.053416373962	145.048531102338	145.058302031472	112.741	110.176	113.271	6	6	10.2016666666667	12.244	12.2434285714286	19.3854285714286	21.427	32.6506666666667	27.522	53.0573333333333	29.5751666666667	14.2846666666667	11.2215714285714	25.5041666666666	12.2417142857143	22.4253333333333	20.4066666666667	19.3854285714286	28.5646666666666	11.2218333333334	13.2643333333333	18.363	17.3448571428571	17.3456666666667	8.16933333333333	14.272	15.3025	22.4473333333333	18.348	56.1628571428571	13.2643333333333	15.3042857142857	15.29	17.3456666666667	52.037	14.272	12.242	28.568	50.9714285714285	31.6022857142857	17.3456666666667	29.5882857142857	40.8066666666666
262	145.052085668401	145.048205069287	145.057533358935	57.119	55.099	58.16	4	4	296.7327	349.936222222222	345.060444444444	259.136444444444	189.7572	187.843555555556	197.793777777778	159.154666666667	167.2308	224.448888888889	431.554	168.226666666667	197.815333333333	176.498444444444	172.417555555556	130.588444444444	52.037	99.0262222222222	57.1697777777778	58.1906666666667	210.165777777778	139.785666666667	133.663666666667	233.630888888889	216.0704	105.0909	86.7188888888889	157.131333333333	67.3346666666667	113.380333333333	180.579333333333	155.090666666667	72.4436666666667	168.336666666667	123.4563	95.9008888888889	86.7283333333333	171.416	321.37	70.357	32.6684444444445
263	145.931146275161	145.928348602677	145.940564395585	1076.43	1072.27	1080.43	19	15	426.174000000011	2010.91538461538	1395.36	1781.94	1442.28	1692.54166666667	1410.66	1242.27615384615	1462.85416666667	1076.1	1352.60416666667	1296.42	1578.20833333333	1663.62	1732.98	1643.22	1405.56	1703.4	1242.36	1477.05307692307	1793.16	1357.62	1421.88	1460.64	1973.27083333333	1151.58	1464.89583333333	1535.1	1107.60416666667	1460.64	1626.9	1387.2	1316.79230769231	1639.45833333333	1310.7	1392.18933333333	1419.97916666667	1332.12	1268.89583333333	1173.95833333333	1261.80769230769
264	145.934414596769	145.929124785633	145.940470523971	1089.63	1085.57	1091.64	5	5	641.580000000004	879.240000000006	1023.77642857143	785.400000000005	541.188888888892	643.620000000006	664.020000000005	604.860000000006	663.000000000005	799.680000000006	719.883333333338	753.580000000004	777.240000000005	747.453333333338	793.560000000006	749.700000000005	396.406666666674	845.580000000006	603.840000000004	606.900000000004	712.832500000006	707.880000000005	597.720000000006	639.540000000006	759.900000000005	753.580000000004	703.54555555556	718.079999999987	658.616666666671	700.740000000005	627.047500000006	655.553333333337	603.840000000004	726.010000000004	691.560000000005	561.000000000008	797.640000000006	705.840000000005	718.862222222226	624.240000000004	752.760000000005
265	145.933505071118	145.929546889998	145.939707438151	1099.86	1099.78	1108.98	5	5	383.520000000007	440.639999999992	493.68000000001	364.14000000001	301.920000000006	277.440000000007	232.559999999996	331.500000000009	411.059999999993	360.766000000009	307.020000000008	444.720000000009	532.44000000001	428.217999999992	483.480000000009	476.340000000013	295.800000000008	326.018000000008	384.539999999993	346.799999999994	311.100000000008	412.079999999993	285.599999999995	346.800000000009	283.560000000008	343.740000000009	410.84400000001	428.218000000011	408.000000000008	302.939999999995	301.920000000008	289.680000000008	193.799999999997	392.700000000011	359.039999999994	269.279999999995	389.38200000001	336.600000000009	466.139999999992	460.020000000009	337.619999999994
266	145.954634246324	145.940708352507	145.964686601188	1070.22	1069.16	1082.42	124	116	1370.87999999998	2081.81999999996	1579.97999999997	1463.50399999997	1462.67999999997	1500.41999999997	1545.29999999997	1486.13999999997	1610.57999999997	1821.71999999997	1721.75999999997	1551.41999999997	1695.49799999997	876.179999999984	1558.55999999997	1598.33999999997	1806.41999999997	1548.35999999997	1767.66000000002	1415.75999999997	2076.71999999996	1422.89999999997	1681.97999999997	1585.02599999997	1129.13999999998	1600.37999999997	1537.13999999997	1458.59999999997	1584.05999999997	1396.37999999998	1604.45999999997	1664.64000000001	1361.69999999998	1505.58571428569	1644.60833333331	1586.09999999997	1415.75999999997	1357.61999999998	1689.44285714288	1568.76999999997	1638.7533333333
267	145.954407569499	145.948737173369	145.963091777825	1145.74	1126.36	1168.13	71	26	734.399999999987	1037.77142857141	894.539999999984	926.899999999985	728.279999999987	858.839999999985	891.406249999985	853.712499999986	845.579999999985	838.439999999985	1590.17999999997	587.51999999999	939.419999999983	1045.49999999998	991.439999999982	949.928571428553	778.259999999986	1032.23999999998	706.86000000001	781.319999999986	986.339999999982	451.723999999991	556.91999999999	794.579999999986	975.119999999983	685.49857142856	667.079999999988	709.92000000001	580.37999999999	682.379999999988	1317.23333333334	727.259999999987	738.479999999987	987.359999999982	802.739999999986	791.519999999986	1139.25	608.939999999989	1638.11999999997	709.919999999987	720.119999999987
268	145.954616386069	145.952211376167	145.962651337933	1117.68	1106.95	1123.25	14	11	765.937499999985	1094.46000000001	1073.03999999998	1310.69999999998	762.959999999986	1028.25888888887	615.059999999989	810.622222222226	975.120000000007	995.519999999982	2007.50444444441	873.068749999985	940.571249999982	1057.74000000001	1110.09874999998	1136.27999999998	842.519999999985	1008.99499999998	954.720000000007	899.640000000006	1147.50000000001	702.779999999987	929.220000000007	1143.41999999998	1139.55999999998	790.499999999986	919.019999999984	792.382222222227	672.179999999988	557.940000000011	1013.88000000001	942.479999999983	861.900000000006	1192.65777777776	683.123333333337	863.940000000006	869.040000000004	787.276666666652	1890.06000000001	679.319999999988	885.360000000006
269	146.062560091314	146.056951583927	146.072492765504	143.84	138.761	144.894	59	59	357.350000000001	669.365999999999	497.882	453.323999999999	315.268285714286	378.526	276.923285714285	612.819666666666	1452.79644444444	1543.584	1450.60729411765	1369.1755	429.540285714286	741.124571428571	408.114285714286	287.720571428571	312.207428571428	327.511714285714	236.706285714286	347.868714285715	278.772	87.7445714285714	85.704	169.367428571428	365.262285714287	139.779142857143	64.224	612.15	249.97	284.420571428571	321.345	106.109714285714	1527.39825	976.379250000001	258.132285714286	460.148857142857	1293.607	1274.53125	1118.194	1312.14866666667	1414.23975
270	146.063672678505	146.060953449401	146.07280079011	92.344	80.594	99.996	46	42	213.2218	372.373	419.585333333333	230.720888888889	428.54	446.128444444445	381.687777777778	591.728888888889	374.4134	370.340666666667	37.7523333333334	525.471666666666	551.34	763.1844	629.134333333333	515.268333333333	296.884666666667	610.092888888889	399.167555555556	262.197111111111	182.6337	43.8471	49.9908888888889	67.3420000000001	271.3998	115.3617	69.4204444444445	415.501777777778	415.230444444445	345.855333333333	401.748666666667	306.066666666667	1178.331	954.975	425.710666666667	697.907999999999	1354.53525	1262.01488888889	893.281090909091	887.593333333333	454.7862
271	146.06057664276	146.057883517377	146.070724140514	156.117	154.019	157.131	27	27	25.4874999999999	32.6491428571428	14.284	23.4468571428571	35.71	26.5274285714286	28.548	65.296	611.129750000001	610.109499999998	460.148857142857	453.046499999999	24.4868571428571	31.6288571428571	23.4665714285714	25.5071428571428	63.3108571428571	64.3229999999999	53.0548571428571	71.42	25.4857142857143	78.562	69.3308571428571	56.11375	31.6288571428571	52.0272857142857	67.3388571428571	47.9534285714285	116.312571428571	23.4665714285714	104.142	18.3651428571428	241.804636363636	112.167	128.457	168.347142857143	273.427	127.535714285714	116.312571428571	281.598857142857	96.9271428571428
272	146.063324386732	146.060655005184	146.073991014081	59.174	57.128	60.205	20	20	30.58	78.5656666666667	143.860285714286	126.515428571429	107.135	185.692	45.915	209.158571428571	77.4114285714285	103.048857142857	58.1562857142857	43.8671666666667	170.395666666667	176.509428571429	176.509428571429	156.111	83.6536666666667	129.467428571429	101.112	143.867	67.3388571428572	40.8114285714286	31.6288571428572	37.7505714285714	65.2373333333333	18.366	21.426	215.280285714286	85.708	100.058	90.8054285714285	85.6939999999999	361.198	234.646	98.9723333333333	182.639666666667	258.12325	124.474857142857	33.6694285714286	257.112	68.4293333333333
273	146.062404706598	146.061000315348	146.063331281635	72.4435	72.437	72.448	4	4	70.3997142857143	242.641	192.838153846154	132.637142857143	258.132285714286	180.438857142857	465.413142857143	181.610857142857	116.263714285714	151.182	116.312571428571	252.010571428572	270.356785714286	510.948428571429	343.836285714286	273.436571428571	105.089428571429	278.538	114.272	122.434285714286	73.4898461538462	68.3591428571429	44.8925714285714	53.0548571428572	96.9271428571428	40.7942857142857	30.5957142857143	174.395571428571	77.5417142857143	114.274461538462	196.832428571429	85.698	382.446428571428	318.217714285715	95.9001428571429	212.219428571429	283.624153846154	816.905571428572	219.269285714286	234.670769230769	124.474857142857
274	146.165560190087	146.161451268552	146.173898542132	43.876	42.833	46.942	87	87	913.198333333333	1424.3388	1448.826	1978.3617	1335.47088888889	2322.9954	1916.9558	2383.8015	64.232	86.72125	17.3437777777778	152.013111111111	2077.27527272727	2113.0413	2000.8083	1941.579	894.832333333333	913.079	499.908888888889	878.4783	1092.6342	736.6566	438.982222222222	748.259727272728	1145.76627272727	796.880333333333	575.405333333333	1763.96422222222	1270.2735	991.6344	1190.3694	731.977333333333	2114.8746	1791.6468	1208.0352	1177.46466666667	981.60075	1243.23311111111	719.726666666666	1072.414125	1490.61845454545
275	147.045821710731	147.041679059522	147.053843279791	292.8395	280.556	296.926	18	17	75.4923333333338	154.070333333332	182.639666666667	227.497166666668	23.4665714285714	234.665714285714	86.7141666666664	19.3673333333333	1195.73300000001	1506.258	1026.3715	1593.63050000001	138.765333333334	191.822666666667	159.172	172.436333333334	18.366	141.803166666666	134.684	33.6654999999999	90.8054285714285	70.4030000000002	71.3533333333332	90.7206666666665	97.9520000000002	85.6920000000002	54.1306666666665	173.448571428571	81.6133333333331	21.427	128.562	23.4676666666667	14.2706666666666	190.771166666666	94.8754999999997	125.501	217.320857142857	29.609	101.013	170.395666666667	63.2503333333331
276	147.04295682359	147.042939590915	147.052904299472	218.337	217.334	223.455	3	2	19.3831666666667	56.1091666666668	40.808	25.5041666666666	39.7929999999999	45.9074999999999	39.7929999999999	68.3623333333332	60.1996666666665	95.9113333333331	67.3419999999998	43.8313333333332	33.6709999999999	34.6913333333334	47.9556666666666	43.8743333333332	28.5693333333333	54.0688333333332	27.5489999999999	26.5286666666667	45.918	35.7058333333332	20.4033333333333	30.5499999999999	44.8506666666666	35.7116666666666	26.5286666666666	28.5656	31.6251666666666	27.5489999999999	51.9859999999999	24.4848	72.4436666666665	43.8743333333332	31.5993333333333	30.6099999999999	53.0608	71.4116666666664	58.1589999999999	56.0633333333332	36.7260000000001
277	147.075097795759	147.069004522585	147.085970500364	52.043	49.98	62.229	145	105	1269.29466666667	1422.27828571429	926.047000000001	900.912285714286	678.521666666667	755.645714285715	607.07	1311.985	3261.8991	3012.55216666667	3924.202	1740.571	1040.73933333333	1324.33085714286	1266.04	982.202	1803.61257142857	1509.53066666667	2529.27553846154	1585.87183333333	437.723	324.413	308.140666666667	503.024333333333	458.742857142857	248.920666666666	232.636	619.342333333333	775.417142857143	447.271	553.472333333333	510.142857142857	1323.37233333333	1010.96157142857	624.444	877.445714285715	1702.65816666667	1047.88233333333	4562.07885714286	1481.45485714286	779.79
278	148.060679021482	148.054771211292	148.070454815829	53.053	50.994	63.249	125	118	933.4525	1510.86683333333	1519.248	1495.56433333333	1195.63533333333	1872.514	1113.00183333333	2437.37725	856.968000000001	912.058800000001	1096.715	734.688000000001	1493.32333333333	1556.77433333333	1534.58133333333	1559.83483333333	693.826666666667	965.002499999999	620.403200000001	670.0384	1322.244	641.684833333334	540.812	813.205666666667	1129.42133333333	767.254857142857	521.3222	1513.03075	902.995000000001	987.790500000001	1138.275625	926.462666666667	1857.7235	1687.63133333333	992.784333333333	1145.9092	1662.123	1556.8252	2399.824	2029.34828571429	643.199333333333
279	148.071291804926	148.070902592785	148.071681017067	54.0695	54.067	54.072	2	2	874.354250000001	1510.9162	1488.1798	1495.6132	1128.3965	1871.2048	1113.0382	1934.2992	430.651	486.65925	616.321600000001	644.1344	1493.128	1556.8252	1534.6816	1278.37325	693.770000000001	965.223	317.29775	718.1145	950.826400000001	318.474	471.332400000001	813.258800000001	1129.052	385.6545	424.403200000001	1421.1386	783.513600000001	932.538200000001	1136.5028	926.523200000001	1735.44525	1687.7416	538.692	1041.6242	1314.0176	1706.7946	1669.0472	1597.792	308.1155
280	149.026372809159	149.026372809159	149.026372809159	750.908	750.908	750.908	1	1	106.109714285715	286.700285714283	209.158571428573	226.503428571427	105.089428571428	246.909142857141	173.44857142857	153.955285714287	327.511714285717	272.406750000001	666.806285714288	351.986250000002	223.630285714286	238.746857142855	299.99025	203.207428571426	118.353142857144	204.028571428574	297.923428571426	136.699142857144	267.314857142855	303.27942857143	302.004571428574	291.801714285712	277.542	325.47114285714	322.410285714283	97.9474285714277	288.740857142859	124.474857142856	228.544000000002	133.65742857143	146.921142857144	303.024857142859	273.436571428573	326.491428571426	305.065428571426	120.393714285715	621.266999999997	339.784875	323.430571428574
281	149.050226576683	149.045749664307	149.054703489059	844.7415	841.695	847.788	2	2	57.1367999999999	117.323	127.5375	106.1008	66.3194999999998	126.4428	51.0111111111112	93.8124	127.625000000001	169.3698	59.1716	107.0685	108.1518	107.193333333333	142.995999999999	108.1412	51.0149999999999	97.9488000000009	76.4775	52.0352999999999	110.376	72.4413000000006	104.1216	90.7533	95.9082000000008	90.8511999999997	74.5183999999998	66.3194999999998	87.6942	70.3938	96.9285000000008	70.3938	59.2115555555555	125.496900000001	105.0806	131.6187	89.7336	67.3397999999998	73.4184	121.4157	130.5216
282	149.067192712244	149.067192712244	149.067192712244	53.063	53.063	53.063	1	1	89.7851428571429	133.638714285714	117.415	125.495142857143	95.9068571428572	147.044571428571	93.8662857142858	171.384	120.393714285714	115.292285714286	163.245714285714	72.3895714285714	123.350857142857	160.162428571429	136.833142857143	129.576285714286	64.278	80.659	73.4605714285715	78.617	74.4808571428572	67.3388571428572	55.0954285714286	71.42	107.04	53.0474285714286	48.9737142857143	126.511	90.8054285714286	72.5011428571429	97.9337142857142	63.2577142857143	157.124	143.860285714286	82.6431428571429	130.596571428571	158.13875	159.159	347.917428571429	201.846857142857	64.224
283	149.934281538237	149.934281538237	149.934281538237	1066.2	1066.2	1066.2	1	1	90.7800000000018	156.060000000003	111.361666666669	126.480000000002	90.7800000000018	113.220000000002	115.260000000002	96.9000000000019	55.0800000000011	64.2600000000012	362.100000000005	80.4671428571441	122.400000000002	143.820000000003	149.730000000002	116.280000000002	111.180000000002	132.600000000003	61.2000000000012	94.8600000000018	138.946666666669	60.1800000000012	89.7600000000017	122.600000000002	137.700000000003	62.2200000000012	64.1550000000013	90.9283333333316	64.2600000000012	91.8000000000018	115.260000000002	109.318333333335	80.5800000000016	136.903333333336	80.5800000000016	53.040000000001	72.4200000000014	76.6250000000014	404.940000000008	58.1400000000011	67.4300000000012
284	149.953623219903	149.951994614265	149.962663323216	43.87	42.844	44.896	14	14	53.0548571428571	96.92375	38.7695	40.815	47.9534285714286	70.39725	90.80225	66.3185714285715	569.993666666667	681.582666666667	464.21375	207.11075	48.972	102.025	38.7695	36.7302857142857	48.9737142857143	36.7302857142857	34.6897142857143	57.136	24.486	8.16228571428572	25.525	19.3854285714286	23.468625	12.2434285714286	20.405	49.998375	21.42525	24.486	15.315	10.21	79.5711428571428	61.2171428571429	18.3651428571429	38.7695	102.0375	65.408	142.94	82.6402500000001	36.7302857142857
285	150.057869737413	150.056093436674	150.067563703948	87.742	83.655	88.774	27	27	179.578666666666	312.222	416.522666666667	533.576222222222	387.98	416.262	335.653111111111	729.5145	393.591333333333	354.02675	198.965	411.16075	462.17325	579.501999999999	470.373666666666	417.28225	198.973125	211.347	95.9740000000001	202.0095	189.761333333333	78.5143333333333	82.638	164.273666666667	179.559111111111	76.5666666666666	42.882	288.754333333334	105.098625	183.66	160.174888888889	143.961	920.941999999999	380.55325	111.289	145.913625	445.837111111111	510.111111111111	178.4125	361.198	206.0905
286	151.035154826605	151.034306974493	151.044227069357	45.898	43.859	45.921	13	13	228.536	385.6545	399.987	348.9255	304.045142857143	429.52525	318.318	374.477625	263.233714285714	296.903142857143	311.17625	289.751	351.98625	356.329	396.925875	419.065875	294.862571428572	285.67	212.219428571429	244.868571428572	380.566571428572	250.990285714286	262.397	447.14325	344.8445	250.990285714286	265.265	395.857	320.3585	283.6295	385.938	280.814285714286	459.1125	454.066875	233.645428571429	282.60925	394.83675	407.67825	399.211	430.59825	220.374
287	151.949055128995	151.948505457592	151.949604800397	43.873	43.87	43.876	2	2	41.8336666666667	77.5453333333333	92.8382	75.4948	55.098	112.236666666667	62.2403333333333	52.0285	317.323666666667	385.686	243.8278	105.094333333333	83.6564	84.7762	90.7948333333334	92.8503333333333	61.21	60.1996666666667	44.8946666666667	55.098	80.6115999999999	53.0486666666667	36.7704	93.8706666666667	77.5453333333333	48.976	47.9588	75.4948	77.5453333333333	53.0573333333333	76.605	34.7196666666667	97.936	89.7746666666667	53.0486666666667	81.6266666666667	77.5352	85.8816	105.2042	94.8786	40.8133333333333
288	153.999138175667	153.999138175667	153.999138175667	59.18	59.18	59.18	1	1	11.2126666666667	77.5453333333333	77.5453333333333	135.698	46.9353333333333	73.4605714285715	40.8133333333333	22.4473333333333	8.15333333333334	11.2236666666667	28.5646666666666	11.2218333333333	51.0166666666667	49.994	39.7911428571429	64.281	7.14116666666667	12.232	9.192	4.08133333333333	161.212666666667	565.172333333334	602.988857142857	377.461666666666	114.165333333333	148.968666666667	162.225428571429	23.4638333333333	21.427	32.6773333333333	74.4843333333333	62.2301666666666	9.183	16.3226666666667	58.159	24.488	10.2016666666667	10.2016666666667	17.3448571428572	22.4462857142857	17.3626666666667
289	153.998822530111	153.998822530111	153.998822530111	67.342	67.342	67.342	1	1	86.7242857142858	66.3185714285714	148.961714285714	243.83975	64.278	139.6715	80.6702857142857	52.0345714285714	13.2525714285714	12.2434285714286	43.8661428571428	9.18128571428572	67.3388571428572	73.458	66.31625	84.7548571428573	11.2231428571429	21.423	10.1942857142857	11.2231428571429	334.653714285714	493.818285714286	653.98025	507.010999999999	158.144285714286	202.016571428572	151.9055	41.8317142857143	35.71	72.4402857142857	138.758857142857	89.7851428571428	17.3448571428572	37.7188571428571	60.1968571428572	38.7708571428571	15.3042857142857	29.5882857142857	34.663	26.546	13.2637142857143
290	154.969165503643	154.965269819512	154.979212141715	1071.28	1071.12	1082.49	154	144	751.771428571414	1239.29999999998	1147.49999999998	1231.62750000001	915.960000000006	1192.37999999998	843.539999999985	826.191249999984	945.539999999983	949.619999999983	1692.18	828.239999999985	1079.64999999998	1571.82	1370.88000000001	1131.18000000002	796.619999999986	1221.96000000001	854.760000000009	938.299000000003	1359.66000000001	873.119999999984	1383.00333333333	1031.81285714284	1336.37	884.340000000009	914.018750000008	793.560000000011	1018.97999999998	979.199999999983	1076.09999999998	862.919999999985	848.658749999984	1013.88000000001	1127.11454545453	1071.95454545455	1041.42	726.24000000001	1281.66875000001	862.268571428581	911.879999999984
291	154.968049270332	154.96537637303	154.978162834443	1096.275	1083.55	1106.98	48	39	382.499999999993	449.820000000002	342.720000000007	373.320000000004	354.959999999994	454.535714285706	333.540000000001	342.034999999994	365.518000000001	449.199999999992	532.440000000007	359.391999999993	515.099999999991	463.534000000002	522.239999999991	473.279999999992	261.119999999995	526.320000000002	365.160000000002	334.888000000001	494.700000000001	291.056249999995	251.940000000004	540.06090909091	780.623636363639	391.138750000003	383.895999999993	348.161000000001	411.426363636364	317.220000000001	393.720000000004	368.548181818175	342.720000000002	491.639999999991	359.040000000002	364.140000000002	379.778181818175	256.020000000004	578.907000000002	365.159999999993	351.554999999994
292	154.967678752729	154.965532575335	154.976865424485	1119.27	1110.07	1131.47	24	23	162.40714285714	238.679999999996	232.560000000003	424.320000000002	178.499999999997	329.921428571422	181.814285714288	194.342857142853	226.440000000003	209.099999999996	638.52	191.491428571425	275.785714285709	255.357142857146	277.439999999995	243.779999999996	180.539999999997	238.679999999996	215.220000000003	189.720000000003	237.659999999996	205.019999999996	183.599999999997	279.479999999995	488.922142857149	165.239999999997	169.319999999997	183.857142857139	164.219999999997	182.580000000003	296.819999999995	187.679999999997	218.279999999996	205.019999999996	224.714285714289	181.560000000003	203.714285714282	142.011666666664	397.335714285719	195.839999999997	205.019999999996
293	154.967557559172	154.965233261521	154.974183970484	1142.16	1134.49	1152.85	18	16	165.240000000002	200.658571428575	525.571052631576	214.199999999996	172.380000000002	189.720000000004	161.160000000002	160.140000000002	165.240000000002	182.835714285717	294.780000000006	166.260000000002	235.290000000004	217.564285714289	243.780000000002	237.660000000003	155.040000000003	234.600000000003	165.240000000002	173.642857142859	230.197142857146	144.02142857143	171.360000000002	210.120000000003	210.120000000003	195.092857142853	161.160000000002	166.492857142854	175.194285714288	144.02142857143	248.207142857146	159.120000000002	170.340000000002	216.240000000003	154.020000000002	184.620000000003	128.520000000002	145.859999999997	310.51428571429	159.120000000002	154.235714285716
294	154.967291979286	154.966402679564	154.975157745125	1161.08	1156.99	1167.25	11	11	188.700000000002	244.499999999996	278.801250000002	272.340000000003	137.700000000002	248.163750000002	163.199999999997	162.180000000002	166.259999999997	198.900000000002	312.557142857147	153.000000000002	217.260000000003	239.699999999996	220.011428571432	240.720000000002	182.803750000002	288.660000000001	170.339999999997	168.299999999997	220.320000000003	159.120000000002	193.799999999997	232.560000000002	230.520000000002	183.375000000002	183.857142857145	172.380000000002	169.320000000002	191.759999999997	184.878571428574	145.860000000002	165.442500000001	210.120000000002	162.179999999997	177.479999999997	178.500000000002	185.640000000002	374.798749999993	165.240000000002	180.318749999997
295	155.001529265173	155.000879660832	155.002178869515	1077.375	1075.34	1079.41	2	2	1172.61833333334	1834.90631578948	1755.42000000001	1738.08000000001	1287.94111111112	1616.28923076923	1322.60210526315	1324.98000000001	1351.17684210527	1402.50000000001	1895.17166666668	1262.42722222223	1687.08000000001	1786.01999999999	1693.20000000001	1652.40000000001	1248.13944444445	1669.74000000001	1309.67999999999	1264.80000000001	1599.06000000001	1263.78000000001	1424.94000000001	1970.64	1664.64000000001	1266.50944444445	1327.74277777779	1267.86000000001	1295.08500000001	1338.24000000001	1741.14000000001	1226.04000000001	1315.45842105264	1665.54666666668	1353.21789473685	1300.1505263158	1295.08500000001	1221.96000000001	2022.68315789472	1312.43444444445	1303.56000000001
296	155.031354849196	155.031354849196	155.031354849196	207.131	207.131	207.131	1	1	110.196	169.347666666667	172.408166666666	180.5695	103.972	156.0855	89.7746666666668	88.7690000000002	140.806	153.025	322.425333333334	162.2065	172.605333333334	155.090666666666	142.846666666667	176.517666666667	107.135	171.388	134.684	120.399333333333	327.473500000001	223.452999999999	214.235	309.413500000001	259.164666666667	175.497333333334	187.741333333334	120.497666666666	182.609833333334	131.623	246.920666666667	175.468666666667	136.724666666666	161.212666666667	157.131333333334	181.589666666667	160.166166666667	99.9763333333335	294.876333333334	179.578666666667	151.009333333334
297	155.070520956305	155.068402761914	155.079658819705	292.828	285.669	296.915	25	17	14.284	29.5882857142857	38.7708571428571	28.5704999999998	22.4454999999999	38.7694999999999	22.4462857142857	41.7965714285712	1430.44057142857	1789.957	1499.82	1784.41725000001	37.7492499999999	30.6085714285714	28.568	21.4252499999999	52.0345714285714	68.3567499999998	92.846	89.7851428571428	17.3448571428571	23.4665714285714	15.2935714285714	29.5634285714284	23.4657499999999	17.3424285714286	16.3382857142858	27.5477142857143	17.3448571428571	14.284	22.4462857142857	15.3042857142857	24.4662857142858	17.3448571428571	21.426	19.3854285714286	18.3651428571428	36.756	12.2434285714286	27.5477142857143	13.2637142857143
298	157.011667258988	157.00879471066	157.01457254161	58.139	57.134	60.212	4	4	172.316625	209.15125	268.32575	270.36625	250.990285714286	304.258	241.828875	256.08275	172.2955	180.590571428571	172.42225	217.1535	161.1995	260.16375	231.59675	197.95275	48.972	113.331	53.092	63.26325	219.380625	679.468	397.8975	255.0625	139.585875	257.112	171.423	249.96125	143.872875	168.58875	187.726	149.97675	327.50025	287.7105	140.799428571429	181.6045	142.835	335.66225	233.665875	175.483	127.625
299	157.01161662015	157.01161662015	157.01161662015	92.843	92.843	92.843	1	1	110.189454545455	171.444	201.0385	180.632714285714	173.492727272727	213.294	141.786318181818	303.024857142857	530.281818181818	659.096181818182	325.471142857143	449.940272727273	157.168	180.588272727273	180.54	158.181190476191	129.609272727273	160.182818181818	134.712	153	177.48	271.332090909091	196.905952380952	213.239714285714	172.426090909091	158.184545454546	191.811272727273	221.453666666667	121.412454545455	134.676	181.568090909091	137.736818181818	337.710272727273	197.016238095238	119.403818181818	130.596571428571	356.162809523809	249.007809523809	187.68	336.78	137.7
300	157.975144538836	157.971653101909	157.985720526463	88.751	84.675	89.782	89	89	289.751	907.113375	847.430000000001	1050.94333333333	541.13	1197.3984	675.460666666666	665.184888888888	421.105125	403.048125	701.956571428571	421.0535	822.299111111111	883.536500000001	732.539500000001	708.078285714285	748.843111111111	740.224999999999	446.8695	783.530666666667	858.030250000001	722.395999999999	642.757500000001	905.981999999999	842.703555555554	686.037333333334	614.190499999999	785.554	557.041333333333	541.771714285715	707.033250000001	572.360249999999	517.284857142858	848.917333333334	512.542	456.05175	368.271571428572	368.323142857143	514.8475	516.264571428572	699.872444444445
301	158.960466555332	158.956358021254	158.970837097354	1078.39	1072.27	1090.62	165	143	9717.55225806448	12116.0469230769	11493.36	5486.5799999999	9440.12399999997	12427.66	9870.60064516132	4640.95000000003	9168.455483871	9600.23999999997	10283.8312903225	7997.82000000001	11980.0132142857	13526.8427777778	11371.98	6017.99999999989	9632.86548387093	14014.3347368421	7675.49999999994	9477.77645161294	12503.1666666667	5040.83999999999	9122.70419354842	5051.04000000005	11679	8641.20299999997	8253.84	9638.06866666664	8878.59225806448	9265.67999999998	13078.0222857143	9767.54806451609	8797.8888	6000.04888888892	7873.38000000001	7468.86523809518	8980.97399999997	10401.96	4636.625	8774.48645161287	8587.38000000004
302	158.963649988174	158.96239827474	158.974500779982	1063.13	1062.07	1064.12	9	9	239.438888888891	307.020000000003	291.720000000002	279.480000000003	214.200000000001	268.260000000002	169.320000000002	212.947777777779	230.520000000002	227.460000000002	168.300000000002	212.947777777779	338.640000000002	276.420000000003	304.980000000003	290.035000000003	223.380000000002	300.206666666668	202.980000000002	196.860000000001	325.734444444446	232.560000000002	208.080000000001	284.890000000002	295.800000000002	200.940000000002	187.680000000001	220.590000000002	205.020000000001	197.880000000002	301.920000000002	189.926666666668	220.320000000002	262.397000000001	215.220000000002	218.280000000002	237.660000000002	182.803750000002	177.480000000002	177.480000000001	216.475555555557
303	158.961406458463	158.960891474655	158.97078274605	1161.545	1151.93	1169.26	10	7	497.760000000005	557.158571428562	534.20714285715	552.840000000008	401.880000000006	696.492500000006	407.999999999993	430.440000000006	321.299999999994	350.880000000005	469.857142857149	328.440000000005	558.960000000008	524.279999999991	454.282857142864	541.620000000008	413.678571428577	615.060000000009	310.079999999994	379.439999999993	581.39999999999	317.220000000004	340.679999999994	555.900000000008	564.060000000008	347.332857142863	322.771428571433	402.442857142862	327.420000000005	401.879999999993	570.978571428579	419.220000000006	422.871428571434	704.820000000005	366.179999999993	348.839999999994	331.500000000005	383.520000000005	503.564285714276	329.921428571433	292.329999999995
304	158.961549094773	158.960702134149	158.970623501864	1139.625	1137.64	1145.77	6	6	640.560000000006	778.260000000008	769.080000000008	781.256250000007	554.880000000006	702.780000000007	566.100000000006	548.760000000005	557.940000000006	461.040000000006	646.680000000006	472.260000000005	702.780000000007	744.491250000007	712.980000000007	737.460000000007	545.347500000005	749.597500000007	470.220000000005	572.921250000005	913.920000000004	493.680000000005	521.858750000005	784.380000000008	693.600000000007	491.640000000005	518.160000000005	649.515000000006	473.280000000005	542.283750000005	665.971428571437	478.380000000007	555.900000000006	1114.86	436.560000000004	502.455000000004	448.800000000005	524.280000000005	652.578750000006	491.640000000005	482.030000000004
305	158.96134806771	158.960983436986	158.971636202242	1111.585	1103.94	1120.26	8	6	1093.44000000001	1274.74285714287	1306.17875000001	1387.20000000001	1097.52000000001	1093.44000000002	931.259999999983	957.780000000013	894.539999999984	875.160000000012	1174.02000000001	950.64000000001	1302.54000000001	1187.27999999998	1342.32000000001	1349.46000000001	967.980000000014	1440.98375000001	800.699999999986	983.279999999982	1125.06000000002	847.785714285725	852.720000000012	1214.82000000002	1226.36000000002	964.92000000001	980.22000000001	1097.19375000001	964.92000000001	961.859999999983	1200.54000000002	966.960000000013	948.907142857155	1397.40000000001	775.199999999986	857.819999999985	863.940000000012	1044.48000000001	1066.91999999998	939.420000000009	806.928571428582
306	158.961608886719	158.961024290763	158.97041536727	1125.31	1122.27	1125.39	3	3	1096.45636363637	1390.26	1298.46	1252.65545454546	1005.84272727273	1328.04	1029.07636363637	919.800000000002	933.300000000002	1024.08	1120.98	879.240000000002	1389.45727272728	1324.11909090909	1225.02	1252.56	1032.24	1455.54	860.879999999985	1010.82	1257.66000000001	810.900000000004	941.460000000002	1387.2	1368.01818181818	891.480000000002	971.040000000002	1094.41454545455	896.358181818183	1013.88	1349.46	1092.42	1009.8	1432.33545454546	939.236363636365	840.480000000002	864.189090909094	1020	1130.14636363637	840.480000000002	873.120000000002
307	159.074061673825	159.072927996546	159.08308757489	54.07	52.02	54.084	4	4	155.0704	171.3936	298.2488	333.5945	194.8582	299.2702	197.9188	205.0602	21.4284	26.5252	34.6936	30.576	401.617333333333	412.147333333334	424.458666666667	558.0494	163.264	168.531	94.8786	168.531	58.1495	34.6936	15.303	29.5916	104.957	30.606	29.5848333333333	107.135	53.0504000000001	77.6264000000001	69.3713333333333	66.3260000000001	139.7674	72.4484000000001	54.0812	38.7676000000001	115.297666666667	99.9926666666667	278.5055	109.033	25.505
308	159.965537583532	159.965537583532	159.965537583532	1091.6	1091.6	1091.6	1	1	236.640000000005	370.260000000007	320.280000000006	328.439999999994	261.120000000005	358.020000000007	244.800000000005	229.500000000004	233.580000000005	240.720000000005	286.619999999995	199.225000000004	313.140000000006	382.014285714291	325.380000000006	346.799999999994	256.438333333338	324.360000000006	243.780000000003	236.640000000005	354.51833333334	227.460000000004	237.660000000005	365.160000000007	352.920000000007	231.918333333329	267.240000000005	258.059999999995	230.896666666671	244.800000000005	347.820000000007	224.766666666671	235.620000000005	345.779999999994	244.800000000005	224.400000000004	229.500000000004	230.519999999996	264.611666666671	215.220000000004	230.896666666671
309	159.966314973031	159.964030953341	159.967684659091	1077.915	1072.31	1082.42	20	16	1162.3495	1871.35925925926	1645.26000000001	1640.96400000001	1099.0785	1696.07099999999	1168.47249999999	1111.32449999999	1137.85749999999	1231.14000000001	1243.98950000001	1072.51400000001	927.068000000003	931.260000000001	1673.82000000001	896.438000000003	1190.92349999999	1664.64000000001	1154.63999999999	1135.25999999999	1649.12799999999	1142.39999999999	1164.39049999999	1038.36	1753.38000000001	1118.94	1161.329	1244.40000000001	1143.9805	1097.51999999999	1622.59500000001	1185.24000000001	1160.30849999999	1708.31700000001	1118.93999999999	1170.51349999999	1089.894	1151.58	1175.61599999999	1118.468	1089.35999999999
310	159.967148913328	159.966525056936	159.971159793871	87.24	84.675	88.768	4	4	168.361875	460.13275	428.88	465.250285714286	247.082	530.53	276.497428571429	316.288571428571	213.0755	180.58425	356.079714285715	196.90825	385.6545	423.40375	388.728857142857	346.885	329.581125	322.636	246.061	408.1	395.870857142857	380.55325	330.572571428572	412.195428571429	415.24175	361.434	353.018857142857	336.694285714286	265.2975	286.700285714286	354.039142857143	279.793142857143	237.893	375.452	249.124	225.502875	227.523714285714	186.66	235.5045	258.132285714286	344.8445
311	159.966425494418	159.966425494418	159.966425494418	1098.89	1098.89	1098.89	1	1	217.260000000001	338.640000000001	288.660000000001	322.636000000001	228.480000000001	333.867000000001	223.380000000001	232.788000000001	192.969000000001	230.746000000001	272.340000000001	202.980000000001	331.500000000001	296.090000000001	317.220000000001	298.860000000001	231.767000000001	321.615000000001	234.830000000001	243.780000000001	312.120000000001	185.822000000001	196.860000000001	332.520000000001	334.888000000001	215.220000000001	214.410000000001	270.565000000001	197.880000000001	224.400000000001	359.040000000002	225.420000000001	237.660000000001	312.120000000001	216.240000000001	218.280000000001	238.914000000001	198.074000000001	268.260000000001	193.800000000001	167.280000000001
312	160.07555981616	160.068464514158	160.085297734388	271.396	266.313	273.454	47	47	88.7617499999998	159.159	122.506666666667	273.426999999999	885.552888888885	1051.63	822.350285714285	2044.58100000001	9784.68074999999	10927.35	8376.25686666669	19655.9043636364	290.573333333333	448.909999999999	300.973749999999	240.779000000001	1640.3755	1978.26474999999	1626.27850000001	1996.62924999999	278.551	170.395666666667	101.017125	134.6895	201.112374999999	130.688	81.6200000000003	265.113333333334	481.558000000002	232.959000000001	229.584375	128.56725	1421.07733333333	802.964857142857	306.3	519.307250000002	1213.11971428571	715.175777777779	395.856999999999	766.538666666665	1000.58000000001
313	160.078752772274	160.073788615635	160.08561746398	366.292	360.166	370.386	13	12	8.16228571428571	19.3854285714286	16.3222857142856	20.4057142857143	15.3042857142857	18.3651428571428	13.2637142857144	60.1884285714287	834.564500000004	1013.10825	543.793249999998	1213.820375	13.2637142857143	25.5071428571428	14.284	14.284	43.8722857142857	38.7708571428571	44.8925714285714	31.6288571428571	23.4665714285714	12.2331428571428	9.18257142857142	17.3448571428571	16.3177142857143	7.142	7.142	13.2618571428572	18.365142857143	23.4665714285714	17.3424285714286	8.16114285714288	49.994	44.8925714285714	9.18257142857142	17.3497142857142	42.852	15.3174999999999	20.422857142857	36.7302857142857	44.8925714285714
314	160.075430680019	160.073239927839	160.083997415419	257.102	254.052	258.122	9	9	41.83025	84.6911249999998	67.3365000000001	91.8225000000001	76.5187500000001	61.2225000000001	43.8707499999999	191.807000000001	2471.1666	2819.97099999999	1316.28375	3578.01674999999	68.3567499999998	82.6402500000001	42.8505	59.1817500000001	169.3615	158.13875	85.7009999999998	126.511	72.4377499999998	58.1613749999999	45.91125	71.4612500000003	79.5892500000001	63.2555	35.7087499999999	80.5997500000001	39.7911428571428	40.8150000000001	53.053	48.912	91.8225000000001	71.4175000000003	36.729	47.9517499999999	85.7010000000001	65.2959999999998	18.378	66.271111111111	56.11375
315	160.076434352707	160.073447892241	160.084153633893	526.453	520.342	534.632	10	6	7.14190909090914	13.2639	11.2289999999999	8.16581818181815	8.16218181818179	12.2472	6.11563636363636	17.3451	539.738699999999	917.754545454544	30.6081818181817	921.285750000004	17.3446363636363	10.197	13.2639	11.223	37.7474	17.353909090909	37.7289	41.8527999999999	9.1773	12.2436	11.2233000000001	17.3451000000002	10.2090000000001	11.2233000000001	9.1818	8.16218181818187	4.08109090909089	10.202	11.2233000000001	8.15854545454543	10.202	16.3243636363636	6.12539999999997	12.2436	11.228	9.18245454545451	7.1414	5.10149999999999	11.229
316	160.076237842612	160.074436292736	160.08289194724	394.3225	386.693	396.895	6	5	11.22275	11.22275	9.18224999999997	9.18225000000004	11.22275	15.305625	5.105	17.3442500000001	320.358499999999	295.634285714284	161.318	366.269749999999	18.36675	12.243	10.2025	7.14174999999998	23.4657499999999	19.3728750000001	7.14174999999998	22.4455000000001	10.2025	12.243	9.18225000000004	11.22275	9.18225000000004	10.2025	4.08100000000002	11.224125	7.14700000000001	9.17700000000002	10.2025	10.2025	14.273	18.3645000000001	5.10124999999999	13.273	18.36675	12.243	5.10124999999999	14.2835000000001	22.44825
317	160.077964095231	160.07733569502	160.084092914486	121.388	119.37	121.421	3	3	30.6085714285714	80.5348571428571	77.5417142857142	105.089428571429	145.002285714286	147.941428571429	126.515428571429	192.834	132.637142857143	191.813714285715	65.2982857142858	174.468857142857	113.156571428571	155.213714285714	151.129142857143	111.211142857143	159.142285714286	159.164571428572	113.251714285714	153.021428571428	63.2577142857144	27.5284285714286	19.3854285714286	25.4857142857143	79.5154285714285	51.0071428571428	43.8722857142857	203.885714285714	119.373428571429	113.251714285714	124.387714285714	67.3860000000001	599.508	318.329142857143	126.515428571429	211.199142857143	441.783714285714	332.892571428571	218.341142857143	324.178285714286	177.529714285714
318	160.076072675055	160.073249456337	160.085978000244	236.701	233.641	237.75	58	58	511.163142857143	790.693750000001	565.264666666665	798.883714285714	465.835333333332	709.131666666665	419.357000000001	1059.0195	619.241166666665	974.372857142861	430.560571428573	855.899857142859	1317.25033333333	1065.17828571429	1323.26425	1284.7275	1680.136	1065.02914285715	801.850999999998	1579.5405	1463.08971428571	1677.291	1642.52957142857	2336.45428571428	1352.825	1291.62742857143	1073.45828571429	1507.093875	959.068571428571	1019.625	1300.882	1074.553	2270.704	1814.068	1120.326	1248.82971428571	1709.99885714286	1678.135	1133.53742857143	1764.074	1172.30828571429
319	160.085914679032	160.085759872988	160.08632772167	273.425	273.403	273.442	4	4	88.7648571428571	159.164571428571	118.358666666667	270.388333333334	882.547142857149	1053.83216666666	821.368333333335	2050.70249999999	4105.62971428571	4005.17433333336	1826.81600000001	4285.40000000001	287.451999999999	448.925714285714	297.888666666666	238.758000000001	1640.26057142858	1951.89766666667	1335.554	1995.67885714286	276.510333333334	142.84	88.7648571428571	135.698	198.106333333334	111.307166666667	79.5711428571431	259.929999999999	418.336666666668	231.961571428572	228.544	127.541666666667	1397.184	807.046	266.481	437.702571428571	936.666000000002	711.056166666671	162.233	657.064	822.173333333339
320	160.087048952614	160.087048952614	160.087048952614	186.696	186.696	186.696	1	1	39.7911428571428	112.231428571429	65.2982857142857	96.9271428571428	49.994	55.0954285714285	48.9737142857143	122.348571428571	127.535714285714	237.726571428571	51.9908571428571	225.483142857143	57.136	117.316428571428	68.3112857142857	42.8520000000001	16.3382857142857	20.4057142857143	28.568	28.568	19.3854285714286	7.142	19.4017142857143	12.243	30.6085714285714	25.5071428571428	11.2231428571429	91.8257142857142	47.9534285714285	31.6022857142857	58.1562857142857	13.2637142857143	378.526	177.393	49.994	106.094857142857	192.834	215.280285714286	56.1157142857143	217.320857142857	259.152571428571
321	161.058097506326	161.05528846542	161.067941924022	207.114	204.058	208.14	13	13	17.3448571428571	43.8722857142857	35.705	33.6694285714286	23.4501428571429	34.6897142857143	23.4632857142857	31.6288571428571	315.268285714286	295.069	128.556	143.860285714286	29.6186666666667	35.71	28.568	32.6491428571428	45.9128571428571	34.6856666666667	23.4665714285714	45.9128571428571	33.6694285714286	29.5882857142857	33.6476249999999	44.9239999999999	32.6491428571428	23.4665714285714	22.4462857142857	22.462	20.4028571428571	26.5274285714286	26.5274285714286	18.3651428571428	28.568	26.5274285714286	17.3448571428571	12.2417142857143	25.5041666666667	16.3226666666667	7.142	17.3448571428571	9.18257142857142
322	161.059530056166	161.056820716387	161.062239395945	220.3685	219.362	221.375	2	2	10.2025	16.324	14.2846666666667	12.244	18.366	17.3343333333334	12.2426666666667	21.427875	60.1947499999998	79.5773333333335	82.6380000000002	37.7482222222223	13.2643333333334	12.243	15.305	11.2224444444445	11.2236666666667	12.2426666666667	8.16300000000001	12.243	9.18300000000002	22.4455	10.2022222222222	11.215875	12.2346666666667	12.236	12.236	16.3235555555555	8.16177777777779	7.14175000000001	11.2145	10.2022222222222	24.4859999999999	19.387125	9.16875000000001	14.2835	41.8291111111112	19.3842222222223	13.2643333333334	13.2556666666667	12.243
323	161.081261346596	161.077120069834	161.090074975084	269.367	256.087	272.423	21	20	18.366	33.6673333333334	29.609	38.7694999999999	126.5265	130.688	95.9113333333332	280.591666666666	1624.42554545455	1849.86433333334	1450.34399999999	2153.67235714286	44.8635000000002	65.3013333333333	58.1542500000002	44.8946666666666	217.188999999999	255.062500000001	206.084888888889	254.201333333333	48.9719999999999	28.5662222222223	28.5662222222221	42.8493333333334	25.525	34.7097500000001	24.488	45.9112499999999	53.0573333333333	34.7102222222222	33.6893333333333	18.366	150.087	104.074	46.9915555555554	68.3623333333333	161.1995	104.07825	58.1542499999998	102.986333333333	151.107999999999
324	161.094482454272	161.093338382508	161.095723594677	384.63	381.609	384.737	7	7	45.8775	87.7414999999998	101.9625	129.667	67.3364999999998	116.3085	67.3364999999998	152.017250000001	83.6582222222219	106.041	43.8707499999999	112.2275	71.4262500000001	103.04525	73.4580000000003	43.8707499999999	73.4160000000002	113.24775	60.239	116.318	146.916	196.902888888889	160.179250000001	179.696	90.8022500000004	97.9440000000004	78.5742222222224	125.506124999999	45.9112499999999	71.4155555555557	88.7617500000004	79.5794999999998	96.8683333333336	68.3567500000003	60.1947499999998	45.9112499999999	66.3243749999996	87.7415000000004	23.4485	68.3623333333333	15.305625
325	161.094897550695	161.093999184853	161.094980966884	399.956	399.928	401.011	3	3	14.2753333333333	18.364	26.5257777777778	28.5662222222221	21.4246666666667	17.3456666666667	17.3551111111111	31.62	34.6875555555556	41.8291111111109	15.3033333333333	35.7077777777778	19.3863333333333	30.61	20.4044444444444	17.3437777777778	12.2426666666667	12.244	12.244	14.2846666666667	33.6673333333332	40.808888888889	36.732	44.8897777777779	30.5900000000001	27.5459999999999	24.4853333333332	16.3253333333333	13.2715555555555	27.549	22.4302222222222	20.4044444444444	31.6096666666665	11.2236666666667	16.3232	13.2643333333333	16.3253333333333	20.4044444444445	11.2297777777778	17.3456666666667	10.2033333333333
326	161.954296208996	161.954296208996	161.954296208996	297.912	297.912	297.912	1	1	20.4066666666667	25.5083333333334	26.5243333333335	20.4033333333333	16.3226666666666	25.5083333333334	9.18150000000006	12.244	29.5896666666667	24.4839999999999	73.4639999999995	28.5646666666668	24.4879999999998	23.4868333333334	10.2033333333334	21.4269999999999	23.4676666666667	27.5445000000002	51.0083333333336	17.3428333333334	22.4473333333334	22.4473333333334	25.5083333333334	28.5693333333334	32.6506666666664	32.6453333333335	27.5445000000002	9.18149999999997	34.6573333333336	8.16266666666669	32.6453333333335	18.366	10.2033333333334	21.4269999999999	25.5041666666668	40.8133333333334	69.3826666666668	13.2751666666667	91.7485714285717	62.2403333333329	97.8788571428571
327	162.043186886451	162.039368230646	162.051251493902	187.7165	183.652	188.771	16	16	248.961333333334	658.061249999998	570.339714285714	714.099999999999	33.6694285714286	679.542000000002	390.769428571428	1040.69142857143	243.819833333334	274.424833333334	133.657428571429	234.868333333334	370.363714285714	480.577000000001	550.491428571428	409.134571428571	28.588	861.121142857142	376.441500000001	609.139000000001	89.7851428571428	35.7058333333334	46.9725714285714	41.8336666666668	108.137666666667	38.7663333333334	37.7505714285714	795.822857142857	205.077428571428	34.6913333333334	232.636000000001	132.748571428571	1378.213	880.909714285714	213.249666666667	294.876333333334	613.17025	1008.04228571429	458.108285714286	585.575666666668	75.5046666666669
328	162.053522481031	162.053172323784	162.053872638279	256.0755	255.089	257.062	2	2	17.3428333333334	32.6506666666667	19.3854285714286	39.791142857143	27.5438571428572	45.9128571428573	29.5882857142857	69.3713333333331	114.277333333333	103.048857142857	56.1157142857143	136.718285714286	46.9331428571428	55.0877142857144	63.2577142857143	31.6288571428573	127.541666666667	37.7505714285714	35.7116666666666	82.6335000000001	124.474857142858	90.8096666666664	66.3216666666668	93.9626666666669	84.6837142857146	49.994	29.5896666666666	125.495142857143	64.278	31.6303333333334	81.6133333333338	67.2822857142857	117.319166666667	98.9561666666664	40.8133333333334	56.1091666666668	93.866285714286	69.3794285714288	35.7100000000001	85.704	48.9668571428573
329	162.054064575195	162.054064575195	162.054064575195	161.195	161.195	161.195	1	1	9.18257142857142	18.3651428571428	5.10071428571428	20.4028571428571	16.3245714285714	14.2835	13.2637142857143	27.5670000000001	22.4462857142857	18.3651428571428	9.18257142857142	18.35325	24.4868571428571	19.3704999999999	17.3448571428571	12.2434285714286	53.0548571428571	25.5285714285714	20.405	38.7111428571429	31.6288571428571	66.3185714285714	37.7505714285714	40.7771428571428	35.7408333333334	30.6085714285714	16.3386666666667	33.6694285714286	16.3245714285714	13.26325	29.6131428571428	22.4462857142857	71.48	21.412125	17.3448571428571	25.4642857142857	20.4057142857143	44.8925714285714	16.3245714285714	28.544	17.3448571428571
330	162.072780103288	162.072779773109	162.072780433468	58.145	58.143	58.147	2	2	49.9653	88.7661	65.3312	87.7458	79.5834	129.6543	49.9947	188.7555	354.8556	639.7281	355.0296	392.5845	142.842	161.2074	158.1465	126.5172	39.7878	29.5887	28.5852	35.728	119.3751	64.2852	63.2586	114.296	171.2088	71.421	40.812	396.8967	137.7405	158.317	199.9788	143.8482	348.9426	283.6156	133.6593	188.7555	205.0803	437.7087	289.7652	296.9073	57.1704
331	163.067244585823	163.06271040098	163.069247730276	58.159	56.095	58.16	3	3	142.74	186.70575	129.558142857143	129.57175	101.008285714286	90.869	88.7648571428571	89.782	114.176	168.347142857143	267.3055	107.0475	71.4175	86.7242857142857	82.6431428571428	71.42	37.7505714285714	45.9128571428572	20.42	27.5477142857143	128.556	54.0751428571428	35.70875	95.9035	118.1895	44.8925714285714	30.6085714285714	115.292285714286	32.6491428571428	59.2373333333333	91.8128571428571	76.5428571428571	72.4402857142857	67.3388571428572	51.0142857142857	37.74925	44.8925714285714	132.637142857143	164.266	62.23525	14.294
332	163.074320956366	163.07179479561	163.084023275089	196.877	193.85	197.949	21	21	18.3651428571429	19.3854285714286	17.3594285714286	27.5477142857143	13.2748571428571	24.4868571428571	17.3424285714285	51.0571428571428	3310.54514285714	3668.94742857143	2666.00657142858	2230.885	21.426	31.6288571428573	27.5708571428571	15.3042857142857	220.227428571429	125.495142857143	204.905142857143	252.222285714287	29.5882857142857	28.546	17.3448571428571	26.5274285714286	19.3827142857143	22.4651428571428	16.3382857142857	44.8925714285714	10.2014285714286	19.3691428571428	27.5477142857143	16.336	72.440285714286	25.5071428571428	14.284	45.9064285714287	28.568	54.0751428571428	36.7302857142857	44.8925714285714	22.4462857142857
333	163.077602726614	163.07336735652	163.085305891366	209.171	209.159	212.215	6	6	13.2637142857143	12.2434285714286	18.3651428571428	26.5274285714287	11.2231428571429	18.3651428571429	17.3448571428572	22.4462857142858	227.523714285714	294.089142857144	84.6837142857146	99.9880000000003	15.315	15.3021428571428	19.3854285714286	14.284	22.4431428571429	12.2434285714286	9.18257142857146	17.3448571428571	12.2434285714286	12.2537142857143	14.284	16.3382857142858	12.2434285714286	10.2028571428571	16.3245714285715	18.3805714285714	6.11657142857145	17.3302857142857	10.2028571428571	15.3042857142857	20.4057142857143	16.3245714285715	9.18257142857142	9.19028571428571	7.148	21.426	24.4868571428572	8.16228571428574	11.2137142857143
334	163.075239283871	163.073538219882	163.07694034786	228.548	228.539	228.557	2	2	17.3437777777778	27.531	16.326	32.6506666666666	28.6055	31.6475555555555	21.4246666666666	43.903	193.736666666667	355.0296	158.134444444444	138.765333333333	24.488	23.4804444444444	24.5013333333333	25.5055555555555	25.5083333333333	26.5286666666666	24.488	20.3911111111111	19.38475	37.7523333333333	21.399	20.4044444444444	20.4066666666666	25.5222222222222	14.2831111111111	25.50625	12.244	20.4044444444444	22.4595555555555	15.30375	35.7077777777777	25.5083333333333	24.488	26.5257777777777	23.46575	18.378	45.915	22.4448888888889	25.5083333333333
335	163.110486932703	163.109481962601	163.111679126851	384.63	384.624	384.681	3	3	27.5265	52.0345714285714	80.5503749999998	79.6380000000001	52.0327499999999	49.9922499999999	47.9517499999999	80.6025714285714	37.7505714285714	39.7653749999999	52.0327499999999	37.7492499999999	44.8965000000001	56.1078571428569	46.9315000000002	35.7087499999999	43.8722857142857	46.9314999999999	55.134	63.2488571428568	98.9642499999997	90.8054285714285	103.04525	95.9739999999999	76.5187500000003	62.2352500000003	42.852	74.4873749999996	24.4859999999999	28.568	58.1542500000002	52.0327499999999	76.4571428571431	38.7695000000002	27.5477142857143	29.5882857142857	37.7538749999998	76.5187500000003	27.5265	18.3625714285713	17.346375
336	163.982791259019	163.982323964437	163.993137720645	159.177	159.161	159.178	3	3	95.9068571428571	127.535714285714	114.268	88.6964999999998	44.8925714285716	53.0548571428571	37.7505714285714	101.093142857143	334.653714285714	369.291714285715	45.9128571428573	332.333714285714	56.1157142857143	84.6125714285714	75.5011428571428	49.994	29.5882857142857	29.6090000000001	26.5274285714286	42.816	54.0334999999998	28.568	27.5477142857143	33.6411428571428	44.9302857142857	29.5882857142857	20.4228571428571	164.243	56.1157142857145	35.71	63.3019999999999	39.791142857143	272.607	181.458285714286	31.6288571428571	65.2434285714285	167.326857142858	188.752857142858	38.7708571428571	101.008285714286	69.3697142857142
337	164.014012688918	164.011717585696	164.020601353237	252.006	249.965	255.038	3	3	30.6100000000001	36.7320000000001	29.5848333333332	24.4848	15.3025	27.5445	19.3831666666667	16.3253333333333	20.4033333333334	12.2448	28.5646666666667	19.3863333333333	25.5041666666667	32.6506666666667	32.6506666666667	24.4839999999999	20.4033333333333	25.505	49.9473333333334	69.3713333333334	25.5083333333334	17.3456666666667	24.4839999999999	24.4880000000001	49.9881666666665	21.427	15.305	46.9276666666665	60.1701666666667	27.5489999999999	46.9276666666665	7.14280000000001	48.9679999999998	40.8133333333332	32.6506666666667	22.4436666666667	77.5453333333331	19.4211666666666	59.1793333333332	55.0890000000001	46.9353333333334
338	164.079686332014	164.077121788347	164.084586575068	194.882	194.83	196.911	6	6	6.12200000000001	8.16133333333335	5.10416666666667	9.18257142857142	5.10499999999999	6.12099999999998	5.10142857142857	10.2133333333333	499.269	524.426857142857	329.552285714286	282.619142857143	8.16228571428571	13.2643333333334	5.10666666666665	6.12171428571428	25.4857142857143	18.3651428571428	20.3866666666666	38.7726666666668	6.12200000000001	9.17400000000002	6.12171428571428	9.18149999999997	5.10083333333334	3.06099999999999	3.063	3.0605	7.142	7.13533333333332	5.10166666666665	5.10499999999999	17.3456666666667	9.18299999999998	2.04066666666666	7.14116666666668	10.2028571428571	14.284	8.16228571428571	10.2028571428571	4.07733333333332
339	165.021985270182	165.021985270182	165.021985270182	255.038	255.038	255.038	1	1	5.10166666666665	10.2016666666666	11.2218333333333	13.2643333333333	10.2016666666666	9.18299999999998	6.12200000000001	9.18300000000002	7.14233333333332	10.2033333333333	5.10166666666668	3.06100000000001	9.18300000000002	15.3025	9.18149999999997	11.2236666666666	3.06099999999999	8.16266666666669	3.06100000000001	9.18300000000002	10.2033333333333	5.10166666666665	10.2033333333333	17.3598333333334	14.2846666666666	7.14116666666664	6.12100000000001	14.2846666666666	5.10166666666668	15.3042857142858	9.18299999999998	7.13533333333335	11.2231428571429	18.366	7.14116666666664	6.12200000000001	5.10166666666665	11.2218333333334	2.04033333333334	7.14233333333335	10.2016666666666
340	165.053646378251	165.051956912588	165.064814857099	114.266	110.188	115.277	16	16	74.4808571428571	111.20725	86.7242857142858	106.109714285714	67.3388571428571	111.211142857143	58.118625	188.6075	394.850571428571	445.864857142857	300.984285714286	451.97075	131.616857142857	124.39425	119.373428571429	87.7445714285714	266.294571428571	224.462857142857	170.387714285714	301.994	160.184857142857	236.706285714286	250.145	307.867428571428	208.131	175.483	145.7885	154.192571428572	75.5011428571428	69.3794285714285	168.238125	117.431428571429	284.475375	130.486857142857	65.2959999999999	122.434285714286	140.681142857143	141.700571428572	108.1465	140.799428571429	90.8022499999999
341	166.016132762039	166.015475479203	166.016790044875	253.522	252.006	255.038	2	2	16.3245714285714	25.5041666666667	24.4868571428571	23.4665714285714	18.3651428571428	26.5237142857144	16.3245714285715	11.2231428571429	16.3253333333333	15.3042857142858	31.6244285714285	17.3448571428572	31.6288571428573	34.6897142857143	24.4868571428571	21.426	19.3854285714286	28.5680000000001	18.3497142857143	13.2643333333333	24.4834285714286	13.2621666666667	17.3424285714286	24.484	26.5237142857144	22.4462857142857	17.3456666666666	15.3042857142857	25.5071428571429	19.3831666666666	28.5693333333334	15.3042857142858	11.2236666666667	29.5882857142858	11.2236666666667	20.4066666666666	14.284	13.2748571428572	35.7100000000001	15.3042857142858	21.426
342	166.084171202125	166.077860877209	166.095149070059	154.06	150.998	157.086	119	119	1143.79885714286	2051.79457142857	1705.91771428572	2264.95866666666	1259.03257142857	1838.55485714286	1270.45275	2625.534375	1380.44657142857	1511.04314285714	815.208285714285	1794.61975	1362.03375	1543.752	1377.38571428571	1218.278	1516.39714285714	1595.72685714286	1246.7455	1803.86514285714	1308.824	1381.46685714286	1174.38171428571	1535.53	1422.40275	1211.07914285714	940.593666666664	1507.8405	1036.46514285714	918.257142857142	1369.1755	992.737999999999	1961.7805	1253.89714285714	890.980571428571	1262.09342857143	1266.17457142857	1572.33366666666	345.146285714286	1494.66625	880.956000000001
343	167.060958716048	167.055463446429	167.066453985667	844.7415	841.695	847.788	2	2	9.18269999999998	35.707	65.2991999999998	48.9696	10.203	79.5366	7.14155555555557	36.7092	129.667000000001	121.4157	4.0808	74.4381	40.8119999999999	44.9191111111111	61.2839999999996	67.3332	13.2639	19.3857000000002	41.8077	12.2436	22.4840000000001	45.9135000000004	96.9759999999997	48.9456	27.5481000000002	60.2271999999998	19.3951999999999	8.16239999999998	78.5169	19.3838	12.2436000000001	24.4848	10.2088888888889	84.6849000000007	73.4544	135.6999	76.4775	24.4871999999999	11.2167	136.7202	88.7139
344	167.090972783911	167.087846406977	167.093093208645	152.008	151.004	154.026	3	3	142.72	281.566	236.717333333334	282.355333333334	87.7486666666669	247.941000000001	126.397333333334	413.849333333332	195.904	212.194666666667	120.379666666667	300.998333333334	161.212666666667	183.81	166.314333333334	132.643333333334	171.584	209.168333333334	180.5695	236.706285714286	146.928	194.883666666666	162.074	190.802333333333	190.793428571428	172.408166666667	119.379	198.77	111.198166666667	74.4113333333335	174.477	97.9520000000002	282.632333333334	171.416	109.078857142857	194.851833333334	181.619333333334	160.192333333334	59.2373333333335	225.493666666667	121.300666666667
345	169.034622555664	169.034560360583	169.034684750746	83.666	82.64	84.692	2	2	284.64975	569.2995	620.362666666666	692.730888888889	325.499625	416.262	260.156666666667	434.662	558.3435	715.477777777778	399.970666666667	324.4395	227.509555555556	322.214666666667	188.74625	236.691555555556	55.134	71.4622222222221	32.648	48.972	195.888	127.53125	92.8402222222222	185.700666666667	238.7385	92.785875	76.5250000000001	113.257	68.3548888888889	122.43	215.149666666667	162.321333333333	131.5155	123.45025	82.6402500000001	45.915	44.891	89.7820000000001	65.2586666666667	35.70875	76.5187500000001
346	171.137592367906	171.135559136722	171.138443333762	363.7425	354.004	370.369	10	4	17.3456666666667	42.8540000000001	39.7929999999997	43.8671666666665	14.2823333333334	36.7320000000001	11.2218333333333	15.305	17.3428333333333	23.4638333333335	22.4473333333334	11.2236666666667	19.3863333333334	21.4235000000001	30.6050000000002	27.5490000000001	4.08066666666665	27.5490000000001	13.2621666666667	9.18299999999994	30.6049999999999	15.3049999999999	13.2643333333334	17.3456666666667	35.7116666666668	25.5083333333334	21.4269999999999	10.2033333333334	18.3629999999999	9.18300000000002	14.2846666666667	8.16266666666669	12.244	33.6710000000001	22.4436666666668	3.06049999999999	17.3456666666667	19.3863333333334	14.2823333333334	15.305	6.12200000000001
347	171.990578245574	171.988310231103	172.001382898401	115.284	111.202	116.321	35	35	146.941714285714	294.821285714286	276.458714285715	325.471142857143	415.256285714286	612.225	400.972285714286	447.591857142857	329.552285714286	318.292	250.990285714286	231.604857142857	180.590571428571	180.464142857143	182.631142857143	176.509428571428	92.846	40.8133333333333	64.2705000000001	74.4808571428571	128.556	148.836571428571	209.305	128.541	98.9677142857142	126.515428571429	153.963375	306.3	165.286285714286	143.860285714286	182.631142857143	132.751666666667	462.820571428571	422.073	184.671714285715	309.103285714286	407.828571428571	407.828571428571	629.428142857143	440.763428571428	109.170571428571
348	172.096551121035	172.093541559547	172.106536314917	248.951	247.93	252.998	13	13	47.9556666666666	98.9723333333331	108.155333333333	186.6905	116.318	318.0286	208.148000000001	375.482666666668	1536.33514285715	1645.72085714286	930.392000000001	2908.73275	201.993	271.408666666666	230.595333333334	210.154333333334	273.404666666667	357.07	241.582000000001	368.340333333332	128.562	167.471333333334	128.541	138.742666666667	203.013166666667	187.741333333334	122.44	230.557666666666	270.123333333334	209.982666666667	261.205333333333	113.2644	1259.236875	641.789666666668	251.001999999999	410.173999999999	776.346833333331	313.805166666666	423.438333333334	745.894125000001	720.355333333332
349	172.977402687073	172.975968351895	172.980643585122	59.156	58.143	60.2	5	5	39.7577142857143	190.793428571429	132.637142857143	185.666	88.7648571428572	136.702333333333	102.028571428571	71.4233333333333	73.3988571428572	90.8054285714286	95.9113333333333	51.0142857142857	146.904	104.069142857143	137.738571428571	184.671714285714	33.6694285714286	80.5348571428571	66.3742857142857	27.5477142857143	247.929428571429	956.007714285715	1590.52644444444	290.795	306.848	861.091	939.624666666668	104.054571428571	277.517714285714	112.328333333333	171.408	162.202714285714	59.1765714285714	121.414	336.694285714286	171.408	70.3898571428571	52.0345714285714	91.8257142857143	133.641833333333	218.524571428572
350	172.976977248419	172.97468930199	172.978540889552	85.701	85.684	85.707	3	3	79.5795000000001	166.30075	147.941428571429	207.11075	93.9319999999999	259.1435	123.465375	123.45025	57.048	40.81	75.4985000000001	44.891	202.03425	160.198875	196.90825	168.34125	100.058	203.179	93.8629999999999	140.7945	133.657428571429	177.504857142857	258.129	231.59675	202.0095	170.507	171.497454545455	138.754	121.40975	83.6634285714285	197.9285	134.772	61.26	209.15125	112.24125	89.7819999999999	53.0548571428571	41.861	52.000875	64.278	132.6325
351	172.9766310206	172.975788993631	172.980523192272	70.379	69.382	70.386	3	3	208.135636363636	436.4316	390.7749	517.2414	222.4254	419.0967	253.1584	323.4351	117.2655	97.9488	205.0803	90.8067	401.9588	327.5163	342.8208	425.6736	156.1059	245.8923	101.97	146.9232	632.895999999999	1040.706	1510.05538461538	743.7987	628.488	957.015818181818	691.3566	249.949	354.0441	334.6584	509.1297	314.2524	141.8078	255.9447	420.314909090909	233.6487	142.828	103.0402	157.0338	205.1808	248.9288
352	173.141657226964	173.141657226964	173.141657226964	107.103	107.103	107.103	1	1	35.68	21.444	12.2434285714286	69.3794285714285	8.16228571428571	34.6848571428571	5.10142857142857	10.1942857142857	8.15542857142858	10.2028571428571	7.142	14.284	17.3448571428571	14.284	4.08114285714286	9.18257142857142	113.251714285714	38.7708571428571	74.4808571428571	74.4808571428572	83.7337142857142	648.878999999999	447.591857142857	357.1	34.6897142857143	70.3997142857144	118.353142857143	6.12171428571428	4.084	9.18257142857142	18.3651428571428	8.15542857142857	8.16228571428571	10.2028571428571	4.08114285714286	5.10499999999999	9.18257142857142	6.12171428571428	3.06085714285714	6.11657142857143	26.5274285714286
353	173.985361104672	173.984353971719	173.986368237625	115.3005	115.3	115.301	2	2	64.287	117.316428571429	109.157833333333	121.397	157.124	268.335142857143	177.529714285715	185.562	129.576285714286	133.657428571429	43.8722857142857	95.9068571428573	72.4402857142858	67.3105714285714	61.2171428571428	74.4808571428572	30.6085714285715	18.3651428571428	19.3854285714286	25.5071428571428	65.2906666666668	43.8354285714286	62.2897142857144	45.9128571428572	43.8722857142857	47.9534285714285	50.9785714285714	134.794	64.2780000000001	45.9128571428571	63.2577142857144	63.302	198.788571428571	212.219428571428	97.9474285714287	115.292285714286	122.331428571429	151.98	125.495142857143	125.495142857143	38.7708571428571
354	175.03896944947	175.035831804318	175.050657870879	295.889	291.796	302.027	121	66	896.873000000002	1601.84857142857	1644.70057142857	1969.15142857143	1306.986	1722.24228571428	1318.20914285714	1800.31085714286	34.6856666666666	41.8317142857143	31.6251666666666	26.5286666666667	1537.51675000001	1766.57714285713	1575.13733333333	1578.32675000001	673.388571428571	892.718749999998	263.2116	654.003142857143	1019.26542857143	488.739666666668	379.564000000001	1017.58575	1012.17066666666	453.028000000001	360.7968	1385.548	370.9888	865.202285714285	1029.34816666666	809.124333333335	1721.81485714286	1583.55733333334	424.4032	496.934800000003	621.3018	1419.42166666667	391.833599999998	703.938	309.8368
355	175.116766800164	175.1114654112	175.128807055302	52.015	49.975	62.229	29	18	71.4116666666667	111.211142857143	62.2403333333333	70.403	68.3511666666667	71.4100000000001	48.9737142857143	217.5085	640.769333333333	711.056166666667	363.238666666667	166.306571428571	184.516571428571	193.831666666667	206.275666666667	132.621666666667	4602.50885714286	3129.365	2462.96971428571	3559.704	216.275333333333	119.379	72.4436666666667	198.041666666667	225.483142857143	56.1183333333333	53.0486666666667	129.582333333333	148.940857142857	82.6431428571429	170.534833333333	105.089428571429	394.869	132.637142857143	134.684	177.529714285714	376.503	235.697	712.076333333334	316.303333333333	121.300666666667
356	175.121854252087	175.116617287134	175.127091217041	76.003	73.452	78.554	2	2	9.18257142857142	14.26	15.3042857142857	15.3042857142857	16.3245714285714	20.3914285714286	19.3854285714286	21.426	42.8459999999999	74.5955714285713	14.284	16.3245714285714	8.16228571428571	14.284	14.284	12.2434285714286	475.453142857143	215.280285714286	351.998571428571	229.564285714286	9.18257142857142	21.426	10.2028571428571	15.3042857142857	10.2028571428571	7.14099999999999	4.08114285714286	7.13600000000001	16.3245714285714	12.2434285714286	10.2028571428572	8.16228571428571	20.4057142857143	9.18257142857142	15.3042857142857	13.2637142857143	38.7708571428572	17.3302857142857	23.4665714285714	29.5882857142857	21.426
357	175.115902987393	175.115902987393	175.115902987393	97.922	97.922	97.922	1	1	6.122	8.16266666666667	5.10166666666667	11.2328333333333	3.0605	12.244	4.07733333333333	13.2643333333333	7.14233333333333	28.5693333333333	2.04066666666667	13.2643333333333	7.14816666666666	16.3226666666667	8.15600000000001	4.08066666666666	169.375333333333	48.976	94.9684999999999	101.013	6.121	17.3456666666667	6.122	4.08066666666666	11.2236666666667	7.14233333333333	3.058	8.17066666666667	10.2033333333333	5.10166666666667	6.11499999999999	7.14233333333333	14.2846666666667	9.19949999999999	5.10166666666667	14.2846666666667	16.3253333333333	10.2016666666667	6.121	9.192	12.232
358	176.075741702563	176.075741702563	176.075741702563	432.594	432.594	432.594	1	1	8.16177777777779	5.10111111111112	6.11066666666666	3.06300000000001	3.06266666666666	3.06075000000001	5.10166666666666	7.14233333333337	289.774666666666	438.695555555556	6.12225000000001	664.453200000002	8.16200000000003	8.1573333333333	7.14155555555557	6.12225000000001	4.0808888888889	6.12199999999999	7.14262500000001	8.16088888888893	7.14155555555557	3.061	2.04049999999999	3.06066666666667	4.0808888888889	3.057	4.08088888888887	5.10166666666666	5.10166666666666	5.10111111111112	2.04075	5.10166666666666	4.08088888888887	7.14174999999998	3.06066666666667	6.12200000000003	8.16177777777779	0	3.06066666666667	7.14155555555557	3.061125
359	176.101873634835	176.101425914295	176.111824312459	54.067	53.04	54.084	5	5	147.941428571429	169.367428571429	272.645142857143	249.97	180.590571428571	276.691	185.536	194.874571428571	38.7382857142857	63.2488571428571	43.8722857142857	25.4857142857143	313.984	371.384	389.749142857143	490.757428571428	568.299142857143	240.989714285714	204.228571428571	510.571428571428	62.2287142857143	17.3448571428571	15.3042857142857	36.7302857142857	76.3928571428571	27.5477142857143	15.3042857142857	114.272	76.5214285714286	69.4862857142858	61.215	51.0142857142857	147.920714285714	80.6025714285715	49.994	38.7708571428572	108.150285714286	109.170571428571	164.266	113.156571428571	29.6131428571428
360	176.151654144084	176.151654144084	176.151654144084	343.853	343.853	343.853	1	1	13.2643333333332	16.3253333333332	22.4436666666666	20.4066666666667	4.08066666666669	7.14116666666664	3.06349999999998	15.3025	31.5683333333334	34.6913333333331	8.16133333333331	10.2016666666666	5.10166666666668	5.10166666666668	8.16266666666669	8.16133333333331	8.16133333333331	5.1066666666667	2.04233333333332	6.11599999999999	6.12199999999996	7.14233333333328	4.0813333333333	6.11599999999999	7.14233333333335	3.06049999999999	0	6.12199999999996	5.10166666666663	0	8.16133333333331	3.06049999999999	15.32	9.18300000000002	3.06049999999999	2.04033333333333	4.08133333333334	7.14233333333335	2.04066666666665	7.13533333333332	3.06399999999999
361	176.970204216255	176.967620336317	176.981311738491	230.5885	228.494	231.6	18	18	41.8302499999999	120.301	93.9320000000001	96.9237500000001	231.799428571428	327.741	268.32575	428.060875	67.3859999999998	88.7617500000001	119.36925	67.3365000000001	145.89575	176.50325	219.515	115.28825	484.61875	439.03	344.8445	462.173249999999	97.9440000000001	87.7414999999998	59.0947499999999	86.7318749999998	115.28825	44.9239999999999	48.9719999999999	190.78675	118.349	85.7009999999998	109.247	78.5015	474.764999999999	284.64975	134.673	168.34125	415.24175	320.3585	343.82425	301.994	186.705749999999
362	176.973188301883	176.967929670835	176.98202331543	239.788	236.702	241.769	12	12	56.1157142857143	118.353142857143	122.355	129.685142857143	112.145	125.495142857143	107.04	176.509428571428	78.562	88.8394285714285	111.18	120.393714285714	112.31	123.454571428571	92.846	78.496	217.138285714286	197.783	189.773142857143	193.854285714286	114.268	146.818285714286	121.414	114.272	98.0297142857142	95.9068571428571	66.2071428571428	109.16675	72.4402857142857	71.36	71.36	58.1562857142857	175.489142857143	82.6431428571428	71.4099999999999	61.1657142857143	131.5155	119.36925	66.3185714285714	101.008285714286	65.2982857142857
363	177.040671181658	177.040671181658	177.040671181658	70.397	70.397	70.397	1	1	23.4651111111111	233.351	445.837111111111	418.336666666666	23.4651111111111	545.5395	22.462	28.5662222222222	21.4106666666666	25.5083333333333	271.379111111111	21.427	404.0685	191.801777777778	270.358888888888	343.014	23.4676666666666	162.233	23.4523333333333	29.5864444444444	154.171	38.7937777777777	53.0573333333333	49.9908888888889	52.0313333333333	24.4853333333333	26.5084444444444	42.854	17.3437777777778	30.6066666666667	129.568222222222	24.488	23.4676666666666	220.248	16.3253333333333	19.3842222222222	24.488	214.27	1852.7949	24.4853333333333	13.2628888888889
364	177.050166868552	177.046380533216	177.060143838717	270.348	265.269	272.423	17	17	47.9517499999999	51.0125000000002	58.197	57.1339999999998	54.0798750000001	75.5540000000001	46.9315000000002	128.551500000001	1131.867	1446.74672727273	709.223999999999	1617.09625	62.1971250000003	65.3039999999996	57.1340000000002	62.2352500000003	82.5795000000001	98.9642500000004	92.8460000000007	92.9240000000003	59.1744999999998	93.8630000000004	66.3162499999998	72.4402857142862	51.05	51.0437500000002	40.8114285714286	46.9314999999999	39.7897500000002	40.84	46.9660000000003	38.7695000000002	79.6380000000001	58.1542500000002	33.7212857142858	30.6042857142858	52.0327499999999	37.7538750000001	39.7897499999999	56.0793749999999	40.84
365	177.05364425564	177.05362079018	177.057730796553	285.675	285.669	289.755	3	3	27.5467500000001	48.9719999999999	49.9922499999999	63.2167499999999	43.8707499999999	58.1542499999998	54.113	110.187	126.418	140.7945	38.7694999999999	185.680444444445	46.9314999999999	49.9922500000002	84.6323333333335	78.5592499999998	46.9315000000002	33.6682499999999	29.609	44.8634999999999	55.134	79.5795000000003	30.585	45.9112499999999	42.8504999999999	38.7695000000002	34.69275	57.1339999999998	28.5662222222223	34.6885000000001	42.8504999999999	34.69275	111.20725	68.3567499999998	51.0124999999999	81.6200000000003	82.7009999999995	77.5389999999998	69.3297777777777	97.9560000000001	52.0327499999999
366	177.059978543284	177.040536461521	177.060266634313	54.09	54.083	60.2	3	3	14.2823333333333	24.488	13.2773333333333	20.4033333333333	22.4473333333333	20.4233333333333	20.4033333333333	32.6506666666667	58.159	87.7343333333334	88.769	51.9860000000001	30.58	46.9353333333333	38.7726666666667	46.9353333333333	93.8706666666667	64.344	34.7196666666666	59.2276666666667	12.2417142857143	15.305	9.1815	14.2846666666667	14.2706666666667	11.2236666666667	4.08133333333333	15.3042857142857	12.244	7.15050000000001	20.4057142857143	8.16266666666667	22.4436666666667	13.2643333333333	10.2033333333333	19.3863333333334	19.3854285714286	18.3651428571429	1971.06933333333	14.2683333333333	7.14233333333333
367	177.056329172795	177.053070523091	177.066016293522	297.411	295.871	304.033	6	6	48.9737142857143	89.7851428571428	91.8150000000006	95.8934285714281	123.454571428571	172.428285714286	107.115	144.880571428571	91.8257142857142	91.8257142857142	37.7505714285714	73.4605714285714	59.1765714285714	74.5329999999999	63.2577142857143	104.069142857143	40.8114285714286	37.7505714285714	21.426	51.0142857142857	49.9963333333335	57.136	31.6288571428571	52.0345714285714	62.2374285714285	36.7260000000002	33.6694285714286	122.42	87.6831428571429	68.3591428571428	92.846	79.6491428571425	196.915142857143	108.150285714286	106.094857142857	127.535714285714	157.131333333334	158.280833333334	138.642285714286	283.639428571428	39.7632857142857
368	178.023680175111	178.023437629909	178.023922720313	301.472	299.953	302.991	2	2	232.6056	285.656	196.8986	179.5552	51.0199999999998	114.284799999999	29.5858	142.855999999999	204.280000000001	158.161999999999	34.6936000000002	219.343	173.467999999999	351.969	232.6056	192.6288	124.488799999999	198.744	311.161	376.4538	221.426799999999	19.4065999999999	53.0504	62.2322	518.363199999998	137.727	13.2626	591.716	488.6758	254.0298	537.256400000003	7.14980000000004	598.540400000003	627.423	115.1696	307.140399999999	888.5942	637.625	246.6464	771.422400000005	852.903000000005
369	178.035217285156	178.029666273656	178.04741346116	303.019	297.912	308.109	59	58	278.538	338.73485714286	207.118	196.924333333334	65.3013333333335	119.3595	38.7726666666664	169.486000000001	122.52	92.8503333333336	13.2525714285715	126.521333333332	187.710666666668	406.073714285717	251.981166666666	205.905333333335	149.982	211.002	159.164571428573	479.937142857145	234.665714285714	11.2310000000001	35.7100000000003	66.3185714285719	546.809333333337	79.5859999999994	13.2730000000001	724.357777777779	272.428999999998	320.369714285714	566.655000000004	7.14816666666661	908.689999999999	651.962571428571	72.3794285714288	186.686142857143	1093.74628571429	945.771750000004	86.6514285714289	883.536500000004	1064.28342857142
370	178.426325368238	178.426325368238	178.426325368238	302.991	302.991	302.991	1	1	2.04079999999999	5.10200000000003	5.10199999999998	6.1212	5.10200000000003	4.0808	3.06119999999999	1.02140000000001	0	0	2.0404	0	2.0404	3.0606	3.0606	9.17100000000005	1.0202	4.0768	0	3.0606	4.0808	1.02139999999999	1.02040000000001	3.0606	4.0808	2.04079999999999	0	3.06120000000002	0	2.04079999999999	6.12840000000003	0	4.08560000000002	7.14279999999997	0	1.0202	2.0404	2.04080000000001	1.01899999999999	2.0404	3.06119999999999
371	179.047795932462	179.046001879642	179.059898580217	88.7675	73.452	90.814	30	25	98.9642500000001	222.4145	209.305	593.806285714287	30.6342857142858	398.245714285715	17.3424285714286	24.4868571428571	24.471	96.927142857143	85.704	33.66825	774.369750000001	969.908117647059	700.911750000001	715.220285714285	44.8925714285715	869.891999999999	169.3615	41.8317142857143	370.35075	42.82425	24.4868571428572	253.030857142857	337.70275	85.7640000000001	43.9091428571429	90.8054285714285	153.042857142857	43.87075	475.453142857143	40.8114285714286	748.889714285714	912.177999999999	42.882	27.5477142857143	32.648	18.36675	102.962285714286	78.5592500000001	43.8722857142857
372	179.041101905574	179.038442366464	179.052053088362	300.962	297.912	304.028	4	4	76.5214285714285	107.13	92.846	94.873285714286	66.3185714285719	83.6634285714292	59.1765714285714	46.9725714285716	80.6702857142853	82.6431428571435	195.894857142857	97.9474285714285	108.150285714286	106.184	107.13	110.098285714286	83.6634285714285	116.214857142858	72.4402857142857	98.9538571428566	113.251714285715	89.8605714285717	81.6228571428571	125.495142857143	124.474857142857	84.6837142857142	86.6999999999998	106.109714285714	122.434285714286	80.6025714285714	131.727428571429	83.7337142857146	83.7219999999999	127.535714285714	107.04	102.028571428571	187.732571428571	107.13	193.691428571428	134.677714285714	148.836571428571
373	179.069855497915	179.066680951368	179.079640674441	293.845	292.805	296.915	16	16	25.5041666666668	68.3623333333329	59.1765714285714	49.988166666667	51.0166666666668	39.7930000000001	39.7864999999999	61.1599999999999	1783.39700000001	2216.68114285714	1506.90925000001	2284.33975000001	58.1590000000001	73.4640000000002	59.1793333333335	45.9150000000001	142.84	129.561166666666	160.192333333334	153.025	60.1968571428571	49.994	42.8119999999999	50.9666666666665	48.9760000000001	28.5646666666666	37.7893333333332	71.42	40.8066666666665	47.9534285714285	59.1793333333335	56.1183333333335	74.418285714286	68.3511666666665	35.7058333333332	36.7302857142857	29.5896666666667	46.9736666666667	43.8743333333334	33.6710000000001	40.8066666666665
374	179.06249275482	179.06249275482	179.06249275482	71.423	71.423	71.423	1	1	47.9528181818182	72.3683636363637	65.2974545454545	92.84275	58.1555454545455	129.455333333333	53.0825454545455	172.426090909091	69.3785454545454	41.8721818181818	48.9730909090909	47.9528181818182	77.5407272727273	49.9963333333333	78.5656666666667	63.2569090909091	135.696272727273	78.561	36.7298181818182	209.155909090909	73.4989090909091	35.7095454545455	57.134	62.2366363636364	69.3785454545454	59.1758181818182	32.6346666666667	84.6392500000001	66.3177272727273	45.9122727272727	58.1555454545455	62.2366363636364	331.588636363636	155.081454545455	41.8311818181818	49.9933636363636	41.8311818181818	52.00725	83.6263333333333	41.8311818181818	41.8311818181818
375	179.076447131587	179.076447131587	179.076447131587	314.242	314.242	314.242	1	1	36.7520000000002	56.1183333333333	54.0717777777779	59.2115555555555	37.7482222222223	44.8946666666666	47.9494	57.138666666667	173.456666666667	206.992333333334	128.632	238.750199999999	50.9550000000001	52.0313333333334	56.1164999999999	52.0352999999999	47.9556666666669	57.1324444444442	56.1183333333333	63.2537777777779	49.990888888889	48.976	40.808888888889	45.9649999999999	61.2199999999999	45.9099999999998	38.7684444444445	39.7886666666667	40.808	45.9150000000002	49.9963333333333	43.8695555555554	39.7886666666667	48.9706666666668	45.9150000000002	56.1183333333336	43.8743333333333	25.488888888889	50.9777777777777	57.1760000000001	42.8773333333335
376	179.105217473424	179.10401549113	179.106333481638	384.63	381.609	384.737	7	7	53.014	86.7212499999998	108.08025	126.604	65.2959999999998	98.9642499999997	69.3769999999998	126.511000000001	466.270571428571	485.341499999999	242.819499999999	505.023749999999	85.7115000000001	88.7617499999998	82.6402500000003	64.2757499999998	110.190857142857	106.106	96.9950000000001	126.497714285714	135.69325	107.13	149.976750000001	163.36	90.8022500000004	88.7617500000004	72.4402857142857	110.200499999999	53.0529999999999	73.4605714285714	86.7212500000004	84.6807499999998	119.273142857143	72.4377500000003	39.7897499999999	49.9922499999999	67.3447499999996	72.4377500000003	35.6825	55.087714285714	30.61125
377	179.10572470051	179.10572470051	179.10572470051	398.971	398.971	398.971	1	1	38.7684444444445	48.976	62.2335555555553	61.2133333333335	36.7280000000001	62.2335555555557	46.9608888888891	58.14	90.7997777777779	128.562	55.0920000000001	135.689555555556	60.1931111111112	48.976	47.9243333333331	56.1122222222223	35.7077777777778	45.9200000000001	31.6268888888889	43.8743333333333	89.7893333333332	67.3346666666668	53.0862222222222	91.8300000000005	47.9191111111111	45.9399999999999	33.6673333333332	43.8695555555554	33.6893333333335	39.793	48.9440000000001	45.9100000000001	35.6883333333332	43.8695555555556	34.6875555555556	32.6471111111112	32.6506666666666	43.8743333333333	32.6684444444446	34.6913333333333	42.8540000000002
378	180.034044912575	180.030047825405	180.045119706761	300.962	297.912	304.028	4	4	36.7334999999998	77.5390000000003	52.0391250000001	48.9719999999999	21.4252500000001	42.8505000000002	18.36675	22.4651428571429	31.6554285714284	35.7087500000002	52.0327499999999	28.5669999999999	41.8302499999999	62.2733749999998	46.9314999999999	41.7995	29.5882857142857	48.9420000000002	52.0345714285714	53.0474285714283	40.8100000000002	15.3171428571429	25.5071428571428	24.4868571428571	68.3567499999998	35.713125	14.28	89.7930000000001	61.2225000000001	44.8925714285714	77.6068571428574	16.336	75.5539999999999	94.8948750000001	28.5439999999999	49.994	132.632500000001	97.9560000000001	84.6184999999995	117.32875	124.39425
379	180.055801053337	180.047791396261	180.062235332	187.7	183.652	188.754	9	9	302.004571428571	867.121428571427	151.009333333334	29.5841428571428	568.299142857143	852.958857142857	526.467428571428	1992.61800000001	278.5055	329.552285714286	74.4808571428571	241.977	386.643166666665	280.578571428571	139.661714285714	15.3042857142857	740.224999999999	386.688285714286	497.899428571428	925.399142857142	47.9556666666666	3.0605	5.10571428571428	7.142	48.9737142857143	12.2434285714286	12.2434285714286	1247.66383333334	255.071428571428	242.828	66.3185714285714	154.192571428571	2807.72799999999	1240.81842857143	253.030857142857	343.836285714286	827.335857142856	1766.11457142857	474.432857142857	759.092571428571	40.8114285714286
380	180.089569208354	180.086501743169	180.092636673539	130.587	129.567	131.607	2	2	33.6655000000001	105.094333333334	82.6362	111.3326	74.4746	94.7050000000002	71.4116666666668	192.843	129.582333333333	182.639666666667	75.406	183.63	58.1514	93.8768000000001	72.4342	63.2524	187.7168	193.876	131.494	194.851833333334	104.0604	125.4805	103.0604	156.977333333334	80.6721666666668	110.2032	73.4544	170.4068	66.313	56.045	90.7206666666669	66.248	247.4955	130.5856	87.7343333333335	91.8360000000001	188.552	189.7944	110.1816	200.9794	55.1556
381	181.06090949047	181.055671087125	181.066048063605	185.682	182.632	186.714	4	4	32.6491428571428	85.704	79.5822857142857	65.296	52.03275	36.729	69.3770000000001	210.002285714286	48.9737142857145	36.729	18.351	47.95175	41.8317142857143	55.0954285714285	58.1186250000001	19.387125	53.0548571428571	114.268	42.8505	94.8865714285718	11.2231428571429	9.18257142857142	6.12599999999999	4.08114285714286	13.26325	6.12225000000001	4.081	120.393714285714	36.729	27.529875	27.5477142857143	11.22275	305.06542857143	81.5542857142857	14.284	32.6445714285714	109.16675	183.645	76.5187500000001	68.35675	9.18337500000001
382	182.029283639062	182.027523975499	182.0408815978	79.585	74.455	80.6	11	11	44.8925714285714	73.4605714285714	88.7617500000001	72.4377499999999	117.332857142857	125.407285714286	119.36925	238.713428571429	95.8262857142859	93.0669999999999	103.04525	147.941428571429	144.880571428571	242.67075	135.709875	90.8308571428572	187.864	219.361428571428	142.84	191.813714285714	32.6491428571428	22.4462857142857	18.3645	23.46575	65.2982857142858	31.6022857142858	17.3448571428571	129.4765	66.3185714285714	70.3997142857143	74.432625	57.136	380.246857142857	221.402	79.5822857142857	165.263142857143	284.64975	405.03925	321.39	296.903142857143	66.3185714285714
383	182.029225475447	182.027323472765	182.040833014144	59.174	59.157	60.206	10	10	18.348	174.477	206.0804	234.646	191.822666666667	329.5246	220.392	374.4134	116.204	84.6738333333334	143.8764	123.460333333333	268.303833333333	434.6904	344.8952	303.039	257.124	381.5548	175.640666666667	248.961333333333	108.1412	56.1183333333333	53.0504	46.9384	137.61	54.0776666666667	57.1312	360.1306	126.521333333333	161.3812	162.2118	145.883833333333	544.769	464.251666666667	146.904	246.920666666667	263.2116	628.4432	579.4736	264.2318	90.8838333333334
384	182.043330105868	182.043330105868	182.043330105868	166.302	166.302	166.302	1	1	3.06099999999999	17.3456666666666	9.18299999999998	8.16266666666669	12.244	11.2236666666666	7.14116666666668	12.244	5.10166666666665	13.2637142857143	10.2028571428571	8.16933333333331	6.12200000000001	14.2846666666666	12.244	8.15466666666669	6.12100000000001	15.29	14.2846666666666	6.11599999999999	10.2033333333334	6.12199999999999	10.2016666666667	8.16266666666669	6.12199999999999	6.12099999999998	6.12200000000001	6.12799999999999	5.10166666666665	3.0635	2.04033333333334	6.12199999999999	10.1933333333333	5.09666666666668	5.10083333333334	6.11142857142859	6.12099999999998	5.10083333333332	4.08133333333334	6.11657142857143	5.10083333333332
385	182.054262244785	182.049246848167	182.059548274198	185.1715	182.632	186.714	4	4	23.4665714285714	23.4665714285714	21.42525	10.2025	49.99225	9.18225000000001	63.2555	247.721142857143	42.8520000000001	41.83025	15.2925	25.50625	14.2835	9.18257142857142	19.372875	6.12225000000001	80.6590000000001	5.10125	13.26325	113.251714285715	6.1215	6.12171428571428	6.126	5.10142857142857	5.10125	6.12225000000001	6.1215	61.215	1.02025	30.58875	13.2637142857143	17.34425	300.984285714287	12.2331428571429	19.3854285714286	53.0474285714285	10.2025	165.2805	83.6605000000001	24.486	12.2445
386	182.080218870932	182.076823065206	182.092084664455	114.263	110.188	115.301	62	62	154.063142857143	271.396	177.529714285715	310.166857142857	149.989	227.497166666666	160.184857142857	530.102857142858	1019.14285714286	1127.41571428571	671.324500000001	1117.21285714286	234.665714285714	307.867428571428	291.801714285714	176.509428571428	585.623499999999	471.394	408.133333333333	683.591428571428	335.674	506.061714285714	507.436999999999	632.045714285714	423.418571428571	345.876857142857	322.162	356.378857142858	219.361428571428	158.144285714286	396.891142857143	234.906666666667	593.307428571428	290.537142857143	159.164571428571	309.146571428571	362.916571428572	400.635428571429	114.272	398.931714285714	172.428285714286
387	182.185965481633	182.185965481633	182.185965481633	296.869	296.869	296.869	1	1	35.71	55.0954285714285	73.4605714285714	53.0548571428571	16.3222857142858	86.7242857142864	21.4260000000002	19.3718571428571	53.0548571428571	61.2085714285716	242.828	95.9068571428578	45.9128571428571	52.0782857142855	56.1157142857143	59.1765714285714	15.3042857142857	54.0751428571428	53.0548571428571	20.4057142857143	51.0142857142861	69.3794285714285	58.1562857142857	62.2374285714285	77.5417142857142	55.095428571429	68.3591428571428	25.5071428571428	64.2780000000005	24.4868571428571	56.1157142857143	20.4057142857144	40.8114285714286	57.1360000000004	49.994	54.0751428571428	64.278	10.21	186.712285714286	69.3794285714285	54.0297142857145
388	182.960394187821	182.960225935851	182.960562439792	1070.24	1070.23	1070.25	2	2	1137.87142857141	1684.01999999997	1447.37999999997	1531.12142857145	1049.57999999998	1619.75999999997	1098.53999999998	1027.13999999998	1015.91999999998	1295.39999999998	1277.04000000002	1123.01999999998	1419.78571428569	1635.05999999997	1500.42000000002	1571.82000000002	1091.39999999998	1558.55999999997	1034.27999999998	1050.27333333331	1705.43999999997	982.259999999982	1017.57999999998	1460.6314285714	1474.91999999997	1184.22000000002	1091.90714285712	1083.24000000002	1200.53999999998	1050.59999999998	1563.65999999997	1117.91999999998	1052.31666666665	1492.26000000002	975.563333333317	1003.27666666665	1164.83999999998	1039.38000000001	1196.37166666664	1128.21142857144	1017.31499999998
389	182.962766437141	182.957495221394	182.974322267388	44.879	42.832	45.922	139	139	833.54425	1156.9635	1343.779	1402.80555555556	1214.06444444444	1574.20288888889	1225.28688888889	1524.2037	1321.434	1351.94166666667	1040.655	1326.4875	1113.18366666667	1431.64228571429	1364.18566666667	1428.494625	1420.362	1072.28275	817.320375	1199.814	1163.05333333333	1053.9699	958.5312	1451.704	1196.72066666667	882.51625	821.278888888888	1716.0605	1036.574	1110.00177777778	1276.94444444444	1151.688	2240.408	1941.60371428572	1045.84166666667	1426.3095	1935.41425	2115.0225	2065.01973333333	2050.64666666667	643.830333333333
390	182.968120671115	182.961786348823	182.978805541992	1071.24	1070.1	1080.43	164	139	1326.16090909091	1684.01999999997	1449.42000000001	1392.20714285716	941.459999999983	1623.83999999997	1208.69999999998	908.819999999984	1148.52	1174.01999999998	1278.06000000001	1321.92	1418.51625000001	1484.09999999997	1501.44000000001	1572.84000000001	1197.47999999998	1557.53999999997	1107.72000000001	1140.58111111109	1539.02374999997	1030.19999999998	915.199999999983	1334.74444444442	1334.15999999998	1074.06000000001	984.299999999982	1083.24000000001	1002.65999999998	1050.59999999998	1565.69999999997	1117.91999999998	1164.06666666664	1643.22000000001	1191.31727272725	1060.93444444442	1166.87999999998	1038.36000000001	1226.73571428569	1128.288	1054.67999999998
391	183.964362234985	183.960089028569	183.976867243929	44.887	42.85	45.921	50	50	245.888857142857	341.795714285714	422.398285714286	433.621428571429	356.079714285714	544.798666666666	363.221714285714	473.412571428572	421.378	358.137	350.978285714286	419.337428571429	338.734857142857	481.979428571429	429.540285714286	416.276571428571	456.067714285714	363.221714285714	274.456857142857	387.708571428571	362.201428571429	292.787833333333	299.194857142857	410.154857142857	346.897142857143	268.335142857143	248.949714285714	588.68425	309.146571428572	395.870857142857	421.673	347.14	788.65325	628.496	316.288571428572	450.966285714286	592.76525	737.210133333333	643.23	732.519555555556	188.752857142857
392	184.072689036699	184.069824371338	184.084808186588	52.033	49.98	62.247	55	46	401.992571428571	439.743142857143	266.5245	230.595333333333	161.212666666667	238.758	242.828	242.0165	1693.698	1363.96283333333	2040.57142857143	593.307428571429	226.292	235.697	210.360333333333	199.985333333333	193.827142857143	212.437333333333	202.026	167.471333333333	268.347666666667	164.246833333333	192.843	296.917	245.682285714286	215.255166666666	214.27	268.347666666667	204.057142857143	166.450166666667	255.291666666667	232.625142857143	257.112	304.002571428572	203.046333333333	264.254	363.238666666667	269.324	854.019	263.203	240.585142857143
393	184.11557035357	184.112155716995	184.12709687784	203.033	199.984	204.053	19	19	30.6100000000001	60.1996666666668	38.7663333333334	71.42	128.436	154.070333333334	110.190857142857	282.632333333334	107.1175	95.8956666666668	35.71	48.9668571428571	75.4377142857143	135.704333333334	91.8257142857142	90.8054285714285	181.458285714286	112.218333333334	88.7690000000002	141.826333333334	21.4059999999999	25.5083333333334	21.408	17.3456666666667	67.3970000000001	33.6694285714286	19.3691428571428	380.522166666667	162.225428571428	87.7486666666669	112.236666666667	79.5860000000002	1221.388875	553.020666666668	184.680333333334	371.340666666667	789.609000000001	769.205666666668	463.209714285714	884.463857142856	181.589666666667
394	184.961909474028	184.958854044812	184.974152131219	44.8815	42.838	45.921	62	61	389.767333333333	509.1796	526.4232	538.6656	420.4048	543.837666666667	461.1304	484.595	363.1912	483.5748	516.2212	516.288666666667	458.0698	564.613	532.5444	539.756333333333	407.0598	426.5272	243.8756	483.5748	425.5068	296.8782	323.7838	490.7162	457.0496	265.252	276.5284	684.611714285714	392.854	455.0092	528.0638	369.8735	891.6985	693.713333333334	339.7266	558.1588	666.168833333334	693.029	736.381333333333	756.067	203.046333333333
395	184.985301327743	184.979238939924	184.997058416193	1070.22	1069.16	1078.41	146	144	2015.67333333334	2803.97999999995	1755.41999999997	1870.67999999997	1587.11999999997	1851.29999999997	1642.19999999997	1575.89999999997	1772.75999999997	2187.89999999996	2102.21999999996	1725.83999999997	1984.72399999996	2861.09999999999	1796.21999999997	1731.95999999997	1762.55999999997	1701.35999999997	1791.12000000002	1550.39999999997	2718.29999999995	1640.15999999997	1738.07999999997	1719.40199999997	1705.71799999997	1759.49999999997	1746.23999999997	1945.58615384615	1638.11999999997	1579.97999999997	1779.89999999997	1917.60000000001	1696.9883333333	1736.42857142854	1769.8633333333	1682.99999999997	1699.31999999997	1526.93999999997	2002.4666666667	1806.1833333333	1768.50499999997
396	184.987368454745	184.982042866368	184.998592128695	1161.055	1150.88	1169.28	122	88	643.619999999989	787.355714285701	751.74000000001	1273.98	520.199999999991	895.559999999984	573.23999999999	441.659999999992	609.959999999989	516.119999999991	1778.29166666667	593.639999999989	797.639999999986	404.939999999993	778.259999999986	624.239999999989	602.819999999989	781.320000000011	568.13999999999	2453.78714285715	729.299999999987	596.699999999989	730.320000000005	866.999999999985	869.039999999985	477.273999999991	554.635714285704	588.540000000008	586.500000000008	1616.7	716.039999999987	544.67999999999	562.807142857132	747.66000000001	633.419999999989	670.140000000009	679.319999999988	585.47999999999	1293.92375000001	648.720000000009	689.693749999988
397	184.986588282803	184.982872623826	184.998299371629	1130.41	1125.27	1136.52	73	69	766.854444444449	982.260000000004	4058.38976744185	1041.41999999998	773.160000000003	952.680000000007	802.506000000003	512.757142857149	828.121111111116	4429.78391304346	2357.21999999999	581.39999999999	646.679999999988	1020	1106.7	1056.72	760.920000000003	872.100000000009	813.960000000004	714.000000000003	961.860000000007	709.919999999987	868.188000000005	973.118888888895	949.620000000007	465.120000000012	857.820000000004	3437.75510204082	604.685714285703	531.420000000007	987.360000000007	681.081111111115	748.393000000003	1058.76	824.160000000004	756.840000000005	837.420000000004	755.820000000003	1502.91200000001	834.157000000003	548.760000000011
398	184.986286319032	184.981447481262	184.997647824697	1112.15	1092.67	1124.36	155	107	710.940000000005	885.359999999984	1165.79166666667	728.151250000006	457.231666666659	613.000000000011	903.720000000001	686.186666666671	1355.3411764706	1212.78	1012.85999999998	552.065714285705	772.199999999985	683.399999999988	864.91875000001	900.660000000009	664.020000000005	1201.52083333333	3795.144	880.260000000002	668.099999999988	688.322499999987	4327.85999999999	1328.02076923077	717.060000000007	952.680000000001	543.400000000007	863.234166666668	1279.08000000001	881.280000000001	1196.41666666667	976.139999999999	1266.50944444445	621.180000000012	440.639999999992	605.880000000006	985.320000000001	3887.49152542373	6199.20000000001	4481.60457627119	958.5625
399	184.990016178474	184.982162040656	184.998664879007	1141.68	1136.58	1149.87	67	59	559.980000000008	1205.60416666667	744.60000000001	780.299999999986	506.94000000001	686.46000000001	545.700000000008	767.040000000003	632.400000000009	780.371428571439	1072.02000000001	567.120000000008	837.412500000009	737.471428571438	618.120000000012	741.54000000001	526.320000000007	726.24000000001	605.880000000008	539.314285714293	917.000000000007	521.04999999999	606.900000000009	732.36000000001	668.100000000009	549.780000000008	559.980000000008	558.721428571418	454.028000000013	745.330000000003	748.707142857152	600.780000000006	678.299999999988	721.14000000001	568.140000000008	686.280000000006	970.8125	558.95999999999	1063.30714285716	654.840000000009	700.740000000007
400	184.986316085624	184.981487093424	184.996548310169	1083.51	1079.39	1091.75	54	48	696.659999999988	676.185714285701	957.779999999983	935.340000000007	744.599999999987	910.831111111116	604.579999999989	719.883333333338	1105.49307692308	1152.60000000001	1554.84454545455	956.760000000002	959.819999999983	934.320000000007	977.159999999983	949.619999999983	645.660000000005	911.879999999984	703.800000000005	564.38749999999	965.940000000007	1158.72	776.220000000005	913.919999999984	923.113333333318	532.439999999991	758.879999999986	706.860000000005	728.052222222209	1106.7	938.399999999983	539.580000000005	647.700000000004	954.719999999983	779.107777777782	756.840000000005	626.280000000004	1248.48000000001	1477.98	535.500000000008	468.180000000007
401	185.032353255757	185.0306686169	185.041742791773	51.012	49.974	60.195	11	9	752.883	1450.914	979.458666666667	851.839166666667	1135.4455	880.403833333334	631.483166666667	1614.728	1131.4018	1330.29733333333	333.649	1561.11	1194.65866666667	1059.106	1369.608	1057.91283333333	738.721333333333	1253.98966666667	630.463	893.520833333334	442.752333333334	95.8956666666667	86.7141666666667	378.852833333333	621.2815	120.393714285714	94.8755	685.551999999999	862.040833333334	437.6515	699.613333333333	405.072333333333	1894.759	1241.74566666667	760.112857142857	1242.766	2074.21445454545	1496.5845	1166.0505	2296.77033333333	611.657142857143
402	185.032058622779	185.032058622779	185.032058622779	69.371	69.371	69.371	1	1	279.5485	428.505	393.8165	330.561	216.293	336.435	173.57	208.131	362.9865	322.399	966.17675	261.184	478.49725	370.35075	457.072	385.938	341.78375	524.4085	380.294222222222	375.441777777778	345.098	236.698	255.0625	338.723	473.454000000001	319.377375	239.5825	243.83975	361.1685	278.52825	424.424	273.4605	185.680444444444	473.125333333333	294.85225	261.184	231.59675	152.01725	641.2655	172.527875	347.895777777778
403	185.121255443009	185.120465497065	185.133166598291	203.033	199.984	203.05	9	9	8.16228571428571	32.6491428571428	23.4665714285714	39.7911428571428	71.36	94.8865714285714	47.9534285714285	156.103714285714	51.0142857142857	43.8661428571428	24.4868571428571	25.5035714285714	35.68	49.994	55.0954285714285	47.9534285714285	92.768	60.1884285714285	42.852	70.3997142857143	14.272	16.3245714285714	6.11657142857143	9.18257142857142	37.7822857142857	20.4057142857143	15.2914285714286	136.718285714286	76.5214285714285	55.0954285714285	45.9128571428571	38.7726666666668	538.710857142857	273.436571428571	89.7851428571428	224.462857142857	409.134571428571	370.311857142857	216.300571428571	367.302857142857	91.8257142857142
404	185.984176300503	185.984176300503	185.984176300503	1074.32	1074.32	1074.32	1	1	733.77944444444	1165.47444444444	1230.11999999999	1105.26166666667	608.939999999997	1391.01722222221	687.85444444444	597.024999999996	548.03833333333	633.419999999997	484.763888888886	549.779999999997	1313.45499999999	1303.55999999999	1249.49999999999	1205.63999999999	578.339999999997	1294.37999999999	530.399999999997	624.239999999997	1236.23999999999	506.939999999997	479.661111111108	2469.16526315788	1301.51999999999	554.879999999997	567.428888888885	724.200000000005	490.887222222219	593.639999999997	1392.29999999999	631.379999999997	618.456666666663	1299.47999999999	535.499999999997	519.462777777775	524.582352941174	602.819999999997	485.784444444442	513.618888888886	500.54722222222
405	186.07818979421	186.077554371731	186.083473827946	515.27	510.134	518.302	5	3	4.08160000000003	17.3324444444445	8.16266666666666	11.2236666666667	7.14155555555557	10.2155555555556	8.1576	10.2088888888889	449.191111111111	1112.16333333333	14.2828	2038.73730000001	13.2626	6.12533333333333	12.252	10.2022222222222	57.1324444444446	15.305	36.7280000000001	41.8336666666666	9.18200000000002	9.18299999999999	6.1253333333334	6.12133333333334	12.244	7.14155555555548	7.14233333333333	5.10111111111106	7.14233333333333	9.18299999999999	14.2758	9.18299999999999	10.1966666666666	8.16239999999998	3.06266666666666	11.2224444444445	12.2426666666667	5.10166666666666	6.12199999999999	8.16266666666666	11.2233
406	186.143010549834	186.143010549834	186.143010549834	363.216	363.216	363.216	1	1	38.7694999999999	65.2960000000003	67.3365000000003	95.9152500000001	43.8707500000002	79.5794999999998	55.1002500000001	163.24	88.7726250000001	72.4377500000003	34.6885000000001	34.6884999999999	45.9100000000001	31.6277499999999	55.0934999999998	65.2942222222223	8.15700000000004	14.2835000000001	11.2241249999999	9.17662500000004	28.5705	7.14175000000003	7.14175000000003	28.5669999999999	32.6479999999999	7.14262500000001	8.16200000000003	49.9922499999999	12.236	24.4859999999999	21.4252500000001	17.346375	128.5515	43.8707499999999	17.34425	10.20375	32.6479999999999	57.1339999999998	16.336	21.4252499999999	10.2022222222222
407	186.961374332903	186.953507225634	186.971240426383	1075.35	1071.22	1087.61	93	63	2926.18600000001	2047.13999999996	3636.30000000002	1657.50000000004	2871.30000000001	4240.04714285713	2426.57999999996	2774.83090909091	1128.11999999998	4361.52	2747.88000000001	1099.43999999998	2627.67625000002	3548.58000000002	3527.16000000002	5180.1915789474	2722.38000000001	2172.59999999996	2432.70000000001	2703.60800000001	3473.10000000002	2646.90000000001	4965.3475	3216.06000000001	3853.93181818182	2516.34000000001	3577.16176470586	2916.18000000001	4134.59846153846	2750.94000000001	3768.90000000001	3148.74000000001	2885.34600000001	2838.66000000003	2571.42000000001	4596.12727272728	2524.93300000001	2822.34000000001	2681.14600000001	2260.49400000001	1138.12399999998
408	186.9646253903	186.956273517093	186.974702925909	1115.14	1104.96	1139.6	67	39	900.660000000009	1213.08000000001	970.02000000001	994.50000000001	877.253750000008	1057.87111111112	798.660000000008	871.080000000006	926.160000000006	1178.1	994.50000000001	983.280000000007	1099.56000000001	1029.18000000001	956.606250000011	720.120000000014	786.420000000006	754.80000000002	775.128750000007	942.480000000007	1115.88000000001	976.182222222228	635.460000000012	1145.23111111112	1119.13777777778	829.260000000008	867.000000000012	813.981249999986	862.920000000009	803.760000000008	1115.88000000001	945.540000000007	905.760000000006	1039.38000000001	902.700000000009	557.940000000015	966.960000000007	773.086250000007	1140.36000000001	887.400000000009	1047.546
409	186.959038289388	186.954452196757	186.970089513241	1096.83	1088.61	1103.97	39	32	1008.77999999998	1247.45999999998	1184.85714285716	1248.48000000002	1028.16000000001	1131.74285714284	829.259999999985	935.628571428554	1500.87000000001	1412.38875000001	1237.26000000002	1002.25499999998	1155.65999999998	1002.65999999998	1141.38000000002	1443.29999999997	986.339999999982	1616.70000000001	865.979999999985	850.679999999985	1280.09999999998	1092.92857142855	755.819999999987	1224.69285714283	1107.22857142855	1104.66000000002	1125.6142857143	1038.79285714287	1035.30000000001	837.419999999985	1219.91999999998	992.459999999982	983.279999999982	1192.38000000002	910.859999999984	1493.28	1025.51428571427	1031.22000000001	1029.17999999998	1002.66000000001	1673.82000000001
410	186.971133738551	186.971133738551	186.971133738551	32.647	32.647	32.647	2	2	2587.39281632653	3152.61979591837	3473.85291666667	3144.89795918367	2409.62563265306	3371.024	2374.94008163265	2328.24542857143	2410.64579591837	2685.44506122449	3454.01255102041	2671.108	3205.67359183673	3272.38353061225	3364.21842857143	3436.32228571429	2207.63330612245	3328.50485714286	2711.59395918367	2310.66979591837	3139.058	2425.65908333333	2493.10642857143	3326.46408163265	3091.40387755102	2467.47873469388	2715.25181632653	2356.045875	2723.83591836735	2172.40553061225	3091.51340425532	2349.577	2534.03485714286	3452.23248979592	2597.60954166667	2590.50542857143	2647.177	2372.4203125	3546.86783673469	2769.33236734694	2580.70326530612
411	187.090337785026	187.090337785026	187.090337785026	518.301	518.301	518.301	1	1	17.3437777777778	15.2924999999999	15.305625	20.4050000000001	8.16199999999992	15.32625	12.236	6.126	170.486125000001	461.153000000002	15.3033333333334	836.107999999999	14.2835000000001	15.315	15.3149999999998	12.2430000000001	21.4252500000001	19.387125	17.3442499999998	20.4050000000001	14.2834999999999	18.36675	11.229625	19.3847500000001	15.3037499999999	8.16199999999992	12.2430000000001	10.2024999999999	14.2835000000001	15.3037500000001	15.295	13.264875	6.12149999999994	17.3437777777778	9.18900000000001	16.3239999999998	9.18224999999991	6.12149999999994	6.12150000000003	14.2852499999998	8.16266666666666
412	187.09084000126	187.09084000126	187.09084000126	510.134	510.134	510.134	1	1	12.24	22.4462857142855	10.2028571428571	21.426	9.18257142857135	13.2637142857142	8.1554285714286	14.284	181.610857142857	300.984285714286	12.2434285714286	703.038375000001	12.2434285714286	19.3854285714284	12.2417142857142	15.3042857142857	10.2028571428571	11.2231428571429	14.2839999999999	10.2028571428572	14.2839999999999	9.18257142857142	8.16228571428564	11.2231428571429	14.2839999999999	15.2914285714286	8.16114285714288	14.2840000000001	7.14099999999996	4.08114285714289	14.273	8.15542857142853	10.1942857142857	14.282	5.10142857142857	13.2637142857142	6.11742857142852	8.16799999999992	11.2231428571429	11.2231428571428	10.2028571428572
413	187.984136286838	187.984136286838	187.984136286838	82.628	82.628	82.628	1	1	234.651111111111	440.736	318.552	398.91775	161.1995	241.79925	147.93625	189.7665	189.51075	253.394	516.309750000001	251.01225	157.1185	236.553	139.77425	160.17925	229.725	63.26325	84.6784444444445	118.349	320.3585	157.1185	250.9815	255.09375	192.843	185.579333333333	155.097	229.55625	111.20725	178.54375	201.88575	105.150125	134.581333333333	198.943333333333	110.184	185.6855	96.9237500000001	137.73375	174.46275	109.16675	130.592
414	188.068489741528	188.06074733749	188.079879890328	193.8385	190.755	194.865	40	39	162.225428571428	371.384	315.540499999999	442.824666666668	273.717333333333	400.991000000001	283.652666666667	1048.567	281.887999999999	703.009666666668	130.581333333334	895.709333333335	281.612000000001	362.201428571428	326.88	223.4165	431.601000000001	429.560333333332	305.079666666667	614.240666666665	334.614666666667	379.227428571428	323.392833333334	456.089000000001	353.035333333334	221.412333333334	190.802333333334	418.336666666666	248.961333333334	239.543333333334	339.755142857143	227.757333333333	909.074571428571	521.366000000002	212.194666666667	258.934857142857	443.844999999999	482.617666666666	117.338333333334	460.095166666667	372.056666666668
415	188.11234782035	188.107403486825	188.120245517829	289.77	286.694	290.77	8	8	41.7926666666666	98.9561666666664	60.1898333333337	56.1091666666665	54.0776666666663	38.7726666666664	50.0371666666663	187.710666666666	169.209333333334	121.419666666666	32.6506666666667	163.226666666666	10.2033333333333	37.7461666666666	14.2846666666667	17.3456666666665	17.3456666666665	20.4033333333335	10.2116666666666	19.3831666666666	18.3659999999999	70.4029999999995	30.5799999999999	12.232	18.3659999999999	27.5444999999999	23.4676666666665	42.8469999999999	11.2328333333332	25.5041666666666	23.4676666666665	18.3659999999999	428.120000000003	114.258666666666	18.3629999999999	29.5896666666665	142.846666666667	245.900333333334	37.7523333333334	133.663666666667	86.7141666666664
416	188.109633028864	188.106764083119	188.120850169673	172.419	169.381	173.445	31	31	55.1430000000001	122.54	96.9158333333335	139.762833333334	132.621666666667	193.831666666667	193.863333333334	426.429666666665	92.8351666666668	129.582333333334	35.7408333333334	74.4721666666668	53.1006666666668	119.373428571429	70.4029999999998	55.08	260.185000000001	129.582333333334	106.114666666667	165.294	43.9101666666667	96.9158333333335	73.4640000000002	30.6349999999999	51.0166666666665	91.8299999999998	63.2503333333334	290.011333333334	197.944666666667	107.135	99.9926666666664	47.9478333333334	1018.29266666667	560.071499999998	216.300571428571	365.262285714286	1030.48857142857	625.464333333335	346.856666666667	779.022999999999	195.904
417	189.069802018785	189.068859050616	189.070744986954	193.8385	193.81	193.867	2	2	29.5848333333332	65.3013333333332	33.6984999999999	70.4030000000002	31.6613333333333	74.4843333333335	30.6100000000001	162.3655	40.8533333333332	128.562	17.3428333333334	139.922666666667	39.7930000000001	64.2704999999998	45.9674999999999	39.7865000000001	75.5046666666669	71.4233333333332	54.0297142857145	75.5046666666665	47.9478333333334	26.5026666666666	44.8873333333334	78.5528333333335	42.8540000000001	26.5286666666667	33.6710000000001	64.2809999999998	31.6303333333334	21.4080000000001	40.8133333333332	27.5759999999999	131.623	58.1495000000001	11.2236666666666	30.5799999999999	70.4029999999998	70.4029999999998	22.4473333333334	84.6738333333335	44.8548571428571
418	189.089528618133	189.088303254458	189.090753981807	384.6525	384.624	384.681	2	2	24.468	55.0934999999998	57.0989999999999	83.7220000000001	31.6277499999999	44.8909999999999	32.6479999999999	90.8022500000004	10.2025	10.19625	13.26325	9.18224999999997	29.590875	42.8504999999999	34.6885000000001	32.6479999999999	37.7261249999999	71.4174999999998	27.567	54.0732499999999	88.7617499999998	86.7212499999998	65.2960000000003	99.0370000000001	69.3770000000003	56.1137500000002	51.0250000000003	56.1206249999997	14.2835	29.5872500000001	46.9315000000002	46.9314999999999	44.8635000000002	27.5467500000001	29.5872499999999	21.4252499999999	30.6112499999998	37.7492500000002	13.2535	30.6074999999999	9.18337500000001
419	189.125589546971	189.125589546971	189.125589546971	232.626	232.626	232.626	1	1	8.16300000000001	16.312	17.357	23.46575	10.21	12.252	12.2426666666667	13.273	19.399	16.324	14.2835	25.509375	17.346375	23.46575	8.16914285714285	15.30375	76.4625000000001	70.4058750000001	63.2555	64.27575	28.567	65.3040000000001	53.99375	45.91125	26.52975	27.594	26.51025	16.324	17.34425	13.255125	15.315	14.2753333333333	19.399	14.2835	14.2835	13.26325	15.30375	18.3644999999999	13.26325	17.34425	8.16200000000001
420	189.126357863621	189.126357863621	189.126357863621	241.808	241.808	241.808	1	1	39.7911428571428	52.0345714285714	73.3988571428571	74.5451666666668	34.6897142857143	42.852	46.9027499999999	86.724285714286	25.5071428571428	23.4830000000001	12.2417142857143	25.5071428571428	43.8722857142857	45.9128571428571	32.6491428571428	30.6085714285714	80.6025714285714	91.8225000000001	74.4808571428574	95.9068571428571	65.2982857142857	78.43	80.5912857142859	66.3185714285717	35.705	43.8722857142857	32.6217142857143	37.7452857142857	13.2637142857143	19.3854285714286	24.4662857142857	33.66825	46.9331428571428	18.3805714285715	6.12171428571428	22.4274285714286	23.4665714285714	15.3042857142857	12.2434285714286	24.4868571428571	7.142
421	189.126103503448	189.126103503448	189.126103503448	274.451	274.451	274.451	1	1	29.5896666666666	37.7523333333333	58.1906666666666	63.2537777777775	35.7077777777778	50.0290000000001	42.8484	92.8503333333333	52.037	28.5693333333333	34.6686666666665	107.123333333334	45.8850000000001	67.3419999999999	43.8743333333333	41.8302499999999	137.655	125.487333333334	66.3144444444441	152.013111111111	74.4843333333333	137.745	95.9008888888891	103.042444444444	61.2533333333333	76.5666666666666	67.3419999999999	60.1537777777777	42.8493333333334	35.7544444444443	28.5662222222221	45.9099999999998	71.4622222222226	52.037	43.8982222222222	35.7116666666666	57.1324444444446	45.9100000000001	17.3437777777777	59.172888888889	24.5013333333333
422	189.126727001484	189.126727001484	189.126727001484	264.248	264.248	264.248	1	1	21.426	31.6288571428571	33.6694285714286	43.8722857142857	26.5274285714288	42.852	21.426	55.0954285714285	222.235428571429	65.2982857142857	168.064285714286	263.233714285714	36.7302857142857	58.1562857142857	48.9737142857143	25.4857142857142	46.9331428571428	54.0751428571428	21.426	77.5959999999999	47.9534285714285	43.8722857142857	63.2488571428568	55.049142857143	51.0083333333332	35.71	43.8722857142857	66.3092857142854	22.4462857142857	29.5882857142857	54.1129999999999	29.609	53.0102857142855	23.4665714285714	25.5071428571428	15.3042857142857	70.3997142857143	49.994	21.426	59.1268571428573	11.2231428571429
423	190.90842850649	190.90842850649	190.90842850649	48.96	48.96	48.96	1	1	203.013166666667	317.323666666667	338.750666666667	335.689666666667	310.181333333333	439.763666666667	323.445666666667	200.181333333333	235.697	243.859666666667	306.1	241.819	346.913333333333	339.771	291.0325	337.730333333333	45.915	30.61	21.427	22.4462857142857	375.482666666667	137.7225	156.2385	292.053666666667	329.513833333333	246.909142857143	241.819	193.831666666667	251.002	320.384666666667	312.783	202.191	155.065333333333	361.198	212.189714285714	163.253333333333	173.428333333333	157.259666666667	191.822666666667	131.6015	398.596571428572
424	191.101002472522	191.100279162265	191.101986437704	56.114	56.108	56.124	3	3	45.8742857142857	72.4402857142857	75.5663333333334	96.9316666666667	79.5822857142857	83.7356666666667	53.0102857142857	112.236666666667	84.6244285714286	118.353142857143	67.331	101.942857142857	46.9331428571429	60.1996666666667	54.0776666666667	51.0142857142857	138.758857142857	71.4933333333333	61.2685714285715	118.436	14.284	15.3085714285714	24.488	18.372	23.4271428571429	8.16228571428572	5.10166666666667	25.5071428571429	19.3854285714286	30.665	18.3651428571429	16.3245714285714	53.0548571428572	25.5035714285714	16.3245714285714	18.3651428571429	44.8925714285714	36.7302857142857	41.8336666666667	35.68	20.4228571428572
425	191.141313900899	191.140412782666	191.144384047564	384.607	375.441	384.737	11	9	23.4523333333334	54.0717777777775	65.2586666666664	123.527555555555	8.16266666666666	88.7593333333335	27.5459999999999	19.3847500000001	10.2022222222222	13.2556666666667	8.16177777777774	13.2628888888888	80.6063333333333	195.882666666666	92.8402222222224	76.5166666666663	8.15733333333335	219.347777777778	95.9635555555554	17.3456666666667	211.186	173.437777777778	123.460333333333	203.179	140.806	103.042444444445	83.6810000000005	135.704333333333	58.1526666666664	13.2632500000001	70.3953333333335	5.10111111111112	28.5495000000001	135.704333333333	52.0327499999999	47.9504444444442	59.1793333333333	9.18200000000002	50.9833333333331	103.04525	16.3253333333333
426	191.141174894205	191.140349925759	191.142972535725	350.427	338.711	352.033	12	7	21.4269999999999	35.7116666666664	37.7523333333334	54.1218333333334	5.10083333333336	56.1183333333335	6.11599999999999	11.2231428571429	6.11600000000004	9.19050000000001	2.04033333333333	8.16133333333338	36.7679999999999	64.2810000000001	47.9086666666666	45.9599999999999	10.2028571428571	131.623	99.9926666666669	6.11657142857145	151.009333333334	102.033333333334	90.809666666666	110.190857142857	100.996500000001	89.7746666666672	56.1091666666665	103.154666666666	53.0053333333332	6.12171428571428	56.1091666666665	12.242	5.10142857142857	42.8960000000003	38.7654285714287	6.12599999999999	40.8533333333332	7.14116666666671	6.12199999999996	65.2982857142857	2.04066666666665
427	191.142480389825	191.140723235416	191.143066701106	365.238	363.244	366.287	5	5	15.3045	40.8120000000001	33.669	45.909	17.3434	46.9338000000001	12.2436	16.3243636363637	20.4054545454546	21.4242	12.2424000000001	13.2626	32.6496000000001	31.6262	27.5454	11.2233	26.5129090909092	41.8322999999999	21.4262999999999	19.3765454545455	39.7878	67.3020000000002	51.0150000000002	43.8717272727273	24.48	27.5454	20.3945454545455	20.4054545454546	11.2167	9.18245454545456	19.3838000000001	11.2222	14.2838181818182	14.2842	20.4054545454546	17.3446363636364	16.3248	8.16640000000002	9.1881	34.6707272727272	6.12180000000002
428	191.141876403382	191.141525061422	191.142870352391	321.3645	318.346	321.395	4	4	16.3382857142858	37.7822857142858	38.7708571428571	62.2374285714285	5.10142857142857	52.0345714285714	5.09714285714287	11.2218333333334	9.18257142857142	12.2434285714286	12.2434285714286	15.2914285714286	73.4605714285714	84.6837142857142	58.148142857143	57.1840000000002	6.12085714285716	113.251714285714	101.008285714286	9.18257142857142	62.2374285714285	60.1462857142859	34.6897142857143	53.0994285714288	53.0548571428571	48.9325714285716	24.4662857142858	66.3185714285714	33.6694285714286	5.10142857142857	32.6491428571428	6.12171428571428	10.2028571428571	36.7302857142857	17.3448571428571	15.3042857142857	40.8114285714286	6.11657142857145	22.4462857142859	39.7911428571428	8.16228571428571
429	191.14175706038	191.14080472506	191.141929144608	398.914	398.907	399.906	3	3	26.5162857142856	54.0751428571428	60.1968571428571	77.5417142857142	22.4462857142857	67.3105714285713	14.29	38.7545714285713	15.3042857142857	17.3509285714286	14.289	13.2637142857143	25.5071428571428	58.1562857142857	49.9904999999999	34.6897142857143	15.3034615384616	42.8339999999999	22.4462857142857	15.3046153846154	57.1319999999998	83.6575714285715	49.994	82.6373571428572	40.7942857142858	70.3947857142855	86.7261538461539	32.6491428571428	30.6214285714285	12.2381538461538	46.9134285714286	21.426	38.754153846154	38.7708571428571	44.8925714285714	22.4557142857142	57.136	19.3854285714286	25.5178571428571	48.9747692307693	10.2028571428571
430	191.142611260578	191.141338334909	191.143884186247	309.124	309.119	309.129	2	2	81.6218181818183	148.959818181818	164.263909090909	166.393363636363	9.18245454545451	106.108363636363	24.4865454545455	43.8492500000001	14.2838181818181	22.4459999999999	9.18245454545456	19.3851818181818	38.7323636363638	31.6284545454546	25.5090909090909	37.7332727272728	22.4459999999999	104.123454545454	80.6432000000002	31.6425454545455	28.5676363636363	41.8311818181819	55.0947272727273	52.0659	33.669	34.6892727272728	24.5016	34.6892727272726	21.4257272727273	19.3851818181817	26.5270909090909	10.2027272727273	27.5473636363635	26.5270909090909	14.2838181818181	21.4257272727272	35.7095454545453	21.4142727272727	16.3170909090909	38.7703636363637	5.10363636363637
431	191.141200675051	191.141200675051	191.141200675051	249.954	249.954	249.954	1	1	20.4060000000001	32.6496	29.5887	36.7272	10.203	34.7276	15.303	22.4473333333333	32.6495999999999	32.6495999999999	18.3654	34.6902	20.406	32.6496000000001	22.4466000000001	25.505	14.2828	23.4668999999999	19.3743	35.7104999999999	33.6698999999999	52.0608	29.5864444444444	30.606	19.3857	21.4263000000001	20.4059999999999	24.4847999999999	12.24	28.5515999999999	24.4872	14.2842	25.4925	18.366	11.2233	28.5683999999999	20.4039999999999	13.2782	18.3654	20.4040000000001	18.3654000000001
432	191.178386850186	191.177974800442	191.178798899931	592.266	591.773	592.759	2	2	30.61125	118.349000000001	91.7549999999994	134.772	40.84	157.233999999998	29.5654999999998	77.5390000000003	32.672	28.5459999999998	43.8707500000002	63.2554999999994	36.7290000000002	243.839750000001	85.8269999999998	81.6199999999992	21.4383749999998	27.567	14.28525	23.4657500000001	35.7087500000002	26.5069999999998	40.8100000000002	97.9440000000004	69.4280000000001	20.4050000000001	9.18225000000004	38.7409999999998	32.652	15.3037500000001	24.4860000000001	13.2632500000001	125.583	70.3972499999993	7.14700000000001	31.6044999999998	53.0530000000002	65.2960000000003	26.5264999999997	75.4985000000003	35.7087499999997
433	191.178496202385	191.175491120094	191.19238379018	614.2105	599.89	624.422	62	30	109.17057142857	1138.70171428571	655.023428571423	1343.86575000001	438.661428571433	995.736888888891	685.631999999994	1137.6345	427.499714285717	1657.93333333333	143.860285714287	482.282625000002	624.414857142852	716.140285714293	650.919499999994	368.355375	409.134571428568	121.413999999999	76.5214285714279	193.854285714287	455.365999999996	319.349428571431	91.8128571428567	504.021142857139	124.470500000001	57.1360000000004	75.5011428571422	270.375714285712	41.8317142857139	244.868571428573	89.7820000000004	383.627428571425	1346.83999999999	625.413250000003	81.5657142857137	435.661999999996	358.120285714283	1250.92866666667	185.692000000001	204.050000000001	107.060625000001
434	191.97512159765	191.97512159765	191.97512159765	252.006	252.006	252.006	1	1	7.1414	15.306	36.7272	46.9314999999999	8.1616	42.8484	12.2424	17.3434	3.0606	9.18224999999997	18.3636	7.1414	57.1312	81.616	73.4544	64.2726	5.101	8.16199999999998	8.15360000000001	5.101	29.5916	12.2448	6.1212	19.3876	57.1312	53.0504	21.4242	133.6462	51.01	29.5916	78.5554	25.5062499999999	8.1616	129.5654	62.2322	66.313	108.162399999999	11.2486	12.2448	100.9998	2.0404
435	192.048917732658	192.048917732658	192.048917732658	657.054	657.054	657.054	1	1	8.16235294117648	22.438705882353	24.4941176470589	17.345	9.18264705882354	16.324705882353	13.2546470588235	10.2094117647059	15.3044117647059	8.16235294117648	13.2638235294118	11.2219411764706	18.3642352941176	22.4451764705883	20.4058823529412	21.4249411764707	9.18264705882354	19.3788823529411	11.2232352941177	13.2638235294118	23.4654117647058	8.16235294117643	10.2029411764706	16.3181176470588	20.404705882353	16.324705882353	5.10294117647059	10.2029411764706	11.2232352941177	13.2638235294118	21.4323529411765	10.2023529411765	20.4058823529412	17.345	11.2193529411765	10.2029411764706	9.18264705882348	11.2264705882353	14.2882352941177	11.2193529411765	6.11964705882355
436	192.050135265196	192.04479504657	192.063127104621	356.05	350.961	356.074	7	7	23.4862857142858	31.6288571428571	27.5477142857143	26.5274285714286	16.3245714285714	14.284	6.11657142857145	40.8057142857141	22.4462857142857	56.1549999999999	14.284	49.9869999999997	15.3171428571428	29.5882857142857	28.568	27.5477142857143	21.4094999999999	47.9534285714285	40.8114285714286	75.4429999999995	84.7429999999999	8.16228571428571	12.2434285714286	13.2637142857143	101.008285714286	28.568	8.16228571428571	89.7851428571428	51.0142857142857	59.1765714285714	71.4100000000002	10.2028571428571	107.12625	75.5011428571428	7.142	14.2963333333334	82.7125714285717	43.8722857142857	14.284	49.994	126.515428571429
437	192.065632919257	192.065632919257	192.065632919257	325.476	325.476	325.476	1	1	7.142	8.16228571428577	7.142	16.324	12.2430000000001	13.264875	7.14100000000002	6.12171428571428	221.402	325.459750000001	161.182571428572	311.187142857143	7.142	12.2434285714286	10.1942857142857	7.14200000000005	40.8114285714286	39.7911428571428	27.5438571428572	38.7708571428571	10.1957142857143	10.1871428571428	5.10142857142857	6.12171428571428	4.08114285714286	6.117	6.11657142857145	17.3448571428571	3.06342857142858	6.12000000000004	5.09714285714287	5.10071428571426	7.142	10.2028571428571	4.08114285714289	5.09928571428572	7.14099999999996	6.1165714285714	6.12171428571433	8.16228571428571	7.142
438	192.139686239109	192.136565370453	192.152459038628	172.419	170.344	173.451	37	37	198.074	253.249333333334	167.307333333334	235.6585	5.10083333333334	180.565285714285	43.8743333333334	15.3042857142857	1131.54966666667	1117.265	520.795000000001	533.609428571428	179.725333333334	217.320857142857	192.843	97.9200000000001	11.2236666666667	141.826333333334	88.7648571428571	4.08133333333334	432.974666666667	156.0855	194.883666666667	219.550833333333	479.534285714285	262.213428571428	184.650166666667	909.859500000002	410.174000000001	10.2033333333334	542.817333333332	187.710666666667	941.723714285718	848.224000000001	297.923428571428	584.623714285714	810.144666666669	8.16266666666669	375.421333333334	711.753166666668	750.930285714285
439	192.14281509355	192.139226100756	192.149671097463	342.807	339.709	343.853	4	4	32.6528000000002	75.4948	72.5028333333335	89.7893333333335	3.06100000000001	26.5546666666666	7.1582	7.1414	426.464500000002	392.828333333331	101.0196	140.7876	11.2222	5.101	29.5858	8.16319999999996	3.0606	12.2539999999999	6.13200000000002	8.15200000000004	19.3831666666666	12.2424	7.1414	10.192	10.2033333333334	2.04066666666667	3.06119999999999	49.988166666667	5.10083333333332	4.08560000000002	18.3636	5.10166666666663	4.08560000000002	13.2651999999999	6.12240000000004	3.0606	14.2823333333333	14.2846666666667	5.101	7.1414	4.0808
440	193.048756310315	193.04434253527	193.060370577075	253.026	249.965	254.068	37	37	398.950333333334	776.437428571428	1268.17075	1384.648875	1113.13171428571	1568.95225000001	1207.97600000001	2015.06428571429	171.407999999999	176.517666666666	166.287166666667	37.7523333333332	2235.36775000001	2784.35971428571	2591.435	2444.60457142857	343.796166666666	164.273666666666	239.565714285714	306.085714285713	1255.92775000001	362.201428571428	35.7050000000001	522.386285714285	1715.04025000001	1153.8085	720.321714285711	3341.31874999999	1960.98914285714	2030.36857142856	2132.3225	1632.45714285715	3880.01074999999	3280.10375000001	2278.21825	2668.04714285714	3149.51175	3287.62	2010.91275	3196.44325	162.233
441	193.04843070152	193.044563187217	193.060681467471	214.255	210.174	215.264	34	34	11.2328333333334	32.6453333333334	20.4057142857143	34.6856666666667	17.3448571428571	37.7461666666667	17.3626666666667	83.6536666666668	3025.04125	2999.698	1902.83285714286	348.612000000001	54.0675714285714	113.257	80.6025714285714	16.3245714285714	94.8910000000002	21.426	29.5848333333334	132.643333333334	132.748571428571	51.0583333333334	37.7461666666667	36.6960000000001	213.239714285714	98.9677142857142	109.155285714286	768.275142857142	139.785666666667	120.281333333334	240.798666666667	153.042857142857	354.055666666667	373.381000000001	161.212666666667	289.037333333334	90.8817142857142	314.248	63.2488571428571	333.353142857143	13.2513333333334
442	193.051464792388	193.046779377568	193.060483425924	358.114	351.987	359.128	18	18	8.16914285714289	12.2430000000001	12.2445	10.2025	9.18225000000004	10.2025	7.13737499999998	23.4686249999999	30.6075000000001	28.588	19.3847499999999	11.215875	8.16300000000001	11.2145	12.2430000000001	11.22275	10.18875	8.16300000000001	15.3042857142857	19.3728750000001	14.294	12.2430000000001	8.16200000000003	16.324	14.2835000000001	11.22275	8.16199999999998	12.2445	5.09812499999999	10.2025	8.16300000000001	6.12149999999998	20.4049999999999	11.2231428571429	5.10125000000002	11.22	8.16700000000003	24.4860000000001	9.18225000000004	9.18224999999997	8.16199999999998
443	193.051081737574	193.04794153162	193.060291670825	336.683	333.639	337.702	7	7	13.2535	15.3042857142857	14.284	14.2819999999999	13.2637142857143	13.2637142857143	9.18128571428567	16.3245714285714	67.3388571428571	58.1074285714288	33.6647142857144	26.5274285714286	16.3240000000001	15.3037500000001	15.3037500000001	15.2925	13.2637142857143	10.2028571428571	10.1985714285714	12.2434285714286	13.2637142857143	13.2637142857143	13.2748571428571	9.17485714285717	10.2028571428571	9.18257142857142	13.2618571428572	19.3854285714286	7.142	14.284	11.2325714285714	7.142	30.6085714285714	16.3245714285714	10.2028571428571	18.3651428571428	16.3245714285714	17.3448571428571	15.3042857142857	25.4892857142857	10.2025
444	193.083877394071	193.08082984791	193.0954026552	207.1135	204.058	208.14	16	16	11.2231428571429	8.16228571428571	10.2014285714286	12.242	25.4892857142857	11.2218333333334	22.4436666666667	24.4868571428571	2408.89457142857	540.688333333334	459.150000000001	388.683500000001	9.19028571428575	21.426	27.5477142857144	7.14200000000002	46.9353333333334	20.4057142857143	26.5274285714286	66.3185714285714	27.5477142857143	72.4402857142857	25.4857142857143	55.1430000000001	19.3854285714286	42.8520000000001	23.4665714285715	27.567	12.242	15.3042857142857	14.284	22.4462857142857	78.562	16.3245714285714	28.568	230.552285714285	24.4868571428571	51.0142857142857	46.933142857143	22.4462857142857	6.12200000000001
445	193.088083979888	193.086079624721	193.090088335056	230.585	230.585	230.585	2	2	24.488	44.8653333333333	41.8564444444445	79.5773333333332	22.4717777777778	92.9008888888888	34.6868	52.0653333333333	108.155333333334	95.9113333333332	61.2133333333332	59.1793333333333	26.5286666666666	38.7937777777778	20.4199999999999	30.61	33.6673333333333	44.8946666666666	75.4964444444443	28.5506666666667	15.3033333333333	77.5453333333333	59.102	42.8493333333333	15.305	53.0862222222222	33.6673333333333	20.4044444444445	35.7116666666666	17.3456666666667	37.7728888888888	24.488	64.2810000000001	43.8695555555555	36.732	46.9302222222222	67.3346666666668	35.735	39.7886666666666	73.4639999999999	29.5896666666666
446	193.089868130434	193.089868130434	193.089868130434	219.362	219.362	219.362	1	1	18.3728571428571	26.5274285714286	25.5071428571428	38.7708571428571	25.5066666666667	23.4567142857143	26.5367142857143	105.089428571429	3113.912	137.796428571429	1039.59835714286	454.856285714285	35.7107692307693	33.6694285714286	57.1319999999999	14.284	107.13	13.2634666666667	23.4665714285714	151.002285714286	24.4954285714286	78.595	32.6491428571428	26.5162857142857	24.4765714285714	56.0921428571428	94.8467142857142	790.666071428571	58.1562857142857	139.730214285714	21.417	164.266	417.296857142857	60.1968571428571	100.923428571429	357.225	86.7546428571428	354.032533333333	76.5214285714285	36.7148571428571	17.3375714285714
447	194.051479828145	194.049589685647	194.054146844902	212.7335	211.2	214.273	4	4	7.14816666666668	4.08133333333332	10.2033333333334	8.16266666666665	5.10083333333332	3.06099999999999	7.14933333333332	17.3428333333333	405.072333333334	374.829333333332	196.924333333333	54.0776666666665	9.18149999999997	6.12100000000001	6.12099999999998	9.18299999999998	16.3226666666666	2.04066666666666	4.08066666666665	20.4033333333334	10.2116666666666	9.19050000000001	7.14233333333332	11.2126666666666	18.366	17.3428333333333	13.2621666666666	90.8096666666669	16.3253333333333	13.2513333333333	22.4436666666666	24.4879999999999	36.7320000000001	48.9679999999998	21.4234999999999	36.7679999999999	14.2986666666666	29.5896666666666	2.04033333333333	17.3428333333333	3.05799999999999
448	194.047792414473	194.047792414473	194.047792414473	351.987	351.987	351.987	1	1	3.06085714285714	10.2028571428571	8.16228571428571	5.10499999999999	5.10142857142857	5.10142857142857	7.13600000000002	10.2028571428571	4.0777142857143	10.2100000000001	4.08114285714286	10.2028571428571	10.2114285714285	7.14174999999998	8.15600000000001	5.10571428571426	5.10142857142857	9.18257142857142	6.12171428571428	8.1554285714286	6.12171428571433	3.06085714285714	4.08114285714286	8.16228571428571	12.2417142857143	3.06085714285717	4.08114285714286	6.12685714285711	4.0777142857143	4.08114285714286	14.284	5.10142857142857	6.12171428571428	11.2325714285715	6.12085714285716	7.14699999999999	6.12685714285711	5.1007142857143	6.12171428571428	8.16228571428571	7.142
449	194.062102030339	194.057409365815	194.065026096428	253.054	253.009	254.018	3	3	31.6288571428571	82.6431428571428	139.77425	61.2171428571428	140.799428571429	212.189714285715	153.042857142858	276.49742857143	23.4665714285713	17.3448571428572	21.423	12.2434285714286	313.227714285715	369.343428571428	354.039142857143	306.085714285714	45.9128571428571	16.3245714285715	20.3885714285714	36.7302857142855	83.6517142857145	39.7911428571428	12.2417142857143	53.0548571428571	173.424285714286	147.941428571429	79.5822857142853	528.489499999999	236.706285714287	275.477142857142	254.051142857143	200.996285714286	629.494249999998	465.250285714287	261.193142857143	355.059428571427	450.966285714286	472.789142857144	141.819714285715	475.453142857144	20.4057142857143
450	194.072424524726	194.066190120429	194.078107810882	228.023	226.481	230.592	4	4	45.9149999999999	125.501	91.8149999999997	133.641833333333	74.6181666666664	86.7283333333331	62.2403333333332	226.476999999999	38.7346666666668	68.3623333333332	16.3253333333333	26.5286666666666	62.2301666666665	81.6933333333335	97.010833333333	73.4639999999998	29.5848333333332	57.1386666666665	15.3025	45.8700000000001	33.6709999999999	7.14233333333332	3.05799999999999	21.4269999999999	34.6913333333332	8.16266666666665	8.16266666666665	98.9723333333331	16.3253333333333	31.6303333333333	40.8533333333332	12.244	193.863333333334	89.7746666666664	19.3863333333333	17.3456666666666	44.8946666666666	116.432	27.5444999999999	21.4269999999999	10.2033333333333
451	194.08634203277	194.08634203277	194.08634203277	207.091	207.091	207.091	1	1	5.10142857142857	7.14116666666668	8.16114285714285	6.12171428571428	4.07828571428571	7.14100000000002	6.12171428571428	9.18300000000002	359.140571428571	149.982	177.529714285714	57.136	12.2537142857143	10.2028571428571	4.08114285714287	8.16228571428574	13.2544285714286	10.2028571428571	5.10142857142859	12.2434285714286	10.2028571428571	11.2231428571429	7.136	10.21	5.10142857142859	6.12171428571431	4.08114285714287	7.14699999999999	8.16228571428571	9.18257142857146	4.08133333333334	5.10142857142857	13.2637142857143	11.2236666666667	7.14200000000002	7.14116666666668	12.2434285714286	8.16228571428571	4.08114285714287	8.16228571428571	4.08114285714287
452	195.120066630046	195.120066630046	195.120066630046	160.158	160.158	160.158	1	1	36.7319999999999	71.42	169.347666666667	338.695333333332	56.1183333333335	268.347666666666	36.7319999999999	76.5999999999998	26.5286666666667	60.1898333333334	53.0486666666667	80.5273333333331	85.6939999999997	56.0633333333332	65.2906666666665	36.7319999999999	18.366	40.8466666666667	23.4676666666666	33.6379999999999	62.2301666666665	30.6100000000001	251.001999999999	57.0826666666665	25.5333333333333	25.5083333333333	609.835499999999	38.7663333333334	35.7058333333334	22.4473333333333	36.7619999999999	16.3253333333334	54.1218333333334	61.1600000000001	28.5646666666666	16.3093333333333	28.5693333333334	64.2810000000001	34.6913333333332	33.6655000000001	16.3226666666666
453	196.039982240408	196.03845471828	196.040508743865	91.834	91.811	96.924	6	6	1118.23314285714	1430.24028571428	1484.46375	421.673	25.5071428571429	870.013714285714	20.405	22.4455	2261.65671428572	2935.97114285714	31.62775	906.013714285714	2623.15457142857	4420.68	3402.0715	2803.11728571429	24.4868571428571	3044.53257142858	2348.3	4.08114285714286	482.57825	31.6022857142857	106.106	130.496	945.804857142857	211.376571428571	71.48	389.7355	1924.25885714286	20.405	1633.42025	19.38475	70.3997142857143	5028.10742857144	2432.36228571428	3102.68885714286	7244.66250000001	51.0125	127.535714285714	4631.935	7.14099999999999
454	196.040187273425	196.040187273425	196.040187273425	59.174	59.174	59.174	1	1	9.17279999999999	376.5276	681.4936	1508.8758	11.2244	2198.531	7.1414	2.0404	366.84	308.1004	9.18359999999999	7.1414	1337.4822	1106.1136	1624.4768	1207.976	57.1312	30.606	1.02175	27.54675	316.262	11.2222	29.5858	43.8772	532.0224	31.6324	71.414	2891.2468	783.5136	9.1926	611.0998	4.0808	32.6464	3469.87025	402.979	6.1212	2371.965	7.1414	13.2626	2266.8844	14.2996
455	196.051062689887	196.041173831103	196.070334828961	58.159	55.076	66.311	107	106	15.29	430.580666666667	724.484000000001	1634.38328571429	1073.21533333333	2231.1045	329.567666666667	2836.52666666667	539.277714285715	698.9140625	10.2033333333333	39.7577142857143	1634.3604	1311.12833333333	1702.7138	1269.3776	6788.7435	5371.481	3088.525	6065.59857142857	7.14116666666667	57.1386666666667	12.242	2.04066666666667	5.09357142857142	8.16266666666667	15.3025	3160.47633333333	21.426	1072.05	639.790800000001	601.898333333333	4520.5062	3589.36514285714	1048.9455	1403.74933333333	2622.25666666667	1080.33128571428	10.2016666666667	2310.82866666667	150.1115
456	196.046302918749	196.040804784751	196.068904549131	91.828	79.574	106.106	133	103	1427.44633333333	1478.34225	1479.429	1871.75882352941	2768.277375	2726.42325	3240.32411111111	4771.70925	2558.945	3261.65044444444	2416.97225	4031.91822222222	2690.619	4567.012	3425.06033333333	2840.724	2698.56125	3133.44366666667	2638.99777777778	1505.87424	489.76	60.1603333333334	109.16675	130.512	968.190888888889	256.271	104.142	4087.87269230769	3281.43488	1497.68622222222	1622.1975	978.419750000001	8778.821	5760.55177777778	2560.668	4611.53	9774.70200000001	9472.76333333332	6703.21250000001	10485.1877777778	2341.346
457	196.046739223642	196.042682420768	196.062541373971	71.4175	68.35	76.502	42	42	19.3854285714286	520.981533333333	420.3224	367.302857142857	873.383384615384	403.848	1095.3184	33.6694285714286	83.6282857142858	440.917714285714	69.3794285714286	19.3843846153846	769.241571428571	1911.97973333333	1108.0096	1010.38235294118	16.3236923076923	312.190615384615	16.3177142857143	11.2233846153846	135.7455	32.6468571428571	28.568	31.6288571428571	224.462857142857	49.994	45.8935714285714	452.85225	141.819714285714	27.5477142857143	501.980571428571	23.4653076923077	17.3439230769231	1258.50371428571	197.935428571429	438.722857142857	821.33	5003.71466666667	55.0722857142857	750.1725	69.3809230769231
458	196.04753263009	196.041304411712	196.060232901358	110.198	109.172	111.213	9	9	39.7744285714286	65.3211428571429	70.3997142857143	1230.46457142857	62.2374285714286	1085.584	1444.11771428571	211.110428571429	71.395	80.5969285714286	37.7513846153846	142.84	76.5230769230769	140.740285714286	83.6575714285714	63.2876923076923	1345.75685714286	121.363	121.414	1132.04142857143	64.278	118.353142857143	49.973	59.1765714285714	49.994	79.5822857142857	99.946	2767.01485714286	73.4898461538462	49.995076923077	57.116	43.8538571428572	421.3485	393.668533333333	89.7851428571429	143.917615384615	1497.77942857143	606.0384	67.3388571428572	3555.69571428572	373.424571428571
459	197.045165811183	197.045165811183	197.045165811183	92.854	92.854	92.854	1	1	16.324	83.6605000000001	130.688	60.239	19.38475	125.583	23.46575	35.70875	21.42525	175.483	16.326	22.44825	228.704	465.234	271.22025	282.60925	26.5265	320.3585	98.0160000000001	18.3645	59.18175	24.471	16.324	29.590875	52.03275	38.7695	18.378	39.819	92.8427500000001	32.6471111111111	106.041	20.405	58.1115	588.096	205.195875	23.46575	677.427555555556	42.8505	30.6075	553.980666666667	35.70875
460	197.045051499168	197.045051499168	197.045051499168	59.185	59.185	59.185	1	1	10.1933333333333	42.854	78.562	124.480666666667	10.2033333333333	243.859666666667	13.2643333333333	21.427	17.3258333333333	31.6303333333333	27.5445	12.242	162.233	119.379	179.549333333333	139.785666666667	32.6453333333333	47.9086666666667	19.4053333333333	25.5083333333333	22.4473333333333	10.2016666666667	10.2033333333333	12.242	34.6573333333333	12.244	16.3253333333333	18.3651428571428	29.5896666666667	8.16933333333333	18.3651428571428	10.2016666666667	33.671	383.582666666666	14.2846666666667	11.2236666666667	66.3185714285714	18.3651428571428	35.7116666666667	70.472	16.3413333333333
461	197.050843545469	197.045829993452	197.064929100775	91.839	82.651	98.976	39	36	142.835	169.3615	167.444	71.46125	302.031	128.646	122.475	486.65925	272.399333333333	300.97375	16.324	400.95825	272.440125	482.57825	331.378125	287.74575	89.7820000000001	330.561	237.893	97.9439999999999	59.18175	28.5506666666667	17.34425	37.7261250000001	88.7617499999999	42.882	24.504	119.36925	214.2525	193.8475	148.86525	95.9035000000001	1115.10288888889	586.054	256.271	469.315	1142.21925	1163.05333333333	1015.422	1165.51176470588	174.46275
462	197.063962268536	197.046222057157	197.074251368555	57.142	55.076	62.245	18	18	5.09666666666667	20.4066666666667	6.12085714285714	47.9534285714285	74.4721666666666	22.4656666666666	3.0605	368.271571428571	56.0633333333333	9.183	4.08114285714286	2.03866666666667	3.061	24.4868571428571	14.284	18.363	998.906333333333	767.792	329.836833333333	999.9675	20.4057142857143	6.122	1.02028571428571	9.18257142857142	28.518	5.10166666666667	6.12171428571428	384.647714285714	15.3025	92.9413333333333	56.1078571428571	63.2813333333333	559.142666666667	49.9963333333333	44.8946666666667	154.045166666667	266.294571428572	115.278833333333	6.12171428571428	247.929428571428	89.8626666666667
463	197.047112012768	197.046313786911	197.061856919441	72.437	71.412	73.468	6	6	24.488	55.044	47.9544615384615	44.8935384615384	28.5693333333333	41.8136923076923	24.498	31.6295384615384	28.5553333333333	35.7116666666667	52.0317692307692	26.5265	59.1745	92.848	77.5433846153846	69.411	21.42525	52.03275	17.3371666666667	24.488	30.6225	20.415	28.5686153846154	35.7080769230769	42.8505	28.567	20.3969230769231	37.7343076923077	14.2846666666667	20.4061538461538	35.7107692307692	17.34425	27.54675	99.9354999999999	21.42525	27.54675	53.056	550.98	61.1907692307692	42.8690769230769	27.549
464	197.078126976045	197.077146074186	197.079803840787	57.6435	57.128	58.159	6	6	6.11742857142857	20.4066666666667	6.121	46.9276666666667	86.7242857142857	22.4656666666666	3.0605	367.26	58.1074285714285	9.18257142857142	4.08133333333333	3.05828571428571	3.061	24.488	13.2643333333333	18.363	1027.42771428571	767.165333333334	329.836833333333	975.279333333334	19.3831666666667	6.12171428571428	1.02016666666667	8.16266666666667	28.524	7.142	6.121	384.602833333333	15.3025	92.9413333333333	56.1091666666667	63.2813333333333	569.319428571428	49.9963333333333	44.8925714285714	154.045166666667	266.2635	27.549	5.10083333333334	246.920666666667	91.89
465	198.043360207298	198.038486581408	198.056364339193	91.839	81.614	98.976	47	41	42.8493333333333	155.073777777778	156.213	68.398625	27.550125	132.73	30.61875	558.076749999999	238.7385	351.98625	18.3645	388.747	288.766125	511.14525	395.6145	298.969875	15.30375	334.642	240.956	79.5773333333332	47.957625	29.569125	23.46575	47.9223750000001	87.7391111111111	52.03275	23.483	132.6325	225.47525	13.26325	157.02225	15.30375	1219.322	727.810954545454	277.681777777778	575.420999999999	1249.398	1316.08666666666	22.4473333333333	1259.56142857143	169.356888888889
466	198.041386557267	198.039157091281	198.05852496279	59.174	57.117	61.203	15	15	12.232	55.1016	74.4892000000001	195.8784	7.14233333333333	271.3732	21.4284	10.204	42.805	36.7344	23.4646	14.2823333333333	162.2118	138.7744	221.3834	158.151666666667	16.3226666666667	123.4684	65.3696	20.4066666666667	51.02	36.7272	35.707	15.303	66.2566666666667	42.854	33.6732	390.7366	64.2852	16.3424	77.5504000000001	13.2626	29.5896666666667	469.292	49.9963333333333	121.4276	76.515	8.1616	20.408	82.7334	25.5333333333333
467	198.042145951821	198.038978645393	198.055125456036	72.429	70.385	74.49	12	12	24.4873846153846	56.0703846153846	66.3216666666667	52.0356923076923	42.8529230769231	64.2503076923077	72.4691538461538	35.7107692307692	23.4564615384616	48.9747692307693	40.8092307692307	47.9508461538462	81.6184615384616	187.736615384615	135.700923076923	91.8623076923077	27.5462307692308	59.1733846153846	28.5556923076923	23.4670769230769	48.996	58.1531538461539	78.5636923076923	49.9913076923077	35.7107692307693	55.0966153846154	31.6152307692308	69.3495384615384	37.7513846153846	20.4066666666667	58.159	23.4653076923077	34.6878461538462	127.471153846154	37.7485384615385	46.9341538461538	91.8225	525.471666666667	36.7144615384615	77.577	28.5686153846154
468	198.072247572348	198.070809068909	198.073162549808	58.148	58.148	58.159	3	3	17.3327142857143	30.61	21.4235	23.4638333333333	126.515428571429	23.4868333333333	18.363	383.582666666667	54.0297142857143	83.6536666666667	83.6673333333333	44.8548571428571	14.2846666666667	7.14233333333333	3.061	9.1815	789.701142857142	474.3775	210.360333333333	632.503333333334	12.242	9.183	2.04033333333333	14.2846666666667	12.2245714285714	8.16266666666667	2.04033333333333	26.5243333333333	6.121	105.197333333333	6.121	68.3846666666666	690.733428571428	18.366	6.121	9.18149999999999	6.121	36.732	28.5646666666667	8.16266666666667	86.7991666666667
469	198.939010336233	198.933414645902	198.950528211761	44.879	42.838	45.922	129	129	3170.937	4594.561	4959.84033333333	5402.07666666667	3670.75955555556	4990.92711111111	3625.86977777778	4114.227	1127.488	1143.74028571429	1048.85371428571	1592.666	4942.3332	4853.834	5044.528	4955.3775	29.5882857142857	2366.98	1492.50383333333	1790.53875	5566.484	4816.8363	4370.0448	6198.83733333333	5337.80266666666	4294.11533333333	3952.34088888889	3716.66955555556	3256.638	3808.48955555556	5040.677	3942.67288888889	3271.94175	4223.332125	3572.9155	2979.23428571428	2059.11675	2938.8832	2158.696	2679.27028571429	3159.081
470	198.951328231108	198.95125278269	198.951635507437	44.8845	44.884	44.885	4	4	7.142	8.16266666666667	13.2621666666667	1.02033333333333	1397.85666666667	8.16266666666667	13.2643333333333	979.36	4.08066666666667	4.08133333333333	4.08066666666667	2.04066666666667	6.121	3.0635	10.2016666666667	8.15657142857143	1829.37228571429	4.08133333333333	2.04066666666667	10.2016666666667	13.2643333333333	5.10166666666667	4.08533333333333	10.2033333333333	6.122	5.10083333333334	6.122	4.08133333333333	2.04066666666667	914.218666666667	2.04233333333333	4.0856	1191.69371428571	4.08066666666667	4.08133333333333	7.14233333333333	7.14233333333333	407.8445	5.10583333333333	1.02016666666667	3.06085714285714
471	199.942267840181	199.937488474974	199.955626104591	44.889	42.844	45.922	91	91	676.449428571429	989.677142857142	1090.780875	1143.66911111111	770.315714285715	1029.43225	767.254857142857	911.753	189.773142857143	216.300571428572	198.955714285714	255.071428571429	1081.465	1069.24910344828	1081.5975	1080.41533333333	17.3428333333333	466.292333333333	277.517714285714	12.2434285714286	1262.01488888889	1035.63833333333	930.9696	1296.52888888889	1157.98375	964.11	850.865333333333	836.582222222222	691.753714285714	872.29	1152.709	844.485142857142	694.79025	908.096666666667	766.20775	639.775125	393.830285714286	604.523076923077	412.541714285714	571.324444444445	647.938125
472	200.018615612093	200.01786902904	200.019362195146	301.472	299.953	302.991	2	2	8.16228571428571	18.3651428571428	16.3245714285714	11.2215714285715	6.12171428571433	14.2840000000001	5.10142857142857	7.14800000000002	14.2959999999999	14.2840000000001	20.4057142857143	12.2434285714286	8.16228571428571	20.42	9.18257142857142	16.3108571428572	9.18257142857142	14.272	12.2434285714286	19.3827142857142	17.3448571428573	9.19028571428575	6.12171428571428	11.2231428571429	30.6085714285714	13.2637142857143	9.17999999999998	20.4057142857143	19.3854285714286	12.2434285714286	30.6342857142858	5.1057142857143	27.567	32.6491428571428	8.15542857142853	12.2434285714286	21.426	18.3651428571428	31.6022857142856	26.5274285714286	27.5245714285713
473	200.163615325883	200.163615325883	200.163615325883	965.148	965.148	965.148	1	1	9.18257142857135	38.743714285714	99.9879999999991	47.9534285714282	70.3997142857137	51.0142857142853	37.7505714285717	321.389999999997	15.3042857142858	15.3171428571429	47.9937142857145	25.507142857143	117.332857142856	89.7851428571421	114.271999999999	82.7125714285704	21.4260000000002	90.7927142857138	24.4868571428573	45.8742857142862	113.330999999999	46.9725714285716	25.5062500000001	105.163000000001	138.739428571428	17.344857142857	58.1562857142861	39.7911428571425	23.4632857142856	62.237428571429	86.724285714285	59.1765714285719	19.3691428571431	74.4808571428577	18.3625714285716	17.3570000000001	28.5680000000002	173.448571428573	15.2935714285713	51.057142857143	18.3497142857142
474	200.939110723035	200.93426369721	200.954083075551	44.89	42.843	45.922	82	82	668.287142857143	1079.4245	1090.780875	1271.2315	872.31375	1183.49	861.067555555556	953.967142857142	158.144285714286	131.616857142857	212.219428571429	249.97	1146.761	1274.208	1112.11142857143	1190.922	89.7746666666667	463.209714285714	308.126285714286	143.860285714286	1242.63066666667	1134.5736	1077.9648	1401.661375	1321.18777777778	963.089777777778	900.88075	831.532857142857	725.423142857142	875.3745	1265.70733333333	830.073	624.414857142857	876.502125	834.593714285715	609.139	387.708571428572	533.571	390.076571428572	507.105666666667	720.355333333333
475	200.971910009954	200.968431841317	200.98475350029	44.878	42.832	45.917	33	33	104.069142857143	66.3185714285715	210.188666666667	183.63	869.324	186.712285714286	514.224	954.987428571429	417.316333333333	462.17325	285.693333333333	415.256285714286	72.4436666666667	79.664	113.251714285714	181.610857142857	361.139	297.923428571429	252.022333333333	374.462333333333	121.419666666667	48.968	20.4233333333333	163.245714285714	89.7746666666666	55.098	92.8503333333333	423.369166666667	188.752857142857	875.405142857143	119.4765	699.499166666667	577.4615	425.459142857143	10.2016666666667	361.181142857143	550.954285714286	583.562	444.309	638.6765	74.4808571428571
476	201.048104982836	201.044012655759	201.051840591431	428.516	427.464	432.61	6	6	41.8336666666668	38.7884999999999	63.194909090909	55.1487272727275	19.3955454545454	87.7486666666665	25.5068181818182	35.70875	21.42525	30.6245454545454	28.5810000000001	25.4833333333334	72.43775	68.35675	58.1305	49.99225	26.5286666666666	64.2771818181816	27.5332500000001	26.5265	41.8088181818181	130.677333333333	850.918285714285	70.4317499999998	127.53125	105.994909090909	1025.37409090909	42.8514545454544	51.0136363636364	33.6545	157.1185	21.4257272727273	26.5265	78.55925	21.427	26.5394999999999	28.5829090909091	22.436	32.648	51.0375000000001	27.5332500000001
477	202.124797492705	202.11869862792	202.138069603226	204.0325	199.984	205.09	94	94	164.266	369.343428571428	238.746857142857	450.966285714286	822.678857142857	1239.60375	844.796571428571	1566.13857142857	777.430500000001	649.846166666665	262.213428571428	483.547714285714	550.491428571428	816.228571428571	807.046	688.596428571428	1170.304	904.961750000001	587.602285714285	827.451714285714	191.652571428571	172.428285714286	132.525714285714	82.6470000000002	500.36	249.97	178.4	2061.68742857143	1206.998	771.372000000002	969.271428571432	641.759714285714	4343.73637499999	3220.92925	1405.95371428571	2408.81025	4034.0685	3761.55933333333	2819.04942857143	3923.88149999999	1143.68
478	202.125137779332	202.119345271409	202.138036583652	343.808	339.737	347.888	56	56	84.6837142857142	213.239714285714	99.0369999999999	121.414	197.935428571428	115.389142857143	156.344142857143	370.320499999999	954.318857142857	922.338285714285	609.039499999998	972.332285714293	43.8722857142857	131.616857142857	105.089428571429	43.8722857142857	77.5326666666664	63.3108571428569	43.9091428571427	62.1938571428571	29.5841428571429	96.9316666666669	46.9331428571428	38.7382857142855	70.3997142857143	92.846	73.4605714285714	186.712285714286	116.312571428571	158.306666666668	134.677714285714	32.6491428571428	2104.28099999999	715.195249999998	111.216333333334	205.053499999999	1379.378	1549.814	1352.89885714286	1355.91225	925.366750000004
479	202.125208928035	202.124382047617	202.137207310715	363.216	360.166	364.259	7	7	93.8629999999997	248.941000000001	253.022000000001	309.173625	171.402000000001	271.386499999999	134.6895	294.852249999999	224.4825	192.827250000001	38.7695000000002	87.7414999999998	147.936250000001	141.81475	202.009499999999	202.009500000001	35.6868750000002	51.0125000000002	23.4686249999999	39.7653750000002	82.6503750000001	14.2835000000001	23.4657500000001	98.9642499999997	91.8257142857142	19.3854285714286	14.2835000000001	138.754	43.8438749999999	62.2352499999998	85.7010000000004	52.0345714285714	276.487749999999	194.867749999999	46.9314999999999	41.8353750000001	149.97675	161.1995	57.176	106.106	22.4455000000001
480	202.481652246307	202.481652246307	202.481652246307	344.827	344.827	344.827	1	1	1.02025	4.08100000000002	2.04050000000001	1.02024999999999	2.04049999999998	2.04050000000001	3.06075000000001	1.02025	1.0175	1.02025	0	3.06075000000001	1.02025	2.04050000000001	0	2.04050000000001	1.0202	2.041	1.02025	4.08100000000002	3.06075000000001	1.02024999999999	0	1.01875	2.04050000000001	0	2.04050000000001	1.02024999999999	0	5.10875000000006	2.04050000000001	0	4.08100000000002	3.06075000000001	1.0202	2.0404	0	7.14174999999993	3.06075000000001	2.04050000000001	1.02025
481	202.967772168338	202.967772168338	202.967772168338	45.917	45.917	45.917	1	1	54.07325	131.628375	154.05775	127.527777777778	116.3085	146.916	128.5515	142.94	151.0155	155.078	107.12625	150.997	93.8706666666667	117.415	150.997	134.673	168.34125	128.56725	84.68075	134.6895	99.9817777777778	66.31625	108.226	153.15	114.268	73.467	64.274	193.842222222222	65.296	116.3085	73.566	124.562	271.3865	194.86775	90.80225	180.58425	191.801777777778	232.9305	183.7575	258.12325	63.2555
482	203.049239943688	203.048944491242	203.05105345801	53.0465	52.032	53.07	4	4	23.46575	76.51875	52.071	42.8505	16.3245714285714	44.924	27.54675	94.953	60.1968571428571	77.539	84.68075	37.7215	26.51025	30.6075	31.651	24.486	11.2215714285714	16.336	33.6694285714286	9.19028571428571	54.07325	115.28825	73.458	77.5865	43.8385	89.782	52.03275	82.64025	21.42525	32.672	23.483	23.468625	54.0751428571428	47.95175	31.62775	26.5265	37.74925	19.38475	26.5265	45.916875	43.8408888888889
483	203.115582460283	203.108527397042	203.122637523524	311.7	311.21	312.19	2	2	14.2823333333333	43.8671666666665	42.852	31.6561666666667	43.8722857142857	39.7911428571428	62.2301666666665	56.1183333333335	106.097333333333	212.219428571428	23.4676666666667	56.1091666666665	18.33	24.4839999999999	20.4066666666665	17.3286666666666	12.244	9.18149999999997	5.10166666666663	14.2846666666666	19.3854285714286	16.3226666666666	7.14116666666664	10.2133333333333	8.16266666666669	9.18257142857142	6.12099999999998	15.3042857142857	7.14116666666664	11.2218333333333	12.2439999999999	6.12199999999996	172.408166666666	40.8066666666665	6.12200000000001	9.18300000000002	249.97	143.759571428571	28.5413333333333	89.7893333333327	26.5503333333334
484	203.130738214426	203.126520073309	203.144188605621	203.05	199.984	205.079	29	29	14.2846666666667	58.1590000000001	33.6694285714286	74.4808571428571	113.156571428571	181.619333333334	114.272	232.636000000001	113.235857142857	97.9360000000001	55.0954285714285	78.5509999999999	86.6514285714285	131.623	132.637142857143	92.846	166.166857142857	136.699142857143	96.9316666666669	121.419666666667	38.7382857142857	33.6694285714286	10.1942857142857	16.3253333333334	70.4605000000001	46.9331428571428	34.6605714285714	356.079714285714	169.367428571428	105.094333333334	161.212666666667	105.089428571429	887.648571428571	553.020666666668	215.290333333334	374.401166666667	797.863428571428	641.759714285714	501.980571428571	786.530142857142	177.509
485	203.129045131629	203.127126706391	203.144609123498	344.3485	340.764	344.856	6	6	20.4066666666665	25.5083333333332	19.3854285714286	14.2846666666667	27.5445000000002	17.3428333333333	29.6138333333331	47.9478333333332	59.0633333333335	39.7929999999997	16.3226666666666	44.8873333333332	13.2643333333334	22.4473333333334	17.3456666666667	12.242	6.12099999999998	11.2346666666667	4.08466666666664	10.1933333333333	10.2028571428571	9.18299999999994	9.18299999999994	11.2126666666666	8.16266666666669	5.10083333333332	6.12099999999998	21.426	9.18299999999994	17.3598333333334	18.3629999999999	13.2621666666666	297.207999999999	101.013	11.2218333333333	10.2016666666666	52.0370000000001	201.005666666667	33.6709999999998	77.4693333333332	36.7679999999999
486	203.143043399656	203.136929589997	203.149157209315	166.818	166.325	167.311	2	2	449.966999999999	918.299999999998	666.246571428571	845.856333333335	12.244	403.031666666666	375.482666666666	1718.16114285714	31.6303333333333	29.5848333333334	12.242	40.8466666666665	16.3386666666666	26.5286666666666	13.2621666666666	32.6186666666666	6.12199999999999	3.05800000000001	7.14233333333332	3.05799999999999	3.0605	5.10166666666665	4.08133333333332	3.06100000000001	6.12199999999999	6.12099999999998	7.14233333333332	5.10583333333334	3.0605	4.08466666666667	7.14116666666668	4.08133333333334	7.13533333333332	3.05800000000001	1.02016666666667	6.11600000000001	5.10166666666668	3.06100000000001	3.06099999999999	10.2016666666667	6.12099999999998
487	204.091211589074	204.087271536795	204.09888474851	319.343	315.262	319.36	5	5	119.457	276.691	315.268285714286	374.444857142857	165.263142857143	244.868571428571	149.884875	378.526	101.008285714286	119.356714285715	30.6085714285714	28.5494999999999	96.9135714285709	74.4808571428571	109.16675	107.205	44.8925714285714	25.5071428571428	18.3651428571428	39.7911428571428	90.8054285714285	18.3651428571428	29.5882857142857	91.8899999999999	77.5417142857142	14.284	9.17485714285717	124.474857142857	32.652	68.3591428571428	65.2982857142857	55.095428571429	230.584571428571	119.373428571429	30.6085714285714	34.6897142857143	81.6228571428571	110.175428571428	58.148142857143	44.9302857142855	8.16228571428571
488	204.122567952474	204.121933073332	204.122724953111	203.033	203.021	203.044	3	3	16.3253333333334	32.6506666666667	22.4436666666667	34.6897142857143	53.0053333333332	108.155333333334	42.8470000000001	136.724666666667	39.7865000000001	45.9075000000001	11.2236666666666	37.7452857142857	51.9908571428571	51.0166666666668	57.136	68.3591428571428	76.4571428571428	65.2906666666668	42.8540000000001	40.8133333333334	14.2706666666666	19.3863333333334	20.3885714285714	14.2846666666667	39.8255000000001	18.3651428571428	16.3108571428571	160.166166666667	74.4721666666668	48.9760000000001	58.1590000000001	47.9556666666668	399.905333333334	253.042666666667	95.9113333333336	197.912333333334	299.929	307.070166666667	238.746857142857	314.262666666666	80.5931666666668
489	204.138211287353	204.137200969302	204.139221605404	344.8275	344.827	344.828	2	2	11.2236666666666	14.2846666666666	11.2236666666667	10.2033333333334	17.3428333333334	11.2218333333333	11.2328333333332	23.4638333333333	24.4457142857143	21.4269999999999	11.2218333333333	18.3629999999999	8.16266666666669	18.366	8.16266666666669	9.18149999999997	5.10083333333332	11.2346666666667	8.16933333333327	8.15466666666665	6.12199999999996	13.2637142857143	6.12199999999996	8.15466666666665	9.18300000000002	9.18149999999997	6.12099999999998	11.2236666666667	10.2033333333333	11.2328333333334	16.3226666666666	4.08066666666665	139.922666666666	54.0776666666668	8.16133333333331	12.242	23.4676666666667	104.074	14.2846666666666	41.7926666666666	21.448
490	205.044666141659	205.040321898932	205.055392339509	269.345	265.269	272.428	19	19	16.3245714285714	13.2643333333334	14.2986666666666	21.426	10.2028571428571	51.0571428571426	16.3245714285714	15.3042857142857	1493.81166666666	1791.59890909091	1065.50812500001	2037.40084615384	22.4274285714286	18.3651428571428	11.2215714285715	24.4868571428571	7.13399999999996	87.7445714285714	75.5046666666669	4.08533333333336	13.2637142857143	15.305	19.3854285714286	24.4880000000001	20.422857142857	10.21	13.2621666666666	6.12200000000001	20.4057142857143	11.2328333333334	17.3598333333334	16.3245714285714	12.254	34.6897142857143	14.3103333333333	12.242	46.9331428571428	8.16228571428571	20.4057142857143	29.5675714285714	38.8034285714284
491	205.096034603405	205.090849291808	205.107025707845	193.833	189.775	194.876	37	37	90.8054285714285	229.564285714286	187.890285714286	290.781428571428	159.298285714286	253.030857142857	158.144285714286	720.943666666668	474.831428571428	643.800285714285	193.854285714286	848.569714285714	187.732571428571	212.219428571428	188.885	153.021428571428	292.822	291.801714285714	180.590571428571	384.979833333334	204.057142857143	261.993142857143	254.015571428571	288.740857142857	221.402	190.793428571428	132.637142857143	288.740857142857	178.55	155.972571428571	209.134166666667	137.854285714286	756.067000000002	300.998333333334	154.063142857143	252.853714285714	359.140571428571	333.633428571428	134.677714285714	340.775428571428	303.789714285714
492	205.108366761027	205.108366761027	205.108366761027	169.369	169.369	169.369	1	1	32.6506666666666	98.9723333333331	96.9316666666669	135.571333333334	74.4843333333332	112.236666666666	66.3108333333331	167.307333333333	9.18150000000001	9.18149999999997	7.14933333333332	8.17066666666665	3.0642	10.2033333333333	9.18299999999998	7.136	11.2236666666666	9.17485714285717	4.08066666666665	7.14116666666668	8.16266666666669	8.16133333333331	5.10083333333332	6.12199999999999	10.2016666666666	7.14116666666664	4.08133333333332	11.2346666666667	5.10166666666665	4.08066666666665	6.12199999999999	5.10166666666665	9.17399999999998	8.15466666666665	5.10166666666665	12.244	12.244	8.16133333333335	4.08133333333332	7.14816666666664	5.10083333333332
493	205.988680754552	205.987232871763	205.990546400418	302.991	299.953	303.031	3	3	11.2236666666667	7.14233333333335	16.3263999999999	8.16266666666669	5.10166666666668	9.18149999999997	9.18299999999994	3.0635	4.08560000000002	5.10166666666668	5.10083333333332	1.02033333333333	9.18150000000006	8.16266666666669	13.2621666666666	10.1933333333334	3.06050000000002	5.09666666666666	6.12200000000001	6.12200000000001	5.101	5.10699999999997	5.10166666666668	17.3428333333334	17.3428333333334	4.0813333333333	7.14816666666668	12.2448000000001	4.0813333333333	10.2033333333334	14.2963333333334	2.04233333333332	16.3424000000001	11.2236666666666	7.13533333333338	6.12100000000004	13.2626	21.4284000000001	5.09666666666666	9.18149999999997	13.2643333333334
494	206.052181711085	206.047763681229	206.063132807894	269.345	265.269	272.428	19	19	17.3448571428571	21.426	19.4017142857142	30.6085714285714	19.3854285714286	28.5919999999999	23.4665714285714	77.5417142857142	1520.3727	1731.2794	1017.58575	1987.447	20.3885714285715	18.3651428571428	18.3625714285715	21.426	33.6317142857141	53.0548571428571	56.1157142857143	66.3742857142859	7.142	13.2637142857143	7.142	16.3245714285714	11.2325714285714	13.273	8.16228571428571	8.16228571428571	13.2637142857143	6.12599999999999	18.3805714285713	8.16228571428571	30.6342857142858	25.5071428571428	15.3278571428571	11.2231428571429	38.7708571428571	7.142	17.3448571428571	20.3914285714286	28.5919999999999
495	206.064927059081	206.064547165339	206.080509306451	406.044	403.006	408.085	3	3	5.10124999999999	8.16199999999998	17.346375	13.26325	3.061125	10.2025	9.18225000000004	19.3871249999999	21.4252500000001	27.5467499999999	5.10124999999999	15.315	8.16200000000003	9.18224999999997	13.26325	14.2835	12.2430000000001	12.2445	16.324	21.4252500000001	8.16199999999998	10.18875	5.105	9.18225000000004	17.34425	8.17899999999997	6.12149999999998	19.3847499999999	20.4050000000001	12.2430000000001	21.441	6.12524999999998	29.5872500000001	24.4860000000001	8.16299999999995	4.07849999999999	36.7289999999999	6.12150000000003	7.14262500000001	22.4455000000001	27.5467500000001
496	206.495458716742	206.495458716742	206.495458716742	299.953	299.953	299.953	1	1	8.16228571428571	23.4632857142858	24.4868571428571	23.4665714285714	24.4697142857143	21.4229999999999	22.4462857142857	17.3448571428571	0	4.08114285714286	1.02028571428571	3.06085714285714	18.3625714285713	22.462	24.4868571428571	22.4274285714285	11.2231428571429	10.2028571428571	6.12171428571428	13.2637142857143	24.4834285714284	9.18899999999999	9.18257142857142	12.2434285714286	11.2215714285714	13.2637142857143	5.09714285714287	17.3448571428573	7.13600000000002	16.3222857142858	8.16914285714289	16.336	25.5250000000002	23.4665714285714	11.2152857142857	8.16228571428571	14.284	22.4651428571429	3.05887499999999	18.3651428571428	10.195
497	206.887366464551	206.878948142067	206.896580777497	48.965	46.913	50.002	31	31	2904.5094	3761.1944	3994.08300000001	3472.931	3193.852	4071.396	3183.648	2278.7434	3064.6808	2565.92875	2422.975	3607.30933333333	3625.9685	4057.53425	3839.20075	3956.0908	2745.3582	5214.24220000001	3267.7006	3081.155	2757.73575	293.832	388.056	1626.0688	3135.0746	1803.802	1638.5215	2692.43975	3366.2996	2981.6088	3413.66675	2614.7726	3205.4684	5109.16160000001	3176.03825	3656.0932	3461.5386	3921.3972	3194.40275	3483.86916666667	2895.5472
498	206.997028903054	206.989803134901	207.004254671208	301.9905	299.953	304.028	2	2	46.935333333333	84.6876666666669	101.013	58.1494999999998	92.8503333333336	70.4030000000002	57.1386666666668	65.3653333333332	5.10666666666665	5.10166666666668	9.18300000000002	11.2236666666667	59.1793333333329	36.7259999999999	58.1494999999998	94.7979999999998	31.6303333333331	60.1406666666671	13.2621666666666	31.6251666666666	52.0370000000001	8.17066666666665	16.3253333333334	23.4638333333333	59.1793333333329	24.4880000000001	11.2291666666667	82.6470000000002	25.5083333333334	38.7726666666664	37.7831666666667	49.0160000000001	73.5240000000001	58.1590000000001	12.232	17.3456666666665	28.5646666666668	88.7690000000002	15.29	17.3456666666667	39.7539999999999
499	207.050198820191	207.050198820191	207.050198820191	294.863	294.863	294.863	1	1	6841.79649999993	10526.9395	10521.8382499999	10864.1987999999	6164.35050000003	10780.98175	7873.26925000003	8653.76049999992	250.981500000001	511.145250000002	192.827250000001	237.718250000001	10754.9484	10603.4582499999	10503.47375	10762.0898	5695.03549999994	7665.13825000003	4719.67649999995	5800.52199999999	7668.19900000003	6157.20874999994	5518.53225000002	7846.74274999992	9301.1634	6458.18250000003	5397.90524999999	7047.88700000003	6249.52700000003	6276.57799999994	8591.52524999992	6323.50949999994	8441.54850000004	10264.73525	6397.98775000003	6976.46949999993	8096.70399999992	6389.48250000002	5382.83900000002	7961.01075000003	5000.44999999999
500	207.061671381597	207.051022835833	207.077728271484	295.877	287.697	306.052	223	126	7865.38257142857	12098.548	12030.7503333334	9508.264	8522.44657142857	12450.5465714286	9077.90566666669	10034.3173333334	379.501999999999	558.096285714286	521.347750000002	478.536333333334	10820.13	11037.4508571429	11399.6522857143	10794.6228571429	6308.42657142857	8063.318	4016.39616666665	6490.03742857143	8577.94233333327	6298.22371428571	5086.36166666668	8333.82857142853	9338.67514285714	6508.40257142857	5124.18866666666	8004.01760000005	5485.0326666667	7004.26142857143	9248.89	7204.23742857142	8597.2254	11485.3562857143	5701.62266666668	7349.118	7737.18766666668	9932.48142857142	4770.47999999999	8181.03266666661	4807.17600000003
501	207.058924079515	207.05375217662	207.075824911664	205.09	201.983	207.097	99	99	1306.08	2342.494	2285.35999999999	3134.46399999999	2040.269625	2955.66425	1923.17125	4538.072	730.558666666668	985.457999999999	253.030857142857	752.865428571428	2040.979	2965.97057142857	2520.32625	1919.09025	1432.49785714286	1687.4935	1118.194	1426.35942857143	1639.356	1652.805	1330.35428571428	1635.518	1253.93114285714	1317.09	961.321142857142	2303.376	980.380166666668	1123.33457142858	1244.80666666667	814.159500000001	2655.80371428571	1920.97383333334	1127.41571428571	1167.20685714286	2074.24085714286	1762.992	693.794285714285	1802.78175	716.240571428571
502	207.064991688067	207.05823542411	207.078626885472	231.605	227.519	246.904	123	75	81.6228571428571	271.168	216.487333333334	316.288571428571	1345.678	1928.669	1418.1475	2731.82525	227.757333333334	399.952	266.257285714285	331.592857142857	694.79025	1008.04228571429	976.212571428571	676.449428571428	3183.86585714287	2651.62975	1849.939875	2993.41349999999	412.214666666666	283.652666666667	186.398571428571	336.694285714286	410.154857142857	193.99	129.558142857143	1088.60675	691.753714285714	307.106	509.478999999999	263.233714285714	3490.41911111111	1323.26425	629.516285714285	811.01357142857	2594.49575	2000.71025	1479.41428571428	1836.45	1034.449
503	207.06550807115	207.063469359593	207.07832613299	327.509	315.251	336.689	22	21	99.9845000000004	189.773142857143	310.166857142857	289.751000000001	332.601499999999	471.355500000002	426.464500000002	744.808571428571	33.6694285714288	35.7087500000002	26.5274285714286	37.7492500000002	340.80525	381.620250000001	308.946374999999	296.892749999999	382.607142857143	305.054749999999	218.341142857143	381.586857142857	111.1255	210.002285714285	135.698	83.6634285714285	123.450250000001	334.614666666666	122.434285714286	435.662	291.025714285713	126.515428571429	131.506285714286	122.43	818.269142857149	465.272	289.761142857143	414.236	998.212875000005	373.137	117.332857142857	1040.655	178.565625
504	207.074455769857	207.062965972514	207.078729966108	250.986	249.959	252.011	9	9	33.6694285714286	47.9534285714285	70.3972500000001	105.08575	92.8427499999997	125.706	101.008285714286	211.199142857143	19.38475	23.4632857142857	18.3651428571428	31.6288571428571	60.19475	84.6837142857142	64.27575	44.8925714285714	257.112	222.422285714286	171.288	268.335142857143	72.4466249999998	72.4910000000001	36.7302857142857	48.9737142857143	35.71	40.81	31.6288571428571	75.4985000000001	39.7911428571428	30.58875	43.8722857142857	30.6085714285714	173.315	64.278	35.71	42.852	109.16675	110.3355	34.6897142857143	74.4808571428571	96.9271428571428
505	207.06816674288	207.065980862845	207.075041029188	373.395	372.386	375.462	5	5	102.02	144.7974	182.633700000001	182.6337	240.929777777777	231.4719	268.338900000001	600.956699999999	21.4368000000001	22.4448888888888	15.3045	26.5434	142.842	189.6642	151.0044	137.6595	368.508800000001	152.01311111111	200.9991	382.3875	77.5428000000002	155.009600000001	115.2826	57.1367999999999	86.6745	151.996555555555	73.3752000000002	317.313299999999	188.755500000001	141.7383	78.6093	138.840888888889	613.200299999998	192.8178	146.9952	254.054700000001	384.665666666666	200.983777777778	36.7092	831.277972972972	103.0503
506	207.07252607676	207.067907036675	207.078055201499	358.6105	355.047	359.128	4	4	30.63	84.6807500000004	108.1465	106.106	91.8224999999997	124.470500000001	77.5389999999998	198.973124999999	14.2835000000001	34.6884999999999	14.2835	24.4709999999999	95.9035000000004	118.262	98.9642500000004	96.9237500000004	106.981875	90.8022499999998	111.20725	105.021375000001	45.9449999999997	57.1340000000002	46.9315000000002	51.0124999999999	44.8964999999997	47.9517499999999	23.4657499999999	97.9440000000004	48.9719999999999	32.6479999999999	48.9780000000001	32.652	203.029749999999	102.025	68.3567500000003	64.2600000000002	159.159000000001	88.7726250000001	25.5062500000001	172.42225	29.5872500000001
507	207.073320537594	207.069985457711	207.077122201165	347.854	343.83	347.911	3	3	47.9541000000001	125.4969	186.809727272727	199.059545454545	164.263909090909	331.765909090909	197.149500000001	469.292	35.6554545454546	45.9122727272725	19.3857	27.5454	178.5525	189.7758	165.2886	136.8006	655.9886	360.348818181818	289.9924	606.7215	72.4393636363637	94.8879000000003	86.7255000000003	82.5957	89.7840000000001	133.655727272727	41.8322999999999	261.329454545454	175.486909090909	56.1495	107.121	53.0541818181816	597.168000000001	238.8906	169.369800000001	192.8178	614.204181818183	202.014	66.3195000000002	481.2984	91.8719999999997
508	207.099680060582	207.099033992526	207.100532157964	384.63	384.624	384.681	3	3	25.4857142857144	49.994	69.3344999999998	95.9874285714289	53.0548571428571	65.2982857142857	59.1765714285714	136.718285714286	23.4657499999999	30.5871428571429	12.2434285714286	25.5071428571428	45.9128571428571	53.0474285714283	63.2577142857143	54.0751428571428	63.2555000000003	41.8258571428573	39.8245714285712	77.5389999999998	58.1562857142857	70.3972500000003	74.4808571428571	77.5959999999999	59.1268571428573	36.725142857143	29.5872499999999	107.13	28.568	36.7289999999999	45.9128571428571	38.7708571428571	113.1645	49.994	19.3854285714286	31.6288571428571	49.994	68.3591428571434	20.3885714285713	55.0934999999998	13.2637142857143
509	207.135312421394	207.133565645751	207.138632669936	241.769	232.626	242.11	11	8	232.636000000001	369.343428571428	422.043428571428	538.066999999999	380.566571428571	550.980000000001	439.373714285714	780.555000000002	43.8722857142857	80.6702857142857	25.5071428571428	57.136	372.404285714286	429.560333333334	395.870857142857	277.323428571429	854.899666666668	944.784571428571	464.251666666668	1066.07416666667	527.487714285714	674.294285714285	444.792666666667	641.789666666668	342.776000000001	336.694285714286	236.485333333334	463.144857142857	180.590571428571	165.286285714286	291.556571428571	310.166857142857	1035.59	290.011333333334	124.474857142857	127.395833333334	373.424571428571	451.986571428571	80.6025714285714	271.396	78.5656666666669
510	207.135669926006	207.133756079408	207.139158317021	274.1605	263.655	278.556	12	8	86.7242857142857	128.556	146.928	224.462857142857	68.3591428571434	170.387714285714	110.190857142857	91.8257142857142	64.2704999999998	111.211142857143	30.5828571428572	91.8257142857142	159.053142857143	198.955714285714	155.083428571428	151.002285714286	99.9040000000003	491.777714285714	360.160857142857	511.163142857143	262.225666666667	480.577000000001	394.850571428571	380.566571428571	180.742285714286	222.578	215.250142857143	184.499333333333	130.596571428571	86.8578571428574	154.063142857143	83.6634285714285	58.1589999999996	131.616857142857	128.646	151.002285714286	136.718285714287	91.8150000000006	65.2982857142857	170.387714285714	38.8034285714287
511	207.137159840859	207.135992066473	207.139666748047	309.119	301.993	309.17	5	4	371.401333333331	882.547142857142	788.588833333338	859.822333333335	714.233333333335	807.083666666669	732.479666666671	1686.13485714286	24.4868571428571	39.7930000000001	13.2544285714286	32.6506666666667	635.667666666668	801.851000000005	725.457000000002	630.967333333332	290.781428571428	243.077333333333	316.561666666667	312.426	367.320000000001	582.583142857143	437.702571428571	265.274285714286	310.181333333334	578.529000000001	454.419166666667	765.124999999998	613.220333333335	381.586857142857	323.445666666667	332.628666666667	1512.06342857143	676.481000000002	736.646285714285	1089.66514285714	1540.70333333334	902.109999999998	177.335	1629.47233333334	379.874000000001
512	207.137081328932	207.135291309846	207.137552508871	289.7275	286.718	289.755	4	4	117.234285714286	159.142285714285	1435.542	683.591428571428	113.251714285714	1563.07771428571	164.381	280.578571428571	343.5715	343.836285714286	394.850571428571	281.559428571427	904.993428571428	488.64842857143	927.439714285714	504.021142857143	155.083428571428	436.682285714289	3421.8497142857	185.692	263.454857142856	5833.78950000002	3591.44685714284	565.782857142854	811.127142857142	4401.51257142857	3639.35914285714	349.958	4286.22028571428	75.4905714285716	701.956571428571	93.8662857142857	1439.7105	1260.05285714286	4513.744	5051.97642857143	5615.65257142861	101.008285714286	6835.91428571428	1571.24	3777.09771428571
513	207.139211120605	207.139211120605	207.139211120605	326.463	326.463	326.463	1	1	81.6266666666669	169.375333333334	287.733999999998	234.676666666667	294.828166666668	416.296000000001	375.421333333336	701.989333333335	31.6303333333334	25.5041666666668	27.5444999999999	32.6506666666667	317.323666666667	332.628666666667	252.794666666666	255.083333333334	385.668	277.485333333333	219.335833333333	353.035333333331	88.6820000000006	189.596	134.662	80.6063333333335	103.053666666667	186.5075	103.036833333333	410.174000000001	245.08	128.556	121.300666666666	96.915833333333	769.205666666671	392.764166666665	297.839999999999	441.783714285714	872.385000000002	326.186666666666	134.684	824.294666666672	156.111
514	207.426231921318	207.41699328998	207.428459244235	295.8795	295.843	301.965	4	3	606.117599999997	362.242000000002	499.995999999998	507.138799999998	1169.1492	536.6252	1208.15360000001	2089.36	3.0606	2.0404	1.0202	7.14280000000004	369.3124	432.649599999998	393.7972	369.3124	281.566000000002	85.7135999999996	112.222	259.181600000002	143.8482	168.333	231.630800000001	104.0604	155.0704	381.629600000002	186.916200000001	1347.79742857143	454.078000000003	507.0394	134.6664	400.9386	2052.57533333333	403.058000000003	499.996000000003	753.903166666671	1177.3108	1475.92300000001	366.2518	1404.8154	154.080400000001
515	207.48730059431	207.48730059431	207.48730059431	294.868	294.868	294.868	1	1	319.338249999997	929.447750000004	1097.78899999999	1225.32024999999	788.6146	1201.7956	805.997500000003	1541.59774999999	1.02025	1.0202	2.04050000000001	3.06075000000001	839.665749999992	1024.33099999999	971.278000000004	874.354249999992	126.510999999999	128.551500000001	19.3847499999998	120.419	238.738500000001	51.0124999999995	47.9517500000002	185.685499999998	271.386499999997	140.794500000001	32.6959999999999	864.151750000004	71.3300000000004	257.102999999998	280.568749999997	181.604499999998	1484.46375000001	896.799750000004	82.6402500000003	168.341249999998	652.959999999994	1008.2205	63.2555000000003	452.991000000002	22.451
516	207.984474195397	207.983127017236	207.992709786551	294.863	294.829	302.991	5	4	62.2403333333335	566.285000000001	679.586399999997	814.188	97.9392	681.4936	74.4843333333335	118.242666666667	8.16133333333331	10.202	18.3629999999999	24.4880000000001	500.9182	596.458666666665	578.529000000001	565.1908	60.1898333333337	152.039599999999	44.8946666666668	40.8133333333334	183.636	68.3511666666671	59.1793333333335	185.700666666667	269.3328	64.2852000000004	54.0776666666668	93.8768000000006	43.8743333333334	66.3216666666668	233.656333333334	53.0573333333335	136.702333333333	509.146333333335	77.5453333333335	78.5528333333338	98.9594	91.9260000000005	61.2099999999998	99.976333333333	60.1996666666668
517	208.071868363638	208.06421093997	208.08536749371	295.877	291.796	302	169	103	1969.15142857143	3585.284	3714.86028571428	3673.19999999997	2483.08566666668	4002.58085714286	2650.70228571428	3292.44666666669	48.9679999999998	116.317999999999	31.6251666666666	49.9963333333335	3189.41314285714	3910.97714285712	3603.64914285714	3297.56342857143	1429.42028571429	2087.43149999999	689.6552	1465.13028571429	2134.53733333332	1271.33533333334	932.645599999996	1999.09942857142	2370.12371428571	1116.31759999999	970.278400000001	2780.27857142857	1103.93800000001	1775.38	2318.83883333333	1732.44514285714	3186.73371428573	3517.94514285714	1167.26133333334	1375.49920000001	1655.7846	2660.07714285715	947.951599999995	1797.53366666668	757.265600000001
518	208.069602075718	208.066323503333	208.084617460497	231.588	228.516	246.904	26	17	16.3245714285714	40.7771428571428	32.6773333333334	36.7302857142857	209.334285714286	288.983428571428	242.794	444.406875	27.5760000000001	58.1562857142857	32.6445714285714	58.1562857142857	85.704	152.022571428571	149.086857142857	85.704	541.771714285714	447.905428571428	264.254	491.777714285714	65.2982857142857	51.0142857142857	27.5014285714286	45.9128571428571	48.9737142857143	30.63	18.3625714285714	168.3275	84.6837142857142	42.852	70.4489999999999	23.4665714285714	612.171428571428	211.199142857143	95.9068571428571	97.9337142857142	404.033142857143	328.532	191.813714285714	254.051142857143	144.880571428571
519	208.061401526687	208.059401451169	208.077504047128	205.078	201.983	205.09	7	7	181.610857142857	367.302857142857	337.714571428571	529.528285714286	296.653714285714	460.148857142857	277.517714285714	747.869428571428	152.022571428571	197.935428571428	63.2577142857143	208.138285714286	295.848333333332	428.52	367.302857142857	275.477142857143	210.002285714286	233.645428571428	168.347142857143	215.250142857143	235.521	212.219428571428	208.982857142857	258.132285714286	166.306571428571	177.529714285714	125.495142857143	357.4	119.373428571429	154.041571428571	200.996285714286	110.196	447.905428571428	295.882857142857	180.590571428571	164.266	307.106	263.233714285714	101.008285714286	284.393999999999	104.069142857143
520	208.085839077645	208.085766170834	208.086434170249	295.877	295.86	300.961	3	2	1966.18233333334	3585.45133333334	3706.87100000001	3674.22033333331	2287.58733333332	3994.60499999997	2414.10866666667	3304.98742857144	48.9679999999998	116.317999999999	31.6251666666666	57.1386666666668	3189.56199999998	3497.93119999998	3600.16816666666	3295.13833333332	1421.09216666668	1884.55566666667	1406.01933333334	1453.975	2139.63899999999	1945.45783333335	1712.11933333334	2281.46533333334	2370.23433333332	2264.11966666667	1672.32633333334	2488.59300000001	2321.25833333334	1775.38	2639.60233333334	1612.8835	3179.85949999999	3980.32033333334	2097.80533333334	2503.48900000002	3479.78850000002	2428.73066666668	2256.97733333334	3118.64949999999	1714.16
521	208.091005432472	208.091005432472	208.091005432472	273.425	273.425	273.425	1	1	25.5041666666666	65.3013333333335	106.114666666667	109.175666666667	47.9556666666668	61.2099999999998	35.7116666666668	159.146	11.2218333333333	24.4840000000002	11.2126666666666	26.5286666666667	20.3866666666666	41.8268333333332	38.7663333333332	31.6288571428571	33.6379999999999	75.5046666666669	49.9963333333335	41.8336666666664	34.6913333333334	53.0573333333335	46.935333333333	62.2403333333335	29.6138333333334	23.4868333333334	31.6251666666666	35.6766666666666	11.2236666666667	15.3325	20.4066666666667	25.5083333333334	89.7893333333327	46.9276666666665	20.4199999999999	6.12099999999998	23.4676666666667	26.5243333333335	12.244	22.4473333333332	8.16933333333335
522	208.134202118694	208.134202118694	208.134202118694	224.469	224.469	224.469	1	1	7.14233333333332	8.16133333333331	10.2033333333333	7.14116666666664	4.08466666666667	9.18299999999998	7.14233333333332	13.2621666666666	9.17399999999998	30.6099999999999	20.4066666666666	16.3386666666666	11.2218333333333	10.2116666666666	9.18299999999998	8.16266666666665	23.4676666666666	17.3428333333334	183.629999999999	20.3866666666666	10.2016666666667	32.6453333333332	23.4638333333333	4.08133333333332	8.16133333333331	21.4269999999999	12.244	5.10166666666665	62.2301666666665	9.18299999999998	4.08133333333332	3.06085714285715	14.2846666666666	11.2218333333333	65.2906666666665	76.5249999999998	288.740857142858	6.12700000000001	191.791333333333	158.151666666666	103.036833333333
523	208.885862597593	208.88088879401	208.898040887816	48.96	46.925	49.997	30	30	814.159500000001	1079.5832	1199.7552	1028.5632	878.435250000001	1139.7868	908.156000000001	653.696000000001	752.944500000001	707.033250000001	649.867400000001	995.7152	961.0284	1271.1692	1137.8396	1067.1292	728.399	1490.5122	957.9678	805.958	763.147000000001	68.35675	87.8232	348.2974	864.1094	455.0315	459.18	713.15475	942.849600000001	830.605600000001	976.793000000001	762.089400000001	920.265500000001	1428.28	916.184500000001	1091.828	946.792000000001	885.857250000001	912.237600000001	1014.0788	827.428
524	208.971155129016	208.971155129016	208.971155129016	48.96	48.96	48.96	1	1	225.5084	323.4034	336.666	436.7312	255.05	388.6962	266.3244	276.7994	328.5044	489.696	220.3632	739.645	408.08	504.999	426.9452	381.5548	942.664800000001	919.2002	599.877600000001	905.9376	256.0702	66.3	90.8155999999999	157.2956	226.5288	118.339333333333	91.818	246.9368	263.2116	238.7736	299.2702	280.555	407.1396	453.989	216.310666666667	294.8378	595.9136	373.4664	271.3732	358.1604	287.452
525	209.041038568789	209.039950246144	209.042126891434	144.8825	144.871	144.894	2	2	72.5011428571428	236.507428571428	225.493666666667	274.738666666667	10.2028571428571	247.929428571428	20.42	18.3497142857143	142.84	269.355428571428	116.312571428571	17.3448571428571	164.243	194.710857142857	219.330714285714	147.948333333333	20.4057142857143	94.8865714285714	27.5477142857143	11.2231428571429	412.551333333334	368.323142857143	412.147333333334	454.027142857143	255.071428571428	284.659714285714	230.390857142857	247.941000000001	122.42	16.3108571428571	190.793428571428	12.2434285714286	16.3245714285714	239.767142857143	172.428285714286	42.8470000000001	144.880571428571	12.2331428571429	130.578285714286	254.015571428571	18.3651428571428
526	209.0459103538	209.043457889389	209.048362818211	221.38	221.363	221.397	2	2	7.1414	11.2218333333334	12.2424	20.404	8.16320000000001	17.3264	11.2244	13.2643333333334	648.931999999998	601.968571428571	240.8144	12.2568	4.0808	11.2244	14.2856	13.2652	15.303	7.1414	1.0202	6.12240000000001	2.0408	11.2218333333334	7.1414	10.1933333333334	4.0768	3.0576	8.15360000000001	1.0202	9.1818	17.3456666666667	8.15466666666669	13.2626	15.3025	5.10166666666668	9.17250000000001	9.18360000000001	8.1616	8.1616	3.0606	6.1212	7.1414
527	209.071918361498	209.068850321942	209.089857268752	295.877	294.829	300.99	23	13	302.018666666665	683.591428571428	709.131666666668	665.226285714285	410.173999999997	740.727428571428	388.747000000001	372.786666666666	17.3428333333333	24.4879999999998	13.2643333333334	22.4473333333334	587.711999999996	655.573714285711	644.820571428571	673.294285714288	221.3834	357.116666666668	232.6056	218.365600000001	405.072333333331	326.453333333335	240.814400000002	377.153333333332	404.051999999997	404.052000000001	273.735200000001	427.519666666668	421.397666666668	259.181599999999	464.191	258.102166666666	558.646857142859	611.179666666668	305.099600000002	365.2316	571.293333333337	431.00266666667	392.828333333334	628.422666666665	262.225666666667
528	209.091553894739	209.091553894739	209.091553894739	295.86	295.86	295.86	1	1	301.017999999999	627.453750000003	709.177999999997	664.280399999997	407.0598	739.645	387.752000000002	592.232666666671	11.2222	19.3838	11.2222	20.4080000000001	587.6352	621.423599999997	640.6856	614.1604	230.5652	357.139999999998	165.280499999998	221.426799999999	403.9992	243.8278	171.402000000001	359.127999999997	402.979	321.426000000002	221.426799999999	425.506800000003	341.834000000002	274.4338	459.112499999996	257.0904	557.0292	611.219600000004	212.212000000001	286.6762	446.8476	427.966600000002	261.1712	503.9788	212.243200000001
529	209.133535964925	209.127522359869	209.14105661117	116.825	115.271	119.37	4	4	3.06075	8.15600000000001	5.10142857142857	5.10142857142857	6.12149999999999	5.10124999999999	6.1215	7.13649999999999	4.0815	4.081	4.08114285714286	2.0405	2.03885714285715	4.08457142857143	6.12171428571429	4.08114285714286	1.02028571428571	4.081	3.06075	4.07850000000001	1.02028571428571	0	2.04228571428571	11.22275	6.1215	1.020375	3.06075	2.04228571428571	2.04057142857143	3.06042857142857	3.06075	2.04228571428571	7.13737500000001	3.06075	3.06075	1.02028571428571	1.02028571428571	2.04057142857143	6.1215	2.04028571428571	1.020375
530	209.149912472429	209.149912472429	209.149912472429	370.398	370.398	370.398	1	1	12.244	29.5751666666667	32.6487272727273	33.66825	29.6017499999999	29.5727500000001	26.5286666666666	47.95175	20.4066666666667	20.405	24.486	23.48875	31.62775	42.8505	23.46575	24.486	27.5602499999999	28.567	27.5490000000001	28.567	48.972	45.8925	33.66825	31.62775	31.6122499999999	24.486	38.7346666666668	28.567	18.366	23.4676666666666	30.6225000000001	20.415	39.78975	24.486	26.5265	27.5489999999999	34.6885	34.7054999999999	26.5286666666667	25.4833333333333	9.18225
531	209.151042933881	209.150006890587	209.153071491265	320.356	310.184	322.382	10	6	14.284	26.5497142857144	32.6491428571428	54.0751428571428	30.6085714285714	29.5882857142857	26.507	38.7654285714287	14.284	15.3042857142857	12.2434285714286	13.2535	25.5071428571428	28.568	21.4230000000001	30.6100000000001	33.6647142857144	38.7708571428571	24.4868571428571	38.7708571428571	41.8317142857143	49.9520000000002	28.568	37.777	25.5071428571428	30.5828571428572	15.2914285714285	31.6288571428571	14.284	13.2637142857143	12.2331428571428	14.284	31.6288571428571	17.3448571428571	11.2231428571429	19.3854285714286	33.6694285714286	21.4080000000001	14.284	36.7302857142857	12.2434285714286
532	209.151309653345	209.150513694629	209.153385422637	345.881	343.853	346.926	5	5	15.3025000000001	9.18150000000006	25.5071428571428	23.4665714285714	13.2637142857143	18.3625714285713	17.3456666666667	48.9737142857146	8.14857142857142	2.04066666666667	6.12200000000001	10.2033333333334	11.2218333333333	20.4033333333333	28.5646666666666	7.14116666666664	98.9677142857142	25.5083333333334	69.3713333333338	114.255999999999	47.9534285714285	92.846	38.7726666666668	49.9520000000002	16.3253333333334	24.4880000000001	27.5477142857143	42.852	14.2846666666667	25.5250000000002	28.5693333333334	22.4473333333334	60.1968571428571	40.8066666666665	27.5477142857143	21.426	49.994	42.852	7.14116666666671	53.0102857142859	7.14816666666668
533	209.151907799559	209.151255495635	209.152356868959	250.484	249.92	250.991	4	4	18.3645	18.36675	13.26325	11.22275	12.243	4.088	9.18225000000001	38.7695	2.0405	1.02025	3.06112499999999	3.06075	12.243	28.567	12.243	13.26325	42.8505	17.34425	34.66725	53.053	25.5093749999999	43.903	8.16200000000001	27.54675	20.4075	10.2025	3.06075	18.3645	4.081	11.215875	4.081	11.22275	8.15600000000001	10.2025	6.1215	4.081	7.14174999999998	16.346	3.06075	3.06075	3.06075
534	209.150582180348	209.150421142578	209.152881328876	381.577	381.546	381.615	4	4	12.2352	22.4473333333333	21.4270000000001	32.6656000000001	25.505	42.8525999999999	21.4242	49.9963333333333	16.3342222222222	18.3654	17.3456666666667	14.2842	28.5684000000001	47.9259	31.6292999999999	24.4752000000001	54.0364444444444	52.0659	28.5823999999999	44.8946666666669	41.8322999999999	28.5662222222223	35.7077777777778	41.8291111111109	40.836	31.6292999999999	16.3235555555556	39.793	27.5454	28.5506666666666	31.6292999999999	26.5252	52.0313333333334	40.8120000000001	26.5431111111111	21.4246666666666	36.7307999999999	53.0556000000002	32.6304	42.854	11.2233
535	209.149815054501	209.149449338751	209.154482355378	300.939	298.961	300.989	3	3	220.400999999999	576.441250000002	461.209500000001	540.732499999998	422.383500000002	562.157750000002	383.661000000001	598.306	13.273	17.3442500000001	12.243	18.3644999999999	418.302499999999	534.938499999998	495.841499999999	490.3795	203.029749999999	222.278250000001	107.12625	200.989249999999	315.257250000001	189.906	168.361875	240.778999999999	284.649749999999	171.423	146.88	387.742500000001	167.3415	264.244749999999	264.439	216.452	611.504125000002	392.844375000001	167.2185	183.644999999999	228.536000000001	462.229875000001	87.6769999999995	264.244749999999	112.15875
536	209.151893464468	209.151642956045	209.152143972891	239.249	238.747	239.751	2	2	44.8946666666666	113.244666666667	135.615666666667	84.7337777777777	50.9833333333333	31.6268888888888	53.0168888888888	172.436333333334	2.04066666666666	4.08355555555555	2.04044444444444	1.02033333333333	13.2643333333333	23.4676666666666	23.4676666666666	14.2753333333334	54.0423333333333	11.2163333333333	25.5055555555556	36.732	17.3437777777778	32.608	17.3437777777778	15.3033333333334	16.336	6.12533333333334	12.228	24.4853333333333	12.244	4.07866666666666	4.07866666666666	10.2033333333333	15.3033333333333	8.16711111111113	6.12133333333333	8.15733333333333	9.18199999999999	6.12133333333333	4.08133333333333	6.12133333333333	6.12199999999999
537	210.060286153297	210.060286153297	210.060286153297	248.951	248.951	248.951	1	1	3.0605	6.12200000000001	4.07933333333333	9.18300000000002	8.16133333333335	9.20340000000005	7.14116666666668	17.3428333333333	15.3025	19.3863333333334	7.14233333333332	12.242	8.16933333333335	14.2846666666667	7.14116666666668	3.0605	6.12100000000001	4.08066666666667	16.3093333333333	8.16133333333335	5.10166666666665	7.14933333333335	6.12199999999999	7.14233333333332	10.2033333333334	11.2218333333334	6.12200000000001	14.2846666666667	16.3226666666667	8.15466666666669	4.08066666666667	4.08066666666667	13.2513333333334	21.4234999999999	5.10166666666668	27.5445	57.1386666666668	8.17866666666669	12.244	60.1898333333334	24.4880000000001
538	210.06163453656	210.058005458197	210.075014634566	121.3995	118.349	121.433	22	22	65.2982857142857	149.8665	147.941428571429	187.732571428572	237.926285714286	230.584571428572	263.2245	418.3025	198.955714285714	273.2595	146.921142857143	247.92075	203.885714285714	314.237	276.729714285714	207.118	261.156571428572	274.456857142858	224.462857142857	181.6045	99.9880000000001	33.6458571428571	48.9737142857144	60.1578750000001	150.886	89.7819999999999	70.3972500000001	297.673142857143	183.651428571429	200.996285714286	226.35675	94.9530000000001	1072.05	507.082000000001	229.55625	334.653714285715	1144.814	710.516571428571	438.7075	596.365714285715	308.15325
539	210.073541795389	210.071027550599	210.086955156978	143.8685	143.817	146.924	12	12	86.8133333333331	165.294	107.142	147.0816	113.257	180.599	79.6510000000001	359.824666666666	968.335874999998	1178.38875	560.071500000001	885.608	85.6939999999997	129.455333333333	103.036833333333	88.7689999999998	606.077999999998	331.608333333334	166.314333333333	484.658333333332	359.5328	335.689666666666	307.070166666667	345.892999999999	337.730333333333	329.513833333332	319.051333333333	267.3448	175.468666666667	175.296666666667	309.110499999999	217.331000000001	524.365666666665	271.408666666667	240.798666666666	206.073666666667	347.933666666667	315.993333333334	176.488833333333	353.997833333334	149.989
540	210.991618541321	210.987705698321	211.003993644295	294.8605	292.805	296.903	8	8	11.2231428571429	28.568	27.5467499999999	31.6288571428571	16.3245714285714	27.5477142857143	17.3448571428571	18.3497142857143	514.224	557.083800000002	855.989750000004	584.587333333334	39.7911428571428	33.6977142857141	26.5274285714286	32.6445714285715	33.6694285714286	38.7708571428571	30.6085714285714	40.8114285714286	33.6682500000001	18.3651428571428	13.2637142857143	20.3914285714286	27.5477142857143	10.2028571428571	14.284	14.2835000000001	15.3042857142857	14.284	27.5477142857143	12.2434285714286	20.3885714285715	25.5071428571428	16.3245714285714	15.3042857142857	13.264875	12.252	14.284	17.3424285714285	11.2231428571429
541	211.093593422545	211.093593422545	211.093593422545	207.091	207.091	207.091	1	1	13.2643333333333	19.3831666666667	16.3226666666667	20.4033333333334	14.2706666666667	12.242	22.4436666666667	22.4488	49.9881666666667	59.1696666666668	22.4473333333334	35.7058333333334	16.3413333333334	24.4879999999999	16.3253333333334	13.2643333333334	14.2846666666667	14.2823333333334	8.16266666666669	15.305	17.3428333333334	17.3456666666666	7.14116666666668	11.2328333333334	11.2236666666667	8.16266666666669	2.04066666666667	21.4445	9.18150000000001	9.18300000000002	8.16320000000001	8.16133333333335	17.3428333333334	13.2652	5.10166666666668	5.10083333333334	10.2016666666667	19.3831666666667	8.16266666666669	5.10166666666668	4.08133333333334
542	212.060473930545	212.055050739297	212.071609385692	77.5445	67.336	79.586	30	24	3.06075	4.07850000000001	2.04057142857143	5.10125	5.10125	5.0975	4.081	8.16199999999999	3.06075	2.04475	4.081	2.0405	3.06075	4.07850000000001	6.1215	2.0405	1255.338	821.301249999999	347.90525	759.066000000001	4.08057142857143	2.04075	1.02025	7.14174999999999	4.081	3.058875	3.06075	3.0585	1.02025	2.04057142857143	3.058875	1.020375	6.1155	6.1215	4.08150000000001	2.0405	6.12171428571428	3.05828571428571	4.081	3.06085714285714	4.081
543	212.059019297629	212.054800232969	212.072812075114	59.174	56.096	61.198	23	23	2.03866666666667	7.14233333333333	7.14280000000001	6.1212	1.02033333333333	8.1616	3.061	12.2448	5.09583333333333	4.08133333333333	5.101	8.16133333333334	1.0202	9.18359999999999	5.101	5.10166666666667	692.693166666667	669.702	241.034666666667	479.556666666667	6.122	5.10083333333334	1.0202	2.0404	6.116	2.04066666666667	0	1.0202	2.04066666666667	1.0214	8.16320000000001	3.0605	5.10166666666667	8.16133333333333	2.04066666666667	4.08133333333333	4.0808	7.1414	4.0816	4.0856	2.04266666666667
544	212.850262394658	212.844076343611	212.863606854904	49.981	47.94	60.183	37	36	240.798666666667	480.4985	387.726666666667	353.035333333333	312.171	423.369166666667	330.588	243.037666666667	447.853166666667	514.164	139.785666666667	829.531	262.988	365.219666666667	349.239	337.675166666666	1652.86285714286	1730.40457142857	1243.58316666667	1908.249	200.972833333333	10.2033333333333	10.2033333333333	94.9375	315.283	134.662	79.573	392.828333333333	488.659833333334	270.388333333333	343.112	303.039	707.091	767.254857142857	353.035333333333	568.325666666667	932.584666666667	758.107666666667	521.305166666667	864.222333333333	346.573333333333
545	213.073689827381	213.073332085107	213.074047569655	49.977	48.959	50.995	2	2	17.3448571428571	33.6694285714286	17.3448571428572	26.5274285714286	15.3042857142857	32.6491428571429	9.18257142857143	19.399	137.719285714286	237.726571428572	35.71	29.5882857142857	35.68	80.5912857142857	53.092	52.0345714285714	1712.03942857143	592.703	831.532857142857	1280.63785714286	55.0954285714286	22.4462857142857	26.546	22.4557142857143	46.9331428571428	18.3651428571428	6.12171428571429	36.7302857142857	40.8114285714286	24.4868571428572	39.819	26.5274285714286	34.6897142857143	37.7505714285714	23.4665714285714	30.6085714285714	48.9737142857143	21.444	86.7242857142857	40.8114285714286	19.3691428571428
546	213.918331153664	213.915708171079	213.920954136249	42.838	42.832	42.844	2	2	59.1793333333333	95.8956666666666	128.562	112.236666666667	42.847	78.5528333333333	48.968	49.9963333333333	560.685714285714	664.206	376.503	291.767666666666	23.4676666666667	55.098	36.732	38.7663333333333	52.037	74.4843333333333	38.7663333333333	44.8888	44.8873333333333	48.976	36.732	45.915	46.9353333333333	38.7676	34.6856666666666	26.5286666666667	24.484	30.605	26.5546666666667	20.4233333333333	19.3863333333333	37.7523333333333	32.6506666666667	19.3831666666667	21.427	31.6561666666667	23.4868333333333	21.427	19.3863333333333
547	213.964771171731	213.959078844413	213.97866041345	102.037	93.858	115.3	114	107	2861.47246153846	4354.252875	4901.34421052632	4212.66657894737	3230.19944444444	4126.96447368421	2396.60833333333	3718.051875	93.8258461538461	208.142769230769	57.1372307692307	116.315076923077	2511.97785714286	3038.3045	2928.22	2800.595	307.089461538462	645.562615384615	581.575384615384	359.978538461539	2750.81866666667	2262.45643478261	2301.684	2890.764	2100.8234375	2041.52025	1906.89	2342.53928571428	1538.57127272727	2021.11525	2491.19372727273	1865.24745454546	1804.77311111111	3699.4265	2165.01872727273	2339.42676923077	1411.66581818182	2663.966	2870.90533333333	1147.75	1089.16581818182
548	213.982439299643	213.981676346216	213.983202253069	116.309	116.303	116.315	2	2	204.057142857143	334.653714285714	418.258571428572	475.453142857144	242.828	401.992571428571	364.242	330.294857142858	67.3388571428571	83.6634285714287	30.6085714285715	56.1157142857143	113.251714285714	139.681285714286	116.312571428571	106.109714285714	31.6288571428571	20.4057142857143	25.5071428571429	21.426	133.657428571429	135.698	195.011	112.231428571429	56.1157142857143	126.515428571429	184.516571428571	258.313	90.8054285714287	122.434285714286	112.231428571429	83.7337142857144	181.458285714286	272.187428571429	158.144285714286	190.766714285714	107.055	231.442714285714	112.231428571429	169.367428571429	59.1765714285714
549	214.053742692277	214.053742692277	214.053742692277	74.473	74.473	74.473	1	1	1.02028571428571	6.11325	6.12171428571428	8.16228571428571	6.12149999999999	6.11699999999999	1.02028571428571	4.08114285714286	1.02028571428571	3.063	3.06085714285714	7.14174999999999	3.06085714285714	10.2028571428571	6.12171428571428	4.08057142857143	42.8505	29.5882857142857	18.3645	45.91125	1.021	3.06042857142857	4.08114285714286	8.16228571428571	5.10142857142857	0	3.06085714285714	5.09714285714285	6.12171428571428	5.10142857142857	8.16228571428571	1.02028571428571	5.101875	4.08114285714286	4.08114285714286	5.10142857142857	10.2028571428571	4.08057142857143	2.04057142857143	4.08114285714286	6.1215
550	214.057918810792	214.05716031751	214.058198618334	53.041	52.02	53.047	3	3	72.4377500000001	173.4425	262.58975	277.508	168.34125	355.047	210.1715	271.3865	25.50625	22.4455	5.10124999999999	29.58725	235.33125	284.64975	290.77125	322.399	221.39425	115.45775	76.5187500000001	222.7415	27.54675	4.081	4.08199999999999	13.26325	47.95175	24.4848	6.12149999999999	96.9475	74.4782500000001	51.075	32.648	31.61225	173.4425	46.9315	41.8404999999999	65.296	175.526	114.268	30.6075	255.0625	40.808
551	214.844557525793	214.843908380579	214.859957873079	48.96	47.94	49.981	3	3	63.2648000000001	156.0906	94.8786	99.9991999999999	10.202	98.9594	7.14279999999999	11.2354	90.7978000000001	75.4948	33.6666	4.0808	64.2726	72.4342	98.0544	69.3736	12.2424	448.888	58.1514000000001	528.878	102.02	8.16	10.204	46.9844	72.4484000000001	32.6464	13.2626	61.224	60.1918	17.3468	110.3112	26.5252	5.102	170.3734	42.8505	77.5352	183.672	5.102	132.626	222.4472	9.17280000000001
552	214.910171319343	214.90989537021	214.910481092665	45.916	44.89	45.922	3	3	4485.019	6709.986	6973.40875	7738.38555555556	4401.3585	5710.33925	4338.103	4657.802	441.822375	482.57825	420.343	955.97425	7197.86375	6495.602	6646.92875	6364.3195	1173.2875	1779.534	1227.36075	1351.996875	8876.95355555556	7091.75775	7045.5616	9180.832	8312.997	6309.999	6436.582	3138.289	3771.86425	5125.736	7066.30857142857	4896.716	2069.067	3550.47	4250.3615	2349.63575	769.2685	1635.99328571429	812.6165	1190.63175	5270.6115
553	214.916906485688	214.910759934503	214.931805027953	44.884	42.838	45.921	120	119	4481.95825	6709.164	6973.97833333333	7708.25857142857	4371.65222222222	5680.752	4302.39425	4638.9696	451.97075	482.595142857143	421.378	738.686857142857	7190.722	6496.623	6645.431	6363.126	898.950375	1779.316	997.839428571428	1028.448	8841.796	7337.9976	7018.31485714286	9186.17920000001	8283.18422222222	6586.55466666667	6409.036	3138.20355555556	3860.626	5106.21222222222	7069.16444444445	4872.70266666667	1927.19977777778	3493.336	4339.12325	2320.0485	766.234571428572	1551.17914285714	848.569714285714	1242.63066666667	5467.96633333333
554	215.020478213532	215.01609186785	215.023791138912	53.058	52.026	60.195	4	3	3.06085714285714	8.16228571428572	9.1905	12.244	5.10142857142857	20.4066666666667	6.12171428571429	4.08466666666667	166.306571428571	222.432666666667	51.0166666666667	117.234285714286	11.2152857142857	9.183	18.381	11.2236666666667	74.4704285714285	84.7706666666667	82.6431428571428	50.0371666666666	5.10166666666667	17.3428333333333	9.183	3.061	12.2331428571429	10.2016666666667	7.14233333333333	9.183	12.2434285714286	2.04233333333333	14.2963333333333	6.12171428571429	27.5477142857143	21.423	11.2236666666667	19.3854285714286	34.6913333333333	12.242	21.427	30.605	18.3497142857143
555	215.922486285179	215.920873698398	215.922972369145	45.91	44.891	45.922	3	3	240.779	468.352125	450.987333333333	453.998888888889	236.698	360.14825	229.55625	230.746	105.098625	145.89575	91.83	82.64025	440.748	391.043	395.857	388.71525	53.053	114.282	42.8505	73.467	599.907	418.3025	468.639	616.616888888889	527.46925	394.885125	400.947333333333	163.24	214.2525	253.022	484.021714285714	259.334	97.944	203.02975	248.941	131.61225	35.70875	75.6174285714285	56.148125	61.22	315.25725
556	215.959106039858	215.954615396612	215.974838338	102.0345	93.858	115.272	88	84	1428.9375882353	2020.06425	2461.93027777778	953.967142857142	1537.51675	1970.10275	1273.89078571429	1020.838	61.1907692307692	109.170571428571	59.1778461538461	63.2577142857143	1257.46133333333	1414.182	1412.14133333333	1244.19266666667	140.799428571429	328.394	266.294571428571	148.899142857143	1407.97636363637	986.603727272727	1067.2338	1459.95670588235	948.853636363636	1083.5586	945.287181818182	1112.11142857143	853.9632	939.65025	1258.50371428571	898.494142857142	1306.78423076923	1880.56034	1132.4775	1170.80025	670.594846153846	1327.34525	1343.63266666667	649.887	539.542214285715
557	215.979847894891	215.976068344116	215.994281069061	115.283	111.202	116.321	59	59	318.373714285714	498.849857142858	554.957714285715	598.907714285715	564.244333333333	1043.75228571429	667.189000000001	694.166	536.670285714285	601.996666666667	322.410285714286	335.674	288.740857142857	273.181333333333	272.3845	291.801714285714	130.602666666667	61.22	92.8351666666668	106.109714285714	249.97	249.76	318.604	216.275333333334	168.347142857143	215.280285714286	227.311333333333	584.012	356.079714285715	252.010571428572	287.720571428572	235.8895	718.697142857142	664.237	344.856571428572	504.970714285715	745.202285714285	650.942285714285	895.685428571429	751.950571428571	173.448571428571
558	216.936942710105	216.936940332602	216.945367959253	45.91	45.898	45.911	3	3	238.797	365.2316	360.1306	538.7712	139.7674	387.752	242.8552	203.0198	33.6666	45.918	160.1714	42.8484	444.8072	460.1102	523.3626	362.8352	34.6885	178.535	56.1110000000001	55.0908	608.1584	278.5692	415.7098	658.637142857143	502.0368	253.0096	372.373	84.6932000000001	167.3456	141.8356	436.137800000001	184.8915	34.6885	230.5652	138.7744	23.4646	122.448	68.5142000000001	154.2314	78.5554000000001	169.3615
559	217.970703375731	217.965301644649	217.984125834577	115.284	111.208	116.321	29	29	194.901857142857	319.304714285715	322.365142857143	372.404285714286	436.631333333334	697.9365	417.296857142858	454.728857142857	344.856571428571	330.534000000001	200.996285714286	220.381714285715	190.793428571428	108.074571428571	191.813714285714	159.164571428571	91.8257142857142	35.7116666666667	64.2705000000001	83.6634285714285	137.738571428572	166.166857142857	213.389	107.1175	133.657428571429	157.124	173.33625	362.455	213.239714285715	181.610857142857	141.819714285714	165.429	420.004571428571	492.384000000001	218.341142857143	295.841428571429	413.946	396.613285714286	207.118	427.499714285714	133.657428571429
560	217.987237568454	217.986268790664	217.987382227626	116.286	115.283	116.304	3	3	189.782	314.211333333334	311.201666666667	353.997833333333	438.743333333333	628.525333333333	413.167500000001	452.584	92.8351666666666	196.924333333333	23.4638333333333	137.7225	186.6905	102.083333333333	186.721	160.166166666667	87.7486666666667	36.726	39.793	82.647	132.643333333333	87.6708571428573	118.474666666667	108.155333333333	129.561166666667	80.6063333333333	78.5656666666667	353.323666666666	93.8706666666667	176.488833333333	140.806	166.450166666667	414.868666666667	467.236333333333	129.561166666667	130.602666666667	159.172	399.84	76.525	186.6905	70.403
561	218.102610553551	218.099656860475	218.105564246628	248.9475	248.945	248.95	2	2	14.2823333333334	38.7726666666668	34.6731999999999	41.8282000000002	5.101	93.0566000000005	72.4318333333334	127.520833333333	918.150000000001	1020.33333333333	357.116666666666	2317.76457142857	53.0504000000003	120.399333333334	56.1110000000003	84.6738333333335	75.4923333333334	94.8786	72.3726666666665	123.440166666667	23.4691999999999	69.4506666666668	57.1386666666665	67.3419999999998	76.5250000000002	91.8180000000005	38.7726666666668	34.6868	110.178	39.7540000000001	90.7948333333335	7.1414	333.322000000001	290.747499999999	107.135	212.194666666667	458.0698	21.4746	123.460333333334	372.360833333334	329.567666666667
562	218.10453922508	218.100390699962	218.11865482362	363.224	359.128	364.253	32	32	270.366249999999	520.327500000002	637.656249999998	681.526999999998	354.026750000001	592.786	377.505714285714	770.267777777779	655.000500000003	562.157750000002	192.827250000001	139.77425	357.100000000003	305.054749999999	434.626499999999	463.209714285718	79.5307500000004	71.4175000000003	31.6316249999998	58.1186250000003	204.075	16.3240000000001	42.8505000000002	196.908249999999	187.732571428571	39.7911428571428	13.2632500000001	332.601499999999	103.981714285714	186.705749999999	188.746250000001	168.347142857143	673.365000000003	412.180999999999	102.025	140.81175	253.021999999999	437.687249999999	198.074	197.928499999999	28.5680000000002
563	218.910429588834	218.909245098982	218.916500607052	45.91	44.872	45.922	5	5	342.816	504.0035	502.0245	527.46925	289.761142857143	423.40375	276.48775	320.369714285714	38.7708571428572	45.91125	141.81475	89.782	487.6795	450.261	458.148375	456.768	80.6025714285715	167.326857142857	89.7851428571429	92.846	713.135333333333	599.9364	578.907	699.308888888889	637.65625	467.290857142857	515.22625	195.888	257.103	367.29	569.718	357.4	115.292285714286	227.523714285714	283.639428571429	189.7665	73.458	110.360571428571	112.31	98.976375	380.566571428572
564	219.025520930825	219.023476406873	219.038866949969	54.061	51.012	55.082	23	23	181.599555555556	289.774666666667	259.30225	232.610666666667	101.013	233.783555555556	141.810888888889	321.58	248.961333333333	228.536	139.785666666667	225.346333333333	131.537	174.46275	170.507	128.56725	172.417555555556	203.179	201.115111111111	234.80125	122.43	155.078	213.226444444444	134.684	139.694333333333	188.74625	137.73375	540.7325	147.948333333333	111.289	105.150125	99.9817777777778	370.340666666667	344.835111111111	137.73375	249.981666666667	379.533	309.13575	110.187	385.392	126.438666666667
565	219.048971592192	219.04771643302	219.050226751364	167.329	165.3	169.358	2	2	22.4455000000001	21.4252500000001	13.26325	22.4454999999999	47.9517499999999	19.3895	86.7212499999998	94.8832499999997	137.733750000001	132.6325	5.10124999999999	100.1315	8.16200000000003	15.3037500000001	11.22275	12.2250000000001	17.34425	13.24375	16.324	10.2025	7.14174999999998	55.0935000000002	48.9719999999999	12.2430000000001	3.06075000000001	20.4050000000001	18.3645000000001	79.6964999999998	37.7492499999999	15.32625	7.14175000000003	5.10124999999999	116.1375	20.3749999999999	20.4050000000001	119.193750000001	208.130999999999	81.6199999999998	10.2025	293.831999999999	16.3240000000001
566	219.071239986935	219.071239986935	219.071239986935	235.681	235.681	235.681	1	1	20.408	33.6666	23.4922	10.2033333333333	18.3456	29.5858	21.4242	82.6362	224.708	317.323666666666	211.208999999999	400.990999999999	48.9696	35.707	57.1312	39.7878	82.5552000000001	54.0812	22.4444	76.5300000000001	65.2928	88.7574	77.5504000000001	116.3028	44.8910000000002	60.2626	47.9024	67.3464000000001	32.6506666666666	32.6144	67.3464000000001	33.6336	132.782	80.5958	44.8888	42.8568	78.5554	44.8888	44.8873333333332	91.8299999999998	58.1514
567	219.100292929287	219.09788746861	219.11004603687	282.605	279.552	282.637	8	8	26.5503333333334	42.8960000000003	51.0166666666668	98.875333333334	36.7260000000002	76.5250000000002	53.0177142857143	142.823333333333	510.166666666668	696.435666666668	313.549333333333	265.243333333333	88.7545000000005	96.9316666666669	97.9360000000006	77.6213333333332	60.1406666666665	60.1898333333331	57.0826666666665	70.3339999999998	146.928	230.821333333333	120.399333333334	180.7465	116.318	103.036833333333	80.5273333333331	69.4393333333335	52.0272857142854	68.2953333333332	66.3216666666662	94.8865714285714	80.5931666666672	48.9679999999998	42.8469999999999	25.5041666666666	43.9173333333332	51.0083333333332	31.6251666666669	49.9963333333335	102.016666666666
568	220.083237486166	220.079743488832	220.097307086813	172.419	169.369	173.449	37	36	129.688166666667	211.3815	191.791333333334	256.061833333334	221.376166666667	236.673142857143	283.652666666667	415.207833333332	154.045166666667	211.209000000001	69.4393333333335	119.373428571429	137.8575	205.0535	144.887333333333	115.26	358.137000000001	248.961333333334	191.813714285714	251.002000000001	79.6510000000001	137.7225	135.704333333334	67.3969999999998	115.292285714286	147.941428571429	134.662	374.768166666667	295.896666666667	190.802333333334	194.883666666666	158.125833333334	813.139250000001	717.177166666664	243.859666666666	504.021142857143	778.478	683.651250000001	467.236333333334	724.910000000001	286.700285714286
569	220.094207811959	220.078843492312	220.094741950198	461.144	460.119	461.15	3	3	2.04233333333334	5.10083333333332	18.366	1.02033333333334	2.04033333333333	5.10083333333332	1.02033333333334	19.3691428571428	7.14116666666664	16.3413333333333	1.02216666666666	8.16266666666669	2.04266666666666	6.12100000000004	3.06100000000001	4.08533333333332	13.2621666666666	11.2236666666667	6.11599999999999	29.5896666666665	7.14116666666664	2.04	1.01933333333333	3.06049999999999	30.6100000000001	3.05799999999999	1.01933333333333	48.9759999999997	13.2643333333334	26.5286666666667	41.8336666666668	1.02033333333333	35.7058333333332	17.3598333333332	3.05871428571429	2.04266666666666	10.2016666666667	9.18150000000006	2.03866666666666	5.10583333333334	5.10166666666663
570	220.079346263766	220.077738608225	220.083107659431	451.985	451.968	455.017	3	3	2.04057142857143	4.08114285714286	13.264875	5.10437499999998	1.020875	8.16228571428571	4.08099999999999	8.16799999999999	77.5389999999998	91.8257142857142	6.12171428571428	77.5199999999999	7.142	3.06074999999999	4.07828571428571	4.08114285714286	9.18225000000004	10.2025	35.71	26.507	5.10124999999999	6.12150000000003	8.16228571428571	5.10142857142857	9.18899999999999	11.22275	5.105	20.42	89.7819999999998	17.3442500000001	27.5438571428572	3.06074999999999	29.5872500000001	20.3885714285713	9.19028571428575	11.2231428571429	108.1465	4.08099999999999	7.142	103.04525	19.3854285714286
571	220.122349969835	220.115388971643	220.129680335427	163.236	161.189	164.268	5	5	91.8300000000002	163.226666666667	183.66	217.543999999999	164.273666666666	226.514000000001	138.742666666666	352.015000000001	282.632333333333	507.022833333332	165.266999999999	295.606666666667	74.4843333333332	151.009333333334	88.7689999999998	91.8299999999998	193.863333333333	132.621666666666	67.3420000000002	161.054666666666	174.477	113.257	170.395666666666	183.48	117.453333333334	125.495142857143	106.114666666666	192.811499999999	87.7343333333331	96.0116	127.520833333334	97.9519999999998	348.217833333334	192.8115	57.1293333333334	130.267428571428	207.127666666666	237.737666666666	105.094333333333	267.065333333333	95.9068571428575
572	221.086079592125	221.086079592125	221.086079592125	451.968	451.968	451.968	1	1	13.2637142857143	26.5274285714286	20.4066666666665	19.4021666666665	17.3598333333334	26.5274285714286	14.2823333333333	16.3386666666667	16.3226666666666	20.4033333333333	17.3448571428571	30.6042857142858	19.3831666666666	23.4676666666665	25.4833333333335	16.3226666666666	10.2016666666667	24.4839999999999	21.4234999999999	14.2706666666666	29.5848333333332	23.4638333333335	14.2846666666666	21.427	23.4868333333334	14.2823333333333	13.2751666666667	20.4033333333335	34.6856666666666	17.3456666666667	19.3863333333332	21.4269999999999	18.366	31.6022857142858	11.2346666666667	22.4431428571429	19.3863333333332	15.3049999999999	19.3854285714286	23.4676666666667	15.3025000000001
573	222.027804160605	222.026892453083	222.037559336667	51.012	49.974	51.018	7	7	264.223166666667	413.235	280.866666666667	248.920666666667	228.554666666667	308.090333333333	178.529166666667	236.9648	977.479333333333	975.393142857143	324.466	580.569666666667	282.355333333333	287.734	258.397333333333	233.847166666667	122.42	187.7536	135.704333333333	157.285333333333	253.001333333333	54.0688333333334	80.5931666666667	215.466166666667	256.061833333333	118.358666666667	94.8755	258.102166666666	220.356	171.388	271.674666666667	204.04	329.513833333333	391.756800000001	213.214833333333	324.466	429.490166666666	381.542333333333	332.574333333333	310.181333333333	134.552
574	222.079199168823	222.079199168823	222.079199168823	451.968	451.968	451.968	1	1	5.10166666666668	7.14233333333335	9.1818	4.08559999999998	6.12239999999997	10.2033333333334	6.1212	4.0808	12.2424	11.2222	7.14233333333335	18.36	12.2424	8.16319999999996	8.15466666666672	7.1414	6.1212	7.1414	6.1212	3.06120000000002	5.101	2.04040000000002	5.10199999999998	8.1616	8.17119999999995	4.0808	4.0808	7.1414	10.202	7.1414	5.101	3.0606	6.12239999999997	8.15333333333334	5.10700000000003	3.06050000000002	10.204	3.06119999999999	3.06100000000001	7.1414	12.2424
575	222.097689034767	222.093699537778	222.10952343881	319.346	315.262	320.381	16	16	268.523	748.392999999999	832.436571428574	999.88	408.057142857144	569.319428571428	352.722285714284	1153.94314285714	349.958	329.506142857144	40.8114285714286	57.0879999999997	192.806999999999	204.057142857143	203.008428571429	199.095	88.7648571428571	81.6133333333331	22.4462857142857	80.6025714285714	207.118	22.4462857142857	47.9534285714285	187.864	142.846666666667	31.6288571428571	11.2137142857143	270.375714285714	63.2577142857143	96.9271428571428	124.474857142857	101.013	770.315714285714	257.112	72.4402857142857	60.1968571428571	190.793428571428	296.86157142857	100.994142857143	118.452571428571	18.3651428571428
576	222.111245117188	222.111245117188	222.111245117188	320.37	320.37	320.37	1	1	269.368000000001	746.594666666672	832.456000000005	1006.04866666666	411.19433333333	564.244333333329	351.670000000002	1152.78833333334	62.2403333333329	175.497333333332	12.244	11.2126666666667	187.741333333334	201.005666666667	198.932499999999	196.924333333334	89.7746666666672	79.5860000000002	12.244	78.5528333333331	207.127666666665	12.2320000000001	17.3456666666667	178.704166666667	139.779142857143	26.5051428571429	8.15466666666665	270.344166666666	18.366	95.9113333333336	120.379666666666	98.9723333333336	776.473666666661	246.920666666667	20.4066666666667	14.2846666666667	97.9519999999993	297.937333333334	11.2236666666667	25.5083333333334	15.305
[truncated: 4,438 more rows]
[truncated: 103 more columns]
