# Supplementary material for: iMet-Q: A User-Friendly Tool for Label-Free Metabolomics Quantitation Using Dynamic Peak-Width Determination
Source: PLoS One. 2016 Jan 19;11(1):e0146112. doi: 10.1371/journal.pone.0146112 (PMC4718670; doi:10.1371/journal.pone.0146112)
Supplement: S3 File — (ZIP) [file pone.0146112.s003.zip › XCMS_Arabidopsis_Data_Positive/XCMS-AraPos-fp-pw_5_40-ppm45-sn10.csv]

mz	mzmin	mzmax	rt	rtmin	rtmax	npeaks	Arabidopsis_Positive_mzXML	ATME01_1_2_POS	ATME01_2_POS	ATME01_3_POS	ATME01_4_POS	ATME07_1_2_POS	ATME07_2_POS	ATME07_3_2_POS	ATME07_4_2_POS	ATME09_1_2_POS	ATME09_2_2_POS	ATME09_3_POS	ATME09_4_2_POS	ATME10_1_POS	ATME10_2_POS	ATME10_3_POS	ATME10_4_POS	ATME101_1_2_POS	ATME101_2_POS	ATME101_3_2_POS	ATME101_4_2_POS	ATME12_1_POS	ATME12_2_2_POS	ATME12_3_2_POS	ATME12_4_POS	ATME13_1_POS	ATME13_2_2_POS	ATME13_3_2_POS	ATME13_4_2_POS	ATME14_1_2_POS	ATME14_2_2_POS	ATME14_3_POS	ATME14_4_2_POS	ATME15_1_2_POS	ATME15_2_POS	ATME15_3_2_POS	ATME15_4_2_POS	ATME16_1_2_POS	ATME16_2_2_POS	ATME16_3_POS	ATME16_4_2_POS	ATME19_1_2_POS	ATME19_2_2_POS
1	100.012127129478	100.010808684609	100.015482111016	1070.26	1069.26	1078.42	45	43	431.143333333325	767.039999999986	689.519999999988	723.340000000013	455.939999999992	653.819999999988	416.159999999993	466.139999999992	513.059999999991	750.719999999987	671.159999999988	571.19999999999	701.721428571415	674.219999999988	725.219999999987	726.239999999987	420.239999999993	717.059999999987	467.159999999992	405.733999999992	613.019999999989	519.179999999991	421.063999999992	635.43999999999	673.199999999988	639.540000000006	529.223333333323	357.00000000001	524.279999999991	434.519999999992	746.639999999987	389.639999999993	449.679999999991	651.779999999988	681.636666666655	507.959999999991	547.73999999999	441.659999999992	725.087500000006	581.253333333321	486.603999999992
2	100.50542904196	100.50542904196	100.50542904196	913.097	913.097	913.097	1	1	8300.22241463416	10121.4927560976	11887.8304878049	10920.6665853659	6709.34207317074	13098.2043414634	7150.05019512194	6931.6766097561	6449.10857142858	6244.78829268293	6716.48292682928	6171.32019512195	11828.363707317	10774.2171428571	11155.1727804878	10549.0464878049	6701.92312195122	13880.7002682927	5930.11068292683	7521.40350000001	10540.6312195122	6323.39580487806	5884.73119512195	13896.0064878049	12210.2815121951	5743.0902195122	5580.64763414634	8061.33248780488	6164.73258536585	6689.89919512194	12454.668902439	7635.68790243903	6764.32860975611	12867.1209756097	5826.6076097561	6366.36690243902	6155.56302439025	6671.75707317073	6829.79257142857	5973.50726829268	6353.21065853659
3	100.505537206228	100.505537206228	100.505537206228	539.695	539.695	539.695	1	1	1450.05666666666	2035.18516666665	1960.76033333333	1925.36899999999	1333.57566666666	1782.52233333335	1349.6805	1346.83999999999	1420.30400000002	1368.26699999999	2518.79149999999	1312.90133333333	1868.23033333332	1798.84766666665	1896.79966666665	1823.03783333333	1306.8335	1806.71516666666	1473.36133333332	1393.77533333332	2165.04628571427	1421.32433333332	1357.84183333333	1827.41699999999	1774.06983333333	1321.11583333333	1599.80799999999	1308.06733333335	1247.04799999999	1502.95100000002	1922.30799999999	1463.15799999999	1336.63666666668	1930.47066666669	1331.3175	1377.44999999999	1434.58866666668	1364.56666666667	2765.99457142855	1270.1075	1329.27716666666
4	100.508426035508	100.504556113687	100.515168265874	1070.24	1069.16	1072.29	147	144	2336.61999999996	3546.53999999994	3278.27999999994	3563.5733333334	2693.81999999995	3302.75999999994	2401.07999999996	2558.15999999995	3345.59999999994	3255.83999999994	3610.79999999994	3319.07999999994	3441.99499999993	3704.63999999993	3496.55999999994	3312.95999999994	2545.91999999995	3292.55999999994	3054.90000000004	2372.30999999995	3409.95374999994	2944.73999999995	2884.51428571423	3264.07499999995	3368.03999999994	2892.72000000004	2830.49999999995	2587.84750000002	2865.17999999995	2385.77999999996	3382.31999999994	2165.45999999996	2570.51333333328	3296.59499999994	3018.02714285709	2986.55999999995	3006.95999999995	2475.53999999996	3667.95000000005	3052.20571428565	3079.37999999995
5	100.508016145314	100.505607377546	100.514831910582	289.732	278.533	294.862	93	74	4551.37122580646	1826.24749999999	1466.15057142857	1359.02057142857	1186.55075	1225.22016666666	1099.617	5330.22906976744	3143.76841666667	1052.898	2930.39733333333	1103.9105	1808.90325	5034.06152	5103.26012000001	1678.31125	1252.867	1474.31285714286	1005.84916666666	1446.67511111111	1578.382	1134.518	1266.37425	2154.6261	1999.63555555556	1792.61918181817	1222.40924999999	1123.29525	1254.709	1270.21125	1414.116	906.056000000002	2369.46	1460.02885714287	1230.4215	1074.32325	2707.51915	1330.406	1544.88560000001	1350.92133333333	1168.18625
6	100.508467486695	100.505857109634	100.514952087402	196.8845	169.335	206.104	128	86	1003.926	1959.94390909091	1883.40954545455	1900.76809090909	1268.65381818182	1408.1175	898.840249999998	735.600250000001	1043.18327272727	852.929000000001	2188.43625	1027.36377777778	4557.66813793103	1040.57	1847.51636363637	6427.78841463415	1418.44063636364	2026.26163636364	1292.9796	1318.89709090909	1104.95733333333	1326.66518181818	1385.53036363637	1563.15066666667	1841.556	968.251142857142	812.185333333331	712.076333333334	1024.331	1453.11136363636	2123.14025	5675.51020408163	732.539500000001	1174.30775	1177.4262	1130.46218181818	1159.64945454545	998.906333333332	2464.85688888889	1074.34718181818	898.032666666665
7	100.507615314914	100.505226428087	100.515019406647	740.7075	731.5	750.908	94	63	2013.11766666666	2774.28633333333	2442.47850000001	2866.656	3540.42058823528	5263.005	5435.575	2704.63200000001	1924.37555555555	2100.63755555556	3099.43511111112	1950.66488888889	2765.35088888888	3483.75066666665	2977.9638	2270.1357142857	1888.42266666665	3026.93555555555	2032.81099999999	2027.48533333333	1809.31666666666	1967.20266666666	2020.04	2828.05600000001	2681.436	2527.15925000001	1803.75288888889	11987.2882105263	1915.97733333334	1989.71244444444	2825.18844444442	2608.73007692306	1894.55266666667	2683.18444444445	1930.01866666665	1827.63749999999	1903.942	1892.51222222223	4522.0036923077	1436.39466666666	3795.65272222222
8	100.508198930092	100.505729236191	100.515325639907	1082.51	1079.42	1101.96	59	54	2048.16	2572.69090909091	2669.34	2643.83999999995	2098.14	860.880000000017	2127.28307692307	2049.98545454546	1605.18666666668	1926.78	3575.10000000001	2037.96	751.739999999987	2844.78000000001	2712.18000000001	2616.30000000001	1795.2	2578.56000000001	1974.72	1844.16	2523.48000000001	1841.1	1939.02	2086.92000000002	2419.44000000001	1952.27999999997	2092.02	349.219999999993	2091.55615384615	2273.58	2508.18000000001	1902.3	1848.24	2618.34000000001	1858.05454545455	1927.8	1820.28090909091	1970.64	3967.8	2102.22000000001	1143.41999999998
9	100.50785295546	100.506372144813	100.515194014428	306.068	297.912	317.326	81	59	1904.80675	2531.24025	2379.223	1949.857	1347.71355555556	2128.28890909091	1221.23925	947.845428571428	2077.22625	1446.7854	2359.01066666667	3199.504	3009.84285714286	1974.18375000001	1374.389	4021.63452631579	1831.49833333333	2441.51263636364	2203.79925	1843.4745	3371.98133333334	2114.99399999999	2052.743	1828.352	2299.69472727272	1841.59227272728	1283.397	1498.70644444445	1646.76420000001	1841.55125	2696.82150000001	1747.7739	1605.63975	1903.78650000001	1553.84075	1907.91	985.641999999993	1584.6915	3658.6836	6250.24784615385	8215.3885
10	100.50816957923	100.505423458909	100.514776220312	575.426	567.23	583.611	69	57	6068.71526666667	2379.65962499998	2604.69825000001	2407.78999999998	9372.41308510637	2338.41300000001	2500.83749999998	1761.97174999998	1721.16175000001	1714.02000000001	2797.31200000003	1828.28800000001	1953.93833333332	1926.38933333332	2445.53924999998	11356.68	1771.15400000001	2389.71825	1762.99200000001	1650.96675	2256.87200000002	1852.88812499998	1680.35174999998	1899.19166666667	2322.08900000001	1786.676625	2175.27959999999	1719.12125000001	1764.01224999998	1588.57575000001	2306.78525000001	1557.97628571427	1591.32799999999	2473.08600000001	1764.228375	1819.19924999998	1813.4285	1812.186	3499.49600000001	2142.3897	2190.3156
11	100.507685494689	100.505331979097	100.514910850089	640.696	629.461	648.892	77	55	3578.98541176472	2396.11875000001	2294.30128571427	2072.20028571427	1552.58971428571	2154.84342857144	1567.15885714284	8795.61572727272	1650.82228571427	1587.56457142856	6094.88564705884	1575.32114285713	2495.324	2401.21687499998	2226.74399999998	2536.5486666667	1833.613875	2297.3617142857	1661.02514285716	1836.11950000001	1868.94533333333	1654.25142857143	1605.92971428573	2745.17022222222	2245.64885714284	1521.24600000001	2489.72999999998	1685.67099999998	1705.9177142857	1578.38199999999	2670.21233333333	1571.95885714285	1332.55533333332	2366.98000000001	1535.53000000001	1549.81400000001	2030.24222222223	1521.24600000001	2357.60516666666	2245.75999999999	1636.53828571427
12	100.507890575703	100.505397021728	100.514709801445	519.821	506.03	530.534	98	63	2356.83000000001	2146.68114285712	2383.014	2379.22299999998	1367.24666666668	2061.08585714286	1549.53142857142	8739.726	1576.64457142858	1726.01350000001	3265.82025000001	1636.48100000001	1857.00666666669	2672.32350000002	2489.40999999999	1849.86433333332	1747.902375	2345.56514285711	1496.75914285715	1549.07371428572	4224.51199999998	1726.26299999998	1597.76742857144	1801.90866666669	2059.95685714287	1726.32342857144	2013.91866666667	8207.03814634146	1756.87049999998	1522.2662857143	2231.52914285717	1689.741	1659.44914285714	2582.18244444445	1641.99771428569	1615.11228571427	1841.776875	1707.89850000001	3839.0126	1392.52750000002	3061.87742857143
13	100.507789553354	100.506252109675	100.514864231817	769.341	763.129	776.437	57	48	1683.47142857144	2549.60475000001	2587.214	3578.30899999998	1892.56375000001	2853.38444444444	3549.39529411763	1491.8897142857	1678.31124999998	3391.31099999999	2504.80142857145	1582.46314285715	2512.87574999998	3381.1838181818	2171.16800000002	2233.40542857141	1558.26400000001	2355.21000000002	1733.14999999999	1808.90325000001	2171.16800000002	1804.82225000001	1716.06050000001	2187.49257142855	2131.37685714287	1959.84688888887	1630.35949999998	1574.30085714284	1604.90942857144	1834.63425	2146.14199999998	1391.73466666666	1375.34514285713	2243.60828571427	1571.23999999999	1740.54650000001	2114.8578	1800.74125000001	1691.82319999999	4554.44452173913	2006.99566666666
14	100.508017313907	100.50635004213	100.514907222578	658.0775	649.884	665.245	60	50	2085.33422222223	2090.56542857141	2188.20642857142	2058.64828571431	1294.80299999999	2238.50685714284	1753.75500000001	1271.57533333332	1612.05142857144	1623.27457142858	3255.52911111108	1629.27514285716	2120.15371428573	2045.67285714287	2003.56057142856	2159.94485714284	1891.492	2437.92337500001	2314.99881818181	1569.19942857142	4420.81546666666	1594.48328571428	1669.97385714285	2394.52675000001	2133.41742857141	1832.36899999998	1827.93937500002	1766.11457142858	1608.99057142858	1584.50371428573	1847.82366666665	1600.92800000001	1349.90099999999	2292.58199999998	1584.50371428573	1461.86471428571	1551.85457142856	1448.79900000001	5488.12466666669	1621.23400000001	1631.43685714287
15	100.5080142233	100.506472227824	100.514932094476	692.786	682.539	701.968	83	68	1383.34600000002	2833.15711111112	2339.43325000001	2469.00500000001	1329.55899999999	2540.42250000001	2187.78870000001	1713.05971428573	2135.32511111112	1933.53166666669	2345.74633333332	2241.3006	1736.72079999999	3074.16389999999	2382.28375000001	3061.6202	1907.02044444447	2507.25787500001	2060.74633333334	2124.10266666667	2118.66942857141	2099.61733333334	2005.97533333333	2810.81377777777	2665.84066666667	1564.09799999999	1746.66800000001	1679.78000000001	1472.34099999999	1546.75314285715	2184.4317142857	1290.75466666666	1531.71428571429	2125.25514285712	1902.71444444445	1934.34133333334	1828.28800000001	1777.56099999998	3252.46844444445	1362.14500000002	1592.66600000001
16	100.508347046978	100.506283669723	100.515128010772	210.177	207.096	215.293	38	36	1033.252	1438.5525	1418.1475	1704.9213	941.806125000001	1438.67	880.475750000001	627.475714285714	1063.1005	952.593000000001	1965.86116666666	1176.31622222222	1326.279	1450.914	1772.2611	1466.05933333333	1023.31075	1628.27466666666	1160.166375	956.994500000001	1120.326	1081.239	1241.61044444444	1151.04266666667	1601.74888888889	1361.12466666667	1282.559	895.417000000001	1254.19	1071.4945	1403.864	1028.412	896.799750000001	2007.81415384615	1096.76875	876.394750000001	1129.226	950.8264	2828.364	1150.983	1201.9905
17	100.508182169923	100.506365991867	100.515076285081	432.595	427.424	439.769	52	44	1333.35783333333	2030.36857142857	2388.52124999999	2190.745125	1728.34137500001	2244.55000000001	1693.8225	2025.097	1497.77942857143	1760.95150000001	5162.66169230769	1346.62	2989.39909090909	4604.735625	2664.38900000001	4827.01147058824	1431.46085714286	2387.67749999999	1761.16725	1537.57057142857	2439.41775000001	1582.24157142858	1815.02475	2461.86325000001	2190.55342857143	1624.26262500001	1576.34142857143	1699.7365	1801.98225	1419.21742857143	2124.23485714286	1517.16485714286	1521.246	1819.25433333334	1624.29485714286	1673.26857142857	1820.12599999999	1673.21000000001	14240.6495	1970.26366666666	2080.1878
18	100.507867939445	100.50660125664	100.514513918537	220.377	216.268	226.493	41	41	1738.648	2064.01172727273	2088.49827272728	2134.60072727273	2661.464	2214.897	2448.35085714286	1400.08554545454	1529.72727272727	1458.99	3378.123	1441.64536363637	1056.9272	1271.12766666667	5086.172	1624.238	1690.88366666667	2115.02536363637	1717.08075	1645.66325	1435.542	1632.43636363636	1601.82818181818	2285.34533333333	2315.02166666667	1750.91075	1682.5875	1494.69954545455	1647.45381818182	1475.31436363636	2096.74618181818	854.899666666664	2856.75384615385	1997.694	1728.78933333333	1632.4	1397.77363636364	1486.53736363637	3032.33159999999	3463.2285483871	1707.01766666667
19	100.507953048629	100.506539376383	100.514826629121	674.353	666.191	681.585	61	47	3045.33964285715	2710.80425000001	2494.816875	2525.954	1965.7031111111	3517.08900000001	1730.09150000001	1748.92275	1809.92349999998	1758.91100000001	2673.35200000001	1639.59914285715	2265.0342857143	2695.72066666666	2495.53150000001	2493.282	1766.05275000001	2442.47850000001	1800.74124999998	1932.35350000001	7952.84875	1697.69600000001	1682.17500000001	2376.888	2564.202375	1568.25599999999	1753.80975000001	1834.40950000001	2556.51324999999	1795.939	2494.51125000001	2005.68433333334	1795.55962499998	3235.28481818184	1763.95125000001	1733.8295	832.59200000001	1696.883625	3403.832	1505.9417142857	1984.54833333333
20	100.508138251783	100.506260569503	100.515239484382	802.959	795.789	809.103	55	49	2038.404	2808.88589999999	2672.54633333334	2742.35733333334	1546.75314285713	2747.45844444442	1785.38888888889	1449.00171428572	1853.74377777776	2047.15600000001	2769.18466666666	2107.14819999999	2606.95166666666	2284.33975000001	2866.40639999999	1811.09166666669	2016.9666	2888.46929999999	1520.2257142857	1811.91466666667	2621.56300000001	1785.58333333333	1892.728	2167.60885714287	2842.9236	2104.87890000002	2039.5797	1599.80799999999	1977.406	1971.284	2547.56425000001	2106.93119999999	1844.56177777778	3004.78349999999	1991.6256	2714.62569230768	1840.49833333334	1587.56457142858	1993.73133333336	1210.968	2298.62325000001
21	100.507844059782	100.505591704089	100.514867524528	486.6715	480.523	493.799	56	46	1792.53044444445	2518.18266666666	2424.11400000001	2329.23074999999	1649.74425	2673.27333333333	1684.43275000001	1900.881	1787.771	2046.248	2656.94800000001	2027.40233333333	6714.46268	2471.04549999999	2767.86288888889	2281.27899999999	1749.462	2408.539	2002.91433333333	1608.075	2385.186375	1732.38450000001	1990.45355555555	2106.89	2561.03666666666	2328.26236363637	1956.78622222221	1714.23	1749.72875	1924.1391111111	2378.20274999999	1534.50971428571	1656.886	2093.62628571428	1971.06933333332	1673.90171428572	1833.613875	1638.72225	3125.02574999999	1788.49825	1597.76742857144
22	100.507919322773	100.505511523117	100.514553259799	620.322	610.15	628.497	70	52	1928.43	2285.35999999998	2728.37133333333	2758.98133333333	2869.04342857143	2609.72844444445	2426.35266666667	1785.43749999998	1752.52050000001	1932.26833333334	2745.58885714283	1961.12755555555	2296.58275000001	3900.34223076924	2618.58	1882.70866666666	1771.21812499998	2697.46755555556	1769.11350000001	1675.45575	4095.83978571428	1798.921125	1727.28325000001	2313.92699999998	2639.62933333335	1788.717375	1801.76149999998	1950.66488888889	1897.82	1644.64300000001	2758.68088888889	2062.09366666666	2591.58153846154	2150.76228571427	1788.49824999998	1692.59474999998	1989.65	1810.07133333333	2388.21016666666	1410.8905	2123.0154
23	100.507936700637	100.506556176398	100.514852938786	356.065	348.925	361.191	46	44	1842.70444444444	2314.88422222223	2293.45955555556	2172.378375	1632.53333333333	2159.86924999999	1531.39525000001	2486.55233333333	1721.30233333333	1582.37777777778	2817.00885714286	1783.20266666666	1918.72742857144	2397.23633333332	2422.00755555556	2107.83649999999	1765.927	2352.63244444445	1769.258	1622.02449999999	2156.352	1761.92377777778	1790.49	1905.89371428571	2439.35133333332	1909.04366666666	1699.87533333333	1635.41622222223	1892.50133333334	1778.24733333333	2478.11977777778	2073.19418181818	1597.66799999999	2292.43933333334	1760.075	1819.422	1789.61822222222	1323.31057142857	3454.84866666666	2110.00381818181	1393.665
24	100.507757989889	100.506316694339	100.514741719457	723.395	715.107	730.514	57	45	2383.42079999999	2880.30690000003	2617.155	2650.826	3768.90611111111	2644.704	1727.28325000001	1502.88085714287	2267.8128	2231.1774	4730.81007692309	2185.48259999999	2451.66075000001	1908.02333333336	2847.75033333333	2149.74200000002	2166.0969	2828.24711111112	2045.70150000002	2128.1372	2824.9338	2280.37049999999	1437.64966666666	3037.43310000003	2573.63866666667	1959.04	2251.80210000002	2236.2784	2040.44444444445	2115.0819	2723.99333333334	1914.2235	2041.6203	2946.933	1945.56377777778	2213.834	1793.81925	1922.54299999999	4936.81692857143	1705.85799999998	2092.63529999999
25	100.508202137043	100.506443458808	100.514458888138	757.053	751.905	762.143	47	42	1674.28885714284	2250.75028571427	2169.12742857141	2215.21828571428	4348.25476190475	2180.35057142855	1451.07783333335	1433.50142857144	1386.40650000002	1564.09800000001	2527.91400000003	1592.66600000001	2893.35022222223	1926.38933333332	1985.56866666665	4047.47342857143	1562.05742857144	2319.10942857141	1442.68400000001	1512.13399999999	2773.75511111111	1374.1645	1388.44683333333	2120.15371428573	2241.5677142857	1442.68399999999	2291.53254545456	1629.3962857143	1681.43085714284	1536.27885714285	3608.91900000001	1700.75675000001	1324.39266666666	2328.29200000002	1639.59914285715	1611.94242857142	1546.75314285713	1830.27866666667	2084.53666666666	1356.82166666666	1594.70657142858
26	100.508158616602	100.5063526971	100.515589436687	419.3215	409.123	426.433	68	54	1161.21519999999	2347.59524999999	1766.92866666666	2577.71733333332	1305.00633333332	4699.47470588235	1726.263	1441.61325	1664.02775000001	1690.313625	4287.18600000001	1791.559	2992.45990909091	2427.4295	2323.10924999999	2404.0035	1708.91875000001	2190.47675000001	2450.69509090908	1648.724	3266.47763636364	1824.78000000001	1686.47325	2215.98299999999	2373.39225	1844.76266666666	2594.59984615384	1598.78771428571	1739.52625	1670.356875	2372.08124999999	1407.99428571429	1681.587	5144.73847368422	1726.01349999999	1376.42966666667	4814.81621739131	1922.09866666667	2704.77742857143	1318.70133333333	1961.83866666667
27	100.507493800777	100.505784563508	100.514950302612	246.87	239.746	255.038	59	48	1641.61881818182	2446.614	2294.59090909091	2324.196	1574.28081818182	2273.35309090909	1609.12963636363	1526.328	1689.57163636364	1515.915	2369.10342857143	1526.328	1442.684	2313.97854545455	1561.03714285715	1374.49033333333	1583.46327272727	2310.91772727272	1756.99009090909	1597.74709090909	1698.71625	1724.51254545455	1745.68663636364	1590.56975	2192.56609090909	1739.565	1722.47290909091	1586.52409090909	1737.52445454545	1686.62890909091	2596.4873076923	1695.69327272727	1484.72290909091	2206.81236363637	1678.34863636364	1677.45136363637	1228.381	1564.72909090909	4335.19400000001	1065.17828571429	1784.457
28	100.507441023036	100.505410326163	100.514913826658	596.846	584.592	609.421	87	64	2000.87366666666	2661.02933333333	5513.8497	1848.84400000002	1614.03550000001	2519.828	1609.67771428573	1589.60514285713	1956.99933333333	1979.173	2838.43485714288	1763.208	1867.20999999999	3260.79163636362	2396.00374999999	2319.02825000001	1953.93833333333	2401.66850000001	2014.43300000002	2125.49066666666	2316.04857142859	2104.36266666665	1971.284	10366.2985135135	2402.413	1884.766	2762.76323076922	1581.83485714286	1878.64	1826.02399999999	2686.24511111112	2056.768	2072.62999999999	2506.555	1909.06222222222	2071.05111111112	1789.51850000001	2044.84044444444	2385.53933333332	1489.61714285713	1827.16799999998
29	100.507627367859	100.506213455425	100.514686363117	498.922	494.808	505.079	43	38	3676.37070588235	2087.50457142857	2416.97224999999	2160.73828571429	1957.9557	2123.93742857142	1735.40175	1458.80228571428	1797.59887500001	1582.55	2507.97933333334	1650.82228571428	2307.45999999999	2263.29	2914.99710000001	2124.23485714286	1444.53028571428	2278.497375	1572.26028571428	1605.92971428571	3267.93354545455	1753.057	1582.46314285714	2211.97942857144	2149.742	1692.35137499999	1627.35571428571	1686.47325	1753.057	1518.18514285714	2378.20274999999	1363.96283333333	1631.43685714286	2412.89124999999	2308.93890000001	1617.49028571429	1405.12533333334	1733.40475000001	2756.64085714287	1539.668	1670.14925
30	100.507900620579	100.506221728949	100.514460176755	263.24	258.116	268.341	43	41	1572.2823	2013.05190000001	2250.78180000001	1936.38177777778	1403.97866666667	1646.68350000001	1356.89555555556	1488.6177	1939.921125	1602.83893333333	4848.14205882353	1034.50533333334	2354.78945454545	2218.13220000001	2022.30066666666	1686.13485714286	1546.7748	1998.833	1723.1178	1480.16	1940.51550000001	1582.4853	1623.1382	5996.9788275862	2024.12088888889	1519.27633333333	1587.5868	1388.4922	1437.64966666667	1589.6274	1710.95925	1443.61444444445	1388.8314	2160.99539999999	1662.06870000001	1587.5868	1096.85833333334	1400.8719	2131.17483333334	3060.20154545454	4947.26355882353
31	100.508117911008	100.506343922845	100.514409009148	786.566	777.412	794.808	69	51	1846.87875	2017.38728571426	2546.374	2904.1056	1292.76233333335	2495.53150000001	628.319999999989	1483.28771428573	1592.66600000001	2670.21233333334	2196.52949999998	1449.82600000001	2454.001875	1885.57599999999	2134.4377142857	2141.57971428573	1694.842875	2471.04550000001	1650.8222857143	1574.30085714284	1624.1584	1521.24600000001	1444.72457142858	4411.92133333335	2345.55474999998	1787.697	1391.51999999999	1452.95466666666	1844.61200000001	1598.78771428573	6020.70600000001	2271.18779999999	1513.89200000002	3184.66909090908	1632.45714285715	1562.34857142855	2368.05300000001	1776.25525000001	1802.02639999999	1446.76514285713	2158.95479999999
32	100.509477251069	100.50640547903	100.514634558998	367.3135	362.19	373.429	40	39	1709.939	2074.16824999999	2033.35824999999	1829.37228571428	1442.87485714286	1850.79828571428	1235.62366666666	1400.80325	1457.93725	1116.24466666667	3005.65650000001	1636.48488888889	1654.71033333334	2229.519375	2196.867375	2174.15274999999	1566.08375000001	2185.37549999999	1656.886	1547.71925	1938.27142857143	1513.9575	1582.40775	2228.22600000001	2324.12950000001	1673.415	1636.49812500001	1580.36725000001	1605.87350000001	1537.51675000001	2107.83649999999	1518.132	1460.99800000001	2027.23674999999	1619.335125	1542.996	1598.78771428571	1180.66133333333	2724.16285714288	1587.3615	1602.81275
33	100.507760049369	100.5065570583	100.514639617091	817.179	810.055	823.324	47	44	1576.42400000001	2283.59925	2098.72771428573	1998.37657142858	3346.62	2009.96285714284	1890.6159	1619.335125	1606.07025	1626.453	4691.81312500001	1474.31285714287	1504.3392	2295.56249999998	2037.98050000002	2714.83899999999	1640.56200000001	2898.3882	1649.74424999998	1530.5625	2773.584	1535.47625000001	1577.16650000001	5216.60552631579	2337.069	1388.60885714285	1530.37499999999	1629.39628571427	1470.22200000001	1671.377	2643.39577777778	1781.502	1601.98875	2554.264	1602.81275000001	1538.59085714287	1340.65542857144	1503.90114285715	2680.12377777778	1931.42790000002	2030.40736363637
34	100.508120518105	100.505714620286	100.514810095529	472.419	464.228	479.527	57	49	1324.17633333333	2876.22569999999	2648.80533333335	10128.6558333333	1878.226	2795.62200000001	2044.66240000001	1278.26883333334	2080.1878	2095.4908	3994.083	2159.97509999999	1846.80333333334	3027.74609999999	2804.175	2964.40320000001	1560.01685714286	6057.78	1865.2455	2171.19839999999	2056.896	2221.9956	2246.3168	2754.90000000002	2728.28220000001	1500.84028571429	2298.73590000001	2058.96540000001	2229.137	2227.31489999999	3852.68184615385	1709.96562500001	2204.5914	2113.01171428571	2218.8672	4119.05663157895	1978.42633333333	2143.4402	2791.50171428571	1651.84257142857	2328.26236363635
35	100.508013248219	100.505591026883	100.514293226555	273.437	269.333	276.515	33	31	1468.25966666667	2023.321	1940.70977777778	1792.57924999999	3129.07023809524	1562.13	1290.61625	1152.97666666667	1162.15966666667	1878.970625	3302.97024999999	1407.99428571429	1466.15057142857	1967.20266666666	1660.150125	1699.7365	1360.23533333334	1861.95624999999	1512.98955555555	1424.23022222222	2183.51333333333	1524.378	1573.18266666667	2015.9591111111	1803.086	1278.292	1474.38166666667	1309.10933333333	1357.95275	1418.94066666666	2025.1411111111	3361.92	1168.91777777778	1981.48733333333	1496.62311111111	1497.84933333333	1320.16755555556	6017.24752173913	1749.98600000001	1240.59022222222	1422.253
36	100.50747727766	100.506265305381	100.51484891794	709.114	702.955	714.189	44	43	1794.918	2745.41800000001	2695.72066666666	2830.09644444445	1719.89649999999	2674.58566666667	1499.82000000001	1518.18514285715	1895.77933333333	1855.04175	2329.42099999998	1839.736125	3540.98175000001	2722.97311111112	2598.70550000002	3273.03490909093	1741.56675000001	2771.22533333333	1811.96399999998	1690.61342857144	2192.59399999998	2013.91866666667	1989.43333333334	1965.16199999999	2228.30400000002	1720.14150000001	1740.75975	1947.856	1949.857	1898.63355555556	2397.88125	1968.65311111112	1466.15057142858	5765.71530000002	1754.83000000001	1759.93124999998	1996.57488888889	2008.81755555556	3283.43266666666	1973.10977777778	1400.68883333333
37	100.507953238801	100.505231676489	100.515003763396	446.843	440.717	451.991	43	40	1727.49487499999	2430.23549999999	2324.817	2455.74174999999	1664.23	2700.07733333334	1839.661	1255.21866666666	1788.49825	1818.788	2915.5657142857	1781.3565	4452.64375	3780.64430769231	2320.04850000001	2273.11700000001	1619.13675000001	2447.57975000001	1762.992	1582.312875	1829.45766666667	1808.90325000001	1677.29762499999	2245.57024999999	2345.55474999999	1743.60725	1742.847	1316.015	1330.29733333333	1689.534	2323.796	1711.196	1636.6815	1851.60249999999	1788.792	1741.56675	1529.40828571429	1694.842875	3828.8106	1705.858	1802.78175
38	100.508521871169	100.505380553249	100.515081464327	395.856	383.552	408.113	82	64	2089.57440000001	2860.92119999999	2040.57142857143	2906.83470000001	3734.16315789473	2885.40839999999	1717.08075000001	1654.80044444445	1830.27866666667	1964.07750000001	3241.675	2020.194	3506.79753846154	2016.08457142857	1717.221	2040.57142857143	1689.534	2608.3926	2081.208	1321.33166666667	4441.34029411764	2018.21933333333	2057.7434	2525.05	2734.8354	2711.36723076923	1522.26628571429	1281.32933333334	2079.36959999999	1797.67233333334	4933.99263157894	4602.45499999999	1758.925	2664.7624	2099.5716	2195.74079999999	1569.19942857144	1307.047	2368.19366666667	1717.08075	1164.27640000001
39	100.507751592734	100.506403200088	100.515197734951	832.5095	824.39	841.797	62	43	1869.25066666666	2178.93862500001	2474.03888888889	2482.471	1494.77025000001	2159.86925000001	3713.63795	1117.26499999999	1420.18799999999	1352.85150000001	2013.02371428573	1547.71925000001	12500.9725319149	2426.80666666667	2231.28675000001	2282.29925000001	1427.29999999999	2734.8354	1379.54699999998	1620.15700000001	13579.97	1504.78200000001	1380.39825000001	2393.44133333334	2189.88600000002	1454.87650000001	1407.94499999999	1382.48714285713	1362.21900000001	1624.23800000001	2334.33200000001	1826.37022222222	1531.39525000001	1983.80799999999	1428.35000000001	1580.560875	1459.97775000001	2107.83649999999	2230.885	1135.4455	1528.33450000001
40	100.508014295641	100.505828926518	100.515034870186	458.0925	452.987	463.236	38	36	1822.38975	2304.35250000001	2080.36257142859	2185.45200000002	2433.49499999999	2298.62324999999	1552.82050000001	1501.61828571428	1480.43457142857	1789.813	2862.622	1698.71625000001	2439.169	2112.71585714286	2409.83050000001	2226.26342857143	1563.07771428571	2290.46125000001	1717.0485	1503.90114285714	1880.67	1509.00257142857	1817.06525000001	3711.87938461537	2416.97224999999	1545.73285714286	1573.28057142857	1766.05275	1757.89075000001	1503.90114285714	2943.56549999999	1748.70850000001	1500.84028571429	3167.59881818181	1591.32799999999	1824.4305	1560.01685714287	1523.28657142858	3492.35833333334	1781.645	1562.05742857143
41	100.507946474498	100.505585963706	100.514471339429	558.0985	552.958	565.263	42	37	1833.53900000002	2686.53766666666	2637.97688888889	2645.43622222223	1913.93688888889	2589.606	1999.63555555556	1807.99422222224	1937.64711111111	2018.21933333333	3584.04066666667	1942.71466666666	2089.82857142859	2432.52699999998	2639.60233333333	2702.84177777776	1849.86433333333	2643.68366666666	2060.05300000002	1952.96044444444	2186.47228571427	2040.44444444442	1959.04	2444.76099999998	2629.11266666667	1977.406	1074.32325	2334.38400000001	2067.99044444445	1915.97733333334	2585.24311111112	1909.26999999999	1790.83399999999	1861.08800000002	1896.81155555558	2041.687	2067.99044444445	1688.51374999998	3061.55850000002	2137.22133333334	1893.73866666669
42	100.508007526398	100.506247235466	100.514267437275	233.652	227.519	238.748	39	35	1044.77257142858	1594.498	1533.542	1391.66971428571	1133.49775	1485.76285714286	1002.94085714286	859.802285714285	1156.793	904.993428571428	2280.33857142857	952.946857142857	1614.201	1483.49542857143	1417.17685714286	1868.02688888889	906.271999999999	1432.48114285714	1037.63057142857	1067.1815	1335.39816666667	1200.83425	990.884571428571	1497.727	1407.99428571429	1078.05928571429	1048.11942857143	6954.83115789474	1129.45628571429	1126.685625	1694.86	1039.81714285714	670.906500000001	1568.12425	1321.22375	1103.94914285714	1003.96114285714	958.048285714285	1963.12133333333	976.276714285713	1040.69142857143
43	100.507656012104	100.50575045374	100.514995566351	847.794	842.726	850.951	32	30	1539.55725000001	2134.36300000001	2150.9505	2159.41866666665	1423.24875000001	2041.28925000001	2188.56	7180.99828846154	1310.8035	1299.79850000001	2055.80374999998	1298.84299999999	2107.83649999998	1921.366125	2030.52037500001	1527.43899999999	1379.37800000001	2185.64325	1211.03675000001	1476.30174999999	1565.445	1461.177	1272.25175000001	2291.83599999999	2128.785	1269.103	1252.767	1663.028	1298.77825000001	1267.15049999999	1985.84500000001	1435.49175000001	1391.62299999998	2107.83649999998	1319.5065	1431.37799999999	1323.47325000001	1315.263375	3342.27600000001	2663.90710526316	1295.94337500001
44	100.507467411247	100.506536174586	100.514536277351	339.2275	329.524	346.886	50	40	1969.17900000001	2534.1768	2228.60044444444	2445.73900000001	1332.49314285714	2217.37066666668	1383.59457142856	1755.93630000001	1808.90250000001	1672.25333333334	3344.28844444445	1392.69	2474.03888888889	1983.43542857143	3766.82453333333	1960.59428571429	1884.49410000001	2300.06266666666	1702.84266666666	1801.751	2515.868	2004.8895	1885.41759999999	2068.819125	2312.07533333335	1776.40033333334	1786.5453	1139.71233333334	1855.78422222223	1898.688	2776.62545454545	1447.98057142858	1846.6272	4460.65444444445	1924.28580000001	2038.55940000001	1412.07542857143	1645.79766666667	16670.51372	1571.18500000001	1724.17555555556
45	100.507878284581	100.506176313749	100.514450666456	377.494	374.415	382.623	29	27	1666.06825	2070.6045	1870.94199999999	2008.30700000001	1038.5636	1976.29342857144	2025.29550000001	1567.10400000001	1414.28285714286	1345.75685714287	3027.08174999999	1416.15657142857	2240.46899999999	2251.33200000001	2174.15275000001	2007.25485714286	1285.49942857142	2002.18100000001	1598.73175000001	1360.04085714287	2052.52742857143	1489.61714285714	1685.45300000001	2176.459875	1880.38657142857	1491.65771428571	1576.34025000001	1251.949	1506.962	1642.4145	2173.709	1695.881	3002.7796875	2293.52200000001	1713.238	1724.2225	1479.41428571428	1438.60285714286	3090.1045	1473.28071428571	1295.61166666666
46	100.507241134012	100.506501084189	100.514230876066	322.9145	318.301	328.554	28	26	1368.15525	2009.08200000001	1913.98899999999	2113.95800000001	1415.08675	2083.29377777778	1423.3965	1332.4465	1533.43575000001	1315.10225	2997.49450000001	1455.846	2026.46474999999	7834.71305555556	1965.837	3130.46330769231	1427.32975	2063.19825	1586.48875000001	1372.23625	2186.8275	1511.9185	1490.76787499999	2070.340875	2003.77099999999	1617.19133333334	1485.593625	1320.24971428571	1450.841	1497.727	2069.585	1133.59033333334	1443.65375	2119.318875	1655.86575	1548.7395	1607.87022222223	1663.07633333333	2696.61514285714	1521.19275	1563.023
47	100.507268711357	100.506708035068	100.514775680747	859.011	853.95	862.18	25	25	1578.45566666667	1728.05250000001	2206.981	1856.85499999998	1394.64377777778	2298.811	1200.87628571428	1415.04822222221	1208.99624999999	1241.536	2067.99044444445	1359.95622222222	1750.8102857143	1732.44514285713	1660.00485714284	2085.2888	1252.86699999999	2241.67233333333	1190.63174999999	1254.90750000001	1965.00149999998	1270.124	1095.96249999999	2005.244	2157.77	1275.27777777776	1077.58325	1319.18324999999	1333.43044444445	1257.96825000001	2077.17244444445	1489.52444444445	1203.895	2214.90244444445	1250.79244444445	1230.305	1373.09555555557	1463.158	1873.17900000001	1084.302	1212.05699999999
48	100.508965233693	100.506665057447	100.514417142412	868.2015	863.161	874.373	28	25	1016.25200000001	1278.26883333333	1373.042	1326.21666666666	915.238999999994	1468.25966666668	1014.16400000001	893.811999999994	975.393142857135	817.153500000013	1512.01050000001	843.621333333339	1371.104	1584.5037142857	1395.81600000002	2530.36307692308	887.839333333331	1940.75325	825.449666666676	1098.94399999999	1308.06733333332	839.597166666664	1060.169625	1459.07666666666	1318.05533333333	1216.1976	739.620833333345	1031.3885	812.052666666664	865.242666666661	1667.14685714284	808.067000000004	971.311999999992	1477.20133333333	865.101333333331	769.331333333328	828.375333333331	948.663833333344	1101.53900000001	771.372000000009	815.46666666668
49	100.508102548818	100.506468853052	100.515130817697	880.402	875.359	887.659	23	19	1225.63933333332	1633.3402	1770.22133333335	1646.63866666667	1024.97244444444	1803.94933333333	1233.44866666667	1203.5232	1129.3614	995.736888888891	1142.71999999999	1019.202	1998.71427272726	1590.71799999999	1670.17422222222	1584.57766666667	1218.1188	1973.37822222222	1061.112	1238.6442	1812.8954	1181.3916	1042.2368	1993.6662	2044.4808	925.946222222221	839.64288888889	1136.52755555556	975.332444444446	1214.4627	1795.93900000002	975.055000000001	1023.042	1740.49911111109	1081.9017	1052.94960000001	935.543777777779	1159.99266666667	1275.31250000001	740.727428571434	2302.30171428571
50	100.509484815744	100.506110292322	100.514087922767	141.3085	126.523	155.079	22	17	1428.82352941176	2053.14158823529	1971.20823529412	2067.40588235294	1251.8672	2101.07882352941	1548.76776470588	1302.46488235294	1514.02917647059	1556.39705882353	2164.91155555555	1555.94852941176	2187.51058823529	2100.05888235294	2126.58416666667	2357.86194444445	1447.29652941176	2202.65977777777	1600.93376470588	1471.26411764706	1923.80882352941	1604.36470588235	1714.06666666667	2104.13864705882	2071.19705882353	1527.29223529412	1563.56982352941	1532.95788888889	1789.56722222222	1627.388	2117.39788235294	1574.28861111111	1268.36776470588	2069.15647058824	1618.18647058824	1659.99194444444	1612.03888888889	1453.42083333333	20696.3775471698	698.956875000001	3598.36296666667
51	100.507282187135	100.50676007716	100.510208261085	163.241	160.164	166.325	9	9	868.263142857142	1017.10616666667	1051.96366666666	999.885333333331	731.578999999998	1043.75228571429	651.886499999998	738.686857142857	716.273999999998	709.015833333331	1844.67657142857	791.076571428571	1137.61857142857	1159.04457142858	1036.65866666666	939.726999999998	682.602999999998	1026.28766666666	828.472	773.204142857143	993.804666666664	771.372000000002	671.379333333332	1073.45828571429	1153.89142857143	867.24285714286	748.924666666665	674.330166666665	792.669499999998	722.985999999998	967.118000000002	697.907999999998	647.419666666668	1149.701	880.506571428571	846.738285714285	721.375666666665	748.924666666665	1640.696	699.262666666665	857.040000000003
52	100.507285863691	100.505921286404	100.515048326879	914.687	891.688	959.083	198	94	2354.67288888889	4390.28942857143	2212.86816666665	2730.22100000002	10118.067175	19936.9414074074	8759.8098	1464.11000000001	2643.64999999999	2690.38314285715	1535.53000000001	2476.92685714286	4727.08553846154	2271.15599999998	3356.71919999998	15417.6552857143	2776.34285714285	3056.34799999998	2287.43786666666	10831.7114285714	2426.23942857141	9434.3673375	2511.83571428571	2398.4902	5234.22285714284	2440.52342857143	1215.16028571429	11550.3305555556	2626.31607142857	2734.17428571429	2566.13833333332	11987.0110344828	2815.12999999999	3041.47171428574	2450.71671428572	2642.355	1380.44657142856	2126.0968	7514.88980392156	2028.30218181817	3158.8305882353
53	100.507611963332	100.505710813734	100.514375320589	541.7085	531.56	551.972	80	60	1551.63728571428	2476.14675000001	2493.49100000001	2464.205625	2141.60969999999	1866.18966666665	1623.21775000001	1670.14925000001	1829.30825000001	1948.62444444445	3408.93366666666	1402.95833333335	2739.04488888889	3663.5407692308	2725.56900000001	4283.07946666666	1579.34699999998	2343.51425000001	1839.40350000001	1841.55124999998	1850.88466666665	1735.44525000001	1700.75674999998	2556.67688888889	2605.64755555556	1932.30088888889	1837.47025000001	1666.06824999998	3124.26066666666	1839.51074999998	1903.09533333336	1593.6862857143	1644.64300000001	2678.08333333334	1756.87050000001	1797.68050000001	1829.30824999998	2460.02366666667	4412.58124999998	2341.5259090909	1752.78950000001
54	101.022698369519	101.020537971456	101.029964011056	115.284	111.208	116.31	37	37	197.944666666667	324.413	323.385285714286	370.363714285715	434.591000000001	716.274	481.597333333333	578.016000000001	381.586857142857	359.098666666667	298.943714285715	296.917	226.503428571428	218.137333333333	207.093833333333	217.320857142857	112.236666666667	80.6063333333333	91.8150000000001	113.257	183.651428571429	189.613714285714	185.852333333334	210.154333333334	160.192333333333	161.212666666667	144.745333333333	417.589	220.381714285715	183.651428571429	230.595333333333	190.958166666667	650.395428571428	508.694857142858	208.148	334.606857142857	493.472571428571	484.296428571429	226.477	594.878625	159.172
55	101.047785143348	101.047785143348	101.047785143348	144.876	144.876	144.876	1	1	107.135	135.571333333334	126.521333333334	137.88	87.7486666666669	133.663666666666	103.137833333334	77.4693333333332	109.175666666667	120.379666666667	238.719	108.137666666667	132.621666666666	158.151666666667	130.581333333333	134.684	76.5125000000001	114.277333333334	81.6266666666665	98.9723333333336	133.772833333334	94.8910000000002	106.097333333333	114.277333333333	121.399833333334	73.4544	103.981714285714	96.9316666666669	108.137666666667	88.6675000000001	146.928	86.7283333333335	170.395666666667	146.9088	85.7079999999998	88.7545000000001	125.501	141.687333333334	171.388	141.803166666667	134.684
56	101.507356643677	101.506549350286	101.511817454485	1070.21	1069.23	1080.46	7	6	372.007999999993	682.379999999988	593.639999999989	594.659999999989	472.259999999992	544.67999999999	440.639999999992	443.699999999992	534.47999999999	526.319999999991	732.359999999987	530.399999999991	622.397999999988	781.320000000008	582.41999999999	581.39999999999	452.879999999992	553.85999999999	564.05999999999	381.479999999993	622.199999999989	536.51999999999	491.639999999991	564.989999999991	536.549999999989	501.839999999991	480.339999999991	395.760000000011	503.879999999991	397.799999999993	617.099999999989	387.599999999993	400.859999999993	555.89999999999	534.449999999991	450.839999999992	530.399999999991	451.859999999992	656.931666666654	550.911999999988	565.07999999999
57	101.966381683893	101.96225273235	101.973917773792	1070.22	1069.16	1087.6	143	130	1458.77083333333	2017.55999999996	1178.09999999998	1162.79999999998	1031.21999999998	1206.65999999998	1373.94	1005.71999999998	1060.80000000001	891.479999999984	1361.70000000002	1053.65999999998	1190.62999999998	1934.94	1125.05999999998	1175.03999999998	1070.99999999998	1101.59999999998	1086.30000000002	1093.43999999998	2002.25999999996	966.959999999983	1148.51999999998	1087.22399999998	1094.97142857141	1059.77999999998	1155.65999999998	1099.55999999998	1052.63999999998	962.879999999983	1034.27999999998	1186.25999999998	1055.69999999998	1058.75999999998	1087.57999999998	1020.00000000001	1067.93999999998	959.819999999983	982.260000000026	1031.51999999998	1064.57666666665
58	101.96516682253	101.963330457264	101.972254561588	1141.67	1136.54	1147.78	43	42	561.000000000004	4809.753125	615.060000000006	592.428571428579	569.160000000004	738.480000000003	716.519230769231	579.811000000003	533.460000000004	411.060000000003	1326.00000000001	567.120000000004	680.617777777783	751.740000000005	499.80000000001	1377.74999999999	589.117000000002	656.880000000005	495.720000000005	537.104444444448	3666.9	582.033333333337	556.920000000004	585.47999999999	593.640000000006	551.820000000004	502.859999999991	603.476666666655	904.739999999997	518.724444444447	685.16555555556	581.400000000004	1271.94	687.480000000005	482.460000000003	472.838750000004	611.579000000002	555.900000000004	1286.60000000001	553.860000000004	591.223333333337
59	101.965206158747	101.963916540146	101.972427737754	1131.42	1125.33	1136.52	41	39	578.907000000002	732.360000000005	481.204999999991	669.119999999988	570.180000000002	617.099999999989	492.175555555558	505.920000000004	550.378888888892	403.338888888891	7264.44000000001	544.193000000002	709.920000000003	1821.44375	710.940000000003	727.259999999987	559.980000000004	750.435000000003	416.160000000006	469.200000000003	686.460000000005	519.180000000004	495.180000000004	676.996666666671	633.420000000004	548.27699999999	431.459999999992	570.17999999999	475.320000000003	483.480000000005	647.700000000004	503.880000000004	499.323333333336	680.339999999988	469.200000000003	497.760000000003	512.040000000004	558.95999999999	7844.12553846153	520.710000000002	500.820000000004
60	101.96563798058	101.963730638677	101.972900038499	1118.69	1110.02	1124.32	46	43	430.439999999992	667.897500000006	507.959999999991	579.991111111114	398.819999999993	529.380000000007	434.520000000004	398.287500000004	366.180000000004	338.640000000003	1106.69999999998	328.440000000005	523.90124999999	553.517500000005	536.15624999999	625.259999999989	363.120000000004	535.13499999999	402.900000000004	430.440000000004	556.920000000006	301.919999999995	396.780000000004	525.675000000006	502.455000000004	369.239999999993	383.519999999993	396.244999999993	462.060000000001	745.619999999997	532.440000000005	415.140000000004	425.861250000004	595.307777777781	359.542857142862	401.880000000004	406.980000000004	415.648749999992	1097.84375000001	397.800000000004	391.138750000003
61	101.966654873033	101.963277111789	101.972378139809	1167.13	1160.02	1169.29	37	36	402.900000000008	618.272857142867	529.223333333343	551.81999999999	408.000000000008	519.179999999991	519.179999999991	513.688750000005	497.760000000007	340.680000000005	766.019999999986	898.619999999997	523.093333333343	591.40714285715	527.180000000009	540.60000000001	453.514285714291	497.76000000001	448.800000000006	450.840000000006	405.960000000015	440.640000000009	443.700000000006	504.90000000001	547.863333333345	378.016666666673	413.100000000008	393.719999999993	406.980000000008	525.300000000007	508.790000000009	446.760000000006	444.321428571434	599.760000000008	460.020000000006	455.940000000006	459.000000000006	382.500000000007	818.040000000022	401.880000000008	464.468571428564
62	101.965596411595	101.963458362258	101.971984487184	1153.905	1148.81	1158.01	32	31	437.580000000006	652.692857142865	585.480000000008	628.319999999989	499.800000000005	562.020000000008	624.240000000001	428.400000000006	479.400000000007	409.020000000004	1311.72000000001	479.400000000005	690.539999999988	623.220000000009	694.450000000006	599.760000000008	514.080000000005	614.040000000006	386.579999999993	432.480000000006	561.000000000008	476.340000000007	487.560000000007	602.820000000006	634.196250000006	454.53571428572	486.540000000007	446.759999999992	551.475000000005	393.720000000005	664.020000000007	515.731250000005	439.620000000006	498.779999999991	465.120000000006	507.960000000007	494.700000000005	422.280000000006	1124.04000000002	557.93999999999	481.440000000007
63	101.96546796045	101.963923994317	101.972909487211	1102.86	1090.71	1108.02	26	23	237.660000000005	314.160000000006	304.980000000006	285.044999999995	217.260000000004	366.180000000005	226.440000000004	278.460000000004	246.840000000005	223.380000000003	575.280000000011	224.400000000004	320.280000000006	312.630000000006	281.520000000005	299.880000000006	233.907142857146	419.219999999993	332.927500000003	225.420000000004	225.419999999996	231.540000000004	226.440000000004	324.360000000005	417.180000000004	227.459999999996	215.571666666671	221.339999999996	366.456153846153	239.700000000005	374.86428571429	268.260000000004	233.580000000005	315.180000000006	215.220000000004	216.240000000004	249.900000000003	233.961666666671	614.040000000012	233.580000000005	232.560000000005
64	102.053510192715	102.052746176212	102.056537505995	52.049	51.006	53.063	9	9	211.199142857143	267.314857142857	229.725	250.990285714286	197.935428571428	303.279428571429	220.381714285714	328.762	355.059428571428	394.850571428572	537.690571428572	318.061714285714	257.951571428571	315.268285714286	268.523	300.998333333333	208.109142857143	169.509714285714	149.982	139.899833333333	163.245714285714	117.332857142857	113.251714285714	136.718285714286	189.613714285714	123.437285714286	87.7445714285715	265.274285714286	202.016571428571	175.636571428572	241.977	159.164571428571	364.242	309.103285714286	206.097714285714	259.152571428572	414.236	369.343428571429	913.12375	390.769428571429	159.042
65	102.128609521633	102.128498400175	102.12872064309	1055.945	1055.89	1056	2	2	370.259999999993	466.792857142863	514.468749999991	488.999999999992	356.416249999993	533.460000000005	315.180000000004	344.932499999995	346.800000000005	433.499999999992	719.237499999988	384.539999999993	548.75999999999	473.635714285722	470.219999999992	479.399999999991	329.460000000003	525.94374999999	380.460000000005	340.680000000005	471.239999999992	336.599999999994	351.371428571433	514.079999999991	539.57999999999	350.288749999993	395.759999999993	394.739999999993	378.419999999993	334.007142857147	529.379999999991	358.019999999994	317.220000000004	538.55999999999	342.178571428576	368.220000000005	379.993749999994	353.939999999994	786.25555555556	364.139999999994	303.788571428575
66	104.070889650939	104.06849319961	104.075909517728	52.032	51.017	53.053	7	7	1720.0572	2558.6616	2225.6306	2485.6944	2201.87933333333	2778.5492	1741.8228	1914.9154	2259.66916666667	989.594000000001	993.804666666667	785.015	2682.008	2951.4386	2932.4394	2960.1804	1220.11933333333	1999.9012	1022.374	1065.3202	2126.5136	1880.16716666667	1549.9876	2370.9448	2258.7228	1683.275	1668.354	2365.2872	1892.842	1586.2342	2730.0552	1484.8288	2351.561	3524.791	2263.09933333333	2313.2468	2674.4684	2591.308	2528.5512	2674.9644	1326.15266666667
67	104.105749863845	104.10039917873	104.113628520213	53.046	48.953	74.49	179	134	1890.52325	2846.4975	2438.870375	2825.17114285714	2423.390625	3092.609	2021.186	2352.6965	907.978	1124.3155	2166.06657142857	2521.04685714286	3010.056	3417.74444444444	3296.809	3324.90422222222	1233.48225	2096.113	1080.48257142857	1111.869	2407.79	1805.90571428572	1569.19942857143	2658.076875	2558.06488888889	1601.84857142857	1713.05971428571	2707.83828571428	1980.37457142857	1888.29125	3053.437125	1753.80975	3027.08175	3757.18614285715	2254.83142857143	1890.52325	2170.07175	2358.818	1425.17283333333	1509.00257142857	1330.4475
68	105.034149129538	105.033832268878	105.034465990198	253.522	252.006	255.038	2	2	14.284	16.3226666666667	15.3042857142857	15.3042857142857	12.2434285714286	13.2618571428572	10.2028571428572	13.2637142857143	14.2846666666666	10.2028571428572	19.3827142857143	20.4057142857144	12.2434285714286	24.4868571428571	13.2637142857143	15.3042857142857	13.2637142857143	14.284	18.3497142857143	22.4473333333333	17.3424285714286	17.3428333333334	12.2417142857143	14.2823333333334	25.5035714285715	15.3042857142857	6.12199999999999	27.5477142857143	15.3042857142858	12.242	19.3863333333334	14.284	19.3863333333334	22.4462857142858	4.08133333333334	10.2033333333333	28.568	18.3805714285715	23.4665714285715	26.5274285714287	16.3245714285714
69	105.034914024446	105.032461650064	105.039427244897	300.95	299.941	303.025	5	5	140.799428571429	261.193142857143	242.799666666666	310.123428571429	86.7283333333335	221.412333333334	198.955714285714	298.173714285715	15.32	18.366	22.4462857142857	26.5274285714286	9.18300000000002	19.399	18.3651428571428	15.2914285714286	10.2028571428571	15.2914285714286	11.2231428571429	7.14099999999996	6.12200000000001	11.2346666666666	10.2028571428571	12.2434285714286	13.2643333333334	9.18149999999997	8.15999999999998	7.14116666666664	6.12171428571428	13.2637142857143	13.2748571428572	11.2325714285715	5.10583333333334	14.284	5.09714285714283	11.2231428571429	10.2033333333333	5.10083333333332	12.2331428571428	12.2434285714286	7.13599999999997
70	105.069933919348	105.068167691084	105.076827426609	552.998	549.896	555.073	54	54	264.237555555556	1003.89866666667	1485.952	1036.62480000001	1705.896	1128.9495	666.255899999998	1926.24960000002	372.628499999998	440.769599999999	226.514	329.531777777778	439.715777777779	1153.504	945.353400000005	1374.66695652174	445.871099999999	376.490700000003	156.105900000001	249.973499999999	710.128800000006	295.887000000003	335.4813	1018.40914285715	324.455399999999	278.3781	124.4644	839.6246	314.252399999999	503.9788	486.683099999999	671.744888888888	1791.6468	1386.53763157895	265.278000000002	353.023799999999	397.916999999999	997.853399999998	167.2308	529.535699999999	429.560333333338
71	105.070853567365	105.067988101402	105.077372363233	544.779	535.625	548.899	57	51	230.584571428569	855.966444444446	619.313428571433	730.479111111103	582.583142857147	933.561428571421	429.540285714289	1312.20224999998	621.332250000003	734.60571428572	1294.71104347826	554.015142857147	350.978285714288	755.540000000001	636.167999999996	574.420857142861	342.804000000001	257.111999999998	358.907999999997	167.321000000001	540.732499999995	478.513999999996	600.559125000003	621.354000000005	260.163750000001	490.740250000002	230.576499999998	743.853375000001	376.432714285718	344.88675	387.410000000003	437.702571428568	1210.29487500001	621.353999999995	407.079749999996	622.352500000003	512.183428571432	609.089250000003	641.737249999994	1009.06257142857	705.017428571423
72	105.110722274231	105.110038987959	105.119628354728	52.031	51.017	52.043	5	5	143.8435	268.347666666667	209.339166666667	231.615666666667	227.5492	272.429	190.802333333334	211.3815	339.7266	352.9892	348.954	321.405	268.084666666667	330.588	284.9055	306.12	99.9763333333334	161.370666666667	86.7340000000001	80.6906	206.107333333333	164.2522	122.44	253.042666666667	196.892166666667	129.5654	134.684	284.673	179.578666666667	153.175	273.672666666667	125.4395	328.493666666667	422.349	205.0602	326.506666666667	433.641666666667	412.147333333334	578.529	429.490166666667	113.146
73	108.962216649591	108.961156008272	108.964624822262	1071.805	1071.27	1072.36	10	10	500.344444444447	771.119999999986	677.280000000005	706.608888888893	490.620000000003	658.920000000005	544.67999999999	545.273333333336	552.83999999999	543.660000000004	760.920000000005	524.280000000004	659.637777777782	787.439999999986	684.420000000005	709.920000000005	573.240000000004	644.640000000005	533.45999999999	569.780000000003	742.560000000005	524.280000000004	634.110000000004	664.020000000005	702.620000000006	545.700000000004	583.054444444448	519.180000000004	558.960000000004	551.81999999999	733.380000000005	513.060000000004	596.328888888892	666.060000000005	572.615555555546	561.611111111114	587.138888888892	488.580000000003	805.656666666652	563.244444444447	506.387777777782
74	110.005228582711	110.000159528609	110.013704218093	44.8785	42.832	45.922	144	144	2941.30066666667	4447.4877	4699.65533333333	4960.6986	3477.1824	4993.879	3568.8345	4053.9939	3013.85314285714	3218.88875	2910.77325	2589.2676	4427.0817	4703.583	4742.3544	4729.75022222222	3242.61933333333	3613.62711111111	2597.5565	3086.25625	4626.607	3939.273	3576.8832	5156.15263636364	4618.8981	3485.25163636364	3342.248	4075.0782	3305.88	3474.1215	4607.9865	3527.8848	4142.012	4825.353375	3291.4878	3308.78657142857	2912.671	3859.14975	3558.81866666667	3975.806	2961.9309
75	111.011553550679	111.008559334871	111.018930395026	44.879	42.832	45.922	139	139	730.479111111111	1136.65133333333	1251.949	1315.06644444444	962.09575	1416.06844444444	962.069555555556	1166.8887	1020.448	977.51925	878.507	868.23275	1231.5021	1301.775	1307.100375	1287.52044444444	883.64475	925.399142857143	649.922	830.4835	1071.23333333333	1021.3203	987.2103	1344.5253	1178.35666666667	892.694444444445	811.076666666666	1207.94311111111	878.507	937.6557	1230.97444444444	907.669	1334.45066666667	1411.178625	846.849	997.8045	1108.12725	1272.85822222222	1163.81333333333	1260.00875	712.192666666667
76	111.017714322376	111.015386924121	111.020052646069	636.603	629.495	644.799	15	13	569.299500000002	895.823399999998	730.015000000001	691.729500000003	396.877250000002	706.013000000003	471.413250000001	589.704499999994	547.874250000002	342.804000000001	2634.07033333337	375.176000000003	571.939499999996	752.944500000003	633.652875000001	533.590750000002	540.732499999995	2465.94425000001	362.455	427.484749999996	769.268499999993	405.039249999996	388.477124999996	514.883571428576	572.781	399.938000000002	420.342999999996	557.466	462.173250000002	347.905250000002	799.876000000003	427.170500000003	402.224750000001	685.608000000003	414.526	544.813499999995	449.930250000002	308.115499999997	3014.83875000001	435.646750000002	545.147250000002
77	111.017831989492	111.016388420167	111.019032155361	622.3585	617.251	627.438	10	9	566.211	589.704500000003	752.907600000008	999.796	643.809299999998	617.301666666666	481.581600000004	783.590400000007	480.2787	409.9194	3708.79049999999	483.901333333333	613.8594	845.305199999995	925.946222222221	758.6568	572.724900000003	623.403300000005	612.180000000005	503.007899999999	785.169	382.612499999999	443.830500000004	923.346818181815	725.077799999998	427.505699999999	571.367999999999	387.713999999999	408.120000000004	392.815499999999	769.306199999998	709.456000000006	515.251499999999	930.442666666668	469.568000000004	397.878	619.322099999998	447.8678	3724.7502	456.0294	346.868
78	111.018554809204	111.016693463231	111.026159302489	1070.25	1069.16	1078.48	136	117	547.613333333323	1528.98	1281.11999999998	1352.37142857145	890.459999999984	832.319999999985	813.96	834.359999999985	839.459999999985	1325.99999999998	3295.61999999994	920.040000000004	1520.13363636364	1624.85999999997	979.199999999983	1169.93999999998	1021.01999999998	787.439999999986	647.700000000013	899.354166666667	1159.85599999998	906.779999999984	520.028333333323	1060.08499999998	1066.96799999998	981.24000000001	517.98499999999	752.76000000002	922.079999999984	773.159999999986	1659.54000000002	483.479999999991	980.57142857141	1036.74999999998	859.674285714271	1101.47916666667	944.519999999983	962.880000000001	3499.41428571433	857.553333333316	1036.31999999998
79	111.019061644872	111.016487363785	111.026606051721	1082.54	1079.39	1097.83	61	55	288.659999999995	417.634444444447	495.720000000003	331.499999999994	112.357142857144	334.924444444446	335.945555555558	145.860000000001	266.510000000002	371.279999999993	1571.31900000001	216.239999999996	375.359999999993	448.800000000005	466.139999999992	360.059999999994	252.960000000002	467.159999999992	347.820000000002	249.677272727274	228.479999999996	299.880000000001	327.420000000002	541.61999999999	301.919999999995	287.639999999995	231.539999999996	378.420000000003	278.763333333328	456.959999999999	406.979999999993	334.559999999994	264.180000000005	298.859999999995	209.327777777779	346.800000000002	332.519999999994	284.579999999995	2284.22555555557	327.419999999994	287.640000000003
80	111.017693263604	111.015828051598	111.024425796914	722.813	710.074	731.506	36	26	719.311499999998	989.084727272723	777.468599999998	1084.5789	599.956000000007	918.299999999999	665.8641	710.128799999998	882.0405	592.7362	2769.05542857141	668.296499999998	1336.55727272728	973.92636363637	1291.6998	1119.21424999999	585.652199999999	1003.18799999999	498.926700000004	392.777	734.544	722.372399999998	693.803999999998	1435.4646923077	670.9626	525.471666666666	583.603428571433	636.667199999999	768.2106	761.143799999998	625.413250000003	716.250599999998	472.398899999999	1045.1925	494.845499999999	536.6252	557.083799999999	776.904899999996	4080.17969999999	573.408599999999	532.596599999999
81	111.017727055544	111.016383968672	111.025017810031	787.626	773.337	803.954	41	25	539.088	688.789285714278	912.774000000001	846.807499999992	570.339714285709	751.950571428565	414.221500000002	482.578250000002	501.962999999995	699.385000000001	3333.15675000001	528.165750000003	887.648571428564	1033.54942857142	942.711000000004	1420.2576	587.684571428576	897.820000000004	853.949249999992	620.312000000003	867.318750000001	520.327500000002	468.352125000001	837.654571428578	993.723500000004	1114.074	591.745000000003	625.413250000003	605.008250000003	719.364375000001	800.994375000001	603.988000000003	501.962999999995	888.637750000004	611.129750000003	640.167	464.270625000001	426.464500000002	3133.571625	483.598500000002	682.630875000001
82	111.017730444533	111.015898879112	111.024500514056	910.592	884.597	928.456	48	26	859.027111111113	706.070666666662	631.556857142852	1057.14742857144	496.879142857147	1132.44666666667	549.933999999995	373.424571428574	498.91971428571	798.883714285707	1697.83466666665	312.46971428571	1410.0169090909	2545.58827586208	1087.5865	1152.88249999999	574.903428571431	924.421999999994	476.073142857141	423.418571428575	1075.38114285715	396.891142857146	437.354857142858	2103.6524	931.520857142864	391.789714285717	335.674000000002	537.690571428567	516.264571428567	258.132285714288	1224.35028571429	628.495999999995	570.259857142863	1189.65314285715	441.412571428569	306.085714285717	547.43314285714	539.353285714281	1894.67057142856	424.379428571426	579.522285714281
83	111.017740235456	111.015605099433	111.023517195001	740.6855	733.586	749.91	24	20	693.785454545452	495.881999999997	1062.1039090909	1321.95954545454	776.42754545455	1370.22627272728	499.408	704.631545454544	687.065700000004	782.549181818187	3241.33425000001	498.913363636367	953.292749999997	1152.261	1305.62645454546	1012.08799999999	650.586000000006	1124.35485714285	626.832600000004	756.412799999998	962.5968	747.879899999998	800.857	735.625999999994	1089.65127272727	657.348363636361	732.555818181823	947.319272727267	656.035363636361	738.110699999996	959.035000000004	517.278272727271	550.961999999999	724.413000000006	509.909090909094	773.572800000001	562.17027272727	642.771818181816	3998.55569999999	631.548818181822	559.398399999998
84	111.017644961018	111.016119883012	111.024044496793	762.119	752.931	770.27	25	21	431.58085714286	1246.89825	712.159428571422	1137.68228571428	495.858857142861	950.906285714278	555.501714285716	314.211333333332	612.171428571433	391.789714285717	2414.73449999999	563.197714285718	850.918285714292	2331.30131578949	909.074571428578	707.091000000008	540.197166666673	968.25114285715	458.108285714289	734.60571428572	730.524571428565	793.782285714279	617.272857142862	896.872999999994	884.587714285721	354.03914285714	1446.7145	506.06171428571	448.925714285718	530.102857142855	1265.10999999999	808.055999999997	464.230000000003	1008.04228571429	421.378000000003	426.479428571425	555.035428571424	492.797999999996	2746.72542857141	425.459142857146	494.838571428575
85	111.018123408218	111.01722903165	111.024333002916	844.2775	839.711	848.869	12	11	476.473428571432	613.191714285719	809.766285714289	741.747714285708	514.223999999996	743.163428571437	574.420857142861	353.708666666666	344.076999999997	288.707166666666	3997.33950000002	398.885166666665	779.498285714279	584.541857142854	614.74233333334	651.962571428566	494.838571428575	501.921999999998	347.625142857147	494.838571428575	801.509333333335	346.89714285714	515.677142857145	981.70971428571	763.084666666664	318.329142857145	547.256	472.392285714289	260.973714285713	349.957999999997	736.680666666662	457.088000000003	576.864999999995	537.627833333332	491.800666666663	448.925714285718	430.560571428568	368.32314285714	2535.67414285712	320.369714285717	328.301999999997
86	111.017677343337	111.017102985291	111.024117561236	833.025	824.356	838.645	16	12	842.6852	937.1043	1014.1782	1376.3847	580.2093	1071.315	600.8978	671.2916	586.672499999999	457.094400000004	2537.53999999997	586.615	1271.29380000001	930.131000000001	1283.53740000001	1233.5427	631.1943	966.224099999998	509.0798	870.2306	1075.00770000001	617.9382	672.773100000004	1272.35566666667	1043.1531	728.494199999998	427.449833333332	660.134099999998	648.5292	710.128800000006	1101.924	818.761799999996	633.5442	1448.826	489.744000000004	591.716	496.886099999999	718.291199999998	3422.05680000002	535.605	527.495099999999
87	111.017807226894	111.015466350399	111.024125145222	937.182	931.502	948.858	16	13	466.270571428575	479.478333333332	786.640285714292	681.550857142851	441.783714285711	750.930285714291	257.291999999998	313.227714285712	273.436571428569	231.604857142859	1145.78085714285	256.091714285716	570.339714285719	522.386285714281	745.828857142863	673.388571428566	369.343428571425	625.413250000003	234.665714285716	399.952000000003	563.197714285709	343.836285714288	185.692000000001	580.542571428576	776.437428571434	251.975285714284	332.601499999997	508.102285714289	356.067250000002	330.572571428574	964.170000000007	425.459142857146	317.308857142859	857.039999999993	216.300571428573	235.686000000002	224.305714285716	435.600999999998	1096.80714285713	240.787428571427	211.199142857141
88	111.017766594313	111.017213145319	111.02478600795	704.996	700.897	707.065	9	9	415.241750000002	855.989749999992	593.201	1153.90275	466.644750000004	718.255999999993	454.066875000001	421.363250000002	383.332000000003	579.502000000002	2478.38966666665	620.312000000003	534.611000000002	1080.3918	1052.18133333333	909.542666666657	451.970750000002	861.090999999992	603.988000000003	441.768250000002	725.397749999993	488.340500000004	402.998750000002	878.506999999999	749.414000000001	494.110222222222	503.007899999999	449.24	588.756375000001	437.687250000002	702.952250000003	454.362499999999	493.143	902.405000000002	454.345	283.629500000001	491.760499999995	549.914750000002	3211.74699999997	468.282000000001	426.464500000002
89	111.018064743487	111.016990571864	111.02440966775	697.842	694.759	698.886	7	7	460.120222222223	905.957333333335	656.431555555555	1027.36377777778	423.438333333333	928.503333333333	479.556666666666	736.600444444437	564.551555555555	442.824666666666	3830.20619999999	734.639999999999	1013.08066666667	1244.644	890.21511111111	889.658000000004	482.880444444444	817.772666666668	639.679333333335	548.879555555557	745.295111111115	654.98266666666	513.856000000002	908.424000000004	750.883555555557	552.960444444445	457.059555555556	667.225333333326	644.850666666674	471.342666666668	942.787999999999	546.175555555555	489.440000000001	814.713666666658	460.420888888888	359.118222222223	680.488222222223	727.418444444446	3808.45500000001	495.827999999995	642.809999999999
90	111.017637630542	111.017085188113	111.018858896404	689.198	686.38	692.735	10	10	387.346666666666	487.560000000009	402.965833333332	500.901833333332	403.031666666664	684.611714285719	502.402285714287	453.963571428569	473.412571428567	595.346285714283	3543.23177777778	385.343999999998	482.538833333332	878.466000000006	703.997142857148	642.780000000005	511.163142857138	508.126000000006	502.578285714283	563.27	811.013571428567	445.864857142853	385.668000000003	848.877714285721	773.268285714294	490.757428571432	368.310250000002	494.325333333328	450.98733333333	434.580857142855	675.429142857137	381.266285714284	376.485428571425	827.45171428572	335.673999999997	346.89714285714	315.941666666667	566.284999999996	2997.54000000002	324.450857142854	380.566571428568
91	111.018171455025	111.017496052421	111.023409818636	524.418	515.241	530.539	15	11	425.432666666667	522.367999999995	982.09511111111	446.128444444449	577.068444444447	672.839000000001	332.411333333334	382.593750000002	382.583333333334	355.824888888891	4550.57230769231	290.763333333334	599.89066666666	783.936000000005	417.282250000002	852.905777777769	386.706333333333	729.935555555555	360.148250000002	454.295555555555	868.232750000004	429.560333333333	294.852250000001	644.797999999994	542.151	408.4	358.120285714283	337.693555555556	356.096333333333	267.327333333333	526.449000000002	410.129333333329	561.183333333333	653.013333333333	354.287	278.528250000001	447.877555555556	442.824666666666	3288.53433333333	336.682500000001	473.692444444444
92	111.017715930939	111.01646755564	111.024661988702	867.231	862.124	877.433	15	12	442.804000000003	3612.25182926829	656.511999999997	838.557428571424	411.175142857139	846.837142857149	322.410285714288	304.034500000001	373.424571428568	240.78742857143	1841.08799999999	458.429	734.605714285708	788.588833333346	776.410250000003	475.453142857146	483.302250000002	899.860499999991	468.294750000002	505.671999999997	685.091000000001	474.474375000001	427.499714285711	662.165428571423	831.605625000001	367.30285714286	404.860500000004	464.230000000003	329.552285714288	382.593750000002	914.143999999991	427.140571428576	394.850571428568	973.437750000001	366.269749999996	327.500250000001	273.436571428569	511.521000000003	1948.12799999999	338.723000000001	287.499000000002
93	111.01807890497	111.016371021456	111.025650302569	672.398	661.146	681.517	17	12	702.986699999998	2078.807	962.0486	1056.528	549.6183	1045.79285714285	585.3078	619.2614	673.397999999998	705.027299999998	6038.01750000002	620.342399999999	1112.09727272727	887.574	755.021999999998	850.8468	550.920000000001	1160.0811	563.205599999999	824.887200000005	1208.937	618.301799999998	535.3425	614.842666666671	1097.7352	542.044799999998	546.854000000002	688.702499999998	515.251499999999	592.063999999998	962.142899999998	732.1446	519.741000000002	1162.09063636363	570.347699999999	585.3078	698.905500000006	637.625	4202.61570000004	809.029928571429	530.555999999999
94	111.017667039812	111.016834206198	111.019254798989	542.2505	536.645	545.794	10	10	564.512454545451	834.973499999994	893.758909090915	741.73827272727	552.987818181822	948.853636363633	314.244000000002	567.271636363634	581.571000000005	554.008090909094	2350.73828571427	453.819090909089	738.677454545459	822.836444444443	863.708999999999	5378.46511111112	405.048272727271	580.535181818179	528.265818181816	596.859545454543	791.731636363633	425.465099999999	466.264636363639	686.64354545455	683.582727272732	557.068909090913	527.495099999999	456.061909090907	350.109454545457	669.298909090913	727.923000000006	794.792454545451	478.473800000005	835.60336363636	532.582363636361	502.994454545458	414.230727272726	695.453999999999	3775.00909090908	561.150000000004	506.055272727271
95	111.018059526518	111.017199166213	111.019214963969	570.813	564.187	575.421	12	8	461.492000000003	609.110571428576	559.116571428567	560.136857142861	381.586857142854	830.396285714281	295.882857142855	410.15485714286	361.922499999998	463.20971428571	2654.78342857141	258.132285714284	463.209714285718	791.778666666666	592.786000000004	614.212000000005	533.534714285712	463.209714285718	342.816000000003	471.372000000003	674.314428571436	422.383500000002	294.821285714289	661.168749999998	676.638857142858	286.700285714283	322.372666666666	310.166857142859	172.428285714284	323.221124999997	357.099999999997	245.888857142859	390.803625000001	462.189428571425	321.390000000002	367.251428571433	370.674857142858	354.039142857145	2824.15085714283	271.395999999998	389.749142857146
96	111.018267858596	111.016676682692	111.023326217919	591.74	582.745	602.945	17	11	549.926999999998	1595.72685714286	859.706727272733	1372.23625000001	485.866181818185	885.049363636367	564.979272727276	645.832636363634	510.375000000001	752.961272727277	4299.33350000002	536.663454545458	1066.185	817.220250000003	987.658636363638	873.353454545451	501.188250000001	906.405818181824	491.760499999997	649.952333333329	1156.9635	551.729833333331	375.460363636362	1501.256	778.814909090914	618.009818181822	967.209473684216	419.356999999997	478.507909090912	471.355500000002	932.529272727279	605.345181818184	617.301666666668	903.961636363633	500.200909090906	449.746499999998	591.793333333329	522.658909090906	4439.24175000001	543.805363636367	476.467363636362
97	111.017652846085	111.015578779741	111.023584889624	814.621	808.026	819.248	11	10	820.794666666666	989.690999999998	1180.39711111111	807.028888888895	586.627777777779	1017.27233333333	477.464000000001	621.315333333334	580.506444444445	726.952000000006	2298.81100000003	598.870444444446	1118.16355555556	1087.55688888889	898.326333333335	1130.40622222222	699.948666666666	722.317333333335	666.205111111112	530.862222222222	1128.36577777778	578.465999999994	621.99666666666	1318.0984	1008.748	664.236999999999	720.663076923076	838.149777777777	547.561000000001	800.464000000007	982.53514285715	624.443999999999	747.290666666666	1017.82622222222	595.874666666666	729.45888888889	640.769333333341	719.256666666668	3371.83444444441	562.142444444445	436.940444444444
98	111.018352790694	111.017062297921	111.023743585955	553.492	547.874	561.154	10	9	405.059100000004	551.982299999999	734.027099999996	805.958	374.450099999999	640.09733333334	431.601	561.439999999998	430.777599999999	409.153666666666	2194.37850000003	438.743333333333	695.844599999998	713.609100000004	870.315899999998	973.8135	507.089100000004	818.280599999998	511.170299999999	434.647799999999	618.301799999998	543.819899999999	306.089999999999	734.184	673.332	354.8556	707.049000000004	481.5344	429.5042	443.830500000004	677.4128	558.487	466.551299999998	724.413000000006	350.134399999999	507.089099999999	523.3626	416.282399999999	3434.3496	563.223999999999	419.343300000004
99	111.525003111596	111.525003111596	111.525003111596	1069.26	1069.26	1069.26	1	1	66.4299999999987	128.519999999998	154.019999999997	129.793999999997	114.239999999998	96.8999999999983	72.4199999999987	107.099999999998	92.8199999999983	142.799999999997	601.799999999989	114.239999999998	174.761999999997	223.379999999996	109.139999999998	147.899999999997	136.679999999998	91.7999999999984	71.3999999999987	73.4399999999987	132.599999999998	89.7599999999984	46.9199999999992	121.141999999998	121.617999999998	89.7599999999984	59.2759999999988	90.7799999999984	127.499999999998	94.8599999999983	196.859999999996	52.0199999999991	110.159999999998	134.639999999998	110.961999999998	105.059999999998	95.8799999999983	59.1599999999989	528.37399999999	107.519999999998	98.9399999999982
100	112.007622627958	112.004410517473	112.014964387283	44.879	42.838	45.922	136	135	699.872444444444	1071.35	1188.736875	1249.77222222222	947.786444444445	1349.7246	984.54125	1058.6733	867.700875	967.3155	916.216571428572	840.686	1091.721	1224.179	1200.981375	1173.25555555556	930.582	819.26075	639.719142857143	776.41025	1066.13222222222	967.2444	893.215909090909	1257.6256	1120.204	889.677818181818	811.076666666666	1144.7205	865.242666666667	859.027111111111	1166.61644444444	820.794666666667	1314.04622222222	1356.023	888.710333333333	976.37925	1098.943875	1226.00263636364	1182.18933333333	1192.67225	691.81425
101	112.017310321196	112.015761393697	112.018326022614	1070.18	1069.16	1070.27	7	7	291.269999999994	450.839999999992	580.37999999999	517.139999999991	397.799999999993	403.919999999993	346.799999999994	389.639999999993	378.419999999993	496.739999999991	1847.21999999997	327.419999999994	662.255999999987	752.759999999987	478.379999999991	492.659999999991	403.919999999993	387.599999999993	350.879999999994	309.059999999994	461.039999999992	345.779999999994	234.599999999996	481.513999999992	552.901999999989	380.459999999993	241.191999999995	383.52000000001	430.439999999992	266.219999999995	671.159999999988	215.219999999996	377.399999999993	551.81999999999	347.137999999994	356.999999999994	351.899999999994	260.099999999995	1820.18571428574	378.879999999992	388.619999999993
102	112.017259255434	112.015841361804	112.018307364766	1083.45	1081.4	1087.6	3	3	213.179999999996	308.643999999994	321.299999999994	276.419999999995	206.039999999996	284.115999999994	214.199999999996	207.059999999996	153.299999999997	143.819999999997	519.179999999991	178.499999999997	276.419999999995	142.800000000002	303.959999999995	308.039999999995	230.971999999995	277.439999999995	140.759999999997	221.339999999996	306.599999999994	181.559999999997	229.499999999996	300.899999999995	296.237999999995	162.179999999997	181.559999999997	217.260000000006	160.139999999997	161.159999999997	301.919999999995	213.179999999996	182.579999999997	292.739999999995	159.431999999997	162.179999999997	169.319999999997	210.119999999996	580.37999999999	164.219999999997	148.919999999997
103	112.018089039513	112.017298325695	112.018355743336	577.433	571.317	578.482	3	2	157.118500000001	196.908250000001	258.123250000001	214.252500000001	199.969000000001	315.064125000002	171.528	143.855249999999	94.8832500000004	107.12625	1238.58349999999	163.240000000001	263.224499999997	265.265000000001	267.305499999997	280.396874999997	215.272749999998	207.110750000001	140.799428571427	102.028571428571	269.543999999998	233.637250000001	133.669125	219.353749999998	209.151250000001	139.774250000001	133.652749999999	124.470499999999	126.511000000001	129.476500000001	219.353750000001	171.402000000001	168.217500000001	374.431750000002	153.037499999999	104.07825	142.834999999999	191.665999999999	1415.06599999999	157.003000000001	147.827499999999
104	112.017830397083	112.014996980366	112.018067078608	813.144	811.07	819.232	3	2	158.125833333336	209.168333333332	312.221999999998	204.066666666669	195.904000000002	338.750666666664	135.704333333332	147.048000000002	129.688166666666	234.676666666665	1167.26133333335	177.538000000002	235.465999999999	293.855999999998	275.490000000003	275.489999999998	173.428333333333	285.92666666667	123.460333333332	220.392000000003	325.486333333337	244.879999999998	150.984666666666	228.554666666665	318.604000000003	186.690499999999	140.805999999999	203.245333333331	151.009333333335	318.343999999998	408.114285714289	171.415999999999	190.958166666665	292.83566666667	120.497666666668	176.517666666669	193.831666666666	203.046333333336	1245.76885714285	179.578666666665	148.968666666666
105	112.017476045484	112.016999841614	112.017952249353	596.3225	595.804	596.841	2	2	264.250636363638	413.210454545457	423.186818181818	359.488000000001	211.309363636362	472.638818181815	232.497818181818	291.798000000002	215.37825	190.689	2030.52363636364	216.297818181817	372.399545454548	314.236999999998	368.679454545456	344.85218181818	258.123250000001	355.244727272729	241.93390909091	296.892750000001	319.345363636366	238.641000000001	229.561363636365	479.556666666663	296.037272727271	235.809000000001	271.275666666668	187.730181818181	218.455090909092	159.094000000001	358.115727272729	367.29818181818	248.042250000001	529.521545454543	169.455818181819	222.323666666668	195.892363636363	225.480272727274	1220.2617142857	153.04090909091	226.399636363636
106	112.017525611291	112.017337196752	112.018211267246	492.773	484.611	492.779	3	2	129.576285714287	171.402	179.570285714286	206.270857142858	87.6708571428567	187.574857142858	77.5417142857142	145.913625	154.05775	79.5711428571431	1022.32628571429	172.428285714286	142.840000000001	138.567	205.070249999999	130.596571428572	158.158125	177.504857142856	95.9068571428571	97.9439999999997	154.85	76.5187499999998	151.002285714286	250.990285714286	122.434285714286	148.961714285715	158.138750000001	97.9474285714285	69.3794285714285	121.335375	216.300571428571	115.292285714286	125.49075	191.974857142856	91.8224999999997	177.5235	130.596571428571	107.13	1260.99466666666	90.8022499999998	81.6799999999999
107	112.017269929067	112.01494145302	112.017897748274	738.67	736.601	744.78	3	3	193.854285714284	228.351999999999	296.86157142857	366.538999999997	200.996285714287	349.957999999997	140.562857142857	160.050285714285	195.011000000001	165.286285714287	1285.56000000001	106.109714285715	276.265142857146	380.999142857147	381.90742857143	382.60714285714	170.387714285716	469.736666666663	170.387714285713	232.820571428572	269.129142857142	196.915142857144	252.010571428573	320.369714285717	321.389999999997	113.346857142856	146.921142857144	208.283999999998	128.556000000001	215.280285714284	387.695000000002	111.211142857142	173.594285714286	286.700285714288	129.485571428572	189.480857142856	161.205142857141	188.726428571428	3838.266	146.921142857144	146.921142857144
108	112.959192373457	112.955799408131	112.96689469067	1076.38	1071.26	1080.49	109	96	953.70000000001	2208.41894736841	2212.38000000001	2429.53576923077	1765.38636363637	2428.6347826087	492.659999999991	1789.7816	1344.07166666666	1189.32000000001	1173.6388888889	1293.71210526317	2294.14315789475	2241.95999999999	2309.28000000001	504.899999999991	1611.41105263157	2507.16	1186.25999999999	1703.4	2373.7442105263	1346.39999999999	1390.26	1066.92000000001	2395.98	1290.30000000001	1273.61684210527	1728.9	1378.73105263159	500.819999999991	2492.76481481481	1646.28000000001	1693.864	2617.5825	1260.71999999999	1273.61684210525	1276.67842105264	760.919999999986	1106.28222222222	1339.98944444445	1333.13999999999
109	112.998915822882	112.998915822882	112.998915822882	54.056	54.056	54.056	1	1	29.5896666666667	49.9881666666667	43.9101666666666	64.2705	44.8873333333334	41.8678333333333	26.5243333333333	23.4638333333333	108.155333333333	98.9561666666667	179.578666666667	115.184666666667	42.812	84.6738333333334	34.6913333333333	84.6738333333334	42.854	84.7568333333333	41.8268333333334	43.9101666666667	65.2906666666667	61.22	29.5896666666667	114.277333333333	113.146	44.8873333333334	59.1696666666667	49.9963333333333	27.5445	43.9101666666667	94.8754999999999	71.4233333333333	82.647	98.9723333333333	52.037	63.2503333333334	51.0166666666667	85.708	129.561166666667	42.812	35.7058333333334
110	113.028961283536	113.023026638166	113.032686927322	115.283	109.162	116.332	5	5	29.5896666666667	59.1682857142858	53.0486666666666	40.8066666666667	38.7708571428572	53.0548571428572	27.5477142857143	54.0372857142857	19.3863333333333	32.6491428571429	31.6303333333333	29.5882857142858	31.6303333333333	41.8141428571428	33.6655	37.7523333333333	32.6491428571429	78.562	19.3854285714286	31.6303333333333	34.6856666666667	24.464	24.508	63.2577142857144	41.8268333333333	26.5286666666667	31.6067142857143	29.6138333333333	18.363	31.6303333333333	43.8722857142858	28.5926666666667	40.7733333333333	45.9128571428571	27.5477142857143	18.363	14.2706666666667	60.1504999999999	31.6288571428571	16.3253333333333	25.5083333333333
111	113.962269645902	113.959257023361	113.969512350967	1076.35	1072.22	1082.43	154	144	7694.3904761905	10082.0909090908	10513.14	10835.94	6938.37950000003	10877.025	7297.2704545454	7892.16285714284	6315.72714285709	5713.02000000001	6536.49259259258	6916.2712	11295.828	10543.7399999999	11049.66	1920.65999999997	7531.69541666667	10879.32	6543.29999999995	7609.20000000001	10137.6272727272	5081.63999999998	6782.08476190471	11068.1854545455	11202.66	7070.3516	7432.5936	7980.48	6896.99625	6932.93999999995	11194.8084	7565.34000000002	7222.50916666667	11061.5130434783	6970.68	6611.39695652175	6482.82217391305	6863.58000000003	2759.76299999995	6825.53391304348	4737.9
112	114.036327824448	114.027118221497	114.044211220143	303.019	297.912	306.052	47	46	347.917428571428	423.418571428575	343.852333333331	278.551000000001	188.761666666667	294.828166666666	240.787428571428	275.670000000002	197.085166666667	233.656333333334	206.944000000001	195.894857142857	325.433166666669	389.749142857146	345.836499999999	301.722666666669	214.269999999999	403.750285714286	262.21342857143	381.978666666666	314.211333333332	177.683	269.355428571431	421.378000000003	520.285000000003	199.985333333332	247.122333333334	488.739666666668	295.882857142857	287.686999999999	607.495000000004	217.508499999998	603.410999999999	570.339714285714	226.313142857144	166.287166666666	664.206	538.736000000001	225.293714285715	430.560571428571	395.870857142857
113	114.039595706857	114.03729473692	114.044373540847	184.65	183.652	186.714	5	4	227.51575	337.70275	351.976666666666	277.508	243.833111111111	361.1685	224.455	335.4155	143.85525	169.3615	210.028444444444	153.0375	352.99688888889	278.52825	293.652	280.603125	195.011	401.9785	197.9285	278.562375	335.653111111111	184.66525	192.969	323.41925	346.885	209.176875	231.59675	311.167777777777	166.30075	183.5325	340.7635	203.024222222222	510.187500000001	400.6635	214.2525	181.6045	237.71825	330.561	253.022	228.529777777777	203.054625
114	114.101968303427	114.101101471497	114.10965650784	45.905	44.89	45.921	12	12	10.2033333333333	30.6085714285714	17.3448571428572	21.426	36.726	61.2171428571429	44.8925714285714	41.8668571428572	53.0573333333333	60.1968571428572	115.292285714286	57.128	18.3651428571428	30.6085714285714	18.3651428571428	19.3831666666667	675.4386	746.849142857143	462.1355	532.589142857143	15.3042857142857	36.7302857142857	20.42	22.4651428571429	20.4057142857143	6.12171428571428	4.08057142857143	5.10142857142857	12.2434285714286	14.284	14.308	5.10583333333333	56.1183333333333	70.3997142857143	18.3651428571429	31.6244285714286	115.292285714286	31.6775714285715	114.352	28.568	35.68
115	114.963287585847	114.962454509735	114.964120661959	1070.765	1070.25	1071.28	2	2	471.239999999992	785.399999999986	507.959999999991	461.147499999991	356.999999999994	710.939999999987	515.099999999991	425.339999999992	418.199999999993	375.359999999993	405.959999999993	373.319999999993	492.84499999999	752.759999999987	494.699999999991	457.979999999992	458.999999999992	484.499999999991	458.999999999992	477.359999999991	742.559999999987	418.199999999993	508.979999999991	507.981999999992	485.519999999991	369.239999999993	386.579999999993	454.919999999992	504.899999999991	494.699999999991	560.99999999999	567.11999999999	446.759999999992	511.019999999991	458.099999999993	412.079999999993	422.279999999992	337.619999999994	380.183999999993	396.729999999992	404.939999999993
116	114.967529800703	114.966014121895	114.970177014669	1105.94	1100.88	1113.14	7	7	187.986666666663	320.280000000004	269.279999999995	295.192857142852	236.639999999996	266.220000000005	207.060000000003	230.520000000003	185.900000000002	171.359999999997	407.999999999993	196.859999999996	261.546666666662	274.380000000004	334.559999999994	223.380000000003	198.203333333337	261.119999999995	207.350000000003	208.080000000003	359.040000000003	208.080000000003	201.960000000003	215.220000000004	262.139999999995	242.759999999996	241.057142857138	236.639999999996	174.419999999997	214.200000000003	229.875000000004	197.879999999996	215.220000000003	263.159999999995	191.760000000003	186.660000000003	175.439999999997	267.614285714281	398.820000000006	223.379999999996	221.340000000003
117	114.970774692691	114.967706310007	114.977511959984	1095.27	1093.73	1095.74	4	4	265.199999999995	381.479999999993	343.279999999993	354.959999999994	315.179999999994	352.474999999993	270.299999999995	395.091818181819	268.259999999995	226.809999999996	373.319999999993	253.373333333328	325.379999999994	362.099999999994	377.399999999993	347.819999999994	269.279999999995	314.159999999994	297.353333333328	270.741666666661	411.059999999993	252.351666666662	250.919999999996	369.843333333326	348.388333333327	268.259999999995	250.308333333329	299.879999999995	226.809999999996	294.779999999995	336.599999999994	240.091666666662	286.619999999995	368.219999999993	259.079999999995	256.019999999995	231.539999999996	292.739999999995	403.919999999993	267.239999999995	239.699999999996
118	114.968977648069	114.966302085861	114.978209054292	1077.38	1071.23	1087.57	63	57	1908.21304347826	2477.77400000001	2197.08000000002	2452.08000000001	490.619999999991	2749.05130434783	1869.55599999999	796.714285714296	718.08000000001	1482.06000000001	1696.07100000001	1644.24000000001	2627.57291666667	2453.09999999998	2464.32000000001	2499.0447826087	2230.38242424243	2425.56000000001	1609.55999999999	1775.82000000001	2314.55368421051	1656.48000000001	1603.44000000001	2252.16000000001	2383.74000000001	1613.41050000001	1732.80900000001	1890.06000000001	1643.66363636364	2150.16	2398.02000000001	1741.14000000001	1725.66550000001	2499.20450000001	1611.60000000001	1587.89800000001	2222.528	1810.50000000001	1629.73849999999	1655.25100000001	1585.08000000001
119	114.989063346371	114.988722145436	114.989404547306	45.4005	44.89	45.911	2	2	212.219428571429	268.32575	325.471142857143	387.708571428572	272.416285714286	335.66225	272.40675	319.349428571428	305.065428571429	324.450857142857	255.071428571429	297.913	285.68	333.913714285714	342.846	293.636571428571	273.436571428572	257.112	192.834	275.477142857143	343.836285714286	364.242	262.433714285714	337.714571428572	287.7105	253.030857142857	248.949714285714	367.302857142857	196.90825	257.103	336.93	245.074285714286	394.850571428572	293.842285714286	286.700285714286	300.97375	355.059428571429	399.667166666667	266.518285714286	386.688285714286	228.544
120	115.036206792414	115.034139371386	115.038274213441	300.962	298.933	302.991	2	2	92.8541249999995	102.025	120.40425	102.025	80.5997500000003	91.8225000000004	78.5688750000001	36.761142857143	113.346857142857	104.0655	165.2805	101.00475	162.21975	144.96425	112.2275	134.574	87.7445714285714	192.709125000001	79.5822857142857	98.9538571428566	145.895750000001	90.8817142857146	112.231428571429	130.596571428571	173.4425	80.6096250000001	99.9600000000003	91.8337500000001	96.9356250000001	95.9068571428571	152.150285714286	111.289	78.6169999999999	157.13775	91.748571428571	99.988	97.9440000000004	69.3855000000001	167.197999999999	115.28825	135.610125
121	115.96409946525	115.96334456487	115.970507520788	599.9275	593.814	606.011	18	16	1225.32024999999	2634.291	1515.07125000001	1634.8	1274.29225000001	1438.72875	1148.09774999999	1215.11774999999	1032.493	1131.45725	1137.394	1117.17375	1581.38749999998	1655.04825	1320.33771428572	1640.56200000001	1105.951	1569.14450000001	1188.444	1114.31350000001	1499.76749999999	1227.36075000001	1252.00012499998	1419.16775000001	1523.419875	1313.006	1274.37499999999	1157.814	1149.82175	1273.27199999999	1537.70512499998	1008.04228571428	1143.37999999999	1429.4	1194.85912499998	1032.52914285713	1243.68475000001	1153.90274999999	1097.789	1330.40600000001	1151.01550000001
122	115.964192083634	115.963441230155	115.970596826377	699.86	687.634	709.133	23	15	1218.278	1524.212	1506.832	1465.03911111111	1146.72977777777	1531.52033333333	1719.18142857143	1093.67822222221	1114.204	1035.680625	933.503333333335	1039.71966666667	1435.45266666667	1375.25955555556	1441.49511111111	1544.78466666667	1074.092	1625.34866666667	1002.90575	1176.31622222222	1473.41833333334	1159.99266666667	1155.28233333334	992.784333333326	1474.22111111111	1130.40622222222	1137.54777777778	1289.70133333333	951.970999999999	1193.66	1373.36866666667	827.490333333343	1128.48866666667	1516.24433333332	1161.898	1053.91825	1065.112	1098.77933333334	933.912888888893	1249.77222222221	1000.86524999999
123	115.96421020541	115.963594938579	115.970426146747	656.538	651.924	663.147	12	11	1074.32325	1011.2164	1407.94499999999	1485.48400000001	971.311999999992	1292.815125	1032.75349999999	1183.339	1084.52575	814.225999999994	1004.94624999999	1061.06	1398.76274999999	1495.68650000001	1589.54950000001	1391.62100000001	1121.25474999999	1337.54775000001	1210.01650000001	1182.46975	1367.13499999999	1134.51799999999	1098.80924999999	2735.40852941175	1436.51200000001	1128.3965	1071.26249999999	1123.29524999999	954.853714285709	1160.02425	1370.19574999999	1101.524125	1095.7485	1286.53525000001	1186.84350000001	1051.87774999999	927.439714285706	1187.423	946.467000000001	1164.10525	1117.310625
124	115.964094896853	115.963235064441	115.970410619347	571.334	566.33	579.667	15	13	1705.63527272728	2200.78710000002	2326.36000000001	2316.98775000001	1830.32850000001	2197.61850000001	1862.86874999999	1690.55425000001	1779.46375	1741.56674999999	1681.37200000001	1803.80199999999	2104.82263636365	2235.55033333334	2256.97733333334	2314.11600000001	1698.71624999999	2260.87400000001	1733.54633333334	1837.47025000001	2283.41775	1728.30350000001	1821.14625000001	1592.61024999998	2457.16333333333	1891.54349999999	1792.57925000001	1812.85199999999	1818.08550000001	1797.08466666666	2385.34449999999	2074.24085714286	1814.28350000001	2133.34274999999	1815.02475000001	1744.62750000001	1740.37874999999	1845.63225000001	1559.19775	1865.12274999999	1680.54800000001
125	115.964111342983	115.963108582255	115.970338463178	454.048	438.744	465.276	23	14	1414.0465	2111.49955555555	1999.85333333333	2163.26355555555	1514.00977777777	1801.7615	1190.67342857143	1465.079	1430.3905	1410.001	1574.382	1443.612	1774.28074999999	1887.46250000001	1807.084125	1688.51375	1439.57275	2002.69622222221	1284.57	1290.61625	2103.34311111111	1350.811	1338.56800000001	1710.95925000001	1751.76925	1587.46577777778	1406.07675	1601.77466666666	1465.079	1248.786	1969.02888888889	1160.10971428572	1270.21125	1857.199	1486.50425000001	1396.72225	1547.67711111111	1524.212	1393.6615	1504.86875	1379.37800000001
126	115.964198718033	115.963487305164	115.970402923871	647.8795	646.896	648.413	6	6	1089.66514285715	1021.35366666666	1295.76285714287	1105.98971428572	992.738000000007	985.480999999997	901.827333333331	846.046666666665	875.44600000001	851.143333333331	864.182000000006	902.99500000001	1081.55333333333	1113.00183333335	1044.82133333333	1165.22066666666	840.754666666661	1411.05514285715	809.124333333343	845.027333333331	1138.69199999999	888.710333333327	906.055999999994	1100.75983333333	1186.64766666666	954.011666666678	898.766833333331	999.880000000007	881.526857142864	928.503333333344	1572.16244444445	966.418285714297	874.425666666661	1208.07466666666	904.015333333344	891.771333333327	951.926571428578	990.697428571436	749.944999999995	794.969500000006	784.886666666665
127	115.963559896065	115.963122665942	115.970649884461	472.425	466.805	477.481	9	9	1391.621	1626.33542857143	1671.98	1580.42257142857	1383.4615	1696.67575	1390.60199999999	1273.27200000001	1378.35775	1341.62875	1431.41075	1368.15525	1728.3035	1683.40087500001	1704.604	1725.24275	1420.18800000001	1691.78175	1406.062875	1425.463875	1771.154	1388.56025000001	1364.091	1537.51675	1654.8455	1405.9045	1346.73000000001	1222.30228571429	1434.4715	1241.64425000001	1692.59475	1510.91555555555	1371.39562500001	1665.048	1376.31725000001	1404.88425	1329.38575	1336.5275	1434.47150000001	1397.7425	1427.32975
128	115.963949963258	115.96337557706	115.970579434619	345.817	341.812	348.948	8	8	1692.6777	2628.22254545455	2070.36266666666	1977.406	1599.88266666667	1921.31288888889	1605.88533333334	1658.8	1711.0689	1495.80866666667	2112.02099999999	1678.39350000001	2185.48259999999	2113.8544	2217.11189999999	2108.96009999999	1644.7236	2023.40177777778	1669.1715	1718.19449999999	1956.78622222223	1716.9966	1712.9158	2199.4929	1987.60933333333	1499.89	1722.2664	1635.41622222223	1533.394	1761.9008	2142.62999999999	1380.39825000001	1607.76	2294.65469999999	1751.8551	1733.4897	1625.214	1607.025	2053.86389999999	1778.3568	1580.336
129	115.96369947161	115.962989777841	115.970305252586	335.48	329.564	340.78	9	9	1868.14036363636	2336.48699999999	2428.52645454546	2407.84363636364	1942.59927272727	2374.17463636364	1886.48427272727	1888.52481818182	1794.65972727273	1830.57363636363	1983.2688	1890.56536363637	2174.20118181818	2601.69545454546	2506.81009090909	2404.51690909091	1808.94354545455	2458.85727272728	1650.36	1882.40318181818	2560.88454545454	1798.74081818182	1763.0943	2990.22114285713	2426.20854545455	1842.61254545454	1894.64645454546	1875.26127272728	1852.81527272727	1846.69363636364	2104.0749	907.135599999996	1823.22736363637	2169.15780000001	1886.82045454546	1926.27490909091	1871.19954545454	1730.38254545455	2047.7421	1834.6529090909	1858.93690909091
130	115.964277716832	115.959285306567	115.971870722447	1070.25	1069.16	1089.71	176	143	1974.88166666663	2587.73999999995	2342.93999999996	2378.90714285717	1677.89999999997	2445.95999999996	2087.93999999996	1775.81999999997	2121.60000000002	1935.95999999997	1333.13999999998	2079.77999999996	2388.65666666662	2420.45999999996	2408.21999999996	2279.69999999996	1614.65999999997	2406.17999999996	2223.60000000003	1957.5133333333	2304.34285714281	1988.99999999996	2254.29285714281	2367.62499999996	2205.23999999996	2115.48000000002	2320.49999999996	1836.00000000004	2926.54538461538	1880.87999999997	2214.41999999996	1911.47999999997	1756.24499999997	2344.97999999996	2334.97499999996	2119.55999999996	2049.17999999996	1762.55999999997	1166.74333333335	2178.68571428567	2103.23999999996
131	115.964631524416	115.962934153813	115.972102433306	196.894	172.356	206.105	65	45	1743.74966666667	3015.81552941176	2084.32509090909	2036.46436363637	1566.95590909091	1144.76057142857	963.115999999997	1348.50081818182	1089.213	1470.15253846154	1953.93833333333	1168.83681818182	2023.31927272728	1213.11971428572	2749.62317647059	2109.924	1370.51345454546	1985.45072727272	1587.8805	1132.57	2085.43745454546	1404.28963636364	1579.38218181818	1124.40733333333	1995.69954545455	1539.39381818182	1451.84809090909	1420.21963636363	1432.46290909091	1614.39616666667	2036.419	2019.538	897.795555555554	2478.18725	1541.59775	1908.3030625	1051.90118181818	1399.81418181818	1974.22772727273	937.686333333333	1578.32675
132	115.964044669855	115.96304377243	115.971822960976	292.81	282.614	315.273	48	30	1164.269	1239.64714285714	1331.42625	1375.297	1166.14575	1976.26827272728	1274.06933333333	1014.526875	891.105428571429	880.475750000004	1509.97000000001	854.969500000004	1401.99525	1057.06533333334	2585.531	1862.04750000001	1061.09714285714	1570.16475	958.853142857146	1044.77257142857	1535.664375	935.602	1124.5085	3494.35624999999	1736.4655	1068.20175	1023.042	1068.20175	1025.837	977.433714285714	1246.78914285714	1379.49066666667	969.544500000001	1871.23020000001	898.871714285714	1238.68466666667	857.009999999998	1099.8295	1337.54775000001	818.340750000001	1167.166
133	115.964085125676	115.962760157555	115.971108736465	212.232	207.154	223.45	30	25	1316.069	4199.496	1506.012	1636.61466666667	1168.15444444445	1634.574	1225.06666666667	1160.0811	1253.98966666667	1113.78977777778	1980.25133333334	1214.19666666667	1670.17422222223	1130.47657142857	1561.96022222223	1745.60022222223	1171.21511111111	1615.18766666667	1323.37233333334	1346.664	1703.86355555556	1327.15555555555	1318.27066666667	5467.7025	1597.668	1332.41022222222	1376.42966666667	1142.499	1317.25033333334	1297.0584	1855.7438	1230.522	1156.03766666667	1736.5506	1402.80555555556	1309.80044444445	1224.04577777778	1083.594	1903.942	1294.662	1387.76633333333
134	115.964392331048	115.963285433073	115.971712278459	82.646	72.438	83.678	19	18	380.55325	632.537777777778	439.03	521.333555555556	284.684625	385.6545	314.228444444445	256.114125	268.983	265.8175	4834.03561538462	269.346	358.10775	415.004333333334	393.848666666667	371.371	338.972	289.9285	214.2525	265.265	462.17325	266.28525	395.846222222222	339.755142857143	400.95825	251.847375	287.7105	320.39775	248.941	327.50025	409.906	404.244	205.939	364.22925	244.86	286.725375	203.02975	206.0905	696.318500000001	171.402	221.39425
135	115.964372715806	115.962854315765	115.971907929107	924.337	916.214	943.818	31	22	1236.6036	872.242499999997	1409.08033333333	1534.49018181819	923.281	1824.1176	1028.4624	992.6546	864.194100000008	708.088199999998	311.0085	746.859599999998	1747.7739	1284.5577	1490.6583	1653.74420000002	888.681299999998	1604.85479999999	786.093000000005	1078.98560000001	1347.81630000001	877.887999999997	766.1702	1221.11600000001	1450.914	879.498600000008	819.300899999998	1405.54145454545	598.8574	978.3718	1196.50166666667	5201.72469230769	931.060800000005	1894.79039999999	851.967600000003	823.3014	728.494199999998	1001.9346	300.959	844.808399999998	916.678399999997
136	115.963887797143	115.962963806367	115.97157499806	249.9825	242.823	259.136	22	20	1815.06518181818	1750.749	2109.924	2112.98481818182	1537.551	2095.65163636363	1613.05118181818	1647.70375	1535.51045454545	7661.47235294117	2397.64090909091	1364.10463636363	2127.38509090909	2218.07290909091	2075.23472727273	2140.46509090909	1628.35527272727	2216.03236363636	1802.918	1836.6	2274.18790909091	1605.747	1894.60425	1427.358	2273.16763636363	1641.61881818182	1799.721	1512.04418181818	1591.2	1776.4045	2189.50527272728	1624.27418181818	1555.24583333333	2186.57433333334	1724.2225	1622.33	1391.652	1538.17363636363	2181.34309090909	1339.61809090909	1628.35527272727
137	115.964926513343	115.963003282662	115.972181031625	1101.91	1090.69	1121.2	32	21	398.820000000006	744.60000000001	442.680000000009	476.340000000007	320.280000000006	501.840000000007	418.200000000006	361.080000000005	376.907142857148	268.260000000004	1156.68000000001	374.340000000007	461.040000000006	519.907142857149	461.040000000009	653.820000000009	371.800000000005	475.98571428572	379.971428571433	429.420000000006	1441.18133333335	402.900000000006	386.580000000005	483.480000000007	469.200000000007	381.480000000005	296.820000000006	422.871428571434	380.460000000005	409.020000000006	477.360000000007	405.960000000006	424.320000000006	547.740000000005	391.680000000005	405.960000000006	400.400000000005	454.53571428572	1419.84	349.860000000007	386.580000000005
138	115.964289809212	115.962936401367	115.971732191317	617.24	608.08	628.52	29	21	1347.86033333333	1309.02657142858	1592.74033333333	1534.59833333332	1115.22433333333	1610.97475000001	1123.29525	1180.573875	1169.55766666665	1800.29423076923	1166.114	1116.48937499999	1644.59822222223	1570.29300000002	1428.52499999998	2041.56572727272	1137.57875	1721.11488888889	1068.20175	1219.91999999999	1473.303	1370.15844444445	1188.59125	2849.68147058824	1522.21300000001	1165.12549999999	1163.08500000001	1331.39	1336.49111111111	1345.81966666667	1553.39124999999	1414.82880000001	1190.59933333334	1514.05100000001	1240.73150000001	988.656857142849	1241.61044444445	1268.27433333333	1161.13933333333	1106.83562499999	1090.86499999999
139	115.964289771702	115.963604723515	115.971626558611	909.549	898.893	916.186	24	16	1404.95310000001	863.0892	1957.06530000001	1353.1419	1169.2638	2280.37049999999	1067.2338	1136.5028	944.797799999998	822.361799999998	339.759899999999	1039.17440000001	1740.6318	1733.3198	1691.46560000001	1659.0078	1224.96000000001	2147.73149999999	873.8829	1301.7752	1614.9766	976.3314	938.666599999995	2933.29861111111	2066.1075	873.376799999998	932.554199999998	1437.4618	840.2328	1345.7757	3115.91290909091	1233.42180000001	999.893999999998	2049.7827	1012.46279999999	1023.3609	906.5133	1016.6409	322.572800000003	985.609799999998	1057.9474
140	115.96406563566	115.963142990221	115.971394325742	269.37	260.179	279.576	26	20	2092.65107692308	1539.61114285714	2696.72714285715	2655.86092307692	2064.94707692307	2553.77215384615	1975.31569230769	1804.92430769231	1069.81861538461	882.499615384618	4588.15073076923	868.216384615387	2850.50071428571	2655.66069230769	2822.97853846153	2731.36369230769	1965.24353846154	2472.20553846154	1927.36123076923	1977.081	2885.368	1956.80261538461	1972.25476923077	4397.51173913044	2621.13784615385	1999.53623076923	1967.00492307693	2055.01214285715	2015.10769230769	1970.82692307693	2640.73000000001	1454.76666666666	1991.64061538462	2577.29723076923	2058.73638461539	2014.08738461539	1766.15261538462	2311.96742857143	2626.272	1893.71146153846	2040.36392307692
141	115.963992313343	115.963014483889	115.971914180448	232.638	227.547	236.713	17	15	1534.5312	1345.52	1879.4769	1936.3396	1432.5012	1790.4832	1484.5365	1222.9184	1300.6266	1289.6592	2172.2187	1155.9999	1926.1376	1992.4506	1826.2112	1972.0998	1319.4918	1940.6106	1484.391	1286.5983	2008.9707	1481.4756	1416.549	1823.2761	1944.8145	1464.6876	1441.8558	1380.4659	1528.2596	1469.3877	1835.5782	1369.41233333333	1131.1572	1924.0972	1513.9768	1479.435	1284.5577	1340.6742	2278.1066	1425.3591	1480.3102
142	115.963973622596	115.963202448616	115.971262917868	359.1535	351.006	369.326	22	16	1225.37142857142	2059.11675	1309.08766666667	1569.99985714286	1280.45857142857	1521.24600000001	1232.50514285714	1205.97771428571	1155.98371428571	1485.5568	1494.50928571428	1161.12914285715	1561.03714285714	1568.90057142858	1533.48942857143	1570.21971428571	1207.00714285714	1580.42257142857	1081.50285714286	1301.99271428571	1680.80114285714	1248.82971428571	1194.75457142857	1518.18514285714	1618.17314285714	1192.547	1261.91671428571	967.275999999993	1226.38342857143	1277.39771428571	1795.64000000001	2945.54194444445	1222.30228571429	1496.75914285714	1354.93942857143	1210.74000000001	1114.15200000001	1208.01828571429	1451.86657142857	1200.87628571429	1277.39771428571
143	115.964111788599	115.963169290813	115.971087622964	784.5965	778.461	792.727	20	16	1182.5277	1079.46228571429	1414.96740000001	1434.5418	995.812799999998	1460.0493	1081.43555555554	1157.927	921.260666666668	936.073599999997	824.887199999996	1082.9214	1286.5983	1541.6320909091	1278.4359	1452.74070000001	1064.1729	1491.6786	971.2304	983.494222222224	1242.766	1010.02	939.726999999999	926.19816666666	1218.05300000001	1016.2188	1119.63059999999	1194.0687	888.681299999998	1027.47566666667	977.433714285706	677.390666666677	940.644888888891	1428.0992	1047.8481	910.632888888888	993.772199999998	1099.7756	729.538333333333	1021.92089999999	982.548899999998
144	115.964257497405	115.962751550664	115.970838067366	523.392	515.27	529.541	19	15	1710.0228	1616.13257142856	1665.0697777778	1960.06033333333	1515.03	1996.88039999999	1612.1457	1346.69333333334	1501.76711111111	1606.0275	1585.5462	1588.4514	2027.3361	1736.49233333334	1888.64444444444	2078.35109999999	1439.69033333333	2045.68319999999	1569.22140000001	1398.61777777778	1688.46777777778	1390.56288888889	1606.9725	1332.49314285713	1700.77774999998	1559.93519999999	1407.03966666667	1449.73577777778	1424.38533333335	1553.79844444445	1618.11650000001	1424.23022222221	1387.50222222222	2037.5391	1459.87111111111	1453.975	1390.71433333333	1502.78733333334	1350.92133333333	1546.77480000001	1580.1984
145	115.964072509133	115.963158237588	115.971058704007	673.35	664.162	685.353	25	17	904.887833333331	1598.712	1118.28533333335	1042.78066666666	768.577333333332	1077.296	846.046666666665	862.181666666677	778.387166666664	940.703428571435	711.869333333338	837.693666666676	1037.67899999999	1129.50899999999	1127.46833333335	1120.32599999999	964.03500000001	1131.54966666668	791.778666666676	823.408999999994	1017.27233333333	849.798833333331	782.847999999998	1747.78079999999	1043.80099999999	794.467666666675	936.622285714293	878.363500000014	821.368333333328	795.488833333327	1233.52542857144	1330.7085	831.775999999998	1173.19166666666	974.372857142864	801.223333333322	769.331333333342	943.808333333344	699.948666666662	789.738000000009	978.454000000007
146	115.964293429935	115.963391676017	115.970929851229	719.8005	710.165	730.496	24	16	976.212571428575	1514.14299999999	1198.83571428572	1027.30783333333	829.492285714292	1303.92514285715	813.205666666661	859.080571428578	777.494000000009	804.660571428574	739.707142857137	873.364571428578	1049.87400000001	1325.51249999999	1046.81314285715	1196.79514285713	844.678285714281	1166.18657142858	846.837142857136	847.89700000001	1181.54599999999	784.508166666664	793.819333333328	1276.33275000001	1253.93114285715	876.425428571435	994.778571428563	889.585333333331	719.301428571434	747.782166666664	1469.28	993.942857142853	766.145166666664	1235.56600000001	1004.98142857144	850.918285714278	888.66885714285	836.634285714292	601.898333333331	1014.16400000001	844.796571428564
147	115.964077935644	115.963091982453	115.970965758922	504.555	497.88	511.138	16	13	1238.73525	1995.772	1798.70075	1766.05275	1338.568	1708.87222222223	1341.59399999999	1473.25777777778	1299.79850000001	1300.81875	1329.548625	1367.24666666667	1622.223375	1784.34375	1631.43685714286	1724.2225	1492.62933333334	1676.27075	1397.85666666667	1470.14022222223	1703.95666666667	1314.082	1528.29288888889	1222.15966666666	1983.25166666667	1481.626	1418.10888888889	1291.63650000001	1385.32349999999	1508.90866666667	1460.84114285715	1166.18657142858	1358.06366666667	1683.41250000001	1345.67311111111	1478.35555555556	1323.47325	1428.35000000001	1407.239	1497.68622222223	1341.594
148	115.964129122003	115.963446989514	115.971160409813	635.848	629.946	642.822	18	14	1494.69954545454	1124.40733333335	1762.87418181818	1601.87100000001	1538.90563636363	2025.24136363636	1521.22663636365	1543.67263636363	1464.09136363637	1546.73345454545	1226.36781818181	1607.94981818183	1901.6149090909	1428.525	1948.69881818182	1948.89454545455	1496.74009090908	1672.22700000001	1510.67636363637	1522.11127272727	2024.22109090908	1549.46399999999	1503.88199999999	2747.5208	1937.51290909092	1399.93890909091	1496.74009090908	1448.5152	1320.2329090909	1541.6320909091	1226.532	1490.84127272727	1439.60481818181	1871.18018181817	1596.72681818183	1919.15742857143	1431.44263636365	1457.96972727274	1418.17909090909	1549.60200000001	1462.83245454546
149	115.964073647993	115.963202440459	115.970925495373	537.696	531.578	541.78	14	11	1124.12099999999	1493.72299999999	1391.66971428572	1468.19114285713	1127.41571428572	1444.72457142858	1231.48485714287	1062.11742857142	1049.87400000001	1325.51249999999	1254.95142857142	1169.28457142858	1432.48114285713	1455.9477142857	1428.40000000001	1538.37542857142	1104.96942857144	1563.0777142857	1061.22514285714	1084.56371428572	1546.75314285713	1059.94628571429	1120.27371428572	1302.96566666666	1417.17685714287	1119.09671428573	1088.64485714285	1383.45900000001	1094.66514285715	1117.21285714287	1359.02057142856	904.887833333331	1033.54942857144	1487.57657142858	1092.57299999999	1152.92285714285	1211.03675000001	1130.61428571429	1049.87399999999	1096.65357142858	1069.10971428571
150	115.964220815554	115.962980498774	115.970813745343	745.863	733.563	755.017	25	18	1208.07466666667	3297.66000000001	1290.72166666667	1495.61849999999	1124.40733333333	1433.41222222222	1339.45899999999	1032.57733333333	1130.49240000001	2242.14834999999	797.900666666666	1062.05133333334	1406.52900000002	1447.8057	1361.12466666667	1459.87111111111	1057.39433333334	1410.96733333334	1133.31	1299.8622	1539.6327	1089.68040000001	1187.5128	1529.2798	1385.46177777778	1128.36577777778	1151.9187	1261.83239999999	1090.61755555556	1272.04139999999	1433.41222222222	824.081499999994	1139.6751	1658.94444444444	1060.45333333332	778.255999999991	1117.14333333334	1047.88233333333	825.422699999998	1105.02100000001	1051.51555555555
151	115.964169320344	115.963075493436	115.971709840471	485.688	478.09	493.833	19	14	1455.89675	2049.68225000001	1762.992	1501.86057142857	1338.71828571429	1745.64775000001	1430.04	1362.03375000001	1336.325375	1314.296625	1528.3345	1324.28450000001	1846.65250000001	1682.38125	1748.7085	1731.576375	1341.82650000001	1684.65	1345.70975	1500.87	1841.107125	1334.689125	1311.02125000001	2004.88950000001	1643.62275000001	1311.02125000001	1335.50725000001	1193.73428571429	1281.43400000001	1374.27675	1711.9795	972.21883333333	1392.64125	1824.20700000001	1359.1395	1367.33025	1320.36525	1392.64125	1442.6335	1449.77525	1296.73775
152	115.964544370072	115.963350170594	115.971247385106	559.09	555.021	563.222	13	12	1507.03233333335	1499.82000000001	1724.28133333333	1583.38488888889	1345.67311111111	1592.61024999998	1380.36066666667	1354.71955555555	1426.18177777778	1109.05057142856	1381.38088888889	1370.15844444445	1822.14433333334	1818.06566666667	1731.50566666667	1807.67199999999	1452.79644444443	1754.78222222223	1384.59233333333	1400.65955555555	1751.72155555556	1335.47088888889	1359.95622222222	1715.91200000001	1795.59111111111	1319.14733333334	1332.40499999999	1359.95622222222	1271.33533333333	1255.01	1872.10777777778	1593.66599999999	1322.05111111111	2099.5623	1441.49511111111	1353.83488888889	1304.86422222222	1406.88644444445	1234.81633333332	1276.48355555556	1402.95833333335
153	115.964250246669	115.963316098826	115.971204005407	761.68	756.994	766.2	12	12	959.035000000004	1025.38714285713	1190.63175000001	1110.37162500001	797.863428571434	975.393142857135	944.425000000001	861.121142857136	950.873000000004	767.254857142863	730.588500000001	772.356285714291	1218.32775	1201.85449999999	1048.85371428572	1031.50885714285	878.18285714286	1188.63285714287	825.411142857136	916.184500000004	1105.74299999999	801.832285714294	849.972375000001	1337.6133	1124.35485714287	907.033999999992	833.573428571421	1003.028625	752.016375000001	734.518749999998	1054.84057142856	914.175999999992	972.298250000004	1074.36085714287	912.135428571435	829.492285714279	920.265499999991	899.860500000004	602.482285714283	843.776285714292	826.431428571435
154	115.964457340378	115.963165437644	115.971501631437	816.205	797.829	835.653	33	15	767.792000000001	809.124333333328	1039.71966666667	1087.24666666667	784.668375000001	1030.4525	813.139250000003	745.802750000003	749.883750000003	635.062	535.004	728.458499999993	888.922499999998	1016.169	1065.37749999999	995.475000000001	719.276250000003	1212.18549999999	735.600250000003	768.248250000003	999.845000000004	776.410250000003	717.816000000003	1066.19857142856	991.68299999999	682.547250000003	757.118250000001	851.908749999992	768.703000000006	876.018000000001	1241.7051	672.368285714291	840.686000000004	1228.112625	758.045750000003	732.539499999993	639.696750000003	789.737999999999	465.234000000002	819.260750000003	840.283000000001
155	115.96437848576	115.96362632892	115.971736421521	772.3445	768.217	774.608	10	10	1081.43555555554	2971.07199999999	1386.36711111113	1356.89555555554	1000.838	1638.41318181819	1121.99999999999	1150.54177777778	1131.42644444445	911.058444444446	827.490333333333	980.540333333332	1068.289	1299.90466666667	1287.52044444445	1283.57933333333	975.438666666666	1238.54977777776	955.031999999999	1041.76033333333	1229.36777777778	932.483111111113	932.483111111113	1294.803	1366.07755555556	898.382222222221	1070.91244444444	1144.814	860.140999999999	979.413333333335	1273.23733333334	827.451714285707	1024.41466666667	1340.718	942.280444444443	1023.39433333335	922.697777777771	1062.167	715.175777777779	1091.706	985.534666666668
156	115.963958223876	115.963274157576	115.970476687626	410.151	405.08	417.318	12	10	1380.39825	5285.28208695653	1618.17314285714	1916.66	1442.63350000001	1767.073	1472.22075	1423.24875	1336.5275	1264.08975	1610.97475	1402.84375	1783.397	1821.369375	1854.47625000001	1877.26000000001	1427.32975	1771.154	1362.03375000001	1408.1175	1611.03114285714	1379.559375	1367.119	1458.83833333333	1827.9635	1216.01028571429	1423.24875	1244.72228571429	1339.58825	1422.75125	1873.535	1785.5541	1324.237	1833.38924999999	1447.73475000001	1513.9575	1408.1175	1201.89657142857	1497.727	1384.648875	1310.1615
157	115.9638883183	115.962997137076	115.970361308562	376.519	372.409	386.665	13	10	1558.89955555556	2265.7734	2197.72619999999	2203.90719999999	1737.4016	2120.18340000001	1658.8452	1471.32066666667	1423.11911111111	1251.84675	1836.6	1705.7744	2059.9857	1987.33033333334	2058.01233333333	2299.4235	1559.92	2124.4929	1582.53700000001	1563.15066666667	2396.68470000001	1678.26555555555	1453.81666666667	3656.67555555556	2213.3112	1714.10400000001	1520.323	1722.26640000001	1684.3502	1665.11566666666	1608.99057142857	1226.39257142858	1469.28	1888.43133333334	1572.1688888889	1636.43644444445	1684.51530000001	1683.495	1766.88977777778	1670.214	1711.0431
158	115.964141343543	115.963276758873	115.971109797039	426.9915	419.347	435.654	14	11	1657.825	1794.43128571428	2392.49345454545	2273.6364	1681.2896	2129.1574	1772.26110000001	1691.65740000001	1569.2214	1555.6992	1854.79359999999	1717.1748	2188.54350000001	2232.1233	2137.2912	2098.76480000001	1575.1888	2255.6622	1626.4215	1623.2973	2307.5811	1641.4464	1755.9363	2119.3884	2159.97509999999	1694.7633	1702.899	1632.32	1721.24610000001	1737.5688	1872.15875000001	1283.51942857143	1667.0068	2324.5893	1695.7386	1739.4432	1579.3323	1754.9037	1890.4306	1722.2583	1793.6523
159	115.963837655734	115.963462593933	115.971374529565	395.359	387.724	401.997	12	7	987.5536	1986.42675000001	1451.69716666666	1361.92250000001	1253.78483333333	1417.243	926.409800000005	1228.28066666667	1077.296	1101.96	1100.7958	872.441999999996	1279.3308	1377.22500000001	1315.29560000001	1228.56159999999	1146.85466666667	1456.62733333334	914.0992	1095.65900000001	1477.44266666667	1067.26866666667	1003.8768	1449.826	1837.47025000001	1132.57	1097.87866666667	1058.08566666667	966.244400000005	1075.39666666667	1188.76599999999	1072.19516666667	1066.24833333334	1224.24	1119.67133333334	944.7052	1096.85833333334	1009.10966666667	1163.18	1114.02200000001	944.7052
160	115.970891853177	115.970682470838	115.971101235515	463.7375	463.236	464.239	2	2	1218.224	1670.20771428571	1558.99657142857	1781.35650000001	1303.8795	1573.28057142857	1165.16628571429	1323.40371428571	1238.62685714287	1223.32257142857	1272.166	1215.16028571429	1684.49171428571	1571.24	1614.092	1551.92	1242.708	1578.07542857143	1159.04457142857	1223.32257142857	1652.72528571429	1306.986	1138.70171428571	1492.678	1592.666	1241.66399999999	1222.29485714285	1417.12725000001	1310.04685714286	1163.168	1591.42285714286	1006.04866666667	1244.74857142857	1628.14799999999	1347.68457142857	1197.633	1239.64714285714	1124.35485714286	1208.02285714286	1269.28057142858	1234.54571428571
161	115.970779600259	115.970676367467	115.97088283305	549.919	548.859	550.979	2	2	1127.4157142857	1431.46085714287	1339.63514285715	1365.1422857143	1013.14371428572	1512.06342857142	1104.96942857142	927.439714285706	1050.89428571429	1040.69142857144	1069.25942857142	1030.48857142856	1330.45257142858	1295.58142857142	1410.03485714287	1397.63657142859	1055.99571428571	1509.00257142858	1123.33457142856	1123.33457142856	1387.58857142856	1126.39542857144	1196.82142857143	1285.67957142858	1452.88685714284	1031.36442857142	1102.92885714285	1152.92285714285	1018.24514285715	1057.01599999999	1432.48114285715	996.635428571432	958.262857142868	1377.3857142857	1162.14857142857	1194.75457142858	1067.21885714285	1057.01600000001	1024.36685714285	1090.53271428571	1142.55999999999
162	115.971017490072	115.9710010031	115.971033977044	844.339	841.791	846.887	2	1	371.371000000002	537.671750000002	438.707500000002	510.125000000002	347.905249999992	584.603250000003	410.140500000002	369.806249999994	374.523499999999	393.912999999999	195.888000000001	339.826499999999	483.598500000002	484.191000000002	485.449999999996	537.671749999987	320.358500000001	471.355499999989	315.257250000001	405.039250000002	463.193500000002	369.330499999991	270.763749999999	496.861750000002	425.44424999999	395.857000000002	267.305500000001	435.646750000002	349.431249999994	412.181000000002	489.719999999988	440.748000000002	323.419250000001	462.286499999999	312.043499999996	395.857000000002	312.196499999993	355.047000000002	249.961250000001	365.249500000002	373.411499999991
163	115.971184366315	115.970985621304	115.971383111325	857.0865	854.023	860.15	2	1	580.948999999995	622.37428571428	675.429142857137	550.95428571429	549.934000000004	708.07828571428	573.400571428567	512.183428571432	385.668000000003	459.51428571428	318.061714285713	457.088000000003	588.704857142852	705.017428571434	716.240571428565	622.28714285715	489.737142857146	752.970857142863	355.059428571426	538.710857142853	742.267000000005	408.457142857144	452.626285714284	707.552999999994	750.930285714279	346.897142857145	337.495714285714	522.386285714281	342.816000000003	437.702571428568	713.17971428572	516.264571428567	518.305142857147	638.698857142852	433.621428571425	455.365999999996	418.668571428573	564.217999999995	278.538000000002	431.943428571423	420.357714285717
164	115.971131552419	115.971131552419	115.971131552419	690.695	690.695	690.695	1	1	1382.5065	1704.9213	1669.2108	1654.92660000001	1296.6742	1748.7942	1169.17466666667	1216.1976	1244.766	1279.7235	1058.0511	1108.4139	1592.6883	1454.94780000001	1620.2364	1801.6732	1247.53979999999	1744.7067	1217.5218	1166.8695	1716.201	1198.8525	1313.1261	1560.906	1579.42440000001	1305.984	1279.3308	1318.8736	1059.9878	1318.22760000001	1646.7642	1289.6592	1280.7432	1525.4712	1351.8975	1349.8569	1162.458	1176.07679999999	1108.44354545454	1330.4712	1251.9081
165	115.971184735173	115.971184735173	115.971184735173	697.818	697.818	697.818	1	1	2341.79244444445	2987.21066666667	2882.04888888889	2778.21638888889	2190.53638888889	2906.77138888889	2186.149	2130.224	2058.95352941177	2111.285	1808.85399999999	1976.65233333334	2790.45972222222	2442.44329411765	2737.13	3000.63694444445	2256.57116666666	2952.73916666667	2138.82349999999	2129.96761111112	2821.16633333332	2074.13835294118	2331.72	2659.14	2835.19755555556	2226.24611111111	2154.82666666667	2301.47805555555	1816.09444444445	2356.71333333334	2764.95277777778	2284.27755555555	2211.96222222222	2864.08761111112	2342.94	2360.92277777778	2071.50716666666	2069.79933333333	1767.56372222223	2344.59833333333	2129.31972222222
166	115.971200682159	115.971200682159	115.971200682159	116.32	116.32	116.32	1	1	1416.78	2159.34	1877.812	1977.2445	1451.2221	1975.3008	1438.2	1253.27275	1453.5	1391.28	3314.79225	1407.945	1872.6282	1961.46	1895.16135	1960.9205	1402.9125	1879.8531	1502.9019	1422.2285	1927.87363157895	1606.5	1587.5868	1935.3906	2015.4212	1576.28625	1660.4786	1466.1711	1526.8176	1419.16775	1955.7846	1423.0649	1152.939	1941.06	1563.66	1443.7245	1425.96	1293.7404	3112.78275	1456.152	1527.3891
167	115.970833089821	115.970833089821	115.970833089821	94.894	94.894	94.894	1	1	495.828	577.445777777778	506.085333333334	400.183	314.262666666667	405.292888888889	309.228333333333	207.105111111111	234.651111111111	250.974666666667	1333.57566666667	208.148	446.177	429.560333333333	464.968	456.089	321.37	447.877555555556	275.64	293.824	584.650999999999	306.919666666667	414.210222222222	611.179666666667	564.182888888889	335.872444444445	320.559111111111	278.702666666667	282.601555555556	402.979	568.974	377.482222222222	167.316444444444	364.497	294.016	239.752222222222	147.9435	174.4713	1269.29466666667	154.0502	263.217333333333
168	115.97072289004	115.97072289004	115.97072289004	590.775	590.775	590.775	1	1	957.07266666666	1222.35933333332	1205.67416666667	1217.05883333333	1048.73816666668	1197.67566666669	973.463333333331	955.896166666664	938.452166666659	849.937666666676	874.282833333331	922.381333333344	1186.45383333333	1242.76599999999	1144.72783333332	1191.74933333335	979.458666666674	1129.41033333332	988.702999999993	976.521333333331	1175.42399999999	880.403833333331	982.580999999993	1057.04866666666	1240.52266666666	967.117999999997	907.948333333331	1080.48257142858	920.340666666677	998.743166666664	1041.59016666666	907.948333333331	1001.96733333333	1196.65550000002	1005.02833333333	954.959166666668	1041.42	967.117999999997	861.161333333343	903.867666666664	978.33983333333
169	115.971024055554	115.971024055554	115.971024055554	152.024	152.024	152.024	1	1	1191.0096	1701.8793	1581.465	1578.4956	1330.31709090909	1580.4447	1126.7685	1033.9758	1111.1067	1045.8075	2204.6522	1128.4518	1575.1888	1573.2069	1636.4008	1652.886	1127.0736	1718.13927272727	1198.8525	1129.4721	1684.5153	1162.1217	1249.16590909091	1546.7748	1618.1958	1182.5277	1290.553	1259.3295	1306.96936363636	1240.9749	1604.9319	1434.50345454545	1079.4774	1623.2973	1230.7779	1204.8562	1220.24618181818	1144.746	2238.6144	1275.34090909091	1210.3839
170	116.035272899094	116.034704048112	116.035841750076	301.472	299.953	302.991	2	2	1054.04737499999	1357.95275000001	1296.896625	1143.70025	965.156500000004	1267.15050000001	1003.028625	614.728000000002	1157.97599999999	1267.15050000001	1732.3845	1271.2315	1335.50725	1310.8035	1457.93725	1459.924	1075.38114285714	1438.69087500001	1092.726	1096.65357142857	1625.25825000001	1042.58685714286	1084.56371428571	1377.38571428571	1534.456	1292.815125	1219.92	902.011500000001	1220.3685	939.683142857142	1363.22571428572	1194.57	705.510999999999	1286.692875	1094.86628571428	1041.71171428571	1083.5055	874.461375000001	1612.84899999999	1053.91825	1253.119125
171	116.068984461674	116.062696445514	116.077023432805	57.139	45.898	61.215	106	103	761.619857142857	937.686333333333	1082.39683333333	1425.28925	915.196285714285	1135.352	940.703428571428	1353.87175	793.115428571429	968.296333333333	887.648571428571	447.529142857143	1197.7735	1518.318	1157.10525	1121.25475	1862.02142857143	1894.976	1593.781	1589.74425	508.102285714285	811.165	327.511714285714	634.647333333333	621.285	360.177666666667	250.990285714286	1140.67942857143	516.264571428571	569.254	642.705	519.325428571428	1376.31725	1128.3965	583.630666666667	824.275428571428	1148.84171428571	1442.684	1358.00028571429	1243.7457	390.085666666667
172	116.336509804618	116.336509804618	116.336509804618	58.154	58.154	58.154	1	1	2.0384	6.1224	11.2222	10.202	3.0612	4.0808	6.1224	9.1818	1.019	2.0404	3.0612	1.0202	6.121	8.16319999999999	4.0816	6.1224	23.4646	13.2626	1.0214	10.204	8.1616	4.0808	1.0202	5.102	7.13439999999999	0	3.0606	5.101	1.0204	2.0428	4.0808	1.0202	7.1414	5.101	2.0404	2.0408	4.0808	14.2828	5.101	3.0606	0
173	116.387788629575	116.387788629575	116.387788629575	57.139	57.139	57.139	1	1	3.057	7.14280000000001	6.1212	6.121	5.101	7.1414	4.0808	6.121	4.0768	3.0606	6.122	2.0408	6.12120000000001	7.14140000000001	9.18180000000001	8.16160000000001	10.204	13.2621666666667	3.0642	9.18180000000001	6.12120000000001	3.0612	4.08066666666667	5.10166666666667	8.15360000000001	1.0204	2.04033333333333	4.0808	3.0606	4.0856	7.1414	2.0404	6.12120000000001	6.1224	2.0404	3.0606	9.1818	6.1224	11.2218333333333	5.10166666666667	4.0856
174	117.070161151222	117.065228899348	117.078147613573	57.144	57.122	58.154	5	5	58.102	86.7283333333333	91.815	115.278833333333	80.5931666666666	97.0108333333333	82.6334999999999	113.2385	65.2373333333333	42.8484000000001	73.464	41.7926666666667	109.175666666667	137.745	92.8503333333333	103.036833333333	197.944666666667	155.065333333333	171.556	147.924166666667	34.6868	42.8568	23.4638333333333	45.915	50.925	21.427	15.3025	118.339333333333	31.6251666666666	39.8346	53.0486666666667	31.6406666666666	132.643333333333	99.9926666666667	53.0573333333333	63.2503333333333	80.5931666666667	161.212666666667	133.641833333333	101.013	32.6773333333333
175	117.933976798222	117.933556042581	117.935480042141	1077.4	1075.35	1080.45	3	2	664.611818181819	841.500000000004	837.420000000002	795.600000000002	638.520000000002	825.180000000004	684.420000000003	662.629000000002	521.731000000002	599.760000000003	591.600000000001	553.366363636365	857.563636363638	794.580000000003	783.360000000002	851.438181818183	658.920000000003	823.140000000002	523.260000000002	667.734000000002	828.240000000004	577.320000000003	569.160000000002	692.580000000003	821.905000000003	523.260000000001	596.21090909091	700.740000000002	563.592000000002	567.120000000003	752.760000000003	704.820000000003	582.991000000002	878.220000000002	562.020000000002	545.214000000002	564.613000000002	663.000000000002	573.802000000002	483.91090909091	540.070000000003
176	117.933417847438	117.933417847438	117.933417847438	1124.33	1124.33	1124.33	1	1	118.552000000003	159.119999999997	109.140000000003	171.696000000004	91.8000000000025	168.300000000003	111.397999999998	124.684000000003	107.099999999998	114.240000000002	133.882000000003	105.266000000003	151.256000000004	148.919999999997	150.960000000004	153.000000000004	101.999999999998	125.460000000003	92.8199999999983	131.579999999998	146.879999999997	94.8599999999983	118.319999999998	180.539999999997	163.200000000003	112.200000000003	106.080000000003	127.500000000003	106.080000000002	115.259999999998	172.380000000003	131.795000000002	100.979999999998	142.058000000004	120.359999999998	90.7799999999984	115.071666666665	107.100000000003	140.759999999997	111.180000000003	100.979999999998
177	117.934554582397	117.934554582397	117.934554582397	1089.65	1089.65	1089.65	1	1	320.280000000004	391.680000000008	357.000000000005	358.020000000007	274.828333333338	324.360000000006	258.060000000005	281.520000000005	261.120000000005	264.180000000005	332.041666666673	209.100000000003	372.300000000005	413.775000000007	410.040000000008	393.720000000008	280.958333333338	335.580000000007	246.221666666671	298.371666666673	358.605000000006	282.540000000005	251.940000000005	360.060000000007	344.760000000007	269.720000000005	311.100000000004	333.539999999994	245.820000000005	283.560000000006	355.540000000006	253.980000000005	311.100000000006	324.890000000006	266.220000000005	282.540000000005	257.040000000005	290.700000000006	333.063333333339	270.300000000005	256.020000000005
178	117.961353712633	117.958405020768	117.969301034433	1070.24	1069.18	1078.39	144	141	980.799999999981	1347.41999999998	1152.59999999998	1190.24166666669	975.119999999983	1271.93999999998	1061.81999999998	827.219999999985	1174.01999999998	804.779999999986	614.039999999989	1016.93999999998	1136.09333333331	1286.21999999998	1182.17999999998	1120.97999999998	796.619999999986	1137.29999999998	1084.26000000002	1062.53333333331	1237.23833333331	987.359999999982	1151.14999999998	1108.60199999998	1037.33999999998	1004.70000000001	1133.21999999998	920.040000000018	1039.37999999998	975.119999999983	1086.29999999998	1046.51999999998	907.239999999983	1063.85999999998	1175.63749999998	1073.03999999998	1024.07999999998	930.239999999983	524.28599999999	1056.61142857141	1017.95999999998
179	118.035044386337	118.031024333193	118.038190863964	270.88	269.327	272.423	4	4	418.268333333332	498.975599999998	599.424833333334	589.656333333332	454.048333333334	589.309333333337	417.248166666669	523.345500000003	224.487999999999	253.042666666667	517.821333333337	201.993000000001	571.846000000004	582.610333333329	597.915333333335	618.221000000004	418.877500000001	530.48666666667	334.6256	366.2518	576.488333333335	366.323599999998	481.597333333334	481.5344	624.954000000001	478.927166666667	403.057999999998	470.296833333332	461.115333333336	380.035199999996	510.1	460.170333333334	329.912200000002	619.24116666667	366.682600000002	371.3528	391.743999999999	488.739666666668	549.869833333332	424.042666666666	400.297333333334
180	118.085638335257	118.083442476898	118.094303842318	78.554	70.398	81.625	91	90	255.0625	384.398625	410.1405	516.288666666667	456.05175	528.129777777778	400.95825	626.416444444445	704.992749999999	766.874999999999	582.56275	787.660571428571	527.512333333334	620.951625000001	563.178	573.427333333334	446.122375	476.45675	238.7385	463.1935	374.43175	194.891625	192.850875	345.86475	368.31025	196.787625	173.437777777778	481.263	282.601555555556	362.18875	423.0925	327.540375	943.153125	514.206	234.68625	364.219333333333	601.9475	849.868249999999	739.771875	540.7325	246.9005
181	118.085683042044	118.083694918998	118.093807536326	62.223	54.073	69.383	91	88	11.215875	349.958	396.891142857143	633.652875	391.776	642.7575	244.868571428572	646.861142857143	650.867142857143	727.43825	838.674857142857	647.881428571429	412.195428571429	858.060285714286	488.716857142857	525.815	419.337428571429	296.653714285714	214.26	430.560571428572	278.538	282.421285714286	208.138285714286	295.882857142857	319.1035	186.712285714286	105.089428571429	598.907714285714	252.995428571428	250.11	256.091714285714	238.746857142857	1096.80714285714	626.4335	239.767142857143	427.499714285714	628.496	847.827750000001	914.71575	591.765714285714	198.9325
182	119.051925928165	119.049575328827	119.06052918097	299.953	294.829	304.028	5	4	36.7302857142857	33.6694285714286	21.426	12.2417142857143	30.6085714285717	13.2637142857144	51.0142857142857	39.8245714285716	38.8034285714284	27.5477142857145	10.2028571428571	22.4462857142857	30.6085714285714	17.357	15.3042857142857	29.5634285714287	21.426	17.3302857142858	27.5477142857143	45.9064285714283	19.3854285714287	13.2748571428572	12.2434285714286	14.284	46.9331428571428	16.3245714285714	13.26	54.0751428571428	31.6288571428571	22.4462857142857	51.057142857143	25.5285714285715	87.8059999999999	46.9331428571428	8.15542857142853	25.5071428571428	71.42	75.5011428571428	46.8937142857141	52.0345714285714	90.7291428571424
183	120.064986227412	120.062110958416	120.074123526519	53.04	51.006	53.063	15	15	156.111	185.670333333333	180.7465	193.863333333333	127.525	164.434666666667	129.582333333333	132.621666666667	563.132	468.333	766.145166666667	573.884666666667	273.181333333333	268.303833333333	279.799666666667	338.750666666667	111.198166666667	133.772833333333	83.6564	116.4396	111.216333333333	91.83	72.4436666666667	92.8351666666667	175.325333333333	70.3938	77.5453333333333	242.839333333333	239.778333333333	170.562666666667	214.235	168.355	254.063	225.456833333333	140.8152	242.839333333333	282.632333333333	213.249666666667	657.094666666667	302.018666666667	187.557333333333
184	120.079876330905	120.076283812971	120.087787537587	154.062	151.979	155.097	78	78	597.468857142857	996.819142857142	836.634285714289	1190.69257142857	662.165428571428	902.232499999999	676.900571428571	1615.086	740.701500000001	750.965333333332	371.384	982.535142857142	687.648499999998	780.043999999999	710.118857142857	594.757166666668	827.009999999999	835.516500000001	642.78	1011.10314285714	572.865333333335	470.296833333332	552.530285714285	809.086571428571	665.284499999999	614.212	432.601142857143	825.660000000002	511.187000000001	507.010999999999	741.747714285714	479.478333333334	1126.39542857143	642.24	458.742857142857	637.678571428571	600.878166666668	872.344285714285	225.672571428571	762.189000000002	446.885142857143
185	121.065318866872	121.062125669495	121.073266862922	547.868	535.625	555.073	217	124	500.929111111112	1298.74288888889	1847.36357142857	1194.71274999999	1167.166	2271.21153846154	862.111250000004	2312.07533333333	1437.48192857142	2750.24678787879	1965.00149999999	2004.381875	489.719999999995	1194.57	1098.06133333332	1027.39175	555.016000000002	539.756333333333	685.216000000001	366.299666666671	954.011666666666	790.629166666664	1954.02523076923	970.336999999999	610.159333333333	1097.82742857143	424.412444444445	1223.37966666667	1537.8935	627.530625000001	604.662333333335	787.729500000001	1927.09125000001	1675.30914285714	783.104000000002	1320.24971428571	1170.29292307692	1239.705	1714.68465384615	1757.95228571428	2725.10682857143
186	121.062142420365	121.060640740149	121.071682961122	120.3875	116.309	121.405	30	30	9.18257142857142	50.9714285714285	51.0166666666667	63.2606666666667	389.064500000001	559.096999999999	407.0465	713.179714285715	10.2028571428571	2.04066666666667	13.2621666666667	7.14116666666666	73.392	155.242666666667	99.0531666666666	84.6738333333333	263.203	290.7475	199.985333333333	263.196857142857	19.3863333333333	8.15542857142857	7.14233333333333	14.272	38.7382857142857	20.4028571428571	16.3253333333333	46.8893333333333	92.8503333333333	45.9075000000001	63.2134285714286	39.8255000000001	485.316	275.445	75.4923333333333	159.172	285.693333333333	303.336	181.619333333333	305.8	341.795714285714
187	122.926066510384	122.921145710617	122.932270671272	48.965	46.914	49.997	67	67	1634.574	2298.811	2523.9748	2459.164	2004.6275	2675.314	2038.7592	1668.9676	1715.2924	1383.6624	1511.9364	2069.13942857143	2351.561	2594.3686	2361.4768	2400.84433333333	1603.702	2774.15685714286	1752.0268	1886.59633333333	1870.0266	590.695800000001	599.4444	1264.4932	1917.976	1237.5026	1239.786	1911.8548	1879.5768	1815.2916	2171.4964	1535.401	2037.60566666667	2993.169	1737.4006	2067.9454	2078.1474	2220.5236	1720.3944	2011.8344	1872.067
188	123.043563842773	123.043075646768	123.049259351647	237.733	237.698	237.75	3	3	5.10142857142857	11.2231428571429	9.18257142857142	11.2231428571429	8.15699999999998	10.2028571428571	11.2231428571429	6.12171428571428	30.6042857142857	44.8862857142857	24.4868571428571	34.6897142857143	11.2236666666666	7.142	7.142	6.11657142857143	5.09714285714285	10.2028571428571	7.142	13.2637142857143	8.16228571428574	7.142	6.12171428571428	7.142	10.21	7.148	7.137	6.12171428571428	11.2231428571429	5.09714285714285	5.09785714285714	6.117	5.10499999999999	7.142	8.16228571428571	6.11742857142857	6.12171428571428	5.10071428571428	10.2028571428571	8.16228571428571	9.18257142857142
189	123.042440288431	123.042440288431	123.042440288431	288.713	288.713	288.713	1	1	5.10142857142861	12.2434285714286	12.2434285714286	10.2028571428571	11.2231428571429	15.3021428571429	8.16914285714282	9.18257142857142	261.993142857144	340.775428571428	196.915142857143	261.193142857143	9.18257142857142	14.2840000000001	10.1957142857143	14.284	9.18224999999997	14.284	16.3413333333333	5.0975	10.21	6.12171428571428	9.17485714285717	10.2028571428571	13.2618571428572	6.12171428571428	10.2025	4.08114285714286	9.18257142857142	8.16114285714288	10.2028571428571	6.12171428571428	7.137	11.2231428571429	8.16228571428571	7.14174999999998	7.142	9.18257142857142	3.0582857142857	5.10142857142861	5.10142857142857
190	123.042832808061	123.042832808061	123.042832808061	295.855	295.855	295.855	1	1	7.14279999999997	7.14280000000004	14.2855999999999	11.2243999999999	4.0808	10.202	2.04080000000001	4.0768	65.2928	158.131	111.2018	186.733200000001	6.1212	15.3059999999999	8.1616	12.2424	6.12100000000004	12.2447999999999	8.1616	10.2033333333334	7.1414	7.1414	3.06120000000002	6.1212	9.1818	6.12240000000004	4.08133333333334	7.14280000000004	5.10200000000003	3.0606	9.1818	4.0808	4.0808	9.18360000000006	3.06120000000002	5.10083333333336	3.0606	6.12840000000003	8.1616	4.0808	7.14280000000004
191	124.038888336032	124.037782007334	124.039995266841	109.6745	107.127	110.194	4	4	12.2348571428571	30.6085714285714	23.4676666666667	27.549	20.4066666666667	63.2606666666667	44.8611428571429	31.5993333333333	93.7874285714285	139.785666666667	16.3226666666667	182.631142857143	17.3428333333333	33.6411428571428	30.61	21.4235	11.2236666666667	44.8873333333334	29.5896666666667	31.6244285714285	28.5973333333333	21.426	22.4253333333333	29.5606666666667	32.6491428571428	24.4834285714285	31.6022857142857	51.0166666666667	36.768	30.605	33.6411428571429	20.4066666666667	199.976	86.6433333333333	35.71	71.4233333333333	111.216333333333	165.294	15.3042857142857	159.016	76.5214285714285
192	124.037122776631	124.035067785768	124.044788238025	132.633	130.575	133.67	20	20	21.426	31.6288571428571	91.8257142857146	63.3108571428571	69.3794285714285	124.30275	90.8054285714285	58.1562857142857	63.2577142857145	68.3591428571428	43.8354285714286	63.2577142857143	39.7911428571428	53.0548571428571	26.5274285714286	44.8925714285714	107.115	132.637142857143	85.6485000000001	188.752857142857	85.704	38.7708571428571	48.9737142857143	99.904	55.1417142857143	41.8258571428571	66.3185714285714	45.9128571428573	58.1562857142857	39.7577142857143	59.1268571428571	23.4501428571429	186.398571428571	116.312571428571	56.1157142857143	89.7851428571428	127.339285714286	77.5417142857145	56.1157142857143	80.6025714285714	114.389333333333
193	124.03821752626	124.036544219268	124.045701731547	58.658	56.096	59.185	16	16	8.15657142857142	61.2171428571428	82.6335	56.1091666666667	84.6837142857142	128.667	88.7648571428571	75.4923333333334	365.974857142857	469.331428571428	456.089	439.373714285714	51.0142857142857	67.342	52.037	66.3185714285714	33.6694285714286	146.904	74.533	99.988	137.7225	48.9737142857143	62.2301666666667	139.785666666667	90.6655714285713	30.6085714285714	28.5646666666667	43.8671666666667	72.4402857142857	64.344	147.924166666667	75.5222857142857	118.353142857143	186.712285714286	60.1968571428571	102.028571428571	86.7141666666667	132.643333333333	174.4485	82.647	140.898
194	124.039277497286	124.037468882076	124.046698490036	75.51	72.431	82.652	25	15	15.3042857142857	16.2994285714286	20.4057142857143	25.50625	10.2028571428571	57.088	29.5882857142857	27.5477142857143	135.698	126.604	130.596571428571	137.738571428571	11.2231428571429	20.405	20.405	23.4665714285714	21.423	54.0751428571429	26.5274285714286	27.5477142857143	35.735	26.5237142857143	22.4455	36.7302857142857	26.5274285714286	12.2434285714286	16.3245714285714	18.351	30.6085714285714	11.2231428571429	40.8114285714286	19.3854285714286	87.7445714285714	59.1765714285714	28.568	43.8722857142857	43.8722857142857	49.987	69.3794285714285	38.7708571428571	75.5011428571428
195	124.115383962532	124.111128226279	124.118088150502	317.804	315.262	319.35	4	4	54.1205714285716	166.446285714285	173.448571428571	228.544	82.6431428571428	108.150285714286	87.6708571428567	284.659714285714	72.4402857142857	68.3591428571428	17.357	14.2719999999999	41.7965714285716	47.9534285714285	42.852	41.866857142857	15.3042857142857	22.4525714285714	9.18257142857142	18.3651428571428	25.5071428571428	7.142	7.142	48.0272857142855	31.6288571428571	4.08114285714286	3.06085714285714	55.0954285714285	11.2231428571429	26.5274285714286	38.7708571428571	24.4868571428571	154.063142857143	64.278	15.3042857142857	11.2231428571429	49.994	66.3185714285714	38.7708571428571	17.357	3.06085714285714
196	124.922777542861	124.921054067929	124.93027479824	48.9655	47.946	50.002	8	8	305.0398	428.568	452.968800000001	442.8536	394.8948	477.5472	364.2828	276.7994	291.7772	293.8752	280.555	314.2832	360.1306	438.686	435.1164	420.4048	257.0904	530.504000000001	307.1404	321.405	339.7932	86.7170000000001	94.9716	197.1302	333.6054	224.473333333333	187.7536	351.969	351.0176	311.222	388.132	261.1712	329.5246	533.547166666667	323.392833333333	341.834	323.4034	367.704	365.3032	343.8074	293.568
197	125.022411652304	125.020728653102	125.029614117271	166.298	163.23	167.329	19	19	48.9737142857143	74.4808571428571	56.1183333333332	54.0776666666668	49.9963333333332	60.1968571428571	30.605	44.8925714285716	39.7911428571428	37.7523333333332	73.4639999999998	37.7822857142857	52.0370000000001	60.1968571428571	46.9353333333334	47.9086666666668	86.7141666666668	113.146	84.6837142857142	90.7291428571428	49.9963333333335	37.7505714285714	21.4235	66.3185714285717	59.1765714285714	48.9668571428571	35.7116666666668	35.7466666666666	31.6303333333333	45.9525000000001	53.0548571428573	39.7929999999999	41.7965714285714	73.4091428571429	39.791142857143	57.0400000000002	41.8268333333332	24.4839999999999	62.2403333333335	35.6766666666666	42.852
198	125.02296749805	125.020987550977	125.030645447838	148.964	145.886	148.964	5	5	37.7505714285714	58.1074285714285	61.2171428571428	42.816	41.825125	70.3997142857143	43.8722857142857	32.6491428571428	38.7708571428571	33.6694285714286	70.3997142857143	35.71	58.1562857142857	52.0345714285714	61.2171428571428	62.2352499999998	36.7302857142857	45.9128571428573	47.9534285714285	47.9534285714285	56.1157142857143	34.6897142857143	57.0919999999998	51.0142857142857	63.2577142857143	33.6694285714286	36.7302857142857	44.8548571428571	46.9331428571428	36.6994285714286	59.1765714285714	41.8317142857144	44.8925714285714	56.1157142857145	41.8317142857143	34.6884999999999	34.6897142857144	42.8520000000001	69.4279999999999	49.994	39.7577142857143
199	125.023488566081	125.023488566081	125.023488566081	187.723	187.723	187.723	1	1	38.7708571428571	47.9467142857142	49.9940000000002	56.1157142857143	45.9064285714287	54.0751428571428	39.7911428571428	34.6605714285714	38.7708571428571	42.852	74.4808571428571	33.6654999999999	71.42	42.852	55.053	58.1562857142857	42.888	49.9940000000002	38.7708571428571	34.6897142857143	69.3794285714285	45.9128571428571	58.2051428571428	64.278	66.3162500000001	51.0125	46.9331428571428	28.568	41.8317142857143	44.8635000000001	69.3794285714285	55.0954285714288	30.6085714285714	63.2134285714286	40.8114285714286	40.8114285714286	20.4057142857144	27.5477142857144	68.3591428571428	34.6897142857143	38.7695
200	125.03076810169	125.03076810169	125.03076810169	223.444	223.444	223.444	1	1	75.5011428571428	79.5822857142857	63.2577142857143	51.0142857142857	42.888	78.496	48.9737142857143	38.7437142857143	54.0297142857145	33.6694285714286	102.028571428571	60.2474285714285	93.8630000000001	76.5857142857142	53.0474285714287	71.4200000000002	56.1157142857143	73.4605714285714	42.852	36.7045714285714	78.562	49.994	53.0548571428571	65.2617142857143	87.7445714285714	53.0102857142859	49.959	51.0142857142857	38.7708571428571	48.9737142857143	70.3997142857143	60.19475	26.5274285714287	73.4605714285714	60.1462857142857	41.8317142857143	38.7695	45.9514285714286	83.6634285714285	58.1562857142857	54.0751428571428
201	125.031532927293	125.031100158691	125.031965695895	156.616	156.106	157.126	2	2	50.9833333333333	78.557111111111	75.5046666666666	74.4356666666666	69.3751111111112	84.6876666666666	59.1426	41.8564444444444	47.9556666666666	44.8897777777779	106.103111111111	34.6648888888888	81.6177777777777	64.2809999999999	60.193111111111	64.2789	59.2115555555555	63.302	55.0979999999999	43.8456666666666	75.4553333333333	48.976	55.0979999999999	62.1996666666666	70.4413333333332	58.1589999999999	58.1906666666666	52.0313333333333	57.1312000000001	48.976	67.3786666666666	49.990888888889	57.1697777777777	60.1537777777779	52.0313333333333	59.1426	51.0166666666668	56.1183333333335	117.325555555555	42.8484000000001	67.3493333333333
202	125.965420691603	125.963143245779	125.967815231491	1071.28	1070.25	1072.27	53	53	609.934999999988	1152.6	966.960000000004	828.378571428582	606.899999999989	658.919999999988	580.37999999999	584.393333333322	547.73999999999	584.45999999999	1352.52	524.441666666658	793.649999999985	688.499999999988	931.260000000009	813.960000000011	682.379999999988	749.700000000011	539.57999999999	574.176666666656	890.459999999984	573.23999999999	587.51999999999	927.188888888896	808.859999999986	610.980000000012	589.501666666655	646.680000000013	557.93999999999	569.15999999999	901.680000000006	606.899999999989	602.783333333322	757.860000000015	551.936666666658	546.591666666656	565.07999999999	552.840000000011	981.592857142839	608.913333333344	610.124285714276
203	125.98652496526	125.983220363727	125.995117528479	44.884	42.832	45.922	135	135	2038.404	3102.83366666667	3265.2	3589.14177777778	2039.42422222222	2938.176	1981.27155555556	2177.5797	530.53	616.3065	581.562857142857	788.65325	3286.49366666667	2975.194	3109.976	3034.14088888889	816.3	1357.95275	843.850125	850.8885	3754.41777777778	3023.06809090909	3062.4	3970.912	3693.20444444444	2892.33	2995.49263157895	1800.79027777778	1977.2445	2403.8268	3360.91777777778	2280.66577777778	1339.55177777778	2082.585375	2121.273	1503.97133333333	878.542875	1205.57604761905	780.153142857142	1107.9915	2415.0501
204	127.038447728233	127.038447728233	127.038447728233	295.855	295.855	295.855	1	1	47.9534285714285	61.2171428571428	56.1157142857143	63.2577142857143	45.9128571428571	47.9534285714285	30.6085714285714	41.7965714285716	391.789714285714	558.096285714286	433.621428571428	554.015142857143	46.9331428571428	62.289714285714	71.42	59.1682857142859	45.9128571428571	74.4808571428571	52.0345714285714	76.5187499999998	52.0345714285714	45.9128571428571	47.9534285714285	70.3504285714286	60.1968571428571	52.0345714285714	48.9719999999999	46.9331428571428	48.9737142857143	45.9128571428571	70.3997142857143	43.8722857142857	32.6445714285713	67.3388571428571	41.8317142857143	36.7302857142857	30.6085714285714	37.7822857142858	95.9068571428571	26.5237142857141	37.7505714285714
205	127.038527025943	127.037092438971	127.046427175161	58.16	53.058	60.195	18	14	371.124	480.577	462.124714285714	418.268333333333	266.294571428571	282.863166666666	276.465166666666	268.303833333333	196.749714285714	280.578571428571	436.702666666667	207.963428571428	251.002	239.778333333333	215.290333333333	192.834	72.4402857142857	128.541	67.386	89.7851428571428	359.140571428571	203.036857142857	232.598	335.689666666667	277.090285714285	163.245714285714	157.105666666667	196.915142857143	100.9965	135.837333333333	236.673142857143	232.690285714286	95.9068571428571	184.671714285714	130.596571428571	125.4805	87.7445714285715	255.071428571429	310.130666666667	104.074	57.176
206	127.043073087586	127.03935974283	127.046893498669	155.587	149.967	161.207	4	2	48.9420000000001	80.5997500000001	108.1465	83.5477499999998	65.2959999999998	78.5592500000001	40.7799999999999	39.765375	48.9780000000001	64.2757499999998	118.349	46.9315	83.6604999999998	70.3972500000001	72.4377499999998	76.5187499999998	60.2389999999999	79.5795000000001	56.1206250000001	67.3365000000001	72.3933749999998	64.2836250000001	76.4624999999998	88.7617500000001	86.7212500000001	59.1745	57.134	51.9945	60.1947499999998	65.296	68.35675	57.1409999999999	49.99225	78.5057777777777	66.2675	51.0124999999999	56.11375	63.2555	106.198857142857	53.0529999999999	58.1146666666666
207	128.020060574021	128.018486780065	128.029534618927	44.8815	42.844	45.917	42	41	306.075	472.37575	491.777714285714	498.919714285714	401.9785	533.59075	393.8165	436.7205	458.775	436.682285714286	451.986571428572	440.748	458.108285714286	525.888571428572	512.183428571429	513.891	435.700125	458.09225	323.41925	420.357714285714	450.966285714286	353.018857142857	320.638857142857	518.305142857143	466.270571428571	292.822	292.822	533.609428571429	357.0875	346.885	529.899	404.316	617.234444444445	582.634125	296.903142857143	425.44425	531.615375	572.071111111111	638.055555555556	594.80575	267.3055
208	128.052922126574	128.050893576103	128.054885008625	91.834	81.632	92.855	7	6	47.95175	36.729	26.546	11.231	133.669125	34.714	16.3291428571429	168.347142857143	82.6402500000001	70.3972500000001	6.12171428571429	123.45025	102.0375	164.26025	125.413875	46.93725	37.74925	22.4462857142857	54.113	25.50625	12.2434285714286	5.098125	4.08057142857143	9.17662500000001	23.46575	8.16799999999999	3.06342857142857	31.6288571428572	39.78975	70.3997142857144	25.490625	23.4665714285715	391.776	218.494	75.5540000000001	164.26025	266.294571428572	403.012857142857	8.163	154.063142857143	54.0732499999999
209	128.052175353174	128.052175353174	128.052175353174	351.987	351.987	351.987	1	1	1.02016666666667	5.10166666666668	9.18300000000002	5.10583333333334	2.04033333333335	5.10166666666668	4.07733333333332	4.0813333333333	2.03866666666668	6.12700000000001	0	7.142	4.08533333333332	7.142	8.1554285714286	4.08533333333332	14.2846666666667	4.08133333333334	12.242	10.1933333333334	8.16266666666669	6.12200000000001	2.04066666666667	4.0813333333333	5.10083333333336	4.08066666666669	4.08133333333334	1.02133333333333	7.13533333333332	9.18299999999994	7.14233333333335	3.06049999999999	5.10166666666668	10.2116666666667	2.04033333333335	5.10583333333334	16.3413333333333	6.12100000000004	6.12100000000004	6.12199999999996	23.4676666666665
210	128.952371489696	128.948974136845	128.960619034306	1078.38	1072.15	1094.75	151	107	1782.81350000001	2882.50892857145	3597.23959183674	2633.57592592592	1842.90521739131	1666.68	1720.52285714284	881.492857142868	1619.57526315788	1138.31999999999	2548.18850000001	1956.92411764705	3302.54925000001	1532.04000000001	1501.44000000001	1363.93454545455	1747.25999999999	1370.88000000001	1667.69999999999	788.460000000015	2912.2216	1663.61999999999	1729.63695652174	1219.92000000001	2865.17999999999	1578.96000000001	2227.2837142857	2214.09999999999	2300.12837209303	1052.64000000001	1538.16000000001	1721.75999999999	744.600000000014	1363.74000000001	1621.79999999999	1031.99769230769	972.097777777783	1798.26000000001	3260.89687500001	748.679999999987	1554.69736842104
211	128.952367266487	128.950419921875	128.954650447054	1131.47	1125.34	1138.65	11	11	170.339999999997	186.660000000003	202.242857142853	183.599999999997	156.059999999997	339.660000000002	186.660000000003	197.879999999996	158.321428571431	85.7849999999984	270.299999999995	174.419999999997	143.819999999997	109.140000000002	190.739999999997	119.339999999998	197.880000000002	249.900000000003	147.900000000002	168.300000000002	198.899999999996	145.859999999997	129.358571428573	284.928749999995	264.179999999995	131.764285714283	169.319999999997	187.679999999997	149.128571428569	169.320000000002	174.419999999997	187.679999999997	180.792857142859	252.959999999995	117.300000000002	164.220000000002	183.375000000002	176.459999999997	352.920000000004	108.271428571427	155.040000000002
212	128.952158564409	128.950119253305	128.960899472861	1114.11	1102.92	1119.24	19	18	329.460000000002	1526.41866666666	277.742222222224	208.080000000001	279.480000000002	284.928750000003	258.060000000003	263.160000000003	221.340000000002	148.920000000001	468.180000000003	278.460000000002	244.178333333329	335.580000000003	309.060000000002	179.520000000001	272.340000000003	376.790000000002	204.000000000002	277.440000000003	372.300000000004	211.398750000002	221.340000000002	360.637500000004	353.44428571428	197.880000000001	212.160000000001	299.553333333336	202.980000000001	277.440000000003	338.640000000005	263.160000000002	232.845000000002	499.799999999991	204.000000000002	230.520000000002	262.140000000002	282.847777777779	300.300000000004	234.599999999996	239.993750000002
213	128.951108019738	128.95053519837	128.951505197061	1098.79	1096.77	1098.88	5	5	438.600000000004	523.259999999991	552.496250000005	557.940000000006	376.380000000004	515.73124999999	414.119999999993	374.798749999993	352.919999999994	238.972500000002	614.040000000006	344.760000000003	538.560000000005	601.434444444433	527.340000000005	579.360000000006	417.179999999993	561.687500000005	366.179999999993	373.319999999993	506.939999999991	336.049999999994	389.639999999993	503.476249999991	507.561250000005	394.740000000004	387.527500000003	423.818750000004	385.560000000004	370.259999999993	532.439999999991	397.800000000004	339.659999999994	545.700000000006	373.319999999993	321.299999999994	380.926250000003	411.060000000004	566.09999999999	354.960000000004	372.862499999994
214	128.961344722136	128.960925904931	128.962013845733	1072.765	1072.25	1073.28	4	4	387.337999999992	494.699999999991	579.35999999999	494.648000000012	315.179999999994	532.439999999991	315.179999999994	292.739999999995	291.719999999995	242.759999999996	530.399999999991	296.237999999995	474.207999999991	526.319999999991	515.099999999991	481.361999999991	370.259999999993	521.219999999991	287.639999999995	356.677999999993	463.079999999992	328.439999999994	213.597999999996	427.379999999992	524.279999999991	307.020000000008	339.303999999993	326.400000000009	304.979999999995	295.799999999995	537.53999999999	347.819999999994	435.128571428563	439.619999999992	325.759999999995	303.959999999995	292.739999999995	273.359999999995	520.19799999999	352.589999999993	305.399999999995
215	129.018696654026	129.016081414829	129.027866220568	91.8135	82.652	94.884	34	29	86.731875	87.7414999999999	97.9440000000001	110.268	130.672	127.625	129.568222222222	213.249666666667	1265.40633333333	1423.365	143.851333333333	1105.19822222222	119.36925	175.44	165.186	123.465375	64.2757499999999	118.3635	108.226	72.446625	197.9285	413.917	313.208222222222	319.120888888889	141.81475	189.906	160.297	103.053666666667	85.7115	79.58925	148.952444444444	162.233	420.3945	183.78	102.1	173.4425	691.7295	556.021111111111	94.8832499999999	560.185875	103.04525
216	129.036275645199	129.034616699219	129.037784408473	45.124	43.859	45.917	9	9	172.428285714286	287.720571428572	435.662	431.580857142857	174.468857142857	517.284857142857	207.118	238.746857142857	185.692	209.158571428572	158.144285714286	212.219428571429	356.079714285714	324.723428571429	422.398285714286	365.02575	169.347666666667	305.065428571429	102.028571428571	178.55	294.862571428572	172.428285714286	137.854285714286	417.296857142857	364.242	164.266	116.312571428571	308.126285714286	168.347142857143	187.732571428572	400.232	223.6355	321.345	466.270571428572	149.982	225.483142857143	202.016571428571	307.622	270.602857142857	267.314857142857	124.474857142857
217	129.036173344001	129.035189879852	129.045155947509	143.8735	141.805	144.877	6	6	96.0053333333331	126.521333333333	91.8360000000001	103.1614	97.9520000000002	123.460333333333	110.286	114.165333333333	80.6116000000001	144.863666666667	109.157833333333	176.517666666666	85.6939999999997	150.861333333333	100.9965	66.3216666666665	69.3826666666665	95.9113333333336	60.1996666666665	71.4233333333332	68.4338	52.0404	69.3713333333334	85.7079999999998	117.338333333333	48.9679999999998	66.2566666666665	116.318	82.6335000000001	75.4183333333334	81.616	84.6876666666669	242.8076	192.843	81.6266666666665	79.5730000000001	132.643333333334	236.485333333334	135.682166666666	140.783	166.314333333333
218	130.033354629089	130.031982299314	130.033809278377	91.839	91.817	92.854	3	3	82.6362	70.3938	74.5877499999998	46.9315	71.4175	64.3702500000001	19.38475	81.6199999999998	106.1008	221.39425	23.4657499999999	184.6924	90.8022500000001	154.05775	89.7820000000001	103.04525	11.22275	92.8427499999997	224.455	14.2828	44.8976	29.5568	26.5265	22.418	53.0608	40.816	12.261	18.3644999999999	46.9315	53.0529999999999	64.2914999999999	36.7289999999999	363.783	126.511	99.0758	115.28825	273.426999999999	241.799249999999	26.5252	319.338249999999	14.2828
219	130.039559075278	130.039559075278	130.039559075278	52.026	52.026	52.026	1	1	1146.761	1493.646	1372.21025	1331.42625	6.1215	1266.13025	9.18225000000001	18.3645	1208.99625	1380.39825	1730.344	16.328	1604.53125	1691.5745	1686.90925	1469.16	16.324	1590.56975	1335.50725	8.17600000000001	850.888500000001	5.10125	465.234	840.686000000001	920.265500000001	430.580666666667	394.83675	764.167249999999	1022.2905	4.081	1014.1285	8.16200000000001	14.2835	1444.674	572.36025	11.2255	1565.0635	8.16199999999999	2497.572	1697.696	5.095
220	130.048420650858	130.040709218272	130.058498214699	53.046	49.997	71.4	163	130	1517.16485714286	1920.1105	1585.613	1685.453	1218.22114285714	1514.35485714286	1156.9635	2045.43416666666	1755.99366666667	2002.58716666667	2539.60966666667	1262.15233333333	1805.23933333333	2088.23242857143	1893.955	1678.524	1755.91171428571	1756.36571428572	1527.36771428571	1648.915	998.824750000001	648.826	568.299142857143	926.419428571429	1020.35266666667	568.299142857143	504.021142857143	1344.73657142857	1074.36085714286	962.937714285715	1146.583	981.514857142858	1981.3255	1801.7615	974.372857142857	1209.03857142857	1882.42714285714	1642.66	3398.57171428572	1832.21933333333	1111.17714285714
221	130.049311255331	130.043789303356	130.05735147806	99.9875	88.762	105.098	76	72	362.196818181818	622.699090909091	540.7325	781.5498	720.2965	562.170272727273	517.001727272727	1703.30176470588	986.603727272727	1179.43527272727	44.892	948.909999999999	380.731272727273	678.481363636364	435.462363636364	361.369636363636	2202.04281818182	436.443272727273	995.8128	1280.77745454546	222.323666666667	405.03925	262.210090909091	159.233454545454	185.689636363636	333.629181818182	163.156363636364	544.096090909091	489.730909090909	374.440090909091	208.024363636364	312.064363636364	1460.097	564.763818181818	370.359	616.574181818182	1493.27284615385	904.981909090909	108.148909090909	1466.81775	908.7705
222	130.05022418453	130.048206880478	130.058369110234	112.2425	112.217	114.28	14	14	57.0951111111111	82.6470000000001	110.196	170.395666666667	119.379	183.64	247.914	274.290333333333	138.644444444444	155.090666666667	40.8088888888888	181.599555555556	94.8806666666667	144.792666666667	107.158333333333	90.8096666666667	332.592444444444	88.7593333333333	139.785666666667	204.044444444444	49.0026666666667	57.1386666666667	31.6475555555556	47.9243333333333	41.8291111111111	60.1996666666667	31.6096666666667	181.738	101.068	44.8897777777777	38.7473333333333	32.6506666666666	412.99875	80.5448888888889	103.042444444444	159.172	486.3969	200.874333333333	71.4233333333334	451.663111111111	176.498444444444
223	130.065005323086	130.062024926358	130.073509663828	206.077	202.012	207.125	118	117	1506.0735	2270.13571428572	2228.226	2658.7715	1892.424	2554.706	1781.3565	2813.9874	990.662750000001	1053.83216666667	528.508	945.771750000001	2127.764	2535.63187499999	2377.1825	2010.91275	1258.21725	1720.1415	1274.29225	1414.116	1901.3675	1738.506	1548.87366666667	1916.417	1536.4965	1513.122	1301.9015	1860.262	1161.18675	1358.936	1526.294	1088.64485714286	1746.62044444444	2423.9556	1334.53371428572	1261.1835	1533.43575	1956.03985714286	1360.87057142857	1441.74975	981.377428571427
224	130.065032861763	130.062379659733	130.072333396282	269.8465	264.249	272.428	20	20	19.3847499999999	54.0732499999999	28.5919999999999	44.8925714285714	57.136	103.135428571428	61.2171428571428	310.156000000001	3386.4237	4077.25200000001	2312.111	4694.17025	30.5828571428572	41.8353749999998	35.7050000000001	24.4860000000001	147.8275	174.468857142857	192.827250000001	257.292	38.7708571428571	18.3644999999999	13.26325	20.4050000000001	27.570857142857	19.399	14.28525	37.7505714285714	37.7505714285714	23.4829999999999	28.588	13.2637142857143	150.087	73.4580000000003	24.519	60.1947500000003	118.353142857143	44.8925714285714	52.0345714285714	85.6484999999998	89.8480000000001
225	130.064526593244	130.062885373138	130.074125046384	287.698	283.645	291.768	11	11	393.830285714286	658.061249999998	343.836285714286	259.990714285714	114.272	211.199142857143	74.5434285714288	592.786	99.8946666666673	241.977	40.8114285714286	165.286285714286	39.7911428571428	108.150285714286	63.2045714285716	47.9534285714285	21.4234999999999	35.71	52.0795000000001	113.172428571429	103.121	10.2016666666666	19.3827142857143	58.1562857142857	76.5214285714285	30.6085714285714	5.10083333333332	123.454571428571	84.6837142857142	37.7523333333334	80.5912857142853	26.5274285714286	157.131333333334	67.3388571428571	26.5274285714286	19.3831666666666	114.272	111.211142857143	41.7965714285716	70.3997142857143	130.596571428571
226	130.063905984486	130.062505279728	130.072951518485	179.566	175.491	180.609	7	7	175.341714285714	381.586857142857	280.578571428571	317.888999999999	86.7242857142857	183.651428571428	109.16675	407.771428571428	130.596571428571	171.276	78.5111249999998	88.7524285714285	209.158571428571	480.218142857143	381.53342857143	188.761666666666	45.9112499999999	61.2171428571428	30.6085714285714	66.3185714285714	356.8	35.71	30.6074999999999	34.6897142857143	392.81	51.0142857142857	40.8099999999999	838.748250000001	422.072999999999	194.867749999999	274.456857142857	159.164571428571	670.30425	530.548571428571	164.266	315.268285714286	400.972285714286	327.511714285714	131.61225	381.533428571428	74.4808571428571
227	130.08500480537	130.081407264181	130.094084240141	80.5935	72.438	90.802	66	65	469.353333333334	263.217333333333	159.154666666667	253.022	300.998333333333	799.627733333334	171.402	653.980250000001	541.771714285714	814.166153846154	561.137499999999	1038.6145	680.530571428572	1107.09942857143	892.75	476.443777777778	269.514666666667	111.204222222222	165.294	242.839333333334	266.278	198.943333333333	150.997	187.726	705.01742857143	215.149666666667	220.368	1668.61093333333	781.538857142857	426.479428571428	1188.65371428571	776.981000000001	1701.8048	1767.073	657.064000000001	1235.566	1164.12426666667	1738.506	1376.31725	1319.18325	749.9205
228	130.086367396565	130.082804773144	130.094060673433	61.22	57.139	71.429	92	66	268.109714285714	334.614666666667	36.7302857142857	242.828	521.293	640.739428571429	399.970666666667	1008.94483333333	421.024	544.832571428571	622.374285714286	723.382571428572	519.325428571429	913.155714285715	657.041000000001	238.719	598.935666666666	12.232	191.822666666667	576.488333333333	256.091714285714	229.371428571429	178.55	216.300571428572	703.405714285714	140.799428571429	180.590571428572	1684.49171428572	558.096285714286	353.216571428571	1213.07725	809.086571428572	1383.50742857143	1949.69775	465.250285714286	860.100857142858	731.459499999999	1370.24371428571	1565.31625	1026.40742857143	421.741833333333
229	130.966546521093	130.965570643328	130.967299751613	1134.535	1127.38	1136.53	6	6	151.980000000002	169.319999999997	187.910000000002	151.980000000002	104.039999999998	130.559999999998	121.379999999998	117.299999999998	113.378571428569	61.1999999999989	90.7800000000009	85.6799999999985	182.580000000002	152.999999999997	158.099999999997	150.960000000002	88.864285714284	173.612500000002	83.6399999999985	128.519999999998	142.799999999997	84.6599999999985	79.5599999999986	185.639999999997	138.719999999998	105.188750000001	80.5800000000008	102.000000000001	72.4199999999987	126.479999999998	164.219999999997	138.719999999998	81.7142857142842	209.100000000002	67.3199999999988	99.0785714285695	78.5399999999986	132.600000000001	76.4999999999986	67.3200000000007	69.3599999999988
230	130.966958829672	130.964479259017	130.975664343538	1080.5	1073.26	1094.77	79	58	1700.24555555557	1210.74000000001	2266.44000000002	3634.53527272728	1133.43333333334	2413.69117647058	1708.46470588234	1607.42647058823	695.754999999987	1410.65999999999	1203.27352941177	1217.21666666668	1773.78	2240.93999999999	2452.08000000001	993.479999999982	1460.63999999999	1006.74000000002	1269.89999999999	1483.08	1079.16000000002	1268.87999999999	1407.59999999999	2123.63999999999	1288.71874999998	1228.08000000001	896.291666666667	1533.06000000001	1386.9794117647	2440.86000000001	3775.84999999999	1773.77999999999	1498.22352941176	1578.96	1343.33999999999	1196.1294117647	1292.06470588235	2065.5	1243.07647058823	1227.76764705882	1236.54647058823
231	130.966583958822	130.965229349925	130.975101456104	1103.95	1097.73	1113.16	20	15	317.66428571429	279.479999999995	358.020000000005	412.585000000004	286.620000000004	367.200000000005	272.340000000004	273.360000000004	226.757142857146	205.020000000003	233.580000000002	201.960000000003	395.292857142862	376.907142857148	381.480000000005	499.323333333336	218.585714285717	428.400000000006	176.460000000002	276.420000000004	380.460000000005	215.220000000003	218.280000000003	437.580000000006	410.040000000006	258.060000000003	189.985714285717	322.771428571422	200.940000000003	252.960000000004	442.278571428577	277.440000000004	248.880000000003	547.740000000002	205.020000000003	186.660000000003	205.020000000003	354.373750000003	204.000000000003	178.500000000003	175.440000000002
232	130.966485519718	130.964491448435	130.975704465594	1118.75	1115.13	1123.34	10	10	193.799999999997	300.247500000003	298.859999999995	216.240000000003	143.819999999997	302.290000000003	183.600000000002	159.315000000001	141.780000000001	130.560000000001	141.779999999997	132.599999999998	283.560000000004	245.100000000002	266.546249999995	204.000000000003	196.860000000002	299.226249999994	122.400000000001	183.600000000002	243.780000000002	112.200000000001	141.780000000001	290.343750000003	218.547500000002	146.879999999997	160.139999999997	224.64444444444	107.099999999998	161.160000000002	286.620000000003	217.260000000002	164.421250000001	311.099999999994	135.826250000001	124.440000000001	120.360000000001	177.67333333333	155.230000000001	129.539999999998	125.613750000001
233	130.996711654408	130.995934495369	130.999486955083	68.339	67.342	68.357	3	3	117.332857142857	112.231428571429	191.807	264.24475	89.7851428571428	178.4125	109.262285714286	77.5417142857142	42.8242500000001	38.7695	188.726428571428	36.7251428571429	98.9677142857144	123.45025	123.45025	116.410285714286	30.6085714285715	77.530857142857	23.4468571428571	38.7708571428572	363.476	734.64	821.30125	562.098714285714	187.732571428572	259.152571428572	222.251	72.43775	46.9331428571428	113.24775	145.89575	118.353142857143	46.9331428571429	126.409142857143	85.7040000000001	58.1562857142857	37.74925	49.99225	213.0755	46.96025	35.7100000000001
234	130.99672537139	130.996555242908	131.00022009856	58.154	58.136	59.18	3	3	27.5245714285714	99.988	119.379	137.7225	56.1157142857143	128.541	81.6228571428572	36.732	25.4857142857143	42.852	195.904	22.4462857142857	103.036833333333	82.647	90.8096666666667	96.9271428571429	11.2231428571429	79.5154285714285	19.4017142857143	18.3651428571429	201.005666666667	723.382571428572	849.898	336.71	134.564571428571	258.132285714286	193.863333333333	60.1898333333333	39.7911428571429	62.2911666666667	86.7283333333333	83.6517142857143	32.6491428571429	118.353142857143	79.5822857142857	56.1157142857143	36.726	25.5041666666666	210.188666666667	44.8873333333334	36.7611428571429
235	131.046458612814	131.042781458331	131.053302849843	196.877	193.85	197.949	21	21	109.170571428572	114.272	148.065714285714	132.637142857143	95.9874285714285	161.205142857143	89.7725714285713	108.241142857143	2139.34416666667	2459.90885714286	1879.454	1399.832	162.225428571428	145.900857142858	151.129142857143	149.982	83.6048571428571	210.178857142857	185.536	81.6914285714289	136.718285714286	83.5990000000001	68.3591428571428	163.245714285714	130.578285714286	75.5645714285714	107.22	104.069142857143	71.4099999999999	97.8651428571428	141.819714285714	111.289	75.5011428571431	187.732571428571	65.2982857142857	81.6114285714288	52.0345714285714	98.9677142857142	43.8722857142857	60.1968571428571	73.4605714285714
236	131.054643860295	131.053509211956	131.056504610326	52.038	49.992	53.063	9	9	122.434285714286	182.631142857143	89.8626666666667	36.732	158.144285714286	186.721	133.657428571429	339.027333333333	165.286285714286	211.209	307.120333333333	139.661714285714	142.74	109.175666666667	168.4925	126.521333333333	624.327428571428	412.618666666667	242.828	460.546166666666	61.22	40.8066666666667	46.9353333333333	74.4843333333333	90.7291428571428	28.5646666666666	38.7726666666667	111.216333333333	74.4808571428572	64.3335	74.5451666666667	81.6228571428572	271.396	176.484714285714	72.4436666666667	96.9271428571429	202.026	195.872	414.255333333333	166.287166666667	112.137142857143
237	131.052465859106	131.052465859106	131.052465859106	97.951	97.951	97.951	1	1	9.18245454545455	34.7078181818182	14.2838181818182	47.9741818181818	35.7095454545455	40.8109090909091	36.7101818181818	129.574636363636	70.3988181818183	47.9528181818182	7.14190909090909	80.6015454545454	28.5803636363636	24.4865454545455	31.6148333333333	22.458	104.067818181818	19.3748181818182	55.1241818181818	85.6570909090909	10.1981818181818	20.4054545454545	18.3645	7.14509090909091	4.08109090909091	18.3649090909091	12.237	28.5852	27.5473636363636	25.5068181818182	12.2367272727273	21.4161818181818	81.6218181818182	27.5743636363636	16.3243636363636	45.9368181818182	124.528727272727	91.8245454545454	11.223	74.5197272727273	43.8482727272727
238	131.128641147233	131.126075157752	131.13771870343	45.91	44.874	60.177	58	54	29.58725	67.3365	12.2434285714286	36.7302857142857	166.321125	238.76775	107.139375	154.192571428571	313.21675	403.012857142857	445.864857142857	316.2775	36.7302857142857	75.5011428571428	31.6288571428571	57.141	1393.69254545455	1702.75088888889	1154.9796	930.392	18.3651428571429	173.448571428571	84.743	22.4651428571429	40.81	22.4455	24.4834285714286	11.2231428571429	123.465375	10.20375	25.55	17.357	174.46275	253.022	87.7445714285715	158.13875	433.621428571429	148.169285714286	415.547	99.988	161.10075
239	132.04728303436	132.046251641775	132.050651421948	92.3465	91.817	92.855	4	4	25.50625	74.4782499999999	64.3230000000001	30.63	19.387125	88.8270000000001	51.0285714285715	25.5071428571429	13.26325	91.8225000000001	20.4057142857143	37.74925	83.67075	149.97675	137.649375	92.854125	42.8505	95.9068571428573	65.3440000000001	37.74925	35.7100000000001	19.372875	16.3222857142857	60.1578750000001	68.3567499999999	18.378	22.4651428571428	51.0142857142858	70.3972500000001	38.7708571428572	66.2756250000001	45.9128571428572	26.5265	187.864	66.3650000000001	45.91125	152.022571428572	12.2434285714286	34.69275	151.002285714286	37.74925
240	132.046582099067	132.046582099067	132.046582099067	220.377	220.377	220.377	1	1	19.3854285714286	26.5274285714286	22.4462857142857	17.34425	15.3042857142858	28.548	18.3625714285715	8.16228571428571	10.2028571428571	18.3645	17.34425	12.243	18.3651428571428	20.4057142857143	14.284	16.3245714285714	20.4028571428571	20.4057142857144	16.3245714285714	14.284	21.4260000000001	15.3042857142857	16.324	22.4305714285714	21.4095	23.451375	17.333625	15.3042857142857	17.34425	15.3042857142857	26.5051428571428	9.18257142857146	16.3245714285714	26.5274285714286	13.2414285714286	17.3448571428571	18.3651428571429	14.284	10.2025	16.314	15.3042857142857
241	132.048658336293	132.048658336293	132.048658336293	59.19	59.19	59.19	1	1	16.3093333333333	39.7865	57.1293333333334	83.6673333333334	47.9478333333334	99.9926666666668	27.549	161.186333333333	24.44	26.5286666666666	29.5896666666667	17.3456666666666	73.4639999999999	73.4520000000001	87.7343333333335	73.4519999999999	45.9149999999999	49.9473333333334	17.3456666666667	58.1589999999999	31.6303333333334	51.0166666666666	66.3216666666667	30.61	34.6516666666666	22.4436666666666	21.4235	143.867	14.2823333333333	41.8541666666667	33.6655	29.5896666666667	264.266333333333	136.724666666667	19.3863333333333	26.5243333333333	25.5083333333333	44.8946666666667	52.0285000000001	26.5546666666667	13.2751666666667
242	132.048121008026	132.044519311792	132.056444127952	303.022	298.943	304.022	12	12	399.952	597.939750000001	739.741666666662	916.216571428571	431.601000000001	689.713142857143	514.224	1344.657	22.4656666666667	34.6913333333334	26.5051428571429	29.5882857142857	18.3630000000001	24.4868571428573	26.5274285714286	24.4662857142858	14.2846666666666	30.5871428571429	12.244	11.2346666666666	18.3629999999999	14.2963333333334	11.2218333333334	20.4066666666667	20.4033333333335	12.2439999999999	14.2963333333334	16.3253333333334	24.4868571428571	9.18149999999997	27.5715	16.336	14.2963333333334	21.4235000000001	9.17399999999998	10.2016666666666	13.2621666666666	13.2643333333334	12.2331428571429	20.4057142857143	17.3448571428571
243	132.054583062066	132.046763128774	132.056608321406	187.7	183.652	196.894	9	9	12.2434285714286	74.4704285714285	10.2028571428571	4.08057142857142	164.266	12.2434285714286	176.509428571428	587.190857142857	68.3591428571428	8.16228571428571	31.6288571428571	45.9449999999999	3.06085714285714	9.18257142857142	14.272	5.10142857142857	216.452	8.16228571428571	4.08114285714286	236.706285714286	15.3042857142857	9.18257142857142	7.148	9.18257142857142	6.12171428571428	4.08114285714286	7.142	218.341142857143	9.18257142857142	74.4808571428571	11.2231428571429	40.8457142857143	877.414999999998	2.03914285714286	69.3794285714285	73.4605714285714	5.10071428571428	455.047428571428	173.448571428571	5.10142857142857	6.12171428571428
244	132.052207320209	132.052207320209	132.052207320209	81.632	81.632	81.632	1	1	61.218	21.4263	16.3248	16.3248	39.8112	12.2436	56.1	54.0759	20.384	19.4085	31.6293	33.6699	36.7272	21.4137	17.3451	15.303	29.6061	29.6061	19.3857	27.5481	15.3045	7.1421	6.1218	9.1827	14.2842	5.0985	3.0609	35.7105	7.1421	17.3451	17.3349	22.4576	60.1623	18.3636	9.1818	40.812	23.4669	118.3432	102.9897	21.4263	9.1827
245	132.095663994353	132.095663994353	132.095663994353	121.393	121.393	121.393	1	1	528.446333333333	775.712666666667	603.9584	788.769200000001	702.7232	899.8164	689.790399999999	1082.4322	1588.7628	1749.643	1064.2772	1585.7016	923.395199999998	1119.8176	942.7522	719.381999999999	836.564	937.747600000001	664.1502	1066.109	862.069	926.523199999998	710.0592	1112.748	1061.126	740.6652	516.2212	1205.7136	556.009	775.504000000001	1048.894	682.2952	2326.21766666667	1182.6436	461.220799999999	762.0894	986.5334	1468.6434	619.2614	1049.776	527.4434
246	132.100705165692	132.095696558259	132.110019695504	119.889	115.278	125.504	242	122	275.4675	469.912666666667	463.170800000001	478.536333333333	438.671666666666	613.1402	437.723	780.809333333333	1741.62771428571	1872.95271428571	1139.65914285714	1727.34371428572	1147.41964285714	770.980833333333	666.1906	488.6758	550.98	598.935666666667	673.309999999999	725.35	453.989	991.023428571429	760.112857142857	601.918	643.872400000001	778.478	546.873142857144	905.035666666667	564.152166666666	500.983666666667	633.57525	406.915200000001	1568.90057142857	960.088857142857	467.312666666667	775.326666666666	1061.96871428571	1105.08266666667	633.627	1145.83771428571	533.721500000001
247	133.061175812838	133.057246938852	133.070168094359	52.034	49.98	60.206	34	21	76.5107142857143	75.5011428571429	60.2586666666667	39.7865	48.9737142857143	39.7911428571429	29.5882857142857	62.2897142857143	206.097714285714	182.609833333333	376.485428571428	118.353142857143	88.6902857142857	75.5046666666667	71.4933333333333	74.4808571428572	265.274285714286	238.947428571428	241.807714285714	185.882666666667	64.2705	24.484	37.7461666666667	57.176	62.2287142857143	26.5286666666667	14.2823333333333	24.484	51.0142857142857	45.945	52.088	35.7	79.5822857142857	78.562	41.8268333333334	60.1968571428572	110.178	47.9478333333333	326.453333333333	85.704	62.1851428571429
248	133.053026989484	133.049551281453	133.056502697515	300.474	298.943	302.005	2	2	15.3042857142857	36.7302857142857	17.346375	26.5264999999999	25.5062500000001	27.5467500000001	41.8317142857143	114.368	8.16914285714282	8.16200000000003	10.2028571428571	13.2637142857143	11.22275	15.315	13.2637142857143	8.15600000000001	7.142	13.2525714285715	12.2434285714286	11.2215714285714	14.2835000000001	5.1057142857143	11.2231428571429	12.2434285714286	9.18224999999997	11.224125	6.11999999999999	4.08150000000001	10.2028571428571	7.142	7.14800000000002	6.12685714285716	11.231	12.2434285714286	6.1165714285714	8.16228571428571	7.14175000000003	11.224125	9.1748571428571	8.16228571428571	6.1165714285714
249	133.100143864783	133.100143864783	133.100143864783	384.63	384.63	384.63	1	1	18.351	34.6885000000001	31.6083749999999	61.26	23.4657499999999	37.7492499999999	23.4657499999999	55.1002500000001	9.18224999999997	11.215875	14.2846666666667	10.2025	40.8150000000001	58.1542499999998	35.7116666666669	33.6682499999999	37.7492500000002	65.2959999999998	36.756	58.1542499999998	56.1137499999998	63.2555000000003	56.1122222222223	81.6800000000001	55.0935000000002	40.8100000000002	28.5669999999999	58.1613749999997	21.4252499999999	21.4252499999999	33.6682500000001	38.7694999999999	49.9555	38.7695000000002	28.5670000000001	23.4657500000001	20.4074999999999	38.7695000000002	21.4106666666668	33.6682499999999	15.305625
250	133.104259332114	133.104101333618	133.104442566399	121.4055	118.327	124.483	4	2	39.7878	49.9407999999999	69.3872000000001	63.2647999999999	63.3268	78.5554	48.9719999999999	68.3567499999998	157.1108	217.3452	111.2018	175.483	68.2864000000001	87.8404	80.6906	53.0504	65.2928	76.515	62.2443999999999	93.8584	48.9791999999999	66.313	65.3055999999999	92.8563999999998	80.5168000000001	76.515	52.03275	101.92	40.8159999999999	39.7878	95.8047999999998	40.856	203.0596	102.02	52.0327499999999	68.3667999999999	82.6362	115.3956	48.972	94.7855999999998	49.9898
251	133.976815710447	133.97632285114	133.980642687098	1069.23	1069.18	1069.27	6	6	491.639999999991	734.399999999987	558.95999999999	627.303333333321	499.799999999991	578.33999999999	617.099999999989	465.119999999992	508.980000000005	487.559999999991	123.419999999998	492.659999999991	501.80199999999	629.340000000012	550.79999999999	627.299999999989	436.559999999992	569.15999999999	564.060000000011	598.739999999989	655.909999999987	432.479999999992	655.859999999988	587.578333333324	458.999999999992	428.399999999992	637.499999999989	433.186666666658	502.859999999991	551.81999999999	422.279999999992	505.919999999991	472.259999999992	424.129999999992	496.946666666659	545.69999999999	483.479999999991	471.239999999992	145.076666666669	527.35199999999	498.573333333324
252	134.046232493553	134.044233159909	134.050119738256	52.049	49.997	60.199	13	11	128.556	172.428285714286	140.921	126.521333333333	4.08114285714286	195.904	3.06085714285714	7.14700000000001	72.4402857142857	136.724666666667	146.921142857143	71.36	204.933857142857	156.111	177.683	232.788	8.16114285714285	83.7337142857143	40.8114285714286	15.3171428571428	154.070333333333	70.3915	95.9113333333333	180.590571428572	203.885714285714	105.089428571429	120.399333333333	112.236666666667	184.671714285714	4.08466666666667	161.344333333333	6.12171428571429	3.06085714285714	196.887571428572	169.367428571428	163.245714285714	400.991	5.10083333333334	840.617333333334	302.9895	101.942857142857
253	135.099929401893	135.099929401893	135.099929401893	175.485	175.485	175.485	1	1	57.1853333333334	71.4816666666668	85.6940000000001	119.172857142857	49.9881666666665	83.6536666666668	55.0954285714285	127.416666666667	6.12200000000001	8.16228571428571	3.06049999999999	7.14116666666668	39.7929999999999	45.8625000000001	39.7864999999999	28.5693333333333	6.12171428571428	13.2643333333333	8.16266666666669	6.12200000000001	29.5751666666667	40.8133333333334	29.5882857142857	66.3758333333334	34.6913333333334	18.366	17.3448571428571	35.7408333333334	23.4638333333333	23.4665714285714	30.6100000000001	28.5693333333333	36.7320000000001	19.3863333333334	15.305	21.427	24.4879999999999	30.6099999999999	6.12085714285714	37.7461666666666	10.2033333333334
254	135.116349750095	135.114874059504	135.125569930573	614.254	605.983	623.34	29	14	83.6634285714279	927.744999999994	481.574857142853	944.172750000004	329.506142857146	723.357250000003	462.189428571425	596.867142857138	351.009	503.000857142861	143.860285714287	347.673857142854	467.290857142853	537.671750000002	487.696571428567	245.888857142859	336.682500000001	86.724285714285	74.4808571428565	165.280500000001	325.699	282.609250000001	82.6431428571422	399.938000000002	101.008285714286	54.0751428571424	77.5390000000003	204.057142857141	43.8722857142853	226.495500000001	48.9737142857139	278.537999999998	821.301250000004	431.58085714286	62.1971249999994	361.168499999996	255.071428571426	1753.88933333333	184.687875	114.255999999999	61.165714285714
255	135.126079277306	135.126079277306	135.126079277306	615.177	615.177	615.177	1	1	99.9845000000004	987.60199999999	570.319750000002	983.817500000008	386.674750000002	777.430499999992	587.736000000001	742.741999999993	348.688000000002	513.248625000001	138.754000000001	331.337500000003	555.016000000002	618.254666666668	591.745000000003	298.933250000001	362.188749999997	98.9642500000004	71.4174999999993	172.422250000001	349.139249999996	252.032625	85.7010000000004	428.557499999995	118.349000000001	44.8910000000002	79.589249999999	237.718250000001	40.8150000000001	265.257777777778	66.3162500000003	354.026750000001	1383.572	491.760500000002	58.1186249999995	344.844499999997	247.920750000001	892.718750000004	165.280500000001	116.294250000001	60.1578750000003
256	136.061613318526	136.061613318526	136.061613318526	73.464	73.464	73.464	1	1	18.3651428571429	6.11325000000001	8.16228571428571	13.264875	7.142	7.137375	8.16199999999999	12.243	109.170571428572	145.921285714286	120.3895	123.454571428571	6.1215	6.1215	7.14175000000001	5.10125	13.2637142857143	10.2028571428571	12.2434285714286	12.2434285714286	6.12685714285714	9.18257142857142	6.12225	6.12149999999999	4.08114285714286	2.04057142857143	6.1215	10.19625	3.06075	8.16228571428571	5.10142857142857	1.02028571428571	12.2434285714286	5.10142857142857	6.12171428571428	3.06075	10.2028571428571	10.2028571428571	15.2925	10.2028571428571	6.12171428571429
257	136.062036354449	136.062036354449	136.062036354449	58.154	58.154	58.154	1	1	18.3375	13.2665	13.26325	25.50625	11.22275	17.34425	5.10124999999999	24.486	53.99375	74.4782500000001	83.6604999999999	58.15425	18.3636	15.30375	11.22275	11.22275	33.66825	72.4377499999999	4.087	30.6075	20.405	6.1215	8.16200000000001	15.30375	13.247	2.041	2.0405	31.62775	5.10124999999999	19.4085	20.405	13.26325	35.70875	18.3645	3.06075	4.081	9.18224999999999	35.70875	14.2835	12.225	10.2175
258	136.074793430797	136.060652389793	136.075377866748	114.28	110.188	118.339	3	3	36.732	52.037	36.732	77.5417142857142	32.6506666666667	52.0285	35.7116666666667	89.7013333333333	209.134166666666	244.88	147.948333333333	263.246	45.915	59.1213333333333	45.915	35.7116666666667	119.379	86.7283333333333	80.6063333333333	165.294	61.22	81.6266666666667	95.9896666666666	131.623	84.6876666666667	77.5453333333333	68.2953333333333	56.177	31.6303333333333	36.7302857142857	73.4519999999999	45.96	108.137666666667	53.0053333333333	34.6913333333333	49.9881666666666	67.2822857142858	77.4566666666668	40.8133333333333	72.4402857142857	35.7058333333333
259	137.05884671132	137.057515159624	137.063329699025	292.816	280.551	295.878	9	5	9.18225000000004	17.34425	23.4676666666666	18.3645000000001	17.3442500000001	30.6075000000001	16.324	28.546	563.223999999999	1282.74682758621	552.975499999999	971.290526315789	14.2835000000001	23.483	29.590875	19.3847500000001	48.976	57.1339999999998	48.9780000000001	63.2537777777775	16.3240000000001	21.427	14.27475	18.35325	22.4455000000001	20.4049999999999	11.2236666666667	10.2025	5.10124999999999	13.2628888888889	17.346375	11.224125	25.4888888888889	18.3644999999999	11.22275	15.305	12.2445	16.336	13.26325	9.18224999999997	11.22275
260	137.96611608444	137.96231765235	137.975434113823	1071.27	1070.22	1072.31	136	136	775.128750000007	1155.65999999998	1125.06000000001	997.935714285727	752.759999999987	1111.79999999998	791.519999999986	1061.54285714285	1060.52214285714	775.199999999986	1390.26000000001	760.919999999986	1122.20111111112	1093.43999999998	1115.88000000001	1043.46000000001	906.780000000004	1103.64000000001	953.700000000002	748.707142857129	1063.85999999998	810.899999999986	820.973333333318	930.97428571427	1142.39999999998	797.640000000008	772.139999999986	743.580000000007	780.299999999986	758.879999999986	1093.43999999998	739.499999999987	752.792857142843	979.200000000014	768.242222222209	817.909999999985	773.159999999986	941.460000000002	1353.99333333334	869.911111111115	855.779999999985
261	138.053673755756	138.048875262329	138.063039957019	56.1155	54.067	59.186	32	32	8.15466666666667	4.08114285714286	5.10583333333333	7.14233333333333	4.08133333333333	8.16933333333334	8.15542857142857	8.16266666666667	14.2706666666667	5.10166666666667	9.1815	9.17485714285715	6.121	8.16266666666667	8.16266666666667	5.10166666666667	34.6913333333333	8.17066666666667	93.9626666666667	43.8743333333333	9.183	7.14233333333333	3.061	6.124	10.1857142857143	1.02016666666667	3.061	7.14233333333333	7.142	8.17733333333334	12.244	9.18257142857143	33.671	18.3625714285714	6.122	5.10142857142857	25.5083333333333	73.464	49.9963333333333	22.4274285714286	19.4021666666667
262	138.05381602867	138.053073574634	138.062792175372	202.03	202.007	207.12	3	3	8.16133333333331	13.2621666666666	16.3253333333333	21.4234999999999	29.5606666666666	43.8671666666665	37.7523333333332	58.1494999999998	25.5083333333333	43.8671666666665	12.244	18.3629999999999	20.3866666666666	39.7929999999999	31.6303333333333	34.6913333333332	38.7346666666666	41.8268333333334	24.4839999999999	52.0369999999999	16.3108571428571	29.5848333333332	33.6379999999999	11.2218333333333	13.2773333333333	22.4473333333333	16.3066666666666	76.5249999999998	57.1386666666665	34.6913333333332	21.4269999999999	21.427	310.181333333333	134.662	54.0776666666665	88.7689999999998	201.993	194.851833333334	137.7225	204.066666666666	54.0776666666665
263	138.091290013854	138.089454270066	138.100504979388	120.3905	117.329	120.412	16	16	5.10166666666667	13.2525714285714	15.305	15.305	131.7305	169.367428571429	142.84	286.700285714286	3.0605	5.10142857142858	3.0605	3.06085714285714	20.3885714285714	52.0782857142857	19.4021666666667	36.726	81.6114285714286	89.785142857143	61.2171428571429	99.9739999999999	7.14233333333333	5.09666666666667	2.04066666666667	9.17485714285716	18.3497142857143	5.10071428571428	5.10142857142857	14.2706666666667	20.4066666666667	12.242	18.3522857142857	11.2328333333334	162.111857142857	90.8054285714287	33.6694285714286	52.037	101.013	125.624	44.8925714285714	121.300666666667	119.373428571429
264	138.128056528997	138.125663411283	138.13689119596	363.216	359.128	364.241	23	23	128.556	317.308857142859	320.369714285714	369.343428571428	207.118	319.349428571428	177.529714285714	592.786	359.140571428571	324.450857142857	67.3388571428576	65.2434285714288	167.326857142857	129.558142857143	228.512000000001	223.442571428571	31.6022857142858	30.6085714285714	11.2231428571429	25.4892857142857	91.8257142857142	10.2028571428571	16.3245714285715	70.3997142857143	69.3697142857139	11.2231428571429	8.16228571428571	168.347142857143	40.78	77.5417142857142	47.9534285714289	58.1562857142857	498.919714285714	176.509428571428	42.8460000000001	52.0345714285714	101.008285714286	237.726571428571	76.5214285714291	71.42	10.2028571428571
265	138.978791232548	138.975291685625	138.987712196912	1070.24	1069.2	1071.2	144	144	1032.90499999998	1506.53999999997	1300.49999999998	1262.78000000002	971.039999999983	1316.81999999998	1092.41999999998	1082.21999999998	1360.68	895.559999999984	1199.51999999998	1052.63999999998	1282.19166666664	1346.39999999998	1311.71999999998	1346.39999999998	1006.73999999998	1252.55999999998	1095.48000000002	987.951666666648	1365.77999999998	1086.29999999998	1162.38571428569	1201.63333333331	1200.53999999998	1089.36000000002	1135.25999999998	974.100000000019	1083.23999999998	1058.75999999998	1325.99999999998	989.399999999982	956.279999999982	1287.24000000002	1092.09999999998	1042.43999999998	1075.07999999998	975.119999999983	1282.37599999998	1221.29	1161.77999999998
266	139.001903249509	139.000133472485	139.010643086535	90.8105	83.66	93.874	26	22	94.8910000000001	109.163777777778	121.406444444444	110.256	85.7546666666667	121.499	94.8806666666667	48.976	1030.883	1183.58666666667	376.462	813.605333333334	125.487333333333	108.12	124.399333333333	113.257	81.6266666666666	122.506666666667	89.8382222222222	88.7690000000001	238.7268	343.590222222222	274.439777777778	328.296888888889	173.456666666667	179.676444444444	206.219555555556	64.281	66.3216666666666	90.8096666666667	139.770444444444	156.111	173.456666666667	91.88	89.8382222222222	83.6673333333333	438.743333333334	288.722888888889	349.745666666666	424.458666666667	84.6784444444445
267	139.001645243227	139.000614013672	139.002500232897	108.159	106.117	109.168	5	5	81.5542857142857	118.353142857143	123.454571428571	133.657428571429	87.7445714285714	121.414	96.8457142857142	89.7097142857144	151.894857142857	153.042857142857	265.274285714286	185.692	149.97675	137.738571428571	141.819714285714	142.835	109.170571428571	143.860285714286	103.048857142857	107.13	138.856	186.712285714286	143.7495	144.779142857143	152.022571428571	126.515428571429	118.353142857143	94.8865714285714	109.262285714286	81.6228571428571	148.836571428571	111.211142857143	91.8257142857142	143.739428571429	115.292285714286	109.16675	120.393714285714	70.3997142857143	218.341142857143	116.214857142857	123.454571428571
268	139.043783043476	139.037367367403	139.046600787014	237.7415	235.675	238.743	8	8	282.619142857143	497.882	392.81	400.972285714286	297.673142857143	421.378	284.659714285714	272.416285714286	314.236999999999	269.317714285714	576.461428571428	228.544	412.541714285714	430.560571428571	406.073714285714	430.198857142857	258.934857142857	432.601142857143	335.674	278.538	430.560571428571	358.864	321.39	393.830285714286	438.009	298.173714285714	320.145428571429	307.106	325.471142857143	345.6105	465.968625000001	288.498285714286	242.998	424.438857142857	354.02675	289.558285714286	271.396	292.781	625.435142857143	305.065428571428	324.450857142857
269	139.056493692661	139.056493692661	139.056493692661	56.102	56.102	56.102	1	1	4.07733333333333	4.0808	6.1212	2.0408	2.0408	6.1284	0	6.1212	8.15466666666667	5.102	19.3838	3.057	5.101	5.101	7.1414	5.102	17.3434	6.1284	8.1728	5.102	6.1224	1.0204	1.0204	3.0606	10.1833333333333	3.0605	4.0816	7.14280000000001	1.0204	2.0452	4.0808	2.0404	7.1414	3.0606	5.102	4.0808	3.0612	11.2244	8.16319999999999	12.2304	4.0856
270	139.988911944251	139.984483406894	139.99776585599	1070.24	1069.16	1083.53	144	139	1230.08666666664	1648.31999999997	1368.83999999998	1312.73999999998	1150.55999999998	1238.27999999998	1201.55999999998	1085.27999999998	1362.71999999998	1245.41999999998	2038.97999999996	1552.44	1373.56799999997	1739.09999999997	1519.80000000002	1448.39999999997	1178.09999999998	1364.75999999998	1416.78000000001	1150.39666666664	1738.87666666663	1258.67999999998	1319.45499999997	1334.01666666664	1336.19999999998	1138.31999999998	1244.39999999998	1252.56000000002	1203.59999999998	1119.95999999998	1242.35999999998	1018.97999999998	1187.17666666664	1198.49999999998	1278.30714285712	1125.05999999998	1260.71999999998	1093.44000000002	1670.42500000003	1275.50285714283	1276.01999999998
271	140.954411921982	140.951005313859	140.964423032542	1072.29	1071.22	1080.46	145	144	1218.35125000001	2103.24000000001	1685.04000000002	2069.56700000001	1361.70000000001	1664.63999999997	1079.15999999998	1427.35800000001	1953.40588235293	1235.21999999998	1689.12000000002	1191.36000000001	1590.36428571431	2596.91999999999	1683.00000000002	1596.49285714288	1010.81999999998	1706.46000000002	1231.13999999998	1198.94749999998	1755.41999999997	1311.71999999998	1563.01181818182	1216.85999999998	1491.23999999997	1988.99999999999	1620.18272727273	1202.58000000001	1247.46000000001	1426.98000000001	1670.76000000001	1171.97999999998	1298.85333333334	1504.50000000002	1180.73124999998	1362.16222222223	1498.69454545455	1406.58000000001	3129.73409090907	1389.20000000001	1227.59374999998
272	140.964674005276	140.961406577223	140.964786634869	42.855	42.844	43.852	3	3	255.041666666666	537.690571428571	476.473428571429	515.244285714286	250.990285714286	340.775428571428	305.022714285714	199.985333333333	881.8675	1159.146	858.030250000001	516.264571428571	315.268285714286	309.146571428571	365.262285714286	274.469666666667	214.26	278.551	162.225428571429	210.178857142857	356.079714285714	126.515428571429	183.78	224.436666666667	309.146571428571	112.231428571429	180.590571428571	244.868571428572	179.570285714286	257.076	237.931833333333	181.767666666667	170.363857142857	182.639666666667	124.474857142857	135.698	151.002285714286	196.256	319.617714285714	154.063142857143	100.9965
273	140.993456028376	140.988775500962	141.003214023517	1070.22	1069.16	1078.48	131	116	1533.7088888889	2236.86	1292.33999999998	1705.25555555557	1558.55999999997	1693.19999999997	1569.77999999997	1432.07999999997	1335.17999999998	1362.71999999998	1701.36	1216.85999999998	1962.8335714286	2227.68	1392.29999999998	1259.69999999998	1574.87999999997	1483.08000000001	1382.10000000003	1416.28111111108	2150.76076923077	1194.41999999998	1309.67999999998	1173.39428571427	1263.80166666664	1220.93999999998	1229.09999999998	1450.44000000001	1356.59999999998	1121.99999999998	1253.57999999998	1607.51999999997	1447.37999999997	1285.19999999998	1258.65999999998	1263.77999999998	1309.67999999998	1119.95999999998	1288.26000000003	1307.77749999997	1290.86000000001
274	140.990845846523	140.988670188314	141.003678498445	1082.495	1079.38	1087.65	36	34	828.239999999985	1031.46250000001	786.420000000008	1126.06272727273	825.179999999985	891.707142857126	770.022500000007	715.019999999987	738.363750000007	827.219999999985	1197.47999999998	775.199999999986	1067.93999999998	1016.94000000001	1110.77999999998	1347.42	651.671428571416	1015.91999999998	558.960000000008	760.919999999986	986.699999999981	713.999999999987	899.354166666667	1070.99999999998	1164.43124999998	1002.29466666666	827.220000000002	800.700000000008	797.596249999985	776.220000000008	1010.81999999998	859.859999999985	713.999999999987	988.379999999982	575.984999999989	321.299999999994	649.515000000006	868.019999999985	1098.54000000001	806.819999999986	700.739999999988
275	140.995262193332	140.992385640522	141.004721234935	1120.2	1111.03	1130.51	74	62	564.612999999989	456.959999999992	785.399999999986	879.002727272729	542.63999999999	567.120000000008	500.820000000004	494.648000000001	2440.34893617021	681.360000000003	980.399999999981	565.07999999999	816.799999999985	518.159999999991	759.706666666652	643.620000000006	513.060000000002	3262.89734693878	442.680000000006	492.660000000003	611.999999999989	529.380000000002	553.860000000002	762.212000000004	649.740000000006	563.040000000004	149.939999999997	435.052500000004	574.25999999999	803.759999999997	603.839999999989	535.500000000002	481.440000000003	790.253999999985	2655.61382978724	1245.42	598.153000000003	508.45799999999	641.579999999989	624.239999999989	524.280000000004
276	140.995652507144	140.993441127942	141.004838743795	1164.095	1152.88	1169.23	64	50	454.920000000006	597.901428571419	604.860000000008	585.480000000008	438.600000000006	515.100000000007	397.335714285719	432.480000000006	392.700000000008	519.180000000007	928.478571428583	420.240000000006	664.950000000008	566.892857142864	570.978571428579	1197.48	422.871428571434	526.319999999991	394.740000000008	392.700000000006	597.720000000008	457.980000000006	322.320000000009	663.000000000007	617.254285714295	1154.2152631579	479.400000000007	389.164285714291	443.700000000006	449.820000000006	557.93999999999	386.580000000005	419.807142857148	639.540000000006	445.740000000006	436.560000000006	498.780000000005	426.360000000006	1107.90555555556	460.020000000006	375.97333333334
277	140.994622727845	140.989020667308	141.004962442088	1102.91	1090.62	1110.08	59	49	343.740000000005	510.000000000007	534.11374999999	475.98571428572	306.000000000004	581.091249999989	320.280000000004	249.900000000005	383.035714285719	392.700000000008	430.440000000008	389.640000000004	516.120000000007	475.98571428572	534.480000000007	497.760000000007	263.590000000005	401.880000000008	303.960000000006	285.600000000004	417.180000000008	568.646363636365	433.500000000004	411.060000000008	456.960000000009	473.279999999992	383.035714285719	324.81428571428	402.900000000006	268.260000000004	532.164285714293	261.120000000005	285.600000000004	491.640000000007	422.280000000006	353.940000000004	491.639999999991	339.114285714279	2762.9337142857	385.560000000005	765.500000000009
278	140.995751232956	140.99313760862	141.004021432665	1143.655	1132.44	1151.89	58	47	465.119999999992	551.571428571436	518.159999999991	618.119999999989	409.019999999993	593.640000000006	459.456250000005	416.160000000004	693.145833333333	1018.58375	743.580000000014	455.939999999992	618.119999999989	819.863000000003	613.020000000006	681.173749999987	423.300000000004	635.459999999989	520.200000000005	380.460000000005	568.362857142866	396.314285714291	454.920000000006	603.840000000006	633.420000000006	504.899999999991	480.419999999991	447.307499999992	490.018749999992	432.480000000004	599.473750000005	412.079999999993	380.460000000005	637.499999999989	486.115000000004	478.379999999991	453.435000000004	448.799999999992	1887.06764705884	521.219999999991	395.292857142862
279	141.017897848205	141.017897848205	141.017897848205	60.2	60.2	60.2	1	1	197.80725	252.00175	298.969875	370.381	80.59975	411.149555555555	111.220875	102.025	205.81275	145.89575	889.633777777777	157.1185	404.019	256.103666666667	324.430666666667	410.19075	147.93625	330.318	228.536	115.302375	210.1715	123.374625	142.846666666667	215.266888888889	237.5435	147.93625	128.562	113.24775	161.1995	120.478	222.44175	113.24775	129.57175	285.67	174.46275	141.81475	134.673	190.78675	1433.56833333333	87.892	155.192
280	141.016509121236	141.016509121236	141.016509121236	70.397	70.397	70.397	1	1	276.497428571428	428.16	457.088	316.244285714285	211.199142857143	370.052571428571	166.450166666667	134.684	250.779428571428	269.355428571428	751.985666666667	224.462857142857	447.853166666666	320.369714285714	440.763428571428	352.977666666666	287.720571428571	450.966285714286	288.740857142857	289.761142857143	433.924999999999	240.787428571428	220.350857142857	245.900333333333	444.844571428571	216.300571428571	318.084	223.411285714286	270.375714285714	246.909142857143	394.850571428571	236.673142857143	155.083428571428	440.454857142857	291.760857142857	234.665714285714	164.243	242.828	1213.205	175.489142857143	256.091714285714
281	141.957939495374	141.95411636945	141.967287658723	1077.36	1072.25	1084.6	174	144	8976.93863636365	12890.1321739131	15209.6407407407	13356.23375	8080.31900000003	8586.86636363638	9006.35739130436	4393.14000000003	8035.05909090911	8584.32000000001	7771.78181818183	7581.66000000003	13504.1941666667	12434.8199999999	14694.12	13621.7839130435	8257.0768	13892.4	8348.69999999999	8353.79999999994	12462.3459999999	3677.10000000005	8993.9525	15553.74375	8830.14000000001	8192.20909090911	9560.32812499996	9073.92000000002	8695.48357142855	5234.64	14478.6920833333	8126.34000000005	3812.76000000005	14251.3888	7991.69999999994	7972.65695652175	8889.46666666665	8485.38	7827.00695652174	8607.66666666667	8785.12888888888
282	141.958667903247	141.955623743315	141.968200398974	1103.89	1091.71	1113.18	164	112	1958.10363636364	3402.72	2414.34000000002	1989.74285714288	1569.78000000001	2333.76000000002	930.239999999983	1403.52000000001	1556.52000000001	1498.38000000002	1403.52000000001	1374.96000000001	2799.90000000002	1626.49333333336	1973.69999999996	2845.27363636358	1411.36750000001	5171.32058823527	1470.81714285712	1448.40000000001	1594.25999999997	1390.26000000001	1112.81999999998	2080.79999999996	1870.68000000004	1216.86000000002	1767.66000000001	1324.08000000002	1156.67999999998	1651.38000000002	6461.65523809526	1088.33999999998	1225.01999999998	1986.96000000004	1459.62000000001	1290.30000000001	1299.03000000001	1491.24000000002	1492.26000000001	1800.30000000001	1380.05999999998
283	141.959068929738	141.956151361819	141.968867793228	1121.29	1114.06	1131.49	149	110	962.880000000019	1342.32000000001	3614.88000000003	1432.07999999997	855.779999999985	1468.80000000002	706.201999999986	1007.16249999998	1595.28	1144.43999999998	4663.94366666665	941.324999999984	1859.46000000002	1516.55625000001	1790.09999999997	1461.66000000001	5220.76138888889	1945.14000000001	626.279999999989	1221.96000000001	1605.47999999997	888.419999999984	1438.20000000001	2317.97222222224	1926.83666666663	2050.20000000002	1277.03999999998	1289.66333333334	1168.91999999998	951.660000000013	1230.11999999998	940.439999999983	658.920000000013	1588.3214285714	1050.86624999998	1256.64	1028.05888888887	674.219999999988	1476.36600000001	1657.64	949.619999999983
284	141.959576011723	141.956251700426	141.96978672821	1145.74	1132.41	1162.05	225	127	799.638750000007	1499.4	1908.42	1276.80700000001	972.060000000002	1186.25999999998	656.880000000009	657.899999999988	733.380000000005	623.219999999989	769.079999999986	687.479999999988	949.619999999983	1007.12857142858	1033.25999999998	800.700000000016	640.559999999989	1696.25999999997	1055.7	957.780000000001	2042.03999999999	570.180000000008	994.500000000002	1708.5	958.799999999983	629.477142857153	1535.09999999999	1203.5625	888.366666666672	944.425000000003	1039.38000000001	1138.32	734.278750000007	1830.9	400.859999999993	1236.02733333333	596.514285714274	1018.97999999998	834.359999999985	603.840000000012	709.672222222226
285	141.959371099131	141.955615918751	141.969277890853	1168.16	1162.06	1169.29	67	64	454.919999999992	540.60000000002	750.719999999987	545.69999999999	606.900000000006	833.536000000019	0	343.740000000013	362.100000000014	356.999999999994	742.448750000007	383.52000000001	1290.30000000001	685.762000000017	808.138333333348	763.979999999986	329.245000000012	772.139999999986	332.520000000013	364.140000000014	557.940000000021	289.680000000011	424.320000000011	1047.54000000001	640.00749999999	433.327999999992	376.474999999994	506.939999999991	466.139999999992	0	597.719999999989	410.040000000011	343.740000000013	750.719999999987	569.160000000008	379.44000000001	325.380000000012	410.039999999993	457.980000000012	363.119999999994	287.640000000011
286	142.010466956197	142.010466956197	142.010466956197	131.607	131.607	131.607	1	1	210.2024	330.5448	358.1604	330.9336	175.4744	437.74	199.9592	179.5552	147.929	249.940833333333	312.8944	166.2926	420.4048	362.242	370.3326	367.272	183.636	393.7972	258.656666666666	226.4844	371.4256	202.0392	210.2024	487.241333333332	444.8944	220.3632	207.1006	237.7532	241.8348	205.8784	399.5264	227.237	204.618	405.0194	178.535	177.5496	159.983	183.672	211.2228	175.5088	183.888
287	142.962715695844	142.960460380039	142.964273113094	1076.355	1072.28	1080.44	28	26	1274.63736842106	1873.63799999999	1827.84000000001	438.438000000011	1156.25631578948	1932.82700000001	1293.99399999999	1198.06700000001	1140.91899999999	1226.04000000001	1096.0452631579	1112.24578947369	1777.75684210527	1731.95999999999	1727.88000000001	1839.91857142858	1237.86650000001	1824.78000000001	1268.87999999999	1257.65999999999	1896.08900000001	1167.89999999999	1303.56000000001	1680.95999999999	1951.26000000001	1167.90000000001	1159.31789473685	1198.50000000001	1192.9645	1285.19999999999	1830.90000000001	1241.34000000001	1278.68649999999	1851.14380952381	1154.63999999999	1125.61149999999	1100.099	1226.04000000001	1110.30399999999	1174.62578947369	1155.66000000001
288	142.963006063094	142.960450072389	142.965275489479	1099.355	1096.75	1101.91	4	4	206.040000000001	298.860000000002	367.600000000002	288.660000000003	252.960000000002	293.058888888891	196.859999999996	195.032222222223	252.214444444446	260.383333333335	312.120000000002	227.460000000002	321.300000000002	333.903333333327	346.800000000002	308.040000000002	224.400000000002	330.840000000002	236.639999999996	224.400000000002	299.880000000002	223.623333333335	259.080000000002	316.544444444446	343.093333333335	226.440000000002	232.813333333335	198.122500000002	224.400000000002	190.739999999997	334.560000000002	181.560000000001	211.140000000001	255.000000000004	210.119999999996	261.120000000002	196.053333333334	178.500000000002	311.099999999994	249.900000000002	233.580000000002
289	142.964518762464	142.964329646184	142.964707878745	1109.53	1108.99	1110.07	2	2	179.771428571425	281.519999999995	225.73571428571	245.14285714286	170.101428571426	262.461249999995	174.419999999997	195.839999999997	197.879999999996	209.099999999996	347.819999999994	175.194285714283	234.928571428567	269.279999999995	210.119999999996	197.135714285711	191.759999999997	260.099999999995	201.712500000002	180.539999999997	234.599999999996	225.696249999996	198.899999999996	260.737499999995	247.556249999996	218.280000000003	165.471428571425	160.934285714288	200.939999999996	218.279999999996	276.758749999995	202.979999999996	174.419999999997	320.280000000001	185.639999999997	194.819999999997	183.599999999997	149.939999999997	355.979999999994	148.919999999997	196.859999999996
290	142.992946057141	142.991255731294	142.99606663702	1069.205	1069.16	1069.23	10	10	738.479999999987	1163.81999999998	633.419999999989	686.783999999987	640.559999999989	825.179999999985	741.539999999987	596.699999999989	655.859999999988	642.599999999989	899.639999999984	535.49999999999	736.861999999986	1231.13999999998	744.599999999987	625.259999999989	811.919999999986	581.39999999999	621.180000000009	651.779999999988	1125.87666666664	606.899999999989	742.559999999987	771.896666666654	635.459999999989	585.47999999999	577.205999999991	681.359999999988	688.499999999988	623.219999999989	719.099999999987	772.139999999986	613.019999999989	596.847999999988	649.48399999999	618.119999999989	633.419999999989	573.23999999999	760.367999999985	586.627999999989	658.974999999987
291	142.990839639053	142.989107459641	142.99561356525	157.114	154.047	157.131	4	4	123.350857142857	197.935428571428	157.124	181.458285714286	129.576285714286	189.773142857143	120.292571428572	130.688	123.454571428571	129.576285714286	230.584571428572	102.014285714286	198.927857142858	177.529714285714	196.887571428572	189.773142857144	111.307166666667	173.594285714286	159.164571428571	134.583428571429	188.594285714286	147.941428571429	149.982000000001	174.468857142857	184.645857142857	154.063142857143	125.583	104.069142857143	143.860285714286	142.84	182.784571428571	127.535714285714	102.028571428571	194.748375	151.002285714286	137.738571428572	153.042857142857	127.535714285714	219.361428571429	115.276142857143	121.414
292	143.040254208253	143.034260999091	143.042725395657	148.964	145.886	148.969	3	3	137.738571428571	219.177142857143	228.544	166.166857142857	146.898	186.712285714286	147.941428571429	122.434285714286	139.779142857143	136.718285714286	202.016571428571	127.535714285714	205.077428571428	246.909142857143	200.996285714286	237.718249999999	128.556	192.834000000001	139.779142857143	122.434285714286	186.712285714286	159.164571428571	172.2955	182.631142857143	190.793428571428	152.022571428571	156.103714285714	117.234285714286	141.819714285714	140.681142857143	221.402	143.860285714286	124.474857142857	171.408000000001	151.002285714286	163.24	134.677714285715	107.13	210.326	139.779142857143	144.758857142857
293	143.958934157815	143.95304774281	143.969532901062	1070.27	1069.16	1084.53	173	144	1729.22399999997	2464.31999999996	3389.45999999994	3129.35999999994	2875.37999999995	3200.75999999994	2599.97999999995	2734.61999999995	3209.93999999994	3425.15999999994	2220.53999999996	3133.43999999994	3577.8766666666	2289.90000000003	3428.21999999994	3361.91999999994	1669.73999999997	3450.65999999994	3190.56000000006	2894.38166666661	2552.03999999995	3176.27999999994	3222.17999999994	3049.60285714281	3031.25199999994	3163.01999999994	3215.03999999994	1729.92000000005	3140.57999999994	2776.43999999995	3177.29999999994	1697.27999999997	2944.26374999994	3083.38999999994	3189.14714285709	3100.79999999994	3199.73999999994	1326.00000000003	3055.80500000005	3213.2666666666	3153.88499999994
294	143.959143785073	143.956089295555	143.969164831631	1137.58	1132.41	1147.8	76	68	3494.51999999999	4828.57687499998	4766.31874999998	4839.89999999998	1386.18000000003	4721.57999999998	1601.40000000002	1614.65999999997	3782.43624999998	2201.81500000002	6825.83999999997	13028.46	16166.6259322034	17076.7770967742	15698.82	3636.20833333333	3423.17624999998	4645.88499999998	1966.56000000002	3392.55749999998	5141.91294117645	3815.97941176469	1605.48000000003	4728.71999999998	4669.55999999998	10975.2288461538	3673.01999999999	2323.79600000001	13118.2215873016	3379.28937499998	4563.21437499998	1578.95999999997	12711.0514285714	4757.27999999998	1744.60000000002	13376.3212698413	3616.07437499998	4375.80000000002	6768.78499999997	2757.27083333333	3471.14562499998
295	143.961543010365	143.956465355356	143.968357277299	1126.34	1116.18	1131.46	79	72	11433.9768421052	4870.24705882357	7132.48846153845	7328.40230769236	1781.94000000002	6797.9048	1347.57833333336	5081.49119999999	10498.9122	2162.40000000002	27811.9946575343	5464.14	7112.08076923076	6807.0884	7222.62	6947.22	11145.2926315789	6860.79679999999	5371.32	9181.875	7002.3	11024.0814814815	2476.56000000001	6979.86	6841.782	5499.87307692307	7945.03319148937	5339.70000000004	5220.3664	12564.244375	2414.34000000002	5020.368	5053.0208	5221.01263157897	2714.22	5266.2844	5409.9976	1612.62000000002	17389.9347619048	5459.05769230769	10128.4904
296	143.960345760276	143.956285093261	143.969005780157	1161.25	1148.81	1169.21	100	75	1974.72000000002	2620.22500000003	2655.25000000002	2634.66000000003	1969.99125000002	2591.93250000002	2525.72909090909	2083.62777777779	2166.47999999996	1706.46000000003	4516.56000000002	2031.84000000002	2619.36000000003	2646.89999999995	2642.63750000003	2626.50000000003	1923.01375000002	2713.20000000003	1733.99999999997	1640.16000000002	2824.37999999995	1782.96000000002	2064.47999999996	2889.66000000002	2543.88000000003	2078.25000000002	1969.99125000002	1915.86500000002	1954.32000000002	1854.35999999997	2512.27500000002	1465.73999999997	1889.31250000002	2649.96000000003	2280.72000000002	2028.77999999996	1769.70000000002	3429.23999999999	3703.05249999993	1602.41999999997	1356.19400000003
297	143.959493488346	143.95714375178	143.968244842529	107.149	103.062	120.384	56	51	2446.58016666667	2960.175	3347.49493333333	2433.25038461538	1951.73825	2310.03466666667	1299.90466666667	1621.55538461538	1451.69716666667	2084.37075	4870.94892307692	2192.51725	2604.62733333333	3134.7115	3321.934	3330.096	2147.80166666667	3768.33153846154	2603.678	2132.49666666667	3333.15675	1841.59227272727	2029.203	3232.6075	3454.5665	2116.17133333333	2317.89175	1703.53546153846	2543.709	2323.10925	3444.997	5231.9326	1729.32375	2829.05323076923	2291.4815	2135.409	1206.08325	2012.91530769231	4347.28525	1479.77816666667	2204.94033333333
298	143.959158233145	143.956321555003	143.968952915125	96.9155	90.819	98.974	42	42	1599.70844444444	2149.84233333333	1700.965125	1594.70657142857	1213.17633333333	1867.20577777778	1475.5059	779.5092	1667.1702	1558.049	3870.6388	1433.41222222222	2343.9864	1830.478	17540.4497472527	2142.7	1433.41222222222	2520.6984	1793.746	1456.084	18023.4857727273	1517.264	1968.10609090909	17057.5932413793	18217.9954886364	1694.58911111111	1982.016	1368.006	1282.31957142857	1670.2311	18428.592956044	1701.6936	580.190333333334	1414.85444444444	1347.71355555556	980.580375	675.8358	938.676	3065.08133333334	673.728000000001	1347.99933333333
299	143.960168431494	143.957495352261	143.969043658611	198.957	191.804	206.134	47	40	1139.71233333333	1481.524	1380.24177777778	1348.88066666667	1056.045	1310.108	1545.67875	838.0768	750.434999999998	748.924666666666	1594.60733333333	909.116999999999	1424.47433333333	1370.15844444444	1435.36977777778	1454.83688888889	979.258999999999	1429.487	1016.60766666667	844.767000000001	1049.7515	982.9908	1353.31883333333	1476.42233333333	1530.31244444444	1108.68533333333	1072.37033333333	938.676	1613.0416	1091.04333333333	1802.78175	1929.57882352941	709.108499999998	2112.97226666667	882.492222222221	814.225999999999	1390.58070588235	865.2144	1253.98966666667	635.598444444444	980.053333333332
300	143.960488424136	143.956100693778	143.968613644124	1107	1093.75	1115.14	59	49	1611.3133333333	2565.29999999995	2020.77888888885	1224.00000000002	1674.84000000001	2323.56000000001	1573.86000000001	1545.29999999997	1795.20000000001	2045.09999999996	2134.86000000003	1800.57299999997	2154.5444444444	2201.16000000002	2227.04333333329	1882.92	1711.19600000001	2376.59999999996	1742.16000000001	1806.42000000001	2426.58000000001	1923.56400000001	1532.04000000001	2336.04800000001	2409.93499999996	1707.47999999997	1649.33999999997	2902.92000000002	1894.13999999997	1296.42000000001	2400.37100000001	1741.13999999997	1735.02000000001	2120.57999999996	949.620000000025	1747.26000000001	1885.97999999997	1211.41428571426	3229.32000000002	1686.05999999997	1746.24000000001
301	143.960037376041	143.956756917318	143.968684871022	79.0725	68.356	89.765	56	46	3177.09947368421	4405.104	2392.53954545455	2152.77545454545	2652.48468421053	8370.20696296296	5624.17883333333	1990.53342105263	1492.37907692308	1997.51066666667	3298.73766666666	1819.12921052631	4459.80031578947	2381.2635	4202.46394736842	4293.26736842105	2755.56315789474	4493.7018	2713.9	3058.74894736842	4576.276	2776.13605263158	2939.37815789474	4296.32815789474	4457.59361111111	2836.33157894737	3617.85315789473	1388.8314	1214.14	2068.00776923077	4377.61410526316	4472.43407142857	1739.63842105263	5515.5616	2605.78944444444	2288.45026315789	2522.1198	898.26	4580.82	1745.6702631579	2696.55552631579
302	143.961170294675	143.957955891377	143.968860213164	210.179	207.079	215.27	24	24	850.493000000001	1221.23925	1138.599	1166.114	863.201999999999	2991.66	908.591111111113	730.588500000001	957.072666666669	838.241000000001	1717.034	1019.202	1331.384	1168.18625	1278.47766666667	1318.12711111111	873.334000000001	1714.02	974.458125000001	747.934874999998	1216.138	1002.622	944.751500000001	1155.772	1322.208	1157.058	1197.87133333333	715.721000000001	989.723333333332	822.736500000001	2266.29186666667	1213.10427272727	727.43825	1761.93853846154	1021.27025	989.349000000001	1085.05725	754.964444444443	1712.11933333333	1018.29266666667	1023.578
303	143.959873859147	143.957272733195	143.968471238107	290.782	281.604	303.036	29	25	828.955124999998	1137.54777777778	1185.62733333333	1142.77333333333	894.734888888891	2854.68991304348	589.116999999999	707.648666666668	788.202333333335	698.852222222224	1418.10888888889	624.393000000003	1271.19688888889	1037.59425	1053.027	1165.09377777778	907.076333333333	1282.55900000001	962.698222222221	860.047333333335	1343.48977777778	777.430499999998	916.680333333335	1203.20666666667	1227.32733333334	910.137333333338	943.301333333332	1730.9376	758.138499999998	854.946222222218	1115.26987499999	771.309000000003	806.468444444448	1065.112	866.168666666668	796.793555555552	1948.1345	902.896666666668	1050.8575	615.210750000003	813.139249999998
304	143.960996569182	143.957747436677	143.968645703034	182.6275	174.448	189.786	28	27	1217.5218	1571.262	1652.886	1571.3577	1280.4765	6815.52977777778	1113.1473	917.73	890.750999999999	1237.03945454545	2175.07827272727	1243.71245454545	1755.9363	1560.0387	1744.75336363636	1771.2408	1241.5834	1174.451625	1322.27345454545	915.164250000001	1619.62166666667	1383.5268	1395.4336	1765.119	1890.56536363636	1574.28081818182	1430.4606	1946.30538888889	1190.97066666667	1348.19963636364	1732.4694	1142.02666666667	889.6144	1225.58925	1225.3803	1248.8472	981.4324	1594.7484375	1768.1799	1059.0714	1441.64536363636
305	143.959838967194	143.956808770582	143.968577921391	262.721	260.167	270.342	16	16	1397.7425	1904.80675	1642.63909090909	1668.14590909091	1111.077	1236.54300000001	1232.462	1085.546	820.898750000002	676.440818181816	980.003142857147	638.6765	1690.5919090909	1764.01225	1719.15954545455	1820.25375	1337.54775	1556.93618181818	1454.99533333334	1311.66375	1708.95681818181	1361.0135	1422.34466666666	1860.06766666667	1869.25066666666	1373.28709090909	1482.42325000001	1145.76627272727	1489.565	1267.15050000001	1845.516	1382.894	1063.59925	1760.9515	1421.20825	1427.32975000001	1286.56390909091	1173.31363636363	1886.472	1379.158	1509.97
306	143.958979944246	143.957020105786	143.967797149765	30.612	20.397	39.783	23	23	5664.6015	7866.3684375	7502.9185	7424.02625	5698.22781818182	7351.456875	5553.39084375	5561.551125	1741.5195	5732.05733333333	9575.03873333333	5566.6545	7422.662375	7500.08746875	7458.3776875	7485.80353125	5708.444625	7674.3205	5763.52063636364	5550.47951515152	12820.4229811321	5593.01527272727	5576.86171875	7483.888625	7465.39790625	5566.66381818182	5579.91815625	5588.086875	1744.6275	5551.35028125	7445.112	1685.59066666667	5494.39325	7428.44025	5266.6918125	5563.59365625	5454.22	5640.994375	8986.63725	5478.89671875	5521.75209090909
307	143.959421972085	143.957551937039	143.968199798039	234.643	227.485	242.835	17	13	986.554888888891	1349.019	1352.67777777778	1149.82175	842.726499999998	1299.59155555555	844.870499999998	762.603999999999	922.883555555557	771.403499999998	1386.689625	693.769999999998	1266.13025	1366.07755555556	1201.8545	1277.64233333333	815.733333333333	1181.4495	1010.02	838.622666666668	1235.674125	912.078666666668	945.230999999999	1245.827	1262.977	957.262625	1042.09933333333	827.422750000001	979.439999999997	973.781666666666	1104.722	917.550000000001	680.93288888889	1350.77422222222	1115.10288888889	989.723333333332	857.009999999998	767.321999999998	1463.0385	890.678249999998	1079.39511111111
308	143.959857637326	143.957261102188	143.968241770333	128.5235	123.462	132.644	12	10	2112.89792307692	3178.57828571429	3051.93571428572	2946.59592857143	2247.45557142857	2966.76442857143	2114.032	1828.352	2844.49368421053	2045.83342857143	3738.79628571429	2140.40957142857	3140.43942857143	3013.67785714286	3106.83685714286	3098.39078571429	2106.89	3112.96071428571	2298.758	2136.47828571429	3077.18171428572	2039.53846153846	2285.44	3067.46057142857	3070.03971428572	2307.835	2329.107	2100.90571428572	2404.81342857143	2314.21792857143	3181.8595	2231.20864285714	1681.72630769231	2980.04592857143	2229.32428571429	2181.37085714286	1200.83425	1990.57742857143	3537.33057142857	2011.29914285714	2324.12114285714
309	143.959603989694	143.957506854072	143.967135381603	221.397	219.339	223.449	9	9	1083.594	1575.39466666667	1460.097	1580.4447	1077.4368	1332.70433333333	1168.129	917.699999999999	1032.92233333333	1071.21	1878.1882	1138.6548	1631.4597	1574.20288888889	1584.5259	1571.108	1071.66966666667	1636.5612	1099.91933333333	1128.36577777778	1615.1349	1101.96	1317.2073	1530.51966666667	1671.2883	1303.1766	1249.1325	982.473999999999	1268.2329	1076.33444444444	1520.323	798.790500000001	916.159555555554	1458.05633333333	1172.869	1081.43555555555	1064.0686	1107.568	1741.6521	1096.1775	1148.89533333333
310	143.959223445306	143.958198370961	143.968449929603	276.515	271.379	279.57	9	9	1138.6548	1537.4754	1470.1082	1613.91354545454	1151.88790909091	1513.06445454546	1012.5621	808.077599999998	1019.2797	1002.44345454545	2001.99826666667	1006.0158	1714.05818181818	1445.7651	1731.40281818182	1561.7206	1074.3759	1601.82818181818	1202.8158	1032.5436	7842.60225	1173.345	1230.3612	1528.2873	1615.9264	1340.63836363636	1118.6109	1004.897	1219.2585	1129.0048	1527.2394	1137.6345	865.1296	1534.5312	1233.4218	1112.4927	1154.84581818182	1136.58381818182	1771.19345454546	1094.7819	1185.4724
311	143.958642572719	143.957079211695	143.965834136311	9.186	2.038	14.281	10	9	4213.3905	5784.975	5383.91323529412	5876.91988888889	4333.11972222222	5817.06	0	4100.81544444444	2010.91275	4653.48694444444	7197.03944444444	4325.74222222222	5809.46166666667	5458.10588235294	5684.98777777778	5565.83683333333	4161.71305555556	6149.58	4411.25972222222	4092.01711111111	5739.0625	4552.47944444444	4530.03333333333	5718.65694444444	5604.38583333333	4414.74194444444	4304.84117647059	4013.77277777778	4480.816	4158.65222222222	1118.13	4524.80875	4173.95638888889	6051.66	4425.965	4495.09911111111	4515.74944444444	4323.78	6608.30882352941	4531.05361111111	4392.90072222222
312	143.959632019681	143.957162270179	143.967402827632	249.976	247.924	254.075	8	8	1252.89490909091	1736.50418181818	1629.37554545455	1609.99036363637	1234.5025	1460.42	833.573428571428	930.488727272728	3011.82141176471	1080.46881818182	1957.90336363636	1127.40136363637	1607.94981818182	1489.59818181818	1699.77436363637	1695.69327272727	1205.96236363637	1684.47027272727	1377.65154545454	1230.44890909091	1842.5715	1183.12827272727	1309.00990909091	1540.61181818182	1655.90263636364	1237.59081818182	1376.34790909091	1084.54990909091	1247.79354545455	1164.52854545454	1595.70654545455	1221.26645454546	923.955272727274	1462.05081818182	1236.57054545455	1092.71209090909	1084.54990909091	947.859199999997	1757.92990909092	996.806454545458	1238.61109090909
313	143.963364370836	143.961495179974	143.968998977705	63.2435	63.237	64.247	4	4	648.508	842.703555555555	728.438666666666	595.874666666667	390.745111111111	617.301666666667	355.076	319.329555555555	752.0958	587.736	2479.14	544.798666666666	841.775	700.892666666667	816.177777777778	796.293333333334	579.486222222222	1005.28177777778	768.828666666667	600.976333333333	741.782333333333	424.424	485.678666666667	596.83	902.306666666667	570.31975	483.585333333333	445.885666666666	704.973555555555	564.428666666666	874.330444444444	498.943	288.754333333333	803.935111111111	577.53225	518.272888888889	443.845	279.571333333333	1601.74888888889	377.975555555555	675.405500000001
314	143.964738717669	143.962568387118	143.967349419588	359.658	347.911	376.422	8	6	921.963000000001	1203.895	1067.21885714286	1079.46228571429	869.252999999998	1040.69142857143	892.718749999998	807.116624999995	827.400222222224	780.491249999998	1372.23625	878.916749999998	1246.74550000001	1255.0045	1161.0445	1232.46200000001	913.930875000001	1174.30775	1002.90575	917.662500000004	1092.47	951.893250000004	967.197000000004	1205.9355	1277.50949999999	976.379249999997	952.913499999997	790.721428571428	946.791999999997	924.346499999997	1208.124	1158.00954545455	849.868249999998	1255.92775	918.225000000004	966.960000000003	818.154571428574	774.396857142857	1353.87175000001	994.743749999997	930.468000000004
315	143.965086116984	143.963246432218	143.966532432427	138.761	137.729	142.841	4	4	868.1902	1146.7048	1391.50733333333	1318.05533333334	969.158333333335	1096.715	860.0188	699.994400000001	738.6248	753.7932	1317.3364	807.9984	1169.3784	1118.3584	1337.36533333334	1231.34116666667	803.991	1153.8462	861.0488	827.3822	1381.53133333334	840.6122	997.886000000002	1158.9472	1135.4826	903.054000000001	884.5134	934.367499999997	1104.00066666667	975.438666666669	1190.4256	1228.5315	790.899200000001	1154.8664	827.3822	991.764000000002	695.5734	893.811999999998	1149.9908	910.137333333336	761.0692
316	144.070273953988	144.068568485281	144.071979422694	265.782	265.269	266.295	2	2	11.2233	11.2222	8.16800000000002	11.2224444444445	12.244	15.3133333333333	17.3451	40.8119999999999	576.1305	729.443	344.252999999998	798.873545454547	14.2753333333333	10.203	10.2033333333333	12.2364	12.2364	11.2236666666667	16.3248	18.3744	8.16177777777779	11.2222	11.2233	11.2166999999999	13.2639	6.12600000000001	7.14210000000002	6.12199999999999	8.16239999999998	8.16639999999998	6.1254	5.10400000000001	15.3045	10.203	6.1254	15.3045	16.3253333333333	9.18299999999999	12.244	14.2758	16.3344
317	144.978782083474	144.975006836915	144.983537996732	1069.24	1069.16	1070.22	8	8	527.339999999991	904.739999999984	554.87999999999	603.664285714274	484.499999999991	635.459999999989	472.260000000007	435.539999999992	528.360000000007	560.99999999999	1806.05555555555	495.719999999991	628.17857142856	819.060000000011	633.419999999989	563.03999999999	442.679999999992	587.51999999999	474.300000000007	473.279999999992	810.899999999986	438.599999999992	541.188888888892	581.604285714276	568.13999999999	481.439999999991	505.21142857142	447.385714285706	467.159999999992	461.039999999992	557.93999999999	422.279999999992	358.019999999994	521.94999999999	539.842857142848	487.559999999991	453.899999999992	423.299999999992	1011.03750000001	437.17142857142	464.858333333324
318	145.053416373962	145.048531102338	145.058302031472	112.741	110.176	113.271	6	6	11.2231428571429	18.3651428571428	12.2434285714286	19.3854285714286	24.4868571428571	34.6897142857143	30.5828571428571	55.0954285714285	33.6317142857143	19.3854285714286	11.2215714285714	28.564	12.2417142857143	25.4857142857143	24.4868571428571	19.3854285714286	32.6491428571428	13.2618571428572	18.3651428571428	19.3854285714286	17.3448571428571	17.3448571428571	9.19028571428571	14.272	16.3245714285714	26.5311428571429	20.3885714285714	56.1628571428571	19.4017142857143	15.3042857142857	17.3302857142857	19.3854285714286	55.0954285714285	14.272	16.3245714285714	28.568	50.9714285714285	31.6022857142857	23.4665714285714	29.5882857142857	43.8722857142857
319	145.051974838733	145.048205069287	145.057533358935	57.131	56.095	58.16	4	4	422.255647058824	510.125	502.1475	385.6545	308.111058823529	320.47625	307.09525	315.25725	242.578	337.70275	539.71225	269.264470588235	305.98125	315.25725	295.8725	223.516875	113.252647058824	180.58425	108.144941176471	107.161764705882	316.2775	203.0421875	176.5140625	328.5205	307.933411764706	157.116235294118	131.61225	274.4640625	105.08575	185.810625	258.12325	227.5296875	162.226764705882	309.042176470588	167.328235294118	147.93625	152.0265625	315.2765625	409.12025	156.155625	76.5441176470588
320	145.931146275161	145.928348602677	145.940564395585	1077.34	1072.27	1080.43	19	15	1662.83307692307	2084.29857142857	1395.36	1887	1506.54	1842.38928571428	1472.88	1318.76285714285	1562.79769230769	1210.74	1444.38846153846	1402.5	1658.75	1762.56	1828.86	1722.78	1499.42928571428	1773.78	1305.6	1575.98285714285	2002.64142857142	1437.18	1502.46	1594.26	2119.56	1222.98	1588.31692307692	1660.56	1175.92615384615	1461.66	1814.58	1585.08	1389.19214285714	1717.95461538461	1391.28	1392.18933333333	1581.08642857142	1419.84	1350.47769230769	1241.25538461538	1327.11
321	145.934464732817	145.929124785633	145.940470523971	1089.11	1085.57	1091.64	6	6	586.500000000006	888.420000000006	1023.77642857143	709.920000000007	489.178750000004	655.860000000007	684.144444444448	681.360000000005	716.040000000005	697.680000000007	634.196250000006	687.301250000006	724.200000000007	788.297777777782	736.440000000007	671.160000000007	396.406666666674	701.760000000007	629.340000000004	639.540000000005	742.560000000007	729.300000000005	678.300000000005	638.520000000006	711.960000000007	646.451250000006	655.860000000007	665.039999999988	601.516250000005	618.120000000004	647.472500000006	609.686250000005	624.240000000004	667.897500000006	726.240000000005	561.000000000008	688.500000000007	652.800000000007	731.11555555556	566.100000000006	747.660000000005
322	145.931525980558	145.929104983152	145.939707438151	1099.85	1098.76	1108.98	6	6	383.520000000007	489.599999999991	493.68000000001	364.14000000001	301.920000000006	311.608333333339	290.699999999995	331.500000000006	455.939999999992	412.753333333341	307.020000000008	444.720000000009	532.44000000001	500.616666666657	483.480000000009	476.340000000013	349.860000000007	376.995000000007	444.719999999992	405.959999999993	379.440000000007	465.119999999992	352.919999999994	391.680000000008	335.106666666673	343.740000000009	410.84400000001	428.218000000011	408.000000000008	344.759999999994	349.860000000007	340.680000000007	240.719999999996	392.700000000011	401.879999999993	269.279999999995	447.490000000008	336.600000000009	524.279999999991	460.020000000009	389.639999999993
323	145.954120404325	145.952010279867	145.954618330804	95.893	94.861	96.925	7	7	711.094888888889	869.323999999999	895.8234	1029.0672	588.713099999999	886.0544	618.957899999999	284.6637	786.6513	673.397999999999	1857.7842	696.7966	878.985333333334	833.5851	939.1437	7087.80004878049	714.209999999999	1092.7413	800.935499999999	734.184	1119.2691	740.302199999999	766.245299999999	1135.9458	1073.27377777778	664.164666666667	951.8466	614.5818	730.534799999999	753.927800000001	1015.6212	751.8874	255.9447	652.774	610.0796	557.083799999999	287.8938	308.191	1446.7854	292.9696	666.8838
324	145.953164295978	145.952152734199	145.953932091498	107.139	107.116	109.178	5	5	818.658500000001	930.130999999999	954.011666666666	690.690444444444	618.271499999999	747.843249999999	483.30225	467.9505	755.542125000001	704.992749999999	1750.70133333333	753.964749999999	1273.3344	1016.169	1094.72825	1108.98155555556	694.790249999999	1243.68475	807.017749999999	658.061250000001	1154.62533333333	638.676499999999	807.575999999999	1103.15911111111	1107.9915	683.567500000001	704.992749999999	495.882	855.493249999999	815.157555555554	1053.272625	848.270222222221	545.900625	868.232749999999	742.741999999999	706.531999999999	623.355777777778	564.244333333333	1557.92175	530.226666666666	711.114250000001
325	145.954604917584	145.940708352507	145.964686601188	1070.23	1069.16	1097.77	130	117	1370.87999999998	2081.81999999996	1579.97999999997	1463.50399999997	1462.67999999997	1500.41999999997	1545.29999999997	1486.13999999997	1610.57999999997	1821.71999999997	1721.75999999997	1551.41999999997	1695.49799999997	2297.03999999996	1558.55999999997	1598.33999999997	1806.41999999997	1548.35999999997	1767.66000000002	1415.75999999997	2076.71999999996	1422.89999999997	1681.97999999997	1585.02599999997	1223.33399999998	1600.37999999997	1537.13999999997	1458.59999999997	1584.05999999997	1396.37999999998	1604.45999999997	1664.64000000001	1361.69999999998	1505.58571428569	1644.60833333331	1586.09999999997	1838.03999999997	1357.61999999998	1689.44285714288	1568.76999999997	1638.7533333333
326	145.955000427948	145.949423379456	145.963222363598	1145.73	1143.63	1149.87	21	20	734.399999999987	1037.77142857141	894.539999999984	926.899999999985	728.279999999987	1004.69999999998	759.854285714273	853.712499999986	845.579999999985	838.439999999985	1590.17999999997	587.51999999999	939.419999999983	1045.49999999998	991.439999999982	949.928571428553	882.299999999984	1032.23999999998	1606.5	781.319999999986	986.339999999982	451.723999999991	787.440000000011	929.219999999983	680.339999999988	685.49857142856	667.079999999988	709.92000000001	580.37999999999	682.379999999988	1058.75999999998	727.259999999987	738.479999999987	987.359999999982	802.739999999986	791.519999999986	864.998749999984	608.939999999989	1638.11999999997	709.919999999987	720.119999999987
327	145.953387626738	145.949845789422	145.962975700262	1134.48	1121.24	1140.69	37	26	904.740000000006	903.806249999983	1297.83222222223	1210.74000000001	881.218888888872	1236.23999999998	781.319999999986	893.519999999984	931.379999999982	1005.71999999998	2013.48000000001	889.439999999984	1100.58000000001	1119.95999999998	1208.69999999998	1217.88000000001	766.958749999985	1139.56000000001	664.020000000013	795.599999999986	1165.85999999998	914.940000000006	874.952857142871	1177.07999999998	802.739999999986	1046.6388888889	935.340000000007	798.660000000006	917.999999999984	522.239999999991	1317.23333333334	973.118888888871	800.659999999985	1337.22000000001	831.299999999985	849.679999999984	885.359999999984	823.139999999985	1793.15999999997	878.155555555561	835.379999999985
328	145.955003831169	145.951238787293	145.962991800394	1153.905	1150.78	1157.98	20	19	685.440000000013	659.996666666678	918.000000000018	900.659999999984	589.560000000011	1047.54000000001	891.406249999985	613.020000000012	704.820000000014	900.660000000013	1452.48000000003	673.200000000013	962.880000000019	859.860000000017	874.140000000017	742.560000000014	775.200000000011	900.660000000017	841.500000000012	620.160000000012	926.160000000018	681.360000000013	1679.93999999999	999.600000000014	932.564285714298	652.845000000012	675.240000000013	673.199999999988	617.086666666678	627.300000000009	1082.22000000002	645.693333333345	691.560000000013	890.460000000017	692.580000000013	701.760000000014	749.700000000011	648.720000000013	1395.36000000003	680.340000000013	724.200000000014
329	145.95474681697	145.951960215583	145.963303845994	1164.1	1160.01	1168.19	21	17	822.120000000011	1081.91250000001	1090.88571428573	928.200000000013	812.940000000011	914.939999999984	635.459999999989	985.506250000009	934.320000000009	902.700000000009	1596.49285714288	821.100000000012	1104.66000000002	911.114285714297	1019.59000000002	1102.62000000002	835.382500000007	962.880000000013	771.119999999986	759.900000000011	1220.94000000001	956.76000000001	767.040000000011	1205.64000000001	1146.48000000001	690.591428571439	802.842857142867	814.078571428582	806.820000000011	756.839999999987	1018.3642857143	790.500000000011	869.040000000009	1068.96000000001	778.259999999986	794.580000000011	915.960000000009	783.360000000008	1631.22142857145	709.892857142866	812.962500000009
330	145.953344074731	145.951583675462	145.962651337933	1115.13	1107.97	1120.24	9	7	610.980000000012	817.333333333348	552.840000000011	801.719999999986	600.740000000011	790.770000000014	494.70000000001	561.000000000011	718.080000000014	679.320000000013	1380.06000000003	638.541666666678	665.040000000013	691.560000000013	849.660000000016	731.340000000014	570.180000000011	638.541666666678	568.046666666677	530.40000000001	748.680000000015	484.500000000009	568.140000000011	767.823333333349	705.840000000019	480.419999999991	612.000000000012	476.339999999992	447.780000000009	557.940000000011	1013.88000000001	622.200000000012	625.260000000011	774.180000000015	564.060000000011	551.820000000011	568.140000000011	534.331666666676	1308.66000000003	613.020000000012	591.545000000011
331	146.062567758413	146.056951583927	146.072492765504	143.85	138.761	144.894	61	61	363.476	669.365999999999	497.882	453.323999999999	315.268285714286	378.526	276.923285714285	612.819666666666	1452.79644444444	1543.584	1450.60729411765	1382.43875	429.540285714286	755.542124999998	408.114285714286	287.720571428571	312.207428571428	327.511714285714	236.706285714286	359.128	278.772	87.7445714285714	85.704	170.38175	367.29	139.779142857143	64.224	612.15	249.97	284.420571428571	321.345	106.109714285714	1527.39825	976.379250000001	258.132285714286	460.148857142857	1293.607	1274.53125	1121.25475	1312.14866666667	1414.23975
332	146.063672678505	146.060953449401	146.072101903224	92.851	81.619	99.996	46	43	213.2218	372.373	434.6478	230.720888888889	428.54	446.128444444445	381.687777777778	591.728888888889	374.4134	370.340666666667	37.7523333333334	535.6575	551.34	763.1844	629.134333333333	515.268333333333	296.884666666667	610.092888888889	399.167555555556	312.1812	182.6337	43.8471	49.9908888888889	67.3420000000001	271.3998	115.3617	69.4204444444445	415.501777777778	415.230444444445	345.855333333333	401.748666666667	306.066666666667	1178.331	954.975	432.8616	697.907999999999	1354.53525	1262.01488888889	893.281090909091	1453.27111111111	454.7862
333	146.06057664276	146.057883517377	146.070724140514	156.117	154.019	157.132	29	29	25.4874999999999	32.6491428571428	14.284	27.5265	40.81	34.6885	30.58875	65.296	611.129750000001	610.109499999998	465.291000000001	453.046499999999	32.648	62.2352499999998	44.891	29.58725	66.3650000000001	67.3860000000001	57.134	81.6199999999998	25.4857142857143	78.562	76.4718750000001	56.11375	93.8629999999997	53.0529999999999	70.4490000000001	122.445	124.48575	26.5265	104.142	26.5265	180.590571428571	112.167	128.457	184.687875	285.67	134.673	117.32875	294.85225	99.9967499999998
334	146.06325929223	146.060655005184	146.073991014081	59.174	57.128	60.211	26	26	35.68	78.5656666666667	143.860285714286	126.515428571429	107.135	185.692	45.915	209.158571428571	77.4114285714285	103.048857142857	58.1562857142857	43.8671666666667	170.395666666667	176.509428571429	176.509428571429	156.111	83.6536666666667	129.467428571429	101.112	143.867	67.3388571428572	40.8114285714286	31.6288571428572	37.7505714285714	69.3211428571428	19.3854285714286	21.426	215.280285714286	85.708	100.058	90.8054285714285	85.6939999999999	361.198	234.646	106.109714285714	182.639666666667	258.12325	124.474857142857	33.6694285714286	257.112	68.4293333333333
335	146.062937648892	146.061000315348	146.072082682727	72.4435	71.411	72.449	6	6	60.19475	207.944	178.54375	101.00475	224.455	150.861333333333	394.0095	150.997	97.896	129.688166666667	87.7486666666667	216.310666666667	244.86	455.068666666667	319.364333333333	255.0625	79.586	242.839333333333	102.025	94.88325	56.145	59.1793333333333	42.8505	40.8133333333333	87.7486666666667	37.74925	27.5355	159.081	62.23525	98.9664545454545	175.483	72.43775	343.82425	225.47525	76.51875	171.402	258.12325	735.239750000001	87.7056666666667	193.851818181818	116.3085
336	146.165560190087	146.161451268552	146.173898542132	43.876	42.833	46.942	87	87	913.198333333333	1424.3388	1448.826	1978.3617	1345.7757	2322.9954	1916.9558	2383.8015	64.232	86.72125	17.3437777777778	152.013111111111	2077.27527272727	2113.0413	2000.8083	1941.579	894.832333333333	913.079	499.908888888889	878.4783	1092.6342	741.738272727273	438.982222222222	748.259727272728	1145.76627272727	796.880333333333	575.405333333333	1763.96422222222	1270.2735	999.796	1190.3694	733.9552	2114.8746	1791.6468	1208.0352	1177.46466666667	981.60075	1243.23311111111	719.726666666666	1072.414125	1490.61845454545
337	147.045821710731	147.041679059522	147.053843279791	292.8395	280.556	296.926	18	17	75.4923333333338	154.070333333332	182.639666666667	227.497166666668	23.4665714285714	234.665714285714	86.7141666666664	19.3673333333333	1195.73300000001	1512.381	1026.3715	1593.63050000001	138.765333333334	191.822666666667	159.172	172.436333333334	18.366	141.803166666666	134.684	33.6654999999999	90.8054285714285	70.4030000000002	71.3533333333332	90.7206666666665	97.9520000000002	85.6920000000002	54.1306666666665	173.448571428571	81.6133333333331	21.427	128.562	23.4676666666667	14.2706666666666	190.771166666666	94.8754999999997	125.501	217.320857142857	29.609	101.013	170.395666666667	63.2503333333331
338	147.043742639198	147.042939590915	147.052904299472	217.8355	215.252	223.455	4	3	19.3831666666667	56.1091666666668	45.9075000000001	24.4839999999999	23.4646	44.8873333333332	30.612	24.4879999999999	52.0369999999999	95.9113333333331	59.1793333333332	30.5799999999999	27.5454	34.6913333333334	47.9556666666666	43.8743333333332	28.5693333333333	48.9696	27.5489999999999	26.5286666666667	40.816	35.7058333333332	19.3831666666666	28.5133333333333	44.8506666666666	33.6709999999999	26.5286666666666	28.5693333333334	31.6251666666666	25.5083333333333	51.9859999999999	22.4444	35.7116666666666	43.8743333333332	24.4639999999999	29.5896666666666	43.8772	22.4444	58.1589999999999	46.8893333333332	35.7058333333334
339	147.059753683339	147.059753683339	147.059753683339	145.897	145.897	145.897	1	1	42.8484	88.6703999999996	74.4746	37.7548	44.8888	4.07919999999999	33.7094999999999	112.112	23.4646	38.7676	16.3264	20.404	65.2928	65.2928	39.7878	56.111	23.4692	25.505	8.1616	31.6262	26.5252	8.1616	7.14280000000001	8.1616	14.2828	7.1414	6.12240000000001	61.212	9.18360000000001	27.513	26.5252	8.1616	131.6058	31.6324	13.2626	15.306	28.5656	198.939	17.3468	19.3838	27.5454
340	147.075114319764	147.069004522585	147.085970500364	52.043	49.98	62.229	149	106	1269.29466666667	1422.2285	926.047000000001	900.912285714286	678.521666666667	755.645714285715	607.07	1311.985	3261.8991	3012.55216666667	3930.14057142857	1740.571	1040.73933333333	1324.33085714286	1266.04	982.202	1803.61257142857	1509.53066666667	2529.27553846154	1585.87183333333	437.723	324.413	308.140666666667	503.024333333333	458.742857142857	248.920666666666	232.636	619.342333333333	775.417142857143	447.271	553.472333333333	510.142857142857	1323.37233333333	1010.96157142857	624.444	877.445714285715	1702.65816666667	1057.016	4562.07885714286	1481.45485714286	779.79
341	148.055077803957	148.054771211292	148.055384396623	53.049	53.035	53.063	2	2	1103.8564	1545.5525	1519.496	1519.02816666667	1195.6744	1893.243	1113.00183333333	1935.25616666666	637.75	702.9178	1187.668	930.651333333333	1547.348	1583.29866666667	1570.293	1559.8858	771.422399999999	1023.209	522.3424	840.6122	968.138166666667	529.5876	592.813666666667	846.876666666667	1171.214	630.4836	575.374	1425.40566666667	1067.09433333333	933.346333333334	1171.15133333333	930.544	1831.259	1749.87166666667	823.462799999999	1414.97116666667	1812.112	1708.038	2533.07383333333	2128.368	538.6656
342	148.061405601302	148.055756495104	148.077947859506	53.053	50.994	63.249	131	123	1104.00066666667	1510.86683333333	1519.248	1495.56433333333	1195.63533333333	1872.514	1113.00183333333	2437.37725	856.968000000001	912.058800000001	1096.715	734.688000000001	1493.32333333333	1556.77433333333	1534.58133333333	1559.83483333333	693.826666666667	965.002499999999	620.403200000001	761.790333333334	1322.244	641.684833333334	540.812	813.205666666667	1130.6255	767.254857142857	521.3222	1513.03075	902.995000000001	987.790500000001	1138.275625	926.462666666667	1857.7235	1687.63133333333	992.784333333333	1145.9092	1662.123	1707.01766666667	2399.824	2029.34828571429	643.199333333333
343	149.029590544963	149.029590544963	149.029590544963	748.867	748.867	748.867	1	1	120.3836	302.9994	237.729899999999	247.932899999999	112.222	264.257699999999	192.7233	164.1717	378.531300000003	306.089999999999	789.155700000005	395.876399999999	236.964800000001	252.014099999999	314.252399999999	222.556199999999	134.679600000001	221.3834	333.6054	148.9492	294.866699999999	341.967999999999	352.003499999999	316.292999999999	289.765199999999	366.287699999999	379.551599999999	111.2127	329.556899999999	138.7608	260.176500000002	143.8623	164.2683	313.385600000003	317.313300000003	361.186199999999	336.666	132.639	791.6752	377.510999999999	371.389199999999
344	149.050226576683	149.045749664307	149.054703489059	844.7415	841.695	847.788	2	2	57.1367999999999	117.323	127.5375	106.1008	66.3194999999998	126.4428	51.0111111111112	93.8124	127.625000000001	169.3698	59.1716	107.0685	108.1518	107.193333333333	142.995999999999	108.1412	51.0149999999999	97.9488000000009	76.4775	52.0352999999999	110.376	72.4413000000006	104.1216	90.7533	95.9082000000008	90.8511999999997	74.5183999999998	66.3194999999998	87.6942	70.3938	96.9285000000008	70.3938	59.2115555555555	125.496900000001	105.0806	131.6187	89.7336	67.3397999999998	73.4184	121.4157	130.5216
345	149.067192712244	149.067192712244	149.067192712244	53.063	53.063	53.063	1	1	89.7851428571429	133.638714285714	117.415	125.495142857143	95.9068571428572	147.044571428571	93.8662857142858	171.384	120.393714285714	115.292285714286	163.245714285714	72.3895714285714	123.350857142857	160.162428571429	136.833142857143	129.576285714286	64.278	80.659	73.4605714285715	78.617	74.4808571428572	67.3388571428572	55.0954285714286	71.42	107.04	53.0474285714286	48.9737142857143	126.511	90.8054285714286	72.5011428571429	97.9337142857142	63.2577142857143	157.124	143.860285714286	82.6431428571429	130.596571428571	158.13875	159.159	347.917428571429	201.846857142857	64.224
346	149.934281538237	149.934281538237	149.934281538237	1066.2	1066.2	1066.2	1	1	90.7800000000018	156.060000000003	111.361666666669	126.480000000002	90.7800000000018	113.220000000002	115.260000000002	96.9000000000019	55.0800000000011	64.2600000000012	362.100000000005	80.4671428571441	122.400000000002	143.820000000003	149.730000000002	116.280000000002	111.180000000002	132.600000000003	61.2000000000012	94.8600000000018	138.946666666669	60.1800000000012	89.7600000000017	122.600000000002	137.700000000003	62.2200000000012	64.1550000000013	90.9283333333316	64.2600000000012	91.8000000000018	115.260000000002	109.318333333335	80.5800000000016	136.903333333336	80.5800000000016	53.040000000001	72.4200000000014	76.6250000000014	404.940000000008	58.1400000000011	67.4300000000012
347	149.953623219903	149.951994614265	149.962663323216	43.87	42.844	44.896	14	14	53.0548571428571	96.92375	38.7695	40.815	47.9534285714286	70.39725	90.80225	66.3185714285715	569.993666666667	681.582666666667	464.21375	207.11075	48.972	102.025	38.7695	36.7302857142857	48.9737142857143	36.7302857142857	34.6897142857143	57.136	24.486	8.16228571428572	25.525	19.3854285714286	23.468625	12.2434285714286	20.405	49.998375	21.42525	24.486	15.315	10.21	79.5711428571428	61.2171428571429	18.3651428571429	38.7695	102.0375	65.408	142.94	82.6402500000001	36.7302857142857
348	150.057869737413	150.056093436674	150.067563703948	87.742	83.655	88.774	27	27	179.578666666666	312.222	416.522666666667	533.576222222222	387.98	416.262	335.653111111111	729.5145	393.591333333333	354.02675	198.965	411.16075	462.17325	579.501999999999	470.373666666666	417.28225	198.973125	211.347	95.9740000000001	202.0095	189.761333333333	78.5143333333333	82.638	164.273666666667	179.559111111111	76.5666666666666	42.882	288.754333333334	105.098625	183.66	160.174888888889	143.961	920.941999999999	380.55325	111.289	145.913625	445.837111111111	510.111111111111	178.4125	361.198	206.0905
349	151.035154826605	151.034306974493	151.044227069357	45.898	43.859	45.921	13	13	228.536	385.6545	399.987	348.9255	305.05475	429.52525	318.318	374.477625	290.77125	296.903142857143	311.17625	289.751	351.98625	356.329	396.925875	419.065875	296.929125	285.67	226.4955	244.868571428572	380.566571428572	250.990285714286	262.397	447.14325	344.8445	250.990285714286	265.265	395.857	320.3585	283.6295	385.938	280.775	459.1125	454.066875	233.645428571429	282.60925	394.83675	407.67825	399.211	430.59825	220.374
350	151.949055128995	151.948505457592	151.949604800397	43.873	43.87	43.876	2	2	41.8336666666667	77.5453333333333	92.8382	75.4948	55.098	112.236666666667	62.2403333333333	52.0285	317.323666666667	385.686	243.8278	105.094333333333	83.6564	84.7762	90.7948333333334	92.8503333333333	61.21	60.1996666666667	44.8946666666667	55.098	80.6115999999999	53.0486666666667	36.7704	93.8706666666667	77.5453333333333	48.976	47.9588	75.4948	77.5453333333333	53.0573333333333	76.605	34.7196666666667	97.936	89.7746666666667	53.0486666666667	81.6266666666667	77.5352	85.8816	105.2042	94.8786	40.8133333333333
351	153.999138175667	153.999138175667	153.999138175667	59.18	59.18	59.18	1	1	11.2126666666667	77.5453333333333	77.5453333333333	135.698	46.9353333333333	73.4605714285715	40.8133333333333	22.4473333333333	8.15333333333334	11.2236666666667	28.5646666666666	11.2218333333333	51.0166666666667	49.994	39.7911428571429	64.281	7.14116666666667	12.232	9.192	4.08133333333333	161.212666666667	565.172333333334	602.988857142857	377.461666666666	114.165333333333	148.968666666667	162.225428571429	23.4638333333333	21.427	32.6773333333333	74.4843333333333	62.2301666666666	9.183	16.3226666666667	58.159	24.488	10.2016666666667	10.2016666666667	17.3448571428572	22.4462857142857	17.3626666666667
352	153.998822530111	153.998822530111	153.998822530111	67.342	67.342	67.342	1	1	86.7242857142858	66.3185714285714	148.961714285714	243.83975	64.278	139.6715	80.6702857142857	52.0345714285714	13.2525714285714	12.2434285714286	43.8661428571428	9.18128571428572	67.3388571428572	73.458	66.31625	84.7548571428573	11.2231428571429	21.423	10.1942857142857	11.2231428571429	334.653714285714	493.818285714286	653.98025	507.010999999999	158.144285714286	202.016571428572	151.9055	41.8317142857143	35.71	72.4402857142857	138.758857142857	89.7851428571428	17.3448571428572	37.7188571428571	60.1968571428572	38.7708571428571	15.3042857142857	29.5882857142857	34.663	26.546	13.2637142857143
353	154.969111680171	154.965269819512	154.979212141715	1071.28	1071.12	1087.63	167	144	751.771428571414	1239.29999999998	1147.49999999998	1231.62750000001	915.960000000006	1192.37999999998	843.539999999985	826.191249999984	945.539999999983	949.619999999983	1692.18	828.239999999985	1079.64999999998	1571.82	1370.88000000001	1131.18000000002	796.619999999986	1221.96000000001	854.760000000009	938.299000000003	1359.66000000001	873.119999999984	1383.00333333333	1031.81285714284	1336.37	884.340000000009	914.018750000008	793.560000000011	1018.97999999998	979.199999999983	1076.09999999998	862.919999999985	848.658749999984	1013.88000000001	1127.11454545453	1071.95454545455	1041.42	726.24000000001	1281.66875000001	862.268571428581	911.879999999984
354	154.967802633451	154.96537637303	154.978162834443	1098.79	1088.61	1107.97	45	41	260.100000000004	343.739999999994	342.720000000007	373.320000000004	271.320000000004	326.857142857137	263.159999999995	224.714285714281	273.694999999995	301.321428571432	452.880000000006	232.560000000003	310.080000000004	369.642222222224	349.860000000005	312.120000000004	261.119999999995	433.925000000002	294.779999999995	256.019999999995	321.299999999994	291.056249999995	251.940000000004	339.114285714279	314.600000000004	230.519999999996	266.592857142861	261.440000000002	411.426363636364	229.499999999996	393.720000000004	212.160000000003	260.099999999995	337.620000000005	262.139999999995	280.499999999995	231.864285714289	256.020000000004	474.299999999992	263.160000000004	275.399999999995
355	154.967287201309	154.965600035244	154.975741577148	1161.065	1152.85	1167.25	22	20	188.700000000002	217.974285714282	278.801250000002	272.340000000003	156.060000000002	225.419999999996	144.839999999997	137.699999999998	141.779999999997	195.840000000002	351.310000000003	126.480000000003	217.260000000003	178.500000000003	253.980000000003	240.720000000002	162.179999999997	288.660000000001	149.939999999997	157.079999999997	220.320000000003	143.819999999997	174.419999999997	210.119999999996	216.240000000002	183.375000000002	176.70714285714	172.380000000002	185.640000000002	173.399999999997	206.292500000002	163.200000000002	148.10714285714	210.120000000002	139.739999999998	156.059999999997	155.039999999997	185.640000000002	329.921428571422	187.680000000002	157.878571428569
356	154.967652187553	154.965532575335	154.977148801286	1119.3	1110.07	1131.47	29	27	197.879999999996	312.119999999994	232.560000000003	424.320000000002	217.259999999996	392.106666666659	237.660000000001	235.111111111106	307.020000000001	262.139999999995	638.52	238.419999999996	275.785714285709	345.098000000001	326.399999999994	329.460000000002	221.339999999996	298.859999999995	287.640000000001	269.280000000001	314.159999999994	232.559999999996	248.879999999996	350.879999999994	488.922142857149	234.600000000002	203.999999999996	257.292000000001	214.199999999996	242.760000000001	349.859999999994	232.559999999996	272.339999999995	296.122222222224	295.069000000001	250.920000000001	252.68444444444	216.475555555557	543.172000000002	258.059999999995	257.039999999995
357	154.967764928277	154.965233261521	154.978518018536	1142.16	1134.49	1150.83	20	19	180.540000000002	230.237500000003	525.571052631576	246.839999999996	193.800000000002	209.100000000003	190.506250000002	154.020000000002	179.520000000002	179.771428571431	294.780000000006	184.620000000002	267.931250000003	246.121250000002	243.780000000002	260.100000000003	176.460000000002	259.080000000003	185.640000000002	194.037500000002	265.893750000003	144.02142857143	187.680000000002	211.140000000003	207.060000000003	216.239999999996	182.580000000002	183.824999999997	204.768750000002	169.527500000002	243.100000000003	172.380000000002	170.340000000002	251.940000000003	169.320000000002	210.120000000002	146.064285714288	166.259999999997	310.51428571429	185.640000000002	154.235714285716
358	155.001529265173	155.000879660832	155.002178869515	1077.375	1075.34	1079.41	2	2	1172.61833333334	1834.90631578948	1755.42000000001	1738.08000000001	1287.94111111112	1616.28923076923	1322.60210526315	1324.98000000001	1351.17684210527	1402.50000000001	1895.17166666668	1262.42722222223	1687.08000000001	1786.01999999999	1693.20000000001	1652.40000000001	1248.13944444445	1669.74000000001	1309.67999999999	1264.80000000001	1599.06000000001	1263.78000000001	1424.94000000001	1970.64	1664.64000000001	1266.50944444445	1327.74277777779	1267.86000000001	1295.08500000001	1338.24000000001	1741.14000000001	1226.04000000001	1315.45842105264	1665.54666666668	1353.21789473685	1300.1505263158	1295.08500000001	1221.96000000001	2022.68315789472	1312.43444444445	1303.56000000001
359	155.031354849196	155.031354849196	155.031354849196	207.131	207.131	207.131	1	1	110.196	169.347666666667	172.408166666666	180.5695	103.972	156.0855	89.7746666666668	88.7690000000002	140.806	153.025	322.425333333334	162.2065	172.605333333334	155.090666666666	142.846666666667	176.517666666667	107.135	171.388	134.684	120.399333333333	327.473500000001	223.452999999999	214.235	309.413500000001	259.164666666667	175.497333333334	187.741333333334	120.497666666666	182.609833333334	131.623	246.920666666667	175.468666666667	136.724666666666	161.212666666667	157.131333333334	181.589666666667	160.166166666667	99.9763333333335	294.876333333334	179.578666666667	151.009333333334
360	155.070778924181	155.068402761914	155.079658819705	292.825	285.669	296.915	26	17	14.284	29.5882857142857	38.7708571428571	28.5704999999998	22.4454999999999	38.7694999999999	22.4462857142857	41.7965714285712	1430.44057142857	1789.957	1499.82	1784.41725000001	37.7492499999999	30.6085714285714	28.568	21.4252499999999	52.0345714285714	68.3567499999998	92.846	89.7851428571428	17.3448571428571	23.4665714285714	15.2935714285714	29.5634285714284	23.4657499999999	17.3424285714286	16.3382857142858	27.5477142857143	17.3448571428571	14.284	22.4462857142857	15.3042857142857	24.4662857142858	17.3448571428571	21.426	19.3854285714286	18.3651428571428	36.756	12.2434285714286	27.5477142857143	13.2637142857143
361	157.011667258988	157.00879471066	157.01457254161	58.139	57.134	60.212	4	4	172.316625	209.15125	268.32575	270.36625	250.990285714286	304.258	241.828875	256.08275	172.2955	180.590571428571	172.42225	217.1535	161.1995	260.16375	231.59675	197.95275	48.972	113.331	53.092	63.26325	219.380625	679.468	397.8975	255.0625	139.585875	257.112	171.423	249.96125	143.872875	168.58875	187.726	149.97675	327.50025	287.7105	140.799428571429	181.6045	142.835	335.66225	233.665875	175.483	127.625
362	157.01161662015	157.01161662015	157.01161662015	92.843	92.843	92.843	1	1	110.189454545455	171.444	201.0385	180.632714285714	173.492727272727	213.294	141.786318181818	303.024857142857	530.281818181818	659.096181818182	325.471142857143	449.940272727273	157.168	180.588272727273	180.54	158.181190476191	129.609272727273	160.182818181818	134.712	153	177.48	271.332090909091	196.905952380952	213.239714285714	172.426090909091	158.184545454546	191.811272727273	221.453666666667	121.412454545455	134.676	181.568090909091	137.736818181818	337.710272727273	197.016238095238	119.403818181818	130.596571428571	356.162809523809	249.007809523809	187.68	336.78	137.7
363	157.975144538836	157.971653101909	157.985720526463	88.751	84.675	89.782	89	89	289.751	919.357875	847.430000000001	1050.94333333333	541.13	1201.4816	675.460666666666	665.184888888888	421.105125	403.048125	701.956571428571	421.0535	822.299111111111	883.536500000001	732.539500000001	708.078285714285	748.843111111111	740.224999999999	446.8695	783.530666666667	858.030250000001	722.395999999999	642.757500000001	905.981999999999	842.703555555554	688.079111111111	617.251249999999	785.554	557.041333333333	548.8945	707.033250000001	572.360249999999	558.061555555556	848.917333333334	512.542	456.05175	368.271571428572	368.323142857143	514.8475	553.99575	699.872444444445
364	158.960477347284	158.956358021254	158.970837097354	1078.39	1072.27	1095.74	169	144	9717.55225806448	12116.0469230769	11493.36	5486.5799999999	9440.12399999997	12427.66	9983.75781250003	4640.95000000003	9168.455483871	9600.23999999997	3427.6916666666	8046.78000000001	11980.0132142857	13526.8427777778	11371.98	6017.99999999989	9632.86548387093	14014.3347368421	7675.49999999994	9477.77645161294	12503.1666666667	5040.83999999999	9162.49677419358	5051.04000000005	11679	8641.20299999997	8292.6	9638.06866666664	8878.59225806448	9265.67999999998	13078.0222857143	9767.54806451609	7772.12799999994	6000.04888888892	7873.38000000001	7468.86523809518	8980.97399999997	10489.68	4636.625	8774.48645161287	8587.38000000004
365	158.963694939297	158.96239827474	158.974500779982	1063.13	1062.07	1064.12	12	12	239.438888888891	310.41777777778	291.720000000002	279.480000000003	214.200000000001	268.260000000002	173.400000000001	212.947777777779	236.640000000002	227.460000000002	168.300000000002	212.971000000001	338.640000000002	277.440000000002	304.980000000003	290.035000000003	223.380000000002	300.206666666668	209.100000000001	196.860000000001	325.734444444446	232.560000000002	208.080000000001	284.890000000002	295.800000000002	200.940000000002	187.680000000001	220.590000000002	205.020000000001	199.116666666668	301.920000000002	189.926666666668	222.360000000001	262.397000000001	218.517777777779	218.280000000002	237.660000000002	182.803750000002	190.740000000001	177.480000000001	216.475555555557
366	158.96104774341	158.959753316991	158.97230215291	1121.755	1115.13	1127.4	12	11	983.330000000006	1234.19999999998	1117.92000000001	1134.45444444445	877.200000000006	1093.44000000002	907.767777777761	813.909999999984	836.399999999985	791.519999999986	962.907777777783	782.340000000005	1230.4388888889	1141.6022222222	1065.90000000001	1068.96000000001	895.559999999984	1289.28000000001	796.619999999986	895.559999999984	1875.78	746.639999999987	828.239999999985	1200.53999999998	1059.03624999998	788.460000000005	850.680000000006	978.22444444445	698.699999999988	887.399999999984	1056.71999999998	859.892499999984	1187.28	1583.04000000001	850.58555555554	752.759999999987	750.921111111098	899.598888888894	970.055555555537	773.160000000005	785.399999999986
367	158.961549094773	158.960702134149	158.970623501864	1139.625	1134.52	1145.77	8	8	640.560000000006	778.260000000008	769.080000000008	781.256250000007	554.880000000006	2086.92000000001	566.100000000006	548.760000000005	557.940000000006	505.920000000005	646.680000000006	428.400000000004	702.780000000007	744.491250000007	712.980000000007	737.460000000007	545.347500000005	749.597500000007	470.220000000005	572.921250000005	913.920000000004	493.680000000005	521.858750000005	784.380000000008	693.600000000007	491.640000000005	518.160000000005	649.515000000006	515.557777777782	542.283750000005	753.682500000007	529.380000000005	555.900000000006	1114.86	436.560000000004	502.455000000004	448.800000000005	524.280000000005	652.578750000006	491.640000000005	482.030000000004
368	158.961493652344	158.960891474655	158.97078274605	1162.04	1151.93	1169.26	11	8	441.660000000006	557.158571428562	537.271428571435	559.980000000008	401.880000000006	696.492500000006	407.999999999993	430.440000000006	321.299999999994	350.880000000005	469.857142857149	262.653999999995	558.960000000008	524.279999999991	454.282857142864	554.880000000008	413.678571428577	615.060000000009	310.079999999994	379.439999999993	581.39999999999	317.220000000004	340.679999999994	555.900000000008	564.060000000008	355.481428571434	322.771428571433	386.100000000005	327.420000000005	401.879999999993	570.978571428579	419.220000000006	422.871428571434	704.820000000005	366.179999999993	348.839999999994	331.500000000005	383.520000000005	503.564285714276	329.921428571433	292.329999999995
369	159.074061673825	159.072927996546	159.08308757489	54.07	52.02	54.084	4	4	155.0704	171.3936	298.2488	333.5945	194.8582	299.2702	197.9188	205.0602	21.4284	26.5252	34.6936	30.576	401.617333333333	412.147333333334	424.458666666667	558.0494	163.264	168.531	94.8786	168.531	58.1495	34.6936	15.303	29.5916	104.957	30.606	29.5848333333333	107.135	53.0504000000001	77.6264000000001	69.3713333333333	66.3260000000001	139.7674	72.4484000000001	54.0812	38.7676000000001	115.297666666667	99.9926666666667	278.5055	109.033	25.505
370	159.966515943148	159.964030953341	159.968078446822	1077.42	1073.3	1081.49	21	19	1123.59947368422	1575.73777777777	1591.20000000001	1524.71000000001	1073.59368421053	1642.07388888888	1118.52888888888	1070.56277777777	1096.07666666666	1180.13999999999	1197.07736842106	1044.9605263158	927.068000000003	1539.17999999999	861.900000000012	896.438000000003	1156.67999999999	1839.06	1110.77999999999	1101.59999999999	1585.94333333332	1106.69999999999	1113.83999999999	1038.36	1687.07999999999	1075.08000000001	1116.45578947369	1154.64000000001	1091.99444444444	1058.75999999999	1569.61444444444	1145.45999999999	1114.44666666666	1907.66896551724	1080.17999999999	1121.59055555555	1061.37777777777	1115.88000000001	1138.93999999999	1081.75789473685	1055.12499999999
371	159.967148913328	159.966525056936	159.971159793871	87.24	84.675	88.768	4	4	180.599	468.333	465.525333333333	525.471666666667	253.208	558.426222222222	339.734	339.771	219.228333333333	188.761666666667	399.927111111111	198.943333333333	396.866444444444	437.675333333333	411.149555555556	354.055666666666	357.116666666667	350.164888888889	253.042666666667	426.499333333333	450.938222222222	392.571666666666	355.076	449.918	431.553999999999	367.52	392.021333333333	374.462333333333	268.347666666667	309.161	388.704666666667	320.559111111111	241.819	384.665666666667	253.180444444445	227.534333333334	239.752222222222	202.004	247.752	271.408666666667	352.015
372	159.966833755493	159.966089630127	159.967577880859	1110.095	1110.09	1110.1	2	2	141.953750000001	189.719999999997	189.952500000002	173.58888888889	137.700000000001	189.719999999997	125.459999999998	138.719999999998	103.019999999998	125.459999999998	169.320000000002	114.100000000001	166.463750000001	181.559999999997	194.581250000002	182.803750000002	127.499999999998	200.940000000002	123.419999999998	127.499999999998	190.739999999997	104.167499999998	125.459999999998	196.079999999996	184.393749999997	123.420000000001	120.360000000001	158.925000000002	107.100000000001	154.019999999997	193.016249999996	145.859999999997	129.539999999998	181.560000000002	146.879999999997	112.199999999998	128.519999999998	127.500000000001	178.499999999997	105.060000000001	129.539999999998
373	160.07555981616	160.068464514158	160.085297734388	271.396	266.313	273.454	47	47	88.7617499999998	159.159	122.506666666667	273.426999999999	885.552888888885	1051.63	822.350285714285	2044.58100000001	9784.68074999999	10927.35	8376.25686666669	19664.0666909091	290.573333333333	448.909999999999	300.973749999999	240.779000000001	1640.3755	1978.26474999999	1626.27850000001	1996.62924999999	278.551	170.395666666667	101.017125	134.6895	201.112374999999	130.688	81.6200000000003	265.113333333334	481.558000000002	232.959000000001	229.584375	128.56725	1421.07733333333	802.964857142857	306.3	519.307250000002	1218.22114285714	715.175777777779	395.856999999999	769.668571428574	1000.58000000001
374	160.075363866084	160.073239927839	160.083997415419	257.096	254.052	258.122	12	12	39.7897500000002	82.6431428571431	67.3365000000001	91.8225000000001	76.5187500000001	61.2225000000001	43.8707499999999	188.752857142857	2471.1666	2819.97099999999	1316.28375	3578.01674999999	68.3567499999998	82.6402500000003	42.8505	59.1817500000001	166.306571428572	158.13875	83.6517142857145	125.495142857143	72.4377499999998	57.1360000000002	44.8925714285716	71.4699999999999	79.5892500000001	63.2555	34.6897142857143	80.5997500000001	53.0919999999999	39.7911428571428	51.0142857142859	46.8682500000001	90.8054285714289	71.42	36.7302857142858	45.9128571428571	85.7010000000001	65.2959999999998	18.378	62.2352499999998	79.5795000000003
375	160.078752772274	160.073788615635	160.08561746398	366.292	360.166	370.386	13	12	8.16228571428571	19.3854285714286	16.3222857142856	20.4057142857143	15.3042857142857	18.3651428571428	13.2637142857144	60.1884285714287	834.564500000004	1013.10825	543.793249999998	1213.820375	13.2637142857143	25.5071428571428	14.284	14.284	43.8722857142857	38.7708571428571	44.8925714285714	31.6288571428571	23.4665714285714	12.2331428571428	9.18257142857142	17.3448571428571	16.3177142857143	7.142	7.142	13.2618571428572	18.365142857143	23.4665714285714	17.3424285714286	8.16114285714288	49.994	44.8925714285714	9.18257142857142	17.3497142857142	42.852	15.3174999999999	20.422857142857	36.7302857142857	44.8925714285714
376	160.076434352707	160.073447892241	160.084153633893	526.453	520.342	534.632	10	6	7.14190909090914	13.2639	11.2289999999999	8.16581818181815	8.16218181818179	12.2472	6.11563636363636	17.3451	539.738699999999	917.754545454544	30.6081818181817	921.285750000004	17.3446363636363	10.197	13.2639	11.223	37.7474	17.353909090909	37.7289	41.8527999999999	9.1773	12.2436	11.2233000000001	17.3451000000002	10.2090000000001	11.2233000000001	9.1818	8.16218181818187	4.08109090909089	10.202	11.2233000000001	8.15854545454543	10.202	16.3243636363636	6.12539999999997	12.2436	11.228	9.18245454545451	7.1414	5.10149999999999	11.229
377	160.078504647398	160.074436292736	160.08289194724	394.3225	385.661	396.895	6	5	11.22275	11.22275	9.18224999999997	9.18225000000004	11.22275	15.305625	5.105	17.3442500000001	320.358499999999	317.297750000001	161.318	356.067250000002	18.36675	12.243	10.2025	7.14174999999998	23.4657499999999	19.3728750000001	7.14174999999998	22.4455000000001	10.2025	12.243	9.18225000000004	11.22275	9.18225000000004	10.2025	4.08100000000002	11.224125	7.14700000000001	9.17700000000002	10.2025	10.2025	14.273	18.3645000000001	5.10124999999999	13.273	18.36675	12.243	5.10124999999999	14.2835000000001	22.44825
378	160.077964095231	160.07733569502	160.084092914486	121.388	119.37	121.421	3	3	30.6085714285714	80.5348571428571	77.5417142857142	105.089428571429	145.002285714286	147.941428571429	126.515428571429	192.834	132.637142857143	191.813714285715	65.2982857142858	174.468857142857	113.156571428571	155.213714285714	151.129142857143	111.211142857143	159.142285714286	159.164571428572	113.251714285714	153.021428571428	63.2577142857144	27.5284285714286	19.3854285714286	25.4857142857143	79.5154285714285	51.0071428571428	43.8722857142857	203.885714285714	119.373428571429	113.251714285714	124.387714285714	67.3860000000001	599.508	318.329142857143	126.515428571429	211.199142857143	441.783714285714	332.892571428571	218.341142857143	324.178285714286	177.529714285714
379	160.076031620795	160.073257446289	160.085978000244	236.696	233.641	237.75	61	61	511.163142857143	791.741714285714	565.264666666665	791.649333333335	465.835333333332	709.131666666665	419.357000000001	1059.0195	619.241166666665	962.174333333336	428.540000000001	853.879500000001	1328.412	1065.17828571429	1323.26425	1284.7275	1682.175	1065.02914285715	801.850999999998	1579.5405	1463.08971428571	1677.291	1642.52957142857	2336.45428571428	1352.825	1291.62742857143	1073.45828571429	1507.093875	959.068571428571	1019.625	1300.882	1074.553	2270.704	1814.068	1120.326	1248.82971428571	1709.99885714286	1678.135	1133.53742857143	1764.074	1172.30828571429
380	160.085914679032	160.085759872988	160.08632772167	273.425	273.403	273.442	4	4	88.7648571428571	159.164571428571	118.358666666667	270.388333333334	882.547142857149	1053.83216666666	821.368333333335	2050.70249999999	4105.62971428571	4005.17433333336	1826.81600000001	4285.40000000001	287.451999999999	448.925714285714	297.888666666666	238.758000000001	1640.26057142858	1951.89766666667	1335.554	1995.67885714286	276.510333333334	142.84	88.7648571428571	135.698	198.106333333334	111.307166666667	79.5711428571431	259.929999999999	418.336666666668	231.961571428572	228.544	127.541666666667	1397.184	807.046	266.481	437.702571428571	936.666000000002	711.056166666671	162.233	657.064	822.173333333339
381	160.087048952614	160.087048952614	160.087048952614	186.696	186.696	186.696	1	1	39.7911428571428	112.231428571429	65.2982857142857	96.9271428571428	49.994	55.0954285714285	48.9737142857143	122.348571428571	127.535714285714	237.726571428571	51.9908571428571	225.483142857143	57.136	117.316428571428	68.3112857142857	42.8520000000001	16.3382857142857	20.4057142857143	28.568	28.568	19.3854285714286	7.142	19.4017142857143	12.243	30.6085714285714	25.5071428571428	11.2231428571429	91.8257142857142	47.9534285714285	31.6022857142857	58.1562857142857	13.2637142857143	378.526	177.393	49.994	106.094857142857	192.834	215.280285714286	56.1157142857143	217.320857142857	259.152571428571
382	160.08634748502	160.08634748502	160.08634748502	325.471	325.471	325.471	1	1	4.08114285714286	8.16228571428577	5.10142857142857	5.10071428571426	4.08114285714286	10.2028571428571	7.14100000000002	15.3042857142857	192.834	299.964	28.5640000000001	297.923428571428	13.2637142857143	10.2028571428571	12.2331428571429	9.1825714285715	4.08114285714286	8.16228571428571	12.2417142857143	12.2434285714286	12.2348571428571	8.14971428571425	3.06085714285714	13.2637142857143	8.16228571428571	8.15600000000001	8.1554285714286	5.10142857142857	6.12685714285716	6.12000000000004	13.2525714285715	4.08057142857141	12.2434285714286	12.2434285714286	8.16228571428577	6.11914285714287	8.16114285714282	5.09714285714283	7.14200000000005	5.10142857142857	10.2028571428571
383	161.058097506326	161.05528846542	161.067941924022	207.114	204.058	208.14	13	13	17.3448571428571	43.8722857142857	35.705	33.6694285714286	25.4906249999999	34.6897142857143	23.4632857142857	31.6288571428571	315.268285714286	295.069	128.556	143.860285714286	29.6186666666667	35.71	28.568	32.6491428571428	45.9128571428571	39.7946249999999	23.4665714285714	45.9128571428571	33.6694285714286	29.5882857142857	33.6476249999999	44.9239999999999	32.6491428571428	23.4665714285714	22.4462857142857	22.462	20.4028571428571	26.5274285714286	26.5274285714286	18.3651428571428	28.568	26.5274285714286	17.3448571428571	12.2417142857143	28.5704999999999	18.36675	7.142	17.34425	9.18257142857142
384	161.062141132709	161.056820716387	161.069533404182	220.3745	219.362	222.423	4	4	11.2236666666667	17.3456666666667	14.2846666666667	12.244	18.366	16.3146666666667	12.2426666666667	23.4523333333333	93.8093333333333	79.5773333333335	82.6380000000002	37.7482222222223	13.2643333333334	14.2831111111111	15.305	11.2224444444445	11.2163333333333	12.2426666666667	10.2033333333333	13.2628888888889	9.18300000000002	34.6913333333333	10.2022222222222	12.236	12.2346666666667	12.236	12.236	16.3235555555555	8.16177777777779	8.16177777777777	12.236	10.2022222222222	27.546	22.4473333333333	11.209	23.4651111111111	41.8291111111112	19.3842222222223	13.2643333333334	13.2556666666667	26.5286666666666
385	161.081261346596	161.077120069834	161.090074975084	269.367	256.087	272.423	21	20	18.366	33.6673333333334	29.609	38.7694999999999	126.5265	130.688	95.9113333333332	280.591666666666	1624.42554545455	1849.86433333334	1450.34399999999	2153.67235714286	44.8635000000002	65.3013333333333	58.1542500000002	44.8946666666666	217.188999999999	255.062500000001	206.084888888889	254.201333333333	48.9719999999999	28.5662222222223	28.5662222222221	42.8493333333334	25.525	34.7097500000001	24.488	45.9112499999999	53.0573333333333	34.7102222222222	33.6893333333333	18.366	150.087	104.074	46.9915555555554	68.3623333333333	161.1995	104.07825	58.1542499999998	102.986333333333	151.107999999999
386	161.094482454272	161.093338382508	161.095723594677	384.63	381.609	384.737	7	7	45.8775	87.7414999999998	101.9625	129.667	67.3364999999998	116.3085	67.3364999999998	152.017250000001	83.6582222222219	106.041	43.8707499999999	112.2275	71.4262500000001	103.04525	73.4580000000003	43.8707499999999	73.4160000000002	113.24775	60.239	116.318	146.916	196.902888888889	160.179250000001	179.696	90.8022500000004	97.9440000000004	78.5742222222224	125.506124999999	45.9112499999999	71.4155555555557	88.7617500000004	79.5794999999998	96.8683333333336	68.3567500000003	60.1947499999998	45.9112499999999	66.3243749999996	87.7415000000004	23.4485	68.3623333333333	15.305625
387	161.094897550695	161.093999184853	161.094980966884	399.956	399.928	401.011	3	3	14.2753333333333	18.364	26.5257777777778	28.5662222222221	21.4246666666667	17.3456666666667	17.3551111111111	31.62	34.6875555555556	41.8291111111109	15.3033333333333	35.7077777777778	19.3863333333333	30.61	20.4044444444444	17.3437777777778	12.2426666666667	12.244	12.244	14.2846666666667	33.6673333333332	40.808888888889	36.732	44.8897777777779	30.5900000000001	27.5459999999999	24.4853333333332	16.3253333333333	13.2715555555555	27.549	22.4302222222222	20.4044444444444	31.6096666666665	11.2236666666667	16.3232	13.2643333333333	16.3253333333333	20.4044444444445	11.2297777777778	17.3456666666667	10.2033333333333
388	161.954296208996	161.954296208996	161.954296208996	297.912	297.912	297.912	1	1	20.4066666666667	25.5083333333334	26.5243333333335	20.4033333333333	16.3226666666666	25.5083333333334	9.18150000000006	12.244	29.5896666666667	24.4839999999999	73.4639999999995	28.5646666666668	24.4879999999998	23.4868333333334	10.2033333333334	21.4269999999999	23.4676666666667	27.5445000000002	51.0083333333336	17.3428333333334	22.4473333333334	22.4473333333334	25.5083333333334	28.5693333333334	32.6506666666664	32.6453333333335	27.5445000000002	9.18149999999997	34.6573333333336	8.16266666666669	32.6453333333335	18.366	10.2033333333334	21.4269999999999	25.5041666666668	40.8133333333334	69.3826666666668	13.2751666666667	91.7485714285717	62.2403333333329	97.8788571428571
389	162.043326604934	162.039368230646	162.051251493902	187.711	183.652	188.771	17	17	248.961333333334	658.061249999998	564.244333333335	714.099999999999	30.605	679.542000000002	390.769428571428	1040.69142857143	243.819833333334	297.923428571428	133.657428571429	248.103	360.118833333332	480.577000000001	550.491428571428	409.134571428571	27.5714999999999	861.121142857142	421.378	609.139000000001	88.7689999999998	35.7058333333334	42.8959999999999	48.9737142857143	115.292285714286	40.8114285714286	37.7505714285714	795.822857142857	205.077428571428	37.7505714285714	232.636000000001	124.582333333334	1378.213	880.909714285714	231.604857142857	323.430571428571	613.17025	1008.04228571429	458.108285714286	585.575666666668	79.5822857142857
390	162.053522481031	162.053172323784	162.053872638279	256.0755	255.089	257.062	2	2	17.3428333333334	32.6506666666667	19.3854285714286	39.791142857143	27.5438571428572	45.9128571428573	29.5882857142857	69.3713333333331	114.277333333333	103.048857142857	56.1157142857143	136.718285714286	46.9331428571428	55.0877142857144	63.2577142857143	31.6288571428573	127.541666666667	37.7505714285714	35.7116666666666	82.6335000000001	124.474857142858	90.8096666666664	66.3216666666668	93.9626666666669	84.6837142857146	49.994	29.5896666666666	125.495142857143	64.278	31.6303333333334	81.6133333333338	67.2822857142857	117.319166666667	98.9561666666664	40.8133333333334	56.1091666666668	93.866285714286	69.3794285714288	35.7100000000001	85.704	48.9668571428573
391	162.054064575195	162.054064575195	162.054064575195	161.195	161.195	161.195	1	1	9.18257142857142	18.3651428571428	5.10071428571428	20.4028571428571	16.3245714285714	14.2835	13.2637142857143	27.5670000000001	22.4462857142857	18.3651428571428	9.18257142857142	18.35325	24.4868571428571	19.3704999999999	17.3448571428571	12.2434285714286	53.0548571428571	25.5285714285714	20.405	38.7111428571429	31.6288571428571	66.3185714285714	37.7505714285714	40.7771428571428	35.7408333333334	30.6085714285714	16.3386666666667	33.6694285714286	16.3245714285714	13.26325	29.6131428571428	22.4462857142857	71.48	21.412125	17.3448571428571	25.4642857142857	20.4057142857143	44.8925714285714	16.3245714285714	28.544	17.3448571428571
392	162.072780103288	162.072779773109	162.072780433468	58.145	58.143	58.147	2	2	49.9653	88.7661	65.3312	87.7458	79.5834	129.6543	49.9947	188.7555	354.8556	639.7281	355.0296	392.5845	142.842	161.2074	158.1465	126.5172	39.7878	29.5887	28.5852	35.728	119.3751	64.2852	63.2586	114.296	171.2088	71.421	40.812	396.8967	137.7405	158.317	199.9788	143.8482	348.9426	283.6156	133.6593	188.7555	205.0803	437.7087	289.7652	296.9073	57.1704
393	163.067244585823	163.06271040098	163.069247730276	58.159	56.095	58.16	3	3	142.74	186.70575	129.558142857143	129.57175	101.008285714286	90.869	88.7648571428571	89.782	114.176	168.347142857143	267.3055	107.0475	71.4175	86.7242857142857	82.6431428571428	71.42	37.7505714285714	45.9128571428572	20.42	27.5477142857143	128.556	54.0751428571428	35.70875	95.9035	118.1895	44.8925714285714	30.6085714285714	115.292285714286	32.6491428571428	59.2373333333333	91.8128571428571	76.5428571428571	72.4402857142857	67.3388571428572	51.0142857142857	37.74925	44.8925714285714	132.637142857143	164.266	62.23525	14.294
394	163.074320956366	163.07179479561	163.084023275089	196.877	193.85	197.949	21	21	18.3651428571429	19.3854285714286	17.3594285714286	27.5477142857143	13.2748571428571	24.4868571428571	17.3424285714285	51.0571428571428	3310.54514285714	3668.94742857143	2666.00657142858	2230.885	21.426	31.6288571428573	27.5708571428571	15.3042857142857	220.227428571429	125.495142857143	204.905142857143	252.222285714287	29.5882857142857	28.546	17.3448571428571	26.5274285714286	19.3827142857143	22.4651428571428	16.3382857142857	44.8925714285714	10.2014285714286	19.3691428571428	27.5477142857143	16.336	72.440285714286	25.5071428571428	14.284	45.9064285714287	28.568	54.0751428571428	36.7302857142857	44.8925714285714	22.4462857142857
395	163.076449618108	163.07336735652	163.085305891366	209.171	209.148	212.226	10	10	13.2637142857143	12.2434285714286	18.3651428571428	26.5274285714287	11.2231428571429	18.3651428571429	17.3448571428572	22.4462857142858	227.523714285714	294.089142857144	84.6837142857146	99.9880000000003	15.315	15.3021428571428	19.3854285714286	14.284	22.4431428571429	12.2434285714286	9.18257142857146	17.3448571428571	12.2434285714286	12.2537142857143	14.284	16.3382857142858	12.2434285714286	10.2028571428571	16.3245714285715	18.3805714285714	6.11657142857145	17.3302857142857	10.2028571428571	15.3042857142857	20.4057142857143	16.3245714285715	9.18257142857142	9.19028571428571	7.148	21.426	24.4868571428572	8.16228571428574	11.2137142857143
396	163.073538219882	163.073538219882	163.073538219882	228.539	228.539	228.539	1	1	17.3437777777778	27.531	17.3456666666667	32.6471111111112	31.6682222222222	31.6475555555555	23.4676666666666	43.903	193.736666666667	355.0296	158.134444444444	128.5515	24.4880000000001	23.4804444444444	24.5040000000001	24.4853333333334	25.5083333333333	26.5257777777777	24.488	20.3911111111111	22.4473333333333	37.7523333333333	22.4202	20.4044444444444	20.4066666666666	22.462	14.2831111111111	25.5055555555555	11.2224444444445	20.4044444444444	22.4595555555555	15.3033333333333	35.7077777777777	25.5083333333333	24.488	26.5257777777777	23.4651111111111	18.376	42.8540000000001	23.4646	25.5083333333333
397	163.110486932703	163.109481962601	163.111679126851	384.63	384.624	384.681	3	3	27.5265	52.0345714285714	80.5503749999998	79.6380000000001	52.0327499999999	49.9922499999999	47.9517499999999	80.6025714285714	37.7505714285714	39.7653749999999	52.0327499999999	37.7492499999999	44.8965000000001	56.1078571428569	46.9315000000002	35.7087499999999	43.8722857142857	46.9314999999999	55.134	63.2488571428568	98.9642499999997	90.8054285714285	103.04525	95.9739999999999	76.5187500000003	62.2352500000003	42.852	74.4873749999996	24.4859999999999	28.568	58.1542500000002	52.0327499999999	76.4571428571431	38.7695000000002	27.5477142857143	29.5882857142857	37.7538749999998	76.5187500000003	27.5265	18.3625714285713	17.346375
398	163.983481383275	163.982323964437	163.993137720645	159.169	156.1	159.178	4	4	95.9068571428571	127.535714285714	111.211142857143	88.6964999999998	44.8925714285716	53.0548571428571	37.7505714285714	101.093142857143	334.653714285714	516.264571428573	45.9128571428573	332.333714285714	56.1157142857143	84.6125714285714	75.5011428571428	49.994	29.5882857142857	29.6090000000001	26.5274285714286	42.816	54.0334999999998	28.568	27.5477142857143	33.6411428571428	44.9302857142857	29.5882857142857	20.4228571428571	164.243	56.1157142857145	35.71	63.3019999999999	39.791142857143	272.607	181.458285714286	31.6288571428571	65.2434285714285	167.326857142858	188.752857142858	38.7708571428571	101.008285714286	69.3697142857142
399	164.014012688918	164.011717585696	164.020601353237	252.006	249.965	255.038	3	3	34.6897142857144	43.8722857142859	32.6445714285714	32.6491428571428	15.3042857142857	27.5445	22.4431428571429	18.3651428571428	21.4260000000001	14.284	28.5680000000001	19.3854285714286	30.6085714285714	34.6897142857144	37.7505714285714	28.568	22.4462857142857	30.605	51.9908571428573	69.3794285714288	28.568	19.3854285714286	29.5882857142857	28.5680000000001	54.0751428571428	23.4665714285714	18.3651428571428	49.994	61.1914285714287	29.5634285714286	51.0071428571428	11.2231428571429	49.952	45.9128571428571	36.7302857142858	26.5237142857144	82.6431428571428	20.4371428571428	62.2374285714285	57.1280000000002	48.9737142857145
400	164.079686332014	164.077121788347	164.084586575068	194.882	194.83	196.911	6	6	6.12200000000001	8.16133333333335	5.10416666666667	9.18257142857142	5.10499999999999	6.12099999999998	5.10142857142857	10.2133333333333	499.269	524.426857142857	329.552285714286	282.619142857143	8.16228571428571	13.2643333333334	5.10666666666665	6.12171428571428	25.4857142857143	18.3651428571428	20.3866666666666	38.7726666666668	6.12200000000001	9.17400000000002	6.12171428571428	9.18149999999997	5.10083333333334	3.06099999999999	3.063	3.0605	7.142	7.13533333333332	5.10166666666665	5.10499999999999	17.3456666666667	9.18299999999998	2.04066666666666	7.14116666666668	10.2028571428571	14.284	8.16228571428571	10.2028571428571	4.07733333333332
401	165.021985270182	165.021985270182	165.021985270182	255.038	255.038	255.038	1	1	5.10166666666665	10.2016666666666	11.2218333333333	13.2643333333333	10.2016666666666	9.18299999999998	6.12200000000001	9.18300000000002	7.14233333333332	10.2033333333333	5.10166666666668	3.06100000000001	9.18300000000002	15.3025	9.18149999999997	11.2236666666666	3.06099999999999	8.16266666666669	3.06100000000001	9.18300000000002	10.2033333333333	5.10166666666665	10.2033333333333	17.3598333333334	14.2846666666666	7.14116666666664	6.12100000000001	14.2846666666666	5.10166666666668	15.3042857142858	9.18299999999998	7.13533333333335	11.2231428571429	18.366	7.14116666666664	6.12200000000001	5.10166666666665	11.2218333333334	2.04033333333334	7.14233333333335	10.2016666666666
402	165.05383107632	165.051956912588	165.064814857099	114.263	110.188	115.277	17	17	75.4984999999999	111.20725	86.7242857142858	106.109714285714	67.3388571428571	111.211142857143	58.118625	188.6075	394.850571428571	445.864857142857	300.984285714286	451.97075	131.616857142857	121.312	119.373428571429	87.7445714285714	266.294571428571	224.462857142857	170.387714285714	301.994	160.184857142857	236.706285714286	250.145	307.867428571428	208.131	175.483	145.7885	154.192571428572	75.5011428571428	69.3794285714285	168.238125	117.431428571429	284.475375	130.486857142857	65.2959999999999	122.434285714286	140.681142857143	141.700571428572	108.1465	140.799428571429	90.8022499999999
403	166.016132762039	166.015475479203	166.016790044875	253.522	252.006	255.038	2	2	16.3245714285714	25.5041666666667	24.4868571428571	23.4665714285714	18.3651428571428	26.5237142857144	16.3245714285715	11.2231428571429	16.3253333333333	15.3042857142858	31.6244285714285	17.3448571428572	31.6288571428573	34.6897142857143	24.4868571428571	21.426	19.3854285714286	28.5680000000001	18.3497142857143	13.2643333333333	24.4834285714286	13.2621666666667	17.3424285714286	24.484	26.5237142857144	22.4462857142857	17.3456666666666	15.3042857142857	25.5071428571429	19.3831666666666	28.5693333333334	15.3042857142858	11.2236666666667	29.5882857142858	11.2236666666667	20.4066666666666	14.284	13.2748571428572	35.7100000000001	15.3042857142858	21.426
404	166.084183088419	166.076339555598	166.095149070059	154.06	150.998	156.1	126	126	1143.79885714286	2051.79457142857	1705.91771428572	2264.95866666666	1259.03257142857	1838.55485714286	1270.45275	2625.534375	1380.44657142857	1524.30685714286	815.208285714285	1794.61975	1362.03375	1543.752	1377.38571428571	1218.278	1516.39714285714	1595.72685714286	1246.7455	1803.86514285714	1332.26866666666	1381.46685714286	1174.38171428571	1535.53	1422.40275	1211.07914285714	940.593666666664	1507.8405	1036.46514285714	918.257142857142	1369.1755	992.737999999999	1961.7805	1253.89714285714	890.980571428571	1262.09342857143	1266.17457142857	1572.33366666666	345.146285714286	1494.66625	880.956000000001
405	167.060958716048	167.055463446429	167.066453985667	844.7415	841.695	847.788	2	2	9.18269999999998	35.707	65.2991999999998	48.9696	10.203	79.5366	7.14155555555557	36.7092	129.667000000001	121.4157	4.0808	74.4381	40.8119999999999	44.9191111111111	61.2839999999996	67.3332	13.2639	19.3857000000002	41.8077	12.2436	22.4840000000001	45.9135000000004	96.9759999999997	48.9456	27.5481000000002	60.2271999999998	19.3951999999999	8.16239999999998	78.5169	19.3838	12.2436000000001	24.4848	10.2088888888889	84.6849000000007	73.4544	135.6999	76.4775	24.4871999999999	11.2167	136.7202	88.7139
406	167.090905288667	167.087846406977	167.093093208645	152.008	151.004	154.026	3	3	142.72	281.566	236.717333333334	282.355333333334	87.7486666666669	247.941000000001	126.397333333334	413.849333333332	195.904	212.194666666667	120.379666666667	300.998333333334	161.212666666667	183.81	166.314333333334	132.643333333334	171.584	209.168333333334	180.5695	236.706285714286	146.928	194.883666666666	162.074	190.802333333333	190.793428571428	172.408166666667	119.379	198.77	111.198166666667	74.4113333333335	174.477	97.9520000000002	282.632333333334	171.416	109.078857142857	194.851833333334	181.619333333334	160.192333333334	59.2373333333335	225.493666666667	121.300666666667
407	169.034684750746	169.034560360583	169.034684750746	82.64	82.64	84.692	3	2	284.64975	569.2995	620.362666666666	692.730888888889	325.499625	416.262	260.156666666667	434.662	558.3435	715.477777777778	399.970666666667	324.4395	227.509555555556	322.214666666667	188.74625	236.691555555556	55.134	71.4622222222221	32.648	48.972	195.888	127.53125	92.8402222222222	185.700666666667	238.7385	92.785875	76.5250000000001	113.257	68.3548888888889	122.43	215.149666666667	162.321333333333	131.5155	123.45025	82.6402500000001	45.915	44.891	89.7820000000001	65.2586666666667	35.70875	76.5187500000001
408	171.137574718845	171.135559136722	171.138443333762	363.238	354.004	370.369	11	4	17.3456666666667	42.8540000000001	39.7929999999997	43.8671666666665	14.2823333333334	36.7320000000001	11.2218333333333	15.305	17.3428333333333	23.4638333333335	22.4473333333334	11.2236666666667	19.3863333333334	21.4235000000001	30.6050000000002	27.5490000000001	4.08066666666665	27.5490000000001	13.2621666666667	9.18299999999994	30.6049999999999	15.3049999999999	13.2643333333334	17.3456666666667	35.7116666666668	25.5083333333334	21.4269999999999	10.2033333333334	18.3629999999999	9.18300000000002	14.2846666666667	8.16266666666669	12.244	33.6710000000001	22.4436666666668	3.06049999999999	17.3456666666667	19.3863333333334	14.2823333333334	15.305	6.12200000000001
409	171.990578245574	171.988310231103	172.001382898401	115.284	111.202	116.321	35	35	146.941714285714	294.821285714286	276.458714285715	325.471142857143	415.256285714286	612.225	400.972285714286	447.591857142857	329.552285714286	318.292	250.990285714286	231.604857142857	180.590571428571	180.464142857143	182.631142857143	176.509428571428	92.846	40.8133333333333	64.2705000000001	74.4808571428571	128.556	148.836571428571	209.305	128.541	98.9677142857142	126.515428571429	153.963375	306.3	165.286285714286	143.860285714286	182.631142857143	132.751666666667	462.820571428571	422.073	184.671714285715	309.103285714286	407.828571428571	407.828571428571	629.428142857143	440.763428571428	109.170571428571
410	172.09701559436	172.093541559547	172.106536314917	248.9565	247.93	252.998	14	14	47.9556666666666	98.9723333333331	108.155333333333	185.6764	116.3256	318.0286	208.148000000001	375.482666666668	1536.33514285715	1645.72085714286	930.392000000001	2908.73275	201.993	271.408666666666	230.6104	210.154333333334	273.404666666667	357.07	241.582000000001	368.340333333332	128.562	167.471333333334	128.541	138.742666666667	203.013166666667	186.7332	122.44	230.557666666666	270.123333333334	209.982666666667	261.205333333333	113.2644	1259.236875	641.789666666668	251.001999999999	410.173999999999	774.3318	312.9156	423.438333333334	745.894125000001	720.355333333332
411	172.977402687073	172.975968351895	172.980643585122	59.156	58.143	60.2	5	5	41.804625	191.807	132.637142857143	185.666	91.8225	141.919	104.0655	82.6431428571429	78.5015	90.8054285714286	97.9474285714286	51.9945	146.921142857143	104.069142857143	137.738571428571	186.70575	39.78975	84.6185	68.407	31.62775	247.929428571429	989.6425	1590.52644444444	291.801714285714	310.756875	861.091	939.624666666668	104.054571428571	278.52825	114.368	171.408	164.3005	69.3855	131.61225	336.694285714286	173.4425	70.3898571428571	52.0345714285714	91.8257142857143	136.718285714286	218.494
412	172.976272583008	172.97468930199	172.978540889552	85.701	85.684	85.707	3	3	79.5795000000001	166.30075	147.941428571429	207.11075	93.9319999999999	259.1435	123.465375	123.45025	57.048	40.81	75.4985000000001	44.891	202.03425	160.198875	196.90825	168.34125	100.058	203.179	93.8629999999999	140.7945	133.657428571429	177.504857142857	258.129	231.59675	202.0095	170.507	184.768090909091	138.754	121.40975	83.6634285714285	197.9285	134.772	61.26	209.15125	112.24125	89.7819999999999	53.0548571428571	41.861	52.000875	64.278	132.6325
413	172.9766310206	172.975788993631	172.980523192272	70.379	69.382	70.386	3	3	208.135636363636	436.4316	390.7749	517.2414	222.4254	419.0967	253.1584	323.4351	117.2655	97.9488	205.0803	90.8067	401.9588	327.5163	342.8208	425.6736	156.1059	245.8923	101.97	146.9232	632.895999999999	1040.706	1510.05538461538	743.7987	628.488	957.015818181818	691.3566	249.949	354.0441	334.6584	509.1297	314.2524	141.8078	255.9447	420.314909090909	233.6487	142.828	103.0402	157.0338	205.1808	248.9288
414	173.141657226964	173.141657226964	173.141657226964	107.103	107.103	107.103	1	1	35.68	21.444	12.2434285714286	69.3794285714285	8.16228571428571	34.6848571428571	5.10142857142857	10.1942857142857	8.15542857142858	10.2028571428571	7.142	14.284	17.3448571428571	14.284	4.08114285714286	9.18257142857142	113.251714285714	38.7708571428571	74.4808571428571	74.4808571428572	83.7337142857142	648.878999999999	447.591857142857	357.1	34.6897142857143	70.3997142857144	118.353142857143	6.12171428571428	4.084	9.18257142857142	18.3651428571428	8.15542857142857	8.16228571428571	10.2028571428571	4.08114285714286	5.10499999999999	9.18257142857142	6.12171428571428	3.06085714285714	6.11657142857143	26.5274285714286
415	173.985361104672	173.984353971719	173.986368237625	115.3005	115.3	115.301	2	2	64.287	117.316428571429	109.157833333333	121.397	157.124	268.335142857143	177.529714285715	185.562	129.576285714286	133.657428571429	43.8722857142857	95.9068571428573	72.4402857142858	67.3105714285714	61.2171428571428	74.4808571428572	30.6085714285715	18.3651428571428	19.3854285714286	25.5071428571428	65.2906666666668	43.8354285714286	62.2897142857144	45.9128571428572	43.8722857142857	47.9534285714285	50.9785714285714	134.794	64.2780000000001	45.9128571428571	63.2577142857144	63.302	198.788571428571	212.219428571428	97.9474285714287	115.292285714286	122.331428571429	151.98	125.495142857143	125.495142857143	38.7708571428571
416	174.029158965812	174.029158965812	174.029158965812	144.876	144.876	144.876	1	1	18.366	27.5220000000001	17.3456666666667	12.256	6.12200000000001	13.2643333333333	11.2328333333334	17.3286666666666	23.4676666666667	66.3108333333334	8.16133333333335	27.5445	8.16133333333331	38.7726666666668	13.2621666666666	10.2033333333333	5.10083333333334	6.12200000000001	2.04066666666666	2.04066666666667	7.14816666666668	7.14233333333335	6.12100000000001	8.16266666666665	6.12100000000001	6.1212	5.09714285714285	7.14233333333335	4.08066666666667	3.0575	7.14233333333335	6.12200000000001	134.684	39.7878	1.02033333333333	16.3226666666667	46.9353333333334	119.262	3.0605	58.1495000000001	87.7486666666665
417	175.03896944947	175.035831804318	175.050657870879	295.889	291.796	302.027	121	66	896.873000000002	1601.84857142857	1644.70057142857	1970.17171428571	1306.986	1722.24228571428	1318.20914285714	1800.31085714286	34.6856666666666	41.8317142857143	31.6251666666666	26.5286666666667	1537.51675000001	1766.57714285713	1575.13733333333	1578.32675000001	673.388571428571	892.718749999998	263.2116	654.003142857143	1019.26542857143	488.739666666668	379.564000000001	1017.58575	1012.17066666666	453.028000000001	360.7968	1385.548	370.9888	865.202285714285	1029.34816666666	809.124333333335	1721.81485714286	1589.60514285714	424.4032	496.934800000003	621.3018	1419.42166666667	391.833599999998	703.938	309.8368
418	175.116766800164	175.1114654112	175.128807055302	52.015	49.975	62.229	29	18	71.4116666666667	111.211142857143	62.2403333333333	70.403	68.3511666666667	71.4100000000001	48.9737142857143	217.5085	640.769333333333	711.056166666667	363.238666666667	166.306571428571	184.516571428571	193.831666666667	206.275666666667	132.621666666667	4602.50885714286	3129.365	2462.96971428571	3559.704	216.275333333333	119.379	72.4436666666667	198.041666666667	225.483142857143	56.1183333333333	53.0486666666667	129.582333333333	148.940857142857	82.6431428571429	170.534833333333	105.089428571429	394.869	132.637142857143	134.684	177.529714285714	376.503	235.697	712.076333333334	316.303333333333	121.300666666667
419	175.11678653925	175.116617287134	175.116955791366	73.446	73.44	73.452	2	2	9.18150000000001	10.1833333333333	12.244	12.242	11.2218333333333	11.2218333333333	16.3253333333333	18.366	48.9737142857144	72.4504285714286	12.244	11.2236666666667	9.183	13.2643333333333	12.244	14.2776666666667	481.597333333333	209.168333333333	301.969333333333	304.009666666667	8.16933333333333	21.426	13.2621666666667	14.2846666666667	13.2643333333333	9.183	5.10166666666667	8.16133333333333	15.3025	10.2033333333333	12.244	9.183	17.3456666666667	7.14233333333333	17.3448571428571	16.3253333333333	32.6453333333333	15.3025	21.427	33.671	17.3428333333334
420	175.127835120684	175.127835120684	175.127835120684	95.899	95.899	95.899	1	1	7.14175000000001	9.183375	9.18224999999999	16.336	8.16199999999999	13.271375	4.078	13.264875	14.2835	39.78975	5.10124999999999	21.4246666666667	8.16800000000001	19.38475	10.195	6.1215	229.584375	68.3567499999999	132.6325	137.745	12.243	18.351	9.18224999999999	8.16199999999999	14.2835	9.18225000000001	4.081	16.336	16.324	8.16000000000001	8.15599999999999	8.16199999999999	18.354	10.22	6.12133333333333	16.326	18.3645	12.246	8.16177777777778	13.26325	16.3146666666667
421	176.075741702563	176.075741702563	176.075741702563	432.594	432.594	432.594	1	1	8.16177777777779	5.10111111111112	6.11066666666666	3.06300000000001	3.06266666666666	3.06075000000001	5.10166666666666	7.14233333333337	289.774666666666	438.695555555556	6.12225000000001	664.453200000002	8.16200000000003	8.1573333333333	7.14155555555557	6.12225000000001	4.0808888888889	6.12199999999999	7.14262500000001	8.16088888888893	7.14155555555557	3.061	2.04049999999999	3.06066666666667	4.0808888888889	3.057	4.08088888888887	5.10166666666666	5.10166666666666	5.10111111111112	2.04075	5.10166666666666	4.08088888888887	7.14174999999998	3.06066666666667	6.12200000000003	8.16177777777779	0	3.06066666666667	7.14155555555557	3.061125
422	176.102393542462	176.101425914295	176.111824312459	54.0615	53.04	54.084	6	6	147.941428571429	169.367428571429	254.312	238.713428571428	180.590571428571	276.691	185.536	194.874571428571	38.7382857142857	63.2488571428571	43.8722857142857	25.4857142857143	325.2205	359.140571428571	394.850571428571	490.757428571428	568.299142857143	240.989714285714	204.228571428571	510.571428571428	62.2287142857143	17.3448571428571	15.3025	36.7302857142857	76.3928571428571	27.5477142857143	16.3245714285714	108.150285714286	76.5214285714286	64.3545	58.1562857142857	51.0142857142857	147.920714285714	80.6025714285715	49.994	38.7708571428572	145.900857142857	99.988	317.308857142857	113.156571428571	29.6131428571428
423	176.151654144084	176.151654144084	176.151654144084	343.853	343.853	343.853	1	1	13.2643333333332	16.3253333333332	22.4436666666666	20.4066666666667	4.08066666666669	7.14116666666664	3.06349999999998	15.3025	31.5683333333334	34.6913333333331	8.16133333333331	10.2016666666666	5.10166666666668	5.10166666666668	8.16266666666669	8.16133333333331	8.16133333333331	5.1066666666667	2.04233333333332	6.11599999999999	6.12199999999996	7.14233333333328	4.0813333333333	6.11599999999999	7.14233333333335	3.06049999999999	0	6.12199999999996	5.10166666666663	0	8.16133333333331	3.06049999999999	15.32	9.18300000000002	3.06049999999999	2.04033333333333	4.08133333333334	7.14233333333335	2.04066666666665	7.13533333333332	3.06399999999999
424	176.970204216255	176.967620336317	176.981311738491	230.5885	228.494	231.6	18	18	41.8302499999999	120.301	93.9320000000001	96.9237500000001	231.799428571428	327.741	268.32575	428.060875	67.3859999999998	88.7617500000001	119.36925	67.3365000000001	145.89575	176.50325	219.515	115.28825	484.61875	439.03	344.8445	462.173249999999	97.9440000000001	87.7414999999998	59.0947499999999	86.7318749999998	115.28825	44.9239999999999	48.9719999999999	190.78675	118.349	85.7009999999998	109.247	78.5015	474.764999999999	284.64975	134.673	168.34125	415.24175	320.3585	343.82425	301.994	186.705749999999
425	176.973188301883	176.967929670835	176.98202331543	239.788	236.702	241.769	12	12	56.1157142857143	118.353142857143	122.355	129.685142857143	112.145	125.495142857143	107.04	176.509428571428	78.562	88.8394285714285	111.18	120.393714285714	112.31	123.454571428571	92.846	78.496	217.138285714286	197.783	189.773142857143	193.854285714286	114.268	146.818285714286	121.414	114.272	98.0297142857142	95.9068571428571	66.2071428571428	109.16675	72.4402857142857	71.36	71.36	58.1562857142857	175.489142857143	82.6431428571428	71.4099999999999	61.1657142857143	131.5155	119.36925	66.3185714285714	101.008285714286	65.2982857142857
426	177.040671181658	177.040671181658	177.040671181658	70.397	70.397	70.397	1	1	23.4651111111111	233.351	445.837111111111	418.336666666666	23.4651111111111	545.5395	22.462	28.5662222222222	21.4106666666666	25.5083333333333	271.379111111111	21.427	404.0685	191.801777777778	270.358888888888	343.014	23.4676666666666	162.233	23.4523333333333	29.5864444444444	154.171	38.7937777777777	53.0573333333333	49.9908888888889	52.0313333333333	24.4853333333333	26.5084444444444	42.854	17.3437777777778	30.6066666666667	129.568222222222	24.488	23.4676666666666	220.248	16.3253333333333	19.3842222222222	24.488	214.27	1852.7949	24.4853333333333	13.2628888888889
427	177.050166868552	177.046380533216	177.060143838717	270.348	264.249	272.423	17	17	49.9963333333333	51.0125000000002	58.197	57.1339999999998	54.0798750000001	75.5540000000001	58.1589999999999	141.826333333333	1131.867	1446.74672727273	709.223999999999	2612.92357142857	62.1971250000003	67.3419999999999	57.1340000000002	67.3419999999999	98.9076666666663	98.9642500000004	95.9035000000004	112.31	59.1744999999998	93.8630000000004	71.4155555555552	78.5592500000003	51.05	51.0437500000002	43.8707499999999	46.9314999999999	41.8336666666666	40.84	51.0437500000002	46.9353333333333	79.6380000000001	64.2809999999999	36.7829999999999	32.6479999999999	52.0327499999999	37.7538750000001	39.7897499999999	58.1209999999998	43.9029999999998
428	177.054677921769	177.05362079018	177.057730796553	285.678	285.669	289.755	4	4	27.5467500000001	48.9719999999999	49.9922499999999	63.2167499999999	43.8707499999999	58.1542499999998	46.9725714285716	110.187	126.418	140.7945	38.7694999999999	158.144285714286	46.9314999999999	49.9922500000002	75.4430000000001	78.5592499999998	46.9315000000002	33.6682499999999	29.609	44.8634999999999	55.134	79.5795000000003	30.585	45.9112499999999	42.8504999999999	38.7695000000002	34.69275	57.1339999999998	19.3854285714286	34.6885000000001	42.8504999999999	30.6085714285714	111.20725	68.3567499999998	51.0124999999999	81.6200000000003	82.7009999999995	77.5389999999998	62.1895	97.9560000000001	52.0327499999999
429	177.059978543284	177.040536461521	177.060266634313	54.09	54.083	60.2	3	3	14.2823333333333	24.488	13.2773333333333	20.4033333333333	22.4473333333333	20.4233333333333	20.4033333333333	32.6506666666667	58.159	87.7343333333334	88.769	51.9860000000001	30.58	46.9353333333333	38.7726666666667	46.9353333333333	93.8706666666667	64.344	34.7196666666666	59.2276666666667	12.2417142857143	15.305	9.1815	14.2846666666667	14.2706666666667	11.2236666666667	4.08133333333333	15.3042857142857	12.244	7.15050000000001	20.4057142857143	8.16266666666667	22.4436666666667	13.2643333333333	10.2033333333333	19.3863333333334	19.3854285714286	18.3651428571429	1971.06933333333	14.2683333333333	7.14233333333333
430	177.055049858471	177.052668608953	177.066016293522	296.915	295.871	304.033	7	7	48.9737142857143	89.7851428571428	96.9271428571428	95.8934285714281	119.3595	165.294	107.115	144.880571428571	91.8257142857142	80.5931666666664	37.7505714285714	73.4605714285714	59.1765714285714	74.5329999999999	63.2577142857143	104.069142857143	40.8114285714286	37.7505714285714	21.426	51.0142857142857	62.237428571429	57.136	31.6288571428571	52.0345714285714	62.2374285714285	36.7260000000002	33.6694285714286	130.596571428571	87.6831428571429	68.3591428571428	92.846	79.6491428571425	196.915142857143	108.150285714286	106.094857142857	127.535714285714	157.131333333334	162.339	138.642285714286	283.639428571428	39.7632857142857
431	178.02335505539	178.02327248087	178.023437629909	301.472	299.953	302.991	2	2	232.598000000001	323.430571428571	197.912333333333	182.609833333334	52.0370000000001	116.318	31.6251666666666	142.846666666667	254.26457142857	192.843	68.3623333333335	269.323999999999	175.497333333334	354.344833333334	234.676666666667	192.654000000001	144.880571428571	201.828	363.221714285714	447.842714285712	226.514000000001	24.5074285714287	57.136	63.2577142857143	518.329333333335	156.0855	18.36	591.696666666665	565.172333333332	313.227714285714	537.221333333337	7.14933333333338	816.799999999999	628.422666666665	134.564571428571	364.242	1096.85833333333	638.624333333331	487.241333333332	892.791666666669	1048.7225
432	178.035093957251	178.029666273656	178.046856158713	303.019	297.912	307.072	58	58	278.538	338.73485714286	207.118	196.924333333334	65.3013333333335	119.3595	39.7911428571428	169.486000000001	122.52	92.8503333333336	13.2525714285715	127.535714285714	187.710666666668	406.073714285717	251.981166666666	205.905333333335	149.982	212.070857142857	159.164571428573	479.937142857145	234.665714285714	11.2310000000001	35.7100000000003	66.3185714285719	546.809333333337	79.5859999999994	13.2730000000001	724.357777777779	273.436571428571	320.369714285714	566.655000000004	7.14816666666661	910.732000000001	651.962571428571	72.3794285714288	186.686142857143	1093.74628571429	945.771750000004	86.6514285714289	900.880750000004	1064.28342857142
433	178.426325368238	178.426325368238	178.426325368238	302.991	302.991	302.991	1	1	2.04079999999999	5.10200000000003	5.10199999999998	6.1212	5.10200000000003	4.0808	3.06119999999999	1.02140000000001	0	0	2.0404	0	2.0404	3.0606	3.0606	9.17100000000005	1.0202	4.0768	0	3.0606	4.0808	1.02139999999999	1.02040000000001	3.0606	4.0808	2.04079999999999	0	3.06120000000002	0	2.04079999999999	6.12840000000003	0	4.08560000000002	7.14279999999997	0	1.0202	2.0404	2.04080000000001	1.01899999999999	2.0404	3.06119999999999
434	179.047795932462	179.046001879642	179.059898580217	88.7675	73.452	90.814	30	25	98.9642500000001	222.4145	209.305	593.806285714287	30.6342857142858	398.245714285715	17.3424285714286	24.4868571428571	24.471	96.927142857143	85.704	33.66825	774.369750000001	969.908117647059	700.911750000001	715.220285714285	44.8925714285715	869.891999999999	169.3615	41.8317142857143	370.35075	42.82425	24.4868571428572	253.030857142857	337.70275	85.7640000000001	43.9091428571429	90.8054285714285	153.042857142857	43.87075	475.453142857143	40.8114285714286	748.889714285714	912.177999999999	42.882	27.5477142857143	32.648	18.36675	102.962285714286	78.5592500000001	43.8722857142857
435	179.041101905574	179.038442366464	179.052053088362	300.962	297.912	304.028	4	4	76.5214285714285	107.13	92.846	94.873285714286	66.3185714285719	83.6634285714292	59.1765714285714	46.9725714285716	80.6702857142853	82.6431428571435	195.894857142857	97.9474285714285	108.150285714286	106.184	107.13	110.098285714286	83.6634285714285	116.214857142858	72.4402857142857	98.9538571428566	113.251714285715	89.8605714285717	81.6228571428571	125.495142857143	124.474857142857	84.6837142857142	86.6999999999998	106.109714285714	122.434285714286	80.6025714285714	131.727428571429	83.7337142857146	83.7219999999999	127.535714285714	107.04	102.028571428571	187.732571428571	107.13	193.691428571428	134.677714285714	148.836571428571
436	179.069855497915	179.066680951368	179.079640674441	293.845	292.805	296.915	16	16	25.5041666666668	68.3623333333329	59.1765714285714	49.988166666667	51.0166666666668	39.7930000000001	39.7864999999999	61.1599999999999	1783.39700000001	2216.68114285714	1506.90925000001	2284.33975000001	58.1590000000001	73.4640000000002	59.1793333333335	45.9150000000001	142.84	129.561166666666	160.192333333334	153.025	60.1968571428571	49.994	42.8119999999999	50.9666666666665	48.9760000000001	28.5646666666666	37.7893333333332	71.42	40.8066666666665	47.9534285714285	59.1793333333335	56.1183333333335	74.418285714286	68.3511666666665	35.7058333333332	36.7302857142857	29.5896666666667	46.9736666666667	43.8743333333334	33.6710000000001	40.8066666666665
437	179.061798709122	179.061798709122	179.061798709122	82.645	82.645	82.645	1	1	20.4066666666667	46.9353333333333	67.342	85.6940000000001	107.135	41.8268333333333	65.2906666666668	101.008285714286	139.648666666667	77.6213333333333	265.274285714286	67.3309999999999	149.989	38.7382857142857	53.0573333333333	147.948333333333	124.582333333333	116.299	109.175666666667	156.111	96.9158333333333	31.6251666666667	26.5243333333334	65.2982857142858	127.520833333333	29.5606666666667	34.6856666666666	80.6025714285716	59.1793333333333	98.9723333333333	97.865142857143	74.5451666666668	187.557333333333	76.525	94.8754999999999	92.8503333333333	31.6303333333333	146.904	274.424833333333	56.1183333333333	46.9353333333333
438	179.076447131587	179.076447131587	179.076447131587	314.242	314.242	314.242	1	1	36.7520000000002	56.1183333333333	54.0717777777779	59.2115555555555	37.7482222222223	44.8946666666666	47.9494	57.138666666667	173.456666666667	206.992333333334	128.632	238.750199999999	50.9550000000001	52.0313333333334	56.1164999999999	52.0352999999999	47.9556666666669	57.1324444444442	56.1183333333333	63.2537777777779	49.990888888889	48.976	40.808888888889	45.9649999999999	61.2199999999999	45.9099999999998	38.7684444444445	39.7886666666667	40.808	45.9150000000002	49.9963333333333	43.8695555555554	39.7886666666667	48.9706666666668	45.9150000000002	56.1183333333336	43.8743333333333	25.488888888889	50.9777777777777	57.1760000000001	42.8773333333335
439	179.105217473424	179.10401549113	179.106333481638	384.63	381.609	384.737	7	7	53.014	86.7212499999998	108.08025	126.604	65.2959999999998	98.9642499999997	69.3769999999998	126.511000000001	466.270571428571	485.341499999999	242.819499999999	505.023749999999	85.7115000000001	88.7617499999998	82.6402500000003	64.2757499999998	110.190857142857	106.106	96.9950000000001	126.497714285714	135.69325	107.13	149.976750000001	163.36	90.8022500000004	88.7617500000004	72.4402857142857	110.200499999999	53.0529999999999	73.4605714285714	86.7212500000004	84.6807499999998	119.273142857143	72.4377500000003	39.7897499999999	49.9922499999999	67.3447499999996	72.4377500000003	35.6825	55.087714285714	30.61125
440	179.10572470051	179.10572470051	179.10572470051	398.971	398.971	398.971	1	1	38.7684444444445	48.976	62.2335555555553	61.2133333333335	36.7280000000001	62.2335555555557	46.9608888888891	58.14	90.7997777777779	128.562	55.0920000000001	135.689555555556	60.1931111111112	48.976	47.9243333333331	56.1122222222223	35.7077777777778	45.9200000000001	31.6268888888889	43.8743333333333	89.7893333333332	67.3346666666668	53.0862222222222	91.8300000000005	47.9191111111111	45.9399999999999	33.6673333333332	43.8695555555554	33.6893333333335	39.793	48.9440000000001	45.9100000000001	35.6883333333332	43.8695555555556	34.6875555555556	32.6471111111112	32.6506666666666	43.8743333333333	32.6684444444446	34.6913333333333	42.8540000000002
441	180.034044912575	180.030047825405	180.045119706761	300.962	297.912	304.028	4	4	36.7334999999998	77.5390000000003	52.0391250000001	48.9719999999999	21.4252500000001	42.8505000000002	18.36675	22.4651428571429	31.6554285714284	35.7087500000002	52.0327499999999	28.5669999999999	41.8302499999999	62.2733749999998	46.9314999999999	41.7995	29.5882857142857	48.9420000000002	52.0345714285714	53.0474285714283	40.8100000000002	15.3171428571429	25.5071428571428	24.4868571428571	68.3567499999998	35.713125	14.28	89.7930000000001	61.2225000000001	44.8925714285714	77.6068571428574	16.336	75.5539999999999	94.8948750000001	28.5439999999999	49.994	132.632500000001	97.9560000000001	84.6184999999995	117.32875	124.39425
442	180.055801053337	180.047791396261	180.062235332	187.7	183.652	188.754	9	9	302.004571428571	867.121428571427	151.009333333334	29.5841428571428	568.299142857143	852.958857142857	526.467428571428	1992.61800000001	278.5055	329.552285714286	74.4808571428571	241.977	386.643166666665	280.578571428571	139.661714285714	15.3042857142857	740.224999999999	386.688285714286	497.899428571428	925.399142857142	47.9556666666666	3.0605	5.10571428571428	7.142	48.9737142857143	12.2434285714286	12.2434285714286	1247.66383333334	255.071428571428	242.828	66.3185714285714	154.192571428571	2807.72799999999	1240.81842857143	253.030857142857	343.836285714286	827.335857142856	1766.11457142857	474.432857142857	759.092571428571	40.8114285714286
443	180.089628446404	180.08662021927	180.092636673539	130.587	129.567	131.607	2	2	33.6655000000001	105.094333333334	82.6362	111.3326	74.4746	94.7050000000002	71.4116666666668	192.843	129.582333333333	182.639666666667	75.406	183.63	58.1514	93.8768000000001	72.4342	63.2524	187.7168	193.876	131.494	194.851833333334	104.0604	125.4805	103.0604	156.977333333334	80.6721666666668	110.2032	73.4544	170.4068	66.313	56.045	90.7206666666669	66.248	247.4955	130.5856	87.7343333333335	91.8360000000001	188.552	189.7944	110.1816	200.9794	55.1556
444	181.06090949047	181.055671087125	181.066048063605	185.682	182.632	186.714	4	4	32.6491428571428	85.704	79.5822857142857	65.2982857142857	35.71	33.6694285714286	52.0272857142857	210.002285714286	48.9737142857145	34.6897142857143	15.2914285714286	42.852	41.8317142857143	55.0954285714285	49.952	18.3651428571428	53.0548571428571	98.9677142857142	42.852	94.8865714285718	11.2231428571429	9.18257142857142	6.12599999999999	4.08114285714286	13.2618571428571	5.10142857142857	4.08114285714286	120.393714285714	35.705	18.3522857142857	27.5477142857143	11.2137142857143	305.06542857143	81.5542857142857	14.284	32.6445714285714	107.13	143.860285714286	76.5214285714285	65.2982857142857	7.142
445	182.029525455279	182.027523975499	182.042637875206	79.585	69.365	80.6	17	15	44.8925714285714	73.4605714285714	88.7617500000001	72.4377499999999	117.332857142857	125.407285714286	119.36925	238.713428571429	95.8262857142859	93.0669999999999	103.04525	147.941428571429	144.880571428571	239.611875	135.709875	90.8308571428572	187.864	219.361428571428	142.84	191.813714285714	32.6491428571428	22.4462857142857	18.3645	23.46575	65.2982857142858	31.6022857142858	17.3448571428571	129.4765	66.3185714285714	70.3997142857143	74.432625	57.136	380.246857142857	221.402	79.5822857142857	165.263142857143	284.64975	405.03925	321.39	296.903142857143	66.3185714285714
446	182.029259025289	182.027323472765	182.041891391461	59.171	59.157	60.206	14	14	18.3456	174.477	206.0804	242.799666666667	191.8352	337.675166666667	220.392	381.604666666667	57.064	61.212	148.968666666667	112.222	268.303833333333	447.926333333333	349.974333333333	302.0384	257.0904	387.726666666667	68.4338	248.9776	108.1412	31.6262	57.1293333333334	51.0166666666667	137.592	23.4692	60.1996666666667	360.1306	126.521333333333	161.3812	162.2118	145.883833333333	544.7868	464.251666666667	46.9292	246.920666666667	263.2116	628.4432	599.956	276.465166666667	22.4708
447	182.043330105868	182.043330105868	182.043330105868	166.302	166.302	166.302	1	1	3.06099999999999	17.3456666666666	9.18299999999998	8.16266666666669	12.244	11.2236666666666	7.14116666666668	12.244	5.10166666666665	13.2637142857143	10.2028571428571	8.16933333333331	6.12200000000001	14.2846666666666	12.244	8.15466666666669	6.12100000000001	15.29	14.2846666666666	6.11599999999999	10.2033333333334	6.12199999999999	10.2016666666667	8.16266666666669	6.12199999999999	6.12099999999998	6.12200000000001	6.12799999999999	5.10166666666665	3.0635	2.04033333333334	6.12199999999999	10.1933333333333	5.09666666666668	5.10083333333334	6.11142857142859	6.12099999999998	5.10083333333332	4.08133333333334	6.11657142857143	5.10083333333332
448	182.054262244785	182.049246848167	182.059548274198	185.1715	182.632	186.714	4	4	23.4665714285714	23.4665714285714	21.42525	10.2025	49.99225	9.18225000000001	63.2555	247.721142857143	42.8520000000001	41.83025	15.2925	25.50625	14.2835	9.18257142857142	19.372875	6.12225000000001	80.6590000000001	5.10125	13.26325	113.251714285715	6.1215	6.12171428571428	6.126	5.10142857142857	5.10125	6.12225000000001	6.1215	61.215	1.02025	30.58875	13.2637142857143	17.34425	300.984285714287	12.2331428571429	19.3854285714286	53.0474285714285	10.2025	165.2805	83.6605000000001	24.486	12.2445
449	182.080482749273	182.076823065206	182.092084664455	114.263	110.188	115.301	67	67	154.063142857143	271.396	177.529714285715	310.166857142857	149.989	227.497166666666	160.184857142857	530.102857142858	1019.14285714286	1127.41571428571	671.324500000001	1126.23771428571	234.665714285714	307.867428571428	291.801714285714	176.509428571428	585.623499999999	471.394	408.133333333333	694.790249999999	335.674	506.061714285714	505.395	632.045714285714	423.418571428571	345.876857142857	322.162	356.378857142858	219.361428571428	158.144285714286	396.891142857143	234.906666666667	593.307428571428	290.537142857143	159.164571428571	309.146571428571	362.916571428572	400.635428571429	114.272	398.931714285714	172.428285714286
450	182.185965481633	182.185965481633	182.185965481633	296.869	296.869	296.869	1	1	35.71	55.0954285714285	73.4605714285714	53.0548571428571	16.3222857142858	86.7242857142864	21.4260000000002	19.3718571428571	53.0548571428571	61.2085714285716	242.828	95.9068571428578	45.9128571428571	52.0782857142855	56.1157142857143	59.1765714285714	15.3042857142857	54.0751428571428	53.0548571428571	20.4057142857143	51.0142857142861	69.3794285714285	58.1562857142857	62.2374285714285	77.5417142857142	55.095428571429	68.3591428571428	25.5071428571428	64.2780000000005	24.4868571428571	56.1157142857143	20.4057142857144	40.8114285714286	57.1360000000004	49.994	54.0751428571428	64.278	10.21	186.712285714286	69.3794285714285	54.0297142857145
451	182.960394187821	182.960225935851	182.960562439792	1070.24	1070.23	1070.25	2	2	912.645999999982	1519.79999999997	1181.15999999998	1255.61999999998	821.099999999985	1455.53999999997	981.239999999983	908.819999999984	903.719999999984	1028.15999999998	1027.13999999998	937.379999999983	1177.34399999998	1484.09999999997	1213.79999999998	1263.77999999998	985.319999999982	1238.27999999998	922.079999999984	937.173999999982	1535.09999999997	886.379999999984	898.337999999982	1331.97999999998	1183.47599999998	981.239999999983	878.919999999983	907.800000000024	1002.65999999998	948.599999999983	1403.51999999997	902.699999999984	950.459999999981	1176.05999999998	873.443999999986	929.219999999983	1058.75999999998	820.079999999985	1077.18799999998	928.76799999998	920.271999999985
452	182.962766437141	182.957495221394	182.974322267388	44.879	42.832	45.922	139	139	833.54425	1169.302	1347.86033333333	1402.80555555556	1214.06444444444	1551.80025	1225.28688888889	1524.2037	1321.434	1351.94166666667	1040.655	1326.4875	1113.18366666667	1431.64228571429	1364.18566666667	1428.494625	1420.362	1073.303	817.320375	1199.814	1163.05333333333	1053.9699	958.5312	1451.704	1196.72066666667	882.51625	821.278888888888	1732.3845	1036.574	1110.00177777778	1276.94444444444	1156.66711111111	2240.408	1944.83475	1045.75625	1426.3095	1935.41425	2115.0225	2065.01973333333	2050.64666666667	643.830333333333
453	182.967874282505	182.961701668349	182.983154296875	1071.23	1070.1	1081.44	164	141	1326.16090909091	1684.01999999997	1449.41999999997	1531.66666666668	1049.57999999998	1781.93999999997	1208.69999999998	908.819999999984	1148.52	1409.64000000001	1120.97999999998	1321.92	1418.51625000001	1484.09999999997	1359.65999999998	1572.84000000001	1197.47999999998	1557.53999999997	1107.72000000001	1140.58111111109	1709.33999999997	1030.19999999998	1210.90599999998	1334.74444444442	1334.15999999998	1805.39999999999	984.299999999982	1083.24000000001	1108.73999999998	1050.59999999998	1565.69999999997	1117.91999999998	1052.07142857141	1643.22000000001	1191.31727272725	1060.93444444442	1166.87999999998	1039.38000000001	1226.52125000001	1027.61249999998	1149.96714285712
454	183.964362234985	183.960089028569	183.976867243929	44.887	42.85	45.921	50	50	245.888857142857	341.795714285714	422.398285714286	433.621428571429	356.079714285714	526.449	363.221714285714	473.412571428572	421.378	358.137	350.978285714286	419.337428571429	338.734857142857	481.979428571429	429.540285714286	416.276571428571	456.067714285714	363.221714285714	274.456857142857	387.708571428571	362.201428571429	292.787833333333	299.194857142857	410.154857142857	346.897142857143	268.335142857143	248.949714285714	588.68425	309.146571428572	395.870857142857	421.673	347.14	788.65325	628.496	313.191166666667	450.966285714286	592.76525	737.210133333333	643.23	732.519555555556	188.752857142857
455	184.07266982207	184.069824371338	184.084808186588	52.033	49.98	62.247	55	46	401.992571428571	439.743142857143	266.5245	230.595333333333	161.205142857143	238.758	242.828	242.0165	1695.71485714286	1363.96283333333	2040.57142857143	593.307428571429	226.292	235.697	210.360333333333	204.2	193.827142857143	212.437333333333	205.077428571428	167.467428571428	268.347666666667	165.263142857143	192.843	296.917	245.682285714286	222.422285714286	214.27	268.347666666667	204.057142857143	166.450166666667	255.291666666667	232.625142857143	257.112	304.002571428572	207.118	264.254	363.238666666667	269.324	854.019	263.203	240.585142857143
456	184.115784899637	184.112155716995	184.12709687784	203.033	199.984	204.058	21	21	30.6100000000001	60.1996666666668	38.7663333333334	71.42	135.584	154.070333333334	109.157833333333	282.632333333334	107.1175	95.8956666666668	32.6506666666666	48.9668571428571	75.4377142857143	135.704333333334	91.8257142857142	90.8054285714285	181.458285714286	113.235857142857	88.7690000000002	141.826333333334	21.4059999999999	25.5083333333334	21.408	17.3456666666667	67.3970000000001	33.6694285714286	19.3691428571428	380.522166666667	162.2065	87.7486666666669	112.236666666667	79.5860000000002	1240.776	553.020666666668	184.680333333334	371.340666666667	792.762	789.701142857142	463.209714285714	884.463857142856	181.589666666667
457	184.962032208464	184.958854044812	184.974152131219	44.879	42.838	45.921	63	62	389.767333333333	509.1796	526.4232	538.6656	504.044666666667	543.837666666667	461.1304	484.595	463.2616	483.5748	516.2212	516.288666666667	458.0698	566.655	532.5444	539.756333333333	407.0598	426.5272	323.445666666667	483.5748	425.5068	296.8782	323.7838	490.7162	457.0496	265.252	276.5284	684.611714285714	392.854	455.0092	528.0638	442.2662	891.6985	693.713333333334	339.7266	558.1588	666.168833333334	693.029	736.381333333333	756.067	203.046333333333
458	184.984377593391	184.981350583728	184.985145885782	95.893	94.382	96.929	7	7	660.1341	836.646	701.989333333333	757.499555555555	415.230444444444	716.664	522.069333333333	218.351333333333	655.054000000001	550.98	1324.24844444444	485.625777777778	820.794666666667	608.052444444445	757.612333333334	782.510444444445	530.573333333333	1112.52245454545	670.285999999999	622.017	916.159555555556	664.8444	625.464333333333	915.560888888888	990.6142	689.7228	772.308222222222	467.618	555.061333333333	558.061555555556	7299.37861702128	607.032222222221	240.6492	537.338222222221	525.414444444444	419.357	220.392	192.864	1102.86022222222	231.741777777778	554.7168
459	184.984446871532	184.982882915296	184.985217220909	106.699	104.06	116.326	7	6	809.663454545454	962.631545454546	926.407636363636	759.082909090909	666.238090909091	777.447818181818	536.376545454545	541.475181818182	783.1296	807.035727272727	1632.43636363636	816.218181818182	1167.192	1051.90118181818	1158.00954545455	1159.54618181818	771.326181818182	1329.72436363636	943.752272727273	736.636909090909	1221.26645454545	654.0123	876.965454545454	1128.42163636364	1159.02981818182	769.285636363636	799.893818181818	492.791727272727	964.673181818182	781.528909090909	1165.54827272727	838.290545454545	611.143363636364	907.557272727273	872.333181818182	821.758636363636	551.967545454545	579.514909090909	1573.26054545455	558.810545454545	813.157363636364
460	184.985301327743	184.979238939924	184.997058416193	1070.22	1069.16	1078.41	146	144	2015.67333333334	2803.97999999995	1755.41999999997	1870.67999999997	1587.11999999997	1851.29999999997	1642.19999999997	1575.89999999997	1772.75999999997	2187.89999999996	2102.21999999996	1725.83999999997	1984.72399999996	2861.09999999999	1796.21999999997	1731.95999999997	1762.55999999997	1701.35999999997	1791.12000000002	1550.39999999997	2718.29999999995	1640.15999999997	1738.07999999997	1725.45999999997	1705.71799999997	1759.49999999997	1746.23999999997	1945.58615384615	1638.11999999997	1579.97999999997	1779.89999999997	1917.60000000001	1696.9883333333	1736.42857142854	1769.8633333333	1682.99999999997	1700.33999999997	1526.93999999997	2002.4666666667	1806.1833333333	1768.50499999997
461	184.988063850025	184.982042866368	184.998592128695	1161.05	1150.88	1169.28	125	89	643.619999999989	902.612499999985	751.74000000001	1273.98	520.199999999991	771.119999999986	573.23999999999	441.659999999992	609.959999999989	516.119999999991	1778.29166666667	593.639999999989	797.639999999986	404.939999999993	778.259999999986	624.239999999989	517.139999999991	781.320000000011	568.13999999999	2453.78714285715	729.299999999987	584.45999999999	730.320000000005	787.439999999986	869.039999999985	477.273999999991	554.635714285704	588.540000000008	586.500000000008	1616.7	716.039999999987	544.67999999999	490.619999999991	747.66000000001	633.419999999989	670.140000000009	592.619999999989	585.47999999999	1293.92375000001	648.720000000009	689.693749999988
462	184.986743998681	184.982872623826	184.998299371629	1129.93	1125.27	1136.52	74	70	766.854444444449	982.260000000004	4058.38976744185	1041.41999999998	773.160000000003	1047.54	583.440000000008	512.757142857149	828.121111111116	4429.78391304346	2357.21999999999	581.39999999999	646.679999999988	1020	1106.7	1056.72	738.480000000003	872.100000000009	813.960000000004	714.000000000003	961.860000000007	709.919999999987	868.188000000005	1074.092	1044.48	465.120000000012	857.820000000004	3437.75510204082	604.685714285703	531.420000000007	1086.3	747.372000000003	748.393000000003	1058.76	824.160000000004	756.840000000005	832.320000000004	755.820000000003	1502.91200000001	834.157000000003	548.760000000011
463	184.986390266367	184.981447481262	184.997647824697	1112.15	1092.67	1124.36	157	108	710.940000000005	885.359999999984	1165.79166666667	728.151250000006	457.231666666659	613.000000000011	764.812222222227	686.186666666671	1355.3411764706	1212.78	1012.85999999998	552.065714285705	772.199999999985	683.399999999988	864.91875000001	900.660000000009	664.020000000005	1201.52083333333	3795.144	880.260000000002	668.099999999988	688.322499999987	4327.85999999999	1328.02076923077	717.060000000007	952.680000000001	543.400000000007	863.234166666668	1279.08000000001	881.280000000001	1196.41666666667	976.139999999999	1266.50944444445	621.180000000012	440.639999999992	605.880000000006	985.320000000001	3887.49152542373	6199.20000000001	4481.60457627119	1033.01846153846
464	184.990016178474	184.982162040656	184.998664879007	1141.68	1136.58	1149.87	67	59	559.980000000008	1205.60416666667	744.60000000001	780.299999999986	506.94000000001	686.46000000001	545.700000000008	767.040000000003	632.400000000009	780.371428571439	1072.02000000001	567.120000000008	837.412500000009	737.471428571438	618.120000000012	741.54000000001	526.320000000007	726.24000000001	605.880000000008	539.314285714293	917.000000000007	521.04999999999	606.900000000009	732.36000000001	668.100000000009	549.780000000008	559.980000000008	558.721428571418	454.028000000013	745.330000000003	748.707142857152	600.780000000006	678.299999999988	721.14000000001	568.140000000008	686.280000000006	970.8125	558.95999999999	1063.30714285716	654.840000000009	700.740000000007
465	184.986316085624	184.981487093424	184.996548310169	1083.51	1079.39	1091.75	54	48	696.659999999988	676.185714285701	957.779999999983	935.340000000007	744.599999999987	910.831111111116	604.579999999989	719.883333333338	1105.49307692308	1152.60000000001	1554.84454545455	956.760000000002	959.819999999983	934.320000000007	977.159999999983	949.619999999983	645.660000000005	911.879999999984	703.800000000005	564.38749999999	965.940000000007	1158.72	776.220000000005	913.919999999984	923.113333333318	532.439999999991	758.879999999986	706.860000000005	728.052222222209	1106.7	938.399999999983	539.580000000005	647.700000000004	954.719999999983	779.107777777782	756.840000000005	626.280000000004	1248.48000000001	1477.98	535.500000000008	468.180000000007
466	185.032353255757	185.0306686169	185.041742791773	51.012	49.974	60.195	13	11	752.883	1450.914	979.458666666667	851.839166666667	1135.4455	880.403833333334	631.483166666667	1614.728	1131.4018	1330.29733333333	333.649	1561.11	1194.65866666667	1059.106	1369.608	1057.91283333333	738.721333333333	1253.98966666667	630.463	893.520833333334	442.752333333334	95.8956666666667	86.7141666666667	378.852833333333	621.2815	120.393714285714	94.8755	685.551999999999	862.040833333334	437.6515	699.613333333333	405.072333333333	1894.759	1241.74566666667	756.963666666667	1242.766	2074.21445454545	1496.5845	1166.0505	2336.1327	611.657142857143
467	185.032058622779	185.032058622779	185.032058622779	69.371	69.371	69.371	1	1	279.5485	428.505	393.8165	330.561	216.293	336.435	173.57	208.131	362.9865	322.399	966.17675	261.184	478.49725	370.35075	457.072	385.938	341.78375	524.4085	380.294222222222	375.441777777778	345.098	236.698	255.0625	338.723	473.454000000001	319.377375	239.5825	243.83975	361.1685	278.52825	424.424	273.4605	185.680444444444	473.125333333333	294.85225	261.184	231.59675	152.01725	641.2655	172.527875	347.895777777778
468	185.121255443009	185.120465497065	185.133166598291	203.033	199.984	203.05	9	9	8.16228571428571	32.6491428571428	23.4665714285714	39.7911428571428	71.36	94.8865714285714	47.9534285714285	156.103714285714	51.0142857142857	43.8661428571428	24.4868571428571	25.5035714285714	35.68	49.994	55.0954285714285	47.9534285714285	92.768	60.1884285714285	42.852	70.3997142857143	14.272	16.3245714285714	6.11657142857143	9.18257142857142	37.7822857142857	20.4057142857143	15.2914285714286	136.718285714286	76.5214285714285	55.0954285714285	45.9128571428571	38.7726666666668	538.710857142857	273.436571428571	89.7851428571428	224.462857142857	409.134571428571	370.311857142857	216.300571428571	367.302857142857	91.8257142857142
469	185.984176300503	185.984176300503	185.984176300503	1074.32	1074.32	1074.32	1	1	733.77944444444	1165.47444444444	1230.11999999999	1105.26166666667	608.939999999997	1391.01722222221	687.85444444444	597.024999999996	548.03833333333	633.419999999997	484.763888888886	549.779999999997	1313.45499999999	1303.55999999999	1249.49999999999	1205.63999999999	578.339999999997	1294.37999999999	530.399999999997	624.239999999997	1236.23999999999	506.939999999997	479.661111111108	2469.16526315788	1301.51999999999	554.879999999997	567.428888888885	724.200000000005	490.887222222219	593.639999999997	1392.29999999999	631.379999999997	618.456666666663	1299.47999999999	535.499999999997	519.462777777775	524.582352941174	602.819999999997	485.784444444442	513.618888888886	500.54722222222
470	186.07818979421	186.077554371731	186.083473827946	515.27	510.134	518.302	5	3	4.08160000000003	17.3324444444445	8.16266666666666	11.2236666666667	7.14155555555557	10.2155555555556	8.1576	10.2088888888889	449.191111111111	1112.16333333333	14.2828	2038.73730000001	13.2626	6.12533333333333	12.252	10.2022222222222	57.1324444444446	15.305	36.7280000000001	41.8336666666666	9.18200000000002	9.18299999999999	6.1253333333334	6.12133333333334	12.244	7.14155555555548	7.14233333333333	5.10111111111106	7.14233333333333	9.18299999999999	14.2758	9.18299999999999	10.1966666666666	8.16239999999998	3.06266666666666	11.2224444444445	12.2426666666667	5.10166666666666	6.12199999999999	8.16266666666666	11.2233
471	186.143010549834	186.143010549834	186.143010549834	363.216	363.216	363.216	1	1	38.7694999999999	65.2960000000003	67.3365000000003	95.9152500000001	43.8707500000002	79.5794999999998	55.1002500000001	163.24	88.7726250000001	72.4377500000003	34.6885000000001	34.6884999999999	45.9100000000001	31.6277499999999	55.0934999999998	65.2942222222223	8.15700000000004	14.2835000000001	11.2241249999999	9.17662500000004	28.5705	7.14175000000003	7.14175000000003	28.5669999999999	32.6479999999999	7.14262500000001	8.16200000000003	49.9922499999999	12.236	24.4859999999999	21.4252500000001	17.346375	128.5515	43.8707499999999	17.34425	10.20375	32.6479999999999	57.1339999999998	16.336	21.4252499999999	10.2022222222222
472	186.960006026405	186.954612980964	186.971240426383	1076.32	1071.22	1087.61	88	57	3537.98615384615	2047.13999999996	4389.06	4211.58	1581.00000000002	4240.04714285713	2426.57999999996	2774.83090909091	1128.11999999998	4361.52	3184.44	1099.43999999998	4368.8923076923	4097.34	5290.74000000002	5180.1915789474	3078.36	2172.59999999996	2821.32	3065.5625	3976.98	4931.70000000003	4965.3475	3691.38	2128.73999999996	2962.08	1100.69399999998	3396.6	4134.59846153846	3132.42	3768.90000000001	3219.12	3292.1875	4301.34	1411.98749999998	4596.12727272728	2921.625	3257.88	3131.91666666667	2679.6875	3012.65666666667
473	186.961838655151	186.956273517093	186.975039274796	1116.14	1101.85	1142.65	87	39	900.660000000009	1081.50375000001	970.02000000001	994.50000000001	1195.39583333333	1057.87111111112	798.660000000008	789.480000000008	821.100000000008	1178.1	994.50000000001	983.280000000007	1099.56000000001	1029.18000000001	865.979999999985	720.120000000014	786.420000000006	885.785000000016	775.128750000007	820.080000000008	965.94000000001	1323.96000000001	635.460000000012	1145.23111111112	1119.13777777778	829.260000000008	867.000000000012	813.981249999986	862.920000000009	803.760000000008	1115.88000000001	945.540000000007	819.042500000007	1039.38000000001	803.760000000011	842.520000000008	966.960000000007	773.086250000007	1140.36000000001	887.400000000009	875.211250000008
474	186.958599959235	186.955107369301	186.968583668115	1096.265	1088.61	1100.93	30	28	1124.03999999998	1502.45999999997	1398.09124999997	1456.56000000001	1924.74000000003	1318.43374999998	1130.16000000001	1084.56749999998	1500.87000000001	1412.38875000001	1406.57999999997	1002.25499999998	1370.87999999998	1337.83750000001	1311.72000000001	1443.29999999997	1167.89999999998	1616.70000000001	1163.82000000001	1162.18249999998	1375.97999999998	1261.24374999998	755.819999999987	1368.47499999997	1323.53999999997	1264.80000000001	1301.07249999998	1193.84125000001	1035.30000000001	1149.53999999998	1416.77999999997	1172.39499999998	1176.05999999998	1357.61999999998	1196.45999999998	1253.57999999998	1251.03124999998	1223.99999999998	1350.09250000001	1181.15999999998	1166.46874999998
475	186.971133738551	186.971133738551	186.971133738551	32.647	32.647	32.647	2	2	2587.39281632653	3152.61979591837	3473.85291666667	3144.89795918367	2409.62563265306	3371.024	2374.94008163265	2328.24542857143	2410.64579591837	2685.44506122449	3454.01255102041	2671.108	3205.67359183673	3272.38353061225	3364.21842857143	3436.32228571429	2207.63330612245	3328.50485714286	2711.59395918367	2310.66979591837	3139.058	2425.65908333333	2493.10642857143	3326.46408163265	3091.40387755102	2467.47873469388	2715.25181632653	2356.045875	2723.83591836735	2172.40553061225	3091.51340425532	2349.577	2534.03485714286	3452.23248979592	2597.60954166667	2590.50542857143	2647.177	2372.4203125	3546.86783673469	2769.33236734694	2580.70326530612
476	187.090337785026	187.090337785026	187.090337785026	518.301	518.301	518.301	1	1	17.3437777777778	15.2924999999999	15.305625	20.4050000000001	8.16199999999992	15.32625	12.236	6.126	170.486125000001	461.153000000002	15.3033333333334	836.107999999999	14.2835000000001	15.315	15.3149999999998	12.2430000000001	21.4252500000001	19.387125	17.3442499999998	20.4050000000001	14.2834999999999	18.36675	11.229625	19.3847500000001	15.3037499999999	8.16199999999992	12.2430000000001	10.2024999999999	14.2835000000001	15.3037500000001	15.295	13.264875	6.12149999999994	17.3437777777778	9.18900000000001	16.3239999999998	9.18224999999991	6.12149999999994	6.12150000000003	14.2852499999998	8.16266666666666
477	187.09084000126	187.09084000126	187.09084000126	510.134	510.134	510.134	1	1	12.24	22.4462857142855	10.2028571428571	21.426	9.18257142857135	13.2637142857142	8.1554285714286	14.284	181.610857142857	300.984285714286	12.2434285714286	703.038375000001	12.2434285714286	19.3854285714284	12.2417142857142	15.3042857142857	10.2028571428571	11.2231428571429	14.2839999999999	10.2028571428572	14.2839999999999	9.18257142857142	8.16228571428564	11.2231428571429	14.2839999999999	15.2914285714286	8.16114285714288	14.2840000000001	7.14099999999996	4.08114285714289	14.273	8.15542857142853	10.1942857142857	14.282	5.10142857142857	13.2637142857142	6.11742857142852	8.16799999999992	11.2231428571429	11.2231428571428	10.2028571428572
478	187.984136286838	187.984136286838	187.984136286838	82.628	82.628	82.628	1	1	234.651111111111	440.736	318.552	398.91775	161.1995	241.79925	147.93625	189.7665	189.51075	253.394	516.309750000001	251.01225	157.1185	236.553	139.77425	160.17925	229.725	63.26325	84.6784444444445	118.349	320.3585	157.1185	250.9815	255.09375	192.843	185.579333333333	155.097	229.55625	111.20725	178.54375	201.88575	105.150125	134.581333333333	198.943333333333	110.184	185.6855	96.9237500000001	137.73375	174.46275	109.16675	130.592
479	188.06868918333	188.06074733749	188.079879890328	193.833	189.775	194.865	47	46	161.212666666667	367.320000000001	315.533142857143	442.824666666668	273.717333333333	400.991000000001	283.652666666667	1037.50533333334	605.537714285714	703.009666666668	130.581333333334	998.537999999999	281.612000000001	359.157333333334	326.88	223.4165	431.601000000001	429.560333333332	305.079666666667	614.240666666665	334.653714285714	379.227428571428	323.392833333334	456.089000000001	353.035333333334	221.412333333334	190.802333333334	419.337428571428	248.961333333334	239.543333333334	335.634833333334	227.757333333333	909.074571428571	517.309000000001	212.194666666667	257.891333333334	443.844999999999	482.617666666666	117.338333333334	460.095166666667	372.056666666668
480	188.11234782035	188.107403486825	188.120245517829	289.77	286.694	290.77	8	8	41.7926666666666	98.9561666666664	60.1898333333337	56.1091666666665	54.0776666666663	38.7726666666664	50.0371666666663	187.710666666666	169.209333333334	121.419666666666	32.6506666666667	163.226666666666	10.2033333333333	37.7461666666666	14.2846666666667	17.3456666666665	17.3456666666665	20.4033333333335	10.2116666666666	19.3831666666666	18.3659999999999	70.4029999999995	30.5799999999999	12.232	18.3659999999999	27.5444999999999	23.4676666666665	42.8469999999999	11.2328333333332	25.5041666666666	23.4676666666665	18.3659999999999	428.120000000003	114.258666666666	18.3629999999999	29.5896666666665	142.846666666667	245.900333333334	37.7523333333334	133.663666666667	86.7141666666664
481	188.109633028864	188.106764083119	188.120850169673	172.419	169.381	173.445	31	31	55.1430000000001	122.54	96.9158333333335	139.762833333334	132.621666666667	193.831666666667	193.863333333334	426.429666666665	92.8351666666668	129.582333333334	35.7408333333334	74.4721666666668	53.1006666666668	119.373428571429	70.4029999999998	55.08	260.185000000001	129.582333333334	106.114666666667	165.294	43.9101666666667	96.9158333333335	73.4640000000002	30.6349999999999	51.0166666666665	91.8299999999998	63.2503333333334	290.011333333334	197.944666666667	107.135	99.9926666666664	47.9478333333334	1018.29266666667	560.071499999998	216.300571428571	365.262285714286	1030.48857142857	625.464333333335	346.856666666667	779.022999999999	195.904
482	189.069802018785	189.068859050616	189.070744986954	193.8385	193.81	193.867	2	2	29.5848333333332	65.3013333333332	33.6984999999999	70.4030000000002	31.6613333333333	74.4843333333335	30.6100000000001	162.3655	40.8533333333332	128.562	17.3428333333334	139.922666666667	39.7930000000001	64.2704999999998	45.9674999999999	39.7865000000001	75.5046666666669	71.4233333333332	54.0297142857145	75.5046666666665	47.9478333333334	26.5026666666666	44.8873333333334	78.5528333333335	42.8540000000001	26.5286666666667	33.6710000000001	64.2809999999998	31.6303333333334	21.4080000000001	40.8133333333332	27.5759999999999	131.623	58.1495000000001	11.2236666666666	30.5799999999999	70.4029999999998	70.4029999999998	22.4473333333334	84.6738333333335	44.8548571428571
483	189.089528618133	189.088303254458	189.090753981807	384.6525	384.624	384.681	2	2	24.468	55.0934999999998	55.0568571428571	80.670285714286	31.6277499999999	44.8909999999999	32.6479999999999	90.8022500000004	10.2025	10.19625	13.26325	9.18224999999997	29.590875	42.8504999999999	34.6885000000001	32.6479999999999	37.7261249999999	71.4174999999998	27.567	54.0732499999999	86.7242857142857	86.7212499999998	65.2960000000003	99.0370000000001	69.3770000000003	56.1137500000002	51.0250000000003	53.0548571428571	14.2835	29.5872500000001	46.9315000000002	46.9314999999999	44.8635000000002	27.5467500000001	29.5872499999999	21.4252499999999	30.6112499999998	36.7302857142857	13.2535	30.6074999999999	9.18337500000001
484	189.088526176684	189.088526176684	189.088526176684	399.991	399.991	399.991	1	1	10.2022222222222	25.5083333333333	20.4044444444444	22.4448888888889	20.4044444444445	17.3437777777778	11.2297777777778	25.5	11.2224444444445	5.10166666666666	9.18200000000002	8.16177777777779	15.3033333333334	23.4676666666666	19.3736666666666	11.2224444444445	12.2426666666667	13.2657777777778	12.2426666666667	13.2643333333333	24.488	32.6471111111112	20.4177777777778	31.6303333333335	22.4302222222222	17.3551111111111	15.3033333333333	30.6066666666665	8.16711111111115	10.2033333333333	20.3933333333334	13.2628888888889	22.4326666666666	14.2831111111111	11.2224444444445	9.18200000000002	14.2846666666667	10.2033333333333	9.18800000000005	13.2643333333333	7.14233333333337
485	189.125195995141	189.12480244331	189.125589546971	232.618	232.61	232.626	2	2	7.14200000000002	14.272	16.336	23.4632857142857	7.14699999999999	10.2114285714286	9.18257142857142	11.2325714285714	18.378	14.284	14.284	24.4868571428571	17.3448571428571	20.4057142857144	8.16914285714285	13.2637142857143	74.4182857142857	69.3794285714285	44.8925714285714	64.2690000000002	28.568	51.0142857142859	53.99375	42.852	25.5071428571429	15.3325	22.4305714285714	15.3042857142858	14.282	12.2348571428571	15.315	12.2348571428571	19.3990000000001	13.2637142857143	12.2434285714286	11.2231428571429	14.284	16.3245714285714	9.18257142857142	15.3042857142857	8.16228571428574
486	189.125807600518	189.125257337416	189.126357863621	241.8	241.792	241.808	2	2	39.7911428571428	52.0345714285714	73.3988571428571	74.5329999999999	34.6897142857143	42.852	43.8354285714286	86.724285714286	25.5071428571428	24.5074285714286	11.2231428571429	25.5071428571428	43.8722857142857	45.9128571428571	32.6491428571428	30.5871428571429	80.6025714285714	88.7648571428571	74.4808571428574	95.9068571428571	65.2982857142857	78.43	80.5912857142859	66.3185714285717	34.6856666666667	43.8722857142857	32.6217142857143	37.7452857142857	16.3245714285714	19.3854285714286	24.4662857142857	32.6491428571428	46.9331428571428	18.3805714285715	6.12171428571428	22.4274285714286	23.4665714285714	15.3042857142857	15.3042857142857	25.5071428571428	7.142
487	189.126103503448	189.126103503448	189.126103503448	274.451	274.451	274.451	1	1	29.5896666666666	37.7523333333333	58.1906666666666	63.2537777777775	35.7077777777778	50.0290000000001	42.8484	92.8503333333333	52.037	28.5693333333333	34.6686666666665	107.123333333334	45.8850000000001	67.3419999999999	43.8743333333333	41.8302499999999	137.655	125.487333333334	66.3144444444441	152.013111111111	74.4843333333333	137.745	95.9008888888891	103.042444444444	61.2533333333333	76.5666666666666	67.3419999999999	60.1537777777777	42.8493333333334	35.7544444444443	28.5662222222221	45.9099999999998	71.4622222222226	52.037	43.8982222222222	35.7116666666666	57.1324444444446	45.9100000000001	17.3437777777777	59.172888888889	24.5013333333333
488	189.126727001484	189.126727001484	189.126727001484	264.248	264.248	264.248	1	1	21.426	31.6288571428571	33.6694285714286	43.8722857142857	26.5274285714288	42.852	21.426	55.0954285714285	222.235428571429	65.2982857142857	168.064285714286	263.233714285714	36.7302857142857	58.1562857142857	48.9737142857143	25.4857142857142	46.9331428571428	54.0751428571428	21.426	77.5959999999999	47.9534285714285	43.8722857142857	63.2488571428568	55.049142857143	51.0083333333332	35.71	43.8722857142857	66.3092857142854	22.4462857142857	29.5882857142857	54.1129999999999	29.609	53.0102857142855	23.4665714285714	25.5071428571428	15.3042857142857	70.3997142857143	49.994	21.426	59.1268571428573	11.2231428571429
489	190.90842850649	190.90842850649	190.90842850649	48.96	48.96	48.96	1	1	203.013166666667	317.323666666667	338.750666666667	335.689666666667	310.181333333333	439.763666666667	323.445666666667	200.181333333333	235.697	243.859666666667	306.1	241.819	346.913333333333	339.771	291.0325	337.730333333333	45.915	30.61	21.427	22.4462857142857	375.482666666667	137.7225	156.2385	292.053666666667	329.513833333333	246.909142857143	241.819	193.831666666667	251.002	320.384666666667	312.783	202.191	155.065333333333	361.198	212.189714285714	163.253333333333	173.428333333333	157.259666666667	191.822666666667	131.6015	398.596571428572
490	191.101002472522	191.100279162265	191.101986437704	56.114	56.108	56.124	3	3	45.8742857142857	72.4402857142857	75.5663333333334	96.9316666666667	79.5822857142857	83.7356666666667	53.0102857142857	112.236666666667	84.6244285714286	118.353142857143	67.331	101.942857142857	46.9331428571429	60.1996666666667	54.0776666666667	51.0142857142857	138.758857142857	71.4933333333333	61.2685714285715	118.436	14.284	15.3085714285714	24.488	18.372	23.4271428571429	8.16228571428572	5.10166666666667	25.5071428571429	19.3854285714286	30.665	18.3651428571429	16.3245714285714	53.0548571428572	25.5035714285714	16.3245714285714	18.3651428571429	44.8925714285714	36.7302857142857	41.8336666666667	35.68	20.4228571428572
491	191.14133961737	191.140412782666	191.146811123552	384.6155	375.441	391.772	12	9	23.4523333333334	54.0717777777775	65.2586666666664	123.527555555555	8.16266666666666	88.7593333333335	27.5459999999999	19.3847500000001	10.2022222222222	13.2556666666667	8.16177777777774	13.2628888888888	80.6063333333333	195.882666666666	92.8402222222224	76.5166666666663	8.15733333333335	219.347777777778	95.9635555555554	17.3456666666667	211.186	173.437777777778	123.460333333333	203.179	140.806	103.042444444445	83.6810000000005	135.704333333333	58.1526666666664	13.2632500000001	70.3953333333335	5.10111111111112	28.5495000000001	135.704333333333	52.0327499999999	47.9504444444442	59.1793333333333	9.18200000000002	50.9833333333331	103.04525	16.3253333333333
492	191.141174894205	191.140349925759	191.142972535725	350.427	338.711	352.033	12	7	21.4269999999999	35.7116666666664	37.7523333333334	54.1218333333334	5.10083333333336	56.1183333333335	6.11599999999999	11.2231428571429	6.11600000000004	9.19050000000001	2.04033333333333	8.16133333333338	36.7679999999999	64.2810000000001	47.9086666666666	45.9599999999999	10.2028571428571	131.623	99.9926666666669	6.11657142857145	151.009333333334	102.033333333334	90.809666666666	110.190857142857	100.996500000001	89.7746666666672	56.1091666666665	103.154666666666	53.0053333333332	6.12171428571428	56.1091666666665	12.242	5.10142857142857	42.8960000000003	38.7654285714287	6.12599999999999	40.8533333333332	7.14116666666671	6.12199999999996	65.2982857142857	2.04066666666665
493	191.142480389825	191.140723235416	191.143066701106	365.238	363.244	366.287	5	5	15.3045	40.8120000000001	33.669	45.909	17.3434	46.9338000000001	12.2436	16.3243636363637	20.4054545454546	21.4242	12.2424000000001	13.2626	32.6496000000001	31.6262	27.5454	11.2233	26.5129090909092	41.8322999999999	21.4262999999999	19.3765454545455	39.7878	67.3020000000002	51.0150000000002	43.8717272727273	24.48	27.5454	20.3945454545455	20.4054545454546	11.2167	9.18245454545456	19.3838000000001	11.2222	14.2838181818182	14.2842	20.4054545454546	17.3446363636364	16.3248	8.16640000000002	9.1881	34.6707272727272	6.12180000000002
494	191.141876403382	191.141525061422	191.142870352391	321.3645	318.346	321.395	4	4	16.3382857142858	37.7822857142858	38.7708571428571	62.2374285714285	5.10142857142857	52.0345714285714	5.09714285714287	11.2218333333334	9.18257142857142	12.2434285714286	12.2434285714286	15.2914285714286	73.4605714285714	84.6837142857142	58.148142857143	57.1840000000002	6.12085714285716	113.251714285714	101.008285714286	9.18257142857142	62.2374285714285	60.1462857142859	34.6897142857143	53.0994285714288	53.0548571428571	48.9325714285716	24.4662857142858	66.3185714285714	33.6694285714286	5.10142857142857	32.6491428571428	6.12171428571428	10.2028571428571	36.7302857142857	17.3448571428571	15.3042857142857	40.8114285714286	6.11657142857145	22.4462857142859	39.7911428571428	8.16228571428571
495	191.14175706038	191.14080472506	191.141929144608	398.914	398.907	399.906	3	3	26.5162857142856	54.0751428571428	60.1968571428571	77.5417142857142	22.4462857142857	67.3105714285713	14.29	38.7545714285713	15.3042857142857	17.3509285714286	14.289	13.2637142857143	25.5071428571428	58.1562857142857	49.9904999999999	34.6897142857143	15.3034615384616	42.8339999999999	22.4462857142857	15.3046153846154	57.1319999999998	83.6575714285715	49.994	82.6373571428572	40.7942857142858	70.3947857142855	86.7261538461539	32.6491428571428	30.6214285714285	12.2381538461538	46.9134285714286	21.426	38.754153846154	38.7708571428571	44.8925714285714	22.4557142857142	57.136	19.3854285714286	25.5178571428571	48.9747692307693	10.2028571428571
496	191.142611260578	191.141338334909	191.143884186247	309.124	309.119	309.129	2	2	81.6218181818183	148.959818181818	164.263909090909	166.393363636363	9.18245454545451	106.108363636363	24.4865454545455	43.8492500000001	14.2838181818181	22.4459999999999	9.18245454545456	19.3851818181818	38.7323636363638	31.6284545454546	25.5090909090909	37.7332727272728	22.4459999999999	104.123454545454	80.6432000000002	31.6425454545455	28.5676363636363	41.8311818181819	55.0947272727273	52.0659	33.669	34.6892727272728	24.5016	34.6892727272726	21.4257272727273	19.3851818181817	26.5270909090909	10.2027272727273	27.5473636363635	26.5270909090909	14.2838181818181	21.4257272727272	35.7095454545453	21.4142727272727	16.3170909090909	38.7703636363637	5.10363636363637
497	191.141200675051	191.141200675051	191.141200675051	249.954	249.954	249.954	1	1	20.4060000000001	32.6496	29.5887	36.7272	10.203	34.7276	15.303	22.4473333333333	32.6495999999999	32.6495999999999	18.3654	34.6902	20.406	32.6496000000001	22.4466000000001	25.505	14.2828	23.4668999999999	19.3743	35.7104999999999	33.6698999999999	52.0608	29.5864444444444	30.606	19.3857	21.4263000000001	20.4059999999999	24.4847999999999	12.24	28.5515999999999	24.4872	14.2842	25.4925	18.366	11.2233	28.5683999999999	20.4039999999999	13.2782	18.3654	20.4040000000001	18.3654000000001
498	191.178386850186	191.177974800442	191.178798899931	592.266	591.773	592.759	2	2	30.61125	117.332857142858	91.7549999999994	134.772	40.84	150.107999999998	26.5051428571427	75.5011428571434	28.5920000000001	26.5051428571427	43.8707500000002	49.9939999999996	36.7290000000002	227.523714285712	83.792285714286	80.6025714285707	20.402857142857	27.567	9.1825714285715	20.4057142857144	35.7050000000004	24.4662857142856	35.7100000000003	93.8662857142849	65.353142857142	19.3854285714287	7.14200000000005	38.7409999999998	32.652	15.3042857142858	21.4260000000002	13.2632500000001	121.516	68.3591428571423	6.12685714285716	29.5634285714284	53.0530000000002	65.2960000000003	24.4868571428569	65.2982857142862	29.5882857142855
499	191.178559418462	191.175491120094	191.19238379018	614.208	599.89	624.422	63	30	109.17057142857	1138.70171428571	655.023428571423	1343.86575000001	438.661428571433	995.736888888891	685.631999999994	1137.6345	427.499714285717	1657.93333333333	143.860285714287	482.282625000002	624.414857142852	716.140285714293	650.919499999994	368.355375	409.134571428568	121.413999999999	76.5214285714279	193.854285714287	455.365999999996	319.349428571431	91.8128571428567	504.021142857139	124.470500000001	57.1360000000004	75.5011428571422	270.375714285712	41.8317142857139	244.868571428573	89.7820000000004	383.627428571425	1346.83999999999	625.413250000003	81.5657142857137	435.661999999996	358.120285714283	1250.92866666667	185.692000000001	204.050000000001	107.060625000001
500	191.97512159765	191.97512159765	191.97512159765	252.006	252.006	252.006	1	1	7.1414	15.306	36.7272	46.9314999999999	8.1616	42.8484	12.2424	17.3434	3.0606	9.18224999999997	18.3636	7.1414	57.1312	81.616	73.4544	64.2726	5.101	8.16199999999998	8.15360000000001	5.101	29.5916	12.2448	6.1212	19.3876	57.1312	53.0504	21.4242	133.6462	51.01	29.5916	78.5554	25.5062499999999	8.1616	129.5654	62.2322	66.313	108.162399999999	11.2486	12.2448	100.9998	2.0404
501	192.048917732658	192.048917732658	192.048917732658	657.054	657.054	657.054	1	1	8.16235294117648	22.438705882353	24.4941176470589	17.345	9.18264705882354	16.324705882353	13.2546470588235	10.2094117647059	15.3044117647059	8.16235294117648	13.2638235294118	11.2219411764706	18.3642352941176	22.4451764705883	20.4058823529412	21.4249411764707	9.18264705882354	19.3788823529411	11.2232352941177	13.2638235294118	23.4654117647058	8.16235294117643	10.2029411764706	16.3181176470588	20.404705882353	16.324705882353	5.10294117647059	10.2029411764706	11.2232352941177	13.2638235294118	21.4323529411765	10.2023529411765	20.4058823529412	17.345	11.2193529411765	10.2029411764706	9.18264705882348	11.2264705882353	14.2882352941177	11.2193529411765	6.11964705882355
502	192.050135265196	192.04479504657	192.063127104621	356.05	350.961	356.074	7	7	23.4862857142858	31.6288571428571	27.5477142857143	26.5274285714286	16.3245714285714	14.284	6.11657142857145	40.8057142857141	22.4462857142857	56.1549999999999	14.284	49.9869999999997	15.3171428571428	29.5882857142857	28.568	27.5477142857143	21.4094999999999	47.9534285714285	40.8114285714286	75.4429999999995	84.7429999999999	8.16228571428571	12.2434285714286	13.2637142857143	101.008285714286	28.568	8.16228571428571	89.7851428571428	51.0142857142857	59.1765714285714	71.4100000000002	10.2028571428571	107.12625	75.5011428571428	8.16300000000001	27.5708571428572	82.7125714285717	43.8722857142857	14.284	49.994	126.515428571429
503	192.064083221574	192.062533523892	192.065632919257	326.9925	325.476	328.509	2	2	9.18257142857142	8.16228571428571	6.12171428571428	7.142	11.2231428571429	7.142	7.142	7.142	225.483142857143	332.613142857143	159.164571428571	319.349428571428	4.08114285714286	8.16228571428571	7.13599999999997	4.08114285714286	45.9128571428571	34.6848571428572	27.5477142857143	42.852	6.11657142857145	9.16714285714285	4.08057142857141	7.142	4.08114285714286	6.1165714285714	5.10142857142857	11.2231428571429	2.042	5.10142857142857	6.1165714285714	5.10142857142857	8.16228571428571	8.16114285714282	6.11999999999999	7.142	6.12171428571433	6.11657142857145	5.10142857142857	8.16228571428571	8.16228571428571
504	192.140265134928	192.136565370453	192.152459038628	172.416	170.344	173.451	40	40	198.074	253.249333333334	167.307333333334	235.6585	5.10083333333334	178.529166666667	43.8743333333334	15.3042857142857	1131.54966666667	1117.265	520.795000000001	529.466500000001	179.725333333334	217.320857142857	192.843	97.9200000000001	11.2236666666667	141.826333333334	88.7690000000002	4.08133333333334	432.974666666667	156.0855	194.883666666667	219.515	479.556666666666	262.225666666666	184.650166666667	909.859500000002	410.174000000001	10.2033333333334	542.792	187.710666666667	941.723714285718	848.224000000001	297.923428571428	584.623714285714	816.228571428571	8.16266666666669	375.421333333334	711.753166666668	761.02657142857
505	192.14281509355	192.139226100756	192.149671097463	342.807	339.709	343.853	4	4	32.6528000000002	75.4948	72.5028333333335	89.7893333333335	3.06100000000001	26.5546666666666	7.1582	7.1414	426.464500000002	392.828333333331	101.0196	140.7876	11.2222	5.101	29.5858	8.16319999999996	3.0606	12.2539999999999	6.13200000000002	8.15200000000004	19.3831666666666	12.2424	7.1414	10.192	10.2033333333334	2.04066666666667	3.06119999999999	49.988166666667	5.10083333333332	4.08560000000002	18.3636	5.10166666666663	4.08560000000002	13.2651999999999	6.12240000000004	3.0606	14.2823333333333	14.2846666666667	5.101	7.1414	4.0808
506	193.048756310315	193.04434253527	193.060370577075	253.026	249.965	254.068	37	37	398.950333333334	776.437428571428	1268.17075	1384.648875	1113.13171428571	1568.95225000001	1208.99625000001	2015.06428571429	171.407999999999	176.517666666666	166.287166666667	37.7523333333332	2235.36775000001	2784.35971428571	2591.435	2444.60457142857	343.796166666666	164.273666666666	239.565714285714	306.085714285713	1255.92775000001	362.201428571428	35.7050000000001	522.386285714285	1715.04025000001	1153.8085	720.321714285711	3341.31874999999	1960.98914285714	2030.36857142856	2132.3225	1632.45714285715	3880.01074999999	3280.10375000001	2278.21825	2668.04714285714	3149.51175	3287.62	2010.91275	3196.44325	162.233
507	193.04843070152	193.044563187217	193.060681467471	214.255	210.174	215.264	34	34	11.2328333333334	32.6453333333334	20.4057142857143	34.6856666666667	17.3448571428571	37.7461666666667	17.3626666666667	83.6536666666668	3025.04125	2999.698	1902.83285714286	348.612000000001	54.0675714285714	113.257	80.6025714285714	16.3245714285714	94.8910000000002	21.426	29.5848333333334	132.643333333334	132.748571428571	51.0583333333334	37.7461666666667	36.6960000000001	213.239714285714	98.9677142857142	109.155285714286	768.275142857142	139.785666666667	120.281333333334	240.798666666667	153.042857142857	354.055666666667	373.381000000001	161.212666666667	289.037333333334	90.8817142857142	314.248	63.2488571428571	333.353142857143	13.2513333333334
508	193.051464792388	193.046779377568	193.060483425924	358.114	351.987	359.128	18	18	8.16914285714289	12.2430000000001	12.2445	10.2025	9.18225000000004	10.2025	7.13737499999998	23.4686249999999	30.6075000000001	28.588	19.3847499999999	11.215875	8.16300000000001	11.2145	12.2430000000001	11.22275	10.18875	8.16300000000001	15.3042857142857	19.3728750000001	14.294	12.2430000000001	8.16200000000003	16.324	14.2835000000001	11.22275	8.16199999999998	12.2445	5.09812499999999	10.2025	8.16300000000001	6.12149999999998	20.4049999999999	11.2231428571429	5.10125000000002	11.22	8.16700000000003	24.4860000000001	9.18225000000004	9.18224999999997	8.16199999999998
509	193.050927461672	193.04794153162	193.060291670825	335.68	333.639	337.702	8	8	13.2535	16.324	16.3240000000001	14.2819999999999	13.2637142857143	13.2637142857143	12.243	17.346375	73.4579999999998	58.1074285714288	35.7087499999999	28.5705	16.3240000000001	15.3037500000001	15.3037500000001	15.2925	14.28525	10.2028571428571	12.24	14.2835	16.326	14.2835	14.294	9.17550000000001	10.2028571428571	9.18257142857142	13.2632500000001	23.4657499999999	7.142	15.30375	12.252	7.142	39.7897499999999	18.3644999999999	12.243	19.387125	16.3245714285714	21.4252499999999	17.34425	28.5494999999999	10.2025
510	193.083856602797	193.08082984791	193.0954026552	207.1135	204.058	208.14	16	16	11.2231428571429	8.16228571428571	10.2014285714286	12.242	25.4892857142857	11.2218333333334	22.4436666666667	24.4868571428571	2408.89457142857	540.688333333334	459.150000000001	388.683500000001	9.19028571428575	21.426	27.5477142857144	7.14200000000002	46.9353333333334	20.4057142857143	26.5274285714286	66.3185714285714	27.5477142857143	72.4402857142857	25.4857142857143	55.1430000000001	19.3854285714286	42.8520000000001	23.4665714285715	27.567	12.242	15.3042857142857	14.284	22.4462857142857	78.562	16.3245714285714	28.568	230.552285714285	24.4868571428571	51.0142857142857	46.933142857143	22.4462857142857	6.12200000000001
511	193.087895332856	193.085922535278	193.089868130434	219.362	219.362	219.362	2	2	16.3330909090909	18.3649090909091	21.4257272727273	38.7703636363636	13.2626	24.4756363636363	16.3328	98.9664545454544	537.683727272728	145.899	97.9461818181817	74.479909090909	33.669	26.5294545454546	51.0136363636364	12.2432727272727	99.9867272727271	9.18245454545453	12.2432727272727	148.959818181818	17.3523636363637	29.5879090909091	17.3446363636363	16.3083636363636	20.3945454545455	16.3156363636364	22.436	786.630272727274	6.12490909090908	136.716545454546	16.3156363636364	157.122	397.906363636364	11.223	18.3452727272727	57.1352727272728	39.7906363636364	341.791363636363	18.3649090909091	29.5720909090909	11.223
512	193.088083979888	193.086079624721	193.090088335056	230.585	230.585	230.585	2	2	24.488	44.8653333333333	41.8564444444445	79.5773333333332	22.4717777777778	92.9008888888888	34.6868	52.0653333333333	108.155333333334	95.9113333333332	61.2133333333332	59.1793333333333	26.5286666666666	38.7937777777778	20.4199999999999	30.61	33.6673333333333	44.8946666666666	75.4964444444443	28.5506666666667	15.3033333333333	77.5453333333333	59.102	42.8493333333333	15.305	53.0862222222222	33.6673333333333	20.4044444444445	35.7116666666666	17.3456666666667	37.7728888888888	24.488	64.2810000000001	43.8695555555555	36.732	46.9302222222222	67.3346666666668	35.735	39.7886666666666	73.4639999999999	29.5896666666666
513	194.051479828145	194.049589685647	194.054146844902	212.7335	211.2	214.273	4	4	7.14816666666668	4.08133333333332	10.2033333333334	8.16266666666665	5.10083333333332	3.06099999999999	7.14933333333332	17.3428333333333	405.072333333334	374.829333333332	196.924333333333	54.0776666666665	9.18149999999997	6.12100000000001	6.12099999999998	9.18299999999998	16.3226666666666	2.04066666666666	4.08066666666665	20.4033333333334	10.2116666666666	9.19050000000001	7.14233333333332	11.2126666666666	18.366	17.3428333333333	13.2621666666666	90.8096666666669	16.3253333333333	13.2513333333333	22.4436666666666	24.4879999999999	36.7320000000001	48.9679999999998	21.4234999999999	36.7679999999999	14.2986666666666	29.5896666666666	2.04033333333333	17.3428333333333	3.05799999999999
514	194.047792414473	194.047792414473	194.047792414473	351.987	351.987	351.987	1	1	3.06085714285714	10.2028571428571	8.16228571428571	5.10499999999999	5.10142857142857	5.10142857142857	7.13600000000002	10.2028571428571	4.0777142857143	10.2100000000001	4.08114285714286	10.2028571428571	10.2114285714285	7.14174999999998	8.15600000000001	5.10571428571426	5.10142857142857	9.18257142857142	6.12171428571428	8.1554285714286	6.12171428571433	3.06085714285714	4.08114285714286	8.16228571428571	12.2417142857143	3.06085714285717	4.08114285714286	6.12685714285711	4.0777142857143	4.08114285714286	14.284	5.10142857142857	6.12171428571428	11.2325714285715	6.12085714285716	7.14699999999999	6.12685714285711	5.1007142857143	6.12171428571428	8.16228571428571	7.142
515	194.062102030339	194.057409365815	194.065026096428	253.054	253.009	254.018	3	3	31.6288571428571	82.6431428571428	139.77425	61.2171428571428	140.799428571429	212.189714285715	153.042857142858	276.49742857143	23.4665714285713	17.3448571428572	21.423	12.2434285714286	313.227714285715	369.343428571428	354.039142857143	306.085714285714	45.9128571428571	16.3245714285715	20.3885714285714	36.7302857142855	83.6517142857145	39.7911428571428	12.2417142857143	53.0548571428571	173.424285714286	147.941428571429	79.5822857142853	535.631249999999	236.706285714287	275.477142857142	254.051142857143	200.996285714286	629.494249999998	465.250285714287	261.193142857143	355.059428571427	450.966285714286	472.789142857144	141.819714285715	475.453142857144	20.4057142857143
516	194.072424524726	194.066190120429	194.078107810882	228.023	226.481	230.592	4	4	45.9149999999999	125.501	91.8149999999997	133.641833333333	74.6181666666664	86.7283333333331	62.2403333333332	226.476999999999	38.7346666666668	68.3623333333332	16.3253333333333	26.5286666666666	62.2301666666665	81.6933333333335	97.010833333333	73.4639999999998	29.5848333333332	57.1386666666665	15.3025	45.8700000000001	33.6709999999999	7.14233333333332	3.05799999999999	21.4269999999999	34.6913333333332	8.16266666666665	8.16266666666665	98.9723333333331	16.3253333333333	31.6303333333333	40.8533333333332	12.244	193.863333333334	89.7746666666664	19.3863333333333	17.3456666666666	44.8946666666666	116.432	27.5444999999999	21.4269999999999	10.2033333333333
517	194.08634203277	194.08634203277	194.08634203277	207.091	207.091	207.091	1	1	5.10142857142857	7.14116666666668	8.16114285714285	6.12171428571428	4.07828571428571	7.14100000000002	6.12171428571428	9.18300000000002	359.140571428571	149.982	177.529714285714	57.136	12.2537142857143	10.2028571428571	4.08114285714287	8.16228571428574	13.2544285714286	10.2028571428571	5.10142857142859	12.2434285714286	10.2028571428571	11.2231428571429	7.136	10.21	5.10142857142859	6.12171428571431	4.08114285714287	7.14699999999999	8.16228571428571	9.18257142857146	4.08133333333334	5.10142857142857	13.2637142857143	11.2236666666667	7.14200000000002	7.14116666666668	12.2434285714286	8.16228571428571	4.08114285714287	8.16228571428571	4.08114285714287
518	195.120108493187	195.120066630046	195.120150356328	160.1725	160.158	160.187	2	2	37.7505714285714	71.42	169.347666666667	338.695333333332	56.1183333333335	268.347666666666	36.7319999999999	79.6491428571428	45.9128571428571	60.1898333333334	53.0486666666667	83.6048571428571	85.6939999999997	57.088	65.2906666666665	36.7319999999999	18.366	40.8466666666667	23.4676666666666	35.68	62.2301666666665	43.8722857142857	251.001999999999	58.1074285714285	25.5333333333333	25.5083333333333	609.835499999999	38.7663333333334	35.7058333333334	22.4473333333333	37.7822857142857	16.3253333333334	57.1759999999999	61.1600000000001	29.5882857142857	16.3093333333333	28.5693333333334	64.2810000000001	34.6913333333332	33.6655000000001	16.3226666666666
519	196.039982240408	196.03845471828	196.040508743865	91.834	91.811	96.924	6	6	1118.23314285714	1430.24028571428	1484.46375	421.673	25.5071428571429	870.013714285714	20.405	22.4455	2261.65671428572	2935.97114285714	31.62775	906.013714285714	2623.15457142857	4420.68	3402.0715	2803.11728571429	24.4868571428571	3044.53257142858	2348.3	4.08114285714286	482.57825	31.6022857142857	106.106	130.496	945.804857142857	211.376571428571	71.48	389.7355	1924.25885714286	20.405	1633.42025	19.38475	70.3997142857143	5028.10742857144	2432.36228571428	3102.68885714286	7244.66250000001	51.0125	127.535714285714	4631.935	7.14099999999999
520	196.040187273425	196.040187273425	196.040187273425	59.174	59.174	59.174	1	1	9.17279999999999	376.5276	681.4936	1508.8758	11.2244	2198.531	7.1414	2.0404	366.84	308.1004	9.18359999999999	7.1414	1337.4822	1106.1136	1624.4768	1207.976	57.1312	30.606	1.02175	27.54675	316.262	11.2222	29.5858	43.8772	532.0224	31.6324	71.414	2891.2468	783.5136	9.1926	611.0998	4.0808	32.6464	3469.87025	402.979	6.1212	2371.965	7.1414	13.2626	2266.8844	14.2996
521	196.050737542917	196.041173831103	196.070334828961	58.159	55.076	66.311	110	109	20.3866666666667	430.580666666667	724.484000000001	1634.38328571429	1073.21533333333	2231.1045	329.567666666667	2836.52666666667	539.277714285715	698.9140625	14.2846666666667	46.8937142857143	1635.49718181818	1311.12833333333	1702.7138	1269.3776	6788.7435	5375.565	3088.525	6065.59857142857	319.312166666667	66.3216666666667	30.605	44.8946666666667	534.824999999999	144.887333333333	83.6536666666667	3160.47633333333	819.289428571428	1072.05	639.790800000001	601.898333333333	4520.5062	3589.36514285714	1048.9455	1403.74933333333	2622.25666666667	1080.33128571428	18.363	2310.82866666667	979.276
522	196.046302918749	196.040804784751	196.068904549131	91.817	79.574	106.106	137	106	1427.44633333333	1478.34225	1479.429	1871.75882352941	2768.277375	2726.42325	3240.32411111111	4771.70925	2558.945	3261.65044444444	2416.97225	4031.91822222222	2690.619	4567.012	3425.06033333333	2840.724	2099.1685	3133.44366666667	2638.99777777778	1505.87424	482.57825	44.8635	103.034428571429	130.512	968.190888888889	256.271	71.48	4087.87269230769	3281.43488	1497.68622222222	1622.1975	978.419750000001	8778.821	5760.55177777778	2560.668	4611.53	9774.70200000001	9472.76333333332	6703.21250000001	10485.1877777778	2341.346
523	196.046228098315	196.041601519213	196.059396191902	71.417	68.35	76.502	43	43	19.3854285714286	520.981533333333	420.3224	367.302857142857	873.383384615384	403.848	1095.3184	33.6694285714286	83.6282857142858	440.917714285714	69.3794285714286	19.3843846153846	769.241571428571	1911.97973333333	1108.0096	1010.38235294118	16.3236923076923	312.190615384615	16.3177142857143	11.2233846153846	135.7455	32.6468571428571	28.568	31.6288571428571	224.462857142857	49.994	45.8935714285714	452.85225	141.819714285714	27.5477142857143	501.980571428571	23.4653076923077	17.3439230769231	1258.50371428571	197.935428571429	438.722857142857	821.33	5003.71466666667	55.0722857142857	750.1725	69.3809230769231
524	196.046697917957	196.041304411712	196.060232901358	110.19	108.153	111.213	12	12	33.6545	55.1205	45.9122727272727	534.622909090909	48.972	433.615909090909	757.736166666667	149.9155	58.1305	67.3365	32.6487272727273	118.349	61.2163636363636	101.975	58.1555454545455	49.9933636363636	668.278636363636	97.944	93.863	557.102	52.0617272727273	71.4175	33.651	45.88875	38.7695	53.0573333333333	55.0665	1165.15145454545	63.2907272727273	39.7906363636364	39.7735	31.61225	314.237	393.668533333333	77.5390000000001	109.227545454545	541.475181818182	606.0384	56.11375	1065.71	174.477
525	197.045165811183	197.045165811183	197.045165811183	92.854	92.854	92.854	1	1	16.324	83.6605000000001	130.688	60.239	19.38475	125.583	23.46575	35.70875	21.42525	175.483	16.326	22.44825	228.704	465.234	271.22025	282.60925	26.5265	320.3585	98.0160000000001	18.3645	59.18175	24.471	16.324	29.590875	52.03275	38.7695	18.378	39.819	92.8427500000001	32.6471111111111	106.041	20.405	58.1115	588.096	205.195875	23.46575	677.427555555556	42.8505	30.6075	553.980666666667	35.70875
526	197.045051499168	197.045051499168	197.045051499168	59.185	59.185	59.185	1	1	10.1933333333333	42.854	78.562	124.480666666667	10.2033333333333	243.859666666667	13.2643333333333	21.427	17.3258333333333	31.6303333333333	27.5445	12.242	162.233	119.379	179.549333333333	139.785666666667	32.6453333333333	47.9086666666667	19.4053333333333	25.5083333333333	22.4473333333333	10.2016666666667	10.2033333333333	12.242	34.6573333333333	12.244	16.3253333333333	18.3651428571428	29.5896666666667	8.16933333333333	18.3651428571428	10.2016666666667	33.671	383.582666666666	14.2846666666667	11.2236666666667	66.3185714285714	18.3651428571428	35.7116666666667	70.472	16.3413333333333
527	197.051022932889	197.045829993452	197.064929100775	91.8365	82.651	98.976	40	37	142.835	169.3615	167.444	71.46125	302.031	128.646	122.475	486.65925	242.8195	300.97375	16.324	400.95825	272.440125	482.57825	331.378125	287.74575	89.7820000000001	330.561	237.893	97.9439999999999	59.18175	24.471	17.34425	37.7261250000001	88.7617499999999	36.7302857142857	24.504	119.36925	214.2525	193.8475	148.86525	95.9035000000001	1115.10288888889	586.054	256.271	469.315	1121.27972727273	1163.05333333333	1015.422	1165.51176470588	174.46275
528	197.06254546273	197.046222057157	197.074251368555	58.151	55.076	62.245	20	20	6.11742857142857	20.4066666666667	6.121	46.9276666666667	74.4721666666666	22.4656666666666	3.0605	367.26	58.1074285714285	9.18257142857142	4.08133333333333	2.03866666666667	3.061	24.488	13.2643333333333	18.363	998.906333333333	767.792	329.836833333333	999.9675	19.3831666666667	6.12171428571428	1.02016666666667	8.16266666666667	28.524	7.142	6.121	384.602833333333	15.3025	92.9413333333333	56.1091666666667	63.2813333333333	559.142666666667	49.9963333333333	44.8925714285714	154.045166666667	266.2635	115.278833333333	5.10083333333334	246.920666666667	89.8626666666667
529	197.047148887001	197.046313786911	197.061856919441	72.426	71.405	73.468	7	7	24.4873846153846	60.1482307692308	47.9544615384615	44.8935384615384	29.5889230769231	41.8136923076923	27.5586923076923	31.6295384615384	29.5755384615385	42.8529230769231	52.0317692307692	27.5462307692308	63.2543076923077	92.848	77.5433846153846	73.4898461538462	21.4248461538462	55.0924615384615	20.3969230769231	27.5483076923077	30.6225	22.4450769230769	28.5686153846154	35.7080769230769	45.9138461538462	28.5686153846154	20.3969230769231	37.7343076923077	15.3046153846154	20.4061538461538	35.7107692307692	20.4046153846154	30.6069230769231	109.115307692308	22.4450769230769	30.6092307692308	53.056	550.98	61.1907692307692	42.8690769230769	29.5889230769231
530	197.078126976045	197.077146074186	197.079803840787	57.6435	57.128	58.159	6	6	6.11742857142857	20.4066666666667	6.121	46.9276666666667	86.7242857142857	22.4656666666666	3.0605	367.26	58.1074285714285	9.18257142857142	4.08133333333333	3.05828571428571	3.061	24.488	13.2643333333333	18.363	1027.42771428571	767.165333333334	329.836833333333	975.279333333334	19.3831666666667	6.12171428571428	1.02016666666667	8.16266666666667	28.524	7.142	6.121	384.602833333333	15.3025	92.9413333333333	56.1091666666667	63.2813333333333	569.319428571428	49.9963333333333	44.8925714285714	154.045166666667	266.2635	27.549	5.10083333333334	246.920666666667	91.89
531	198.043573498967	198.038486581408	198.056364339193	91.8365	81.614	98.976	48	42	42.8493333333333	155.073777777778	156.213	68.398625	27.550125	132.73	30.61875	558.076749999999	245.873555555556	351.98625	18.3645	385.6545	288.766125	511.14525	395.6145	298.969875	15.30375	334.642	240.956	45.91125	47.957625	32.6293333333334	23.46575	47.9223750000001	87.7391111111111	55.128	23.483	132.6325	225.47525	13.26325	157.02225	15.30375	1219.322	727.810954545454	273.628	575.420999999999	1249.398	1316.08666666666	1099.021	1259.56142857143	137.73375
532	198.041386557267	198.039157091281	198.05852496279	59.163	57.117	61.203	17	17	12.232	55.1016	74.4892000000001	195.8784	7.14233333333333	271.3732	21.4284	10.204	42.805	36.7344	23.4646	14.2823333333333	162.2118	138.7744	221.3834	158.151666666667	16.3226666666667	123.4684	65.3696	20.4066666666667	51.02	36.7272	35.707	15.303	66.2566666666667	42.854	33.6732	390.7366	64.2852	16.3424	77.5504000000001	13.2626	29.5896666666667	469.292	49.9963333333333	121.4276	76.515	8.1616	20.408	82.7334	25.5333333333333
533	198.042145951821	198.038978645393	198.055125456036	72.429	70.385	74.49	12	12	24.4873846153846	56.0703846153846	66.3216666666667	52.0356923076923	42.8529230769231	64.2503076923077	72.4691538461538	35.7107692307692	23.4564615384616	48.9747692307693	40.8092307692307	47.9508461538462	81.6184615384616	187.736615384615	135.700923076923	91.8623076923077	27.5462307692308	59.1733846153846	28.5556923076923	23.4670769230769	48.996	58.1531538461539	78.5636923076923	49.9913076923077	35.7107692307693	55.0966153846154	31.6152307692308	69.3495384615384	37.7513846153846	20.4066666666667	58.159	23.4653076923077	34.6878461538462	127.471153846154	37.7485384615385	46.9341538461538	91.8225	525.471666666667	36.7144615384615	77.577	28.5686153846154
534	198.072434742873	198.070809068909	198.073162549808	58.151	58.148	58.159	4	4	17.3286666666667	30.61	21.4235	23.4638333333333	123.460333333333	23.4868333333333	18.363	383.582666666667	53.0053333333333	83.6536666666667	83.6673333333333	44.8548571428571	14.2846666666667	7.14233333333333	3.061	7.14140000000001	791.714	474.3775	112.354	632.524000000001	12.242	9.183	2.04033333333333	14.2846666666667	12.2245714285714	8.16266666666667	2.04033333333333	26.5243333333333	6.121	105.197333333333	6.121	68.3846666666666	689.632666666667	18.366	6.121	9.18149999999999	6.121	36.732	28.5646666666667	8.16266666666667	86.7991666666667
535	198.939010336233	198.933414645902	198.950528211761	44.879	42.838	45.922	129	129	3170.937	4594.561	4959.84033333333	5402.07666666667	3670.75955555556	4990.92711111111	3625.86977777778	4114.227	1127.488	1143.74028571429	1048.85371428571	1592.666	4942.3332	4853.834	5044.528	4955.3775	29.5882857142857	2366.98	1492.50383333333	1790.53875	5566.484	4816.8363	4370.0448	6198.83733333333	5337.80266666666	4295.13555555556	3952.34088888889	3716.66955555556	3256.638	3808.48955555556	5040.677	3942.67288888889	3271.94175	4223.332125	3572.9155	2979.23428571428	2059.11675	2938.8832	2158.696	2685.298	3159.081
536	198.951328231108	198.95125278269	198.951635507437	44.8845	44.884	44.885	4	4	7.142	8.16266666666667	13.2621666666667	1.02033333333333	1397.85666666667	8.16266666666667	13.2643333333333	979.36	4.08066666666667	4.08133333333333	4.08066666666667	2.04066666666667	6.121	3.0635	10.2016666666667	8.15657142857143	1829.37228571429	4.08133333333333	2.04066666666667	10.2016666666667	13.2643333333333	5.10166666666667	4.08533333333333	10.2033333333333	6.122	5.10083333333334	6.122	4.08133333333333	2.04066666666667	914.218666666667	2.04233333333333	4.0856	1191.69371428571	4.08066666666667	4.08133333333333	7.14233333333333	7.14233333333333	407.8445	5.10583333333333	1.02016666666667	3.06085714285714
537	199.942267840181	199.937488474974	199.955626104591	44.889	42.844	45.922	91	91	676.449428571429	989.677142857142	1090.780875	1143.66911111111	770.315714285715	1029.43225	767.254857142857	911.753	189.773142857143	216.300571428572	198.955714285714	255.071428571429	1081.465	1069.24910344828	1081.5975	1080.41533333333	17.3428333333333	466.292333333333	277.517714285714	12.2434285714286	1262.01488888889	1035.63833333333	930.9696	1296.52888888889	1157.98375	964.11	850.865333333333	836.582222222222	691.753714285714	872.29	1152.709	844.485142857142	694.79025	908.096666666667	760.112857142857	639.775125	393.830285714286	604.523076923077	412.541714285714	571.324444444445	647.938125
538	200.018615612093	200.01786902904	200.019362195146	301.472	299.953	302.991	2	2	8.16228571428571	18.3651428571428	16.3245714285714	11.2215714285715	6.12171428571433	14.2840000000001	5.10142857142857	7.14800000000002	14.2959999999999	14.2840000000001	20.4057142857143	12.2434285714286	8.16228571428571	20.42	9.18257142857142	16.3108571428572	9.18257142857142	14.272	12.2434285714286	19.3827142857142	17.3448571428573	9.19028571428575	6.12171428571428	11.2231428571429	30.6085714285714	13.2637142857143	9.17999999999998	20.4057142857143	19.3854285714286	12.2434285714286	30.6342857142858	5.1057142857143	27.567	32.6491428571428	8.15542857142853	12.2434285714286	21.426	18.3651428571428	31.6022857142856	26.5274285714286	27.5245714285713
539	200.163615325883	200.163615325883	200.163615325883	965.148	965.148	965.148	1	1	9.18257142857135	38.743714285714	99.9879999999991	47.9534285714282	70.3997142857137	51.0142857142853	37.7505714285717	321.389999999997	15.3042857142858	15.3171428571429	47.9937142857145	25.507142857143	117.332857142856	89.7851428571421	114.271999999999	82.7125714285704	21.4260000000002	90.7927142857138	24.4868571428573	45.8742857142862	113.330999999999	46.9725714285716	25.5062500000001	105.163000000001	138.739428571428	17.344857142857	58.1562857142861	39.7911428571425	23.4632857142856	62.237428571429	86.724285714285	59.1765714285719	19.3691428571431	74.4808571428577	18.3625714285716	17.3570000000001	28.5680000000002	173.448571428573	15.2935714285713	51.057142857143	18.3497142857142
540	200.939110723035	200.93426369721	200.954083075551	44.89	42.843	45.922	82	82	668.287142857143	1079.4245	1090.780875	1271.2315	872.31375	1183.49	861.067555555556	964.74	158.144285714286	131.616857142857	212.219428571429	249.97	1146.761	1274.208	1126.448	1190.922	89.7851428571429	463.209714285714	308.126285714286	143.860285714286	1244.67111111111	1134.5736	1077.9648	1401.661375	1321.18777777778	963.089777777778	900.88075	837.62525	725.423142857142	875.3745	1265.70733333333	830.073	624.414857142857	876.502125	834.593714285715	619.313428571428	387.708571428572	533.571	390.076571428572	507.105666666667	720.355333333333
541	200.971910009954	200.968431841317	200.98475350029	44.878	42.832	45.917	33	33	104.069142857143	66.3185714285715	210.188666666667	183.63	873.364571428572	186.712285714286	514.224	954.987428571429	426.479428571429	462.17325	285.693333333333	415.256285714286	72.4436666666667	79.664	113.251714285714	181.610857142857	363.221714285714	297.923428571429	262.213428571429	374.462333333333	121.419666666667	48.968	20.4233333333333	163.245714285714	89.7746666666666	55.098	92.8503333333333	423.369166666667	188.752857142857	875.405142857143	119.4765	701.427000000001	577.4615	425.459142857143	10.2016666666667	361.181142857143	550.954285714286	583.562	444.309	638.6765	74.4808571428571
542	201.048104982836	201.044012655759	201.051840591431	428.516	427.464	432.61	6	6	41.8336666666668	38.7884999999999	63.194909090909	55.1487272727275	19.3955454545454	87.7486666666665	25.5068181818182	35.70875	21.42525	30.6245454545454	28.5810000000001	25.4833333333334	72.43775	68.35675	58.1305	49.99225	26.5286666666666	64.2771818181816	27.5332500000001	26.5265	41.8088181818181	130.677333333333	850.918285714285	70.4317499999998	127.53125	105.994909090909	1025.37409090909	42.8514545454544	51.0136363636364	33.6545	157.1185	21.4257272727273	26.5265	78.55925	21.427	26.5394999999999	28.5829090909091	22.436	32.648	51.0375000000001	27.5332500000001
543	202.124809700273	202.11869862792	202.138069603226	204.035	199.984	205.09	97	97	164.266	369.343428571428	238.746857142857	450.966285714286	822.678857142857	1239.60375	844.796571428571	1566.13857142857	777.430500000001	649.846166666665	262.213428571428	483.547714285714	550.491428571428	816.228571428571	808.066285714285	688.596428571428	1170.304	909.042750000001	587.602285714285	827.451714285714	191.652571428571	172.428285714286	132.525714285714	82.6470000000002	500.36	249.97	178.4	2061.68742857143	1206.998	771.372000000002	969.271428571432	641.759714285714	4343.73637499999	3220.92925	1405.95371428571	2408.81025	4034.0685	3761.55933333333	2819.04942857143	3925.22233333333	1143.68
544	202.12511806532	202.119345271409	202.139048576355	343.802	339.737	345.864	55	55	84.6837142857142	213.239714285714	97.0108333333335	121.414	197.935428571428	115.389142857143	156.344142857143	371.644	955.388624999998	922.338285714285	609.039499999998	972.332285714293	43.8722857142857	131.616857142857	105.089428571429	43.8722857142857	78.562	63.3108571428569	43.9091428571427	62.1938571428571	29.5841428571429	96.9316666666669	46.9331428571428	38.7382857142855	70.3997142857143	92.846	73.4605714285714	186.712285714286	116.312571428571	158.277142857143	134.677714285714	32.6491428571428	2104.28099999999	715.195249999998	154.063142857143	291.801714285714	1379.378	1549.814	1352.89885714286	1355.91225	925.366750000004
545	202.125208928035	202.124382047617	202.137207310715	363.216	360.166	364.259	7	7	93.8629999999997	248.941000000001	253.022000000001	309.173625	171.402000000001	271.386499999999	134.6895	294.852249999999	224.4825	192.827250000001	38.7695000000002	87.7414999999998	147.932222222222	141.81475	202.009499999999	203.024222222223	35.6868750000002	51.0125000000002	23.4686249999999	39.7653750000002	82.6503750000001	14.2835000000001	23.4657500000001	98.9642499999997	91.8224999999997	20.4075	14.2835000000001	138.754	49.9636666666668	62.2352499999998	85.7010000000004	52.0391250000001	276.487749999999	194.867749999999	46.9314999999999	41.8353750000001	149.97675	161.1995	57.176	106.106	25.5055555555556
546	202.481652246307	202.481652246307	202.481652246307	344.827	344.827	344.827	1	1	1.02025	4.08100000000002	2.04050000000001	1.02024999999999	2.04049999999998	2.04050000000001	3.06075000000001	1.02025	1.0175	1.02025	0	3.06075000000001	1.02025	2.04050000000001	0	2.04050000000001	1.0202	2.041	1.02025	4.08100000000002	3.06075000000001	1.02024999999999	0	1.01875	2.04050000000001	0	2.04050000000001	1.02024999999999	0	5.10875000000006	2.04050000000001	0	4.08100000000002	3.06075000000001	1.0202	2.0404	0	7.14174999999993	3.06075000000001	2.04050000000001	1.02025
547	202.967772168338	202.967772168338	202.967772168338	45.917	45.917	45.917	1	1	54.07325	131.628375	154.05775	127.527777777778	116.3085	146.916	128.5515	142.94	151.0155	155.078	107.12625	150.997	93.8706666666667	117.415	150.997	134.673	168.34125	128.56725	84.68075	134.6895	99.9817777777778	66.31625	108.226	153.15	114.268	73.467	64.274	193.842222222222	65.296	116.3085	73.566	124.562	271.3865	194.86775	90.80225	180.58425	191.801777777778	232.9305	183.7575	258.12325	63.2555
548	203.049239943688	203.048944491242	203.05105345801	53.0465	52.032	53.07	4	4	23.46575	76.51875	52.071	42.8505	16.3245714285714	44.924	27.54675	94.953	60.1968571428571	77.539	84.68075	37.7215	26.51025	30.6075	31.651	24.486	11.2215714285714	16.336	33.6694285714286	9.19028571428571	54.07325	115.28825	73.458	77.5865	43.8385	89.782	52.03275	82.64025	21.42525	32.672	23.483	23.468625	54.0751428571428	47.95175	31.62775	26.5265	37.74925	19.38475	26.5265	45.916875	43.8408888888889
549	203.115582460283	203.108527397042	203.122637523524	311.7	311.21	312.19	2	2	14.2823333333333	43.8671666666665	42.852	31.6561666666667	43.8722857142857	39.7911428571428	62.2301666666665	56.1183333333335	106.097333333333	212.219428571428	23.4676666666667	56.1091666666665	18.33	24.4839999999999	20.4066666666665	17.3286666666666	12.244	9.18149999999997	5.10166666666663	14.2846666666666	19.3854285714286	16.3226666666666	7.14116666666664	10.2133333333333	8.16266666666669	9.18257142857142	6.12099999999998	15.3042857142857	7.14116666666664	11.2218333333333	12.2439999999999	6.12199999999996	172.408166666666	40.8066666666665	6.12200000000001	9.18300000000002	249.97	143.759571428571	28.5413333333333	89.7893333333327	26.5503333333334
550	203.130589533689	203.126520073309	203.144188605621	203.0495	199.984	205.079	30	30	14.2846666666667	58.1590000000001	33.6694285714286	74.4808571428571	113.156571428571	181.619333333334	114.272	232.636000000001	113.235857142857	97.9360000000001	55.0954285714285	78.5509999999999	86.6514285714285	131.623	132.637142857143	92.846	166.166857142857	136.699142857143	96.9316666666669	121.419666666667	38.7382857142857	33.6694285714286	10.1942857142857	16.3253333333334	70.4605000000001	46.9331428571428	34.6605714285714	356.079714285714	169.367428571428	105.094333333334	161.212666666667	105.089428571429	887.648571428571	553.020666666668	215.290333333334	374.401166666667	797.863428571428	641.759714285714	501.980571428571	786.530142857142	177.509
551	203.129045131629	203.127126706391	203.144609123498	344.3485	340.764	344.856	6	6	20.4066666666665	25.5083333333332	19.3854285714286	14.2846666666667	27.5445000000002	17.3428333333333	29.6138333333331	47.9478333333332	59.0633333333335	39.7929999999997	16.3226666666666	44.8873333333332	13.2643333333334	22.4473333333334	17.3456666666667	12.242	6.12099999999998	11.2346666666667	4.08466666666664	10.1933333333333	10.2028571428571	9.18299999999994	9.18299999999994	11.2126666666666	8.16266666666669	5.10083333333332	6.12099999999998	21.426	9.18299999999994	17.3598333333334	18.3629999999999	13.2621666666666	297.207999999999	101.013	11.2218333333333	10.2016666666666	52.0370000000001	201.005666666667	33.6709999999998	77.4693333333332	36.7679999999999
552	203.137766360165	203.136929589997	203.149157209315	167.3	166.325	167.311	3	3	449.966999999999	916.259333333331	666.246571428571	845.856333333335	12.244	403.031666666666	375.482666666666	1718.16114285714	25.51	29.5848333333334	12.242	40.8466666666665	16.3386666666666	26.5286666666666	13.2621666666666	32.6186666666666	6.12199999999999	3.05800000000001	7.14233333333332	3.05799999999999	3.0605	5.102	4.08133333333332	3.06100000000001	6.12199999999999	6.12099999999998	7.14233333333332	5.10583333333334	3.0605	4.08466666666667	7.14116666666668	4.08133333333334	7.13533333333332	3.05800000000001	1.02016666666667	6.11600000000001	5.10166666666668	3.06100000000001	3.06099999999999	10.2016666666667	6.12099999999998
553	204.091211589074	204.087271536795	204.09888474851	319.343	315.262	319.36	5	5	119.457	276.691	315.268285714286	374.444857142857	165.263142857143	244.868571428571	149.884875	378.526	101.008285714286	119.356714285715	30.6085714285714	28.5494999999999	96.9135714285709	74.4808571428571	109.16675	107.205	44.8925714285714	25.5071428571428	18.3651428571428	39.7911428571428	90.8054285714285	18.3651428571428	29.5882857142857	91.8899999999999	77.5417142857142	14.284	9.17485714285717	124.474857142857	32.652	68.3591428571428	65.2982857142857	55.095428571429	230.584571428571	119.373428571429	30.6085714285714	34.6897142857143	81.6228571428571	110.175428571428	58.148142857143	44.9302857142855	8.16228571428571
554	204.122567952474	204.121933073332	204.122724953111	203.033	203.021	203.044	3	3	16.3253333333334	32.6506666666667	22.4436666666667	34.6897142857143	53.0053333333332	108.155333333334	42.8470000000001	136.724666666667	39.7865000000001	45.9075000000001	11.2236666666666	37.7452857142857	51.9908571428571	51.0166666666668	57.136	68.3591428571428	76.4571428571428	65.2906666666668	42.8540000000001	40.8133333333334	14.2706666666666	19.3863333333334	20.3885714285714	14.2846666666667	39.8255000000001	18.3651428571428	16.3108571428571	160.166166666667	74.4721666666668	48.9760000000001	58.1590000000001	47.9556666666668	399.905333333334	253.042666666667	95.9113333333336	197.912333333334	299.929	307.070166666667	238.746857142857	314.262666666666	80.5931666666668
555	204.138211287353	204.137200969302	204.139221605404	344.8275	344.827	344.828	2	2	11.2236666666666	14.2846666666666	11.2236666666667	10.2033333333334	17.3428333333334	11.2218333333333	11.2328333333332	23.4638333333333	24.4457142857143	21.4269999999999	11.2218333333333	18.3629999999999	8.16266666666669	18.366	8.16266666666669	9.18149999999997	5.10083333333332	11.2346666666667	8.16933333333327	8.15466666666665	6.12199999999996	13.2637142857143	6.12199999999996	8.15466666666665	9.18300000000002	9.18149999999997	6.12099999999998	11.2236666666667	10.2033333333333	11.2328333333334	16.3226666666666	4.08066666666665	139.922666666666	54.0776666666668	8.16133333333331	12.242	23.4676666666667	104.074	14.2846666666666	41.7926666666666	21.448
556	205.044666141659	205.040321898932	205.055392339509	269.345	265.269	272.428	19	19	16.3245714285714	13.2643333333334	14.2986666666666	21.426	10.2028571428571	51.0571428571426	16.3245714285714	15.3042857142857	1493.81166666666	1791.59890909091	1065.50812500001	2037.40084615384	22.4274285714286	18.3651428571428	11.2215714285715	24.4868571428571	7.13399999999996	87.7445714285714	75.5046666666669	4.08533333333336	13.2637142857143	15.305	19.3854285714286	24.4880000000001	20.422857142857	10.21	13.2621666666666	6.12200000000001	20.4057142857143	11.2328333333334	17.3598333333334	16.3245714285714	12.254	34.6897142857143	14.3103333333333	12.242	46.9331428571428	8.16228571428571	20.4057142857143	29.5675714285714	38.8034285714284
557	205.096034603405	205.090849291808	205.107341088129	193.828	189.775	194.876	41	41	90.8054285714285	229.564285714286	187.890285714286	290.781428571428	159.298285714286	253.030857142857	158.144285714286	720.943666666668	474.831428571428	643.800285714285	193.854285714286	848.569714285714	187.732571428571	212.219428571428	188.885	153.021428571428	292.822	291.801714285714	180.590571428571	385.938	204.057142857143	261.993142857143	254.015571428571	288.740857142857	221.402	190.793428571428	132.637142857143	288.740857142857	178.55	155.972571428571	210.178857142857	137.854285714286	756.067000000002	302.004571428571	154.063142857143	252.853714285714	359.140571428571	333.633428571428	134.677714285714	340.775428571428	303.789714285714
558	205.108366761027	205.108366761027	205.108366761027	169.369	169.369	169.369	1	1	32.6506666666666	98.9723333333331	96.9316666666669	135.571333333334	74.4843333333332	112.236666666666	66.3108333333331	167.307333333333	9.18150000000001	9.18149999999997	7.14933333333332	8.17066666666665	3.0642	10.2033333333333	9.18299999999998	7.136	11.2236666666666	9.17485714285717	4.08066666666665	7.14116666666668	8.16266666666669	8.16133333333331	5.10083333333332	6.12199999999999	10.2016666666666	7.14116666666664	4.08133333333332	11.2346666666667	5.10166666666665	4.08066666666665	6.12199999999999	5.10166666666665	9.17399999999998	8.15466666666665	5.10166666666665	12.244	12.244	8.16133333333335	4.08133333333332	7.14816666666664	5.10083333333332
559	205.988680754552	205.987232871763	205.990546400418	302.991	299.953	303.031	3	3	11.2236666666667	7.14233333333335	16.3263999999999	8.16266666666669	5.10166666666668	9.18149999999997	9.18299999999994	3.0635	4.08560000000002	5.10166666666668	5.10083333333332	1.02033333333333	9.18150000000006	8.16266666666669	13.2621666666666	10.1933333333334	3.06050000000002	5.09666666666666	6.12200000000001	6.12200000000001	5.101	5.10699999999997	5.10166666666668	17.3428333333334	17.3428333333334	4.0813333333333	7.14816666666668	12.2448000000001	4.0813333333333	10.2033333333334	14.2963333333334	2.04233333333332	16.3424000000001	11.2236666666666	7.13533333333338	6.12100000000004	13.2626	21.4284000000001	5.09666666666666	9.18149999999997	13.2643333333334
560	206.052181711085	206.047763681229	206.063132807894	269.345	265.269	272.428	19	19	17.3448571428571	21.426	19.4017142857142	30.6085714285714	19.3854285714286	28.5919999999999	23.4665714285714	77.5417142857142	1520.3727	1731.2794	1017.58575	1987.447	21.4095	18.3651428571428	18.3625714285715	21.426	33.6317142857141	53.0548571428571	56.1157142857143	66.3742857142859	7.142	13.2637142857143	7.142	16.3245714285714	11.2325714285714	13.273	8.16228571428571	8.16228571428571	13.2637142857143	6.12599999999999	18.3805714285713	8.16228571428571	30.6342857142858	25.5071428571428	15.3278571428571	11.2231428571429	38.7708571428571	7.142	17.3448571428571	20.3914285714286	28.5919999999999
561	206.064927059081	206.064547165339	206.080509306451	406.044	403.006	408.085	3	3	5.10124999999999	8.16199999999998	17.346375	13.26325	3.061125	10.2025	9.18225000000004	19.3871249999999	21.4252500000001	27.5467499999999	5.10124999999999	15.315	8.16200000000003	9.18224999999997	13.26325	14.2835	12.2430000000001	12.2445	16.324	21.4252500000001	8.16199999999998	10.18875	5.105	9.18225000000004	17.34425	8.17899999999997	6.12149999999998	19.3847499999999	20.4050000000001	12.2430000000001	21.441	6.12524999999998	29.5872500000001	24.4860000000001	8.16299999999995	4.07849999999999	36.7289999999999	6.12150000000003	7.14262500000001	22.4455000000001	27.5467500000001
562	206.495458716742	206.495458716742	206.495458716742	299.953	299.953	299.953	1	1	8.16228571428571	23.4632857142858	24.4868571428571	23.4665714285714	24.4697142857143	21.4229999999999	22.4462857142857	17.3448571428571	0	4.08114285714286	1.02028571428571	3.06085714285714	18.3625714285713	22.462	24.4868571428571	22.4274285714285	11.2231428571429	10.2028571428571	6.12171428571428	13.2637142857143	24.4834285714284	9.18899999999999	9.18257142857142	12.2434285714286	11.2215714285714	13.2637142857143	5.09714285714287	17.3448571428573	7.13600000000002	16.3222857142858	8.16914285714289	16.336	25.5250000000002	23.4665714285714	11.2152857142857	8.16228571428571	14.284	22.4651428571429	3.05887499999999	18.3651428571428	10.195
563	206.886654063551	206.878948142067	206.896580777497	48.965	46.913	50.002	30	30	2904.5094	3761.1944	3994.08300000001	3472.931	3193.852	4071.396	3183.648	2278.7434	3064.6808	2565.92875	2422.975	3607.30933333333	3625.9685	4057.53425	3839.20075	3956.0908	2745.3582	5214.24220000001	3267.7006	3081.155	2757.73575	293.832	388.056	1626.0688	3135.0746	1803.802	1638.5215	2692.43975	3366.2996	2981.6088	3413.66675	2614.7726	3205.4684	5109.16160000001	3176.03825	3656.0932	3461.5386	3921.3972	3194.40275	3483.86916666667	2895.5472
564	206.989007106205	206.988211077509	206.989803134901	301.472	299.953	302.991	2	2	58.1562857142857	84.6837142857142	111.211142857143	74.4704285714288	104.069142857144	70.3997142857148	66.3185714285714	65.3653333333332	5.10666666666665	6.12171428571433	13.2637142857143	11.2231428571429	59.1765714285714	43.9029999999999	68.3591428571428	109.078857142858	31.6303333333331	62.1851428571431	13.2621666666666	31.6251666666666	63.2577142857147	8.17066666666665	27.5477142857143	23.4638333333333	67.3388571428571	39.7911428571428	26.5199999999999	89.7851428571428	43.8722857142857	38.7726666666664	37.7831666666667	55.1417142857145	73.5240000000001	68.3591428571428	28.5439999999999	17.3456666666665	28.568	109.170571428571	26.5051428571427	48.9737142857143	49.9519999999998
565	207.050198820191	207.050198820191	207.050198820191	294.863	294.863	294.863	1	1	6927.04299999995	10646.158	10609.7333333333	11497.5997142857	6206.68766666668	10873.6923333334	7990.23033333335	8851.89066666665	453.028000000001	656.074333333335	426.499333333334	478.536333333334	10820.13	11007.3559999999	11368.7373333333	10794.6228571429	5791.41199999996	8020.84033333335	7557.39466666664	5918.95366666668	7715.76066666669	9496.24233333327	8511.62066666669	8333.04999999998	9338.67514285714	9014.19266666664	8437.90016666668	7140.14650000004	9625.82466666669	6327.08699999996	9247.81083333331	6381.14249999998	8623.56000000006	11447.1196666667	9904.37566666669	10676.7679999999	11513.4413333334	6435.39233333334	9091.17000000002	11752.32	8016.75900000002
566	207.061596139626	207.051022835833	207.077468675942	295.877	287.697	306.086	221	126	7865.38257142857	12098.548	12118.9537142857	10874.7228571429	8571.42028571428	12450.5465714286	9193.79457142857	10115.7897142857	379.501999999999	309.181200000002	523.388250000002	478.536333333334	10820.13	11037.4508571429	11399.6522857143	10794.6228571429	6308.42657142857	8063.318	4016.39616666665	6490.03742857143	8577.94233333327	6298.22371428571	5086.36166666668	8350.13942857139	9338.67514285714	6508.40257142857	5124.18866666666	8330.63285714292	5485.0326666667	7004.26142857143	9248.89	7204.23742857142	8597.2254	11485.3562857143	5701.62266666668	7349.118	8437.76285714285	9932.48142857142	4855.08466666666	8181.03266666661	4807.17600000003
567	207.058743919016	207.053854541681	207.075824911664	205.09	201.983	207.097	99	99	1306.08	2342.494	2285.35999999999	3216.84825	2040.269625	2955.66425	1923.17125	4498.93500000001	730.558666666668	985.457999999999	253.030857142857	752.865428571428	2057.315	2965.97057142857	2520.32625	1919.09025	1432.49785714286	1687.4935	1118.194	1426.35942857143	1658.7265	1652.805	1330.35428571428	1635.518	1253.93114285714	1317.09	961.321142857142	2303.376	980.380166666668	1123.33457142858	1244.80666666667	814.159500000001	2655.80371428571	1937.45475	1127.41571428571	1167.20685714286	2074.24085714286	1762.992	693.794285714285	1810.94375	716.240571428571
568	207.064555966124	207.05823542411	207.078626885472	231.606	227.519	246.904	133	76	81.6228571428571	271.168	216.487333333334	316.288571428571	1351.804	1937.858	1418.1475	2681.35314285714	227.757333333334	399.952	266.257285714285	331.592857142857	694.79025	1008.04228571429	976.212571428571	676.449428571428	3183.86585714287	2659.79175	1849.939875	2993.41349999999	412.214666666666	283.652666666667	186.398571428571	336.694285714286	410.154857142857	193.99	129.558142857143	1088.60675	686.628250000001	307.106	509.478999999999	263.233714285714	3490.41911111111	1323.26425	629.516285714285	811.01357142857	2594.49575	2000.71025	1480.43457142857	1836.45	1050.8575
569	207.06563361839	207.062748366136	207.07832613299	326.4825	314.265	336.689	30	29	99.9844999999997	212.212000000001	355.076	295.872499999999	344.886749999998	441.783714285714	414.221499999999	827.422749999998	36.7335	36.7334999999998	28.5670000000001	37.7492499999999	340.80525	404.018999999999	306.8695	291.791500000001	402.998749999999	297.913000000001	260.163750000001	383.614000000002	123.374625000001	244.53	163.24	97.9439999999997	125.49075	334.614666666666	140.708250000001	465.234000000002	291.025714285713	140.81175	149.8665	128.5515	881.496000000004	465.272	329.500375	486.659249999999	947.712714285709	408.869624999999	144.880571428571	1040.655	183.644999999999
570	207.073899456493	207.062965972514	207.078729966108	250.9745	248.933	252.012	12	12	33.6694285714286	47.9534285714285	70.3972500000001	105.08575	92.8427499999997	125.706	108.1465	211.199142857143	19.38475	28.5669999999999	18.3651428571428	38.7695	60.19475	84.6837142857142	64.27575	47.95175	257.112	231.596749999999	245.75975	312.2118	72.4466249999998	72.4910000000001	36.7302857142857	48.9737142857143	37.7538750000001	40.81	31.6288571428571	75.4985000000001	42.8505	30.58875	43.8722857142857	33.6682499999999	173.315	64.278	35.71	42.852	109.16675	110.3355	40.81	88.7617500000001	96.9271428571428
571	207.069985457711	207.061289385331	207.078081187635	346.925	343.797	347.917	13	13	40.8114285714286	95.9068571428571	136.73025	150.086999999999	128.5515	275.467499999999	176.524875	388.728857142857	28.5074999999999	33.6682499999999	13.2637142857143	15.3042857142857	132.637142857143	137.738571428571	110.190857142857	97.0085714285718	625.435142857143	331.621875	207.118	569.319428571428	55.1002500000001	65.2982857142857	66.3185714285714	61.1657142857145	68.3567500000003	83.6605000000004	31.6288571428571	232.787999999999	131.628375	45.9514285714284	78.562	35.7087499999999	526.393714285716	191.974857142858	101.008285714286	121.414	454.011249999999	160.17925	44.8925714285714	313.983999999999	58.1969999999999
572	207.068432403362	207.062637315367	207.078055201499	358.1115	354.009	359.146	10	10	30.63	84.6807500000004	118.3635	114.268	88.7617500000004	133.65275	79.5307499999998	198.973124999999	14.2835000000001	33.693	14.2835	24.4709999999999	104.07825	128.464	98.9642500000004	99.9845000000004	106.981875	81.6300000000001	111.20725	105.021375000001	42.882	57.1340000000002	46.9315000000002	51.0124999999999	44.8910000000002	49.9922500000002	23.4657499999999	98.9763750000001	42.8242499999999	32.6479999999999	48.9780000000001	34.6884999999999	203.029749999999	102.025	68.3567500000003	64.2600000000002	166.402625000001	94.8832500000004	25.5062500000001	172.42225	33.6682499999999
[truncated: 4,684 more rows]
[truncated: 103 more columns]
