# Supplementary material for: iMet-Q: A User-Friendly Tool for Label-Free Metabolomics Quantitation Using Dynamic Peak-Width Determination
Source: PLoS One. 2016 Jan 19;11(1):e0146112. doi: 10.1371/journal.pone.0146112 (PMC4718670; doi:10.1371/journal.pone.0146112)
Supplement: S3 File — (ZIP) [file pone.0146112.s003.zip › XCMS_Arabidopsis_Data_Positive/XCMS-AraPos-fp-pw_5_40-ppm50-sn10.csv]

mz	mzmin	mzmax	rt	rtmin	rtmax	npeaks	Arabidopsis_Positive_mzXML	ATME01_1_2_POS	ATME01_2_POS	ATME01_3_POS	ATME01_4_POS	ATME07_1_2_POS	ATME07_2_POS	ATME07_3_2_POS	ATME07_4_2_POS	ATME09_1_2_POS	ATME09_2_2_POS	ATME09_3_POS	ATME09_4_2_POS	ATME10_1_POS	ATME10_2_POS	ATME10_3_POS	ATME10_4_POS	ATME101_1_2_POS	ATME101_2_POS	ATME101_3_2_POS	ATME101_4_2_POS	ATME12_1_POS	ATME12_2_2_POS	ATME12_3_2_POS	ATME12_4_POS	ATME13_1_POS	ATME13_2_2_POS	ATME13_3_2_POS	ATME13_4_2_POS	ATME14_1_2_POS	ATME14_2_2_POS	ATME14_3_POS	ATME14_4_2_POS	ATME15_1_2_POS	ATME15_2_POS	ATME15_3_2_POS	ATME15_4_2_POS	ATME16_1_2_POS	ATME16_2_2_POS	ATME16_3_POS	ATME16_4_2_POS	ATME19_1_2_POS	ATME19_2_2_POS
1	100.012126480123	100.010799168389	100.015482111016	1070.265	1069.26	1084.55	46	43	431.143333333325	767.039999999986	689.519999999988	723.340000000013	455.939999999992	653.819999999988	416.159999999993	466.139999999992	513.059999999991	750.719999999987	671.159999999988	571.19999999999	701.721428571415	674.219999999988	725.219999999987	726.239999999987	420.239999999993	717.059999999987	467.159999999992	405.733999999992	613.019999999989	519.179999999991	421.063999999992	635.43999999999	673.199999999988	639.540000000006	529.223333333323	357.00000000001	524.279999999991	434.519999999992	746.639999999987	389.639999999993	449.679999999991	651.779999999988	681.636666666655	507.959999999991	547.73999999999	441.659999999992	725.087500000006	581.253333333321	486.603999999992
2	100.505633078681	100.505633078681	100.505633078681	713.173	713.173	713.173	1	1	1574.30085714284	2196.67514285716	2236.46628571427	2270.58557142859	1541.59200000001	2426.70750000001	1467.97714285716	1553.89514285713	1549.81399999999	1693.05485714284	2661.55271428574	1674.28885714284	2251.30500000001	2053.12914285713	2280.33857142859	2162.47800000001	1527.3677142857	2453.93650000002	1656.94399999999	1771.76685714285	2288.50085714287	1675.69542857143	1600.50285714288	2235.28171428572	2188.71314285713	1597.76742857144	1558.99657142858	1579.4022857143	1493.69828571427	1515.1242857143	2290.54142857141	1587.47271428573	1557.97628571427	2251.77057142855	1547.77342857142	1568.10085714284	1538.59085714287	1647.76142857141	2541.53171428573	1627.3557142857	1598.56385714285
3	100.50542904196	100.50542904196	100.50542904196	913.097	913.097	913.097	1	1	8300.22241463416	10121.4927560976	11887.8304878049	10920.6665853659	6709.34207317074	13098.2043414634	7150.05019512194	6931.6766097561	6449.10857142858	6244.78829268293	6716.48292682928	6171.32019512195	11828.363707317	10774.2171428571	11155.1727804878	10549.0464878049	6701.92312195122	13880.7002682927	5930.11068292683	7521.40350000001	10540.6312195122	6323.39580487806	5884.73119512195	13896.0064878049	12210.2815121951	5743.0902195122	5580.64763414634	8061.33248780488	6164.73258536585	6689.89919512194	12454.668902439	7635.68790243903	6764.32860975611	12867.1209756097	5826.6076097561	6366.36690243902	6155.56302439025	6671.75707317073	6829.79257142857	5973.50726829268	6353.21065853659
4	100.505537206228	100.505537206228	100.505537206228	539.695	539.695	539.695	1	1	1450.05666666666	2035.18516666665	1960.76033333333	1925.36899999999	1333.57566666666	1782.52233333335	1349.6805	1346.83999999999	1420.30400000002	1368.26699999999	2518.79149999999	1312.90133333333	1868.23033333332	1798.84766666665	1896.79966666665	1823.03783333333	1306.8335	1806.71516666666	1473.36133333332	1393.77533333332	2165.04628571427	1421.32433333332	1357.84183333333	1827.41699999999	1774.06983333333	1321.11583333333	1599.80799999999	1308.06733333335	1247.04799999999	1502.95100000002	1922.30799999999	1463.15799999999	1336.63666666668	1930.47066666669	1331.3175	1377.44999999999	1434.58866666668	1364.56666666667	2765.99457142855	1270.1075	1329.27716666666
5	100.508270455693	100.504556113687	100.515168265874	1070.24	1069.16	1078.41	149	144	2336.61999999996	3546.53999999994	3278.27999999994	3563.5733333334	2693.81999999995	3302.75999999994	2401.07999999996	2558.15999999995	3345.59999999994	3255.83999999994	3610.79999999994	3319.07999999994	3441.99499999993	3704.63999999993	3496.55999999994	3312.95999999994	2546.93999999995	3292.55999999994	3054.90000000004	2372.30999999995	3409.95374999994	2944.73999999995	2884.51428571423	3264.07499999995	3368.03999999994	2892.72000000004	2830.49999999995	2587.84750000002	2865.17999999995	2385.77999999996	3382.31999999994	2165.45999999996	2570.51333333328	3296.59499999994	3018.02714285709	2986.55999999995	3006.95999999995	2475.53999999996	3667.95000000005	3052.20571428565	3079.37999999995
6	100.507997858061	100.505607377546	100.514831910582	289.736	279.513	295.906	102	80	4551.37122580646	1826.24749999999	1466.15057142857	1359.02057142857	1186.55075	1225.22016666666	1099.617	5330.22906976744	3143.76841666667	1052.898	2930.39733333333	1103.9105	1808.90325	5034.06152	1486.55628571428	1678.31125	1252.867	1474.31285714286	1277.27099999999	1446.67511111111	1578.382	1134.518	1487.69366666667	2154.6261	1999.63555555556	1792.61918181817	1222.40924999999	1123.29525	1254.709	1270.21125	1414.116	906.056000000002	2369.46	1460.02885714287	1230.4215	1074.32325	2707.51915	1330.406	1544.88560000001	1350.92133333333	1168.18625
7	100.508242315661	100.505857109634	100.514952087402	197.931	180.575	207.131	123	89	1003.926	1657.02133333333	1571.319	1736.5506	1268.65381818182	1408.1175	898.840249999998	735.600250000001	898.815777777779	852.929000000001	2188.43625	1027.36377777778	4557.66813793103	1663.98244444444	1847.51636363637	6427.78841463415	1267.7604	1814.0934	1158.34133333333	1068.87066666667	1104.95733333333	1092.063	1474.679	1563.15066666667	1508.87377777778	1554.89563636364	812.185333333331	1726.263	1197.8322	986.702624999998	2123.14025	5675.51020408163	732.539500000001	1174.30775	996.906375000001	876.394750000001	1159.64945454545	998.906333333332	2464.85688888889	916.2294	1105.62266666667
8	100.507455418508	100.505226428087	100.515019406647	739.7415	731.5	748.913	104	70	2013.11766666666	2493.49100000001	2442.47850000001	2866.656	3540.42058823528	5263.005	1686.23812499999	2704.63200000001	1760.204	1891.54349999998	3099.43511111112	1751.76925000001	2765.35088888888	3483.75066666665	2977.9638	2270.1357142857	1696.67574999998	2766.91	1845.968	1885.55612499998	1809.31666666666	1771.15399999998	1727.28324999998	2544.50350000001	2442.77775	2527.15925000001	1656.88600000001	11987.2882105263	1915.97733333334	1802.78174999998	2528.35999999998	2608.73007692306	1743.60724999998	2683.18444444445	1724.99399999999	1827.63749999999	1903.942	2049.62644444445	4522.0036923077	1436.39466666666	3795.65272222222
9	100.50795635738	100.505875748067	100.514907222578	658.057	649.912	665.262	78	63	2085.33422222223	2090.56542857141	2188.20642857142	2058.64828571431	1294.80299999999	2508.79474999998	1753.75500000001	1271.57533333332	1612.05142857144	1843.59175000001	3255.52911111108	1795.86	2120.15371428573	2045.67285714287	2088.52485714284	2159.94485714284	1891.492	2172.1882857143	1745.26874999999	1569.19942857142	4420.81546666666	1594.48328571428	2244.65999999999	2394.52675000001	2435.33674999998	1832.36899999998	1935.41424999998	1766.11457142858	1608.99057142858	1584.50371428573	1847.82366666665	1600.92800000001	1349.90099999999	2562.161625	1790.53875000001	1661.98724999998	1551.85457142856	1448.79900000001	5488.12466666669	1621.23400000001	1631.43685714287
10	100.507599933158	100.506343922845	100.514864231817	772.299	766.228	779.544	71	62	1820.12599999998	2576.13125000001	2585.87637500001	3578.30899999998	1892.56375000001	2853.38444444444	3549.39529411763	1487.80514285715	1692.59475000001	3391.31099999999	3440.45159999999	1449.82600000001	2380.24325000001	3381.1838181818	2221.16200000002	2506.041	1680.557625	5371.7625	1501.86057142858	1837.8	1938.63333333332	1804.82224999998	1343.5595	2194.63457142859	2419.01274999998	1959.84688888887	1462.07200000001	1574.30085714284	1823.410125	3507.77117647059	2517.97700000001	1391.73466666666	1375.34514285713	2378.20275000001	1495.76499999999	1754.83000000001	2114.8578	1808.90324999998	1691.82319999999	4554.44452173913	2006.99566666666
11	100.50805797514	100.506042151058	100.514628211078	758.077	749.87	765.22	83	66	1674.28885714284	2222.1822857143	2177.2897142857	2285.55885714285	4348.25476190475	2460.84300000001	5435.575	1435.54199999999	1605.9297142857	1506.96199999999	4067.73674999998	1592.66600000001	2893.35022222223	1923.32833333336	1985.56866666665	4047.47342857143	1537.62599999999	2572.365375	1457.9882857143	1703.87714285713	2171.16800000002	1590.62542857141	1814.00449999998	2158.92457142859	2531.550375	1525.32714285715	2291.53254545456	1589.60514285715	1696.73514285713	1532.20114285714	3608.91900000001	1700.75675000001	1324.39266666666	2120.25266666669	2785.23000000001	1578.38200000001	1546.75314285713	1477.3737142857	2084.53666666666	1356.82166666666	1571.23999999999
12	100.507982390919	100.505423458909	100.515051401284	571.35	554.981	586.684	147	81	6068.71526666667	2756.94066666666	2842.64866666666	2001.56699999999	9372.41308510637	2720.20866666666	2500.83749999998	1768.09325000001	1901.67833333334	1989.65	2797.31200000003	2076.3105	1953.93833333332	1926.38933333332	1549.98759999999	11356.68	1974.345	2643.39577777778	1938.63333333333	1900.674	2256.87200000002	2075.46711111111	1528.38800000001	1899.19166666667	2321.06875000001	1786.676625	1779.31600000001	1719.12125000001	1932.30088888889	1798.53500000001	2652.57777777778	1557.97628571427	1591.32799999999	1861.08800000002	1929.24022222223	2012.172	2014.21377777778	1688.51374999998	3499.49600000001	2142.3897	2190.3156
13	100.507685494689	100.505331979097	100.514910850089	639.75	629.461	649.884	97	66	3578.98541176472	2154.05257142856	2598.25837500002	2340.45350000001	1700.73450000001	2402.68875000001	1567.15885714284	8795.61572727272	1635.51799999999	1765.03250000001	6094.88564705884	1769.33025	2495.324	2041.59171428573	2450.87800000002	2536.5486666667	1833.613875	2627.14375000001	1879.53075	1672.88228571428	1868.94533333333	1859.241	1995.55466666667	2745.17022222222	2504.71374999998	1521.24600000001	2489.72999999998	1857.199	1919.09025000001	1761.97175000001	2670.21233333333	1571.95885714285	1332.55533333332	2366.98000000001	1741.56675000001	1549.81400000001	2030.24222222223	1710.95925000001	2357.60516666666	2245.75999999999	1834.51237499998
14	100.507854802814	100.505935234254	100.514826629121	673.3875	666.191	681.585	76	59	3045.33964285715	2710.80425000001	2494.816875	2525.954	1965.7031111111	3517.08900000001	1565.84228571428	1691.57450000001	1809.92349999998	1775.23500000001	2673.35200000001	1639.59914285715	2265.0342857143	2695.72066666666	1904.96233333336	2493.282	1599.80800000001	4426.34219999999	1839.736125	1719.18142857144	7952.84875	1697.69600000001	1909.04366666666	2136.95300000001	2570.00974999998	1568.25599999999	1561.03714285715	1834.40950000001	1808.90324999998	1795.939	2467.98475000001	2005.68433333334	1795.55962499998	3235.28481818184	1726.26300000001	1568.61828571429	832.59200000001	1696.883625	3403.832	1505.9417142857	1984.54833333333
15	100.507837547728	100.505591704089	100.514867524528	487.677	481.521	493.799	65	54	1630.35950000001	2038.53085714286	2412.89124999999	2349.63574999999	1635.27799999999	2449.62025000001	1636.481	1900.881	1791.855	1826.944	2656.94800000001	1813.206375	6714.46268	1891.88266666668	1905.67133333333	2281.27899999999	1749.462	2427.93799999999	1628.376	1620.32699999999	2385.186375	1702.79725	1594.70657142857	2106.89	2309.84600000001	2203.84800000001	1756.8705	1712.99975	1722.182	1754.83000000001	2378.20274999999	1913.125	1675.2505	2093.62628571428	1736.46550000001	1673.90171428572	1841.55124999999	1700.75675	3125.02574999999	1788.49825	1597.76742857144
16	100.50781164713	100.505870319786	100.514932094476	693.2765	682.539	702.983	102	79	1383.34600000002	2540.42250000001	2564.83866666667	2469.00500000001	1329.55899999999	2800.815	2187.78870000001	1713.05971428573	1385.61266666666	1933.53166666669	2345.74633333332	2241.3006	1736.72079999999	2825.303	1813.13233333332	3061.6202	1907.02044444447	2780.63100000001	2060.74633333334	1899.70550000001	2118.66942857141	1908.88775000001	3742.38	2488.59949999998	2665.84066666667	1564.09799999999	1746.66800000001	1679.78000000001	1472.34099999999	1546.75314285715	2184.4317142857	1290.75466666666	1531.71428571429	2125.25514285712	1902.71444444445	1934.34133333334	2045.54555555556	1777.56099999998	3252.46844444445	1362.14500000002	1592.66600000001
17	100.508127863136	100.505729236191	100.515325639907	1083.47	1079.44	1101.96	69	59	2048.16	2572.69090909091	2669.34	2643.83999999995	2098.14	860.880000000017	2127.28307692307	2049.98545454546	1605.18666666668	1926.78	3575.10000000001	2037.96	751.739999999987	2844.78000000001	2712.18000000001	2616.30000000001	1795.2	2578.56000000001	1974.72	1977.78	2523.48000000001	1841.1	1939.02	2428.62000000001	2419.44000000001	1952.27999999997	2092.02	349.219999999993	2091.55615384615	2273.58	2508.18000000001	1902.3	1848.24	2618.34000000001	1858.05454545455	1927.8	1820.28090909091	1970.64	3967.8	2102.22000000001	1143.41999999998
18	100.507518513997	100.505397021728	100.514709801445	521.323	516.234	526.453	53	50	2356.83000000001	2717.87200000001	2405.476	2364.93950000001	1367.24666666668	2310.17674999999	1549.53142857142	8739.726	1551.85457142856	1710.72099999999	3205.62549999997	1622.19750000001	1857.00666666669	2672.32350000002	2489.40999999999	1849.86433333332	1747.902375	2345.56514285711	1707.89850000001	1729.574	2507.77450000001	1684.43274999998	2046.72180000002	1801.90866666669	2329.23075000001	1927.41200000001	2029.443	1849.71325000001	1751.76925000001	1668.313125	2528.67000000001	1689.741	1911.162375	2582.18244444445	2159.7634	1821.369375	1799.72100000001	1662.190875	3839.0126	1392.52750000002	3061.87742857143
19	100.507658260252	100.505784563508	100.514950302612	245.895	237.727	255.038	80	60	1463.1102	2229.137	2137.2912	2096.9286	1466.1711	2124.72	1492.8408	1365.1614	8408.39284057971	1384.2048	2369.10342857143	1759.01046153846	1614.201	1517.16485714286	1561.03714285715	1374.49033333333	1450.8666	2151.8127	1574.3229	1488.6177	1698.71625	1510.1757	1701.81490909091	1590.56975	2059.9857	1620.2364	1639.6776	1487.5974	1623.2973	1559.1213	2596.4873076923	1504.9425	1398.0087	2206.81236363637	1545.7545	1539.747	1228.381	1453.6192	4335.19400000001	1065.17828571429	1633.5003
20	100.507775229792	100.506283669723	100.515128010772	210.1775	208.105	213.246	38	36	1033.252	1438.5525	1567.232	1704.9213	1058.08566666667	1438.67	969.844444444443	627.475714285714	1063.1005	1050.49466666667	1675.4968	1176.31622222222	1484.534	1363.054	1772.2611	1466.05933333333	1114.204	1628.27466666666	1290.72166666667	956.994500000001	1120.326	1081.239	1175.296	1151.04266666667	1601.74888888889	1361.12466666667	1282.559	1019.868	1254.19	1139.98733333333	1403.864	1154.89155555555	896.799750000001	2007.81415384615	1209.095	1176.192	1264.88133333333	927.381999999999	2828.364	1260.11166666667	1347.85244444444
21	100.508214361442	100.506358012396	100.514737889024	220.372	214.238	225.479	51	49	1606.92954545455	2073.19418181818	1927.1578	2134.60072727273	2661.464	2027.21781818182	2448.35085714286	1053.027	1427.3997	1458.99	3378.123	1441.64536363637	1056.9272	1271.12766666667	5086.172	1624.238	1555.91590909091	2115.02536363637	1586.52409090909	1532.44963636363	1435.542	1508.8758	1601.82818181818	2094.60545454546	2160.80209090909	1585.67590909091	1554.06436363637	1403.9328	1647.45381818182	1502.86172727273	2105.73681818182	854.899666666664	2856.75384615385	2002.79536363637	960.996999999997	1491.63872727273	1269.2532	1486.53736363637	3032.33159999999	3463.2285483871	1568.15918181818
22	100.507990432931	100.505714620286	100.515061979234	473.4135	465.231	480.569	76	61	1324.17633333333	2561.77799999999	2641.95633333332	10128.6558333333	1878.226	2496.48377777778	1847.80888888889	1500.84028571429	2327.24209090909	1924.1391111111	3994.083	1941.48288888889	1846.80333333334	2789.28755555554	2077.88657142857	2964.40320000001	1560.01685714286	6057.78	1865.2455	1944.54355555556	2056.896	2010.05666666666	1370.30766666666	2754.90000000002	2456.69511111112	1500.84028571429	2063.114	1842.52133333334	2006.7771111111	1995.55466666666	3852.68184615385	1709.96562500001	2011.87822222221	2113.01171428571	2069.236	4119.05663157895	1973.10977777777	2143.4402	2791.50171428571	1651.84257142857	2328.26236363635
23	100.507742427962	100.506320836278	100.515194014428	306.5845	297.872	318.306	96	69	1904.80675	2531.24025	2379.223	1949.857	1347.71355555556	2128.28890909091	1221.23925	947.845428571428	1089.66514285714	1446.7854	2359.01066666667	3199.504	3009.84285714286	1974.18375000001	1374.389	4021.63452631579	1831.49833333333	2680.19675	2203.79925	1843.4745	3371.98133333334	2114.99399999999	1846.69363636364	1828.352	2506.95899999999	1841.59227272728	1283.397	1498.70644444445	2096.61375	1841.55125	4965.85878260869	1747.7739	1605.63975	1903.78650000001	1553.84075	1907.91	985.641999999993	1584.6915	3658.6836	6250.24784615385	8215.3885
24	100.507953238801	100.505231676489	100.515003763396	445.852	439.729	451.991	61	53	1735.44525000001	2489.41000000001	2324.817	2455.74174999999	1664.23	2700.07733333334	1839.661	1255.21866666666	1379.49066666667	1818.788	2915.5657142857	1781.3565	4452.64375	3780.64430769231	2544.43422222223	2433.594375	1619.13675000001	2447.57975000001	1762.992	1582.312875	1829.45766666667	1808.90325000001	1677.29762499999	2273.3955	2358.1035	1743.60725	1742.847	1770.13375000001	1330.29733333333	1689.534	2323.796	1711.196	1636.6815	1851.60249999999	1976.38566666666	1734.42500000001	1529.40828571429	1694.842875	3828.8106	1705.858	1802.78175
25	100.508065090256	100.506213455425	100.514686363117	499.9345	494.808	506.088	58	48	3676.37070588235	2389.42550000001	2416.97224999999	2160.73828571429	1957.9557	2410.85074999999	4757.47433333332	1624.0635	1797.59887500001	1582.55	2507.97933333334	1650.82228571428	2061.68742857142	2263.29	2914.99710000001	2124.23485714286	1647.512	2033.42942857143	1751.76925000001	1789.51850000001	3267.93354545455	1753.057	1616.13257142857	2211.97942857144	2431.25574999999	1504.64099999999	1812.98424999999	1500.63014285715	1569.277	1692.59475000001	2059.95685714286	1363.96283333333	1848.69300000001	2127.29571428571	2308.93890000001	1825.548	1405.12533333334	1579.4022857143	3115.71975	1539.668	1493.69828571429
26	100.508049621891	100.506260569503	100.515239484382	803.945	796.819	809.103	63	54	2209.7532	2536.27244444442	2913.2829	2742.35733333334	1546.75314285713	2666.131	1785.38888888889	1449.00171428572	1853.74377777776	1866.60277777779	2769.18466666666	1900.89511111111	2832.35279999999	2284.33975000001	1787.04166666665	1811.09166666669	1794.41777777779	2064.03799999998	1520.2257142857	1811.91466666667	2621.56300000001	1785.58333333333	1086.76959999999	2167.60885714287	2595.05166666667	1900.881	1875.16844444442	1983.528	2146.71119999999	1971.284	2547.56425000001	2106.93119999999	1844.56177777778	2713.79111111112	1794.76633333333	2714.62569230768	2052.8574	1587.56457142858	1993.73133333336	1210.968	2298.62325000001
27	100.507980361451	100.505410326163	100.514788977428	619.258	609.056	628.508	91	62	1755.85024999998	2326.455	2485.32899999998	2477.16700000001	1606.95000000001	2373.39225	2426.35266666667	1981.27155555556	1765.77400000001	1726.22512500001	2103.04440000004	1760.146875	2296.58275000001	3900.34223076924	2414.93175000001	1882.70866666666	1789.73775	2463.90374999998	1935.36155555556	1642.60250000001	4095.83978571428	1772.17425000001	1591.32799999999	2341.47374999998	2437.675875	1941.48288888889	1778.513625	1748.92275	1729.32374999998	1630.35950000001	2428.19499999998	2062.09366666666	2591.58153846154	2150.76228571427	1968.97633333334	1904.75488888889	1989.65	1651.78474999998	2388.21016666666	1410.8905	2123.0154
28	100.508143419571	100.505861089874	100.515589436687	425.44	412.189	438.722	122	81	1333.35783333333	2133.16742857144	1766.92866666666	2419.208	1305.00633333332	4699.47470588235	1488.59685714286	2804.71306666667	1499.60999999999	1534.563	5162.66169230769	1346.62	2992.45990909091	4604.735625	2664.38900000001	4827.01147058824	1782.37675000001	2045.38642857143	1639.24114285715	1744.62750000001	3266.47763636364	1746.931	2104.87890000001	2461.86325000001	2056.896	1702.56499999999	2594.59984615384	1598.78771428571	1739.52625	1716.838	1831.19916666666	1407.99428571429	1681.587	5144.73847368422	1877.25999999999	1376.42966666667	4814.81621739131	1673.21000000001	14240.6495	1318.70133333333	1961.83866666667
29	100.507610525949	100.506258351676	100.514852938786	355.064	346.868	362.195	65	55	1443.896	2088.45174999999	2031.31774999999	2191.49700000001	1467.1195	2159.86924999999	1531.39525000001	2486.55233333333	1556.9015	1446.757	2817.00885714286	1477.16685714285	1918.72742857144	2430.62044444446	763.33400000002	2107.83649999999	1582.26399999999	2123.14024999999	1377.38571428571	1622.02449999999	2156.352	1556.9015	1424.31885714286	1905.89371428571	2188.704375	1721.16175	1518.31799999999	1454.87650000001	1714.02	1587.509	2212.92224999999	2073.19418181818	1423.24875	1852.83885714286	1609.131375	1654.02	1591.739	1323.31057142857	3126.04599999999	2110.00381818181	1393.665
30	100.507890575703	100.506482483911	100.514629536387	512.1375	507.023	515.27	44	43	2001.89399999999	2419.01275000001	2310.86625000001	2407.78999999999	1297.86399999999	2243.29414285715	1677.283125	1732.3845	1808.90325000001	1710.95925	3265.82025000001	1463.49942857142	3585.1585	2164.026	1838.64066666665	2478.18724999999	1781.3565	2496.85762499999	1617.15285714287	1679.3315	2003.60733333335	1821.14625	2676.40649999999	3239.3659090909	2174.22885714287	1613.75542857143	2013.91866666667	1819.32862499999	1884.40175000001	1743.60725	2486.86537499999	1716.02887500001	1659.44914285714	2307.80549999999	1754.02462499999	1694.63525000001	1853.45100000001	1704.049	2105.6672	2381.31654545456	1697.696
31	100.507458761269	100.506314346214	100.514639617091	816.239	810.055	823.348	59	55	1964.19022222222	2274.13725000001	2608.70822222223	2282.31025	3346.62	2550.83333333333	1890.6159	1590.56975000001	1640.56200000001	1637.684	4691.81312500001	1845.582	1504.3392	4399.91437499998	1645.52883333333	2714.83899999999	1612.19249999998	2898.3882	1684.43275000001	1580.508	2773.584	1523.23324999999	1576.34025000001	5216.60552631579	2373.825	1715.18033333333	1527.416	1878.64	1791.55433333334	1732.637	2643.39577777778	1781.502	1647.69224999998	2554.264	1705.99733333333	1538.59085714287	1691.71266666669	1503.90114285715	2680.12377777778	1931.42790000002	2030.40736363637
32	100.507758070588	100.505571200953	100.514913826658	596.858	587.652	608.093	87	64	2000.87366666666	2661.02933333333	5513.8497	1848.84400000002	1614.03550000001	2519.828	1609.67771428573	1589.60514285713	1956.99933333333	1979.173	2838.43485714288	1763.208	1867.20999999999	3260.79163636362	2396.00374999999	2319.02825000001	1953.93833333333	2694.70033333333	2014.43300000002	2125.49066666666	2763.06266666666	2104.36266666665	1632.45714285715	10366.2985135135	2402.413	1884.766	2762.76323076922	1941.69433333333	2083.63422222222	1826.02399999999	2686.24511111112	2056.768	2072.62999999999	2506.555	1884.35044444445	2071.05111111112	1789.51850000001	2044.84044444444	2385.53933333332	1489.61714285713	1827.16799999998
33	100.507795942178	100.506221728949	100.514460176755	264.248	258.116	269.35	55	50	1572.2823	2013.05190000001	2250.78180000001	2154.87360000001	1544.7342	1646.68350000001	1478.4147	1488.6177	1005.4242	1602.83893333333	4848.14205882353	1034.50533333334	2354.78945454545	1509.00257142858	2552.6655	1686.13485714286	1546.7748	2225.27429999999	1723.1178	1480.16	1940.51550000001	1582.4853	1623.1382	5996.9788275862	2250.78180000001	1678.39350000001	1587.5868	1388.4922	1604.9319	1589.6274	1710.95925	3361.92	1388.8314	2160.99539999999	1662.06870000001	1587.5868	1096.85833333334	1400.8719	2131.17483333334	3060.20154545454	4947.26355882353
34	100.509007372691	100.50640547903	100.514634558998	367.3245	363.204	371.389	40	40	1709.939	2074.16824999999	1789.58114285714	2029.52587499999	1433.626875	2130.28199999999	1637.50125000001	1400.80325	1651.73977777778	1116.24466666667	3005.65650000001	1636.48488888889	1654.71033333334	2229.519375	2867.98663636363	2174.15274999999	1566.08375000001	2185.37549999999	1656.886	1547.71925	1938.27142857143	1513.9575	1582.40775	2228.22600000001	2324.12950000001	1673.415	1636.49812500001	1386.56828571429	1605.87350000001	1537.51675000001	2107.83649999999	1518.132	1460.99800000001	2027.23674999999	1619.335125	1542.996	1778.29575	1180.66133333333	2724.16285714288	1587.3615	1602.81275
35	100.508244357354	100.506543848802	100.514446860049	782.524	780.558	786.617	27	27	1648.41599999999	2413.91150000001	2491.45050000001	2904.1056	2063.0466	2216.06057142855	1665.04800000001	1699.73649999998	4679.93660869565	1615.11228571427	2196.52949999998	1439.62314285715	2094.64657142855	1885.57599999999	2408.81025000001	2099.46971428572	1694.842875	2471.04550000001	1834.40949999998	1760.146875	1848.84400000002	1804.023	1570.16474999998	4411.92133333335	2032.40914285716	1552.87485714284	1618.14487499999	1777.27550000001	1634.4977142857	1776.25524999998	6020.70600000001	2271.18779999999	1663.00749999998	3184.66909090908	1761.97174999998	1746.71712500001	1498.79971428573	1538.37542857142	1802.02639999999	1441.8537142857	2158.95479999999
36	100.507551754543	100.505591026883	100.514482257941	273.451	270.387	278.533	36	34	1310.001	2023.321	1746.668	1792.57924999999	1330.40600000001	1562.13	1290.61625	1054.9385	1162.15966666667	1878.970625	3302.97024999999	1407.99428571429	1466.15057142857	1810.94375	1660.150125	1699.7365	1360.23533333334	1861.95624999999	1512.98955555555	1424.23022222222	1965.00149999999	1524.378	1426.3095	2015.9591111111	1803.086	1278.292	1474.38166666667	1146.9375	1357.95275	1418.94066666666	2025.1411111111	1377.3375	1168.91777777778	1791.559	1496.62311111111	1497.84933333333	1162.06475000001	6017.24752173913	1749.98600000001	1103.9105	1422.253
37	100.507539268203	100.506273058535	100.515197734951	832.518	824.39	841.791	71	51	1690.761375	2431.90500000001	2238.42850000001	2178.23375000001	1494.77025000001	2159.86925000001	3713.63795	1117.26499999999	1417.300875	1492.74766666667	2013.02371428573	1693.75333333333	2401.86466666669	2426.80666666667	1989.55714285713	2282.29925000001	1623.13244444445	2734.8354	1541.72366666667	1620.15700000001	13579.97	1675.31233333334	1385.49950000001	2393.44133333334	2431.90500000001	3105.72555555556	1561.96022222223	1549.75974999998	1362.21900000001	1581.38750000001	2585.24311111112	1826.37022222222	1535.47625000001	1983.80799999999	1591.54666666667	1734.56666666667	1459.97775000001	2107.83649999999	2242.116	1135.4455	1683.36666666667
38	100.508195103412	100.505982861197	100.514857213967	405.046	399.923	410.153	47	45	2089.57440000001	2796.64229999999	2829.0146	2931.0346	3734.16315789473	2910.6306	1717.08075000001	3483.35810526315	2022.0364	2055.90450000001	2412.06799999998	1827.39111111111	2316.98774999999	2815.00769999999	6948.45840740741	2040.57142857143	1886.5347	2523.00955555554	2101.612	2027.3361	4441.34029411764	2195.14139999999	1444.95083333334	2525.05	2807.23409999998	2711.36723076923	1985.50380000001	1920.2046	2053.6626	2009.99100000001	2839.49489999999	4602.45499999999	2029.203	2661.7018	2099.77739999999	2094.46379999999	1569.19942857144	2019.1737	3804.8943	2006.93010000001	1164.27640000001
39	100.507812858328	100.506222485019	100.514409009148	790.721	786.646	795.835	41	39	1578.68685714286	2023.62199999998	2164.82285714286	2253.81114285716	1292.76233333335	2259.93285714287	628.319999999989	1626.27850000001	1493.6982857143	1778.582	2471.13200000002	1782.08599999999	2454.001875	2115.0522857143	2449.62024999998	2141.57971428573	1631.579625	2445.53924999998	1513.08371428573	1624.06742857142	1624.1584	1472.06614285714	1474.31285714287	2051.37771428573	2437.37724999998	1669.12900000001	1465.1302857143	1684.4917142857	1636.5382857143	1626.33542857144	2290.46125000001	1308.06733333335	1534.50971428573	3520.15000000001	1770.13375000001	1591.6457142857	2368.05300000001	1589.60514285715	2342.57599999998	1446.76514285713	1523.28657142858
40	100.508117753158	100.505828926518	100.515034870186	458.124	452.987	464.234	49	45	1633.47742857143	2289.797	2327.19025000001	2409.83050000001	2433.49499999999	2042.612	1552.82050000001	1501.61828571428	1670.353875	1602.97	2862.622	1522.26628571429	2439.169	2216.41142857143	2148.72171428571	2226.26342857143	1741.78012499999	2089.25257142858	1518.94857142856	1680.35175	1880.67	1736.67824999999	1615.11228571429	3711.87938461537	2169.12742857143	1741.780125	1769.049375	1766.05275	1596.74714285714	1754.83	2943.56549999999	1748.70850000001	1709.939	3167.59881818181	1775.96899999999	1630.64485714285	1767.07300000001	1703.81750000001	3492.35833333334	1781.645	1562.05742857143
41	100.507596631604	100.505605113411	100.515081464327	393.807	386.676	398.954	49	45	1802.73266666666	2537.569	2040.57142857143	2605.64755555556	1693.56888888889	2562.42233333334	1714.07244444445	1702.84333333333	1890.4306	1709.98888888889	3241.675	1794.76633333333	3506.79753846154	2016.08457142857	2326.36	2040.57142857143	1689.534	2230.011	1847.62244444445	1321.33166666667	2127.481875	1728.3035	1268.27433333334	2456.96266666666	2438.3311111111	1762.11566666666	1522.26628571429	1659.94675000001	1976.4408888889	1785.43633333333	4933.99263157894	1827.218	1579.347	2451.594	1826.19777777778	1942.75155555555	4231.12485714286	1307.047	2368.19366666667	1717.08075	1957.80644444444
42	100.508033506232	100.505380553249	100.514457963322	378.5165	372.364	385.695	54	46	1672.18975000001	2085.897	2360.79422222221	2008.30700000001	1038.5636	2520.22333333335	2025.29550000001	1589.54950000001	2409.90642857142	1682.52966666668	3020.31	1741.51933333334	2240.46899999999	1741.70899999999	6007.47733333334	2007.25485714286	1490.50899999999	2508.32400000001	1648.926	1493.64600000001	2052.52742857143	1670.14925	1860.88533333332	2153.74775000001	2376.62933333334	1841.70166666668	1615.9075	1788.44955555556	1905.77511111111	1597.752375	2130.28199999999	1695.881	3002.7796875	2743.58669999999	1688.734	1697.69600000001	1826.39666666666	1733.54633333333	3098.2605	1473.28071428571	1295.61166666666
43	100.507544751757	100.506247235466	100.514267437275	231.6035	226.493	236.713	46	39	1294.662	1751.78733333333	1761.03333333334	1771.10577777778	1246.29777777778	1791.855	1240.72533333334	1049.02344444444	1206.69066666667	1175.296	4942.09099999999	1398.8313	1764.98444444445	1483.49542857143	1620.327	1868.02688888889	1187.668	1758.99155555556	1252.96933333333	1199.78133333333	1335.39816666667	1331.39	1262.541	1692.733	1758.86311111111	1232.347	1353.83488888889	1351.79444444445	1444.63466666666	1257.934	1827.39111111111	1292.79644444445	670.906500000001	1783.54266666667	1430.50733333333	1368.118	1149.91566666667	1186.64766666667	1963.12133333333	1254.87333333333	1281.39911111111
44	100.507514238617	100.506155872036	100.514536277351	337.719	330.532	345.871	57	48	1851.7752	2514.01920000001	2412.3867	2691.55139999999	1332.49314285714	2445.83679999999	1383.59457142856	1798.6126	1789.60620000001	1830.3615	3344.28844444445	1392.69	2691.55139999999	1983.43542857143	3766.82453333333	2567.6046	1849.6226	2526.7275	1869.0848	1801.751	2783.37840000001	2017.13310000001	2041.63636363636	2068.819125	2559.6818	1957.7638	1811.8752	1797.76860000001	2038.55940000001	1884.49410000001	2776.62545454545	1447.98057142858	1877.4351	4460.65444444445	1954.89480000001	1996.5314	1412.07542857143	1806.7742	16670.51372	1571.18500000001	1874.2911
45	100.50767702898	100.50575045374	100.514995566351	846.87	842.726	852.912	37	34	1344.73657142856	2134.36300000001	2202.71974999998	1950.30349999999	1423.24875000001	1811.52457142856	2188.56	7180.99828846154	1310.8035	1161.94271428571	1824.27085714284	1160.10971428571	2107.83649999998	1815.0882857143	2471.59890000001	1527.43899999999	1225.36314285715	1941.60371428573	1089.76914285714	1476.30174999999	1565.445	1461.177	2143.40192307692	2291.83599999999	1857.45885714286	1133.46857142858	1100.792	1506.996	1138.63885714287	1267.15049999999	1985.84500000001	1298.82371428572	1391.62299999998	1912.76785714285	1194.06857142857	1431.37799999999	1181.51771428573	1175.36914285713	3342.27600000001	2663.90710526316	1142.77942857144
46	100.507841474243	100.50639100702	100.514302056008	323.454	319.304	329.541	35	32	1399.9545	2004.79124999999	2160.04566666666	2113.95800000001	1572.16244444444	2034.3231111111	1469.0995	1501.93066666667	1740.4991111111	1464.01888888888	3305.88	2114.97825	1976.22425000001	7834.71305555556	2249.38466666666	3130.46330769231	1556.00833333333	2125.18074999999	1719.07444444445	1561.11	2186.8275	1677.274	901.901000000004	2111.91749999999	2048.66199999999	1633.50599999999	1666.97333333333	1672.32633333333	1418.169	1674.84	2351.35133333334	1451.81575	1600.72866666666	2352.63244444445	12667.7213424658	1765.62	1595.62755555555	1651.68	2696.61514285714	1541.59775	1595.67100000001
47	100.508003068761	100.506665057447	100.514775680747	864.673	853.944	874.373	66	52	1476.42233333333	2060.804	2092.356	1909.856	1394.64377777778	2348.73059999999	1200.87628571428	1447.8057	1360.9468	1241.536	1512.01050000001	1368.00600000001	1750.8102857143	1732.44514285713	2700.55084615385	2085.2888	1395.9693	1940.75325	1310.0652	1471.4271	1965.00149999998	1354.8256	1060.169625	2338.52759999999	2174.0462	1216.1976	1186.542	1518.256	1290.553	1404.89600000001	1667.14685714284	808.067000000004	1328.4306	2354.6216	1320.2682	1327.4103	1207.05433333333	1361.99666666667	1101.53900000001	1196.8119	815.46666666668
48	100.507344100279	100.506006556065	100.515130817697	880.5025	875.359	887.659	30	24	1225.63933333332	1495.64577777776	1770.22133333335	1646.63866666667	1024.97244444444	1650.76450000001	1233.44866666667	976.076000000001	1004.91888888889	995.736888888891	1142.71999999999	1019.202	1998.71427272726	1590.71799999999	1135.72266666667	1584.57766666667	1105.92088888889	1766.33	971.357333333332	1131.42644444443	1679.28577777778	1081.43555555554	922.883555555554	1837.42022222223	1646.68349999998	925.946222222221	732.539500000003	1136.52755555556	975.332444444446	1111.43666666666	1565.193	975.055000000001	1023.042	1574.24574999998	873.711499999995	981.560666666666	935.543777777779	1159.99266666667	1275.31250000001	740.727428571434	2302.30171428571
49	100.508542685935	100.506402446248	100.514491472341	175.491	169.335	178.551	24	22	1117.87333333334	1458.85022222222	1344.79933333333	1543.785	1091.63777777778	1353.83488888889	1030.42444444445	922.697777777777	1037.566	1086.655	1791.12633333334	1154.89155555556	1440.55377777778	1449.808	1417.08866666666	1537.64233333334	1035.52555555556	1432.392	1129.386	1001.96733333334	1469.28	1120.204	1128.36577777778	1443.53688888889	1525.23222222223	1097.87866666667	1094.69844444445	1051.51555555555	1139.71233333333	1074.411	1501.93066666667	1049.80866666667	735.626	1422.18977777778	1139.71233333333	1101.96	1094.69844444444	964.109999999999	2571.98022222223	1049.588	1062.167
50	100.507281955134	100.506610404613	100.51494584517	162.7205	157.131	167.323	18	17	868.263142857142	1454.83688888889	1425.25044444444	1390.45066666667	1010.13	1176.34825	818.240500000001	682.027999999999	1009.10966666667	881.496000000001	1844.67657142857	894.101500000001	1137.61857142857	1212.334125	1162.10542857143	1345.81966666667	873.441000000001	1449.66222222222	957.111750000001	986.499555555555	1394.64377777778	1061.14666666667	878.542875000001	1342.75466666667	1216.011	971.278000000001	965.866000000001	975.332444444443	1134.48711111111	916.858000000001	1388.40888888889	959.113333333332	899.403111111113	1270.21125	988.622250000001	1008.15	1013.191	1028.496	2072.12775	1011.39911111111	969.237500000001
51	100.507429398611	100.50573220287	100.515048326879	915.212	891.688	964.174	240	102	2354.67288888889	4290.30142857146	2212.86816666665	2730.22100000002	10118.067175	19936.9414074074	8759.8098	1464.11000000001	3377.0957368421	2695.67121428571	1535.53000000001	2653.73333333334	4727.08553846154	2271.15599999998	3356.71919999998	15417.6552857143	2727.34857142856	3056.34799999998	2436.43428571427	10831.7114285714	2426.23942857141	2654.78342857145	2008.84345454546	2398.4902	5183.18714285717	2582.46366666666	1215.16028571429	11550.3305555556	2630.21157142858	1601.79249999998	2566.13833333332	11987.0110344828	2847.59357142859	3041.47171428574	1770.1992	2629.27628571431	1380.44657142856	2126.0968	7514.88980392156	2028.30218181817	3158.8305882353
52	100.507720264631	100.505710813734	100.514566520265	539.2005	527.451	554.046	128	79	1551.63728571428	2529.017	2535.32125000001	2540.42250000001	2141.60969999999	1866.18966666665	1311.882	1710.1485	1826.24750000001	1760.95149999998	3408.93366666666	1402.95833333335	2739.04488888889	2160.66257142856	2725.56900000001	4283.07946666666	1734.42500000001	2033.42942857144	1860.143625	1841.55124999998	1850.88466666665	1854.136	1700.75674999998	2556.67688888889	2300.66374999998	1687.49349999998	1074.32325	1448.80571428572	3124.26066666666	1601.84857142858	2760.7213333333	1420.072	1740.54649999998	2678.08333333334	1789.73775	1790.53875000001	1810.233	2460.02366666667	4412.58124999998	1923.35466666666	2020.33911111111
53	100.507778060535	100.505743094803	100.514741719457	723.388	715.107	730.514	71	55	2383.42079999999	2618.17533333336	2291.76225	2359.83825000001	3768.90611111111	2665.11066666666	1727.28325000001	1502.88085714287	1889.36512500001	1994.53444444445	4730.81007692309	2212.01039999999	2451.66075000001	1908.02333333336	6484.42895454546	2149.74200000002	1960.86711111111	2887.69600000001	1863.12866666666	1725.24275000001	2557.69711111112	1902.76625000001	1577.36171428573	2775.30666666666	2553.98666666668	1953.93833333333	2073.31733333336	2236.2784	1840.53100000001	1711.97950000001	2723.99333333334	1418.03166666666	1690.55425000001	2663.07911111112	1982.50766666666	1981.27155555556	1793.81925	1747.952	4936.81692857143	1705.85799999998	1897.82
54	100.507301633896	100.506265305381	100.51484891794	710.06	703.952	714.19	52	50	1794.918	2473.08599999998	2716.85177777778	2867.84466666667	1953.46844444445	2634.81866666667	1499.82000000001	1518.18514285715	1738.719	2084.541	2329.42099999998	2040.66666666666	3540.98175000001	2722.97311111112	2849.65777777779	3273.03490909093	1909.856	3273.03490909093	2006.77711111111	1690.61342857144	2192.59399999998	1823.18675000001	1366.00316666666	1965.16199999999	2228.30400000002	1940.46266666667	1740.75975	1904.97866666666	1929.45033333333	1705.85800000001	2688.57833333333	1969.72700000001	1466.15057142858	5765.71530000002	1939.65366666667	1959.84688888889	1955.76599999998	2023.10066666667	3283.43266666666	1973.10977777778	1400.68883333333
55	101.022537298763	101.020537971456	101.029964011056	115.283	111.208	116.31	39	39	197.944666666667	324.413	323.385285714286	370.363714285715	434.591000000001	688.692857142857	481.597333333333	578.016000000001	381.586857142857	359.098666666667	298.943714285715	296.917	226.503428571428	218.137333333333	207.093833333333	217.320857142857	112.236666666667	80.6063333333333	91.8150000000001	113.257	183.651428571429	189.613714285714	185.852333333334	210.154333333334	160.192333333333	161.212666666667	144.745333333333	417.589	220.381714285715	183.651428571429	230.595333333333	190.958166666667	650.395428571428	508.694857142858	208.148	334.606857142857	493.472571428571	484.296428571429	226.477	594.878625	159.172
56	101.047785143348	101.047785143348	101.047785143348	144.876	144.876	144.876	1	1	107.135	135.571333333334	126.521333333334	137.88	87.7486666666669	133.663666666666	103.137833333334	77.4693333333332	109.175666666667	120.379666666667	238.719	108.137666666667	132.621666666666	158.151666666667	130.581333333333	134.684	76.5125000000001	114.277333333334	81.6266666666665	98.9723333333336	133.772833333334	94.8910000000002	106.097333333333	114.277333333333	121.399833333334	73.4544	103.981714285714	96.9316666666669	108.137666666667	88.6675000000001	146.928	86.7283333333335	170.395666666667	146.9088	85.7079999999998	88.7545000000001	125.501	141.687333333334	171.388	141.803166666667	134.684
57	101.071013068647	101.071013068647	101.071013068647	1067.17	1067.17	1067.17	1	1	431.460000000006	569.160000000008	586.300000000007	578.33999999999	418.200000000006	562.020000000006	405.960000000006	389.640000000005	343.740000000005	489.600000000007	337.620000000005	449.820000000006	612.000000000009	598.740000000008	534.749999999991	582.622857142847	393.720000000004	571.200000000008	367.200000000005	395.760000000006	605.707142857151	361.080000000005	325.835714285718	554.880000000008	521.220000000007	377.399999999993	414.558571428578	383.035714285707	410.040000000006	390.660000000005	603.840000000008	392.228571428576	403.920000000006	521.950000000007	386.580000000005	364.140000000005	414.120000000006	420.239999999993	323.340000000005	372.821428571433	370.778571428576
58	101.507356643677	101.506549350286	101.511817454485	1070.21	1069.23	1080.46	7	6	372.007999999993	682.379999999988	593.639999999989	594.659999999989	472.259999999992	544.67999999999	440.639999999992	443.699999999992	534.47999999999	526.319999999991	732.359999999987	530.399999999991	622.397999999988	781.320000000008	582.41999999999	581.39999999999	452.879999999992	553.85999999999	564.05999999999	381.479999999993	622.199999999989	536.51999999999	491.639999999991	564.989999999991	536.549999999989	501.839999999991	480.339999999991	395.760000000011	503.879999999991	397.799999999993	617.099999999989	387.599999999993	400.859999999993	555.89999999999	534.449999999991	450.839999999992	530.399999999991	451.859999999992	656.931666666654	550.911999999988	565.07999999999
59	101.966381683893	101.96225273235	101.973917773792	1070.22	1069.16	1087.6	143	131	1458.77083333333	2017.55999999996	1178.09999999998	1162.79999999998	1031.21999999998	1206.65999999998	1373.94	1005.71999999998	1060.80000000001	891.479999999984	1361.70000000002	1053.65999999998	1190.62999999998	1934.94	1125.05999999998	1175.03999999998	1070.99999999998	1101.59999999998	1086.30000000002	1093.43999999998	2002.25999999996	967.979999999983	1148.51999999998	1087.22399999998	1094.97142857141	1059.77999999998	1155.65999999998	1099.55999999998	1052.63999999998	962.879999999983	1034.27999999998	1186.25999999998	1055.69999999998	1058.75999999998	1087.57999999998	1020.00000000001	1067.93999999998	959.819999999983	1059.46833333335	1031.51999999998	1064.57666666665
60	101.965178263122	101.963330457264	101.972254561588	1142.68	1137.58	1147.78	47	46	509.999999999991	4809.753125	615.060000000006	592.428571428579	498.780000000005	603.840000000006	716.519230769231	485.520000000005	520.200000000004	1962.8648	1185.23999999998	514.080000000005	618.119999999989	769.917777777782	499.80000000001	1377.74999999999	486.540000000005	607.919999999989	495.720000000005	556.505555555559	3666.9	523.901250000005	559.980000000004	585.47999999999	618.120000000006	508.979999999991	502.859999999991	563.729999999989	904.739999999997	501.365555555559	647.472500000006	522.240000000005	1271.94	615.059999999989	477.360000000003	472.838750000004	494.285000000004	503.879999999991	1298.85333333334	488.579999999991	583.054444444448
61	101.965663196336	101.963916540146	101.972427737754	1131.445	1125.33	1136.56	50	48	533.45999999999	732.360000000005	481.204999999991	669.119999999988	523.259999999991	617.099999999989	553.382000000002	505.920000000004	545.273333333323	403.338888888891	7264.44000000001	497.759999999991	660.959999999988	1821.44375	644.639999999989	727.259999999987	559.980000000004	690.271111111098	416.160000000006	514.080000000002	686.460000000005	519.180000000004	495.180000000004	676.996666666671	593.640000000006	483.480000000003	431.459999999992	570.17999999999	475.320000000003	483.480000000005	647.700000000004	503.880000000004	499.323333333336	680.339999999988	507.960000000002	497.760000000003	512.040000000004	558.95999999999	7915.72015384615	472.774444444436	500.820000000004
62	101.965781618285	101.963458362258	101.971984487184	1153.985	1148.77	1162.05	50	44	438.599999999992	713.853750000006	581.39999999999	617.099999999989	449.820000000006	562.020000000008	624.240000000001	428.400000000006	1061.41176470588	480.419999999991	1169.94000000002	898.619999999997	690.539999999988	623.220000000009	623.071428571437	605.879999999989	526.320000000005	533.460000000007	417.180000000006	485.520000000005	631.380000000006	539.580000000005	547.740000000005	617.100000000006	645.430000000006	566.502222222227	486.540000000007	457.338571428564	478.028571428578	449.820000000004	664.020000000007	453.514285714291	494.700000000005	498.779999999991	533.460000000005	550.800000000006	506.940000000005	424.319999999992	1253.58000000001	557.93999999999	464.468571428564
63	101.965546993348	101.963730638677	101.972900038499	1118.215	1106.97	1124.32	52	48	423.300000000004	717.841111111115	531.420000000004	579.991111111114	389.640000000004	529.380000000007	434.520000000004	397.800000000004	333.539999999994	313.140000000003	1211.76000000001	328.440000000005	527.340000000005	553.517500000005	526.320000000005	625.259999999989	366.180000000004	531.050000000005	430.908888888891	471.240000000003	605.880000000004	301.919999999995	435.540000000003	512.431250000006	497.348750000004	398.820000000003	412.080000000003	413.549999999992	462.060000000001	745.619999999997	505.920000000005	415.140000000004	469.711111111114	595.307777777781	436.014444444447	444.720000000003	402.900000000004	428.866666666669	1211.03777777778	397.800000000004	391.138750000003
64	101.966311952708	101.963277111789	101.972378139809	1167.175	1162.14	1169.29	28	28	349.859999999994	465.226000000013	458.877999999991	487.559999999991	354.634000000009	458.878000000011	519.179999999991	513.688750000005	382.50000000001	258.060000000007	766.019999999986	345.780000000009	469.098000000012	445.592000000011	450.702000000011	449.819999999992	345.436000000009	433.499999999992	351.900000000009	344.760000000009	405.960000000015	440.640000000009	348.840000000009	504.90000000001	547.863333333345	352.589999999993	383.785999999994	340.679999999994	360.059999999994	409.020000000011	508.790000000009	333.540000000009	318.864000000008	599.760000000008	342.720000000009	335.580000000009	346.800000000009	340.679999999994	818.040000000022	350.545999999993	358.02000000001
65	101.965549983343	101.963923994317	101.972909487211	1102.36	1090.71	1105.89	26	25	230.520000000004	296.820000000006	304.980000000006	280.500000000005	202.980000000004	311.100000000006	231.540000000004	232.560000000005	232.940000000004	167.280000000003	559.980000000011	214.200000000004	297.840000000006	291.175000000005	275.400000000005	284.580000000005	199.225000000004	419.219999999993	332.927500000003	230.520000000004	225.419999999996	235.620000000005	217.260000000004	277.440000000005	417.180000000004	205.020000000004	213.180000000004	209.441666666663	366.456153846153	236.640000000005	319.260000000006	205.020000000004	230.520000000004	304.980000000006	207.060000000004	208.080000000004	182.580000000005	236.005000000004	574.260000000011	227.460000000004	221.340000000004
66	102.053510192715	102.052746176212	102.056537505995	52.049	51.006	53.063	9	9	211.199142857143	267.314857142857	229.725	250.990285714286	197.935428571428	303.279428571429	220.381714285714	328.762	355.059428571428	394.850571428572	537.690571428572	318.061714285714	257.951571428571	315.268285714286	268.523	300.998333333333	208.109142857143	169.509714285714	149.982	139.899833333333	163.245714285714	117.332857142857	113.251714285714	136.718285714286	189.613714285714	123.437285714286	87.7445714285715	265.274285714286	202.016571428571	175.636571428572	241.977	159.164571428571	364.242	309.103285714286	206.097714285714	259.152571428572	414.236	369.343428571429	913.12375	390.769428571429	159.042
67	102.128609521633	102.128498400175	102.12872064309	1055.945	1055.89	1056	2	2	370.259999999993	466.792857142863	514.468749999991	488.999999999992	356.416249999993	533.460000000005	315.180000000004	344.932499999995	346.800000000005	433.499999999992	719.237499999988	384.539999999993	548.75999999999	473.635714285722	470.219999999992	479.399999999991	329.460000000003	525.94374999999	380.460000000005	340.680000000005	471.239999999992	336.599999999994	351.371428571433	514.079999999991	539.57999999999	350.288749999993	395.759999999993	394.739999999993	378.419999999993	334.007142857147	529.379999999991	358.019999999994	317.220000000004	538.55999999999	342.178571428576	368.220000000005	379.993749999994	353.939999999994	786.25555555556	364.139999999994	303.788571428575
68	104.070889650939	104.06849319961	104.075909517728	52.032	51.017	53.053	7	7	1720.0572	2558.6616	2225.6306	2485.6944	2201.87933333333	2778.5492	1741.8228	1914.9154	2259.66916666667	989.594000000001	993.804666666667	785.015	2682.008	2951.4386	2932.4394	2960.1804	1220.11933333333	1999.9012	1022.374	1065.3202	2126.5136	1880.16716666667	1549.9876	2370.9448	2258.7228	1683.275	1668.354	2365.2872	1892.842	1586.2342	2730.0552	1484.8288	2351.561	3524.791	2263.09933333333	2313.2468	2674.4684	2591.308	2528.5512	2674.9644	1326.15266666667
69	104.105749863845	104.098745746024	104.113628520213	53.046	48.953	74.49	183	133	1890.52325	2846.4975	2438.870375	2825.17114285714	2423.390625	3092.609	2021.186	2352.6965	907.978	1124.3155	2166.06657142857	2521.04685714286	3010.056	3417.74444444444	3296.809	3324.90422222222	1233.48225	2096.113	1080.48257142857	1111.869	2407.79	1805.90571428572	1569.19942857143	2658.076875	2558.06488888889	1601.84857142857	1713.05971428571	2707.83828571428	1980.37457142857	1888.29125	3056.54133333333	1753.80975	3027.08175	3757.18614285715	2254.83142857143	1890.52325	2170.07175	2872.10428571429	1425.17283333333	1509.00257142857	1330.4475
70	105.034300478509	105.034134966819	105.034465990198	253.522	252.006	255.038	2	2	14.284	19.3854285714286	15.3042857142857	15.3042857142857	12.2434285714286	13.2618571428572	10.2028571428572	13.2637142857143	14.2839999999999	10.2028571428572	19.3827142857143	20.4057142857144	12.2434285714286	24.4868571428571	13.2637142857143	15.3042857142857	13.2637142857143	14.284	18.3497142857143	23.4665714285713	17.3424285714286	18.3651428571428	12.2417142857143	15.3042857142857	25.5035714285715	15.3042857142857	8.16228571428568	27.5477142857143	15.3042857142858	13.2637142857142	21.426	14.284	20.4057142857143	22.4462857142858	5.10142857142857	12.2434285714285	28.568	18.3805714285715	23.4665714285715	26.5274285714287	16.3245714285714
71	105.034914024446	105.032461650064	105.039427244897	300.95	299.941	303.025	5	5	140.799428571429	261.193142857143	242.799666666666	310.123428571429	86.7283333333335	221.412333333334	198.955714285714	298.173714285715	15.32	18.366	22.4462857142857	26.5274285714286	9.18300000000002	19.399	18.3651428571428	15.2914285714286	10.2028571428571	15.2914285714286	11.2231428571429	7.14099999999996	6.12200000000001	11.2346666666666	10.2028571428571	12.2434285714286	13.2643333333334	9.18149999999997	8.15999999999998	7.14116666666664	6.12171428571428	13.2637142857143	13.2748571428572	11.2325714285715	5.10583333333334	14.284	5.09714285714283	11.2231428571429	10.2033333333333	5.10083333333332	12.2331428571428	12.2434285714286	7.13599999999997
72	105.069839405223	105.068167691084	105.076827426609	552.998	548.899	555.073	55	55	264.237555555556	1003.89866666667	1485.952	1036.62480000001	1705.896	1128.9495	659.135333333333	1926.24960000002	372.628499999998	438.695555555556	226.514	329.531777777778	481.5344	1153.504	945.353400000005	1374.66695652174	445.871099999999	376.490700000003	156.105900000001	249.973499999999	710.128800000006	295.887000000003	335.4813	1027.584	324.455399999999	278.3781	124.4644	839.6246	314.252399999999	503.9788	486.683099999999	728.851200000006	1791.6468	1386.53763157895	265.278000000002	353.023799999999	397.916999999999	997.853399999998	167.2308	1019.26542857143	429.560333333338
73	105.071210205661	105.067988101402	105.077372363233	544.32	535.625	547.874	56	51	230.584571428569	855.966444444446	627.453750000003	730.479111111103	584.603250000003	933.561428571421	429.540285714289	1312.20224999998	621.332250000003	734.60571428572	1222.29277777778	554.015142857147	354.070125	755.540000000001	644.323999999996	577.461500000002	342.804000000001	259.143499999998	358.907999999997	167.321000000001	540.732499999995	535.631249999995	533.609428571433	621.354000000005	222.422285714287	426.479428571432	230.576499999998	750.965333333333	438.976250000002	344.88675	341.508571428575	437.702571428568	1210.29487500001	621.353999999995	407.079749999996	622.352500000003	567.259000000002	613.170250000003	641.737249999994	576.441250000002	705.017428571423
74	105.110722274231	105.110038987959	105.119628354728	52.031	51.017	52.043	5	5	143.8435	268.347666666667	209.339166666667	231.615666666667	227.5492	272.429	190.802333333334	211.3815	339.7266	352.9892	348.954	321.405	268.084666666667	330.588	284.9055	306.12	99.9763333333334	161.370666666667	86.7340000000001	80.6906	206.107333333333	164.2522	122.44	253.042666666667	196.892166666667	129.5654	134.684	284.673	179.578666666667	153.175	273.672666666667	125.4395	328.493666666667	422.349	205.0602	326.506666666667	433.641666666667	412.147333333334	578.529	429.490166666667	113.146
75	108.962216649591	108.961156008272	108.964624822262	1071.805	1071.27	1072.36	10	10	500.344444444447	771.119999999986	677.280000000005	706.608888888893	490.620000000003	658.920000000005	544.67999999999	545.273333333336	552.83999999999	543.660000000004	760.920000000005	524.280000000004	659.637777777782	787.439999999986	684.420000000005	709.920000000005	573.240000000004	644.640000000005	533.45999999999	569.780000000003	742.560000000005	524.280000000004	634.110000000004	664.020000000005	702.620000000006	545.700000000004	583.054444444448	519.180000000004	558.960000000004	551.81999999999	733.380000000005	513.060000000004	596.328888888892	666.060000000005	572.615555555546	561.611111111114	587.138888888892	488.580000000003	805.656666666652	563.244444444447	506.387777777782
76	110.005277214981	110.000159528609	110.013704218093	44.879	42.832	45.922	143	143	2941.30066666667	4447.4877	4699.65533333333	4972.9422	3477.1824	4993.879	3568.8345	4053.9939	3013.85314285714	3218.88875	2910.77325	3098.75233333333	4427.0817	4703.583	4742.3544	4729.75022222222	3242.61933333333	3613.62711111111	2597.5565	3086.25625	4626.607	3939.273	3577.96772727273	5156.15263636364	4618.8981	3485.25163636364	3342.248	4075.0782	3305.88	3474.1215	4607.9865	3527.8848	4305.244	4827.197	3291.4878	3308.78657142857	3704.83033333333	3910.51466666667	3558.81866666667	3997.23066666667	2961.9309
77	111.011553550679	111.008559334871	111.018930395026	44.879	42.832	45.922	139	139	730.479111111111	1136.65133333333	1251.949	1318.2276	962.09575	1416.06844444444	962.069555555556	1166.8887	1020.448	977.51925	878.507	868.23275	1231.5021	1301.775	1314.18933333333	1288.54066666667	883.64475	925.399142857143	649.922	830.4835	1071.23333333333	1021.3203	987.2103	1344.5253	1178.35666666667	892.694444444445	811.076666666666	1207.94311111111	878.507	937.6557	1230.97444444444	907.669	1334.45066666667	1411.178625	846.849	997.8045	1108.12725	1272.85822222222	1163.81333333333	1260.00875	712.192666666667
78	111.017751070082	111.015605099433	111.018937707522	739.174	731.506	747.858	28	22	506.043999999995	545.343333333332	810.078499999992	1132.289	559.097000000002	953.933749999991	358.643999999998	464.949000000002	524.794	492.780750000002	3241.33425000001	338.723000000001	1156.37072727273	1152.261	930.131000000001	1012.08799999999	469.302222222223	1124.35485714285	542.758222222223	639.146000000001	1018.647	560.117250000002	702.018000000001	954.011666666666	933.528750000004	453.323999999994	732.555818181823	699.385000000001	440.802000000001	658.061249999994	959.035000000004	345.864749999997	442.093	839.64288888889	432.338666666668	732.661000000004	434.626500000002	525.428749999995	18943.2927843137	373.411500000002	425.479
79	111.017912016111	111.016922505697	111.019254526356	614.185	600.916	626.428	28	19	391.808	589.704500000003	748.924666666666	801.327000000006	611.113111111112	517.252666666661	571.386666666666	453.99888888889	520.964500000004	442.824666666666	3565.67666666667	438.408888888891	628.45688888889	1530.37500000001	925.946222222221	626.416444444446	529.509750000002	746.802666666668	458.129666666666	367.289999999996	796.380000000001	441.822375000001	309.127333333334	923.346818181815	825.359777777779	507.050444444445	446.613999999995	529.509750000002	391.808	322.399000000001	497.899428571424	514.527999999999	535.631250000002	864.151749999992	411.945333333334	446.857333333334	374.431750000002	337.730333333333	3004.63625000001	535.558333333336	396.650333333334
80	111.017488135666	111.015386924121	111.018982218719	632.544	627.438	637.675	11	11	641.759714285709	803.957000000003	659.104571428566	633.597428571423	300.984285714283	680.081142857145	484.618749999995	637.656249999994	453.006857142853	296.90314285714	2584.38371428573	328.255999999998	512.772571428569	752.944500000003	497.899428571432	499.869999999997	522.367999999995	796.843142857136	374.706999999995	327.741	734.580000000003	390.769428571431	410.908874999996	514.883571428576	445.156000000003	411.160749999996	435.967	526.467428571432	451.986571428568	335.673999999997	732.565142857137	373.16314285714	372.717142857144	614.212000000005	355.307999999995	529.574625000001	370.363714285717	330.572571428569	3598.59809999999	339.75514285714	464.295000000002
81	111.018393389384	111.015957717896	111.019481350702	500.662	484.611	512.209	23	14	406.357999999998	529.574624999997	484.618749999999	587.664000000002	319.338250000001	565.218499999998	433.606249999999	262.0115	351.7275	294.048	2421.138	344.844500000001	476.164874999999	559.116571428571	498.902249999999	615.210749999998	409.839	450.950500000002	327.500249999999	472.375750000002	808.037999999998	260.355	290.771249999999	659.162250000001	690.709250000003	248.574999999999	425.465099999999	316.277499999999	299.372750000001	360.148249999999	584.603250000003	340.763500000001	444.883499999998	778.468090909092	511.145249999999	299.953499999999	379.533000000002	344.88675	2686.773375	252.186999999998	303.014249999999
82	111.018238129756	111.016968832062	111.019528285125	430.571	415.238	444.82	21	11	217.313249999999	330.560999999999	503.111555555555	385.938000000001	369.561777777777	361.198	315.283	286.725375	391.808	352.99688888889	1969.24333333332	326.08	463.18088888889	558.777333333331	592.765249999998	623.423666666666	264.237555555556	624.443999999999	334.669333333333	386.622111111113	639.679333333335	343.852333333333	324.439499999999	2103.80705	572.360249999998	198.705	354.01711111111	357.116666666666	315.283	301.993999999999	573.427333333333	303.039	287.702666666665	968.940624999998	219.353749999999	376.518375000001	343.81488888889	249.954444444443	1831.973	319.338249999999	169.38225
83	111.018554809204	111.016693463231	111.026159302489	1070.25	1069.16	1078.48	136	117	547.613333333323	1528.98	1281.11999999998	1352.37142857145	890.459999999984	832.319999999985	813.96	834.359999999985	839.459999999985	1325.99999999998	3295.61999999994	920.040000000004	1520.13363636364	1624.85999999997	979.199999999983	1169.93999999998	1021.01999999998	787.439999999986	648.720000000009	899.354166666667	1159.85599999998	906.779999999984	520.028333333323	1060.08499999998	1066.96799999998	981.24000000001	517.98499999999	752.760000000015	922.079999999984	773.159999999986	1659.54000000002	483.479999999991	980.57142857141	1036.74999999998	859.674285714271	1101.47916666667	944.519999999983	962.880000000001	3499.41428571433	857.553333333316	1036.31999999998
84	111.018955828196	111.016113826207	111.026606051721	1082.54	1079.39	1097.83	65	58	298.859999999995	417.634444444447	495.720000000003	331.499999999994	112.357142857144	334.924444444446	232.845000000002	145.860000000001	266.510000000002	371.279999999993	1571.31900000001	226.439999999996	403.919999999993	448.800000000005	480.419999999991	360.059999999994	252.960000000002	467.159999999992	252.960000000003	256.81090909091	228.479999999996	299.880000000001	327.420000000002	541.61999999999	301.919999999995	287.639999999995	249.899999999996	301.920000000003	278.763333333328	456.959999999999	406.979999999993	334.559999999994	264.180000000005	318.239999999994	209.327777777779	346.800000000002	332.519999999994	298.859999999995	1946.16000000002	340.679999999994	287.640000000003
85	111.017737608992	111.015828051598	111.024425796914	721.827	710.074	730.503	42	31	688.724999999999	989.084727272723	747.82288888889	958.092999999999	697.907999999999	926.361777777779	642.390000000001	526.448999999995	845.211555555549	462.173250000002	3774.08969999999	559.096999999995	1336.55727272728	973.92636363637	1154.044125	1119.21424999999	505.085625000001	1003.18799999999	402.998750000002	1030.1405882353	691.710666666668	528.532666666663	675.460666666666	1435.4646923077	673.999666666668	442.776444444445	583.603428571433	557.102	718.236444444446	682.602999999999	1447.75840000001	583.583000000002	438.743333333333	1851.80416666667	342.804000000001	397.897499999996	526.492	748.924666666666	3721.15566666666	457.128000000001	444.828999999996
86	111.017731558057	111.017039254208	111.025443085613	787.626	773.337	807.062	51	32	539.088	688.789285714278	912.774000000001	846.807499999992	666.223250000003	865.172000000004	316.288571428574	433.606249999996	453.006857142853	549.387666666673	3333.15675000001	508.730499999997	887.648571428564	1033.54942857142	981.480500000004	1420.2576	587.684571428576	897.820000000004	797.863428571422	582.583142857147	702.976857142862	476.473428571432	408.114285714282	837.654571428578	1088.60675	1114.074	591.745000000003	625.413250000003	605.008250000003	569.319428571424	919.245249999991	546.921000000001	458.108285714282	937.724625000001	1098.85676470588	614.642000000004	464.270625000001	426.464500000002	2848.63771428569	451.970749999996	680.506749999993
87	111.017740942335	111.015898879112	111.024038242753	908.5455	884.597	923.34	50	28	859.027111111113	706.070666666662	897.820000000004	1057.14742857144	548.939333333333	1184.607	561.137499999995	587.712	551.955249999995	898.815777777779	1697.83466666665	386.916888888888	1410.0169090909	2545.58827586208	1010.02	1152.88249999999	749.332444444443	1434.43244444445	528.165750000003	440.748000000002	1034.56971428571	444.829000000002	491.101	2103.6524	1123.26466666667	507.050444444439	330.552000000001	541.819125000001	554.638222222225	347.905250000002	6625.64265714287	695.867333333333	645.818250000003	1819.20861538462	523.089000000001	417.333375000001	644.429333333335	629.494250000003	2146.142	408.08888888889	651.939750000003
88	111.01768340179	111.016119883012	111.023738916016	761.104	749.876	771.53	35	28	484.618750000002	1246.89825	923.326250000004	1226.60887500001	555.016000000002	1049.96587499999	849.379555555554	506.030222222223	682.602999999999	458.092250000002	2414.73449999999	563.197714285718	949.969125000001	2331.30131578949	1195.73300000001	707.091000000008	626.894	1105.951	610.09288888889	3942.6968	884.089777777777	3835.66941509434	771.371999999999	896.872999999994	935.569250000004	431.565749999996	1446.7145	546.921000000001	503.044875000001	699.034000000004	1265.10999999999	808.055999999997	588.732333333333	1076.36375	485.698500000001	500.983666666666	596.846249999994	584.603250000003	3382.23433333334	482.578250000002	553.995750000002
89	111.017813367797	111.016471083075	111.018955001464	695.2945	686.38	707.042	34	21	436.720500000001	487.560000000009	653.980250000003	823.319333333335	405.039250000002	830.483499999992	482.617666666666	759.045333333335	672.399666666666	450.938222222223	3830.20619999999	782.510444444446	867.212499999992	1244.644	731.578999999999	889.658000000004	520.653333333333	710.591499999996	711.727333333326	590.708666666668	942.17199999999	673.346666666668	522.069333333334	878.506999999999	854.969500000004	471.445333333332	368.310250000002	688.650000000001	598.739999999998	545.81888888889	1138.55914285714	474.765	456.810666666668	691.786000000008	428.773333333333	392.828333333333	617.251250000003	551.34	3193.49428571431	425.444250000002	638.659111111112
90	111.018021419131	111.016919267589	111.023772025193	675.418	668.259	681.517	19	15	451.958444444445	2078.807	912.078666666668	979.413333333335	584.269000000001	1124.40733333333	627.095000000001	633.558000000001	609.072666666668	490.026666666666	6038.01750000002	600.91088888889	947.786444444446	916.159555555557	792.712666666668	755.539999999997	417.316333333333	824.820444444438	482.565111111112	2729.28020833333	1154.89155555556	489.005777777783	465.987666666668	614.842666666671	967.275999999999	474.403333333334	546.854000000002	620.362666666666	467.007333333334	496.151999999999	736.680666666666	543.482333333335	521.333555555557	836.605000000004	495.503999999996	431.835999999999	506.416000000004	516.232444444445	2589.60599999998	809.029928571429	504.044666666666
91	111.018254003801	111.016831857187	111.023638469417	570.377	561.154	576.452	20	12	544.133777777777	651.921999999993	658.043333333335	638.728666666666	462.211	1058.99066666667	435.967	469.353333333333	363.001333333334	534.596444444445	2654.78342857141	424.412444444445	562.142444444445	791.778666666666	669.411555555553	719.334999999999	623.355777777779	560.102000000001	400.947333333334	581.555454545458	810.056444444446	481.597333333333	374.421555555552	661.168749999998	607.048750000003	307.095250000001	322.372666666666	423.392222222223	281.612	340.531555555557	474.416249999995	327.527	452.682666666663	1418.18611111111	374.421555555556	406.04844444444	421.627111111111	408.133333333333	13293.2906410256	409.109111111112	449.673000000001
92	111.017747903722	111.016920864322	111.023665941494	826.887	823.404	832.518	14	14	763.126222222224	813.139250000003	938.706666666666	1095.71866666667	572.033000000001	1231.54233333333	801.458000000002	618.271500000003	494.807777777779	414.526	2537.53999999997	494.821250000002	1112.76888888889	1034.96166666667	1123.432875	1289.56088888888	463.193499999996	794.287875000004	464.213749999996	1073.34057142857	1011.70088888889	549.238222222222	451.958444444445	830.551333333333	874.194750000007	682.580699999998	635.615750000003	548.939333333333	570.676888888888	700.968999999999	909.154125000001	530.595000000001	595.809777777779	848.328000000004	404.068500000001	672.326444444446	751.985666666666	644.850666666666	2964.76577777778	458.092249999996	342.594000000002
93	111.017757352544	111.016703589728	111.025035206865	862.124	850.536	877.433	25	14	504.312249999995	3612.25182926829	798.855749999992	931.488250000004	360.148250000002	872.313750000004	447.889750000002	476.495666666666	479.517500000002	498.248	4800.20705882354	469.353333333333	1015.14874999999	788.588833333346	721.297111111112	580.522250000002	416.024000000001	897.893333333333	594.854333333333	530.474285714291	754.436888888888	468.639	279.342999999998	824.062285714289	814.137333333325	481.617000000001	404.860500000004	714.175000000003	447.889750000002	457.128000000001	914.143999999991	470.392875000001	312.23475	927.068000000006	355.03733333333	431.565750000002	495.185	509.104749999995	2331.556875	337.950999999999	578.529
94	111.018107127558	111.016821358618	111.02384373696	522.378	514.21	532.609	23	18	390.803625000001	423.418571428568	788.212000000001	407.079750000002	440.747999999996	573.802	384.351500000003	355.059428571431	321.389999999997	283.455750000001	4550.57230769231	287.710500000001	613.245375000001	783.936000000005	354.336571428567	688.753125000001	303.024857142859	765.750000000001	298.943714285712	528.683749999999	635.637999999995	366.282571428574	298.969875	644.797999999994	368.580999999997	345.146285714287	358.120285714283	360.148250000002	336.682500000001	188.752857142859	543.793249999995	298.933250000001	429.540285714282	999.861333333332	290.985000000002	226.503428571427	369.330499999996	379.532999999996	4445.115	340.775428571426	418.558750000002
95	111.018069454472	111.01722903165	111.024159249716	845.8075	841.718	848.869	12	11	617.234444444446	830.551333333333	1063.18733333333	946.766222222224	678.447777777771	859.579000000002	690.690444444446	590.387000000001	458.379111111111	359.128000000002	2914.77488888889	495.477000000004	1011.15033333333	712.115111111104	888.270000000001	845.764222222213	583.630666666673	902.896666666668	508.813666666668	621.315333333334	1118.31111111112	425.432666666667	570.676888888888	1132.84966666667	1119.91511111111	441.023999999999	547.256	656.074333333333	336.489999999997	512.207333333333	938.662857142849	595.809777777779	737.081777777777	839.64288888889	526.449000000002	545.81888888889	516.970999999995	527.512333333333	12122.90755	476.443777777779	411.945333333334
96	111.017652846085	111.015578779741	111.024168965484	814.621	808.026	819.248	15	13	692.730888888882	989.690999999998	1151.95633333333	810.585777777777	644.956000000003	1135.5939	477.464000000001	711.0794	580.506444444445	791.197500000005	2298.81100000003	636.6048	1184.4522	1087.55688888889	968.715	1192.7307	740.737799999998	827.463299999998	726.3824	417.296857142854	1128.36577777778	578.465999999994	621.99666666666	1318.0984	1174.3653	714.209999999998	720.663076923076	796.293333333332	620.9973	800.464000000007	982.53514285715	687.682199999998	747.290666666666	980.508299999998	654.396900000004	773.3116	675.438600000006	693.826666666666	3443.175	618.2412	538.014300000003
97	111.017840742631	111.017182251697	111.01896522903	836.599	833.532	839.711	9	9	598.907714285709	937.1043	625.435142857147	1103.94914285715	451.986571428575	647.881428571423	339.743249999997	528.508000000004	387.708571428568	328.485999999998	3997.33950000002	386.634142857141	987.636571428579	930.131000000001	1021.30600000001	805.005428571434	432.237714285712	698.895714285719	403.012857142854	620.333714285719	743.788285714291	433.257142857148	508.529142857145	1272.35566666667	777.45771428572	533.609428571424	427.449833333332	460.148857142853	415.256285714289	494.838571428575	791.74171428572	703.56742857142	356.079714285717	1100.73414285715	333.633428571431	370.363714285717	376.485428571431	560.136857142861	2450.74285714287	416.276571428568	359.140571428574
98	111.018156908682	111.016686417336	111.025650302569	651.947	638.655	664.173	31	21	441.768250000002	778.843428571437	664.182749999994	817.220250000003	450.950500000002	3692.98844444444	525.042499999997	510.187499999994	380.553250000002	454.011249999996	4185.15872727271	308.385142857144	723.357249999993	671.324500000003	575.441142857147	631.612125000001	550.920000000001	2465.94425000001	349.958000000003	541.819125000001	754.984999999993	492.780749999995	452.990999999996	1323.80466666667	597.939750000001	514.223999999996	2458.87255813953	502.983249999995	404.019000000002	559.097000000002	788.653249999992	638.206999999996	425.444250000002	814.159500000003	347.625142857141	450.950499999996	404.068499999995	389.001	2344.59866666669	567.259000000002	486.361125000002
99	111.018174015406	111.017029559026	111.023877403953	590.7195	580.523	595.843	16	13	535.657499999999	1595.72685714286	702.5733	1160.08110000001	418.528000000003	853.388799999998	488.4363	557.102	442.049699999998	645.7866	2582.46366666665	486.6354	960.102299999998	731.4834	835.632444444441	840.6448	433.627499999999	820.723200000007	442.7668	580.292461538458	855.011400000007	469.062	321.369999999997	1501.256	711.497599999998	1812.0084	967.209473684216	334.658399999999	453.013200000004	384.653099999999	876.437700000008	483.906600000003	501.987600000004	850.930199999998	399.167555555555	335.4813	550.961999999999	448.931999999999	3741.44009999999	455.053800000004	451.992899999999
100	111.017681622807	111.017058688174	111.024205655716	543.2855	536.645	549.914	16	15	521.373299999999	834.973499999994	844.808400000007	704.9582	489.744000000004	884.600099999998	297.927599999999	551.9282	679.501636363641	465.256799999999	2350.73828571427	416.0376	545.860500000005	822.836444444443	829.0161	5378.46511111112	403.007727272726	537.698099999999	496.642599999999	588.732333333335	769.285636363633	446.879454545453	409.140299999999	655.032599999998	629.525099999998	519.332699999999	527.495099999999	432.5648	315.427200000003	613.183909090907	727.923000000006	689.722799999998	501.705818181823	1018.19030769231	481.581599999999	470.358300000004	379.5144	612.8397	2146.78133333332	545.860499999999	470.358299999999
101	111.017803703954	111.015466350399	111.024206542969	935.6515	926.383	958.046	24	16	428.519999999996	251.002000000003	896.831142857149	898.745857142853	476.473428571425	949.886000000007	298.908833333332	421.023999999998	236.64	257.111999999998	1273.31657142856	278.537999999998	546.873142857147	402.965833333332	1087.5865	565.23828571429	461.169142857139	924.421999999994	253.001333333333	262.433714285715	698.895714285719	321.404999999998	165.294000000002	1336.35810000001	729.504285714291	265.274285714288	332.601499999997	591.268571428569	432.601142857146	305.07966666667	964.170000000007	542.791999999995	360.118833333332	857.039999999993	184.680333333335	237.737666666665	233.612714285713	336.694285714288	1227.36074999999	359.090285714284	214.269999999999
102	111.017906906581	111.017005417741	111.023665545192	553.995	550.916	556.064	9	9	405.059100000004	551.982299999999	734.027099999996	805.958	374.450099999999	640.09733333334	431.601	561.439999999998	430.777599999999	409.153666666666	3716.95290000003	438.743333333333	695.844599999998	713.609100000004	870.315899999998	973.8135	507.089100000004	818.280599999998	511.170299999999	434.647799999999	618.301799999998	543.819899999999	306.089999999999	734.184	673.332	354.8556	707.049000000004	481.5344	429.5042	443.830500000004	677.4128	558.487	466.551299999998	1256.64	350.134399999999	507.089099999999	523.3626	416.282399999999	3434.3496	563.223999999999	419.343300000004
103	111.017839564929	111.017579327005	111.021191712703	463.7375	461.15	468.297	8	8	376.953999999998	506.106000000001	389.72488888889	571.386666666666	429.560333333333	574.447666666666	464.504444444444	252.877333333334	296.884666666667	377.482222222223	3087.168	418.336666666666	522.410666666666	659.293	522.353777777779	662.556888888888	291.783555555556	577.131333333335	390.787666666666	386.706333333333	520.37	404.008000000001	385.433999999998	733.55975	514.248	267.152666666666	448.604444444444	304.026222222223	276.660888888889	386.453666666668	765.166666666668	521.333555555553	291.624666666667	631.517555555553	276.149	435.919555555555	362.218333333333	340.791333333333	2337.5497142857	325.663555555555	318.309333333332
104	111.525003111596	111.525003111596	111.525003111596	1069.26	1069.26	1069.26	1	1	66.4299999999987	128.519999999998	154.019999999997	129.793999999997	114.239999999998	96.8999999999983	72.4199999999987	107.099999999998	92.8199999999983	142.799999999997	601.799999999989	114.239999999998	174.761999999997	223.379999999996	109.139999999998	147.899999999997	136.679999999998	91.7999999999984	71.3999999999987	73.4399999999987	132.599999999998	89.7599999999984	46.9199999999992	121.141999999998	121.617999999998	89.7599999999984	59.2759999999988	90.7799999999984	127.499999999998	94.8599999999983	196.859999999996	52.0199999999991	110.159999999998	134.639999999998	110.961999999998	105.059999999998	95.8799999999983	59.1599999999989	528.37399999999	107.519999999998	98.9399999999982
105	112.007537157108	112.004410517473	112.014964387283	44.879	42.838	45.922	137	136	699.872444444444	1071.35	1193.79	1249.77222222222	947.786444444445	1349.7246	984.54125	1058.6733	867.700875	967.3155	916.216571428572	842.795333333333	1092.7413	1224.179	1200.981375	1173.25555555556	930.582	819.26075	639.719142857143	776.41025	1070.21311111111	968.238818181818	893.215909090909	1257.6256	1120.204	889.677818181818	811.076666666666	1144.7205	865.242666666667	859.027111111111	1166.61644444444	820.794666666667	1314.04622222222	1356.023	888.710333333333	976.37925	1098.943875	1226.00263636364	1182.18933333333	1192.67225	691.81425
106	112.017310321196	112.015761393697	112.018326022614	1070.18	1069.16	1070.27	7	7	291.269999999994	450.839999999992	580.37999999999	517.139999999991	397.799999999993	403.919999999993	346.799999999994	389.639999999993	378.419999999993	496.739999999991	1847.21999999997	327.419999999994	662.255999999987	752.759999999987	478.379999999991	492.659999999991	403.919999999993	387.599999999993	350.879999999994	309.059999999994	461.039999999992	345.779999999994	234.599999999996	481.513999999992	552.901999999989	380.459999999993	241.191999999995	383.52000000001	430.439999999992	266.219999999995	671.159999999988	215.219999999996	377.399999999993	551.81999999999	347.137999999994	356.999999999994	351.899999999994	260.099999999995	1820.18571428574	378.879999999992	388.619999999993
107	112.017703923181	112.017337196752	112.018211267246	492.773	484.611	498.917	5	3	129.576285714287	171.402	189.78975	233.809	93.7940000000001	187.574857142858	82.6402500000003	145.913625	154.05775	79.5711428571431	1115.13325	172.428285714286	160.179250000001	138.567	205.070249999999	163.240000000001	158.158125	205.070249999999	95.9068571428571	97.9439999999997	154.85	76.5187499999998	151.002285714286	250.990285714286	122.434285714286	156.098250000001	158.138750000001	104.0655	76.5187499999998	121.335375	233.637249999999	126.511	125.49075	191.974857142856	91.8224999999997	177.5235	154.05775	131.61225	1260.99466666666	90.8022499999998	81.6799999999999
108	112.017725620455	112.016999841614	112.017952249353	595.843	595.804	596.841	3	3	208.147999999999	242.799666666666	244.640000000004	116.432000000001	124.480666666668	279.79966666667	146.784	158.151666666666	95.9113333333344	132.513333333333	1180.52566666666	106.097333333335	212.229333333332	122.440000000001	222.650666666668	195.871999999999	125.500999999999	194.851833333333	121.399833333333	175.640666666665	194.883666666665	149.842	147.924166666666	208.148000000002	176.661833333335	114.370666666666	119.378999999999	118.358666666666	107.222500000001	101.933333333333	182.639666666665	272.429000000003	142.963333333335	264.266333333336	94.9684999999993	118.358666666666	111.216333333333	110.195999999999	1220.2617142857	81.6266666666661	175.325333333333
109	112.016587146287	112.015841361804	112.018307364766	1082.425	1080.47	1087.6	4	4	265.199999999995	354.518333333326	212.160000000001	338.639999999994	247.859999999996	346.344999999993	252.960000000005	251.939999999996	193.094999999996	177.479999999997	662.999999999988	227.459999999996	354.959999999994	142.800000000002	373.319999999993	362.099999999994	278.914999999995	346.799999999994	160.139999999997	278.459999999995	376.994999999993	223.379999999996	281.519999999995	361.079999999994	345.214999999994	202.979999999996	229.499999999996	265.200000000005	200.939999999996	206.039999999996	376.379999999993	271.319999999995	224.399999999996	372.299999999993	202.289999999996	191.759999999997	206.039999999996	257.039999999995	580.37999999999	203.999999999996	196.859999999996
110	112.018269327972	112.017179080418	112.01841403035	304.034	300.967	309.123	4	3	104.0672	112.231428571429	141.819714285714	168.347142857143	75.4958571428572	129.576285714286	57.1360000000002	73.4862857142857	72.4707142857144	73.4554285714287	1193.67	88.7648571428575	143.860285714286	112.273333333333	178.55	104.025428571429	88.7648571428571	165.228428571429	86.7607142857141	85.7399999999998	142.83	105.126214285714	124.466142857143	188.752857142857	108.150285714286	75.5011428571431	86.7667857142857	102.028571428571	79.582285714286	90.8054285714285	135.755	84.7133571428574	70.4243571428571	207.1035	92.8070000000001	90.8054285714285	83.6634285714285	62.2592142857142	1860.08347826087	81.6213333333332	109.132866666667
111	112.018002173876	112.017454258231	112.018232625192	800.901	795.833	804.999	4	3	194.851833333333	211.1814	290.509999999999	374.462333333331	194.851833333333	334.669333333331	201.992999999999	118.3432	156.0855	137.592	1022.2404	144.017399999999	292.835666666665	239.73916666667	240.7672	422.418000000005	94.8786	163.263999999999	145.831399999998	114.2624	292.854800000005	135.713199999999	184.680333333332	241.502999999996	230.203600000003	178.529166666669	103.0402	156.111000000002	158.151666666666	186.720999999999	361.816	140.815199999999	154.070333333332	199.9592	139.794799999999	194.896400000003	139.648666666666	174.647999999998	1232.50514285713	109.182799999999	156.121199999999
112	112.01778961428	112.017269929067	112.017897748274	736.1135	727.464	738.67	4	3	172.428285714284	230.39085714286	341.795714285711	350.978285714283	243.839750000001	447.260571428573	142.839999999999	127.5	208.138285714284	169.367428571427	1398.76275000001	121.413999999999	385.370999999998	294.656142857141	345.876857142854	353.01885714286	156.103714285713	425.757000000003	165.286285714287	248.949714285712	352.771714285717	83.6634285714279	191.786857142856	314.248000000002	316.288571428569	150.108000000001	193.854285714287	220.381714285716	169.343714285713	178.549999999998	199.975999999998	103.135428571429	212.397714285712	318.28457142857	119.373428571428	118.170857142859	140.79942857143	153.042857142856	3838.266	136.718285714285	118.353142857142
113	112.01726437255	112.016921474183	112.018047480797	429.533	426.461	430.542	3	3	110.187	129.571750000001	220.196571428572	163.497142857143	110.268	193.854285714286	92.8329999999995	93.8662857142857	83.6634285714285	106.184	991.52971428571	95.8262857142853	119.373428571429	170.387714285714	242.641	242.828000000002	104.069142857143	141.819714285714	84.6125714285717	118.336571428571	171.408	93.8662857142857	103.048857142857	166.306571428571	210.171500000001	59.0854285714283	132.637142857143	112.231428571429	89.772571428571	126.515428571429	125.477571428572	102.014285714286	72.4402857142857	108.150285714286	71.42	170.381750000001	108.241142857142	66.3185714285714	1100.84975	107.205	45.9128571428571
114	112.018257908567	112.017298325695	112.018355743336	578.482	577.433	582.579	3	3	147.920714285716	213.232250000001	222.422285714284	184.645857142859	191.813714285716	269.129142857142	154.192571428572	162.219750000001	85.7040000000006	92.8460000000007	1844.6530909091	156.103714285715	256.091714285712	246.909142857145	293.832000000001	236.54057142857	215.272749999998	188.752857142859	172.422250000001	124.470500000001	279.754	223.442571428573	169.361500000001	219.353749999998	190.79342857143	132.637142857144	155.078000000001	109.17057142857	115.276142857144	110.098285714285	210.178857142859	163.245714285715	146.797714285716	337.714571428574	137.733750000001	97.8720000000008	120.393714285713	174.322285714285	1415.06599999999	150.87542857143	122.434285714285
115	112.017767956607	112.01753972306	112.018067078608	819.232	811.07	826.447	5	3	339.784874999996	309.135750000001	357.087500000002	378.791	190.786749999998	395.857000000002	203.029750000001	211.191749999998	224.455000000001	195.011	2008.01599999999	188.746250000001	529.266499999999	343.824250000001	293.651999999997	479.87	169.361500000001	186.591374999998	235.677750000001	168.341249999998	330.560999999997	192.969	278.369000000001	475.436500000002	489.719999999995	225.502875	226.495500000001	289.751000000001	232.445999999999	302.179000000001	363.209000000002	214.252500000001	253.015111111112	364.496999999995	210.197249999997	261.183999999997	236.727	310.156000000001	1442.59422222222	159.159000000001	163.340000000001
116	112.017761107812	112.017535992814	112.017986222809	562.6645	562.174	563.155	2	2	297.916842105263	540.73947368421	489.877894736844	567.266315789473	378.517631578947	644.839578947367	309.044052631577	386.799421052631	295.967894736843	333.626052631579	5055.55735294117	324.443684210526	451.86	536.658421052631	545.840789473684	693.385263157896	378.517631578947	530.482105263159	340.767894736842	387.819999999999	498.908684210526	320.263473684211	240.782105263158	534.4538	491.766842105266	338.727368421054	504.088000000001	302.091368421052	294.856052631579	328.44	411.166052631579	358.223210526315	266.371105263159	522.213052631579	299.029631578947	340.662421052632	340.873368421052	350.970526315789	1037.67899999999	366.387842105262	297.916842105263
117	112.017461852183	112.016834664852	112.018089039513	570.308	569.299	571.317	2	2	168.492500000002	214.060000000003	150.984666666666	170.395666666669	133.663666666666	318.291999999999	74.4843333333328	141.826333333335	104.991333333333	174.448499999999	1123.38699999999	92.8351666666664	204.066666666669	232.597999999999	169.403000000001	222.432666666665	177.508999999999	166.314333333335	92.8351666666681	149.989000000002	242.79966666667	141.826333333335	95.8956666666681	187.574857142859	235.774000000001	120.379666666666	130.602666666668	126.500666666666	68.3623333333329	90.7206666666665	126.521333333332	77.5453333333342	126.500666666666	174.476999999999	119.379000000001	120.281333333335	121.538666666665	137.745000000002	1448.75500000001	105.077166666666	120.379666666666
118	112.01830463133	112.016968588793	112.018647740576	364.224	351.98	373.413	5	3	123.454571428571	84.6738333333331	95.9113333333336	84.6876666666669	37.7461666666669	115.278833333333	67.3309999999998	43.874333333333	74.4843333333335	65.2906666666671	798.883714285714	66.3758333333328	95.9113333333336	120.393714285714	153.042857142857	86.7283333333335	63.2606666666668	107.135	81.6228571428571	45.9150000000001	88.7690000000002	42.8470000000003	55.0889999999998	133.663666666666	154.070333333334	66.3216666666668	56.1183333333335	68.3623333333329	51.0083333333332	38.7663333333332	92.8503333333336	62.2403333333335	85.7079999999994	132.637142857143	39.7929999999997	47.9556666666668	55.0980000000001	62.2403333333335	1031.90266666666	55.0889999999998	48.9760000000001
119	112.017769545997	112.017167768878	112.017943375083	784.588	780.524	787.609	3	3	291.791500000001	297.949499999996	389.974249999996	385.701750000001	319.364333333333	370.381	180.584249999998	220.374000000001	286.690250000001	278.698875000001	2990.39055555555	199.846500000001	484.605555555556	468.294749999995	432.639000000001	383.854222222222	258.123250000001	393.816499999996	318.318000000001	217.313249999998	408.099999999996	231.596750000001	189.766500000001	444.829000000002	422.383499999996	350.994666666666	147.827499999999	264.082874999998	280.561111111112	256.082750000001	353.006500000001	349.936222222223	254.042250000001	329.783	291.791500000001	252.186999999997	152.017249999999	171.402000000001	2550.68653333331	185.822	246.900500000001
120	112.017755286421	112.017535033889	112.018110385351	711.627	705.018	718.281	4	2	105.101199999999	265.252	209.141	301.9792	127.525	174.2832	77.4439999999987	174.4542	112.243999999999	118.3432	1129.32450000002	147.929	235.943399999999	177.3408	174.4542	196.108800000003	130.611199999999	145.7456	172.4138	177.3408	241.834800000004	162.402599999999	217.345199999999	227.772200000004	262.1914	124.4644	127.525	130.5856	126.5048	118.3432	230.5652	124.3424	113.264399999999	274.4338	130.5856	115.305199999999	169.3532	160.1714	1104.00066666668	207.1006	194.8582
121	112.018235534202	112.018099057643	112.018251906596	282.62	280.556	287.703	3	2	55.0954285714285	85.7639999999999	61.2171428571428	69.3794285714291	46.9331428571428	78.562	50.9714285714287	47.9534285714285	44.8925714285714	35.7350000000002	605.452999999999	64.278	83.6517142857145	104.069142857143	80.5912857142859	77.672	37.7241428571429	61.2171428571428	38.7382857142855	44.8925714285714	78.5620000000006	55.0954285714285	58.1562857142857	69.4279999999999	102.028571428571	49.994	23.4501428571429	57.1840000000002	58.1562857142857	80.5348571428568	97.9474285714285	45.9128571428571	40.8114285714286	93.8662857142857	56.1157142857143	51.9981428571429	60.2474285714283	53.0548571428571	755.573000000002	48.9737142857143	36.7302857142857
122	112.017914469703	112.017815037778	112.018074069704	333.106	326.474	341.778	4	2	65.2625454545454	120.392181818182	138.757090909091	165.284181818182	109.169181818182	137.736818181818	75.5001818181815	61.2179999999999	78.5554	86.6768181818181	961.153999999999	110.189454545454	269.351999999999	131.615181818181	128.554363636363	144.801272727273	90.8066999999998	141.817909090909	62.2366363636364	104.0706	218.338363636364	115.2261	120.4544	204.054545454546	197.932909090908	98.9664545454542	77.5428000000002	106.108363636364	93.865090909091	67.3332	175.4916	109.169181818182	85.7052000000003	158.131	119.3751	144.8826	122.367272727273	107.128636363637	1498.79971428571	74.4400909090908	107.128636363636
123	112.017914574685	112.017758318767	112.018070830602	319.332	318.312	320.352	2	2	40.8560000000002	93.9473333333326	60.1918	78.5708000000005	37.7474	89.7776	43.8169999999997	40.8133333333334	76.5124999999998	30.606	581.590000000001	38.7219999999998	96.919	60.2036000000004	42.8484	62.3053999999996	59.1793333333335	48.9696	71.4233333333328	33.6709999999998	74.4746	36.7259999999999	40.8066666666665	52.0913999999997	119.3634	34.6868	55.0889999999998	44.8888	39.7878	63.2503333333331	114.277333333333	40.808	91.8299999999994	118.339333333333	61.2099999999998	37.7523333333334	28.5712000000002	44.8888	597.887428571428	35.7489999999998	36.7344000000002
124	112.018028839393	112.017533863798	112.018390338629	693.755	689.714	697.876	3	2	145.895750000001	384.647714285711	207.110750000001	279.548500000001	183.645000000001	355.090499999996	175.464571428571	246.909142857145	240.78742857143	208.138285714287	1713.096	184.552125000001	334.641999999997	371.384000000003	240.78742857143	263.224499999997	187.73257142857	247.920750000001	231.410285714285	224.085714285714	349.957999999997	210.178857142859	156.103714285713	339.75514285714	359.128000000002	175.489142857144	144.88057142857	258.281375000001	236.698000000001	205.07742857143	261.193142857145	166.300750000001	134.677714285715	377.261250000002	137.73857142857	138.758857142856	183.509999999999	213.389	1476.35342857144	160.179250000001	196.915142857144
125	112.017575917351	112.017059656538	112.018092178163	527.4735	527.462	527.485	2	2	128.562	271.408666666666	310.147555555552	200.094222222222	220.367999999998	362.17888888889	162.127	245.873555555556	168.355	134.581333333334	2186.47228571428	127.527777777778	217.331	314.057333333334	178.538888888889	316.268888888889	161.195111111111	237.711777777778	195.776	196.010666666666	379.316000000001	107.123333333334	116.318	277.530666666666	209.282222222225	162.233000000002	175.478222222223	141.810888888889	201.005666666666	125.487333333334	284.673	163.146666666667	239.752222222223	267.327333333333	142.846666666667	148.968666666667	136.799111111111	200.983777777776	1486.46377777778	171.397333333334	179.676444444444
126	112.015745501834	112.015216643404	112.017848300054	928.9675	921.304	934.562	4	3	163.235555555556	192.822	458.079777777779	545.521666666668	188.761666666666	449.985375000001	167.316444444445	190.677666666665	141.779999999999	149.049777777778	1470.75988888889	140.806	228.679111111111	264.237555555556	548.939333333333	226.514	173.437777777778	295.896666666666	96.9211111111113	247.941	322.390222222223	170.395666666667	105.094333333333	363.238666666666	296.892750000001	112.224444444445	127.541666666667	223.307	207.136125	184.680333333333	415.256285714289	223.453	146.912	333.633428571426	110.196	133.750999999999	132.628888888889	140.790666666667	657.094666666666	189.761333333334	132.643333333333
127	112.959192373457	112.955799408131	112.966810619558	1076.39	1071.26	1085.57	111	98	953.70000000001	2208.41894736841	2212.38000000001	2300.1	1765.38636363637	2428.6347826087	492.659999999991	1773.48416666667	1344.07166666666	1189.32000000001	1173.6388888889	1293.71210526317	2388.99050000001	2301.11999999998	2309.28000000001	2334.78	1611.41105263157	2331.72000000001	1186.25999999999	1703.4	2373.7442105263	1503.48	1390.26	1066.92000000001	2395.98	1290.30000000001	1273.61684210527	1728.9	1378.73105263159	500.819999999991	2533.51620689655	1646.28000000001	1693.864	2617.5825	1260.71999999999	1273.61684210525	1276.67842105264	760.919999999986	1106.28222222222	1339.98944444445	1333.13999999999
128	112.998915822882	112.998915822882	112.998915822882	54.056	54.056	54.056	1	1	29.5896666666667	49.9881666666667	43.9101666666666	64.2705	44.8873333333334	41.8678333333333	26.5243333333333	23.4638333333333	108.155333333333	98.9561666666667	179.578666666667	115.184666666667	42.812	84.6738333333334	34.6913333333333	84.6738333333334	42.854	84.7568333333333	41.8268333333334	43.9101666666667	65.2906666666667	61.22	29.5896666666667	114.277333333333	113.146	44.8873333333334	59.1696666666667	49.9963333333333	27.5445	43.9101666666667	94.8754999999999	71.4233333333333	82.647	98.9723333333333	52.037	63.2503333333334	51.0166666666667	85.708	129.561166666667	42.812	35.7058333333334
129	113.028961283536	113.023026638166	113.032686927322	115.283	109.162	116.332	5	5	36.7335	62.2352500000001	69.3770000000001	55.0935	41.8353750000001	58.15425	38.7695	63.2167500000001	38.7695	54.0798750000001	33.6694285714286	40.81	36.7302857142857	52.02	42.852	45.9128571428571	34.6885	82.6402500000001	23.468625	40.81	49.99225	29.569125	27.567	71.4262500000001	58.1542499999999	30.6075	33.647625	40.84	22.4462857142857	43.87075	57.134	33.6977142857143	89.7159999999999	57.092	31.62775	21.423	25.490625	69.3308571428571	35.713125	34.6885	28.567
130	113.962269645902	113.959257023361	113.969512350967	1076.35	1072.22	1084.54	154	144	7694.3904761905	10082.0909090908	10513.14	10835.94	6938.37950000003	10877.025	7297.2704545454	7892.16285714284	6315.72714285709	5713.02000000001	6536.49259259258	6916.2712	11295.828	10543.7399999999	11049.66	1920.65999999997	7531.69541666667	10879.32	6543.29999999995	7609.20000000001	10137.6272727272	5081.63999999998	6782.08476190471	11068.1854545455	11256.72	7070.3516	7432.5936	7980.48	6896.99625	6932.93999999995	11194.8084	7565.34000000002	7222.50916666667	11061.5130434783	7026.78	6611.39695652175	6482.82217391305	6863.58000000003	2759.76299999995	6825.53391304348	4737.9
131	114.03646928201	114.027847260801	114.044472882848	303.019	297.912	306.052	49	48	347.917428571428	390.723833333336	343.852333333331	278.551000000001	188.761666666667	294.828166666666	240.787428571428	263.461	197.085166666667	233.656333333334	206.944000000001	195.894857142857	325.433166666669	389.749142857146	345.836499999999	301.722666666669	214.269999999999	403.750285714286	199.985333333334	381.978666666666	314.211333333332	177.683	243.819833333335	386.706333333334	520.285000000003	199.985333333332	247.122333333334	488.739666666668	295.882857142857	287.686999999999	560.620500000001	217.508499999998	603.410999999999	570.339714285714	195.712	166.287166666666	664.206	533.609428571433	225.293714285715	430.560571428571	395.870857142857
132	114.039595706857	114.03729473692	114.044373540847	184.65	183.652	186.714	5	4	227.51575	337.70275	351.976666666666	277.508	243.833111111111	361.1685	224.455	335.4155	143.85525	169.3615	210.028444444444	153.0375	352.99688888889	278.52825	293.652	280.603125	195.011	401.9785	197.9285	278.562375	335.653111111111	184.66525	192.969	323.41925	346.885	209.176875	231.59675	311.167777777777	166.30075	183.5325	340.7635	203.024222222222	510.187500000001	400.6635	214.2525	181.6045	237.71825	330.561	253.022	228.529777777777	203.054625
133	114.101968303427	114.101101471497	114.10965650784	45.905	44.89	45.921	12	12	10.2033333333333	30.6085714285714	17.3448571428572	21.426	36.726	61.2171428571429	44.8925714285714	41.8668571428572	53.0573333333333	60.1968571428572	115.292285714286	57.128	18.3651428571428	30.6085714285714	18.3651428571428	19.3831666666667	675.4386	746.849142857143	462.1355	532.589142857143	15.3042857142857	36.7302857142857	20.42	22.4651428571429	20.4057142857143	6.12171428571428	4.08057142857143	5.10142857142857	12.2434285714286	14.284	14.308	5.10583333333333	56.1183333333333	70.3997142857143	18.3651428571429	31.6244285714286	115.292285714286	31.6775714285715	114.352	28.568	35.68
134	114.963281502866	114.962427917671	114.964120661959	1070.28	1070.25	1071.28	6	6	589.982499999988	784.379999999986	657.899999999988	461.147499999991	442.679999999992	709.919999999987	514.079999999991	425.339999999992	361.079999999994	343.739999999994	405.959999999993	465.119999999992	634.972499999987	752.759999999987	596.699999999989	457.979999999992	458.999999999992	623.219999999989	392.699999999993	477.359999999991	742.559999999987	385.559999999993	454.919999999992	508.979999999991	610.432499999988	369.239999999993	411.044999999992	454.919999999992	423.299999999992	494.699999999991	560.99999999999	567.11999999999	446.759999999992	511.019999999991	387.667499999994	365.159999999993	356.999999999994	337.619999999994	338.447499999993	328.439999999994	351.899999999994
135	114.969245713579	114.966014121895	114.977793945312	1097.775	1088.64	1113.14	12	11	372.300000000003	498.779999999991	452.352222222225	457.980000000003	360.060000000003	471.753333333325	350.879999999994	395.091818181819	345.135555555549	296.122222222224	538.560000000004	346.156666666669	451.860000000003	460.521111111102	594.660000000008	223.380000000003	367.199999999993	456.436666666669	353.554444444438	358.409999999993	411.059999999993	326.755555555549	335.579999999994	486.04888888888	478.901111111114	360.060000000003	354.711111111113	299.879999999995	306.333333333335	380.459999999993	455.939999999992	344.114444444446	349.859999999994	441.660000000003	316.199999999994	341.699999999994	311.438888888891	369.240000000003	596.699999999989	318.240000000002	319.931111111106
136	114.970073663567	114.966960742371	114.978209054292	1077.4	1071.23	1087.57	65	59	1908.21304347826	2405.38052631577	2403.12000000001	2383.74000000001	490.619999999991	2749.05130434783	1835.92684210525	796.714285714296	1451.27647058823	1482.06000000001	1617.53421052632	1598.53473684212	2627.57291666667	2386.79999999999	1701.36	2499.0447826087	2230.38242424243	2246.04000000002	1565.69999999999	1733.99999999999	2314.55368421051	1601.39999999999	1603.44000000001	2252.16000000001	2383.74000000001	1560.60000000001	1589.00500000001	1890.06000000001	1643.66363636364	2150.16	2398.02000000001	1741.14000000001	1692.03263157894	2425.79105263159	1565.69999999999	1543.03578947367	2252.12088888889	1759.50000000001	1564.46684210525	1604.26736842106	1585.08000000001
137	114.989063346371	114.988722145436	114.989404547306	45.4005	44.89	45.911	2	2	212.219428571429	268.32575	325.471142857143	387.708571428572	272.416285714286	335.66225	272.40675	319.349428571428	305.065428571429	324.450857142857	255.071428571429	297.913	285.68	333.913714285714	342.846	293.636571428571	273.436571428572	257.112	192.834	275.477142857143	343.836285714286	364.242	262.433714285714	337.714571428572	287.7105	253.030857142857	248.949714285714	367.302857142857	196.90825	257.103	336.93	245.074285714286	394.850571428572	293.842285714286	286.700285714286	300.97375	355.059428571429	399.667166666667	266.518285714286	386.688285714286	228.544
138	115.036206792414	115.034139371386	115.038274213441	300.962	298.933	302.991	2	2	92.8541249999995	102.025	120.40425	102.025	80.5997500000003	91.8225000000004	78.5688750000001	36.761142857143	113.346857142857	104.0655	165.2805	101.00475	162.21975	144.96425	112.2275	134.574	87.7445714285714	192.709125000001	79.5822857142857	98.9538571428566	145.895750000001	90.8817142857146	112.231428571429	130.596571428571	173.4425	80.6096250000001	99.9600000000003	91.8337500000001	96.9356250000001	95.9068571428571	152.150285714286	111.289	78.6169999999999	157.13775	91.748571428571	99.988	97.9440000000004	69.3855000000001	167.197999999999	115.28825	135.610125
139	115.964522338849	115.962934153813	115.970477351964	196.902	172.356	203.016	68	52	1867.16307692308	3015.81552941176	2414.11923076923	2211.902	1701.59025	1144.76057142857	963.115999999997	1445.30030769231	1279.94815384615	1470.15253846154	1953.93833333333	1256.54325	2223.23666666667	1213.11971428572	2749.62317647059	2272.09675	1461.30175	2127.22125	1380.4659	1132.57	2471.08723076923	1579.74169230769	1657.90625	2168.20833333333	2183.38425	1610.7435	1530.5	1720.1415	1508.94975	1614.39616666667	2170.03084615385	2019.538	1286.511	2478.18725	1541.59775	1908.3030625	1082.48525	1428.35	2137.59833333333	937.686333333333	1578.32675
140	115.964034905566	115.962963806367	115.970389904532	249.9735	240.788	258.116	30	24	1525.23222222223	1750.749	1805.79333333333	1720.09466666667	1294.662	1758.09711111111	1377.3	1273.23733333333	1134.518	7661.47235294117	1979.44666666666	1151.83088888889	1779.26755555556	1843.54155555556	1771.29866666667	1797.63155555556	1365.05733333334	1878.22911111111	1365.33366666667	1338.568	1873.332	1185.381	1482.54433333333	1781.502	1701.777	1351.94166666667	1390.56288888889	1267.116	1336.49111111111	1234.765875	1682.39225	1362.145	1084.748	1770.08555555555	1161.0445	1220.18577777778	1150.81066666667	1297.23444444444	1775.38	1106.94111111111	1337.51133333334
141	115.964231737344	115.962751550664	115.97058023306	532.5865	511.138	548.893	60	27	907.076333333344	1616.13257142856	1305.00633333332	1265.00666666666	1024.24733333333	1199.91200000001	1193.75085714287	1039.67114285713	1058.03628571428	1325.51249999999	1136.65133333335	1051.79183333335	1237.85599999999	1503.90114285713	1549.81399999999	1192.91733333332	1098.84771428572	1454.99533333332	1066.04928571428	1042.73200000001	1458.80228571428	1142.49900000001	1208.01828571429	1471.25200000001	1271.12766666669	1120.35200000001	1164.14600000001	1084.43716666668	979.519999999993	1094.76657142858	1383.50742857144	1070.55000000001	1084.5637142857	1358.06366666668	1129.45628571428	1147.82142857142	1007.89150000001	1019.33333333333	1058.03628571429	1252.94228571429	1025.43499999999
142	115.964009083679	115.963038409349	115.970361308562	375.475	365.267	385.644	27	21	1345.70975000001	2265.7734	1808.1045	1819.10575000001	1572.16888888889	1868.02933333334	1278.37325	1347.915375	1212.2055	1251.84675	1675.45574999999	1366.098	1787.478	1801.677375	1884.40174999999	1859.568	1405.917	1951.6851111111	1623.35033333333	1389.5805	1875.21949999999	1475.28150000001	1356.9325	1873.17900000001	4373.76	1632.17777777777	1402.990875	1443.830625	1381.4185	1502.82825000001	1608.99057142857	1226.39257142858	1349.79075000001	1844.612	1409.9855	1514.05100000001	1477.44266666667	1418.14750000001	1646.4925	1514.04825	1374.27675
143	115.964058131494	115.963146577837	115.970553903019	426.501	417.313	438.744	27	20	1339.58825	1794.43128571428	1790.242	1864.69375000001	1376.31725000001	1728.30350000001	1455.05475	1387.71	1294.855875	1255.67625	1532.521	1414.0465	1806.06375	1850.61937500001	1825.9245	1744.889	1258.98850000001	1818.0855	3791.49487500001	1342.64900000001	1893.443625	1308.922	1447.73475	1731.616	1760.9515	1381.591875	1390.7685	1301.839	1419.341625	1386.52	1872.15875000001	1283.51942857143	1335.50725	1863.325	1390.60075	1464.114	1320.153	1425.261	1549.75975	1435.526	1432.57312500001
144	115.964040186896	115.963108582255	115.970338463178	454.013	439.764	466.805	31	19	1584.38933333334	2489.46545454546	1772.17425	2072.40444444444	1533.394	1973.10977777778	1190.67342857143	1617.05222222223	1598.86233333333	1583.57099999999	1761.03333333334	1613.81577777778	2023.40177777778	2117.19166666668	2025.36166666666	1887.61666666666	1573.354	1765.0325	1009.965	1457.89755555556	2103.34311111111	1494.78833333333	1490.54466666667	1919.038	1961.12755555555	1438.5525	1585.59800000001	1439.60999999999	1634.574	1438.51333333334	1969.02888888889	1160.10971428572	1416.06844444445	2014.433	1640.51733333334	1572.33366666667	1405.9045	1339.58825	1541.55577777778	1645.61844444445	1543.76433333334
145	115.963656622583	115.962989777841	115.970305252586	335.072	330.572	337.743	10	10	1427.47500000001	1885.42199999999	1760.14687499999	1799.72100000001	1448.75500000001	1808.90325000001	1474.26125000001	1436.4755	1321.22375000001	1355.935	1620.157	1413.04625000001	1595.8665	2008.87225000001	1910.142	1762.931625	1352.85150000001	1845.85837499999	1212.09942857143	1370.19575	1955.81924999999	1376.31725	1421.232	1797.598875	1601.84857142857	1406.92475000001	1408.96525	1396.893375	1432.431	1375.29700000001	1731.36425000001	907.135599999996	1385.4995	1770.350625	1404.20800000001	1443.65375000001	1362.05199999999	1291.6365	1649.946375	1369.1885	1399.78300000001
146	115.963671356592	115.959285306567	115.971739437706	1070.25	1069.16	1078.42	149	143	1974.88166666663	2587.73999999995	2344.97999999996	2378.90714285717	1840.07999999997	2445.95999999996	2087.93999999996	1775.81999999997	2121.60000000002	1935.95999999997	1333.13999999998	2079.77999999996	2388.65666666662	2420.45999999996	2408.21999999996	2279.69999999996	1614.65999999997	2406.17999999996	2223.60000000003	1957.5133333333	2304.34285714281	1988.99999999996	2254.29285714281	2367.62499999996	2205.23999999996	2115.48000000002	2320.49999999996	1836.00000000004	2926.54538461538	1880.87999999997	2214.41999999996	1911.47999999997	1756.24499999997	2344.97999999996	2334.97499999996	2119.55999999996	2049.17999999996	1762.55999999997	1166.74333333335	2178.68571428567	2103.23999999996
147	115.965039288324	115.963378749864	115.97286351724	1082.425	1079.39	1089.71	54	48	1603.44000000001	2175.75100000001	2094.06	1174.02000000002	1697.28	2185.76636363637	1590.57636363637	1612.01545454546	1502.77818181818	1173	1990.77272727273	1592.22	2344.98	2267.46000000001	2188.92000000001	1861.50000000001	1649.34	1983.9	1555.5	1619.76	1129.13999999998	1621.8	1458.60000000001	2114.46000000001	2133.84000000001	1027.23777777778	1536.12	1683	1645.70545454546	1901.28	2059.38000000001	1570.80000000001	1627.92	2479.4484615385	1558.92818181818	1562.64	1462.96272727273	1743.18	1154.48333333335	1671.78	1572.84
148	115.964356391999	115.96304377243	115.972488603764	291.785	279.535	309.147	69	44	1260.2565	1239.64714285714	1444.67400000001	1496.70675	2547.59710526316	1976.26827272728	1274.06933333333	1122.4695	1147.125	880.475750000004	1482.42325000001	849.868250000004	1518.132	1057.06533333334	2585.531	1862.04750000001	1342.75866666667	1606.89375000001	1289.38266666667	1369.13822222222	1600.77225	1178.485	1155.235125	1468.08	1740.75975	1111.05225	1197.92024999999	1164.10525	1068.7505	1318.12711111111	1540.76624999999	1379.49066666667	969.544500000001	1871.23020000001	1055.95875	1238.68466666667	922.305999999998	2437.14252631579	1391.62100000001	878.435250000004	1193.6925
149	115.964368192091	115.962760157555	115.971748037899	212.221	206.076	223.45	49	42	1441.5108	4199.496	1793.63945454546	1808.9919	1297.6944	1794.7077	1352.6925	1160.0811	1363.1208	1256.7279	2199.7668	1346.796	1838.4608	1130.47657142857	1749.643	1911.0219	1302.7954	1794.7077	1215.08466666667	1346.664	1908.896	1443.5526	1445.7651	1794.7077	1367.05371428572	1455.8254	1469.232	2382.98425	1454.9478	1297.0584	1855.7438	1230.522	1181.5074	1736.5506	1538.4616	1186.7252	1358.8179	1430.3204	2111.0007	1437.4618	1525.4712
150	115.965658626646	115.963003282662	115.972462434946	1101.91	1090.69	1136.57	57	42	479.400000000005	744.60000000001	576.300000000006	476.340000000007	440.640000000004	660.658888888893	546.720000000004	490.620000000003	493.680000000003	339.055000000003	953.699999999983	496.740000000005	385.078571428564	657.595555555559	635.460000000006	653.820000000009	497.281111111114	580.070000000005	492.175555555558	552.840000000004	1441.18133333335	529.380000000004	491.640000000003	632.400000000004	575.985000000005	171.570000000002	405.960000000004	489.178750000004	457.980000000005	563.040000000008	613.020000000004	270.300000000003	556.920000000004	547.740000000005	507.960000000004	528.360000000004	485.093750000004	530.028750000005	1419.84	1013.88	495.720000000003
151	115.964391120126	115.962854315765	115.972063006777	923.391	917.213	932.625	33	28	6467.54083333334	872.242499999997	1409.08033333333	1249.568	839.64288888889	1703.77111111111	1028.4624	928.402222222212	864.194100000008	649.952333333333	289.585333333334	712.115111111112	1582.537	1284.5577	1331.39	1523.19177777778	801.894666666668	1442.516	786.093000000005	1078.98560000001	1207.94311111111	877.887999999997	766.1702	1221.11600000001	1811.91999999999	817.286999999999	759.045333333335	1147.47911111111	543.778444444445	978.3718	1196.50166666667	753.944222222224	931.060800000005	1703.86355555555	851.967600000003	823.3014	665.257333333333	918.299999999999	300.959	760.148333333333	916.678399999997
152	115.964862099946	115.963285433073	115.972013210428	82.646	79.58	90.791	24	23	380.55325	632.537777777778	439.03	521.333555555556	284.684625	385.6545	314.228444444445	270.388333333334	268.983	265.8175	4834.03561538462	269.346	386.664222222222	415.004333333334	393.848666666667	405.028222222222	399.1328	289.9285	214.2525	265.265	462.17325	266.28525	395.846222222222	434.662	400.95825	251.847375	310.181333333334	334.669333333334	262.197111111111	327.50025	409.906	404.244	205.939	364.22925	244.86	303.039	203.02975	206.0905	781.064666666667	171.402	221.39425
153	115.964427052289	115.963455262223	115.971815145997	910.0595	898.893	916.214	36	25	1404.95310000001	863.0892	1957.06530000001	1353.1419	1169.2638	2280.37049999999	1067.2338	1136.5028	944.797799999998	822.361799999998	339.759899999999	1039.17440000001	1740.6318	1733.3198	1691.46560000001	1659.0078	1224.96000000001	2147.73149999999	568.362857142857	1301.7752	1614.9766	976.3314	938.666599999995	2933.29861111111	2107.88345454547	873.376799999998	932.554199999998	1288.54066666665	840.2328	1345.7757	3115.91290909091	5201.72469230769	999.893999999998	2049.7827	1012.46279999999	1023.3609	906.5133	1016.6409	322.572800000003	985.609799999998	1057.9474
154	115.964293832623	115.963142990221	115.971394325742	267.333	260.179	278.556	37	27	1673.292	1554.91542857143	1817.18222222222	2090.3898	1484.42333333333	1840.66266666666	1581.465	1342.75866666667	557.757666666668	585.652200000002	1362.235875	395.876400000001	1916.99755555556	2130.38639999999	2002.91433333333	2188.2762	1612.9362	1972.23990000001	1382.40111111111	1450.68311111112	1832.51866666667	1441.574	1550.704	4397.51173913044	1891.698	1506.012	1438.67000000001	1361.99666666667	1576.3635	1373.21911111111	1881.49822222222	1454.76666666666	1427.29088888889	1921.28766666667	1508.21688888889	1478.46300000001	1355.87533333333	1503.97133333333	1955.76599999999	1556.1657	1633.5003
155	115.964293235521	115.963278585659	115.971918281638	616.238	606.012	626.469	39	29	1156.9635	1309.02657142858	1472.22075000001	1513.18533333334	1062.08025	1548.73949999998	1269.29466666667	1318.12711111111	1150.05866666667	1800.29423076923	1050.8575	1240.79911111112	1502.82825000001	1617.05222222223	1627.25444444445	2041.56572727272	952.946857142849	1583.42800000001	970.291714285706	1225.28688888889	1585.44044444444	1301.94533333335	1363.01688888889	2849.68147058824	1282.49914285715	1309.96533333334	1255.01	1268.27433333333	1209.144375	1324.24844444445	1787.42933333334	1414.82880000001	1162.15966666667	1536.49650000001	1369.41233333334	988.656857142849	1261.132	1719.26166666665	1141.62866666667	1226.17355555556	1220.541
156	115.964037561865	115.963014483889	115.971914180448	232.632	226.504	236.713	22	19	1534.5312	2139.3306	1879.4769	1978.3617	1432.5012	1790.4832	1479.435	1222.9184	1300.6266	1298.8419	2176.2999	1162.1217	1912.0422	1992.4506	1802.7328	2108.796	1455.15081818182	1915.1031	1326.43333333334	1286.5983	2008.9707	1481.4756	1577.83418181818	1823.2761	1950.9399	1454.4736	1562.22218181818	1380.4659	1521.2673	1469.3877	1835.5782	1369.41233333333	1131.1572	1924.0972	1513.9768	1479.435	1284.5577	1340.6742	2199.7668	1404.9531	1480.3102
157	115.964156196647	115.96334456487	115.970899697825	599.896	593.814	604.301	23	21	1225.32024999999	2634.291	1515.07125000001	1444.086	1274.29225000001	1438.72875	1148.09774999999	1215.11774999999	918.25714285715	1131.45725	1137.394	1117.17375	1581.38749999998	1472.2722857143	1320.33771428572	1640.56200000001	947.845428571435	1569.14450000001	927.370666666673	1005.15657142857	1499.76749999999	1096.80714285715	1252.00012499998	1419.16775000001	1453.85624999999	1313.006	1274.37499999999	1036.31500000001	1149.82175	1148.8417142857	1537.70512499998	1008.04228571428	1003.82057142857	1429.4	1194.85912499998	1032.52914285713	1092.72600000001	1153.90274999999	978.454000000007	1330.40600000001	1151.01550000001
158	115.964460913463	115.963450058973	115.971890294047	501.995	494.853	510.157	23	18	1537.3248	2231.39609999999	2133.44729999999	2413.96527272728	1677.3732	1885.51440000001	1617.017	1658.0322	1586.6532	1633.28	1607.8352	1523.3079	1994.5332	2199.4929	1631.43685714286	2144.4604	1536.6879	2067.12780000001	1579.2696	1595.7492	1865.9458	1700.8194	1612.074	3089.431875	7626.50368421052	1625.4645	1585.5462	1794.65972727273	1706.7594	1714.104	2079.1676	1166.18657142858	1520.247	2103.8586	1534.3808	1639.6221	1582.5744	1322.406	1499.24319999999	1648.592	1652.724
159	115.964007654498	115.963202448616	115.971856555099	352.99	340.78	364.23	35	21	1511.93644444445	2628.22254545455	1949.64466666667	1970.04911111111	1636.43644444444	1932.30088888889	1528.48033333334	1613.99155555555	1547.854	1604.83733333333	1904.75488888889	1478.30199999999	2039.736	1988.62966666666	1994.25066666666	2064.23733333333	1068.289	1968.223	969.316666666669	1504.00833333334	2119.36533333333	1598.86233333333	1462.13766666667	2013.11766666666	1585.524	1493.60533333333	1575.22311111111	1497.644	1491.72733333333	1457.036	1795.64000000001	2945.54194444445	1520.29666666667	1923.35466666666	1718.05422222223	1513.97822222223	1455.946	1586.61833333333	1810.89444444445	1558.049	1640.696
160	115.964690122743	115.963489783595	115.971879105189	815.173	803.968	823.33	29	23	830.483499999992	1062.11742857144	881.496000000004	1008.343875	760.086249999993	1030.57875	940.644888888891	863.108000000002	874.330444444446	691.217000000006	489.719999999995	740.701500000003	1030.45249999999	1016.169	1083.90566666667	1042.6955	866.262999999999	1214.09750000001	834.541777777779	899.40311111111	1098.77933333334	864.128222222213	824.910333333325	1547.9046	1023.042	659.162250000001	871.83911111111	917.77911111111	797.248999999995	905.627000000008	1241.7051	672.368285714291	855.504888888888	1157.814	845.856333333333	833.521555555557	663.243750000001	882.588333333333	513.171777777772	932.483111111113	933.092444444443
161	115.964480947437	115.963235064441	115.971690256174	571.334	564.175	579.667	25	23	1581.21920000001	2200.78710000002	2135.43081818183	2119.10645454547	1696.71354545456	1999.73454545454	1698.64145454544	1565.09836363637	1640.74118181818	1599.78763636363	1452.9072	1696.71354545454	1957.9557	2037.66618181819	2083.39690909092	2121.14699999999	1093.74628571428	2095.64018181819	1331.535	1701.81490909092	2139.44436363638	1614.07145454546	1703.85545454547	2117.02945454545	4916.67742307693	1786.49754545454	1095.07314285714	1649.64218181817	1696.71354545456	1649.18327272727	2203.78909090908	2074.24085714286	1664.34327272728	1958.92363636363	1685.49054545456	1609.99036363637	1606.76781818181	1203.89499999999	1445.97327272727	1719.15954545454	1557.12354545454
162	115.964248137531	115.962936401367	115.972479992796	634.0635	627.432	642.822	28	19	1470.21300000001	1124.40733333335	1828.32872727274	1747.72718181819	1533.66981818183	2022.18054545454	1514.08472727272	1538.57127272727	1464.09136363637	1578.36190909092	1232.48945454545	1589.75481818183	1925.24509090909	1428.525	1939.53845454545	1995.65345454547	1408.8962	1691.61218181819	1492.43618181819	1623.21774999999	2176.19324999999	1549.46399999999	1610.18525	2334.33199999999	1305.85900000001	1411.03718181818	1638.52149999999	1558.65054545454	1336.55727272728	1541.6320909091	1562.98044444445	1498.9990909091	1439.60481818181	1873.22072727274	1601.5210909091	1919.15742857143	1429.40209090909	1486.53736363636	1534.45599999999	1541.6320909091	1455.68672727273
163	115.964234007814	115.963158237588	115.971058704007	675.385	664.162	685.605	33	24	1030.48857142856	1598.712	1260.05285714285	1133.53742857144	874.262428571424	1164.14600000001	1026.76237500001	935.601999999992	1008.00699999999	940.703428571435	809.652999999993	940.703428571421	1171.28799999999	1381.41850000001	1188.63285714287	1276.25000000001	1099.82949999999	1398.65599999999	786.548499999998	1073.303	1335.50725000001	1099.8295	1078.76325000001	1245.72525000001	5369.49514285713	926.419428571435	1035.55374999999	993.758285714277	983.55542857142	1040.399	1150.88228571428	1330.7085	1074.32324999999	1276.37742857144	1070.47499999999	1030.4525	927.829285714283	1041.71171428571	875.481750000001	950.906285714278	973.352571428563
164	115.964408885064	115.963487305164	115.971636511801	654.033	646.896	663.147	25	18	1142.67999999999	1358.14049999999	1444.67400000001	1524.378	1103.91049999999	1385.49950000001	975.781125000005	1199.81400000001	1121.25475	814.225999999994	983.521000000004	1095.39887499999	1413.04625000001	1375.29700000001	1554.03112499998	1453.85625000001	1097.789	1343.833875	2796.56754545455	1178.38874999999	1369.17550000001	1102.005	1092.821625	1398.76275000001	1517.11175000001	1161.04449999999	1014.16399999999	1219.16555555556	1067.18149999999	1168.18625	1572.16244444445	1101.524125	1102.89024999999	1282.45425000001	1231.55599999999	1098.943875	1200.80155555556	1154.751	939.320000000001	1182.46974999999	1072.28275
165	115.964523332321	115.963391676017	115.971532595005	719.2705	707.019	732.525	42	31	1089.407	1514.14299999999	1306.94025000001	1331.589375	917.204750000004	1640.696	1021.395375	1105.021	1022.2905	981.480500000004	928.503333333333	1111.022	1180.42925	1325.51249999999	1362.145	1498.70644444443	1115.22433333333	1453.81666666667	899.892000000007	1115.13325	1488.54474999999	1029.558375	1002.90575	1100.88828571428	6566.90306666668	1099.79955555556	1099.82949999999	1149.82175	812.119000000003	985.682250000001	1469.28	993.942857142853	986.581750000004	1537.64233333333	1255.89355555556	1069.30933333333	986.702625000001	958.132125000001	765.281250000001	1247.86766666667	1044.70755555556
166	115.964576665148	115.963225222306	115.971619253945	759.603	751.905	767.261	22	20	1075.31422222222	1209.095	1339.69766666667	1068.56700000001	1002.87844444445	1263.17266666667	1090.30933333333	1088.5771111111	1045.72777777777	951.867333333335	814.225999999999	988.595333333335	1335.61633333333	1310.108	1295.68222222222	1257.24899999999	1060.37466666666	1415.04822222222	1048.90266666667	1038.69933333333	1442.516	1027.36377777778	996.757111111113	1224.4	1397.70444444445	1094.69844444445	1027.47566666667	966.176750000004	834.632666666666	878.378000000005	1054.84057142856	914.175999999992	1106.04133333333	1375.40933333333	1142.77333333333	778.255999999991	966.176750000004	1011.15033333333	768.828666666668	1056.95022222222	1029.40422222222
167	115.964209249183	115.963169290813	115.971087622964	784.5965	778.461	791.776	22	19	1182.5277	1079.46228571429	1414.96740000001	1434.5418	995.812799999998	1460.0493	1081.43555555554	1157.927	921.260666666668	936.073599999997	824.887199999996	1082.9214	1286.5983	1541.6320909091	1278.4359	1452.74070000001	1064.1729	1491.6786	1048.84036363636	983.494222222224	1359.0396	1010.02	939.726999999999	1501.7344	1218.05300000001	1016.2188	1119.63059999999	1194.0687	888.681299999998	1027.47566666667	977.433714285706	677.390666666677	940.644888888891	1428.0992	1047.8481	1038.1536	993.772199999998	1099.7756	729.538333333333	1021.92089999999	982.548899999998
168	115.964490019517	115.96362632892	115.972177051363	773.343	768.217	776.477	15	13	886.628285714278	1160.06485714287	1108.80599999999	1083.54342857142	861.121142857149	1638.41318181819	853.62042857143	1056.735	916.088285714296	834.564500000004	644.820571428576	897.819999999991	877.445714285721	1054.97542857144	1146.76099999999	982.535142857134	907.113375000001	1108.806	858.030250000004	865.202285714278	928.460000000007	748.784857142853	748.889714285708	1014.16400000001	1279.39349999999	747.869428571422	865.808000000006	923.358571428564	683.591428571434	772.356285714279	1148.8015	827.451714285707	799.904000000006	1200.83425000001	843.346000000001	812.147428571434	770.687999999996	1033.59766666667	518.305142857138	994.788	854.969500000004
169	115.964667954658	115.962942871965	115.971247385106	558.116	555.021	563.222	17	16	1352.85150000001	1499.82000000001	1724.28133333333	1583.38488888889	1345.67311111111	1592.61024999998	1216.13800000001	1354.71955555555	1426.18177777778	1109.05057142856	1239.60374999999	1244.70500000001	1660.76550000001	1818.06566666667	1731.50566666667	1612.84899999999	1452.79644444443	1536.49650000001	1595.70654545454	1400.65955555555	1751.72155555556	1335.47088888889	1359.95622222222	1719.26166666667	1616.07600000001	1177.36850000001	1332.40499999999	1359.95622222222	1271.33533333333	1255.01	1872.10777777778	1593.66599999999	1322.05111111111	1700.52599999999	1441.49511111111	1353.83488888889	1304.86422222222	1267.15050000001	1234.81633333332	1276.48355555556	1255.92775000001
170	115.964224659596	115.962980498774	115.97154027401	743.279	733.563	751.015	26	21	1123.26466666667	3297.66000000001	1251.81266666667	1248.683	1097.75911111111	1518.256	1312.63166666668	1036.54577777778	995.366666666665	2242.14834999999	815.157555555557	1061.14666666667	1374.11644444444	1298.03566666667	1425.25044444445	1352.962	1098.181	1418.16899999999	1033.252	1129.10311111111	1391.84499999999	1025.32333333334	1093.79733333333	1383.42133333334	1476.26155555556	1137.67166666667	1132.44666666667	1075.11299999999	1086.655	1130.124	1424.38533333333	824.081499999994	1107.96133333334	1631.38044444444	1104.299	1023.63377777777	966.176749999991	818.269142857149	744.762222222214	1108.98155555556	1099.617
171	115.964225938044	115.963165386164	115.971184735173	697.2435	687.634	704.973	24	19	1245.69133333334	1095.83800000001	1554.988	1601.871	1189.33555555555	1494.62555555556	1719.18142857143	1031.557	1274.9792	1035.680625	979.519999999999	1001.85822222222	1382.55166666667	1375.25955555556	1484.53400000001	1558.89955555556	1274.9792	1610.05366666667	892.749999999992	1264.1517	1578.4956	1248.8472	1236.8961	998.906333333326	1422.34466666667	1220.31866666667	1219.2585	1361.0802	997.777333333335	1335.5727	1522.2876	827.490333333343	1269.5265	1507.92266666666	1383.31949999999	1291.6998	1176.40590000001	1118.89422222222	1012.13760000001	1258.071	1212.1164
172	115.963840207947	115.963122665942	115.971131847387	472.9065	470.349	478.09	14	14	1391.621	1626.33542857143	1671.98	1699.7365	2834.42561111111	1696.67575	1390.60199999999	1112.11142857143	1235.566	1341.62875	1431.41075	1368.15525	1728.3035	1491.65771428571	1704.604	1725.24275	1271.276	1691.78175	1406.062875	1259.03257142857	1771.154	1241.68771428571	1364.091	1552.82050000001	1486.55628571428	1405.9045	1183.53142857143	1369.17550000001	1434.4715	1096.80714285714	1692.59475	1510.91555555555	1192.714	1665.048	1188.63285714286	1404.88425	1329.38575	1336.5275	1434.47150000001	1397.7425	1427.32975
173	115.964570260663	115.963075493436	115.972092506399	485.688	479.498	493.833	21	18	1455.89675	2049.68225000001	1762.992	1711.9795	1536.605	1745.64775000001	1430.04	1362.03375000001	1336.325375	1314.296625	1528.3345	1324.28450000001	1846.65250000001	1682.38125	1748.7085	1731.576375	1045.67466666667	1684.65	1345.70975	1500.87	1841.107125	1334.689125	1311.02125000001	2004.88950000001	1643.62275000001	1311.02125000001	1335.50725000001	1365.26174999999	1281.43400000001	1374.27675	1711.9795	972.21883333333	1392.64125	1824.20700000001	1359.1395	1367.33025	1320.36525	1392.64125	1442.6335	1449.77525	1296.73775
174	115.9655530683	115.963389275482	115.971554622998	587.646	580.504	590.775	13	11	929.523666666677	2211.95127272726	1297.652	1148.89533333335	4300.1830967742	1217.05883333333	823.274499999997	1160.06485714287	976.235333333326	883.464333333331	895.706333333331	913.049166666664	1218.079	1230.321	1282.49914285715	1125.24383333333	938.70666666666	1201.91316666668	1456.87733333334	1097.92457142857	1333.51342857144	925.442333333344	1126.39542857144	1302.82971428571	1166.0505	1109.13828571428	1061.09714285715	979.359999999997	899.052000000015	966.25566666666	1088.51783333335	2070.93266666667	1014.04566666668	1226.44066666666	1101.90857142858	1092.82742857142	914.069333333331	918.300000000011	843.677833333331	904.015333333344	1017.27233333333
175	115.964846362098	115.963165437644	115.971718052455	829.485	824.413	835.653	15	15	656.987333333331	1254.231	806.951833333331	780.554999999995	532.005000000001	791.74171428572	594.85433333334	612.199999999996	537.627833333332	480.577000000006	404.051999999997	591.765714285719	741.782333333328	672.759999999998	729.538333333328	777.45771428572	507.105666666663	779.407333333331	650.94228571428	535.674999999996	716.858999999994	536.607666666665	539.668166666665	820.347999999994	956.223999999995	530.548571428575	469.276666666665	556.081666666673	506.498666666663	483.637999999997	921.210499999997	662.165428571433	520.369999999996	722.395999999995	553.020666666663	552.00033333333	505.064999999996	584.555499999998	388.746999999997	556.081666666673	585.575666666665
176	115.965421107713	115.963274157576	115.971423924838	410.1305	405.08	414.229	12	11	1340.60850000001	5285.28208695653	1649.571	1928.27250000001	1840.572	1821.369375	1441.789875	1248.65485714285	1190.67342857143	1255.92775000001	1626.27850000001	1457.988	1758.911	1810.94375	1854.47625	1903.78649999999	1265.15428571429	1756.065375	1339.752375	1248.82971428571	1815.02475000001	1259.08928571429	1339.58825000001	1878.28024999999	1797.3785	1391.45262500001	1268.21514285714	1237.58628571428	1373.42475	1268.57028571429	1853.4545	1785.5541	1154.96342857143	1846.87875	1423.24875	1485.593625	1381.4185	1318.163	1512.01050000001	1214.14	1315.10225
177	115.964593955523	115.963136600993	115.971349718817	319.355	312.19	329.564	21	20	1831.34781818182	7525.6052631579	2341.47375000001	2313.09566666666	1882.36125	2461.86325	1691.72754545454	1633.45663636364	1748.74745454546	1884.40175	2252.74509090908	1670.31327272727	2225.04490909091	2422.12745454544	2376.21518181818	2364.21490909091	1773.234	2363.37272727273	1765.85818181817	1870.15990909091	2614.85266666667	1801.85809090909	1791.5989090909	2413.26745454545	1616.274	1956.90025	1342.846125	1887.4625	1867.07645454545	1840.572	2297.65036363636	1176.38942857143	1685.49054545455	2261.94463636363	1776.29481818182	1791.59890909091	1935.57233333334	1274.29225	2320.10018181818	1865.88945454546	1888.52481818181
178	115.964461095398	115.963543135167	115.971175473453	398.4345	391.818	404.049	14	11	1182.56633333334	1986.42675000001	1348.88066666667	1389.694	1121.34633333334	1352.962	1057.08	1087.49766666667	1057.06533333333	989.723333333336	1355.00266666667	1073.39066666666	1420.072	1401.709	1483.56466666667	1421.32433333332	1104.00066666666	1376.42966666667	1192.714	1087.49766666666	1408.85016666666	1042.78066666666	1123.387	1336.63666666667	1837.47025000001	1081.55333333334	1130.52933333334	1118.10266666666	1138.78666666666	1105.86066666666	1417.89266666668	1199.856	1058.068	1463.158	1080.53299999999	1077.472	1048.73133333333	1620.2364	1198.024	1083.417	1110.9615
179	115.965404939929	115.963430637267	115.972186769085	115.295	111.213	116.32	10	10	723.437818181818	1176.37445454545	1035.57681818182	1136.5585	802.954636363636	1122.3	825.400636363636	701.259636363637	847.393363636364	791.731636363636	1239.60375	787.650545454545	1028.43490909091	1093.53745454545	1023.33354545455	1082.50936363636	767.245090909091	1016.19163636364	819.279	779.488363636364	1072.78436363636	898.379727272727	893.215909090909	1062.65054545455	1098.83372727273	853.968272727273	925.994909090908	751.3088	834.008454545455	788.65325	1093.14763636364	804.333090909091	672.000272727273	1110.483	875.394	769.285636363636	790.370833333333	575.441142857143	1716.09872727273	818.85925	810.096545454545
180	115.963653964916	115.96346001327	115.964458435004	388.2145	386.665	389.731	6	6	1105.021	1678.37	1648.41600000001	1581.44285714286	1360.04085714286	1309.62916666667	1115.22433333334	1031.39666666667	1108.082	1006.04866666666	1299.90466666667	998.906333333336	1414.97116666668	1469.04000000001	1364.18566666667	1409.08033333334	1104.00066666667	1530.42857142857	1068.289	1150.74800000001	1621.234	1108.082	1129.509	1530.479	1551.78771428571	1095.838	1032.57733333334	1274.15842857142	1130.52933333334	1051.96366666667	1309.08766666667	1101.95999999999	1113.112	1419.28366666667	1131.54966666667	1155.01733333334	1202.91685714286	1310.04685714286	1127.46833333334	1102.80016666667	1068.11450000001
181	115.964485358631	115.963358423465	115.971033977044	842.059	838.708	847.81	10	9	451.9486	729.538333333342	529.085199999997	510.125000000002	393.7972	669.382400000012	495.8172	473.835000000003	431.629199999998	442.853599999998	247.9086	403.057999999998	574.485199999997	591.390599999997	594.130599999993	630.4836	414.282399999998	582.648399999997	381.5548	510.1	561.11	433.669999999998	310.505599999998	620.6928	494.893999999998	469.292	333.670799999998	492.7566	436.2176	495.8172	577.4332	519.2818	385.6356	558.158799999997	392.777	466.2314	397.878	410.200799999998	297.8984	405.0194	458.63999999999
182	115.964658881564	115.96374359389	115.972068349695	798.809	796.803	800.953	7	7	1015.45277777778	1257.934	1214.29066666667	1176.31622222222	909.116999999999	1216.10488888889	887.617499999991	976.458999999999	839.151374999992	901.385333333335	616.214222222223	973.436555555554	1272.21711111111	1089.627	1282.559	1120.204	1004.91888888889	1338.53155555556	783.648000000001	911.083250000004	998.824750000004	865.172000000004	829.463249999992	1125.66600000001	1198.89166666667	964.214999999999	821.301250000004	953.90777777778	719.256666666668	901.900999999991	1162.03311111111	930.442666666668	715.195249999993	1258.95422222222	954.928000000002	828.443000000004	903.853000000005	930.029777777777	553.588499999997	988.05699999999	876.370888888891
183	115.971156775268	115.97096699635	115.972102433306	198.9425	194.87	202.017	6	6	1607.94981818182	2128.28890909091	2070.21927272727	1985.45072727272	1908.02333333333	1846.69363636363	1513.06445454545	1152.50372727273	1084.10890909091	1041.69845454545	2177.262	1153.92845454545	2033.33618181818	1872.20045454546	1960.99172727272	2068.09281818182	1310.78472727273	1945.66009090909	1440.87463636363	1426.97672727273	2092.66690909091	1368.474	1493.01381818182	1946.68036363636	2025.12290909091	1435.27036363636	1369.206	1311.05045454545	1377.36818181818	1478.60454545454	1856.89636363637	1461.81163636363	897.795555555554	1784.457	1390.63172727273	1223.307	957.015818181817	1228.40836363636	1939.53845454545	1052.92145454545	1426.34127272727
184	115.971622193871	115.971107595107	115.971655082703	179.572	178.551	183.619	3	3	2084.541	2757.6612	2702.6864	2758.936125	1928.304	2488.4304	1926.26346666667	1736.26526666667	1918.10133333333	1844.9388	3293.14946666667	1855.98633333333	2640.45013333333	2628.3682	2614.93813333333	2592.4976	2024.20906666667	2561.8896	1994.62133333333	1883.41226666667	2825.303	2054.81706666667	2139.31733333333	2626.0038	2543.5248	2046.65493333333	2072.297	1939.26666666667	2056.068	2008.11746666667	2532.30186666667	1983.77033333333	1591.64571428571	2504.95626666667	1978.29706666667	1934.4256	1748.73706666667	2350.73828571429	3103.6512	1902.79733333333	2069.1008
185	115.970779600259	115.970676367467	115.97088283305	549.919	548.859	550.979	2	2	1127.4157142857	1431.46085714287	1339.63514285715	1365.1422857143	1013.14371428572	1512.06342857142	1104.96942857142	927.439714285706	1050.89428571429	1040.69142857144	1069.25942857142	1030.48857142856	1330.45257142858	1295.58142857142	1410.03485714287	1397.63657142859	1055.99571428571	1509.00257142858	1123.33457142856	1123.33457142856	1387.58857142856	1126.39542857144	1196.82142857143	1285.67957142858	1452.88685714284	1031.36442857142	1102.92885714285	1152.92285714285	1018.24514285715	1057.01599999999	1432.48114285715	996.635428571432	958.262857142868	1377.3857142857	1162.14857142857	1194.75457142858	1067.21885714285	1057.01600000001	1024.36685714285	1090.53271428571	1142.55999999999
186	115.970962570442	115.970838067366	115.971087073518	524.937	524.419	525.455	2	2	1566.21166666667	1996.79233333333	1665.0697777778	1960.06033333333	1515.03	1779.40933333333	1440.63200000001	1319.14733333334	1500.91033333333	1485.65433333334	1445.81233333333	1442.59422222222	1832.51866666667	1735.47266666665	1915.18755555555	1851.905	1470.14022222223	1869.24755555555	1457.03600000002	1450.68311111111	1698.855	1358.936	1465.19866666667	1724.17555555556	1871.28933333333	1421.07733333333	1364.03711111111	1449.73577777778	1424.38533333335	1511.96933333334	1835.37977777778	1424.23022222221	1375.25955555554	1850.88466666666	1420.21099999999	1450.756	1390.71433333333	1502.78733333334	1320.16755555556	1394.79566666668	1422.09822222222
187	115.970943679527	115.970925495373	115.970961863682	536.619	535.596	537.642	2	2	1214.99	1760.204	1620.15699999998	1646.68349999998	1313.22262499998	1598.73175000001	1417.12724999999	1248.939	1308.06733333335	1275.31249999999	1414.06650000001	1340.64249999999	1634.621	1838.64066666667	1638.72225	1768.09324999998	1238.58350000001	1810.94375000001	1223.429625	1210.01650000001	1750.74900000001	1381.41299999999	1268.17074999999	1643.62274999998	1675.25049999998	1248.78599999999	1238.58350000001	1364.241375	1218.05299999998	1279.39350000001	1723.20224999998	1268.17075000001	1339.55177777778	1737.48575000001	1269.19100000001	1351.83125000001	1227.242	1307.21662499999	1204.91525000001	1287.55549999999	1288.57575000001
188	115.971240396666	115.971163538402	115.971317254929	1164.63	1163.1	1166.16	2	2	176.460000000001	246.598000000001	249.124000000001	247.860000000001	160.140000000001	230.746000000001	188.885000000001	181.560000000001	189.720000000001	114.24	548.760000000002	189.72	260.355000000001	247.082000000001	261.120000000001	247.860000000001	164.381000000001	246.840000000001	169.320000000001	207.060000000001	230.520000000001	183.600000000001	189.720000000001	213.180000000001	246.598000000001	198.900000000001	177.480000000001	173.570000000001	189.720000000001	185.640000000001	219.515000000001	174.420000000002	177.654000000001	258.060000000001	175.440000000001	172.380000000001	144.840000000001	211.140000000001	537.046000000002	170.340000000001	185.458000000001
189	115.971184366315	115.970985621304	115.971383111325	857.0865	854.023	860.15	2	1	580.948999999995	622.37428571428	675.429142857137	550.95428571429	549.934000000004	708.07828571428	573.400571428567	512.183428571432	385.668000000003	459.51428571428	318.061714285713	457.088000000003	588.704857142852	705.017428571434	716.240571428565	622.28714285715	489.737142857146	752.970857142863	355.059428571426	538.710857142853	742.267000000005	408.457142857144	452.626285714284	707.552999999994	750.930285714279	346.897142857145	337.495714285714	522.386285714281	342.816000000003	437.702571428568	713.17971428572	516.264571428567	518.305142857147	638.698857142852	433.621428571425	455.365999999996	418.668571428573	564.217999999995	278.538000000002	431.943428571423	420.357714285717
190	115.971423723373	115.970939517639	115.971907929107	940.7005	937.583	943.818	2	2	688.649999999993	688.702499999998	883.512444444446	697.832000000001	477.516	961.122600000008	582.876799999998	522.3424	441.789899999999	369.320444444445	137.745	361.158666666667	903.916888888879	753.5583	697.907999999999	718.314666666666	525.403	1075.39620000001	394.8174	635.646899999998	567.2312	445.871099999999	429.546299999999	1148.8578	906.026399999998	427.519666666666	457.094399999999	599.890666666668	390.774900000003	514.231199999999	824.402399999998	496.902333333333	559.0696	997.7556	485.662799999999	474.439500000004	413.984666666668	449.191111111111	146.9232	442.810199999999	441.789899999999
191	115.970872334072	115.970872334072	115.970872334072	433.648	433.648	433.648	1	1	1654.98066666668	2210.82155555556	1944.252	2139.406	1522.14533333333	2080.12	1619.09266666666	1539.51533333334	1452.79644444445	1510.9491111111	1660.92177777778	1509.10666666667	2001.676	1945.524	1799.71166666667	2050.64666666667	1541.72366666667	2059.82866666666	1564.00066666667	1631.33533333334	1930.26044444444	1559.91977777778	1524.212	1858.027	1888.43133333334	1628.40766666666	1557.02866666668	1521.317	1623.17355555555	1608.04533333334	1972.08955555556	1623.17355555556	1645.79766666668	2037.38377777778	1594.78100000001	1495.64577777778	1482.54433333333	1601.74888888889	1713.05155555556	1528.45933333334	1574.20288888889
192	115.971413658132	115.971413658132	115.971413658132	441.776	441.776	441.776	1	1	1785.525	2320.16219999999	2099.78559999999	2266.8844	1790.6265	2353.53054545454	1815.06518181818	1623.2973	1648.8048	1721.45309090909	2012.94163636363	1711.0431	2423.36363636363	2249.0427	2119.95629999999	2388.45845454546	1688.5686	2116.915	1803.84218181818	1846.01899999999	2171.19839999999	1641.5018	1592.448	2139.56910000001	2106.70019999999	1666.1499	1779.40320000001	1676.35290000001	1974.22772727273	1692.6777	2311.94727272727	1732.29759999999	1663.089	2208.733	1739.6115	1811.0325	1678.3935	1696.7358	1802.8701	1740.6318	1671.2514
193	115.971553000579	115.971553000579	115.971553000579	140.806	140.806	140.806	1	1	756.808000000002	997.886000000002	955.031999999998	915.986499999997	634.5644	939.727000000002	743.530666666668	648.826000000001	694.846999999998	665.909333333335	1360.5875	519.349666666668	1005.88433333333	954.096000000002	953.076666666669	824.3216	720.237666666668	941.767666666669	755.046666666668	750.965333333335	1001.928	760.893333333335	655.9886	941.767666666669	996.865666666669	781.575333333335	737.997333333335	703.009666666665	724.318333333334	728.823333333335	976.521333333336	741.782333333335	609.561333333332	923.401666666669	800.961666666669	654.9684	620.869333333334	760.493714285714	1250.72433333334	701.874666666668	656.987333333334
194	116.035272899094	116.034704048112	116.035841750076	301.472	299.953	302.991	2	2	1054.04737499999	1357.95275000001	1296.896625	1143.70025	965.156500000004	1267.15050000001	1003.028625	614.728000000002	1157.97599999999	1267.15050000001	1732.3845	1271.2315	1335.50725	1310.8035	1457.93725	1459.924	1075.38114285714	1438.69087500001	1092.726	1096.65357142857	1625.25825000001	1042.58685714286	1084.56371428571	1377.38571428571	1534.456	1292.815125	1219.92	902.011500000001	1220.3685	939.683142857142	1363.22571428572	1194.57	705.510999999999	1286.692875	1094.86628571428	1041.71171428571	1083.5055	874.461375000001	1612.84899999999	1053.91825	1253.119125
195	116.069050433108	116.06122023676	116.078314239655	57.139	45.898	63.226	112	105	761.619857142857	937.686333333333	1082.39683333333	1425.28925	915.196285714285	1135.352	940.703428571428	1353.87175	793.115428571429	968.296333333333	887.648571428571	447.529142857143	1197.7735	1518.318	1157.10525	1121.25475	1872.15875	1894.976	1593.781	1589.74425	482.617666666667	811.165	327.511714285714	634.647333333333	621.285	360.177666666667	250.990285714286	1140.67942857143	516.264571428571	551.97	642.705	519.325428571428	1376.31725	1128.3965	583.630666666667	824.275428571428	1068.23914285714	1442.684	1358.00028571429	1243.7457	390.085666666667
196	116.336509804618	116.336509804618	116.336509804618	58.154	58.154	58.154	1	1	2.0384	6.1224	11.2222	10.202	3.0612	4.0808	6.1224	9.1818	1.019	2.0404	3.0612	1.0202	6.121	8.16319999999999	4.0816	6.1224	23.4646	13.2626	1.0214	10.204	8.1616	4.0808	1.0202	5.102	7.13439999999999	0	3.0606	5.101	1.0204	2.0428	4.0808	1.0202	7.1414	5.101	2.0404	2.0408	4.0808	14.2828	5.101	3.0606	0
197	116.387788629575	116.387788629575	116.387788629575	57.139	57.139	57.139	1	1	3.057	7.14280000000001	6.1212	6.121	5.101	7.1414	4.0808	6.121	4.0768	3.0606	6.122	2.0408	6.12120000000001	7.14140000000001	9.18180000000001	8.16160000000001	10.204	13.2621666666667	3.0642	9.18180000000001	6.12120000000001	3.0612	4.08066666666667	5.10166666666667	8.15360000000001	1.0204	2.04033333333333	4.0808	3.0606	4.0856	7.1414	2.0404	6.12120000000001	6.1224	2.0404	3.0606	9.1818	6.1224	11.2218333333333	5.10166666666667	4.0856
198	117.069536576749	117.065228899348	117.078147613573	57.1415	57.122	58.154	6	6	58.102	86.7283333333333	90.7978	115.278833333333	80.5931666666666	97.0108333333333	82.6334999999999	113.2385	65.2373333333333	42.8484000000001	73.464	41.7926666666667	109.175666666667	137.745	92.8503333333333	103.036833333333	197.944666666667	155.065333333333	171.556	147.924166666667	34.6868	42.8568	23.4638333333333	45.915	50.925	21.427	15.3025	115.2826	31.6251666666666	39.8346	49.9898	31.6406666666666	132.643333333333	99.9926666666667	53.0573333333333	63.2503333333333	79.5756	157.1416	133.641833333333	101.013	32.6773333333333
199	117.933976798222	117.933556042581	117.935480042141	1077.4	1075.35	1080.45	3	2	664.611818181819	841.500000000004	837.420000000002	795.600000000002	638.520000000002	825.180000000004	684.420000000003	662.629000000002	521.731000000002	599.760000000003	591.600000000001	553.366363636365	857.563636363638	794.580000000003	783.360000000002	851.438181818183	658.920000000003	823.140000000002	523.260000000002	667.734000000002	828.240000000004	577.320000000003	569.160000000002	692.580000000003	821.905000000003	523.260000000001	596.21090909091	700.740000000002	563.592000000002	567.120000000003	752.760000000003	704.820000000003	582.991000000002	878.220000000002	562.020000000002	545.214000000002	564.613000000002	663.000000000002	573.802000000002	483.91090909091	540.070000000003
200	117.933417847438	117.933417847438	117.933417847438	1124.33	1124.33	1124.33	1	1	118.552000000003	159.119999999997	109.140000000003	171.696000000004	91.8000000000025	168.300000000003	111.397999999998	124.684000000003	107.099999999998	114.240000000002	133.882000000003	105.266000000003	151.256000000004	148.919999999997	150.960000000004	153.000000000004	101.999999999998	125.460000000003	92.8199999999983	131.579999999998	146.879999999997	94.8599999999983	118.319999999998	180.539999999997	163.200000000003	112.200000000003	106.080000000003	127.500000000003	106.080000000002	115.259999999998	172.380000000003	131.795000000002	100.979999999998	142.058000000004	120.359999999998	90.7799999999984	115.071666666665	107.100000000003	140.759999999997	111.180000000003	100.979999999998
201	117.934554582397	117.934554582397	117.934554582397	1089.65	1089.65	1089.65	1	1	320.280000000004	391.680000000008	357.000000000005	358.020000000007	274.828333333338	324.360000000006	258.060000000005	281.520000000005	261.120000000005	264.180000000005	332.041666666673	209.100000000003	372.300000000005	413.775000000007	410.040000000008	393.720000000008	280.958333333338	335.580000000007	246.221666666671	298.371666666673	358.605000000006	282.540000000005	251.940000000005	360.060000000007	344.760000000007	269.720000000005	311.100000000004	333.539999999994	245.820000000005	283.560000000006	355.540000000006	253.980000000005	311.100000000006	324.890000000006	266.220000000005	282.540000000005	257.040000000005	290.700000000006	333.063333333339	270.300000000005	256.020000000005
202	117.961353712633	117.958405020768	117.969301034433	1070.24	1069.18	1078.39	144	141	980.799999999981	1347.41999999998	1152.59999999998	1190.24166666669	975.119999999983	1271.93999999998	1061.81999999998	827.219999999985	1174.01999999998	804.779999999986	614.039999999989	1016.93999999998	1136.09333333331	1286.21999999998	1182.17999999998	1120.97999999998	796.619999999986	1137.29999999998	1084.26000000002	1062.53333333331	1237.23833333331	987.359999999982	1151.14999999998	1108.60199999998	1037.33999999998	1004.70000000001	1133.21999999998	920.040000000018	1039.37999999998	975.119999999983	1086.29999999998	1046.51999999998	907.239999999983	1063.85999999998	1175.63749999998	1073.03999999998	1024.07999999998	930.239999999983	524.28599999999	1056.61142857141	1017.95999999998
203	118.035044386337	118.031024333193	118.038190863964	270.88	269.327	272.423	4	4	418.268333333332	498.975599999998	599.424833333334	589.656333333332	454.048333333334	589.309333333337	417.248166666669	523.345500000003	224.487999999999	253.042666666667	517.821333333337	201.993000000001	571.846000000004	582.610333333329	597.915333333335	618.221000000004	418.877500000001	530.48666666667	334.6256	366.2518	576.488333333335	366.323599999998	481.597333333334	481.5344	624.954000000001	478.927166666667	403.057999999998	470.296833333332	461.115333333336	380.035199999996	510.1	460.170333333334	329.912200000002	619.24116666667	366.682600000002	371.3528	391.743999999999	488.739666666668	549.869833333332	424.042666666666	400.297333333334
204	118.085632122249	118.083442476898	118.094303842318	78.554	74.455	81.625	90	90	255.0625	384.398625	410.1405	516.288666666667	456.05175	528.129777777778	400.95825	626.416444444445	704.992749999999	766.874999999999	582.56275	787.660571428571	527.512333333334	620.951625000001	563.178	573.427333333334	446.122375	476.45675	238.7385	463.1935	374.43175	194.891625	192.850875	345.86475	368.31025	196.787625	173.437777777778	480.210666666667	282.601555555556	362.18875	423.0925	327.540375	943.153125	514.206	234.68625	364.219333333333	601.9475	849.868249999999	739.771875	540.7325	246.9005
205	118.085685343398	118.083694918998	118.093807536326	61.7275	54.073	70.398	92	89	11.215875	349.958	396.891142857143	633.652875	391.776	642.7575	244.868571428572	646.861142857143	650.867142857143	727.43825	838.674857142857	647.881428571429	412.195428571429	858.060285714286	488.716857142857	525.815	419.337428571429	296.653714285714	214.26	430.560571428572	278.538	282.421285714286	208.138285714286	295.882857142857	319.1035	186.712285714286	105.089428571429	598.88675	252.995428571428	250.11	256.091714285714	238.746857142857	1096.80714285714	626.4335	239.767142857143	427.499714285714	638.6765	847.827750000001	914.71575	591.765714285714	198.9325
206	119.051925928165	119.049575328827	119.06052918097	299.953	294.829	304.028	5	4	36.7302857142857	33.6694285714286	21.426	12.2417142857143	30.6085714285717	13.2637142857144	51.0142857142857	39.8245714285716	38.8034285714284	27.5477142857145	10.2028571428571	22.4462857142857	30.6085714285714	17.357	15.3042857142857	29.5634285714287	21.426	17.3302857142858	27.5477142857143	45.9064285714283	19.3854285714287	13.2748571428572	12.2434285714286	14.284	46.9331428571428	16.3245714285714	13.26	54.0751428571428	31.6288571428571	22.4462857142857	51.057142857143	25.5285714285715	87.8059999999999	46.9331428571428	8.15542857142853	25.5071428571428	71.42	75.5011428571428	46.8937142857141	52.0345714285714	90.7291428571424
207	120.064986227412	120.062110958416	120.074123526519	53.04	51.006	53.063	15	15	156.111	185.670333333333	180.7465	193.863333333333	127.525	164.434666666667	129.582333333333	132.621666666667	563.132	468.333	766.145166666667	573.884666666667	273.181333333333	268.303833333333	279.799666666667	338.750666666667	111.198166666667	133.772833333333	83.6564	116.4396	111.216333333333	91.83	72.4436666666667	92.8351666666667	175.325333333333	70.3938	77.5453333333333	242.839333333333	239.778333333333	170.562666666667	214.235	168.355	254.063	225.456833333333	140.8152	242.839333333333	282.632333333333	213.249666666667	657.094666666667	302.018666666667	187.557333333333
208	120.079943800826	120.076283812971	120.087791995726	154.065	151.979	155.097	81	81	596.309999999999	996.819142857142	836.634285714289	1190.69257142857	662.165428571428	902.232499999999	676.900571428571	1615.086	740.701500000001	750.965333333332	371.384	982.535142857142	687.648499999998	779.150166666664	710.118857142857	594.757166666668	827.144999999997	836.634285714289	642.78	1011.10314285714	572.865333333335	470.296833333332	552.530285714285	808.103999999998	665.284499999999	370.320499999999	308.140666666666	825.660000000002	511.187000000001	507.022833333332	741.747714285714	479.478333333334	1126.39542857143	642.24	323.128666666666	641.759714285714	602.90442857143	872.344285714285	84.6876666666665	762.189000000002	280.591666666666
209	121.065318866872	121.062125669495	121.073266862922	547.868	535.625	555.073	217	124	500.929111111112	1298.74288888889	1847.36357142857	1194.71274999999	1167.166	2271.21153846154	862.111250000004	2312.07533333333	2067.0265	2750.24678787879	1965.00149999999	2004.381875	489.719999999995	1194.57	1098.06133333332	1027.39175	555.016000000002	539.756333333333	685.216000000001	366.299666666671	954.011666666666	790.629166666664	1959.12446153846	970.336999999999	610.159333333333	1097.82742857143	424.412444444445	1223.37966666667	1015.20615384615	627.530625000001	604.662333333335	787.729500000001	1927.09125000001	1675.30914285714	783.104000000002	1320.24971428571	1170.29292307692	1239.705	1714.68465384615	1757.95228571428	2725.10682857143
210	121.062142420365	121.060640740149	121.071682961122	120.3875	116.309	121.405	30	30	9.18257142857142	50.9714285714285	52.0345714285715	64.278	389.064500000001	559.096999999999	412.195428571428	713.179714285715	10.2028571428571	2.04066666666667	13.2621666666667	7.142	73.392	155.242666666667	99.0531666666666	84.6738333333333	263.203	290.7475	199.985333333333	263.196857142857	20.4057142857143	8.15542857142857	7.14233333333333	14.272	38.7382857142857	20.4028571428571	17.3448571428571	47.9131428571429	92.8503333333333	45.9075000000001	63.2134285714286	39.8255000000001	485.316	275.445	76.5214285714285	159.172	285.693333333333	303.336	183.651428571428	305.8	341.795714285714
211	122.92605503886	122.921145710617	122.932177999052	48.965	46.914	49.997	65	65	1634.574	2298.811	2523.9748	2459.164	2004.6275	2675.314	2038.7592	1668.9676	1719.26166666667	1383.6624	1511.9364	2069.13942857143	2351.561	2594.3686	2361.4768	2400.84433333333	1603.7544	2774.15685714286	1752.0268	1886.59633333333	1870.0266	590.695800000001	599.4444	1264.4932	1917.976	1237.5026	1239.786	1911.8548	1879.5768	1815.2916	2171.4964	1535.401	2037.60566666667	2993.169	1737.4006	2067.9454	2078.1474	2220.5236	1720.3944	2011.8344	1872.067
212	123.043563842773	123.043075646768	123.049259351647	237.733	237.698	237.75	3	3	5.10142857142857	11.2231428571429	9.18257142857142	11.2231428571429	8.15699999999998	10.2028571428571	11.2231428571429	6.12171428571428	30.6042857142857	44.8862857142857	24.4868571428571	34.6897142857143	11.2236666666666	7.142	7.142	6.11657142857143	5.09714285714285	10.2028571428571	7.142	13.2637142857143	8.16228571428574	7.142	6.12171428571428	7.142	10.21	7.148	7.137	6.12171428571428	11.2231428571429	5.09714285714285	5.09785714285714	6.117	5.10499999999999	7.142	8.16228571428571	6.11742857142857	6.12171428571428	5.10071428571428	10.2028571428571	8.16228571428571	9.18257142857142
213	123.042636548246	123.042440288431	123.042832808061	292.284	288.713	295.855	2	1	5.10142857142861	12.2434285714286	12.2434285714286	10.2028571428571	11.2231428571429	15.3021428571429	8.16914285714282	9.18257142857142	261.993142857144	340.775428571428	196.915142857143	261.193142857143	9.18257142857142	14.2840000000001	10.1957142857143	14.284	9.18224999999997	14.284	16.3413333333333	5.0975	10.21	6.12171428571428	9.17485714285717	10.2028571428571	13.2618571428572	6.12171428571428	10.2025	4.08114285714286	9.18257142857142	8.16114285714288	10.2028571428571	6.12171428571428	7.137	11.2231428571429	8.16228571428571	7.14174999999998	7.142	9.18257142857142	3.0582857142857	5.10142857142861	5.10142857142857
214	124.037122776631	124.035067785768	124.044788238025	132.633	130.575	133.67	20	20	21.426	31.6288571428571	91.8257142857146	63.3108571428571	69.3794285714285	124.30275	90.8054285714285	58.1562857142857	63.2577142857145	68.3591428571428	43.8354285714286	63.2577142857143	39.7911428571428	53.0548571428571	26.5274285714286	44.8925714285714	107.115	132.637142857143	85.6485000000001	188.752857142857	85.704	38.7708571428571	48.9737142857143	99.904	55.1417142857143	41.8258571428571	66.3185714285714	45.9128571428573	58.1562857142857	39.7577142857143	59.1268571428571	23.4501428571429	186.398571428571	116.312571428571	56.1157142857143	89.7851428571428	127.339285714286	77.5417142857145	56.1157142857143	80.6025714285714	114.389333333333
215	124.039370318334	124.037468882076	124.047180387709	79.0635	72.431	90.814	30	16	9.18149999999999	10.2016666666667	11.2218333333333	16.3253333333333	43.8671666666666	76.4678571428571	63.2606666666667	51.0083333333333	76.45	78.7709999999999	67.3309999999999	53.0548571428571	15.305	27.522	25.5041666666666	20.4133333333334	15.315	17.3448571428571	19.3831666666667	29.5882857142857	20.4066666666667	18.366	14.2846666666667	30.605	16.3253333333333	16.3093333333333	16.3226666666667	23.4446666666667	21.426	17.3428333333333	21.406	17.3448571428571	171.264	49.9963333333333	24.488	35.705	79.586	70.403	99.9763333333332	70.3914999999999	38.7708571428571
216	124.03821752626	124.036544219268	124.045701731547	58.658	56.096	59.185	16	16	8.15657142857142	61.2171428571428	82.6335	56.1091666666667	84.6837142857142	128.667	88.7648571428571	75.4923333333334	365.974857142857	469.331428571428	456.089	439.373714285714	51.0142857142857	67.342	52.037	66.3185714285714	33.6694285714286	146.904	74.533	99.988	137.7225	48.9737142857143	62.2301666666667	139.785666666667	90.6655714285713	30.6085714285714	28.5646666666667	43.8671666666667	72.4402857142857	64.344	147.924166666667	75.5222857142857	118.353142857143	186.712285714286	60.1968571428571	102.028571428571	86.7141666666667	132.643333333333	174.4485	82.647	140.898
217	124.039309934951	124.037782007334	124.046352666967	109.68	107.127	110.194	6	6	12.2348571428571	30.6085714285714	23.4676666666667	27.549	22.4462857142857	64.2780000000001	44.8611428571429	33.6458571428571	93.7874285714285	142.84	16.3226666666667	182.631142857143	17.3428333333333	33.6411428571428	32.6491428571428	21.4235	13.2637142857143	49.9940000000001	30.6085714285715	31.6244285714285	28.5973333333333	21.426	24.4662857142857	31.6022857142858	32.6491428571428	24.4834285714285	31.6022857142857	51.0166666666667	36.768	30.605	33.6411428571429	20.4057142857143	199.976	89.7222857142857	35.71	71.4233333333333	111.216333333333	165.294	15.3042857142857	159.016	76.5214285714285
218	124.115383962532	124.111128226279	124.118088150502	317.804	315.262	319.35	4	4	54.1205714285716	166.446285714285	173.448571428571	228.544	82.6431428571428	108.150285714286	87.6708571428567	284.659714285714	72.4402857142857	68.3591428571428	17.357	14.2719999999999	41.7965714285716	47.9534285714285	42.852	41.866857142857	15.3042857142857	22.4525714285714	9.18257142857142	18.3651428571428	25.5071428571428	7.142	7.142	48.0272857142855	31.6288571428571	4.08114285714286	3.06085714285714	55.0954285714285	11.2231428571429	26.5274285714286	38.7708571428571	24.4868571428571	154.063142857143	64.278	15.3042857142857	11.2231428571429	49.994	66.3185714285714	38.7708571428571	17.357	3.06085714285714
219	124.922777542861	124.921054067929	124.93027479824	48.9655	47.946	50.002	8	8	305.0398	428.568	452.968800000001	442.8536	394.8948	477.5472	364.2828	276.7994	291.7772	293.8752	280.555	314.2832	360.1306	438.686	435.1164	420.4048	257.0904	530.504000000001	307.1404	321.405	339.7932	86.7170000000001	94.9716	197.1302	333.6054	224.473333333333	187.7536	351.969	351.0176	311.222	388.132	261.1712	329.5246	533.547166666667	323.392833333333	341.834	323.4034	367.704	365.3032	343.8074	293.568
220	125.022411652304	125.020728653102	125.029614117271	166.298	163.23	167.329	19	19	48.9737142857143	74.4808571428571	56.1183333333332	54.0776666666668	49.9963333333332	60.1968571428571	30.605	44.8925714285716	39.7911428571428	37.7523333333332	73.4639999999998	37.7822857142857	52.0370000000001	60.1968571428571	46.9353333333334	47.9086666666668	86.7141666666668	113.146	84.6837142857142	90.7291428571428	49.9963333333335	37.7505714285714	21.4235	66.3185714285717	59.1765714285714	48.9668571428571	35.7116666666668	35.7466666666666	31.6303333333333	45.9525000000001	53.0548571428573	39.7929999999999	41.7965714285714	73.4091428571429	39.791142857143	57.0400000000002	41.8268333333332	24.4839999999999	62.2403333333335	35.6766666666666	42.852
221	125.02296749805	125.020987550977	125.030645447838	148.964	145.886	148.964	5	5	37.7505714285714	58.1074285714285	61.2171428571428	42.816	41.825125	70.3997142857143	43.8722857142857	32.6491428571428	38.7708571428571	33.6694285714286	70.3997142857143	35.71	58.1562857142857	52.0345714285714	61.2171428571428	62.2352499999998	36.7302857142857	45.9128571428573	47.9534285714285	47.9534285714285	56.1157142857143	34.6897142857143	57.0919999999998	51.0142857142857	63.2577142857143	33.6694285714286	36.7302857142857	44.8548571428571	46.9331428571428	36.6994285714286	59.1765714285714	41.8317142857144	44.8925714285714	56.1157142857145	41.8317142857143	34.6884999999999	34.6897142857144	42.8520000000001	69.4279999999999	49.994	39.7577142857143
222	125.023488566081	125.023488566081	125.023488566081	187.723	187.723	187.723	1	1	38.7708571428571	47.9467142857142	49.9940000000002	56.1157142857143	45.9064285714287	54.0751428571428	39.7911428571428	34.6605714285714	38.7708571428571	42.852	74.4808571428571	33.6654999999999	71.42	42.852	55.053	58.1562857142857	42.888	49.9940000000002	38.7708571428571	34.6897142857143	69.3794285714285	45.9128571428571	58.2051428571428	64.278	66.3162500000001	51.0125	46.9331428571428	28.568	41.8317142857143	44.8635000000001	69.3794285714285	55.0954285714288	30.6085714285714	63.2134285714286	40.8114285714286	40.8114285714286	20.4057142857144	27.5477142857144	68.3591428571428	34.6897142857143	38.7695
223	125.03076810169	125.03076810169	125.03076810169	223.444	223.444	223.444	1	1	75.5011428571428	79.5822857142857	63.2577142857143	51.0142857142857	42.888	78.496	48.9737142857143	38.7437142857143	54.0297142857145	33.6694285714286	102.028571428571	60.2474285714285	93.8630000000001	76.5857142857142	53.0474285714287	71.4200000000002	56.1157142857143	73.4605714285714	42.852	36.7045714285714	78.562	49.994	53.0548571428571	65.2617142857143	87.7445714285714	53.0102857142859	49.959	51.0142857142857	38.7708571428571	48.9737142857143	70.3997142857143	60.19475	26.5274285714287	73.4605714285714	60.1462857142857	41.8317142857143	38.7695	45.9514285714286	83.6634285714285	58.1562857142857	54.0751428571428
224	125.031532927293	125.031100158691	125.031965695895	156.616	156.106	157.126	2	2	50.9833333333333	78.557111111111	75.5046666666666	74.4356666666666	69.3751111111112	84.6876666666666	59.1426	41.8564444444444	47.9556666666666	44.8897777777779	106.103111111111	34.6648888888888	81.6177777777777	64.2809999999999	60.193111111111	64.2789	59.2115555555555	63.302	55.0979999999999	43.8456666666666	75.4553333333333	48.976	55.0979999999999	62.1996666666666	70.4413333333332	58.1589999999999	58.1906666666666	52.0313333333333	57.1312000000001	48.976	67.3786666666666	49.990888888889	57.1697777777777	60.1537777777779	52.0313333333333	59.1426	51.0166666666668	56.1183333333335	117.325555555555	42.8484000000001	67.3493333333333
225	125.96562426018	125.963143245779	125.9749720467	1071.28	1070.25	1072.27	55	55	609.934999999988	1152.6	966.960000000004	828.378571428582	606.899999999989	658.919999999988	580.37999999999	564.05999999999	624.239999999989	584.45999999999	1352.52	524.441666666658	793.649999999985	892.499999999984	931.260000000009	813.960000000011	619.139999999989	749.700000000011	539.57999999999	644.521428571416	890.459999999984	624.239999999989	580.306666666655	927.188888888896	808.859999999986	610.980000000012	589.501666666655	646.680000000013	557.93999999999	627.299999999989	901.680000000006	606.899999999989	652.692857142845	757.860000000015	615.217142857133	590.385714285703	565.07999999999	552.840000000011	981.592857142839	608.913333333344	610.124285714276
226	125.98652496526	125.983220363727	125.995117528479	44.884	42.832	45.922	135	135	2038.404	3102.83366666667	3265.2	3589.14177777778	2047.586	2938.176	1981.27155555556	2177.5797	530.53	616.3065	581.562857142857	788.65325	3286.49366666667	2975.194	3109.976	3034.14088888889	816.3	1357.95275	843.850125	850.8885	3754.41777777778	3023.06809090909	3062.4	3970.912	3693.20444444444	2892.33	2995.49263157895	1800.79027777778	1977.2445	2403.8268	3360.91777777778	2280.66577777778	1339.55177777778	2082.585375	2121.273	1503.97133333333	880.583625	1205.57604761905	780.153142857142	1107.9915	2415.0501
227	127.038447728233	127.038447728233	127.038447728233	295.855	295.855	295.855	1	1	47.9534285714285	61.2171428571428	56.1157142857143	63.2577142857143	45.9128571428571	47.9534285714285	30.6085714285714	41.7965714285716	391.789714285714	558.096285714286	433.621428571428	554.015142857143	46.9331428571428	62.289714285714	71.42	59.1682857142859	45.9128571428571	74.4808571428571	52.0345714285714	76.5187499999998	52.0345714285714	45.9128571428571	47.9534285714285	70.3504285714286	60.1968571428571	52.0345714285714	48.9719999999999	46.9331428571428	48.9737142857143	45.9128571428571	70.3997142857143	43.8722857142857	32.6445714285713	67.3388571428571	41.8317142857143	36.7302857142857	30.6085714285714	37.7822857142858	95.9068571428571	26.5237142857141	37.7505714285714
228	127.038527025943	127.037092438971	127.046427175161	58.16	53.058	60.195	18	14	371.124	480.577	462.124714285714	418.268333333333	266.294571428571	282.863166666666	276.465166666666	268.303833333333	196.749714285714	280.578571428571	436.702666666667	207.963428571428	251.002	239.778333333333	215.290333333333	192.834	72.4402857142857	128.541	67.386	89.7851428571428	359.140571428571	203.036857142857	232.598	335.689666666667	277.090285714285	163.245714285714	157.105666666667	196.915142857143	100.9965	135.837333333333	236.673142857143	232.690285714286	95.9068571428571	184.671714285714	130.596571428571	125.4805	87.7445714285715	255.071428571429	310.130666666667	104.074	57.176
229	127.043390693065	127.03988788746	127.046893498669	151.506	149.967	153.045	2	2	64.2726	104.0094	117.3345	113.1867	64.2726	102.03	65.2928	49.9408	71.421	67.3332	134.6796	67.3398	112.233	89.8304	108.1518	103.0503	73.5048	101.0097	63.2524	74.4818999999998	92.8473	73.4615999999998	85.6548	124.4766	82.6442999999998	81.616	78.5631	69.3396	67.3398	72.3987	76.515	66.3195	60.1918	84.6849	101.97	78.5554	72.4413	68.3601	124.5498	67.3398	59.1426
230	127.042809015271	127.03935974283	127.046258287712	159.668	158.129	161.207	2	2	36.7302857142857	65.2982857142857	69.3826666666665	58.1590000000001	45.9150000000001	68.3591428571428	38.7663333333334	46.9725714285714	53.0548571428571	59.1696666666668	95.9113333333336	44.8548571428571	59.1793333333335	68.3017142857143	55.0980000000001	69.3826666666668	47.9556666666668	59.2276666666668	46.9331428571428	47.9131428571428	73.4640000000002	68.3591428571428	55.0890000000001	83.5931428571428	85.776	44.8925714285714	49.0240000000001	36.7260000000001	55.0980000000001	59.1765714285714	72.4909999999999	42.8540000000001	42.8819999999999	68.3017142857145	47.9534285714285	34.6856666666667	36.7320000000001	52.0285000000001	92.8503333333336	35.7116666666668	51.0071428571428
231	128.020060574021	128.018486780065	128.029534618927	44.8815	42.844	45.917	42	41	306.075	472.37575	491.777714285714	498.919714285714	401.9785	533.59075	393.8165	436.7205	458.775	436.682285714286	451.986571428572	440.748	458.108285714286	525.888571428572	512.183428571429	513.891	435.700125	458.09225	323.41925	420.357714285714	450.966285714286	353.018857142857	320.638857142857	518.305142857143	466.270571428571	292.822	292.822	533.609428571429	357.0875	346.885	529.899	404.316	617.234444444445	582.634125	296.903142857143	425.44425	531.615375	572.071111111111	626.894	594.80575	267.3055
232	128.052922126574	128.050893576103	128.054885008625	91.834	81.632	92.855	7	6	47.95175	36.729	26.546	11.231	133.669125	34.714	16.3291428571429	168.347142857143	82.6402500000001	70.3972500000001	6.12171428571429	123.45025	102.0375	164.26025	125.413875	46.93725	37.74925	22.4462857142857	54.113	25.50625	12.2434285714286	5.098125	4.08057142857143	9.17662500000001	23.46575	8.16799999999999	3.06342857142857	31.6288571428572	39.78975	70.3997142857144	25.490625	23.4665714285715	391.776	218.494	75.5540000000001	164.26025	266.294571428572	403.012857142857	8.163	154.063142857143	54.0732499999999
233	128.052175353174	128.052175353174	128.052175353174	351.987	351.987	351.987	1	1	1.02016666666667	5.10166666666668	9.18300000000002	5.10583333333334	2.04033333333335	5.10166666666668	4.07733333333332	4.0813333333333	2.03866666666668	6.12700000000001	0	7.142	4.08533333333332	7.142	8.1554285714286	4.08533333333332	14.2846666666667	4.08133333333334	12.242	10.1933333333334	8.16266666666669	6.12200000000001	2.04066666666667	4.0813333333333	5.10083333333336	4.08066666666669	4.08133333333334	1.02133333333333	7.13533333333332	9.18299999999994	7.14233333333335	3.06049999999999	5.10166666666668	10.2116666666667	2.04033333333335	5.10583333333334	16.3413333333333	6.12100000000004	6.12100000000004	6.12199999999996	23.4676666666665
234	128.952378710214	128.948974136845	128.960619034306	1078.38	1072.15	1094.75	168	120	1782.81350000001	2882.50892857145	3597.23959183674	2633.57592592592	1842.90521739131	1666.68	1720.52285714284	881.492857142868	1687.90699999999	1138.31999999999	2548.18850000001	1956.92411764705	3302.54925000001	1532.04000000001	1501.44000000001	1363.93454545455	1747.25999999999	1370.88000000001	1667.69999999999	788.460000000015	2912.2216	1666.67999999999	1729.63695652174	1219.92000000001	2865.17999999999	1578.96000000001	2227.2837142857	2214.09999999999	2313.39441860466	1052.64000000001	1538.16000000001	1721.75999999999	744.600000000014	1363.74000000001	923.365000000001	1031.99769230769	972.097777777783	1798.26000000001	3260.89687500001	748.679999999987	1554.69736842104
235	128.952633993966	128.950590763536	128.960342875288	1114.16	1105.99	1120.2	21	21	289.680000000003	1526.41866666666	372.756250000003	157.080000000002	239.700000000002	284.928750000003	224.400000000003	233.580000000003	197.880000000003	129.540000000001	414.120000000004	244.800000000002	244.178333333329	295.800000000004	306.000000000003	140.760000000001	272.340000000003	327.821250000003	176.460000000002	250.920000000004	328.440000000005	184.878571428574	188.700000000003	360.637500000004	353.44428571428	167.280000000002	181.560000000002	240.382857142861	175.440000000002	247.860000000003	338.640000000005	237.660000000002	198.900000000003	499.799999999991	202.980000000003	202.980000000003	231.540000000002	258.376250000002	300.300000000004	234.599999999996	207.060000000003
236	128.951099995547	128.950119253305	128.951505197061	1098.87	1096.77	1102.92	7	7	438.600000000004	574.25999999999	552.496250000005	557.940000000006	376.380000000004	453.514285714277	414.119999999993	332.985714285708	379.904999999993	238.972500000002	614.040000000006	344.760000000003	538.560000000005	601.434444444433	527.340000000005	579.360000000006	353.939999999994	561.687500000005	366.179999999993	414.119999999993	455.939999999992	372.756249999993	372.299999999993	427.978571428563	507.561250000005	394.740000000004	387.527500000003	423.818750000004	385.560000000004	409.019999999993	532.439999999991	397.800000000004	371.279999999993	545.700000000006	406.979999999993	356.999999999994	380.926250000003	411.060000000004	566.09999999999	354.960000000004	351.899999999994
237	128.951599302746	128.950419921875	128.954650447054	1129.43	1125.34	1138.65	11	11	154.271666666669	182.580000000004	278.460000000003	117.299999999998	135.438333333336	339.660000000002	166.53166666667	160.140000000003	140.760000000003	67.3200000000013	241.344999999996	159.380000000003	165.240000000003	102.000000000002	133.620000000003	90.7799999999984	160.140000000003	249.900000000003	161.160000000003	160.140000000003	174.420000000003	143.820000000003	70.3800000000014	284.928749999995	219.300000000004	107.274999999998	144.840000000003	167.279999999997	116.280000000002	147.900000000003	159.120000000003	118.320000000003	168.300000000003	213.179999999996	120.360000000002	146.880000000003	183.375000000002	165.239999999997	352.920000000004	113.405000000002	153.000000000003
238	128.960964016559	128.960744088595	128.962013845733	1072.29	1072.25	1073.28	5	5	387.337999999992	640.559999999989	579.35999999999	494.648000000012	315.179999999994	532.439999999991	394.739999999993	292.739999999995	380.459999999993	242.759999999996	530.399999999991	296.237999999995	474.207999999991	644.639999999989	515.099999999991	481.361999999991	370.259999999993	521.219999999991	381.479999999993	439.459999999991	463.079999999992	430.439999999992	213.597999999996	427.379999999992	524.279999999991	307.020000000008	339.303999999993	326.400000000009	304.979999999995	397.799999999993	537.53999999999	347.819999999994	435.128571428563	439.619999999992	411.271999999993	374.051999999993	292.739999999995	273.359999999995	665.321999999987	352.589999999993	393.07666666666
239	128.960899472861	128.960899472861	128.960899472861	1106.99	1106.99	1106.99	1	1	267.614285714281	364.139999999994	261.485714285709	368.735714285707	311.737499999995	295.799999999995	258.060000000004	249.899999999996	223.379999999996	110.159999999998	425.339999999992	246.839999999996	358.521428571422	226.440000000003	273.359999999995	346.264285714279	285.999999999995	301.919999999995	249.228571428575	265.199999999995	278.459999999995	238.679999999996	208.079999999996	319.707142857137	290.292857142852	214.199999999996	230.519999999996	297.839999999995	282.539999999995	277.440000000004	306.428571428566	231.539999999996	239.014285714281	345.779999999994	234.600000000003	253.979999999995	268.259999999995	233.907142857138	400.860000000006	191.759999999997	256.378571428567
240	128.961351303827	128.961351303827	128.961351303827	1153.89	1153.89	1153.89	1	1	118.319999999998	109.318333333335	115.259999999998	95.8799999999983	122.400000000002	158.100000000003	113.220000000002	112.200000000002	96.9000000000019	69.3600000000013	196.860000000004	79.5600000000015	146.880000000003	126.480000000002	119.340000000002	122.399999999998	108.120000000002	129.540000000003	77.5200000000015	112.200000000002	157.080000000003	131.580000000002	74.4600000000014	124.440000000002	124.643333333336	90.7799999999984	87.7200000000017	122.399999999998	118.513333333335	112.200000000002	140.760000000003	129.751666666669	96.9000000000019	119.339999999998	91.8000000000018	76.5000000000015	79.5600000000015	88.7399999999984	194.820000000004	85.6800000000017	77.5200000000015
241	129.018696654026	129.016081414829	129.027866220568	91.8135	82.652	94.884	34	29	86.731875	87.7414999999999	97.9440000000001	110.268	130.672	127.625	129.568222222222	213.249666666667	1265.40633333333	1423.365	143.851333333333	1105.19822222222	123.446888888889	183.6	165.186	135.704333333333	76.5249999999999	131.694666666667	108.226	72.446625	197.9285	413.917	313.208222222222	319.120888888889	141.81475	189.906	174.572	103.053666666667	92.8503333333333	79.58925	148.952444444444	162.233	420.3945	183.78	102.1	192.843	691.7295	556.021111111111	133.576333333333	560.185875	103.04525
242	129.036275645199	129.034616699219	129.037784408473	45.124	43.859	45.917	9	9	173.4425	290.77125	435.662	431.580857142857	182.62475	518.287	209.15125	245.910375	199.969	209.158571428572	158.144285714286	213.23225	356.079714285714	324.723428571429	426.51675	365.02575	178.565625	310.156	108.1465	178.55	294.862571428572	172.428285714286	137.854285714286	417.296857142857	366.26975	164.266	116.312571428571	308.126285714286	168.34125	192.82725	400.232	240.956	326.48	468.352125	149.982	225.47525	202.016571428571	307.622	270.602857142857	267.314857142857	124.4705
243	129.036173344001	129.035189879852	129.045155947509	143.8735	141.805	144.877	6	6	96.0053333333331	126.521333333333	91.8360000000001	103.1614	97.9520000000002	123.460333333333	110.286	114.165333333333	80.6116000000001	144.863666666667	109.157833333333	176.517666666666	85.6939999999997	150.861333333333	100.9965	66.3216666666665	69.3826666666665	95.9113333333336	60.1996666666665	71.4233333333332	68.4338	52.0404	69.3713333333334	85.7079999999998	117.338333333333	48.9679999999998	66.2566666666665	116.318	82.6335000000001	75.4183333333334	81.616	84.6876666666669	242.8076	192.843	81.6266666666665	79.5730000000001	132.643333333334	236.485333333334	135.682166666666	140.783	166.314333333333
244	130.033354629089	130.032996030331	130.033809278377	91.839	91.817	92.854	3	3	82.6362	70.3938	77.6264	62.3054	78.5554	89.8832	23.4646	83.6564	106.1008	386.6558	27.5507999999999	184.6924	102.02	191.7976	91.7280000000001	123.4442	12.2424	114.2624	365.6612	14.2828	44.8976	29.5568	28.5656	28.5375999999999	53.0608	40.816	16.3424	36.7272	109.1614	53.0607999999999	79.5911999999998	42.8567999999999	363.783	176.7022	99.0758	116.3028	384.6154	306.06	26.5252	380.609199999999	14.2828
245	130.039559075278	130.039559075278	130.039559075278	52.026	52.026	52.026	1	1	1151.90257142857	1632.45714285714	1590.718	1569.19942857143	10.2028571428571	1515.376	14.284	34.714	1213.11971428571	2336.45428571429	2281.35885714286	20.3885714285714	1729.19314285714	1883.44742857143	1894.976	1674.367	20.4028571428571	1757.38685714286	1442.684	10.2116666666667	970.291714285715	11.2231428571429	505.041428571429	870.303714285715	986.806857142857	620.246857142857	422.398285714286	766.234571428572	1121.294	8.16914285714286	1145.562	12.2434285714286	20.4057142857143	1694.45728571429	1041.71171428571	15.3042857142857	1877.32571428572	11.2231428571429	2872.10428571429	1992.618	9.1755
246	130.048360732916	130.040709218272	130.058498214699	53.041	49.986	62.24	172	135	1517.16485714286	1920.1105	1585.613	1685.453	1218.22114285714	1514.35485714286	1156.9635	2045.43416666666	1755.99366666667	2002.58716666667	2539.60966666667	1262.15233333333	1828.09157142857	2088.23242857143	1893.955	1678.524	1755.91171428571	1756.36571428572	1527.36771428571	1648.915	998.824750000001	648.826	568.299142857143	926.419428571429	1020.35266666667	568.299142857143	504.021142857143	1344.73657142857	1074.36085714286	962.937714285715	1146.583	981.514857142858	1981.3255	1801.7615	974.372857142857	1209.03857142857	1882.42714285714	1642.66	3240.42742857143	1832.21933333333	1111.17714285714
247	130.049367906781	130.044362128535	130.057322616222	99.99	89.765	106.095	78	75	362.196818181818	622.699090909091	540.7325	781.5498	720.2965	562.170272727273	517.001727272727	1925.76	986.603727272727	1179.43527272727	44.892	1031.49572727273	380.731272727273	678.481363636364	435.462363636364	361.369636363636	2202.04281818182	436.443272727273	995.8128	1280.77745454546	222.323666666667	405.03925	262.210090909091	155.1616	185.689636363636	333.629181818182	163.156363636364	544.096090909091	489.730909090909	374.440090909091	208.024363636364	312.064363636364	1460.097	564.763818181818	370.359	616.574181818182	1646.20882352941	857.9882	108.148909090909	1466.81775	908.7705
248	130.050280450453	130.048206880478	130.058369110234	112.245	112.217	115.294	15	15	61.182	85.7052	121.4157	170.395666666667	127.5375	186.6966	258.1359	309.8064	141.7383	167.3292	40.8088888888888	268.316357142857	94.8806666666667	154.9944	118.378	90.8096666666667	342.8208	90.8066999999999	146.9232	215.2833	49.0026666666667	60.1977	31.6475555555556	54.0440999999999	41.8323	66.3195	32.6304	181.738	101.068	44.8897777777777	40.788	32.6506666666666	412.99875	83.6153999999999	109.1721	159.172	486.3969	242.799666666667	76.5225	451.663111111111	190.7774
249	130.064931433385	130.062024926358	130.073509663828	206.077	202.012	207.125	118	118	1506.0735	2270.13571428572	2228.226	2658.7715	1892.424	2554.706	1781.3565	2813.9874	990.662750000001	1053.83216666667	528.508	945.771750000001	2127.764	2535.63187499999	2377.1825	2010.91275	1258.21725	1720.1415	1274.29225	1414.116	1901.3675	1738.506	1548.87366666667	1916.417	1536.4965	1513.122	1301.9015	1860.262	1161.18675	1344.73657142857	1526.294	1088.64485714286	1746.62044444444	2481.08586666667	1334.53371428572	1261.1835	1533.43575	1956.03985714286	1360.87057142857	1441.74975	981.377428571427
250	130.065032861763	130.062379659733	130.072333396282	269.8465	264.249	272.428	20	20	19.3847499999999	54.0732499999999	28.5919999999999	44.8925714285714	57.136	103.135428571428	61.2171428571428	310.156000000001	3386.4237	4077.25200000001	2312.111	4694.17025	30.5828571428572	41.8353749999998	35.7050000000001	24.4860000000001	147.8275	174.468857142857	192.827250000001	257.292	38.7708571428571	18.3644999999999	13.26325	20.4050000000001	27.570857142857	19.399	14.28525	37.7505714285714	37.7505714285714	23.4829999999999	28.588	13.2637142857143	150.087	73.4580000000003	24.519	60.1947500000003	118.353142857143	44.8925714285714	52.0345714285714	85.6484999999998	89.8480000000001
251	130.064526593244	130.062885373138	130.074125046384	287.698	283.645	291.768	11	11	393.830285714286	658.061249999998	343.836285714286	259.990714285714	114.272	211.199142857143	74.5434285714288	592.786	99.8946666666673	241.977	40.8114285714286	165.286285714286	39.7911428571428	108.150285714286	63.2045714285716	47.9534285714285	21.4234999999999	35.71	52.0795000000001	113.172428571429	103.121	10.2016666666666	19.3827142857143	58.1562857142857	76.5214285714285	30.6085714285714	5.10083333333332	123.454571428571	84.6837142857142	37.7523333333334	80.5912857142853	26.5274285714286	157.131333333334	67.3388571428571	26.5274285714286	19.3831666666666	114.272	111.211142857143	41.7965714285716	70.3997142857143	130.596571428571
252	130.063905984486	130.062505279728	130.072951518485	179.566	175.491	180.609	7	7	175.341714285714	381.586857142857	280.578571428571	317.888999999999	86.7242857142857	183.651428571428	109.16675	407.771428571428	130.596571428571	171.276	78.5111249999998	88.7524285714285	209.158571428571	480.218142857143	381.53342857143	188.761666666666	45.9112499999999	61.2171428571428	30.6085714285714	66.3185714285714	356.8	35.71	30.6074999999999	34.6897142857143	392.81	51.0142857142857	40.8099999999999	838.748250000001	422.072999999999	194.867749999999	274.456857142857	159.164571428571	670.30425	530.548571428571	164.266	315.268285714286	400.972285714286	327.511714285714	131.61225	381.533428571428	74.4808571428571
253	130.085177138837	130.081407264181	130.094084240141	80.594	77.516	90.802	67	66	469.353333333334	263.217333333333	145.89575	253.022	300.998333333333	799.627733333334	171.402	653.980250000001	551.974571428571	814.166153846154	561.137499999999	1038.6145	680.530571428572	1107.09942857143	892.75	476.443777777778	269.514666666667	111.204222222222	165.294	242.839333333334	260.16375	198.943333333333	150.997	187.726	705.01742857143	215.149666666667	220.368	1668.61093333333	781.538857142857	426.479428571428	1188.65371428571	776.981000000001	1701.8048	1767.073	657.064000000001	1235.566	1164.12426666667	1738.506	1376.31725	1319.18325	749.9205
254	130.086955930476	130.082804773144	130.09502551739	62.223	57.139	72.438	99	67	268.109714285714	334.614666666667	36.7302857142857	242.828	521.293	640.739428571429	399.970666666667	1008.94483333333	421.024	544.832571428571	622.374285714286	723.382571428572	519.325428571429	913.155714285715	657.041000000001	267.277428571429	671.348	12.232	191.822666666667	639.719142857143	256.091714285714	229.371428571429	178.55	216.300571428572	703.405714285714	140.799428571429	180.590571428572	1684.49171428572	558.096285714286	353.216571428571	1213.07725	809.086571428572	1383.50742857143	1949.69775	465.250285714286	860.100857142858	731.459499999999	1370.24371428571	1565.31625	1026.40742857143	421.741833333333
255	130.966974399482	130.964479259017	130.975664343538	1080.515	1073.26	1094.77	92	67	1836.90000000001	1210.74000000001	3168.07031250001	3634.53527272728	1133.43333333334	2656.36150000001	1158.72	1757.30100000001	695.754999999987	1524.90000000001	1355.22400000001	1317.84000000001	1773.78	2433.71999999998	2452.08000000001	993.479999999982	1624.63600000001	1006.74000000002	1363.73999999999	1483.08	1079.16000000002	1438.19999999999	1508.58000000001	2393.94000000001	1288.71874999998	1344.36000000001	896.291666666667	1702.38000000001	1488.90950000001	2440.86000000001	3775.84999999999	1909.44000000001	1636.88199999999	1578.96	1488.17999999999	1292.97349999999	1413.39250000001	2065.5	1372.57249999999	1407.26950000001	1364.76000000001
256	130.966665243078	130.963848529834	130.975704465594	1109.03	1097.73	1123.34	36	24	214.499999999996	279.479999999995	305.407142857137	216.240000000003	201.959999999996	297.235714285709	232.559999999996	219.299999999996	175.439999999997	131.579999999998	122.399999999998	172.138571428569	283.560000000004	265.199999999995	275.399999999995	499.323333333336	212.159999999996	310.079999999994	166.02714285714	253.979999999995	269.279999999995	146.064285714283	164.219999999997	340.135714285708	436.084444444437	145.860000000003	132.599999999998	206.721666666671	144.839999999997	161.160000000002	356.478571428565	212.159999999996	193.799999999997	547.740000000002	168.299999999997	134.639999999998	195.839999999997	270.299999999995	158.099999999997	173.399999999997	173.399999999997
257	130.966237759371	130.965353589539	130.973970164423	1134.49	1127.38	1137.66	9	9	151.980000000002	169.319999999997	187.910000000002	151.980000000002	104.039999999998	157.079999999997	121.379999999998	139.739999999998	113.378571428569	73.4399999999987	90.7800000000009	85.6799999999985	182.580000000002	152.999999999997	158.099999999997	150.960000000002	94.9762499999982	173.612500000002	83.6399999999985	128.519999999998	126.480000000003	92.8199999999983	96.8999999999983	201.959999999996	157.079999999997	105.188750000001	80.5800000000008	102.000000000001	72.4199999999987	126.479999999998	188.699999999997	138.719999999998	87.8274999999983	209.100000000002	67.3199999999988	99.0785714285695	90.7799999999984	132.600000000001	76.4999999999986	67.3200000000007	78.5399999999986
258	130.99672537139	130.996555242908	131.000251991903	58.154	58.136	59.18	3	3	29.569125	103.042444444444	122.43	168.34125	57.134	129.667	82.64025	37.74925	29.5655	44.8965	199.969	27.528	125.49075	89.782	93.863	104.0655	13.26325	81.56	23.483	21.42525	205.095375	729.458888888889	849.898	346.885	142.66	262.20425	197.95275	67.3365	41.83025	62.2897142857143	89.782	85.7219999999999	35.713125	121.40975	80.609625	61.2133333333333	38.7695	28.567	223.462125	48.972	40.84
259	130.996711654408	130.995934495369	130.999486955083	68.339	67.342	68.357	3	3	117.332857142857	112.231428571429	191.807	264.24475	89.7851428571428	178.4125	109.262285714286	77.5417142857142	42.8242500000001	38.7695	188.726428571428	36.7251428571429	98.9677142857144	123.45025	123.45025	116.410285714286	30.6085714285715	77.530857142857	23.4468571428571	38.7708571428572	363.476	734.64	821.30125	562.098714285714	187.732571428572	259.152571428572	222.251	72.43775	46.9331428571428	113.24775	145.89575	118.353142857143	46.9331428571429	126.409142857143	85.7040000000001	58.1562857142857	37.74925	49.99225	213.0755	46.96025	35.7100000000001
260	131.046458612814	131.042781458331	131.053302849843	196.877	193.85	197.949	21	21	109.170571428572	114.272	148.065714285714	132.637142857143	95.9874285714285	161.205142857143	89.7725714285713	108.241142857143	2139.34416666667	2459.90885714286	1879.454	1399.832	162.225428571428	145.900857142858	151.129142857143	149.982	83.6048571428571	210.178857142857	185.536	81.6914285714289	136.718285714286	83.5990000000001	68.3591428571428	163.245714285714	130.578285714286	75.5645714285714	107.22	104.069142857143	71.4099999999999	97.8651428571428	141.819714285714	111.289	75.5011428571431	187.732571428571	65.2982857142857	81.6114285714288	52.0345714285714	98.9677142857142	43.8722857142857	60.1968571428571	73.4605714285714
261	131.054643860295	131.053509211956	131.056504610326	52.038	49.992	53.063	9	9	122.434285714286	182.631142857143	89.8626666666667	36.732	158.144285714286	186.721	133.657428571429	339.027333333333	165.286285714286	211.209	307.120333333333	139.661714285714	142.74	109.175666666667	168.4925	126.521333333333	624.327428571428	412.618666666667	242.828	460.546166666666	61.22	40.8066666666667	46.9353333333333	74.4843333333333	90.7291428571428	28.5646666666666	38.7726666666667	111.216333333333	74.4808571428572	64.3335	74.5451666666667	81.6228571428572	271.396	176.484714285714	72.4436666666667	96.9271428571429	202.026	195.872	414.255333333333	166.287166666667	112.137142857143
262	131.052465859106	131.052465859106	131.052465859106	97.951	97.951	97.951	1	1	9.18245454545455	34.7078181818182	14.2838181818182	47.9741818181818	35.7095454545455	40.8109090909091	36.7101818181818	129.574636363636	70.3988181818183	47.9528181818182	7.14190909090909	80.6015454545454	28.5803636363636	24.4865454545455	31.6148333333333	22.458	104.067818181818	19.3748181818182	55.1241818181818	85.6570909090909	10.1981818181818	20.4054545454545	18.3645	7.14509090909091	4.08109090909091	18.3649090909091	12.237	28.5852	27.5473636363636	25.5068181818182	12.2367272727273	21.4161818181818	81.6218181818182	27.5743636363636	16.3243636363636	45.9368181818182	124.528727272727	91.8245454545454	11.223	74.5197272727273	43.8482727272727
263	131.128641147233	131.126075157752	131.13771870343	45.91	44.874	60.177	58	54	29.58725	67.3365	12.2434285714286	36.7302857142857	166.321125	238.76775	107.139375	154.192571428571	313.21675	403.012857142857	445.864857142857	316.2775	36.7302857142857	75.5011428571428	31.6288571428571	57.141	1393.69254545455	1702.75088888889	1154.9796	930.392	18.3651428571429	173.448571428571	84.743	22.4651428571429	40.81	22.4455	24.4834285714286	11.2231428571429	123.465375	10.20375	25.55	17.357	174.46275	253.022	87.7445714285715	158.13875	433.621428571429	148.169285714286	415.547	99.988	161.10075
264	132.047513132138	132.046251641775	132.050651421948	92.854	91.817	92.855	5	5	21.426	59.1765714285714	64.3230000000001	32.672	16.3245714285715	74.5434285714287	41.8317142857143	24.4868571428571	13.2637142857143	68.359142857143	17.3448571428571	30.6085714285715	70.3997142857143	145.880428571429	121.329	80.6025714285714	37.7505714285715	96.9271428571428	55.1417142857144	30.6085714285714	35.7100000000001	17.3327142857143	13.2637142857143	37.7241428571429	54.0751428571428	13.2637142857143	15.3171428571429	46.9331428571428	66.3185714285715	40.81	55.0568571428571	36.7302857142857	23.4468571428571	175.612	58.197	43.8722857142858	153.0375	14.284	31.6288571428571	154.05775	33.6694285714286
265	132.047809545545	132.047636063372	132.048658336293	59.179	59.163	59.19	3	3	17.3302857142857	42.852	62.2374285714286	87.7445714285715	49.994	122.434285714286	28.568	164.266	32.5942857142857	26.5286666666666	33.6694285714286	20.4057142857143	76.5214285714285	75.5011428571429	89.7725714285715	74.4808571428571	51.0142857142857	53.0177142857143	28.592	59.1765714285714	33.6694285714286	51.0166666666666	69.3794285714286	32.6491428571429	37.7188571428571	26.5274285714286	26.5274285714286	163.245714285714	21.426	42.882	34.6897142857143	30.6085714285714	267.314857142857	149.982	30.6085714285714	55.0954285714286	44.8925714285714	46.9331428571429	67.3388571428572	43.9091428571429	17.3594285714286
266	132.046582099067	132.046582099067	132.046582099067	220.377	220.377	220.377	1	1	19.3854285714286	26.5274285714286	22.4462857142857	17.34425	15.3042857142858	28.548	18.3625714285715	8.16228571428571	10.2028571428571	18.3645	17.34425	12.243	18.3651428571428	20.4057142857143	14.284	16.3245714285714	20.4028571428571	20.4057142857144	16.3245714285714	14.284	21.4260000000001	15.3042857142857	16.324	22.4305714285714	21.4095	23.451375	17.333625	15.3042857142857	17.34425	15.3042857142857	26.5051428571428	9.18257142857146	16.3245714285714	26.5274285714286	13.2414285714286	17.3448571428571	18.3651428571429	14.284	10.2025	16.314	15.3042857142857
267	132.048121008026	132.044519311792	132.056444127952	303.022	298.943	304.022	12	12	399.952	597.939750000001	739.741666666662	916.216571428571	431.601000000001	689.713142857143	514.224	1344.657	22.4656666666667	34.6913333333334	26.5051428571429	29.5882857142857	18.3630000000001	24.4868571428573	26.5274285714286	24.4662857142858	14.2846666666666	30.5871428571429	12.244	11.2346666666666	18.3629999999999	14.2963333333334	11.2218333333334	20.4066666666667	20.4033333333335	12.2439999999999	14.2963333333334	16.3253333333334	24.4868571428571	9.18149999999997	27.5715	16.336	14.2963333333334	21.4235000000001	9.17399999999998	10.2016666666666	13.2621666666666	13.2643333333334	12.2331428571429	20.4057142857143	17.3448571428571
268	132.054583062066	132.046763128774	132.056608321406	187.7	183.652	196.894	9	9	12.2434285714286	74.4704285714285	10.2028571428571	4.08057142857142	164.266	12.2434285714286	176.509428571428	587.190857142857	68.3591428571428	8.16228571428571	31.6288571428571	45.9449999999999	3.06085714285714	9.18257142857142	14.272	5.10142857142857	216.452	8.16228571428571	4.08114285714286	236.706285714286	15.3042857142857	9.18257142857142	7.148	9.18257142857142	6.12171428571428	4.08114285714286	7.142	218.341142857143	9.18257142857142	74.4808571428571	11.2231428571429	40.8457142857143	877.414999999998	2.03914285714286	69.3794285714285	73.4605714285714	5.10071428571428	455.047428571428	173.448571428571	5.10142857142857	6.12171428571428
269	132.048766230194	132.045772370838	132.052207320209	79.59	79.585	81.632	3	3	80.6015454545454	78.561	74.47825	56.115	53.0778181818182	86.6768181818182	85.6876363636364	65.2974545454545	37.7130909090909	59.2654545454545	128.554363636364	61.2163636363636	78.561	73.4203636363636	89.784	70.3988181818182	46.9576363636364	76.5613636363636	60.1960909090909	57.1352727272727	41.8311818181818	40.8109090909091	58.1555454545455	59.1758181818182	60.1960909090909	47.9271818181818	49.9933636363636	80.5668333333333	42.8514545454545	45.91125	63.2245	46.9576363636364	64.2485454545455	77.5407272727273	54.0744545454545	61.2163636363636	80.6063333333333	140.7945	362.003181818182	65.296	48.9730909090909
270	132.095663994353	132.095663994353	132.095663994353	121.393	121.393	121.393	1	1	528.446333333333	775.712666666667	603.9584	788.769200000001	702.7232	899.8164	689.790399999999	1082.4322	1588.7628	1749.643	1064.2772	1585.7016	923.395199999998	1119.8176	942.7522	719.381999999999	836.564	937.747600000001	664.1502	1066.109	862.069	926.523199999998	710.0592	1112.748	1061.126	740.6652	516.2212	1205.7136	556.009	775.504000000001	1048.894	682.2952	2326.21766666667	1182.6436	461.220799999999	762.0894	986.5334	1468.6434	619.2614	1049.776	527.4434
271	132.100705165692	132.095696558259	132.110019695504	119.889	115.278	125.504	242	122	275.4675	469.912666666667	463.170800000001	478.536333333333	438.671666666666	613.1402	437.723	780.809333333333	1741.62771428571	1872.95271428571	1139.65914285714	1727.34371428572	1147.41964285714	770.980833333333	666.1906	488.6758	550.98	598.935666666667	673.309999999999	725.35	453.989	1002.23871428571	760.112857142857	601.918	643.872400000001	778.478	546.873142857144	905.035666666667	564.152166666666	500.983666666667	633.57525	406.915200000001	1568.90057142857	960.088857142857	467.312666666667	775.326666666666	1061.96871428571	1108.14666666667	633.627	1145.83771428571	533.721500000001
272	133.061175812838	133.057246938852	133.070168094359	52.034	49.98	60.206	34	21	76.5107142857143	75.5011428571429	60.2586666666667	39.7865	48.9737142857143	39.7911428571429	29.5882857142857	62.2897142857143	206.097714285714	182.609833333333	376.485428571428	118.353142857143	88.6902857142857	75.5046666666667	71.4933333333333	74.4808571428572	265.274285714286	238.947428571428	241.807714285714	185.882666666667	64.2705	24.484	37.7461666666667	57.176	62.2287142857143	26.5286666666667	14.2823333333333	24.484	51.0142857142857	45.945	52.088	35.7	79.5822857142857	78.562	41.8268333333334	60.1968571428572	110.178	47.9478333333333	326.453333333333	85.704	62.1851428571429
273	133.053026989484	133.049551281453	133.056502697515	300.474	298.943	302.005	2	2	15.3042857142857	36.7302857142857	17.346375	26.5264999999999	25.5062500000001	27.5467500000001	41.8317142857143	114.368	8.16914285714282	8.16200000000003	10.2028571428571	13.2637142857143	11.22275	15.315	13.2637142857143	8.15600000000001	7.142	13.2525714285715	12.2434285714286	11.2215714285714	14.2835000000001	5.1057142857143	11.2231428571429	12.2434285714286	9.18224999999997	11.224125	6.11999999999999	4.08150000000001	10.2028571428571	7.142	7.14800000000002	6.12685714285716	11.231	12.2434285714286	6.1165714285714	8.16228571428571	7.14175000000003	11.224125	9.1748571428571	8.16228571428571	6.1165714285714
274	133.100143864783	133.100143864783	133.100143864783	384.63	384.63	384.63	1	1	18.351	34.6885000000001	31.6083749999999	61.26	23.4657499999999	37.7492499999999	23.4657499999999	55.1002500000001	9.18224999999997	11.215875	14.2846666666667	10.2025	40.8150000000001	58.1542499999998	35.7116666666669	33.6682499999999	37.7492500000002	65.2959999999998	36.756	58.1542499999998	56.1137499999998	63.2555000000003	56.1122222222223	81.6800000000001	55.0935000000002	40.8100000000002	28.5669999999999	58.1613749999997	21.4252499999999	21.4252499999999	33.6682500000001	38.7694999999999	49.9555	38.7695000000002	28.5670000000001	23.4657500000001	20.4074999999999	38.7695000000002	21.4106666666668	33.6682499999999	15.305625
275	133.104259332114	133.104101333618	133.104442566399	121.4055	118.327	124.483	4	2	39.7878	49.9407999999999	69.3872000000001	63.2647999999999	63.3268	78.5554	48.9719999999999	68.3567499999998	157.1108	217.3452	111.2018	175.483	68.2864000000001	87.8404	80.6906	53.0504	65.2928	76.515	62.2443999999999	93.8584	48.9791999999999	66.313	65.3055999999999	92.8563999999998	80.5168000000001	76.515	52.03275	101.92	40.8159999999999	39.7878	95.8047999999998	40.856	203.0596	102.02	52.0327499999999	68.3667999999999	82.6362	115.3956	48.972	94.7855999999998	49.9898
276	133.976815710447	133.97632285114	133.980642687098	1069.23	1069.18	1069.27	6	6	491.639999999991	734.399999999987	558.95999999999	627.303333333321	499.799999999991	578.33999999999	617.099999999989	465.119999999992	508.980000000005	487.559999999991	123.419999999998	492.659999999991	501.80199999999	629.340000000012	550.79999999999	627.299999999989	436.559999999992	569.15999999999	564.060000000011	598.739999999989	655.909999999987	432.479999999992	655.859999999988	587.578333333324	458.999999999992	428.399999999992	637.499999999989	433.186666666658	502.859999999991	551.81999999999	422.279999999992	505.919999999991	472.259999999992	424.129999999992	496.946666666659	545.69999999999	483.479999999991	471.239999999992	145.076666666669	527.35199999999	498.573333333324
277	134.042995733964	134.042995733964	134.042995733964	86.716	86.716	86.716	1	1	42.8505	77.5389999999999	60.19475	55.0934999999999	30.6342857142857	53.0595	43.876125	56.11375	42.79275	56.1137499999999	94.8832500000001	40.815	49.998375	62.242875	62.2352499999999	56.11375	28.568	46.966	36.7302857142857	32.6471111111111	42.85575	39.78975	37.74925	64.27575	51.01875	38.79325	33.66825	47.95175	36.729	42.8505	56.11375	38.798	40.85	65.296	38.798	35.70875	164.26025	44.924	128.478	180.58425	31.6268888888889
278	134.044837771438	134.044837771438	134.044837771438	73.452	73.452	73.452	1	1	33.6694285714286	33.622875	37.7505714285714	42.852	25.50625	58.1074285714285	22.4462857142857	15.3042857142857	34.6897142857143	44.8988571428571	52.0345714285714	26.5265	41.8317142857143	53.0548571428572	57.1360000000001	46.92	15.30375	29.5882857142857	23.46575	25.509375	44.9302857142857	26.5274285714286	33.6694285714286	39.7911428571428	31.6288571428572	24.4868571428572	42.8520000000001	46.9331428571428	35.705	31.6288571428571	33.6694285714286	17.3448571428571	19.38475	44.8925714285714	37.7505714285714	34.6897142857143	174.468857142857	16.3245714285714	72.3794285714287	197.935428571428	25.509375
279	134.045955460748	134.044233159909	134.050119738256	52.542	49.997	62.23	14	11	128.556	172.428285714286	140.921	126.521333333333	4.08114285714286	195.904	3.06085714285714	7.14700000000001	72.4402857142857	136.724666666667	146.921142857143	71.36	204.933857142857	156.111	177.683	232.788	8.16114285714285	83.7337142857143	40.8114285714286	15.3171428571428	154.070333333333	70.3915	95.9113333333333	180.590571428572	203.885714285714	105.089428571429	120.399333333333	112.236666666667	184.671714285714	4.08466666666667	161.344333333333	6.12171428571429	3.06085714285714	196.887571428572	169.367428571428	163.245714285714	400.991	5.10083333333334	840.617333333334	302.9895	101.942857142857
280	135.099929401893	135.099929401893	135.099929401893	175.485	175.485	175.485	1	1	57.1853333333334	71.4816666666668	85.6940000000001	119.172857142857	49.9881666666665	83.6536666666668	55.0954285714285	127.416666666667	6.12200000000001	8.16228571428571	3.06049999999999	7.14116666666668	39.7929999999999	45.8625000000001	39.7864999999999	28.5693333333333	6.12171428571428	13.2643333333333	8.16266666666669	6.12200000000001	29.5751666666667	40.8133333333334	29.5882857142857	66.3758333333334	34.6913333333334	18.366	17.3448571428571	35.7408333333334	23.4638333333333	23.4665714285714	30.6100000000001	28.5693333333333	36.7320000000001	19.3863333333334	15.305	21.427	24.4879999999999	30.6099999999999	6.12085714285714	37.7461666666666	10.2033333333334
281	135.116432905455	135.114874059504	135.125569930573	614.1975	605.983	623.34	32	14	85.7009999999992	927.744999999994	510.124999999995	944.172750000004	351.986250000002	723.357250000003	462.189428571425	596.867142857138	330.572571428569	503.000857142861	143.860285714287	347.673857142854	467.290857142853	483.615428571424	487.696571428567	245.888857142859	292.822000000002	88.7617499999991	74.4808571428565	142.840000000001	283.877714285715	255.07142857143	82.6431428571422	362.201428571431	101.008285714286	54.0751428571424	73.460571428572	220.374000000001	55.0934999999995	195.894857142855	48.9737142857139	302.030999999996	403.985999999999	431.58085714286	56.0685714285712	341.747857142855	299.953500000001	1753.88933333333	175.489142857144	114.255999999999	61.165714285714
282	135.126079277306	135.126079277306	135.126079277306	615.177	615.177	615.177	1	1	99.9845000000004	987.60199999999	570.319750000002	983.817500000008	386.674750000002	777.430499999992	587.736000000001	742.741999999993	348.688000000002	513.248625000001	138.754000000001	331.337500000003	555.016000000002	618.254666666668	591.745000000003	298.933250000001	362.188749999997	98.9642500000004	71.4174999999993	172.422250000001	349.139249999996	252.032625	85.7010000000004	428.557499999995	118.349000000001	44.8910000000002	79.589249999999	237.718250000001	40.8150000000001	265.257777777778	66.3162500000003	354.026750000001	1383.572	491.760500000002	58.1186249999995	344.844499999997	247.920750000001	892.718750000004	165.280500000001	116.294250000001	60.1578750000003
283	136.062117012825	136.062117012825	136.062117012825	58.154	58.154	58.154	1	1	23.437	26.5286666666667	13.2626	26.5252	13.2626	20.428	6.121	25.505	81.5360000000001	84.6766000000001	93.8584	75.4306666666667	18.366	16.3232	11.2222	17.3434	68.3668000000001	84.6766	11.2354	78.5554000000001	22.4444	8.16320000000001	13.2626	17.3434	31.5735	5.102	3.0606	35.707	15.3025	20.428	22.4444	19.3838	40.808	29.5916	6.12120000000001	16.3226666666667	23.4646	35.714	18.3636	19.3648	12.2568
284	136.061613318526	136.061613318526	136.061613318526	73.464	73.464	73.464	1	1	18.3651428571429	6.11325000000001	8.16228571428571	13.264875	7.142	7.137375	8.16199999999999	12.243	109.170571428572	145.921285714286	120.3895	123.454571428571	6.1215	6.1215	7.14175000000001	5.10125	13.2637142857143	10.2028571428571	12.2434285714286	12.2434285714286	6.12685714285714	9.18257142857142	6.12225	6.12149999999999	4.08114285714286	2.04057142857143	6.1215	10.19625	3.06075	8.16228571428571	5.10142857142857	1.02028571428571	12.2434285714286	5.10142857142857	6.12171428571428	3.06075	10.2028571428571	10.2028571428571	15.2925	10.2028571428571	6.12171428571429
285	136.074793430797	136.060652389793	136.075377866748	114.28	110.188	118.339	3	3	36.732	52.037	36.732	77.5417142857142	32.6506666666667	52.0285	35.7116666666667	89.7013333333333	209.134166666666	244.88	147.948333333333	263.246	45.915	59.1213333333333	45.915	35.7116666666667	119.379	86.7283333333333	80.6063333333333	165.294	61.22	81.6266666666667	95.9896666666666	131.623	84.6876666666667	77.5453333333333	68.2953333333333	56.177	31.6303333333333	36.7302857142857	73.4519999999999	45.96	108.137666666667	53.0053333333333	34.6913333333333	49.9881666666666	67.2822857142858	77.4566666666668	40.8133333333333	72.4402857142857	35.7058333333333
286	137.05884671132	137.057515159624	137.063329699025	292.816	280.551	295.878	9	5	9.18225000000004	17.34425	23.4676666666666	18.3645000000001	17.3442500000001	30.6075000000001	16.324	28.546	563.223999999999	1282.74682758621	552.975499999999	971.290526315789	14.2835000000001	23.483	29.590875	19.3847500000001	48.976	57.1339999999998	48.9780000000001	63.2537777777775	16.3240000000001	21.427	14.27475	18.35325	22.4455000000001	20.4049999999999	11.2236666666667	10.2025	5.10124999999999	13.2628888888889	17.346375	11.224125	25.4888888888889	18.3644999999999	11.22275	15.305	12.2445	16.336	13.26325	9.18224999999997	11.22275
287	137.96611608444	137.96231765235	137.975434113823	1071.27	1070.22	1072.31	136	136	775.128750000007	1155.65999999998	1125.06000000001	997.935714285727	752.759999999987	1111.79999999998	791.519999999986	1061.54285714285	1060.52214285714	775.199999999986	1390.26000000001	760.919999999986	1122.20111111112	1093.43999999998	1115.88000000001	1043.46000000001	906.780000000004	1103.64000000001	953.700000000002	748.707142857129	1063.85999999998	810.899999999986	820.973333333318	930.97428571427	1142.39999999998	797.640000000008	772.139999999986	743.580000000007	780.299999999986	758.879999999986	1093.43999999998	739.499999999987	752.792857142843	979.200000000014	768.242222222209	817.909999999985	773.159999999986	941.460000000002	1353.99333333334	869.911111111115	855.779999999985
288	138.05321690344	138.048075945624	138.063039957019	56.113	54.066	58.154	33	33	8.15542857142857	4.08114285714286	5.10583333333333	7.14233333333333	4.08114285714286	8.16933333333334	8.15542857142857	8.16266666666667	14.274	6.12171428571429	9.1815	9.17485714285715	6.121	8.16266666666667	8.16266666666667	6.12171428571429	34.6897142857143	8.17066666666667	103.135428571429	43.903	9.18257142857143	7.144	3.061	6.124	10.1857142857143	1.02028571428571	3.061	7.14233333333333	7.142	8.17733333333334	12.244	9.18257142857143	33.6694285714286	18.3625714285714	6.12171428571429	5.10142857142857	25.5083333333333	73.464	49.9963333333333	22.4274285714286	21.444
289	138.05381602867	138.053073574634	138.062792175372	202.03	202.007	207.12	3	3	8.16133333333331	13.2621666666666	16.3253333333333	21.4234999999999	29.5606666666666	43.8671666666665	37.7523333333332	58.1494999999998	25.5083333333333	43.8671666666665	12.244	18.3629999999999	20.3866666666666	39.7929999999999	31.6303333333333	34.6913333333332	38.7346666666666	41.8268333333334	24.4839999999999	52.0369999999999	16.3108571428571	29.5848333333332	33.6379999999999	11.2218333333333	13.2773333333333	22.4473333333333	16.3066666666666	76.5249999999998	57.1386666666665	34.6913333333332	21.4269999999999	21.427	310.181333333333	134.662	54.0776666666665	88.7689999999998	201.993	194.851833333334	137.7225	204.066666666666	54.0776666666665
290	138.091290013854	138.089454270066	138.100504979388	120.3905	117.329	120.412	16	16	5.10166666666667	13.2525714285714	15.305	15.305	131.7305	169.367428571429	142.84	286.700285714286	3.0605	5.10142857142858	3.0605	3.06085714285714	20.3885714285714	52.0782857142857	19.4021666666667	36.726	81.6114285714286	89.785142857143	61.2171428571429	99.9739999999999	7.14233333333333	5.09666666666667	2.04066666666667	9.17485714285716	18.3497142857143	5.10071428571428	5.10142857142857	14.2706666666667	20.4066666666667	12.242	18.3522857142857	11.2328333333334	162.111857142857	90.8054285714287	33.6694285714286	52.037	101.013	125.624	44.8925714285714	121.300666666667	119.373428571429
291	138.128851152395	138.125663411283	138.13689119596	363.216	359.128	364.241	24	23	128.556	317.308857142859	320.369714285714	369.343428571428	207.118	319.349428571428	177.529714285714	592.786	359.140571428571	324.450857142857	67.3388571428576	65.2434285714288	167.326857142857	129.558142857143	228.512000000001	223.442571428571	31.6022857142858	30.6085714285714	11.2231428571429	25.4892857142857	91.8257142857142	10.2028571428571	16.3245714285715	70.3997142857143	69.3697142857139	11.2231428571429	8.16228571428571	168.347142857143	40.78	77.5417142857142	47.9534285714289	58.1562857142857	498.919714285714	176.509428571428	42.8460000000001	52.0345714285714	101.008285714286	237.726571428571	76.5214285714291	71.42	10.2028571428571
292	138.979038588751	138.975291685625	138.987712196912	1070.24	1069.2	1070.33	144	144	1032.90499999998	1506.53999999997	1300.49999999998	1262.78000000002	971.039999999983	1316.81999999998	1092.41999999998	1082.21999999998	1360.68	895.559999999984	1199.51999999998	1052.63999999998	1282.19166666664	1346.39999999998	1311.71999999998	1346.39999999998	1006.73999999998	1253.57999999998	1095.48000000002	987.951666666648	1365.77999999998	1086.29999999998	1162.38571428569	1201.63333333331	1200.53999999998	1089.36000000002	1135.25999999998	974.100000000019	1083.23999999998	1058.75999999998	1325.99999999998	989.399999999982	956.279999999982	1287.24000000002	1092.09999999998	1042.43999999998	1075.07999999998	975.119999999983	1135.82857142859	1221.29	1161.77999999998
293	139.001903249509	139.000133472485	139.010643086535	90.8105	83.66	93.874	26	22	94.8910000000001	109.163777777778	121.406444444444	110.256	85.7546666666667	121.499	94.8806666666667	48.976	1030.883	1183.58666666667	376.462	813.605333333334	125.487333333333	108.12	124.399333333333	113.257	81.6266666666666	122.506666666667	89.8382222222222	88.7690000000001	223.428666666667	343.590222222222	274.439777777778	328.296888888889	173.456666666667	179.676444444444	206.219555555556	64.281	66.3216666666666	90.8096666666667	139.770444444444	156.111	173.456666666667	91.88	89.8382222222222	83.6673333333333	438.743333333334	288.722888888889	349.745666666666	424.458666666667	84.6784444444445
294	139.001429678665	139.000614013672	139.002500232897	108.1585	106.117	109.168	6	6	115.229181818182	173.539090909091	144.8826	148.9492	127.534090909091	168.345	124.406727272727	123.387	227.399181818182	243.845181818182	412.190181818182	255.068181818182	178.547727272727	182.628818181818	176.507181818182	171.482181818182	132.635454545455	176.412818181818	137.736818181818	138.757090909091	171.3936	238.743818181818	183.550909090909	188.750454545455	198.953181818182	170.385545454545	171.405818181818	114.2736	149.039454545455	101.0097	180.491727272727	140.734909090909	127.534090909091	182.531181818182	151.000363636364	133.727181818182	148.9492	98.9690999999999	325.467	149.8959	151.000363636364
295	139.043783043476	139.037367367403	139.046600787014	237.7415	235.675	238.743	8	8	282.619142857143	497.882	452.026124999999	400.972285714286	297.673142857143	421.378	284.659714285714	272.416285714286	314.236999999999	269.317714285714	576.461428571428	228.544	412.541714285714	430.560571428571	406.073714285714	430.198857142857	258.934857142857	432.601142857143	335.674	278.538	430.560571428571	358.864	321.39	393.830285714286	438.009	298.173714285714	320.145428571429	351.008999999999	325.471142857143	345.6105	465.968625000001	288.498285714286	242.998	424.438857142857	354.02675	289.558285714286	271.396	292.781	625.435142857143	305.065428571428	324.450857142857
296	139.056493692661	139.056493692661	139.056493692661	56.102	56.102	56.102	1	1	4.07733333333333	4.0808	6.1212	2.0408	2.0408	6.1284	0	6.1212	8.15466666666667	5.102	19.3838	3.057	5.101	5.101	7.1414	5.102	17.3434	6.1284	8.1728	5.102	6.1224	1.0204	1.0204	3.0606	10.1833333333333	3.0605	4.0816	7.14280000000001	1.0204	2.0452	4.0808	2.0404	7.1414	3.0606	5.102	4.0808	3.0612	11.2244	8.16319999999999	12.2304	4.0856
297	139.988932025658	139.984483406894	139.99776585599	1070.24	1069.16	1083.53	147	142	1230.08666666664	1648.31999999997	1368.83999999998	1312.73999999998	1150.55999999998	1238.27999999998	1201.55999999998	1085.27999999998	1362.71999999998	1245.41999999998	2038.97999999996	1552.44	1373.56799999997	1739.09999999997	1519.80000000002	1448.39999999997	1178.09999999998	1364.75999999998	1416.78000000001	1150.39666666664	1738.87666666663	1258.67999999998	1319.45499999997	1334.01666666664	1336.19999999998	1138.31999999998	1641.18	1252.56000000002	1254.59999999998	1119.95999999998	1242.35999999998	1127.09999999998	1187.17666666664	1198.49999999998	1278.30714285712	1125.05999999998	1260.71999999998	1093.44000000002	1670.42500000003	1275.50285714283	1276.01999999998
298	140.954314151814	140.951005313859	140.964423032542	1072.29	1071.22	1081.5	147	144	1218.35125000001	2103.24000000001	1685.04000000002	2069.56700000001	1361.70000000001	1664.63999999997	1079.15999999998	1427.35800000001	1953.40588235293	1235.21999999998	1689.12000000002	1191.36000000001	1590.36428571431	2596.91999999999	1683.00000000002	1596.49285714288	1010.81999999998	1706.46000000002	1231.13999999998	1198.94749999998	1755.41999999997	1311.71999999998	1563.01181818182	1216.85999999998	1491.23999999997	1988.99999999999	1620.18272727273	1202.58000000001	1247.46000000001	1426.98000000001	1670.76000000001	1171.97999999998	1298.85333333334	1504.50000000002	1180.73124999998	1362.16222222223	1498.69454545455	1406.58000000001	3129.73409090907	1389.20000000001	1227.59374999998
299	140.964674005276	140.961406577223	140.964786634869	42.855	42.844	43.852	3	3	255.041666666666	537.690571428571	476.473428571429	515.244285714286	250.990285714286	340.775428571428	305.022714285714	199.985333333333	881.8675	1159.146	858.030250000001	516.264571428571	315.268285714286	309.146571428571	365.262285714286	274.469666666667	214.26	278.551	162.225428571429	210.178857142857	356.079714285714	126.515428571429	183.78	224.436666666667	309.146571428571	112.231428571429	180.590571428571	244.868571428572	179.570285714286	257.076	237.931833333333	181.767666666667	170.363857142857	182.639666666667	124.474857142857	135.698	151.002285714286	196.256	319.617714285714	154.063142857143	100.9965
300	140.993456028376	140.988775500962	141.003214023517	1070.22	1069.16	1078.48	131	116	1533.7088888889	2236.86	1292.33999999998	1705.25555555557	1558.55999999997	1693.19999999997	1569.77999999997	1432.07999999997	1335.17999999998	1362.71999999998	1701.36	1216.85999999998	1962.8335714286	2227.68	1392.29999999998	1259.69999999998	1574.87999999997	1483.08000000001	1382.10000000003	1416.28111111108	2150.76076923077	1194.41999999998	1309.67999999998	1173.39428571427	1263.80166666664	1220.93999999998	1229.09999999998	1450.44000000001	1356.59999999998	1121.99999999998	1253.57999999998	1607.51999999997	1447.37999999997	1285.19999999998	1258.65999999998	1263.77999999998	1309.67999999998	1119.95999999998	1288.26000000003	1307.77749999997	1290.86000000001
301	140.990845846523	140.988670188314	141.003678498445	1082.475	1079.38	1087.65	40	38	1092.42	1419.19000000001	786.420000000008	1126.06272727273	1124.04	1210.01666666667	1028.147	991.440000000007	1011.811	946.560000000007	1589.15999999997	1044.48	1393.32000000001	1381.08000000001	1471.85999999997	1347.42	905.725555555561	1193.39999999998	558.960000000008	1000.62	1340.7188888889	979.200000000004	899.354166666667	1262.76000000001	1343.34000000001	1002.29466666666	827.220000000002	1085.28	938.401111111117	1067.94	1173.00000000001	983.280000000007	954.720000000004	1330.07999999998	575.984999999989	321.299999999994	649.515000000006	1172.99999999998	1459.62000000001	740.520000000005	951.660000000004
302	140.995262193332	140.992385640522	141.004721234935	1120.215	1111.14	1130.51	74	62	564.612999999989	456.959999999992	785.399999999986	879.002727272729	542.63999999999	567.120000000008	551.820000000002	445.688888888891	2440.34893617021	681.360000000003	980.399999999981	565.07999999999	816.799999999985	518.159999999991	759.706666666652	643.620000000006	462.059999999992	3262.89734693878	442.680000000006	537.540000000002	611.999999999989	486.540000000003	505.920000000004	709.919999999987	649.740000000006	563.040000000004	149.939999999997	435.052500000004	574.25999999999	803.759999999997	603.839999999989	491.639999999991	481.440000000003	790.253999999985	2655.61382978724	1245.42	549.181111111102	508.45799999999	641.579999999989	500.820000000005	524.280000000004
303	140.995536315613	140.993202658261	141.004838743795	1163.58	1152.88	1169.23	68	53	501.840000000005	597.901428571419	688.322500000006	736.440000000005	481.440000000005	515.100000000007	495.238888888892	488.157500000004	392.700000000008	575.280000000006	928.478571428583	470.220000000005	664.950000000008	706.608888888893	650.536250000006	1197.48	478.966250000004	526.319999999991	394.740000000008	484.500000000003	762.960000000005	511.020000000005	322.320000000009	667.080000000007	617.254285714295	1154.2152631579	538.560000000005	491.154444444447	491.640000000005	554.880000000004	557.93999999999	452.880000000005	459.562500000004	639.540000000006	445.740000000006	543.660000000004	501.840000000005	529.380000000004	1107.90555555556	603.839999999989	375.97333333334
304	140.995777338891	140.993109194108	141.004021432665	1143.655	1132.44	1151.9	64	52	465.119999999992	551.571428571436	518.159999999991	618.119999999989	409.019999999993	593.640000000006	459.456250000005	416.160000000004	693.145833333333	1018.58375	743.580000000014	455.939999999992	618.119999999989	819.863000000003	613.020000000006	681.173749999987	423.300000000004	635.459999999989	520.200000000005	3101.28253968254	568.362857142866	396.314285714291	454.920000000006	603.840000000006	633.420000000006	504.899999999991	480.419999999991	447.307499999992	490.018749999992	432.480000000004	599.473750000005	412.079999999993	380.460000000005	637.499999999989	486.115000000004	478.379999999991	453.435000000004	448.799999999992	1887.06764705884	706.86	395.292857142862
305	140.994622727845	140.989020667308	141.004962442088	1102.97	1090.62	1111.08	63	52	402.372500000004	510.000000000007	534.11374999999	540.241250000005	349.860000000004	581.091249999989	320.280000000004	334.560000000003	383.035714285719	505.920000000005	430.440000000008	389.640000000004	516.120000000007	475.98571428572	604.860000000006	577.320000000006	334.970000000003	505.518750000005	303.960000000006	285.600000000004	531.420000000005	568.646363636365	433.500000000004	527.340000000005	572.220000000006	473.279999999992	442.201250000004	352.331249999993	450.840000000005	268.260000000004	532.164285714293	330.480000000003	285.600000000004	570.180000000006	422.280000000006	353.940000000004	491.639999999991	339.114285714279	2762.9337142857	441.660000000004	765.500000000009
306	141.017897848205	141.017897848205	141.017897848205	60.2	60.2	60.2	1	1	197.80725	252.00175	298.969875	370.381	80.59975	411.149555555555	111.220875	102.025	205.81275	145.89575	889.633777777777	157.1185	404.019	256.103666666667	324.430666666667	410.19075	147.93625	330.318	228.536	115.302375	210.1715	123.374625	142.846666666667	215.266888888889	237.5435	147.93625	128.562	113.24775	161.1995	120.478	222.44175	113.24775	129.57175	285.67	174.46275	141.81475	134.673	190.78675	1433.56833333333	87.892	155.192
307	141.016509121236	141.016509121236	141.016509121236	70.397	70.397	70.397	1	1	276.497428571428	428.16	457.088	316.244285714285	211.199142857143	370.052571428571	166.450166666667	134.684	250.779428571428	269.355428571428	751.985666666667	224.462857142857	447.853166666666	320.369714285714	440.763428571428	352.977666666666	287.720571428571	450.966285714286	288.740857142857	289.761142857143	433.924999999999	240.787428571428	220.350857142857	245.900333333333	444.844571428571	216.300571428571	318.084	223.411285714286	270.375714285714	246.909142857143	394.850571428571	236.673142857143	155.083428571428	440.454857142857	291.760857142857	234.665714285714	164.243	242.828	1213.205	175.489142857143	256.091714285714
308	141.957939495374	141.95411636945	141.967287658723	1077.36	1072.25	1084.6	174	144	8976.93863636365	12890.1321739131	15209.6407407407	13356.23375	8080.31900000003	8586.86636363638	9006.35739130436	4393.14000000003	8035.05909090911	8584.32000000001	7771.78181818183	7581.66000000003	13504.1941666667	12434.8199999999	14694.12	13621.7839130435	8257.0768	13892.4	8348.69999999999	8353.79999999994	12462.3459999999	3677.10000000005	8993.9525	15553.74375	8830.14000000001	8192.20909090911	9560.32812499996	9073.92000000002	8695.48357142855	5234.64	14478.6920833333	8126.34000000005	3812.76000000005	14251.3888	7991.69999999994	7972.65695652175	8889.46666666665	8485.38	7827.00695652174	8607.66666666667	8785.12888888888
309	141.958667903247	141.955707034194	141.968200398974	1102.39	1091.71	1111.07	146	107	2793.78	3402.72	2755.02000000002	1989.74285714288	1569.78000000001	2333.76000000002	930.239999999983	1403.52000000001	1971.55100000001	1520.64125000001	1583.04000000001	1374.96000000001	2799.90000000002	1626.49333333336	1973.69999999996	2845.27363636358	1445.06875000001	5171.32058823527	1470.81714285712	1509.60000000002	1895.15999999997	1413.72000000001	1547.34000000002	2080.79999999996	1870.68000000004	1216.86000000002	1767.66000000001	1324.08000000002	1156.67999999998	1651.38000000002	6461.65523809526	1451.46000000002	1225.01999999998	1986.96000000004	1483.08000000001	1319.88000000001	1328.64625000001	1491.24000000002	1492.26000000001	1800.30000000001	1380.05999999998
310	141.959068929738	141.955623743315	141.968867793228	1121.21	1111.09	1131.49	169	118	962.880000000019	1342.32000000001	3614.88000000003	1432.07999999997	855.779999999985	1468.80000000002	706.201999999986	1043.97249999998	1595.28	1045.49999999998	4663.94366666665	941.324999999984	1859.46000000002	1516.55625000001	1579.43500000003	1417.80000000003	5220.76138888889	1945.14000000001	826.200000000016	1221.96000000001	1789.07999999997	989.399999999982	1438.20000000001	2317.97222222224	1926.83666666663	2050.20000000002	1277.03999999998	1166.88000000001	1060.79999999998	951.660000000013	1230.11999999998	940.439999999983	658.920000000013	1588.3214285714	1172.23555555556	1256.64	1028.05888888887	674.219999999988	1476.36600000001	1657.64	1085.27999999998
311	141.959686699649	141.956251700426	141.96978672821	1145.73	1132.41	1162.06	227	128	799.638750000007	1499.4	1908.42	1276.80700000001	972.060000000002	1186.25999999998	656.880000000009	657.899999999988	733.380000000005	623.219999999989	769.079999999986	687.479999999988	949.619999999983	1007.12857142858	1033.25999999998	800.700000000016	640.559999999989	1696.25999999997	1055.7	957.780000000001	2042.03999999999	570.180000000008	994.500000000002	1708.5	958.799999999983	629.477142857153	1535.09999999999	1203.5625	888.366666666672	944.425000000003	1039.38000000001	1138.32	734.278750000007	1830.9	400.859999999993	1306.39999999999	596.514285714274	1018.97999999998	834.359999999985	603.840000000012	709.672222222226
312	141.959371099131	141.955615918751	141.969277890853	1168.16	1162.07	1169.29	67	65	454.919999999992	540.60000000002	750.719999999987	545.69999999999	606.900000000006	833.536000000019	0	343.740000000013	362.100000000014	356.999999999994	742.448750000007	383.52000000001	1290.30000000001	685.762000000017	808.138333333348	763.979999999986	329.245000000012	772.139999999986	332.520000000013	364.140000000014	557.940000000021	289.680000000011	424.320000000011	1047.54000000001	640.00749999999	433.327999999992	376.474999999994	506.939999999991	466.139999999992	0	597.719999999989	410.040000000011	343.740000000013	750.719999999987	569.160000000008	379.44000000001	325.380000000012	410.039999999993	457.980000000012	363.119999999994	287.640000000011
313	142.010466956197	142.010466956197	142.010466956197	131.607	131.607	131.607	1	1	210.2024	330.5448	358.1604	330.9336	175.4744	437.74	199.9592	179.5552	147.929	249.940833333333	312.8944	166.2926	420.4048	362.242	370.3326	367.272	183.636	393.7972	258.656666666666	226.4844	371.4256	202.0392	210.2024	487.241333333332	444.8944	220.3632	207.1006	237.7532	241.8348	205.8784	399.5264	227.237	204.618	405.0194	178.535	177.5496	159.983	183.672	211.2228	175.5088	183.888
314	142.962702066692	142.960460380039	142.964273113094	1075.885	1072.28	1080.44	26	24	1232.83111111112	1802.3011111111	1827.84000000001	438.438000000011	1143.02222222223	1854.34944444443	1227.72833333333	1151.18666666666	1071.58333333333	1144.43999999999	1067.50111111112	1082.65000000001	1777.75684210527	1731.95999999999	1727.88000000001	1839.91857142858	1185.23999999999	1742.15999999999	1225.01999999999	1199.51999999999	1786.99277777777	1102.61999999999	1221.95999999999	1680.95999999999	1849.25999999999	1142.40000000001	1127.7138888889	1149.54000000001	1128.73444444444	1228.07999999999	1738.0061111111	1190.33999999999	1219.56388888888	1851.14380952381	1089.35999999999	1064.43944444444	1046.06944444444	1203.60000000001	1035.86388888888	1137.91944444445	1103.03888888888
315	142.963006063094	142.961253971248	142.965275489479	1097.825	1096.75	1099.86	4	4	229.500000000002	328.439999999994	387.001111111113	299.880000000003	249.900000000002	316.544444444439	212.159999999996	213.412222222218	253.979999999995	282.847777777779	257.040000000003	233.834444444446	348.840000000002	344.114444444438	377.400000000003	302.940000000003	221.339999999996	344.114444444446	245.552222222218	218.517777777774	321.299999999994	256.298888888884	251.939999999996	331.861111111105	333.903333333335	242.760000000002	229.781250000002	208.335000000002	250.172222222224	207.059999999996	365.159999999993	202.180000000001	213.179999999996	255.000000000004	215.219999999996	247.859999999996	214.433333333335	187.680000000002	295.799999999995	288.660000000002	237.659999999996
316	142.964518762464	142.964329646184	142.964707878745	1109.53	1108.99	1110.07	2	2	179.771428571425	281.519999999995	225.73571428571	245.14285714286	170.101428571426	262.461249999995	174.419999999997	195.839999999997	197.879999999996	209.099999999996	347.819999999994	175.194285714283	234.928571428567	269.279999999995	210.119999999996	197.135714285711	191.759999999997	260.099999999995	201.712500000002	180.539999999997	234.599999999996	225.696249999996	198.899999999996	260.737499999995	247.556249999996	218.280000000003	165.471428571425	160.934285714288	200.939999999996	218.279999999996	276.758749999995	202.979999999996	174.419999999997	320.280000000001	185.639999999997	194.819999999997	183.599999999997	149.939999999997	355.979999999994	148.919999999997	196.859999999996
317	142.993605074979	142.991255731294	142.99606663702	1069.21	1069.16	1069.23	12	12	738.479999999987	1163.81999999998	633.419999999989	686.783999999987	640.559999999989	825.179999999985	741.539999999987	596.699999999989	655.859999999988	642.599999999989	899.639999999984	535.49999999999	736.861999999986	1231.13999999998	744.599999999987	625.259999999989	811.919999999986	581.39999999999	621.180000000009	651.779999999988	1125.87666666664	606.899999999989	742.559999999987	771.896666666654	635.459999999989	585.47999999999	577.205999999991	681.359999999988	688.499999999988	623.219999999989	719.099999999987	772.139999999986	613.019999999989	596.847999999988	649.48399999999	618.119999999989	633.419999999989	573.23999999999	760.367999999985	586.627999999989	563.959999999989
318	142.990839639053	142.989107459641	142.99561356525	157.114	154.047	157.131	4	4	123.350857142857	197.935428571428	157.124	181.458285714286	129.576285714286	189.773142857143	120.292571428572	130.688	123.454571428571	129.576285714286	230.584571428572	102.014285714286	198.927857142858	177.529714285714	196.887571428572	189.773142857144	111.307166666667	173.594285714286	159.164571428571	134.583428571429	188.594285714286	147.941428571429	149.982000000001	174.468857142857	184.645857142857	154.063142857143	125.583	104.069142857143	143.860285714286	142.84	182.784571428571	127.535714285714	102.028571428571	194.748375	151.002285714286	137.738571428572	153.042857142857	127.535714285714	219.361428571429	115.276142857143	121.414
319	143.040254208253	143.034260999091	143.042725395657	148.964	145.886	148.969	3	3	137.738571428571	219.177142857143	228.544	166.166857142857	146.898	186.712285714286	147.941428571429	122.434285714286	139.779142857143	136.718285714286	202.016571428571	127.535714285714	205.077428571428	246.909142857143	200.996285714286	237.718249999999	128.556	192.834000000001	139.779142857143	122.434285714286	186.712285714286	159.164571428571	172.2955	182.631142857143	190.793428571428	152.022571428571	156.103714285714	117.234285714286	141.819714285714	140.681142857143	221.402	143.860285714286	124.474857142857	171.408000000001	151.002285714286	163.24	134.677714285715	107.13	210.326	139.779142857143	144.758857142857
320	143.03336859809	143.03336859809	143.03336859809	135.683	135.683	135.683	1	1	179.564	242.8195	243.83975	225.640999999999	164.26025	218.19975	185.6855	161.1995	136.7135	141.901625	285.459999999999	140.7945	239.75875	252.00175	215.1145	256.08275	154.964	250.981499999999	173.33625	186.700666666667	234.657499999999	172.549	164.26025	242.680666666666	247.914	169.38225	191.807	137.835	166.30075	184.66525	268.161375	173.4425	167.024888888889	235.677749999999	180.58425	161.1995	128.5515	157.1185	276.48775	169.486	189.7665
321	143.958956694701	143.950357725604	143.969631884363	1070.255	1069.16	1084.53	172	144	1729.22399999997	2464.31999999996	3389.45999999994	3129.35999999994	2875.37999999995	3200.75999999994	1261.73999999998	2734.61999999995	3209.93999999994	3425.15999999994	2220.53999999996	3133.43999999994	3577.8766666666	2289.90000000003	3428.21999999994	3361.91999999994	1068.95999999998	3450.65999999994	3190.56000000006	2894.38166666661	2552.03999999995	3176.27999999994	3222.17999999994	3049.60285714281	3031.25199999994	3163.01999999994	3215.03999999994	1729.92000000005	3140.57999999994	2776.43999999995	3178.31999999994	1697.27999999997	2944.26374999994	3083.38999999994	3189.14714285709	3100.79999999994	3199.73999999994	2783.57999999995	3055.80500000005	3213.2666666666	3153.88499999994
322	143.959982609538	143.956465355356	143.969164831631	1131.435	1117.17	1145.8	146	118	11433.9768421052	4828.57687499998	10847.915	11386.9421951219	1781.94000000002	10760.57675	9514.55999999996	1614.65999999997	10498.9122	2162.40000000002	27811.9946575343	13028.46	16166.6259322034	17076.7770967742	15698.82	3636.20833333333	12344.8829032258	10760.152	1966.56000000002	9181.875	11415.1497560975	11024.0814814815	2476.56000000001	4728.71999999998	10750.8	10975.2288461538	7945.03319148937	2323.79600000001	13118.2215873016	12564.244375	2414.34000000002	1578.95999999997	12711.0514285714	5221.01263157897	2714.22	13376.3212698413	8457.83999999999	12889.7055555556	17389.9347619048	2757.27083333333	10128.4904
323	143.959675760559	143.956089295555	143.969005780157	1161.03	1146.75	1169.21	103	73	1974.72000000002	2620.22500000003	2342.13571428574	2333.76000000003	1969.99125000002	2591.93250000002	2525.72909090909	2083.62777777779	2166.47999999996	1706.46000000003	4516.56000000002	2031.84000000002	2619.36000000003	2646.89999999995	2642.63750000003	2327.64000000003	1923.01375000002	2713.20000000003	1733.99999999997	1640.16000000002	2824.37999999995	1782.96000000002	2064.47999999996	2889.66000000002	2543.88000000003	1833.4285714286	1969.99125000002	1719.06428571431	1954.32000000002	1854.35999999997	2512.27500000002	1465.73999999997	1889.31250000002	2649.96000000003	2280.72000000002	2028.77999999996	1769.70000000002	1819.68000000003	3703.05249999993	1602.41999999997	1356.19400000003
324	143.959282944237	143.95714375178	143.969467245655	107.143	102.036	120.402	66	58	2555.73446153846	3115.15292307692	3347.49493333333	2274.13725	2065.96730769231	2449.75876923077	1757.19492307692	2616.89233333333	1451.69716666667	2273.07415384615	4588.439	2379.35753846154	2604.62733333333	3309.15115384616	3529.99846153846	3318.45825	2281.408	9150.7402631579	2826.03923076923	2273.24553846154	3333.15675	1841.59227272727	2029.203	3423.89446153846	2919.0783	2253.85969230769	2488.42461538462	1573.2255	2539.626	2323.10925	3649.00953846154	5231.9326	1833.35469230769	2829.05323076923	2427.312	2129.2845	1206.08325	2221.56	4726.72915384616	1479.77816666667	2354.87015384615
325	143.960182813204	143.957495352261	143.969237272179	197.942	189.764	202.024	60	51	1139.71233333333	1481.524	1380.24177777778	1467.1914	1085.20488888889	1310.108	1129.4721	1224.70588235294	750.434999999998	748.924666666666	1686.3906	1002.9549	1571.3577	1370.15844444444	1582.24	1602.7342	1089.4179	1340.718	1016.60766666667	844.767000000001	1049.7515	909.542666666666	1353.31883333333	1476.42233333333	1681.2576	1237.2096	1201.9134	579.454666666668	1613.0416	1091.04333333333	1802.78175	1929.57882352941	705.993777777777	2112.97226666667	882.492222222221	814.225999999999	1390.58070588235	499.881666666667	1412.0952	760.1235	980.053333333332
326	143.959268237171	143.956321555003	143.968865348284	95.9095	89.765	98.974	46	46	1893.584	2149.84233333333	1700.965125	2218.39155555555	1213.17633333333	1867.20577777778	1475.5059	685.663999999999	1667.1702	1558.049	3468.75555555555	1433.41222222222	2343.9864	1830.478	17540.4497472527	2142.7	1433.41222222222	2095.76466666666	1793.746	1456.084	18023.4857727273	1517.264	1968.10609090909	17057.5932413793	2329.16733333333	1694.58911111111	1982.016	1579.10025	1282.31957142857	1670.2311	18428.592956044	1569.10177777778	580.190333333334	1250.622	1347.71355555556	980.580375	563.223999999999	610.225777777778	3065.08133333334	591.094666666667	1347.99933333333
327	143.960106336806	143.956756917318	143.969260470444	78.558	68.356	88.767	69	53	2854.6595	3565.4100625	2392.53954545455	2152.77545454545	1363.7888	8370.20696296296	2067.153125	1230.44890909091	1492.37907692308	1879.376	3298.73766666666	1669.23125	3849.6390625	3341.31525	3620.86725	3719.8315	2315.798125	4493.7018	2401.6685	2639.38675	3692.772	2230.30293333333	2508.79475	3704.7546875	3945.30675	2330.5571875	3035.4296875	1388.8314	1214.14	2068.00776923077	3804.366875	4472.43407142857	1496.2483125	5515.5616	2387.53125	2059.88475	2522.1198	626.948571428571	3819.816	1457.93725	2241.48925
328	143.960874074532	143.956100693778	143.968916782113	1107.94	1093.75	1115.14	54	46	1776.53999999997	2565.29999999995	2296.22899999996	1224.00000000002	1674.84000000001	2323.56000000001	1900.26	1545.29999999997	2140.84636363637	2045.09999999996	2134.86000000003	1800.57299999997	2402.41299999995	2630.58000000001	2491.85999999996	1882.92	1514.14300000001	2376.59999999996	2060.40000000001	1997.16	2668.32000000001	2104.09363636364	1532.04000000001	2336.04800000001	2627.21636363632	1902.30000000001	1834.97999999997	2902.92000000002	1894.13999999997	1296.42000000001	2400.37100000001	1741.13999999997	1910.46	2348.03999999996	949.620000000025	1934.94	1885.97999999997	1733.65799999997	3839.28000000001	1856.39999999997	1909.44
329	143.960394553088	143.957955891377	143.968427445324	210.169	206.098	215.293	35	33	850.493000000001	1221.23925	1138.599	1166.114	940.644888888891	2991.66	712.134500000001	730.588500000001	957.072666666669	929.008888888888	1717.034	1019.202	1177.213	1168.18625	1278.47766666667	1318.12711111111	906.055999999999	1714.02	974.458125000001	747.934874999998	1216.138	1002.622	944.751500000001	1155.772	1322.208	1157.058	1197.87133333333	715.721000000001	989.723333333332	822.736500000001	2266.29186666667	1213.10427272727	727.43825	1761.93853846154	1021.27025	989.349000000001	1085.05725	657.041000000001	1712.11933333333	902.011500000001	1132.72622222222
330	143.959883292985	143.957272733195	143.969306733722	290.7815	281.604	304.045	36	29	871.814999999997	1137.54777777778	1185.62733333333	1142.77333333333	894.734888888891	2854.68991304348	811.606666666666	1883.062	788.202333333335	698.852222222224	1418.10888888889	702.933111111112	1271.19688888889	1077.35466666666	1053.027	1165.09377777778	907.076333333333	1282.55900000001	962.698222222221	860.047333333335	1343.48977777778	811.164999999999	916.680333333335	1203.20666666667	1227.32733333334	910.137333333338	943.301333333332	1730.9376	758.138499999998	854.946222222218	1115.26987499999	771.309000000003	806.468444444448	1065.112	866.168666666668	796.793555555552	1948.1345	1756.4526	1138.568	676.480999999999	914.119111111113
331	143.960126331761	143.957624913469	143.969473719597	182.627	174.448	188.709	34	33	1619.51569230769	1855.98633333333	1963.12133333333	1868.438	1526.41866666667	6815.52977777778	1525.245	708.5525	890.750999999999	1425.74492307692	2547.57569230769	1473.32430769231	2119.23233333333	2052.95030769231	2059.93384615385	2106.14	1469.16	1174.451625	1600.86276923077	915.164250000001	1619.62166666667	1606.00466666667	1639.3245	2242.6363076923	2226.14353846154	1807.84892307692	1685.59066666667	1946.30538888889	1190.97066666667	1554.24553846154	2059.88475	1142.02666666667	1076.36375	1225.58925	1562.99353846154	1606.86346153846	1167.166	1594.7484375	2108.00866666667	1252.867	1679.29984615385
332	143.959593024384	143.957261102188	143.968727918875	128.561	123.462	132.644	18	17	2582.4109375	3589.8795625	3424.196875	3317.234375	2387.33933333333	3344.3750625	2398.7546875	2048.662	2844.49368421053	2328.5173125	4175.36825	2423.09375	3528.0245	3378.845875	3281.44333333333	3291.38026666666	2374.2671875	3308.7852	2573.3023125	2438.546875	3504.55875	2483.5478125	2431.29546666666	3438.9843125	3442.534375	2618.92375	2632.191875	6235.83443478261	2571.072	2599.8206875	3590.899125	2386.40373333333	2013.356625	3380.08825	2508.9484375	2320.0864	1200.83425	1352.81466666667	3926.94225	2272.42075	2608.655
333	143.962215325022	143.957506854072	143.968335254621	221.397	219.339	227.519	17	17	1410.10066666667	2055.97166666667	1765.07181818182	1860.06766666667	1294.69725	1794.76	1382.43875	1197.1865	1234.99981818182	1275.3125	2269.036	1345.81966666667	1937.45475	2012.95325	1885.422	1865.017	1413.489	1915.16566666667	1435.49175	1466.09925	1909.82325	1340.63836363636	1586.61833333333	1956.10066666667	1979.4965	1530.64475	1490.8745	2692.963	1499.48175	1400.80325	1984.59566666667	798.790500000001	1132.50272727273	1906.84725	1514.72933333333	1427.32975	1273.272	4282.018	2094.57325	1318.53675	1506.012
334	143.959532050936	143.957551937039	143.968199798039	234.649	228.517	241.82	22	19	896.799750000001	1213.205	1216.011	1276.298	946.766222222221	1171.087	952.991333333332	672.838999999998	815.779000000001	771.403499999998	1386.689625	693.769999999998	1395.664	1212.057	1323.072	1264.193	717.815999999998	1299.90466666667	902.921249999997	734.580000000001	1240.624	808.038000000001	942.574999999999	1111.05225	1262.977	957.262625	933.976499999998	820.381500000001	1106.94111111111	882.995249999998	1104.722	1020.68633333334	611.504125	1200.83425	985.561500000001	893.848499999998	955.031999999999	859.120666666666	1632.35555555555	890.678249999998	955.974250000001
335	143.959838967194	143.956808770582	143.968417747985	263.2395	260.167	268.342	18	17	1311.05045454546	1776.29481818182	1642.63909090909	1548.8154	1049.8887	1236.54300000001	1166.17172727273	1030.47545454546	726.045818181817	565.1908	980.003142857147	526.460727272728	1571.262	1652.84181818182	1598.8101	1728.43772727273	1249.83409090909	1458.0087	1340.63836363637	1222.94018181818	1554.7848	1264.11790909091	1304.92881818182	1726.55218181818	1577.3838	1260.0705	1357.983	1145.76627272727	1361.04381818182	1188.61772727273	1734.3700909091	1299.82745454546	1020.747	1652.84181818182	1311.05045454546	1319.21263636364	1184.5683	1117.2285	1733.4882	1273.07163636363	1410.01690909091
336	143.958824969616	143.957020105786	143.967797149765	30.612	20.397	39.783	33	32	6122.785	8495.74420588235	8108.42558823529	8092.09852941176	6153.32937142857	7992.09529411765	6001.197	5971.76870588235	1741.5195	6266.671	9575.03873333333	6011.55329411765	8070.66926470588	8157.01632352941	8075.77147058823	8069.27355882353	6174.5940882353	8316.17761764706	6221.52805714286	6013.74214285714	12820.4229811321	6080.72897142857	6061.42058823529	8093.11897058824	8040.93794117647	6083.28	5071.75834615385	9398.76269230769	1744.6275	6006.47147058824	12848.9920588235	1685.59066666667	5947.28588235294	8084.19926470588	5969.67428571429	6030.78467647059	5976.73694117647	9533.363625	9775.15614705882	5953.42541176471	6019.6944
337	143.960335306602	143.957762927544	143.968577921391	276.497	270.342	280.585	19	19	1350.92133333334	1840.41224999999	1736.4655	1888.28076923077	1314.15630769231	1801.52192307692	1235.01816666667	991.763999999998	1080.533	1024.77507692308	2001.99826666667	1073.39066666666	1988.7	1717.221	2020.20923076923	1820.88875	1257.4545	1882.46769230769	1387.54	1269.191	7842.60225	1399.783	1433.45125	1803.66525	1883.28375	1563.81846153846	1338.93175	1059.4683	1433.56833333333	1357.1305	1822.1665	1367.135	1048.31025	1815.173	1446.28466666667	1337.0015	1365.06876923077	1359.04984615385	2088.56984615385	1300.81875	1389.24075
338	143.959833201788	143.957162270179	143.967402827632	249.463	242.822	255.071	16	15	1871.21941176471	2638.32847058823	2362.17525	2314.7775	1702.9015625	2135.932	1635.8795	1483.50764705883	3011.82141176471	1573.80375	2788.34325	1589.646875	2398.615625	2343.61558823529	2427.3234375	2469.9125	1764.08852941176	2394.6734375	2059.26123529412	1836.5294117647	2344.5345	1774.69125	1954.77082352941	2394.49223529412	2400.64825	1823.2984375	2027.64305882353	1690.52988235294	1819.903	1692.9925	2398.90164705882	1787.5875	1439.137	2313.80688235294	1782.37675	1769.59794117647	1646.6835	1543.752	2644.65	1571.185	1982.43147058824
339	143.959436837386	143.957216963809	143.968970512548	144.883	137.729	154.065	19	14	1114.932	1471.252	1687.4935	1647.894	1093.74628571429	1463.08971428571	1074.99371428571	942.971428571428	965.190285714285	981.514857142857	1627.35571428571	1021.306	1487.57657142857	1331.37371428571	1429.42028571429	1463.08971428571	1088.64485714286	1444.72457142857	1155.98371428571	1044.62628571429	1724.469	1122.31428571429	1087.62457142857	1520.22571428571	1486.55628571429	1121.294	1175.40114285714	1161.0445	1199.856	1072.43885714286	1487.57657142857	1228.5315	884.864000000003	1426.35942857143	1108.03028571429	1088.64485714286	883.164999999999	940.932571428571	1537.57057142857	970.291714285714	963.149714285714
340	143.959010221625	143.957079211695	143.96667800973	10.195	3.058	14.281	12	11	4669.3311	5784.975	5691.94816666667	6200.26005263158	4333.11972222222	5817.06	0	0	2010.91275	4653.48694444444	7197.03944444444	4325.74222222222	6079.74815789474	6089.79457894737	5978.74210526316	5826.95931578947	4161.71305555556	0	4673.64	4319.47710526316	6010.3702631579	4822.01242105263	4530.03333333333	5718.65694444444	5890.99947368421	4620.77184210526	5024.16765	0	4480.816	4158.65222222222	5804.21538888889	4524.80875	4596.91465	0	4681.98763157895	4495.09911111111	4515.74944444444	0	7316.15315789474	4531.05361111111	4618.32168421053
341	143.959668467851	143.957507551679	143.968867487284	164.274	159.166	169.368	13	13	1892.67076923077	2223.12475	2246.5905	2154.768	1734.52307692308	2252.83938461538	1683.50769230769	1462.73475	1057.1085	1489.53692307692	2731.15776923077	1627.39076923077	2280.25875	2402.75753846154	2329.18684615384	2463.9483076923	1735.54338461538	2299.77353846154	1813.08676923077	1650.38369230769	2310.86625	1736.60733333333	1903.89415384615	2397.65830769231	2438.61769230769	1826.21307692307	1772.18892307692	1587.26625	1847.63792307692	1702.51476923077	2248.71225	1723.29969230769	1501.808	2407.96815384616	1818.05123076923	1752.54769230769	3240.46103703704	1644.736	2627.2923076923	1583.70161538462	1842.53676923077
342	143.961495179974	143.958755669566	143.968998977705	64.264	59.185	66.304	9	9	732.164181818182	1015.17136363636	860.08990909091	693.785454545454	464.191	743.778818181818	418.311818181818	371.379272727273	752.0958	800.91409090909	2874.10827272727	637.670454545455	983.542909090909	819.352	961.096909090909	946.298454545455	690.724636363636	1200.326	874.9026	725.413909090909	875.393999999999	575.433818181818	575.433818181818	708.069272727272	1060.61090909091	666.1906	575.433818181818	535.643181818182	829.481727272727	664.552636363636	1031.49572727273	617.265	364.237363636364	948.346363636363	682.5807	616.244727272727	504.014727272728	326.487272727273	1881.38290909091	441.229090909091	791.12
343	143.959494896112	143.957422685957	143.968057168497	311.6995	306.079	319.343	12	11	1058.99066666666	1395.664	1227.36075000001	1178.234	927.407249999997	1376.34790909091	927.382000000002	879.972333333335	1023.28288888888	863.131499999998	1606.99466666667	937.584222222224	1421.505	1396.68422222222	1209.144375	1331.53955555555	988.702999999999	1291.24875	1084.184	1007.61733333333	1298.77825	1033.48511111111	1099.79955555556	1419.18999999999	1306.94025	999.845000000004	1107.66444444444	895.779499999998	1113.06244444445	981.453777777773	4018.96170000001	928.427500000004	929.42244444444	1398.72466666667	1115.22433333333	1111.143	937.724625000001	892.718749999998	1522.19644444444	1062.167	1082.14222222222
344	143.964738717669	143.961502240692	143.968417478946	359.658	347.911	376.422	12	10	921.963000000001	1203.895	1143.70025	1175.328	869.252999999998	1163.08500000001	892.718749999998	807.116624999995	827.400222222224	780.491249999998	1372.23625	878.916749999998	1246.74550000001	1255.0045	1161.0445	1232.46200000001	913.930875000001	1174.30775	1002.90575	917.662500000004	1209.88499999999	951.893250000004	967.197000000004	1205.9355	1277.50949999999	976.379249999997	952.913499999997	879.455500000004	946.791999999997	924.346499999997	1208.124	1158.00954545455	849.868249999998	1255.92775	918.225000000004	966.960000000003	924.346500000004	867.318750000001	1353.87175000001	994.743749999997	930.468000000004
345	143.964875379924	143.960927490794	143.967514167398	824.387	820.246	828.437	4	4	504.999	580.522250000002	745.912399999996	690.6754	535.709999999997	784.687600000014	394.256249999993	425.444250000002	748.863500000003	343.307999999999	608.754399999997	408.100000000002	722.129799999996	557.056500000002	619.291750000003	701.8976	411.160750000002	591.020000000003	366.269749999991	417.282250000002	585.623500000002	402.569499999999	416.262000000002	628.474000000003	622.609000000003	378.512749999991	373.411500000002	535.710000000009	496.400399999997	426.464500000002	604.135999999999	429.630499999999	382.593750000002	620.571000000003	383.614000000002	413.201250000002	453.989	492.853199999998	537.671750000002	365.249499999991	388.239000000002
346	144.070273953988	144.068568485281	144.071979422694	265.782	265.269	266.295	2	2	11.2233	11.2222	8.16800000000002	11.2224444444445	12.244	15.3133333333333	17.3451	40.8119999999999	576.1305	729.443	344.252999999998	798.873545454547	14.2753333333333	10.203	10.2033333333333	12.2364	12.2364	11.2236666666667	16.3248	18.3744	8.16177777777779	11.2222	11.2233	11.2166999999999	13.2639	6.12600000000001	7.14210000000002	6.12199999999999	8.16239999999998	8.16639999999998	6.1254	5.10400000000001	15.3045	10.203	6.1254	15.3045	16.3253333333333	9.18299999999999	12.244	14.2758	16.3344
347	144.979082563623	144.975006836915	144.983821224404	1069.23	1068.24	1070.25	10	10	516.119999999991	899.639999999984	542.63999999999	593.588333333322	480.419999999991	635.459999999989	472.260000000007	435.539999999992	528.360000000007	549.77999999999	924.119999999984	492.659999999991	616.064999999988	819.060000000011	625.259999999989	553.85999999999	442.679999999992	571.19999999999	474.300000000007	473.279999999992	810.899999999986	438.599999999992	535.500000000005	571.284999999991	608.939999999989	479.399999999991	500.001666666658	438.294999999992	463.079999999992	461.039999999992	539.57999999999	415.139999999993	358.019999999994	503.681666666657	539.842857142848	487.559999999991	448.799999999992	415.139999999993	1011.03750000001	431.143333333325	464.858333333324
348	145.052658252502	145.052658252502	145.052658252502	79.562	79.562	79.562	1	1	189.771666666667	231.451722222222	269.338666666667	238.745	233.643611111111	212.090666666667	226.575666666667	254.035333333333	174.366	205.265666666667	345.874166666667	198.954166666667	248.947777777778	348.821	289.758888888889	232.699333333333	147.980555555555	260.170833333333	129.532944444444	137.7375	242.905444444444	124.507777777778	173.447222222222	233.643611111111	245.886944444445	171.350666666667	181.550111111111	179.510222222222	149.980833333333	149.980833333333	233.567277777778	177.528333333333	222.347888888889	260.085833333333	155.082222222222	170.377111111111	174.4675	305.063055555556	357	205.075833333333	129.575277777778
349	145.053416373962	145.048531102338	145.058302031472	112.741	110.176	113.271	6	6	11.2231428571429	18.3651428571428	12.2434285714286	19.3854285714286	24.4868571428571	34.6897142857143	30.5828571428571	55.0954285714285	33.6317142857143	19.3854285714286	11.2215714285714	28.564	12.2417142857143	25.4857142857143	24.4868571428571	19.3854285714286	32.6491428571428	13.2618571428572	18.3651428571428	19.3854285714286	17.3448571428571	17.3448571428571	9.19028571428571	14.272	16.3245714285714	26.5311428571429	20.3885714285714	56.1628571428571	19.4017142857143	15.3042857142857	17.3302857142857	19.3854285714286	55.0954285714285	14.272	16.3245714285714	28.568	50.9714285714285	31.6022857142857	23.4665714285714	29.5882857142857	43.8722857142857
350	145.051974838733	145.048205069287	145.057533358935	57.131	56.095	58.16	4	4	422.255647058824	510.125	502.1475	385.6545	308.111058823529	320.47625	307.09525	315.25725	242.578	337.70275	539.71225	269.264470588235	305.98125	315.25725	295.8725	223.516875	113.252647058824	180.58425	108.144941176471	107.161764705882	316.2775	203.0421875	176.5140625	328.5205	307.933411764706	157.116235294118	131.61225	274.4640625	105.08575	185.810625	258.12325	227.5296875	162.226764705882	309.042176470588	167.328235294118	147.93625	152.0265625	315.2765625	409.12025	156.155625	76.5441176470588
351	145.931146275161	145.928348602677	145.940437316895	1077.365	1072.27	1085.57	22	17	1662.83307692307	1706.72615384615	1395.36	1887	1506.54	1842.38928571428	1472.88	1210.74	1562.79769230769	1210.74	1444.38846153846	1402.5	1658.75	1762.56	1828.86	1722.78	1499.42928571428	1773.78	1305.6	1465.82461538461	2002.64142857142	1434.12	1502.46	1594.26	2119.56	1222.98	1588.31692307692	1660.56	1175.92615384615	1361.7	1814.58	1585.08	1271.87846153846	1717.95461538461	1390.28769230769	1392.18933333333	1581.08642857142	1419.84	1350.47769230769	1241.25538461538	1327.11
352	145.934514868865	145.929124785633	145.940470523971	1089.63	1086.52	1091.64	5	5	530.400000000007	739.50000000001	657.900000000009	675.240000000009	438.192857142863	581.400000000008	566.100000000008	559.980000000008	578.340000000008	622.200000000009	574.042857142864	580.380000000008	661.980000000009	636.350000000008	663.000000000009	624.240000000009	396.406666666674	632.400000000009	491.307142857149	479.74714285715	638.392857142865	584.460000000008	556.920000000008	579.360000000008	635.460000000009	589.364285714293	617.100000000009	599.759999999989	501.840000000007	555.900000000008	494.486666666675	550.800000000008	493.680000000007	612.857142857151	587.520000000008	561.000000000008	565.080000000008	545.700000000008	580.171428571436	500.820000000007	595.492857142865
353	145.931525980558	145.929104983152	145.939707438151	1099.85	1098.76	1108.98	6	6	383.520000000007	489.599999999991	493.68000000001	364.14000000001	301.920000000006	311.608333333339	290.699999999995	331.500000000006	455.939999999992	412.753333333341	307.020000000008	444.720000000009	532.44000000001	500.616666666657	483.480000000009	476.340000000013	349.860000000007	376.995000000007	444.719999999992	405.959999999993	379.440000000007	465.119999999992	352.919999999994	391.680000000008	335.106666666673	343.740000000009	410.84400000001	428.218000000011	408.000000000008	344.759999999994	349.860000000007	340.680000000007	240.719999999996	392.700000000011	401.879999999993	269.279999999995	447.490000000008	336.600000000009	524.279999999991	460.020000000009	389.639999999993
354	145.954024145951	145.95344588248	145.954618330804	95.9045	94.861	97.944	10	10	711.094888888889	869.323999999999	753.03675	860.702999999999	550.98	790.168	557.757666666666	260.156666666667	704.030000000001	658.114999999999	1701.73066666667	680.488222222222	878.985333333334	751.985666666667	880.992000000001	7087.80004878049	651.922	1024.30311111111	760.148333333333	663.803	940.670499999999	690.314333333333	633.652875	1055.355	1073.27377777778	664.164666666667	859.485333333334	504.374	688.65	652.959999999999	1015.6212	708.034222222222	234.523333333334	550.319	574.385111111111	541.738	220.401	245.88025	1321.33166666667	215.431	606.701666666667
355	145.954181809118	145.953695854532	145.954451430691	85.706	85.702	86.721	4	4	726.477333333333	820.258666666667	865.713777777778	833.521555555556	551.28	915.238999999999	605.057666666667	367.28	361.745	345.855333333333	1184.607	330.588	1281.434	871.269777777777	930.543999999999	887.593333333332	634.647333333333	876.018000000001	559.447111111111	735.580222222221	1023.39433333333	572.344666666667	691.710666666667	1058.08566666667	978.499666666666	679.912	775.485	595.809777777778	588.732333333333	664.236999999999	987.682666666668	666.713000000001	343.093333333333	802.914888888889	560.467999999999	435.682333333333	347.895777777778	379.688	855.500333333333	362.218333333333	599.890666666666
356	145.954578340012	145.940708352507	145.964686601188	1070.23	1069.16	1097.77	134	120	1370.87999999998	2081.81999999996	1579.97999999997	1463.50399999997	1462.67999999997	1500.41999999997	1743.17999999997	1486.13999999997	1610.57999999997	1821.71999999997	1721.75999999997	1551.41999999997	1695.49799999997	2417.39999999996	1558.55999999997	1598.33999999997	1806.41999999997	1548.35999999997	1767.66000000002	1415.75999999997	2076.71999999996	1422.89999999997	1681.97999999997	1585.02599999997	1223.33399999998	1600.37999999997	1537.13999999997	1458.59999999997	1584.05999999997	1396.37999999998	1604.45999999997	1664.64000000001	1361.69999999998	1505.58571428569	1644.60833333331	1586.09999999997	1838.03999999997	2555.8590909091	1689.44285714288	1568.76999999997	1638.7533333333
357	145.954313539874	145.949423379456	145.963311254451	1135.51	1107.97	1156.99	88	29	640.560000000012	861.899999999985	900.088333333349	873.120000000017	636.498333333321	1004.69999999998	781.319999999986	723.179999999987	853.914285714269	632.399999999989	1435.14000000003	639.539999999989	747.660000000015	1009.79999999998	876.179999999984	839.460000000016	686.399999999987	763.185000000014	664.020000000013	704.785714285701	879.239999999984	773.160000000011	635.459999999989	1080.17999999998	802.739999999986	749.700000000014	649.740000000013	564.060000000011	650.801666666654	522.239999999991	1317.23333333334	623.219999999989	743.599999999986	953.700000000018	723.179999999987	819.185714285699	789.479999999986	656.880000000013	1584.05999999997	716.040000000014	770.099999999986
358	145.954850892811	145.948806964798	145.963303845994	1164.14	1157.91	1168.19	22	18	945.54000000001	1207.21875000001	1172.39500000001	1035.30000000001	962.88000000001	914.939999999984	635.459999999989	943.635000000008	938.400000000009	784.380000000008	1761.54000000002	938.400000000009	1220.39375000001	1051.88750000001	1166.26750000001	1260.72000000001	821.085000000007	1107.72000000001	841.500000000012	837.420000000008	1262.76000000001	931.260000000009	875.160000000009	1221.96000000001	1135.90625000001	790.500000000008	912.900000000009	923.210000000008	905.760000000009	844.560000000008	1102.95000000001	890.460000000009	888.487500000008	1188.30000000001	909.840000000009	895.560000000009	902.700000000009	928.200000000009	1816.80375000002	812.940000000008	812.962500000009
359	145.953770683299	145.951798299154	145.956244182587	107.144	106.106	110.193	9	9	960.5574	1118.9064	1013.1579	758.0086	654.982666666666	806.063333333333	595.504799999999	622.033636363636	873.8829	796.793555555554	1942.6512	876.3518	1273.3344	1110.00177777778	1186.51844444444	1108.98155555556	758.107666666666	1467.0476	902.896666666665	807.0573	1242.6036	750.9408	872.8632	1103.15911111111	1349.7246	827.4633	774.348666666667	530.555999999999	946.363999999999	862.153499999999	1271.5659	914.670899999999	641.7687	956.447333333334	867.17	768.812999999999	664.1502	597.895799999999	1848.7836	565.933499999999	832.5648
360	146.062567758413	146.056951583927	146.072492765504	143.856	138.761	144.894	65	65	360.463428571428	668.287142857142	497.882	453.323999999999	315.268285714286	385.654499999999	276.923285714285	612.819666666666	1452.79644444444	1543.584	1450.60729411765	1382.43875	435.646749999999	755.542124999998	415.241749999999	287.720571428571	316.277499999999	327.511714285714	239.788124999999	359.128	278.772	87.7445714285714	85.704	170.38175	367.29	144.8755	67.2869999999998	612.15	249.97	291.577	321.345	106.109714285714	1527.39825	976.379250000001	263.224499999999	460.148857142857	1293.607	1274.53125	1121.25475	1312.14866666667	1414.23975
361	146.061294891761	146.057883517377	146.070724140514	157.092	154.019	157.132	37	37	25.4874999999999	32.6491428571428	14.284	23.4468571428571	40.81	34.6885	30.58875	65.296	611.129750000001	610.109499999998	465.291000000001	453.046499999999	32.648	62.2352499999998	44.891	25.5071428571428	66.3650000000001	64.3229999999999	57.134	81.6199999999998	25.4857142857143	78.562	76.4718750000001	56.11375	93.8629999999997	53.0529999999999	70.4490000000001	47.9534285714285	116.312571428571	26.5265	104.142	26.5265	241.804636363636	112.167	128.457	168.347142857143	285.67	134.673	117.32875	294.85225	99.9967499999998
362	146.063917947472	146.060953449401	146.07280079011	91.84	81.619	99.996	47	42	213.2218	372.373	434.6478	230.720888888889	428.54	446.128444444445	381.687777777778	591.728888888889	374.4134	370.340666666667	37.7523333333334	525.471666666666	551.34	763.1844	629.134333333333	515.268333333333	296.884666666667	610.092888888889	399.167555555556	262.197111111111	182.6337	43.8471	49.9908888888889	67.3420000000001	271.3998	115.3617	69.4204444444445	415.501777777778	415.230444444445	345.855333333333	401.748666666667	306.066666666667	1178.331	954.975	425.710666666667	697.907999999999	1354.53525	1262.01488888889	893.2572	1453.27111111111	454.7862
363	146.063324386732	146.060492724907	146.073991014081	59.174	57.128	61.226	30	30	35.68	78.5656666666667	143.860285714286	126.515428571429	125.495142857143	185.692	45.915	209.158571428571	77.4114285714285	103.048857142857	58.1562857142857	43.8671666666667	170.395666666667	176.509428571429	176.509428571429	156.111	83.6536666666667	129.467428571429	101.112	143.867	67.3388571428572	40.8114285714286	31.6288571428572	37.7505714285714	69.3211428571428	19.3854285714286	21.426	215.280285714286	85.708	100.058	90.8054285714285	85.6939999999999	361.198	234.646	106.109714285714	179.564	258.12325	124.474857142857	33.6694285714286	257.112	68.4293333333333
364	146.063224525718	146.061000315348	146.070877656483	72.443	68.351	75.509	7	7	57.1352727272727	207.944	178.54375	101.00475	214.257272727273	150.861333333333	394.0095	150.997	91.8245454545454	112.34	87.7486666666667	197.932909090909	244.86	455.068666666667	319.364333333333	255.0625	72.4393636363636	224.46	97.9461818181818	87.7434545454545	56.145	54.0744545454545	42.8505	40.8133333333333	77.5407272727273	34.6892727272727	27.5355	159.081	62.23525	98.9664545454545	175.483	72.43775	305.061545454545	225.47525	73.4596363636364	171.402	258.12325	735.239750000001	87.7056666666667	193.851818181818	101.007
365	146.165560190087	146.161514629272	146.173898542132	43.876	42.833	46.942	87	87	913.198333333333	1424.3388	1448.826	1978.3617	1345.7757	2322.9954	1916.9558	2383.8015	64.232	86.72125	17.3437777777778	152.013111111111	2077.27527272727	2113.0413	2000.8083	1941.579	894.832333333333	913.079	499.908888888889	878.4783	1092.6342	741.738272727273	438.982222222222	748.259727272728	1145.76627272727	796.880333333333	575.405333333333	1763.96422222222	1270.2735	999.796	1190.3694	733.9552	2114.8746	1791.6468	1221.2991	1177.46466666667	981.60075	1243.23311111111	719.726666666666	1072.414125	1490.61845454545
366	147.045533632183	147.041679059522	147.053843279791	292.834	280.556	296.926	19	17	75.4923333333338	154.070333333332	182.639666666667	227.497166666668	23.4665714285714	234.665714285714	86.7141666666664	19.3673333333333	1195.73300000001	1512.381	1026.3715	1593.63050000001	138.765333333334	191.822666666667	159.172	172.436333333334	18.366	141.803166666666	134.684	33.6654999999999	90.8054285714285	70.4030000000002	71.3533333333332	90.7206666666665	97.9520000000002	85.6920000000002	54.1306666666665	173.448571428571	81.6133333333331	21.427	128.562	23.4676666666667	14.2706666666666	190.771166666666	94.8754999999997	125.501	217.320857142857	29.609	101.013	170.395666666667	63.2503333333331
367	147.043742639198	147.042939590915	147.052904299472	217.8355	215.252	223.455	4	3	19.3831666666667	56.1091666666668	45.9075000000001	24.4839999999999	23.4646	44.8873333333332	30.612	24.4879999999999	52.0369999999999	95.9113333333331	59.1793333333332	30.5799999999999	27.5454	34.6913333333334	47.9556666666666	43.8743333333332	28.5693333333333	48.9696	27.5489999999999	26.5286666666667	40.816	35.7058333333332	19.3831666666666	28.5133333333333	44.8506666666666	33.6709999999999	26.5286666666666	28.5693333333334	31.6251666666666	25.5083333333333	51.9859999999999	22.4444	35.7116666666666	43.8743333333332	24.4639999999999	29.5896666666666	43.8772	22.4444	58.1589999999999	46.8893333333332	35.7058333333334
368	147.054725228256	147.049696773173	147.059753683339	145.8945	145.892	145.897	2	2	42.8484	88.6703999999996	74.4746	37.7548	44.8888	4.07919999999999	40.856	112.112	23.4646	74.4892000000001	17.3468	20.404	65.2928	65.2928	39.7878	56.111	23.4692	25.505	8.1616	31.6262	26.5252	8.1616	7.14280000000001	8.1616	14.2828	7.1414	6.12240000000001	61.212	9.18360000000001	35.6766666666667	26.5252	8.1616	131.6058	80.5958	13.2626	15.306	28.5656	198.939	17.3468	19.3838	27.5454
369	147.07615807308	147.075225512187	147.07965320576	78.548	70.379	80.588	7	7	35.70875	82.589625	82.643142857143	110.2005	57.134	89.7160000000001	56.11375	166.30075	134.677714285714	256.701285714286	44.891	166.30075	68.35675	117.2425	103.04525	63.26325	166.30075	131.61225	209.15125	157.1185	35.7100000000001	49.9940000000001	48.9780000000001	40.81	35.70875	40.78	21.42525	64.236375	98.9642500000001	39.7911428571429	32.624	28.567	186.591375	101.017125	71.4175	109.16675	277.517714285714	95.84475	81.6200000000001	311.187142857143	136.73025
370	147.075114319764	147.069081644082	147.085970500364	52.043	49.98	62.229	149	106	1269.29466666667	1422.2285	926.047000000001	900.912285714286	680.530571428571	755.645714285715	607.07	1311.985	3261.8991	3012.55216666667	3930.14057142857	1740.571	1040.73933333333	1327.34525	1266.04	982.202	1803.61257142857	1509.53066666667	2529.27553846154	1585.87183333333	437.723	324.413	308.140666666667	503.024333333333	458.742857142857	248.920666666666	232.636	619.342333333333	775.417142857143	447.271	553.472333333333	510.142857142857	1323.37233333333	1010.96157142857	624.444	877.445714285715	1702.65816666667	1057.016	4562.07885714286	1481.45485714286	779.79
371	148.055077803957	148.054771211292	148.055384396623	53.049	53.035	53.063	2	2	1103.8564	1545.5525	1519.496	1519.02816666667	1195.6744	1893.243	1113.00183333333	1935.25616666666	637.75	702.9178	1187.668	930.651333333333	1547.348	1583.29866666667	1570.293	1559.8858	771.422399999999	1023.209	522.3424	840.6122	968.138166666667	529.5876	592.813666666667	846.876666666667	1171.214	630.4836	575.374	1425.40566666667	1067.09433333333	933.346333333334	1171.15133333333	930.544	1831.259	1749.87166666667	823.462799999999	1414.97116666667	1812.112	1708.038	2533.07383333333	2128.368	538.6656
372	148.061573099493	148.055756495104	148.077947859506	53.053	50.994	63.249	135	128	1104.00066666667	1510.86683333333	1519.248	1495.56433333333	1195.63533333333	1872.514	1113.00183333333	2545.45444444444	856.968000000001	912.058800000001	1096.715	734.688000000001	1493.32333333333	1559.79842857143	1534.58133333333	1559.83483333333	693.826666666667	965.002499999999	620.403200000001	761.790333333334	1322.244	641.684833333334	540.812	813.205666666667	1130.6255	767.254857142857	521.3222	1513.03075	902.995000000001	987.790500000001	1138.275625	926.462666666667	1857.7235	1687.63133333333	992.784333333333	1145.9092	1807.94628571429	1707.01766666667	2399.824	2029.34828571429	643.199333333333
373	149.029590544963	149.029590544963	149.029590544963	748.867	748.867	748.867	1	1	120.3836	302.9994	237.729899999999	247.932899999999	112.222	264.257699999999	192.7233	164.1717	378.531300000003	306.089999999999	789.155700000005	395.876399999999	236.964800000001	252.014099999999	314.252399999999	222.556199999999	134.679600000001	221.3834	333.6054	148.9492	294.866699999999	341.967999999999	352.003499999999	316.292999999999	289.765199999999	366.287699999999	379.551599999999	111.2127	329.556899999999	138.7608	260.176500000002	143.8623	164.2683	313.385600000003	317.313300000003	361.186199999999	336.666	132.639	791.6752	377.510999999999	371.389199999999
374	149.050226576683	149.045749664307	149.054703489059	844.7415	841.695	847.788	2	2	57.1367999999999	117.323	127.5375	106.1008	66.3194999999998	126.4428	51.0111111111112	93.8124	127.625000000001	169.3698	59.1716	107.0685	108.1518	107.193333333333	142.995999999999	108.1412	51.0149999999999	97.9488000000009	76.4775	52.0352999999999	110.376	72.4413000000006	104.1216	90.7533	95.9082000000008	90.8511999999997	74.5183999999998	66.3194999999998	87.6942	70.3938	96.9285000000008	70.3938	59.2115555555555	125.496900000001	105.0806	131.6187	89.7336	67.3397999999998	73.4184	121.4157	130.5216
375	149.067192712244	149.067192712244	149.067192712244	53.063	53.063	53.063	1	1	89.7851428571429	133.638714285714	117.415	125.495142857143	95.9068571428572	147.044571428571	93.8662857142858	171.384	120.393714285714	115.292285714286	163.245714285714	72.3895714285714	123.350857142857	160.162428571429	136.833142857143	129.576285714286	64.278	80.659	73.4605714285715	78.617	74.4808571428572	67.3388571428572	55.0954285714286	71.42	107.04	53.0474285714286	48.9737142857143	126.511	90.8054285714286	72.5011428571429	97.9337142857142	63.2577142857143	157.124	143.860285714286	82.6431428571429	130.596571428571	158.13875	159.159	347.917428571429	201.846857142857	64.224
376	149.953623219903	149.951994614265	149.962663323216	43.87	42.844	44.896	14	14	53.0548571428571	96.92375	38.7695	40.815	47.9534285714286	70.39725	90.80225	66.3185714285715	569.993666666667	682.603	464.21375	207.11075	48.972	102.025	38.7695	36.7302857142857	48.9737142857143	36.7302857142857	34.6897142857143	57.136	24.486	8.16228571428572	25.525	19.3854285714286	23.468625	12.2434285714286	20.405	49.998375	21.42525	24.486	15.315	10.21	79.5711428571428	61.2171428571429	18.3651428571429	38.7695	102.0375	65.408	142.94	82.6402500000001	36.7302857142857
377	150.057869737413	150.056093436674	150.067563703948	87.742	83.655	88.774	27	27	179.578666666666	312.222	416.522666666667	533.576222222222	387.98	416.262	335.653111111111	729.5145	393.591333333333	354.02675	198.965	411.16075	462.17325	579.501999999999	470.373666666666	417.28225	198.973125	211.347	95.9740000000001	202.0095	189.761333333333	78.5143333333333	82.638	164.273666666667	179.559111111111	76.5666666666666	42.882	288.754333333334	105.098625	183.66	160.174888888889	143.961	920.941999999999	380.55325	111.289	145.913625	445.837111111111	510.111111111111	178.4125	361.198	206.0905
378	151.035154826605	151.034306974493	151.044227069357	45.898	43.859	45.921	13	13	228.536	385.6545	399.987	348.9255	305.05475	429.52525	318.318	374.477625	290.77125	296.903142857143	311.17625	289.751	351.98625	356.329	396.925875	419.065875	296.929125	285.67	226.4955	244.868571428572	380.566571428572	250.990285714286	262.397	447.14325	344.8445	250.990285714286	265.265	395.857	320.3585	283.6295	385.938	280.775	459.1125	454.066875	233.645428571429	282.60925	394.83675	407.67825	399.211	430.59825	220.374
379	151.949162115513	151.948505457592	151.949818773434	43.873	43.87	43.876	2	2	42.852	78.562	93.8706666666667	76.5125	55.0954285714286	113.251714285714	62.2374285714286	52.0345714285714	336.694285714286	409.134571428571	257.124	111.211142857143	83.6673333333333	87.8346666666667	91.8257142857143	94.8865714285714	61.2171428571429	61.2171428571429	46.9331428571429	55.0954285714285	81.6266666666667	58.1562857142857	37.7831666666667	94.8865714285715	77.5417142857142	54.0751428571428	47.9556666666667	76.5125	80.6025714285715	55.0954285714286	77.6086666666667	34.714	98.9538571428571	89.7851428571429	57.136	84.6837142857143	89.7746666666667	85.862	112.346666666667	102.033333333333	45.9128571428571
380	153.998822530111	153.998822530111	153.998822530111	67.342	67.342	67.342	1	1	86.7242857142858	66.3185714285714	148.961714285714	243.83975	64.278	139.6715	80.6702857142857	52.0345714285714	13.2525714285714	12.2434285714286	43.8661428571428	9.18128571428572	67.3388571428572	73.458	66.31625	84.7548571428573	11.2231428571429	21.423	10.1942857142857	11.2231428571429	334.653714285714	493.818285714286	653.98025	507.010999999999	158.144285714286	202.016571428572	151.9055	41.8317142857143	35.71	72.4402857142857	138.758857142857	89.7851428571428	17.3448571428572	37.7188571428571	60.1968571428572	38.7708571428571	15.3042857142857	29.5882857142857	34.663	26.546	13.2637142857143
381	153.999138175667	153.999138175667	153.999138175667	59.18	59.18	59.18	1	1	11.2126666666667	77.5453333333333	77.5453333333333	135.698	46.9353333333333	73.4605714285715	40.8133333333333	22.4473333333333	8.15333333333334	11.2236666666667	28.5646666666666	11.2218333333333	51.0166666666667	49.994	39.7911428571429	64.281	7.14116666666667	12.232	9.192	4.08133333333333	161.212666666667	565.172333333334	602.988857142857	377.461666666666	114.165333333333	148.968666666667	162.225428571429	23.4638333333333	21.427	32.6773333333333	74.4843333333333	62.2301666666666	9.183	16.3226666666667	58.159	24.488	10.2016666666667	10.2016666666667	17.3448571428572	22.4462857142857	17.3626666666667
382	154.969087056287	154.965269819512	154.979212141715	1071.28	1071.12	1087.63	170	144	751.771428571414	1239.29999999998	1147.49999999998	1231.62750000001	915.960000000006	1192.37999999998	843.539999999985	826.191249999984	945.539999999983	949.619999999983	1692.18	828.239999999985	1079.64999999998	1571.82	1370.88000000001	1131.18000000002	796.619999999986	1221.96000000001	854.760000000009	938.299000000003	1359.66000000001	873.119999999984	1383.00333333333	1031.81285714284	1336.37	884.340000000009	914.018750000008	793.560000000011	1018.97999999998	979.199999999983	1076.09999999998	862.919999999985	848.658749999984	1013.88000000001	1127.11454545453	1071.95454545455	1041.42	726.24000000001	1281.66875000001	862.268571428581	911.879999999984
383	154.967802633451	154.96537637303	154.978162834443	1097.81	1088.61	1107.97	51	46	292.740000000003	310.079999999994	342.720000000007	373.320000000004	300.900000000003	366.628749999993	234.599999999996	224.714285714281	248.879999999996	482.823846153845	508.980000000005	264.180000000003	353.940000000004	369.642222222224	397.800000000004	354.960000000004	261.119999999995	526.320000000002	278.459999999995	233.579999999996	359.039999999994	291.056249999995	251.940000000004	389.096249999993	355.395000000003	391.138750000003	301.637500000002	261.440000000002	411.426363636364	208.079999999996	393.720000000004	245.820000000002	230.519999999996	374.340000000004	241.739999999996	247.859999999996	264.503750000002	256.020000000004	422.279999999992	254.999999999995	248.879999999996
384	154.967672978284	154.96404980075	154.977148801286	1119.27	1109.01	1131.47	34	30	197.879999999996	312.119999999994	232.560000000003	424.320000000002	217.259999999996	392.106666666659	237.660000000001	235.111111111106	307.020000000001	262.139999999995	638.52	238.419999999996	275.785714285709	345.098000000001	326.399999999994	329.460000000002	221.339999999996	298.859999999995	287.640000000001	269.280000000001	340.679999999994	259.079999999995	248.879999999996	350.879999999994	488.922142857149	234.600000000002	203.999999999996	234.855555555557	214.199999999996	242.760000000001	349.859999999994	232.559999999996	272.339999999995	296.122222222224	295.069000000001	250.920000000001	252.68444444444	216.475555555557	543.172000000002	246.840000000002	257.039999999995
385	154.967282423333	154.965600035244	154.975741577148	1161.06	1152.85	1167.25	21	19	167.280000000002	217.974285714282	234.600000000003	247.860000000003	156.060000000002	250.919999999996	144.839999999997	137.699999999998	141.779999999997	195.840000000002	312.557142857147	168.300000000002	217.260000000003	178.500000000003	253.980000000003	215.220000000003	178.499999999997	288.660000000001	149.939999999997	157.079999999997	220.320000000003	143.819999999997	174.419999999997	237.659999999996	216.240000000002	168.064285714288	176.70714285714	156.060000000002	161.160000000002	173.399999999997	206.292500000002	163.200000000002	148.10714285714	174.420000000002	139.739999999998	156.059999999997	169.319999999997	162.180000000002	329.921428571422	171.360000000002	157.878571428569
386	154.967774844479	154.965233261521	154.978518018536	1142.66	1134.49	1150.83	24	22	180.540000000002	230.237500000003	525.571052631576	246.839999999996	193.800000000002	209.100000000003	190.506250000002	154.020000000002	179.520000000002	179.771428571431	294.780000000006	184.620000000002	267.931250000003	246.121250000002	243.780000000002	260.100000000003	176.460000000002	259.080000000003	185.640000000002	194.037500000002	265.893750000003	144.02142857143	187.680000000002	211.140000000003	207.060000000003	216.239999999996	182.580000000002	183.824999999997	204.768750000002	169.527500000002	243.100000000003	172.380000000002	188.700000000002	251.940000000003	169.320000000002	210.120000000002	146.064285714288	166.259999999997	310.51428571429	185.640000000002	166.463750000001
387	155.001529265173	155.000879660832	155.002178869515	1077.375	1075.34	1079.41	2	2	1172.61833333334	1834.90631578948	1755.42000000001	1738.08000000001	1287.94111111112	1616.28923076923	1322.60210526315	1324.98000000001	1351.17684210527	1402.50000000001	1895.17166666668	1262.42722222223	1687.08000000001	1786.01999999999	1693.20000000001	1652.40000000001	1248.13944444445	1669.74000000001	1309.67999999999	1264.80000000001	1599.06000000001	1263.78000000001	1424.94000000001	1970.64	1664.64000000001	1266.50944444445	1327.74277777779	1267.86000000001	1295.08500000001	1338.24000000001	1741.14000000001	1226.04000000001	1315.45842105264	1665.54666666668	1353.21789473685	1300.1505263158	1295.08500000001	1221.96000000001	2022.68315789472	1312.43444444445	1303.56000000001
388	155.031354849196	155.031354849196	155.031354849196	207.131	207.131	207.131	1	1	110.196	169.347666666667	172.408166666666	180.5695	103.972	156.0855	89.7746666666668	88.7690000000002	140.806	153.025	322.425333333334	162.2065	172.605333333334	155.090666666666	142.846666666667	176.517666666667	107.135	171.388	134.684	120.399333333333	327.473500000001	223.452999999999	214.235	309.413500000001	259.164666666667	175.497333333334	187.741333333334	120.497666666666	182.609833333334	131.623	246.920666666667	175.468666666667	136.724666666666	161.212666666667	157.131333333334	181.589666666667	160.166166666667	99.9763333333335	294.876333333334	179.578666666667	151.009333333334
389	155.070778924181	155.068402761914	155.079658819705	292.825	285.669	296.915	26	17	14.284	29.5882857142857	38.7708571428571	28.5704999999998	22.4454999999999	38.7694999999999	22.4462857142857	41.7965714285712	1432.43100000001	1789.957	1499.82	1784.41725000001	37.7492499999999	30.6085714285714	30.6075000000001	21.4252499999999	52.0345714285714	68.3567499999998	92.846	89.7851428571428	17.3448571428571	23.4665714285714	15.2935714285714	29.5634285714284	23.4657499999999	17.3424285714286	16.3382857142858	27.5477142857143	17.3448571428571	14.284	22.4462857142857	15.3042857142857	24.4662857142858	17.3448571428571	21.426	19.3854285714286	18.3651428571428	36.756	12.2430000000001	27.5477142857143	13.2637142857143
390	157.006365708902	157.006365708902	157.006365708902	108.159	108.159	108.159	1	1	45.885	58.1906666666667	65.2942222222221	96.919	58.1526666666666	88.7689999999999	71.3766666666666	91.7699999999999	80.5536666666667	91.8199999999999	74.4762222222221	60.1931111111111	60.1931111111111	60.1931111111111	66.3144444444444	63.2537777777778	48.976	69.375111111111	54.0717777777777	53.0573333333334	62.2335555555556	58.1526666666667	50.9833333333333	64.2319999999999	67.3346666666667	48.976	56.1122222222222	94.8909999999999	58.1906666666666	36.728	67.2979999999999	47.9191111111111	113.257	73.4639999999999	52.0313333333333	52.071	69.375111111111	78.5656666666666	73.456	77.4971999999999	28.5693333333334
391	157.00827568346	157.00827568346	157.00827568346	70.42	70.42	70.42	1	1	118.345777777778	157.945	190.781555555556	233.630888888889	204.044444444444	256.956	142.924444444444	278.520666666667	139.679111111111	133.663666666667	148.968666666667	117.338333333333	158.151666666667	196.902888888889	178.538888888889	159.241333333333	65.3013333333333	108.155333333333	55.062	91.8199999999999	221.532888888889	256.243111111111	246.893777777778	221.412333333334	147.932222222222	148.952444444444	93.8093333333333	214.246666666667	79.5773333333333	114.264888888889	150.992888888889	95.9113333333334	263.246	275.31	110.196	126.507555555556	157.114222222222	206.107333333334	162.109333333333	113.244666666667	70.3953333333332
392	157.011667258988	157.00879471066	157.01457254161	58.139	57.134	60.212	4	4	172.316625	209.15125	268.32575	270.36625	250.990285714286	304.258	241.828875	256.08275	172.2955	180.590571428571	172.42225	217.1535	161.1995	260.16375	231.59675	197.95275	48.972	113.331	53.092	63.26325	219.380625	679.468	397.8975	255.0625	139.585875	257.112	171.423	249.96125	143.872875	168.58875	187.726	149.97675	327.50025	287.7105	140.799428571429	181.6045	142.835	335.66225	233.665875	175.483	127.625
393	157.01111760573	157.010618591309	157.01161662015	93.359	92.843	93.875	2	2	79.5795	126.51875	150.031875	133.7100625	121.454375	146.97	93.8342499999999	235.67775	478.3506875	606.065625	289.751	398.771125	124.51625	121.4171875	132.591875	125.4984375	94.88325	121.454375	96.959375	111.166375	129.5796875	222.346375	160.1890625	179.509	136.7135	126.5575	150.997	160.238125	95.9035	95.9035000000001	144.831125	104.0655	239.75875	148.045	87.77375	93.863	288.836875	194.8796875	147.8909375	253.115	98.9339375
394	157.011560532653	157.011560532653	157.011560532653	83.678	83.678	83.678	1	1	65.2974545454545	106.108363636364	124.528727272727	133.655727272727	105.097454545455	153.992545454546	94.8853636363636	230.581636363636	206.893909090909	244.214545454545	218.338363636364	158.142272727273	116.311090909091	130.525090909091	115.290818181818	129.597727272727	87.7903636363636	83.6996363636363	80.6015454545454	77.5407272727273	89.784	126.513818181818	131.615181818182	109.169181818182	95.9056363636364	100.953	102.027272727273	162.151090909091	67.338	77.5407272727273	116.248909090909	64.3115454545455	233.517545454545	169.365272727273	87.7434545454545	111.209727272727	217.318090909091	149.980090909091	120.327818181818	188.750454545455	82.6420909090909
395	157.975144538836	157.971653101909	157.985720526463	88.751	84.675	89.782	89	89	289.751	919.357875	847.430000000001	1050.94333333333	541.13	1201.4816	675.460666666666	668.245555555555	421.105125	403.048125	701.956571428571	421.0535	822.299111111111	883.536500000001	732.539500000001	708.078285714285	748.843111111111	740.224999999999	446.8695	783.530666666667	858.030250000001	722.395999999999	644.780444444445	905.981999999999	842.703555555554	688.079111111111	617.251249999999	785.554	557.041333333333	548.8945	707.033250000001	580.522249999999	517.284857142858	848.917333333334	512.542	456.05175	368.271571428572	368.323142857143	514.8475	553.99575	699.872444444445
396	158.960477347284	158.956358021254	158.970837097354	1078.39	1072.27	1095.74	169	144	9717.55225806448	12116.0469230769	11493.36	5486.5799999999	9440.12399999997	12427.66	9983.75781250003	4640.95000000003	9168.455483871	9600.23999999997	3427.6916666666	8046.78000000001	11980.0132142857	13526.8427777778	11371.98	6017.99999999989	9632.86548387093	14014.3347368421	7675.49999999994	9592.05258064519	12503.1666666667	5040.83999999999	9162.49677419358	5051.04000000005	11679	8641.20299999997	8292.6	9638.06866666664	8878.59225806448	9265.67999999998	13221.7797222222	9767.54806451609	7772.12799999994	6000.04888888892	7873.38000000001	7468.86523809518	8980.97399999997	10489.68	4636.625	8774.48645161287	8587.38000000004
397	158.964086585503	158.96239827474	158.974500779982	1063.12	1062.06	1064.12	14	14	239.438888888891	310.41777777778	291.720000000002	280.500000000002	214.200000000001	268.260000000002	173.400000000001	212.947777777779	236.640000000002	227.460000000002	172.380000000001	212.971000000001	338.640000000002	277.440000000002	307.020000000002	289.995555555557	223.380000000002	300.206666666668	209.100000000001	196.860000000001	325.734444444446	232.560000000002	211.140000000001	284.890000000002	295.800000000002	205.020000000001	187.680000000001	221.581111111112	205.020000000001	199.116666666668	301.920000000002	189.926666666668	222.360000000001	262.397000000001	218.517777777779	218.280000000002	237.660000000002	182.77888888889	190.740000000001	177.480000000001	216.475555555557
398	158.961071196057	158.959753316991	158.97230215291	1122.27	1115.13	1127.4	13	12	944.527777777783	1336.19999999998	1096.50000000001	1216.011	871.080000000006	1093.44000000002	981.180999999982	885.244444444449	910.859999999984	864.960000000006	958.800000000007	740.520000000005	1199.80555555556	1244.59899999998	1035.30000000001	1163.82000000001	959.820000000004	1251.54000000001	851.699999999985	970.019999999983	1875.78	812.940000000004	892.499999999984	1287.24000000001	1153.85555555556	847.620000000004	822.120000000006	1066.945	773.160000000005	983.279999999982	725.220000000014	938.401111111117	1187.28	1583.04000000001	918.899999999983	826.199999999985	819.276000000004	970.971000000004	1059.79799999998	726.240000000005	833.339999999985
399	158.961430600022	158.960702134149	158.970623501864	1139.605	1133.46	1145.77	10	10	729.300000000005	935.442000000005	848.543333333338	955.656000000003	627.300000000004	2086.92000000001	694.620000000003	682.380000000003	670.140000000003	648.335000000002	734.400000000005	428.400000000004	803.760000000006	897.459000000003	793.560000000006	817.020000000006	684.070000000002	848.543333333338	600.780000000003	696.322000000003	913.920000000004	606.900000000003	746.640000000003	959.740000000003	886.380000000004	633.420000000003	591.600000000004	793.317000000003	572.678000000003	692.238000000002	1373.76124999999	684.420000000003	689.175000000002	1114.86	556.920000000002	628.936000000002	573.240000000003	656.880000000003	799.443000000003	565.080000000004	618.726000000002
400	158.961319264582	158.96072574801	158.97078274605	1162.04	1151.93	1169.26	13	10	441.660000000006	557.158571428562	537.271428571435	559.980000000008	401.880000000006	696.492500000006	407.999999999993	430.440000000006	321.299999999994	350.880000000005	469.857142857149	262.653999999995	558.960000000008	524.279999999991	454.282857142864	554.880000000008	413.678571428577	615.060000000009	310.079999999994	379.439999999993	581.39999999999	317.220000000004	426.359999999992	555.900000000008	564.060000000008	355.481428571434	322.771428571433	386.100000000005	327.420000000005	401.879999999993	681.173750000006	419.220000000006	422.871428571434	704.820000000005	366.179999999993	348.839999999994	331.500000000005	383.520000000005	503.564285714276	329.921428571433	292.329999999995
401	159.074061673825	159.072927996546	159.083094941368	54.07	52.02	54.084	4	4	155.0704	172.408166666667	299.201833333333	333.5945	194.8582	301.244166666667	197.912333333333	205.0535	21.4284	26.5252	62.2403333333333	38.7346666666667	401.617333333333	412.147333333334	424.458666666667	558.0494	163.264	168.531	94.8786	168.531	58.1495	34.6936	16.3253333333333	30.61	106.010666666667	30.606	29.5848333333333	107.135	66.3108333333334	77.6086666666667	69.3713333333333	66.3260000000001	139.7674	72.4484000000001	54.0812	47.9478333333334	115.297666666667	99.9926666666667	278.5055	145.764666666667	25.505
402	159.966514790135	159.964030953341	159.968078446822	1077.42	1076.35	1081.49	22	21	1123.59947368422	1575.73777777777	1591.20000000001	1524.71000000001	1073.59368421053	1301.35	1118.52888888888	1070.56277777777	1096.07666666666	1180.13999999999	1197.07736842106	1044.9605263158	927.068000000003	1539.17999999999	861.900000000012	896.438000000003	1156.67999999999	1628.93999999999	1110.77999999999	1101.59999999999	1585.94333333332	1106.69999999999	1113.83999999999	1626.89999999999	1687.07999999999	1075.08000000001	1116.45578947369	1154.64000000001	1091.99444444444	1058.75999999999	1569.61444444444	1145.45999999999	1114.44666666666	1907.66896551724	1080.17999999999	1121.59055555555	1061.37777777777	1115.88000000001	1138.93999999999	1081.75789473685	1055.12499999999
403	159.967148913328	159.966525056936	159.971159793871	87.24	84.675	88.768	4	4	168.361875	460.13275	465.525333333333	498.90225	247.082	530.53	311.17625	335.703375	213.0755	180.58425	382.59375	196.90825	385.6545	423.40375	404.019	346.885	329.581125	338.972	246.061	408.1	450.938222222222	380.55325	343.82425	429.52525	415.24175	361.434	370.623	360.192375	265.2975	309.161	371.371	308.342	237.893	375.452	249.124	225.502875	239.752222222222	202.004	235.5045	271.408666666667	344.8445
404	160.07555981616	160.068464514158	160.085297734388	271.396	266.313	273.454	47	47	88.7617499999998	159.159	122.506666666667	276.510333333333	885.552888888885	1056.735	822.350285714285	2044.58100000001	9784.68074999999	10927.35	8398.67780000002	19669.1681454546	290.573333333333	448.909999999999	303.006000000001	240.779000000001	1640.3755	1978.26474999999	1626.27850000001	1996.62924999999	278.551	170.395666666667	101.017125	134.6895	202.136	131.694666666667	81.6200000000003	265.113333333334	483.585333333334	232.959000000001	229.584375	128.56725	1421.07733333333	802.964857142857	306.3	519.307250000002	1218.22114285714	715.175777777779	396.866444444445	769.668571428574	1000.58000000001
405	160.075541452088	160.073239927839	160.085652560474	257.096	254.041	258.122	14	14	39.7897500000002	82.6431428571431	67.3365000000001	91.8225000000001	76.5187500000001	61.2225000000001	43.8707499999999	188.752857142857	2471.1666	2819.97099999999	1316.28375	3578.01674999999	68.3567499999998	82.6402500000003	42.8505	59.1817500000001	166.306571428572	158.13875	83.6517142857145	125.495142857143	72.4377499999998	57.1360000000002	44.8925714285716	71.4699999999999	79.5892500000001	63.2555	34.6897142857143	80.5997500000001	53.0919999999999	39.7911428571428	51.0142857142859	46.8682500000001	90.8054285714289	71.42	36.7302857142858	45.9128571428571	85.7010000000001	65.2959999999998	18.378	62.2352499999998	79.5795000000003
406	160.078752772274	160.073788615635	160.08561746398	366.292	360.166	370.386	13	12	8.16228571428571	19.3854285714286	16.3222857142856	20.4057142857143	15.3042857142857	18.3651428571428	13.2637142857144	60.1884285714287	834.564500000004	1013.10825	543.793249999998	1213.820375	13.2637142857143	25.5071428571428	14.284	14.284	43.8722857142857	38.7708571428571	44.8925714285714	31.6288571428571	23.4665714285714	12.2331428571428	9.18257142857142	17.3448571428571	16.3177142857143	7.142	7.142	13.2618571428572	18.365142857143	23.4665714285714	17.3424285714286	8.16114285714288	49.994	44.8925714285714	9.18257142857142	17.3497142857142	42.852	15.3174999999999	20.422857142857	36.7302857142857	44.8925714285714
407	160.076434352707	160.073447892241	160.084153633893	526.453	520.342	534.632	10	6	7.14190909090914	13.2639	11.2289999999999	8.16581818181815	8.16218181818179	12.2472	6.11563636363636	17.3451	539.738699999999	917.754545454544	30.6081818181817	921.285750000004	17.3446363636363	10.197	13.2639	11.223	37.7474	17.353909090909	37.7289	41.8527999999999	9.1773	12.2436	11.2233000000001	17.3451000000002	10.2090000000001	11.2233000000001	9.1818	8.16218181818187	4.08109090909089	10.202	11.2233000000001	8.15854545454543	10.202	16.3243636363636	6.12539999999997	12.2436	11.228	9.18245454545451	7.1414	5.10149999999999	11.229
408	160.078504647398	160.074436292736	160.08289194724	394.3225	385.661	396.895	6	5	11.22275	11.22275	9.18224999999997	9.18225000000004	11.22275	15.305625	5.105	17.3442500000001	320.358499999999	317.297750000001	161.318	356.067250000002	18.36675	12.243	10.2025	7.14174999999998	23.4657499999999	19.3728750000001	7.14174999999998	22.4455000000001	10.2025	12.243	9.18225000000004	11.22275	9.18225000000004	10.2025	4.08100000000002	11.224125	7.14700000000001	9.17700000000002	10.2025	10.2025	14.273	18.3645000000001	5.10124999999999	13.273	18.36675	12.243	5.10124999999999	14.2835000000001	22.44825
409	160.077899101085	160.074297391451	160.083051775504	341.302	338.712	343.836	4	4	9.1818	13.2639	16.3344	16.3248	11.2222	8.16640000000002	8.1712	19.3857000000001	302.8509	354.8556	69.3803999999998	330.577200000001	15.3045	12.2436	11.2233	12.2364	14.2842	15.312	15.312	14.2758	17.3451	13.2639	15.312	17.3366	18.3654000000001	7.14210000000002	10.203	7.14209999999998	7.14209999999998	8.16640000000002	11.2299	9.1881	28.5851999999998	21.4242	9.1818	12.2436	14.2842	9.18270000000003	11.2233	9.18269999999998	20.4060000000001
410	160.077964095231	160.07733569502	160.084092914486	121.388	119.37	121.421	3	3	30.61125	82.5794999999999	77.5390000000001	115.28825	146.003	162.21975	126.5265	208.9975	145.913625	193.8475	67.3447500000001	176.524875	114.198	156.213	151.108	111.20725	166.30075	159.1785	119.36925	169.3615	63.2555	34.66725	20.405	26.507	81.57	54.0666249999999	45.91125	223.2705	129.57175	114.282	125.413875	67.42725	654.59925	345.907125	151.0155	221.39425	512.1655	333.867	220.374	370.123875000001	189.7665
411	160.076072675055	160.073257446289	160.085978000244	236.696	233.641	237.75	62	62	511.163142857143	792.734250000001	565.264666666665	791.649333333335	465.835333333332	711.139142857142	419.357000000001	1059.0195	903.584999999999	962.174333333336	428.540000000001	853.879500000001	1328.412	1065.17828571429	1323.26425	1284.7275	1682.175	1065.02914285715	801.850999999998	1579.5405	1463.08971428571	1677.291	1642.52957142857	2336.45428571428	1352.825	1291.62742857143	1073.45828571429	1507.093875	959.068571428571	1019.625	1300.882	1074.553	2272.746	1816.045	1120.326	1248.82971428571	1709.99885714286	1678.135	1133.53742857143	1766.05275	1172.30828571429
412	160.082764736783	160.075285796525	160.08634748502	324.4565	321.406	325.471	4	4	4.08114285714286	9.18257142857142	5.10142857142857	5.10071428571426	4.08114285714286	10.2028571428571	9.18257142857142	16.3245714285714	218.341142857143	299.964	40.8114285714286	329.552285714286	13.2637142857143	10.2028571428571	13.2525714285715	7.142	6.12171428571428	8.16228571428571	11.2231428571429	12.2417142857143	12.2348571428571	8.15542857142853	3.06085714285714	13.2637142857143	8.16228571428571	7.13599999999997	6.11657142857145	5.10142857142857	6.12685714285711	6.12171428571428	12.2348571428571	4.08114285714286	12.2434285714286	13.2637142857143	7.142	6.12171428571428	8.16114285714282	5.09714285714283	8.1554285714286	8.16228571428571	8.16228571428571
413	160.085914679032	160.085759872988	160.08632772167	273.425	273.403	273.442	4	4	88.7648571428571	159.164571428571	118.358666666667	270.388333333334	882.547142857149	1053.83216666666	821.368333333335	2050.70249999999	4105.62971428571	4005.17433333336	1826.81600000001	4285.40000000001	287.451999999999	448.925714285714	297.888666666666	238.758000000001	1640.26057142858	1951.89766666667	1335.554	1995.67885714286	276.510333333334	142.84	88.7648571428571	135.698	198.106333333334	111.307166666667	79.5711428571431	259.929999999999	418.336666666668	231.961571428572	228.544	127.541666666667	1419.38857142857	807.046	266.481	437.702571428571	936.666000000002	711.056166666671	162.233	657.064	822.173333333339
414	160.087048952614	160.087048952614	160.087048952614	186.696	186.696	186.696	1	1	39.7911428571428	112.231428571429	65.2982857142857	96.9271428571428	49.994	55.0954285714285	48.9737142857143	122.348571428571	127.535714285714	237.726571428571	51.9908571428571	225.483142857143	57.136	117.316428571428	68.3112857142857	42.8520000000001	16.3382857142857	20.4057142857143	28.568	28.568	19.3854285714286	7.142	19.4017142857143	12.243	30.6085714285714	25.5071428571428	11.2231428571429	91.8257142857142	47.9534285714285	31.6022857142857	58.1562857142857	13.2637142857143	378.526	177.393	49.994	106.094857142857	192.834	215.280285714286	56.1157142857143	217.320857142857	259.152571428571
415	161.058097506326	161.05528846542	161.067941924022	207.114	204.058	208.14	13	13	17.3448571428571	43.8722857142857	35.705	33.6694285714286	25.4906249999999	34.6897142857143	23.4632857142857	31.6288571428571	315.268285714286	295.069	128.556	143.860285714286	29.6186666666667	35.71	28.568	32.6491428571428	45.9128571428571	39.7946249999999	23.4665714285714	45.9128571428571	33.6694285714286	29.5882857142857	33.6476249999999	44.9239999999999	32.6491428571428	23.4665714285714	22.4462857142857	22.462	20.4028571428571	26.5274285714286	26.5274285714286	18.3651428571428	28.568	26.5274285714286	17.3448571428571	12.2417142857143	28.5704999999999	18.36675	7.142	17.34425	9.18257142857142
416	161.062042869473	161.056820716387	161.069533404182	221.375	219.362	230.597	5	4	11.2236666666667	17.3456666666667	14.2846666666667	12.244	18.366	16.3146666666667	12.2426666666667	23.4523333333333	93.8093333333333	79.5773333333335	82.6380000000002	37.7482222222223	13.2643333333334	14.2831111111111	15.305	11.2224444444445	11.2163333333333	12.2426666666667	10.2033333333333	13.2628888888889	9.18300000000002	34.6913333333333	10.2022222222222	12.236	12.2346666666667	12.236	12.236	16.3235555555555	8.16177777777779	8.16177777777777	12.236	10.2022222222222	27.546	22.4473333333333	11.209	23.4651111111111	41.8291111111112	19.3842222222223	13.2643333333334	13.2556666666667	26.5286666666666
417	161.081261346596	161.077120069834	161.090074975084	269.367	256.087	272.423	21	20	18.366	33.6673333333334	29.609	38.7694999999999	126.5265	130.688	95.9113333333332	280.591666666666	1624.42554545455	1849.86433333334	1450.34399999999	2153.67235714286	44.8635000000002	65.3013333333333	58.1542500000002	44.8946666666666	217.188999999999	255.062500000001	206.084888888889	254.201333333333	48.9719999999999	28.5662222222223	28.5662222222221	42.8493333333334	25.525	34.7097500000001	24.488	45.9112499999999	53.0573333333333	34.7102222222222	33.6893333333333	18.366	150.087	104.074	46.9915555555554	68.3623333333333	161.1995	104.07825	58.1542499999998	102.986333333333	151.107999999999
418	161.094482454272	161.093338382508	161.095723594677	384.63	381.609	384.737	7	7	45.8775	87.7414999999998	101.9625	129.667	67.3364999999998	116.3085	67.3364999999998	152.017250000001	83.6582222222219	106.041	43.8707499999999	112.2275	71.4262500000001	103.04525	73.4580000000003	43.8707499999999	73.4160000000002	113.24775	60.239	116.318	146.916	196.902888888889	160.179250000001	179.696	90.8022500000004	97.9440000000004	78.5742222222224	125.506124999999	45.9112499999999	71.4155555555557	88.7617500000004	79.5794999999998	96.8683333333336	68.3567500000003	60.1947499999998	45.9112499999999	66.3243749999996	87.7415000000004	23.4485	68.3623333333333	15.305625
419	161.094897550695	161.093999184853	161.094980966884	399.956	399.928	401.011	3	3	14.2753333333333	18.364	26.5257777777778	28.5662222222221	21.4246666666667	17.3456666666667	17.3551111111111	31.62	34.6875555555556	41.8291111111109	15.3033333333333	35.7077777777778	19.3863333333333	30.61	20.4044444444444	17.3437777777778	12.2426666666667	12.244	12.244	14.2846666666667	33.6673333333332	40.808888888889	36.732	44.8897777777779	30.5900000000001	27.5459999999999	24.4853333333332	16.3253333333333	13.2715555555555	27.549	22.4302222222222	20.4044444444444	31.6096666666665	11.2236666666667	16.3232	13.2643333333333	16.3253333333333	20.4044444444445	11.2297777777778	17.3456666666667	10.2033333333333
420	161.954296208996	161.954296208996	161.954296208996	297.912	297.912	297.912	1	1	23.4665714285714	29.5882857142859	32.6445714285715	23.4632857142856	17.3448571428571	28.568	12.2417142857143	16.3245714285714	33.6694285714286	25.5071428571428	82.6431428571428	31.6288571428571	29.5882857142857	23.4868333333334	16.3245714285714	25.5071428571428	24.4868571428571	29.5882857142857	58.148142857143	20.4057142857143	23.4665714285714	24.4868571428571	30.6085714285717	33.6694285714286	36.7302857142857	36.7302857142857	30.6042857142858	10.2014285714285	42.822	11.2231428571429	53.0474285714287	26.5497142857142	12.2434285714286	41.8317142857143	29.5882857142859	42.852	79.5822857142857	14.294	96.8525000000001	65.2982857142857	107.060625
421	162.044823140565	162.039368230646	162.051251493902	187.7165	183.652	188.771	18	18	248.961333333334	658.061249999998	570.339714285714	714.099999999999	33.6694285714286	679.542000000002	390.769428571428	1040.69142857143	243.819833333334	297.923428571428	133.657428571429	248.103	370.363714285714	480.577000000001	550.491428571428	409.134571428571	28.588	861.121142857142	421.378	609.139000000001	89.7851428571428	35.7058333333334	46.9725714285714	41.8336666666668	115.292285714286	40.8114285714286	37.7505714285714	795.822857142857	205.077428571428	37.7505714285714	232.636000000001	132.748571428571	1378.213	880.909714285714	213.249666666667	294.876333333334	613.17025	1008.04228571429	458.108285714286	585.575666666668	79.5822857142857
422	162.053522481031	162.053172323784	162.053872638279	256.0755	255.089	257.062	2	2	17.3428333333334	32.6506666666667	19.3854285714286	39.791142857143	27.5438571428572	45.9128571428573	29.5882857142857	69.3713333333331	114.277333333333	103.048857142857	56.1157142857143	136.718285714286	46.9331428571428	55.0877142857144	63.2577142857143	31.6288571428573	127.541666666667	37.7505714285714	35.7116666666666	82.6335000000001	124.474857142858	90.8096666666664	66.3216666666668	93.9626666666669	84.6837142857146	49.994	29.5896666666666	125.495142857143	64.278	31.6303333333334	81.6133333333338	67.2822857142857	117.319166666667	98.9561666666664	40.8133333333334	56.1091666666668	93.866285714286	69.3794285714288	35.7100000000001	85.704	48.9668571428573
423	162.054064575195	162.054064575195	162.054064575195	161.195	161.195	161.195	1	1	9.18257142857142	18.3651428571428	5.10071428571428	20.4028571428571	16.3245714285714	14.2835	13.2637142857143	27.5670000000001	22.4462857142857	18.3651428571428	9.18257142857142	18.35325	24.4868571428571	19.3704999999999	17.3448571428571	12.2434285714286	53.0548571428571	25.5285714285714	20.405	38.7111428571429	31.6288571428571	66.3185714285714	37.7505714285714	40.7771428571428	35.7408333333334	30.6085714285714	16.3386666666667	33.6694285714286	16.3245714285714	13.26325	29.6131428571428	22.4462857142857	71.48	21.412125	17.3448571428571	25.4642857142857	20.4057142857143	44.8925714285714	16.3245714285714	28.544	17.3448571428571
424	162.072780103288	162.072779773109	162.072780433468	58.145	58.143	58.147	2	2	49.9653	88.7661	65.3312	87.7458	79.5834	129.6543	49.9947	188.7555	354.8556	639.7281	355.0296	392.5845	142.842	161.2074	158.1465	126.5172	39.7878	29.5887	28.5852	35.728	119.3751	64.2852	63.2586	114.296	171.2088	71.421	40.812	396.8967	137.7405	158.317	199.9788	143.8482	348.9426	283.6156	133.6593	188.7555	205.0803	437.7087	289.7652	296.9073	57.1704
425	163.064977493401	163.059198048489	163.069247730276	58.1565	56.095	58.16	4	4	142.74	186.70575	129.558142857143	129.57175	101.008285714286	90.869	88.7648571428571	89.782	114.176	168.347142857143	267.3055	107.0475	71.4175	86.7242857142857	82.6431428571428	71.42	37.7505714285714	45.9128571428572	20.42	27.5477142857143	128.556	54.0751428571428	35.70875	95.9035	118.1895	44.8925714285714	30.6085714285714	115.292285714286	32.6491428571428	59.2373333333333	91.8128571428571	76.5428571428571	72.4402857142857	67.3388571428572	51.0142857142857	37.74925	44.8925714285714	132.637142857143	164.266	62.23525	14.294
426	163.05821984764	163.05821984764	163.05821984764	80.594	80.594	80.594	1	1	12.2434285714286	11.2215714285714	11.2215714285714	16.3245714285714	11.2231428571429	15.294375	16.3245714285714	22.4431428571429	8.15542857142857	17.3837142857143	82.6431428571428	23.483	12.243	25.4875	10.2028571428571	16.328	17.357	8.16200000000001	13.2637142857143	13.264875	11.2231428571429	13.2637142857143	8.16228571428571	9.18257142857142	11.2231428571429	10.1942857142857	7.14174999999999	13.2525714285714	9.183375	6.12171428571428	10.1942857142857	8.16228571428571	23.451375	14.284	7.142	19.38475	22.4462857142857	23.4665714285715	87.7414999999999	18.3651428571428	9.18224999999999
427	163.074320956366	163.07179479561	163.084023275089	196.877	193.85	197.949	21	21	18.3651428571429	19.3854285714286	17.3594285714286	27.5477142857143	13.2748571428571	24.4868571428571	17.3424285714285	51.0571428571428	3310.54514285714	3668.94742857143	2666.00657142858	2230.885	21.426	31.6288571428573	27.5708571428571	15.3042857142857	220.227428571429	125.495142857143	204.905142857143	252.222285714287	29.5882857142857	28.546	17.3448571428571	26.5274285714286	19.3827142857143	22.4651428571428	16.3382857142857	44.8925714285714	10.2014285714286	19.3691428571428	27.5477142857143	16.336	72.440285714286	25.5071428571428	14.284	45.9064285714287	28.568	54.0751428571428	36.7302857142857	44.8925714285714	22.4462857142857
428	163.07624366397	163.07336735652	163.085305891366	209.17	209.148	212.215	9	9	13.2637142857143	12.2434285714286	18.3651428571428	26.5274285714287	11.2231428571429	18.3651428571429	17.3448571428572	22.4462857142858	227.523714285714	294.089142857144	84.6837142857146	99.9880000000003	15.315	15.3021428571428	19.3854285714286	14.284	22.4431428571429	12.2434285714286	9.18257142857146	17.3448571428571	12.2434285714286	12.2537142857143	14.284	16.3382857142858	12.2434285714286	10.2028571428571	16.3245714285715	18.3805714285714	6.11657142857145	17.3302857142857	10.2028571428571	15.3042857142857	20.4057142857143	16.3245714285715	9.18257142857142	9.19028571428571	7.148	21.426	24.4868571428572	8.16228571428574	11.2137142857143
429	163.073538219882	163.073538219882	163.073538219882	228.539	228.539	228.539	1	1	17.3437777777778	27.531	17.3456666666667	32.6471111111112	31.6682222222222	31.6475555555555	23.4676666666666	43.903	193.736666666667	355.0296	158.134444444444	128.5515	24.4880000000001	23.4804444444444	24.5040000000001	24.4853333333334	25.5083333333333	26.5257777777777	24.488	20.3911111111111	22.4473333333333	37.7523333333333	22.4202	20.4044444444444	20.4066666666666	22.462	14.2831111111111	25.5055555555555	11.2224444444445	20.4044444444444	22.4595555555555	15.3033333333333	35.7077777777777	25.5083333333333	24.488	26.5257777777777	23.4651111111111	18.376	42.8540000000001	23.4646	25.5083333333333
430	163.110486932703	163.109481962601	163.111679126851	384.63	384.624	384.681	3	3	27.5265	52.0345714285714	80.5503749999998	79.6380000000001	52.0327499999999	49.9922499999999	47.9517499999999	80.6025714285714	37.7505714285714	39.7653749999999	52.0327499999999	37.7492499999999	44.8965000000001	56.1078571428569	46.9315000000002	35.7087499999999	43.8722857142857	46.9314999999999	55.134	63.2488571428568	98.9642499999997	90.8054285714285	103.04525	95.9739999999999	76.5187500000003	62.2352500000003	42.852	74.4873749999996	24.4859999999999	28.568	58.1542500000002	52.0327499999999	76.4571428571431	38.7695000000002	27.5477142857143	29.5882857142857	37.7538749999998	76.5187500000003	27.5265	18.3625714285713	17.346375
431	163.11058627493	163.11058627493	163.11058627493	399.991	399.991	399.991	1	1	19.3842222222223	32.6506666666666	31.6268888888888	40.808888888889	25.5055555555556	37.7482222222223	23.4804444444446	46.92	19.3842222222223	26.5286666666666	32.6471111111112	17.3437777777778	32.6471111111112	29.5896666666666	27.5309999999999	29.5864444444445	23.4651111111112	15.3066666666667	15.3033333333334	19.3863333333333	65.3013333333333	59.172888888889	45.9399999999999	62.2403333333337	27.528	33.6893333333333	27.5459999999999	25.5055555555554	17.3551111111112	26.5286666666666	35.6883333333334	21.4246666666667	29.5703333333332	29.5864444444445	18.364	19.3842222222223	20.4066666666666	28.5693333333333	28.584888888889	23.4676666666666	11.2236666666667
432	163.983481383275	163.982323964437	163.993137720645	159.169	156.1	159.178	4	4	95.9068571428571	127.535714285714	111.211142857143	88.6964999999998	44.8925714285716	53.0548571428571	37.7505714285714	101.093142857143	334.653714285714	516.264571428573	45.9128571428573	332.333714285714	56.1157142857143	84.6125714285714	75.5011428571428	49.994	29.5882857142857	29.6090000000001	26.5274285714286	42.816	54.0334999999998	28.568	27.5477142857143	33.6411428571428	44.9302857142857	29.5882857142857	20.4228571428571	164.243	56.1157142857145	35.71	63.3019999999999	39.791142857143	272.607	181.458285714286	31.6288571428571	65.2434285714285	167.326857142858	188.752857142858	38.7708571428571	101.008285714286	69.3697142857142
433	164.014012688918	164.011717585696	164.020601353237	252.006	249.965	255.038	3	3	34.6897142857144	43.8722857142859	32.6445714285714	32.6491428571428	15.3042857142857	27.5445	22.4431428571429	18.3651428571428	21.4260000000001	14.284	28.5680000000001	19.3854285714286	30.6085714285714	34.6897142857144	37.7505714285714	28.568	22.4462857142857	30.605	51.9908571428573	69.3794285714288	28.568	19.3854285714286	29.5882857142857	28.5680000000001	54.0751428571428	23.4665714285714	18.3651428571428	49.994	61.1914285714287	29.5634285714286	51.0071428571428	11.2231428571429	49.952	45.9128571428571	36.7302857142858	26.5237142857144	82.6431428571428	20.4371428571428	62.2374285714285	57.1280000000002	48.9737142857145
434	164.079686332014	164.077121788347	164.084586575068	194.882	194.83	196.911	6	6	6.12200000000001	8.16133333333335	5.10416666666667	9.18257142857142	5.10499999999999	6.12099999999998	5.10142857142857	10.2133333333333	499.269	524.426857142857	329.552285714286	282.619142857143	8.16228571428571	13.2643333333334	5.10666666666665	6.12171428571428	25.4857142857143	18.3651428571428	20.3866666666666	38.7726666666668	6.12200000000001	9.17400000000002	6.12171428571428	9.18149999999997	5.10083333333334	3.06099999999999	3.063	3.0605	7.142	7.13533333333332	5.10166666666665	5.10499999999999	17.3456666666667	9.18299999999998	2.04066666666666	7.14116666666668	10.2028571428571	14.284	8.16228571428571	10.2028571428571	4.07733333333332
435	165.021985270182	165.021985270182	165.021985270182	255.038	255.038	255.038	1	1	5.10166666666665	10.2016666666666	11.2218333333333	13.2643333333333	10.2016666666666	9.18299999999998	6.12200000000001	9.18300000000002	7.14233333333332	10.2033333333333	5.10166666666668	3.06100000000001	9.18300000000002	15.3025	9.18149999999997	11.2236666666666	3.06099999999999	8.16266666666669	3.06100000000001	9.18300000000002	10.2033333333333	5.10166666666665	10.2033333333333	17.3598333333334	14.2846666666666	7.14116666666664	6.12100000000001	14.2846666666666	5.10166666666668	15.3042857142858	9.18299999999998	7.13533333333335	11.2231428571429	18.366	7.14116666666664	6.12200000000001	5.10166666666665	11.2218333333334	2.04033333333334	7.14233333333335	10.2016666666666
436	165.053890165441	165.051956912588	165.064814857099	114.269	110.188	115.283	19	19	75.4984999999999	111.20725	86.7242857142858	106.109714285714	67.3388571428571	111.211142857143	58.118625	188.6075	394.850571428571	445.864857142857	300.984285714286	451.97075	131.616857142857	121.312	119.373428571429	87.7445714285714	266.294571428571	224.462857142857	170.387714285714	301.994	160.184857142857	236.706285714286	250.145	307.867428571428	208.131	175.483	145.7885	154.192571428572	75.5011428571428	69.3794285714285	168.238125	117.431428571429	284.475375	130.486857142857	65.2959999999999	122.434285714286	140.681142857143	141.700571428572	108.1465	140.799428571429	90.8022499999999
437	166.016132762039	166.015475479203	166.016790044875	253.522	252.006	255.038	2	2	16.3245714285714	25.5041666666667	24.4868571428571	23.4665714285714	18.3651428571428	26.5237142857144	16.3245714285715	11.2231428571429	16.3253333333333	15.3042857142858	31.6244285714285	17.3448571428572	31.6288571428573	34.6897142857143	24.4868571428571	21.426	19.3854285714286	28.5680000000001	18.3497142857143	13.2643333333333	24.4834285714286	13.2621666666667	17.3424285714286	24.484	26.5237142857144	22.4462857142857	17.3456666666666	15.3042857142857	25.5071428571429	19.3831666666666	28.5693333333334	15.3042857142858	11.2236666666667	29.5882857142858	11.2236666666667	20.4066666666666	14.284	13.2748571428572	35.7100000000001	15.3042857142858	21.426
438	166.084171202125	166.076339555598	166.095149070059	154.06	150.998	156.1	131	131	1143.79885714286	2051.79457142857	1705.91771428572	2264.95866666666	1259.03257142857	1838.55485714286	1270.45275	2625.534375	1380.44657142857	1525.460625	815.208285714285	1794.61975	1362.03375	1543.752	1377.38571428571	1218.278	1516.39714285714	1595.72685714286	1246.7455	1803.86514285714	1332.26866666666	1381.46685714286	1169.28457142857	1535.53	1422.40275	1211.07914285714	952.946857142857	1507.8405	1036.46514285714	918.257142857142	1369.1755	992.737999999999	1961.7805	1253.89714285714	890.980571428571	1262.09342857143	1266.17457142857	1577.36171428571	345.146285714286	1494.66625	880.956000000001
439	167.060958716048	167.055463446429	167.066453985667	844.7415	841.695	847.788	2	2	9.18269999999998	35.707	65.2991999999998	48.9696	10.203	79.5366	7.14155555555557	36.7092	129.667000000001	121.4157	4.0808	74.4381	40.8119999999999	44.9191111111111	61.2839999999996	67.3332	13.2639	19.3857000000002	41.8077	12.2436	22.4840000000001	45.9135000000004	96.9759999999997	48.9456	27.5481000000002	60.2271999999998	19.3951999999999	8.16239999999998	78.5169	19.3838	12.2436000000001	24.4848	10.2088888888889	84.6849000000007	73.4544	135.6999	76.4775	24.4871999999999	11.2167	136.7202	88.7139
440	167.090905288667	167.087846406977	167.093093208645	152.008	151.004	154.026	3	3	142.72	281.566	236.717333333334	282.355333333334	87.7486666666669	247.941000000001	126.397333333334	413.849333333332	195.904	212.194666666667	120.379666666667	300.998333333334	161.212666666667	183.81	166.314333333334	132.643333333334	171.584	209.168333333334	180.5695	236.706285714286	146.928	194.883666666666	162.074	190.802333333333	190.793428571428	172.408166666667	119.379	198.77	111.198166666667	74.4113333333335	174.477	97.9520000000002	282.632333333334	171.416	109.078857142857	194.851833333334	181.619333333334	160.192333333334	59.2373333333335	225.493666666667	121.300666666667
441	169.034684750746	169.034560360583	169.034684750746	82.64	82.64	84.692	3	2	284.64975	569.2995	634.647333333333	692.730888888889	325.499625	416.262	260.156666666667	434.662	558.3435	715.477777777778	399.970666666667	324.4395	227.509555555556	322.214666666667	188.74625	236.691555555556	55.134	71.4622222222221	32.648	48.972	195.888	127.53125	92.8402222222222	185.700666666667	238.7385	92.785875	76.5250000000001	113.257	68.3548888888889	122.43	215.149666666667	162.321333333333	131.5155	123.45025	82.6402500000001	45.915	44.891	89.7820000000001	65.2586666666667	35.70875	76.5187500000001
442	171.137574718845	171.135559136722	171.138443333762	363.238	354.004	370.369	11	4	17.3456666666667	42.8540000000001	39.7929999999997	43.8671666666665	14.2823333333334	36.7320000000001	11.2218333333333	15.305	17.3428333333333	23.4638333333335	22.4473333333334	11.2236666666667	19.3863333333334	21.4235000000001	30.6050000000002	27.5490000000001	4.08066666666665	27.5490000000001	13.2621666666667	9.18299999999994	30.6049999999999	15.3049999999999	13.2643333333334	17.3456666666667	35.7116666666668	25.5083333333334	21.4269999999999	10.2033333333334	18.3629999999999	9.18300000000002	14.2846666666667	8.16266666666669	12.244	33.6710000000001	22.4436666666668	3.06049999999999	17.3456666666667	19.3863333333334	14.2823333333334	15.305	6.12200000000001
443	171.990505766292	171.988310231103	172.001382898401	115.2835	111.202	116.321	36	36	146.941714285714	294.821285714286	276.458714285715	325.471142857143	415.256285714286	612.225	400.972285714286	447.591857142857	329.552285714286	318.292	250.990285714286	231.604857142857	180.590571428571	180.464142857143	182.631142857143	176.509428571428	92.846	40.8133333333333	64.2705000000001	74.4808571428571	128.556	148.836571428571	209.305	128.541	98.9677142857142	126.515428571429	153.963375	306.3	165.286285714286	143.860285714286	182.631142857143	132.751666666667	462.820571428571	422.073	184.671714285715	309.103285714286	407.828571428571	407.828571428571	629.428142857143	440.763428571428	109.170571428571
444	172.09701559436	172.093541559547	172.106536314917	248.9565	247.93	252.998	14	14	47.9556666666666	98.9723333333331	108.155333333333	185.6764	116.3256	318.0286	208.148000000001	375.482666666668	1536.33514285715	1645.72085714286	930.392000000001	2908.73275	201.993	271.408666666666	230.6104	210.154333333334	273.404666666667	357.07	241.582000000001	368.340333333332	128.562	167.471333333334	128.541	138.742666666667	203.013166666667	186.7332	122.44	230.557666666666	270.123333333334	209.982666666667	261.205333333333	113.2644	1259.236875	641.789666666668	251.001999999999	410.173999999999	774.3318	312.9156	423.438333333334	745.894125000001	720.355333333332
445	172.977402687073	172.975968351895	172.980643585122	59.156	58.143	60.2	5	5	41.804625	191.807	132.637142857143	185.666	91.8225	141.919	104.0655	82.6431428571429	78.5015	90.8054285714286	97.9474285714286	51.9945	146.921142857143	104.069142857143	137.738571428571	186.70575	39.78975	84.6185	68.407	31.62775	247.929428571429	989.6425	1590.52644444444	291.801714285714	310.756875	861.091	939.624666666668	104.054571428571	278.52825	114.368	171.408	164.3005	69.3855	131.61225	336.694285714286	173.4425	70.3898571428571	52.0345714285714	91.8257142857143	136.718285714286	218.494
446	172.976210007116	172.975701730266	172.980523192272	70.3825	69.382	74.478	4	4	187.730181818182	439.332666666667	392.805	507.075545454545	209.155909090909	411.969818181818	247.038	325.467	118.298909090909	104.067818181818	194.872090909091	79.5812727272727	392.805	319.345363636364	332.608909090909	368.5449	159.162545454545	241.804636363636	117.27125	148.959818181818	617.595	1040.706	1510.05538461538	743.778818181818	536.663454545455	957.015818181818	637.386363636363	267.311454545455	337.710272727273	328.527818181818	500.953909090909	307.102090909091	152.020636363636	282.47075	364.237363636364	220.378909090909	145.899	91.8245454545454	161.116909090909	214.352727272727	225.480272727273
447	172.976272583008	172.97468930199	172.978540889552	85.701	85.684	85.707	3	3	79.5795000000001	166.30075	147.941428571429	207.11075	93.9319999999999	259.1435	123.465375	123.45025	57.048	40.81	75.4985000000001	44.891	202.03425	160.198875	196.90825	168.34125	100.058	203.179	93.8629999999999	140.7945	133.657428571429	177.504857142857	258.129	231.59675	202.0095	170.507	184.768090909091	138.754	121.40975	83.6634285714285	197.9285	134.772	61.26	209.15125	112.24125	89.7819999999999	53.0548571428571	41.861	52.000875	64.278	132.6325
448	173.141657226964	173.141657226964	173.141657226964	107.103	107.103	107.103	1	1	35.68	21.444	12.2434285714286	69.3794285714285	8.16228571428571	34.6848571428571	5.10142857142857	10.1942857142857	8.15542857142858	10.2028571428571	7.142	14.284	17.3448571428571	14.284	4.08114285714286	9.18257142857142	113.251714285714	38.7708571428571	74.4808571428571	74.4808571428572	83.7337142857142	648.878999999999	447.591857142857	357.1	34.6897142857143	70.3997142857144	118.353142857143	6.12171428571428	4.084	9.18257142857142	18.3651428571428	8.15542857142857	8.16228571428571	10.2028571428571	4.08114285714286	5.10499999999999	9.18257142857142	6.12171428571428	3.06085714285714	6.11657142857143	26.5274285714286
449	173.985361104672	173.984353971719	173.986368237625	115.3005	115.3	115.301	2	2	64.287	117.316428571429	109.157833333333	121.397	157.124	268.335142857143	177.529714285715	185.562	129.576285714286	133.657428571429	43.8722857142857	95.9068571428573	72.4402857142858	67.3105714285714	61.2171428571428	74.4808571428572	30.6085714285715	18.3651428571428	19.3854285714286	25.5071428571428	65.2906666666668	43.8354285714286	62.2897142857144	45.9128571428572	43.8722857142857	47.9534285714285	50.9785714285714	134.794	64.2780000000001	45.9128571428571	63.2577142857144	63.302	198.788571428571	212.219428571428	97.9474285714287	115.292285714286	122.331428571429	151.98	125.495142857143	125.495142857143	38.7708571428571
450	174.029158965812	174.029158965812	174.029158965812	144.876	144.876	144.876	1	1	18.366	27.5220000000001	17.3456666666667	12.256	6.12200000000001	13.2643333333333	11.2328333333334	17.3286666666666	23.4676666666667	66.3108333333334	8.16133333333335	27.5445	8.16133333333331	38.7726666666668	13.2621666666666	10.2033333333333	5.10083333333334	6.12200000000001	2.04066666666666	2.04066666666667	7.14816666666668	7.14233333333335	6.12100000000001	8.16266666666665	6.12100000000001	6.1212	5.09714285714285	7.14233333333335	4.08066666666667	3.0575	7.14233333333335	6.12200000000001	134.684	39.7878	1.02033333333333	16.3226666666667	46.9353333333334	119.262	3.0605	58.1495000000001	87.7486666666665
451	175.038966138075	175.035831804318	175.050657870879	295.889	291.796	302.027	121	66	896.873000000002	1601.84857142857	1644.70057142857	1970.17171428571	1306.986	1722.24228571428	1318.20914285714	1800.31085714286	34.6856666666666	41.8317142857143	31.6251666666666	26.5286666666667	1537.51675000001	1766.57714285713	1575.13733333333	1578.32675000001	673.388571428571	892.718749999998	263.2116	654.003142857143	1019.26542857143	488.739666666668	379.564000000001	1017.58575	1012.17066666666	453.028000000001	360.7968	1385.548	370.9888	865.202285714285	1029.34816666666	809.124333333335	1721.81485714286	1589.60514285714	424.4032	496.934800000003	621.3018	1419.42166666667	391.833599999998	703.938	309.8368
452	175.116518104106	175.1114654112	175.128807055302	52.015	49.975	62.229	29	18	71.4116666666667	111.211142857143	62.2403333333333	70.403	68.3511666666667	71.4100000000001	48.9737142857143	217.5085	640.769333333333	711.056166666667	363.238666666667	166.306571428571	184.516571428571	193.831666666667	206.275666666667	132.621666666667	4602.50885714286	3129.365	2462.96971428571	3559.704	216.275333333333	119.379	72.4436666666667	198.041666666667	225.483142857143	56.1183333333333	53.0486666666667	129.582333333333	148.940857142857	82.6431428571429	170.534833333333	105.089428571429	394.869	132.637142857143	134.684	177.529714285714	376.503	235.697	712.076333333334	316.303333333333	121.300666666667
453	175.11678653925	175.116617287134	175.116955791366	73.446	73.44	73.452	2	2	9.18150000000001	10.1833333333333	12.244	12.242	11.2218333333333	11.2218333333333	16.3253333333333	18.366	48.9737142857144	72.4504285714286	12.244	11.2236666666667	9.183	13.2643333333333	12.244	14.2776666666667	481.597333333333	209.168333333333	301.969333333333	304.009666666667	8.16933333333333	21.426	13.2621666666667	14.2846666666667	13.2643333333333	9.183	5.10166666666667	8.16133333333333	15.3025	10.2033333333333	12.244	9.183	17.3456666666667	7.14233333333333	17.3448571428571	16.3253333333333	32.6453333333333	15.3025	21.427	33.671	17.3428333333334
454	176.075741702563	176.075741702563	176.075741702563	432.594	432.594	432.594	1	1	8.16177777777779	5.10111111111112	6.11066666666666	3.06300000000001	3.06266666666666	3.06075000000001	5.10166666666666	7.14233333333337	289.774666666666	438.695555555556	6.12225000000001	664.453200000002	8.16200000000003	8.1573333333333	7.14155555555557	6.12225000000001	4.0808888888889	6.12199999999999	7.14262500000001	8.16088888888893	7.14155555555557	3.061	2.04049999999999	3.06066666666667	4.0808888888889	3.057	4.08088888888887	5.10166666666666	5.10166666666666	5.10111111111112	2.04075	5.10166666666666	4.08088888888887	7.14174999999998	3.06066666666667	6.12200000000003	8.16177777777779	0	3.06066666666667	7.14155555555557	3.061125
455	176.102393542462	176.101425914295	176.111824312459	54.0615	53.04	54.084	6	6	147.941428571429	169.367428571429	254.312	238.713428571428	180.590571428571	276.691	185.536	194.874571428571	38.7382857142857	63.2488571428571	43.8722857142857	25.4857142857143	325.2205	359.140571428571	394.850571428571	490.757428571428	568.299142857143	240.989714285714	204.228571428571	510.571428571428	62.2287142857143	17.3448571428571	15.3025	36.7302857142857	76.3928571428571	27.5477142857143	16.3245714285714	108.150285714286	76.5214285714286	64.3545	58.1562857142857	51.0142857142857	147.920714285714	80.6025714285715	49.994	38.7708571428572	145.900857142857	99.988	317.308857142857	113.156571428571	29.6131428571428
456	176.151654144084	176.151654144084	176.151654144084	343.853	343.853	343.853	1	1	13.2643333333332	16.3253333333332	22.4436666666666	20.4066666666667	4.08066666666669	7.14116666666664	3.06349999999998	15.3025	31.5683333333334	34.6913333333331	8.16133333333331	10.2016666666666	5.10166666666668	5.10166666666668	8.16266666666669	8.16133333333331	8.16133333333331	5.1066666666667	2.04233333333332	6.11599999999999	6.12199999999996	7.14233333333328	4.0813333333333	6.11599999999999	7.14233333333335	3.06049999999999	0	6.12199999999996	5.10166666666663	0	8.16133333333331	3.06049999999999	15.32	9.18300000000002	3.06049999999999	2.04033333333333	4.08133333333334	7.14233333333335	2.04066666666665	7.13533333333332	3.06399999999999
457	176.970204216255	176.967620336317	176.981311738491	230.5885	228.494	231.6	18	18	41.8302499999999	120.301	93.9320000000001	96.9237500000001	231.799428571428	327.741	268.32575	428.060875	67.3859999999998	88.7617500000001	119.36925	67.3365000000001	145.89575	176.50325	219.515	115.28825	484.61875	439.03	344.8445	462.173249999999	97.9440000000001	87.7414999999998	59.0947499999999	86.7318749999998	115.28825	44.9239999999999	48.9719999999999	190.78675	118.349	85.7009999999998	109.247	78.5015	474.764999999999	284.64975	134.673	168.34125	415.24175	320.3585	343.82425	301.994	186.705749999999
458	176.972184213492	176.967929670835	176.98202331543	239.785	236.702	241.769	13	13	56.1157142857143	118.353142857143	122.355	141.919	112.145	125.495142857143	116.223	176.509428571428	78.562	110.268	131.58	134.673	116.394	123.454571428571	94.8948749999998	82.5795000000001	217.138285714286	197.783	189.773142857143	193.854285714286	114.268	146.818285714286	121.414	114.272	103.121	98.0160000000001	70.29375	109.16675	78.5592499999998	71.36	71.36	63.2632499999999	175.489142857143	82.6431428571428	71.4099999999999	61.1657142857143	131.5155	119.36925	92.8541249999998	108.1465	65.2982857142857
459	177.040671181658	177.040671181658	177.040671181658	70.397	70.397	70.397	1	1	23.4651111111111	233.351	445.837111111111	418.336666666666	23.4651111111111	545.5395	22.462	28.5662222222222	21.4106666666666	25.5083333333333	271.379111111111	21.427	404.0685	191.801777777778	270.358888888888	343.014	23.4676666666666	162.233	23.4523333333333	29.5864444444444	154.171	38.7937777777777	53.0573333333333	49.9908888888889	52.0313333333333	24.4853333333333	26.5084444444444	42.854	17.3437777777778	30.6066666666667	129.568222222222	24.488	23.4676666666666	220.248	16.3253333333333	19.3842222222222	24.488	214.27	1852.7949	24.4853333333333	13.2628888888889
460	177.050166868552	177.046380533216	177.060143838717	270.348	264.249	272.428	17	17	49.9963333333333	51.0125000000002	58.197	57.1339999999998	54.0798750000001	75.5540000000001	58.1589999999999	141.826333333333	1131.867	1446.74672727273	709.223999999999	2612.92357142857	62.1971250000003	67.3419999999999	57.1340000000002	67.3419999999999	98.9076666666663	98.9642500000004	95.9035000000004	112.31	59.1744999999998	93.8630000000004	71.4155555555552	78.5592500000003	51.05	51.0437500000002	43.8707499999999	46.9314999999999	41.8336666666666	40.84	51.0437500000002	46.9353333333333	79.6380000000001	64.2809999999999	36.7829999999999	32.6479999999999	52.0327499999999	37.7538750000001	39.7897499999999	58.1209999999998	43.9029999999998
461	177.054677921769	177.05362079018	177.057730796553	285.678	285.669	289.755	4	4	27.5467500000001	48.9719999999999	49.9922499999999	63.2167499999999	43.8707499999999	58.1542499999998	46.9725714285716	110.187	126.418	140.7945	38.7694999999999	158.144285714286	46.9314999999999	49.9922500000002	75.4430000000001	78.5592499999998	46.9315000000002	33.6682499999999	29.609	44.8634999999999	55.134	79.5795000000003	30.585	45.9112499999999	42.8504999999999	38.7695000000002	34.69275	57.1339999999998	19.3854285714286	34.6885000000001	42.8504999999999	30.6085714285714	111.20725	68.3567499999998	51.0124999999999	81.6200000000003	82.7009999999995	77.5389999999998	62.1895	97.9560000000001	52.0327499999999
462	177.059978543284	177.040536461521	177.060266634313	54.09	54.083	60.2	3	3	14.2823333333333	24.488	13.2773333333333	20.4033333333333	22.4473333333333	20.4233333333333	20.4033333333333	32.6506666666667	58.159	87.7343333333334	88.769	51.9860000000001	30.58	46.9353333333333	38.7726666666667	46.9353333333333	93.8706666666667	64.344	34.7196666666666	59.2276666666667	12.2417142857143	15.305	9.1815	14.2846666666667	14.2706666666667	11.2236666666667	4.08133333333333	15.3042857142857	12.244	7.15050000000001	20.4057142857143	8.16266666666667	22.4436666666667	13.2643333333333	10.2033333333333	19.3863333333334	19.3854285714286	18.3651428571429	1971.06933333333	14.2683333333333	7.14233333333333
463	177.055049858471	177.052668608953	177.066016293522	296.915	295.871	304.033	7	7	48.9737142857143	89.7851428571428	96.9271428571428	95.8934285714281	119.3595	165.294	107.115	144.880571428571	91.8257142857142	80.5931666666664	37.7505714285714	73.4605714285714	59.1765714285714	74.5329999999999	63.2577142857143	104.069142857143	40.8114285714286	37.7505714285714	21.426	51.0142857142857	62.237428571429	57.136	31.6288571428571	52.0345714285714	62.2374285714285	36.7260000000002	33.6694285714286	130.596571428571	87.6831428571429	68.3591428571428	92.846	79.6491428571425	196.915142857143	108.150285714286	106.094857142857	127.535714285714	157.131333333334	162.339	138.642285714286	283.639428571428	39.7632857142857
464	178.023031852287	178.022140984262	178.023922720313	300.962	298.933	302.991	2	2	266.317874999998	323.419250000001	205.095375	198.948749999999	65.2960000000003	121.409750000001	39.7946250000001	145.002285714286	254.26457142857	202.009500000001	80.5997499999998	282.609249999999	190.786749999999	393.036874999999	254.042249999999	205.939	144.880571428571	213.101625000001	363.221714285714	447.842714285712	238.738500000001	24.5074285714287	57.136	63.2577142857143	542.772999999999	158.158125	20.4000000000001	676.508625000001	573.450750000001	313.227714285714	554.480571428573	8.16800000000001	816.799999999999	653.040000000001	134.564571428571	364.242	1124.3155	844.870500000001	584.173499999996	909.042749999998	1084.881
465	178.035219787737	178.029666273656	178.046856158713	303.019	297.912	304.073	58	58	278.538	338.73485714286	207.118	196.924333333334	66.3185714285714	119.373428571429	39.7911428571428	169.486000000001	122.52	168.347142857143	13.2525714285715	127.535714285714	187.710666666668	406.073714285717	251.981166666666	205.905333333335	149.982	212.070857142857	159.164571428573	479.937142857145	234.665714285714	11.2310000000001	35.7100000000003	66.3185714285719	546.809333333337	138.758857142857	13.2730000000001	724.357777777779	273.436571428571	320.369714285714	566.655000000004	7.14816666666661	930.131000000001	651.962571428571	72.3794285714288	186.686142857143	1093.74628571429	945.771750000004	86.6514285714289	900.880750000004	1064.28342857142
466	178.426325368238	178.426325368238	178.426325368238	302.991	302.991	302.991	1	1	2.04079999999999	5.10200000000003	5.10199999999998	6.1212	5.10200000000003	4.0808	3.06119999999999	1.02140000000001	0	0	2.0404	0	2.0404	3.0606	3.0606	9.17100000000005	1.0202	4.0768	0	3.0606	4.0808	1.02139999999999	1.02040000000001	3.0606	4.0808	2.04079999999999	0	3.06120000000002	0	2.04079999999999	6.12840000000003	0	4.08560000000002	7.14279999999997	0	1.0202	2.0404	2.04080000000001	1.01899999999999	2.0404	3.06119999999999
467	179.047795932462	179.046001879642	179.059898580217	88.7675	73.452	90.814	30	25	98.9642500000001	222.4145	209.305	593.806285714287	30.6342857142858	398.245714285715	17.3424285714286	24.4868571428571	24.471	96.927142857143	85.704	33.66825	774.369750000001	969.908117647059	700.911750000001	715.220285714285	44.8925714285715	869.891999999999	169.3615	41.8317142857143	370.35075	42.82425	24.4868571428572	253.030857142857	337.70275	85.7640000000001	43.9091428571429	90.8054285714285	153.042857142857	43.87075	475.453142857143	40.8114285714286	748.889714285714	912.177999999999	42.882	27.5477142857143	32.648	18.36675	102.962285714286	78.5592500000001	43.8722857142857
468	179.041101905574	179.038442366464	179.052053088362	300.962	297.912	304.028	4	4	76.5214285714285	107.13	92.846	94.873285714286	66.3185714285719	83.6634285714292	59.1765714285714	46.9725714285716	80.6702857142853	82.6431428571435	195.894857142857	97.9474285714285	108.150285714286	106.184	107.13	110.098285714286	83.6634285714285	116.214857142858	72.4402857142857	98.9538571428566	113.251714285715	89.8605714285717	81.6228571428571	125.495142857143	124.474857142857	84.6837142857142	86.6999999999998	106.109714285714	122.434285714286	80.6025714285714	131.727428571429	83.7337142857146	83.7219999999999	127.535714285714	107.04	102.028571428571	187.732571428571	107.13	193.691428571428	134.677714285714	148.836571428571
469	179.069855497915	179.066680951368	179.079640674441	293.845	292.805	296.915	16	16	25.5041666666668	68.3623333333329	59.1765714285714	49.988166666667	51.0166666666668	39.7930000000001	39.7864999999999	61.1599999999999	1783.39700000001	2222.80457142857	1506.90925000001	2293.52200000001	58.1590000000001	73.4640000000002	59.1793333333335	45.9150000000001	142.84	129.561166666666	160.192333333334	153.025	60.1968571428571	49.994	42.8119999999999	50.9666666666665	48.9760000000001	28.5646666666666	37.7893333333332	71.42	40.8066666666665	47.9534285714285	59.1793333333335	56.1183333333335	74.418285714286	68.3511666666665	35.7058333333332	36.7302857142857	29.5896666666667	46.9736666666667	43.8743333333334	33.6710000000001	40.8066666666665
470	179.061798709122	179.061798709122	179.061798709122	82.645	82.645	82.645	1	1	20.4066666666667	46.9353333333333	67.342	85.6940000000001	107.135	41.8268333333333	65.2906666666668	101.008285714286	139.648666666667	77.6213333333333	265.274285714286	67.3309999999999	149.989	38.7382857142857	53.0573333333333	147.948333333333	124.582333333333	116.299	109.175666666667	156.111	96.9158333333333	31.6251666666667	26.5243333333334	65.2982857142858	127.520833333333	29.5606666666667	34.6856666666666	80.6025714285716	59.1793333333333	98.9723333333333	97.865142857143	74.5451666666668	187.557333333333	76.525	94.8754999999999	92.8503333333333	31.6303333333333	146.904	274.424833333333	56.1183333333333	46.9353333333333
471	179.105217473424	179.10401549113	179.106333481638	384.63	381.609	384.737	7	7	53.014	86.7212499999998	108.08025	126.604	65.2959999999998	98.9642499999997	69.3769999999998	126.511000000001	466.270571428571	485.341499999999	242.819499999999	505.023749999999	85.7115000000001	88.7617499999998	82.6402500000003	64.2757499999998	110.190857142857	106.106	96.9950000000001	126.497714285714	135.69325	107.13	149.976750000001	163.36	90.8022500000004	88.7617500000004	72.4402857142857	110.200499999999	53.0529999999999	73.4605714285714	86.7212500000004	84.6807499999998	119.273142857143	72.4377500000003	39.7897499999999	49.9922499999999	67.3447499999996	72.4377500000003	35.6825	55.087714285714	30.61125
472	179.106493914569	179.10572470051	179.107437383933	399.928	398.971	399.934	3	3	42.8274	48.976	62.2335555555557	66.3144444444441	36.7280000000001	61.2199999999999	43.8982222222222	58.14	90.7997777777779	117.325555555555	53.0515555555553	129.568222222222	56.1183333333333	48.976	52.0046999999997	58.1526666666668	35.7077777777778	42.854	26.5286666666666	43.8743333333333	83.6582222222219	67.3346666666668	52.0327499999999	91.8300000000005	45.8850000000001	46.930222222222	33.6673333333332	44.8946666666666	34.7102222222222	39.793	53.0244	42.8493333333331	35.6883333333332	39.793	34.6875555555556	32.6471111111112	30.61	43.8695555555556	32.6684444444446	34.6913333333333	43.8743333333333
473	180.034044912575	180.030047825405	180.045119706761	300.962	297.912	304.028	4	4	36.7334999999998	77.5390000000003	52.0391250000001	48.9719999999999	21.4252500000001	42.8505000000002	18.36675	22.4651428571429	31.6554285714284	35.7087500000002	52.0327499999999	28.5669999999999	41.8302499999999	62.2733749999998	46.9314999999999	41.7995	29.5882857142857	48.9420000000002	52.0345714285714	53.0474285714283	40.8100000000002	15.3171428571429	25.5071428571428	24.4868571428571	68.3567499999998	35.713125	14.28	89.7930000000001	61.2225000000001	44.8925714285714	77.6068571428574	16.336	75.5539999999999	94.8948750000001	28.5439999999999	49.994	132.632500000001	97.9560000000001	84.6184999999995	117.32875	124.39425
474	180.056899769005	180.047791396261	180.062235332	187.7055	183.652	188.754	10	10	302.004571428571	867.121428571427	151.009333333334	29.5841428571428	568.299142857143	852.958857142857	526.467428571428	1992.61800000001	278.5055	329.552285714286	74.4808571428571	241.977	386.643166666665	280.578571428571	139.661714285714	15.3042857142857	740.224999999999	386.688285714286	497.899428571428	928.427499999998	47.9556666666666	3.0605	5.10571428571428	7.142	48.9737142857143	12.2434285714286	12.2434285714286	1247.66383333334	255.071428571428	242.828	66.3185714285714	154.192571428571	2807.72799999999	1240.81842857143	253.030857142857	343.836285714286	827.335857142856	1766.11457142857	474.432857142857	759.092571428571	40.8114285714286
475	180.087141651218	180.08662021927	180.092636673539	131.607	129.567	131.625	3	3	32.6506666666666	105.077166666666	82.6470000000002	114.370666666667	76.5125000000001	94.7050000000002	71.4116666666668	194.874571428571	112.218333333334	182.631142857143	76.4500000000002	183.63	61.2200000000001	94.8910000000002	72.4318333333334	63.2503333333334	195.872	194.883666666667	134.564571428571	193.831666666666	105.094333333334	109.175666666666	105.094333333334	158.033571428571	83.7493333333331	111.216333333334	74.4721666666668	173.456666666667	66.3216666666668	57.0826666666668	90.7206666666665	66.2566666666668	251.528333333333	131.6015	87.7343333333335	92.8503333333336	190.615333333334	193.863333333334	111.216333333334	203.046333333334	56.1733333333335
476	181.06090949047	181.055671087125	181.066048063605	185.682	182.632	186.714	4	4	32.6491428571428	85.704	79.5822857142857	65.2982857142857	35.71	33.6694285714286	52.0272857142857	210.002285714286	48.9737142857145	34.6897142857143	15.2914285714286	42.852	41.8317142857143	55.0954285714285	49.952	18.3651428571428	53.0548571428571	98.9677142857142	42.852	94.8865714285718	11.2231428571429	9.18257142857142	6.12599999999999	4.08114285714286	13.2618571428571	5.10142857142857	4.08114285714286	120.393714285714	35.705	18.3522857142857	27.5477142857143	11.2137142857143	305.06542857143	81.5542857142857	14.284	32.6445714285714	107.13	143.860285714286	76.5214285714285	65.2982857142857	7.142
477	182.029590085792	182.027523975499	182.042637875206	79.585	69.365	80.6	18	16	44.8925714285714	73.4605714285714	88.7617500000001	71.42	117.332857142857	125.407285714286	118.353142857143	238.713428571429	95.8262857142859	93.0669999999999	97.9474285714285	147.941428571429	144.880571428571	239.611875	132.637142857143	90.8308571428572	187.864	219.361428571428	142.84	191.813714285714	32.6491428571428	22.4462857142857	16.3245714285714	19.3854285714286	65.2982857142858	31.6022857142858	17.3448571428571	129.4765	66.3185714285714	70.3997142857143	74.432625	57.136	380.246857142857	221.402	79.5822857142857	165.263142857143	284.64975	398.931714285715	321.39	296.903142857143	66.3185714285714
478	182.0293201387	182.027323472765	182.041891391461	59.174	59.157	60.206	15	15	18.348	174.477	206.0804	242.799666666667	191.822666666667	337.675166666667	220.392	381.604666666667	116.204	61.212	148.968666666667	123.460333333333	268.303833333333	447.926333333333	349.974333333333	303.039	257.124	387.726666666667	175.640666666667	248.961333333333	108.1412	31.6262	57.1293333333334	51.0166666666667	137.61	23.4692	60.1996666666667	373.381	126.521333333333	161.3812	162.2118	145.883833333333	544.769	464.251666666667	46.9292	246.920666666667	269.324	740.7378	599.956	276.465166666667	22.4708
479	182.043330105868	182.043330105868	182.043330105868	166.302	166.302	166.302	1	1	3.06099999999999	17.3456666666666	9.18299999999998	8.16266666666669	12.244	11.2236666666666	7.14116666666668	12.244	5.10166666666665	13.2637142857143	10.2028571428571	8.16933333333331	6.12200000000001	14.2846666666666	12.244	8.15466666666669	6.12100000000001	15.29	14.2846666666666	6.11599999999999	10.2033333333334	6.12199999999999	10.2016666666667	8.16266666666669	6.12199999999999	6.12099999999998	6.12200000000001	6.12799999999999	5.10166666666665	3.0635	2.04033333333334	6.12199999999999	10.1933333333333	5.09666666666668	5.10083333333334	6.11142857142859	6.12099999999998	5.10083333333332	4.08133333333334	6.11657142857143	5.10083333333332
480	182.054262244785	182.049246848167	182.059548274198	185.1715	182.632	186.714	4	4	23.4665714285714	23.4665714285714	21.42525	10.2025	49.99225	9.18225000000001	63.2555	247.721142857143	42.8520000000001	41.83025	15.2925	25.50625	14.2835	9.18257142857142	19.372875	6.12225000000001	80.6590000000001	5.10125	13.26325	113.251714285715	6.1215	6.12171428571428	6.126	5.10142857142857	5.10125	6.12225000000001	6.1215	61.215	1.02025	30.58875	13.2637142857143	17.34425	300.984285714287	12.2331428571429	19.3854285714286	53.0474285714285	10.2025	165.2805	83.6605000000001	24.486	12.2445
481	182.080349981653	182.076823065206	182.092084664455	114.263	110.188	115.301	68	68	154.063142857143	271.396	177.529714285715	310.166857142857	149.989	227.497166666666	160.184857142857	530.102857142858	1019.14285714286	1127.41571428571	671.324500000001	1126.23771428571	234.665714285714	307.867428571428	291.801714285714	176.509428571428	585.623499999999	471.394	408.133333333333	694.790249999999	335.674	506.061714285714	505.395	632.045714285714	423.418571428571	345.876857142857	322.162	356.378857142858	219.361428571428	158.144285714286	396.891142857143	234.906666666667	593.307428571428	290.537142857143	159.164571428571	309.146571428571	362.916571428572	400.635428571429	114.272	398.931714285714	172.428285714286
482	182.185965481633	182.185965481633	182.185965481633	296.869	296.869	296.869	1	1	35.71	55.0954285714285	73.4605714285714	53.0548571428571	16.3222857142858	86.7242857142864	21.4260000000002	19.3718571428571	53.0548571428571	61.2085714285716	242.828	95.9068571428578	45.9128571428571	52.0782857142855	56.1157142857143	59.1765714285714	15.3042857142857	54.0751428571428	53.0548571428571	20.4057142857143	51.0142857142861	69.3794285714285	58.1562857142857	62.2374285714285	77.5417142857142	55.095428571429	68.3591428571428	25.5071428571428	64.2780000000005	24.4868571428571	56.1157142857143	20.4057142857144	40.8114285714286	57.1360000000004	49.994	54.0751428571428	64.278	10.21	186.712285714286	69.3794285714285	54.0297142857145
483	182.960394187821	182.960225935851	182.960562439792	1070.24	1070.23	1070.25	2	2	912.645999999982	1519.79999999997	1181.15999999998	1255.61999999998	821.099999999985	1455.53999999997	981.239999999983	908.819999999984	903.719999999984	1028.15999999998	1027.13999999998	937.379999999983	1177.34399999998	1484.09999999997	1213.79999999998	1263.77999999998	985.319999999982	1238.27999999998	922.079999999984	937.173999999982	1535.09999999997	886.379999999984	898.337999999982	1331.97999999998	1183.47599999998	981.239999999983	878.919999999983	907.800000000024	1002.65999999998	948.599999999983	1403.51999999997	902.699999999984	950.459999999981	1176.05999999998	873.443999999986	929.219999999983	1058.75999999998	820.079999999985	1077.18799999998	928.76799999998	920.271999999985
484	182.962766437141	182.957495221394	182.974322267388	44.879	42.832	45.922	139	139	833.54425	1169.302	1347.86033333333	1402.80555555556	1214.06444444444	1551.80025	1225.28688888889	1524.2037	1321.434	1351.94166666667	1040.655	1326.4875	1113.18366666667	1431.64228571429	1364.18566666667	1428.494625	1420.362	1073.303	817.320375	1199.814	1163.05333333333	1053.9699	958.5312	1451.704	1196.72066666667	882.51625	821.278888888888	1732.3845	1036.574	1110.00177777778	1276.94444444444	1156.66711111111	2240.408	1944.83475	1045.75625	1426.3095	1935.41425	2115.0225	2065.01973333333	2050.64666666667	643.830333333333
485	182.967741246729	182.961701668349	182.978805541992	1071.22	1070.1	1085.56	159	141	1326.16090909091	1684.01999999997	1449.41999999997	1531.66666666668	1049.57999999998	1836	1303.55999999998	1027.13999999998	1148.52	1409.64000000001	1120.97999999998	1321.92	1418.51625000001	1484.09999999997	1359.65999999998	1572.84000000001	986.339999999982	1697.28000000002	1107.72000000001	936.868333333315	1709.33999999997	1030.19999999998	1210.90599999998	1463.12444444442	1334.15999999998	1660.56	984.299999999982	1184.22000000001	1108.73999999998	1050.59999999998	1775.82	1015.91999999998	1052.07142857141	1643.22000000001	1191.31727272725	1060.93444444442	1167.89999999998	1039.38000000001	1226.52125000001	1027.61249999998	1149.96714285712
486	183.964362234985	183.960089028569	183.976867243929	44.887	42.85	45.921	50	50	245.888857142857	341.795714285714	422.398285714286	433.621428571429	356.079714285714	526.449	363.221714285714	473.412571428572	421.378	358.137	350.978285714286	419.337428571429	338.734857142857	481.979428571429	429.540285714286	416.276571428571	456.067714285714	363.221714285714	274.456857142857	387.708571428571	362.201428571429	292.787833333333	299.194857142857	410.154857142857	346.897142857143	268.335142857143	248.949714285714	588.68425	309.146571428572	395.870857142857	421.673	347.14	815.157555555555	628.496	316.288571428572	450.966285714286	596.84625	737.210133333333	643.23	735.580222222222	188.752857142857
487	184.072612486406	184.070164364707	184.084808186588	52.033	49.98	62.247	54	46	401.992571428571	439.743142857143	266.5245	230.595333333333	161.205142857143	238.758	242.828	242.0165	1695.71485714286	1363.96283333333	2040.57142857143	593.307428571429	226.292	235.697	210.360333333333	204.2	193.827142857143	212.437333333333	205.077428571428	167.467428571428	270.375714285714	165.263142857143	192.843	296.917	245.682285714286	222.422285714286	214.27	269.355428571428	204.057142857143	166.450166666667	255.291666666667	232.625142857143	257.112	304.002571428572	207.118	264.254	364.242	269.317714285714	854.019	263.203	240.585142857143
488	184.115677626604	184.112155716995	184.12709687784	203.033	199.984	204.058	22	22	30.6100000000001	60.1996666666668	38.7663333333334	71.42	128.436	154.070333333334	109.157833333333	282.632333333334	107.1175	95.8956666666668	32.6506666666666	48.9668571428571	75.4377142857143	135.704333333334	91.8257142857142	90.8054285714285	181.458285714286	112.218333333334	88.7690000000002	141.826333333334	21.4059999999999	25.5083333333334	21.408	17.3456666666667	67.3970000000001	33.6694285714286	19.3691428571428	380.522166666667	162.2065	87.7486666666669	112.236666666667	79.5860000000002	1240.776	553.020666666668	184.680333333334	371.340666666667	789.609000000001	789.701142857142	463.209714285714	884.463857142856	181.589666666667
489	184.962407895123	184.958854044812	184.974152131219	44.879	42.838	45.921	62	62	389.767333333333	509.1796	526.4232	538.6656	504.044666666667	543.837666666667	461.1304	592.716833333334	463.2616	483.5748	516.2212	516.288666666667	458.0698	566.655	532.5444	539.756333333333	407.0598	426.5272	323.445666666667	483.5748	425.5068	296.8782	323.7838	490.7162	457.0496	265.252	276.5284	684.611714285714	392.854	455.0092	528.0638	467.694333333333	891.6985	693.713333333334	339.7266	558.096285714286	666.168833333334	693.029	736.381333333333	756.067	203.046333333333
490	184.985301327743	184.979238939924	184.997058416193	1070.22	1069.16	1078.41	146	144	2015.67333333334	2803.97999999995	1755.41999999997	1870.67999999997	1587.11999999997	1851.29999999997	1642.19999999997	1575.89999999997	1772.75999999997	2187.89999999996	2102.21999999996	1725.83999999997	1984.72399999996	2861.09999999999	1796.21999999997	1731.95999999997	1762.55999999997	1701.35999999997	1791.12000000002	1550.39999999997	2718.29999999995	1640.15999999997	1738.07999999997	1725.45999999997	1705.71799999997	1759.49999999997	1748.27999999997	1945.58615384615	1638.11999999997	1579.97999999997	1779.89999999997	1917.60000000001	1696.9883333333	1736.42857142854	1769.8633333333	1682.99999999997	1700.33999999997	1526.93999999997	2002.4666666667	1806.1833333333	1768.50499999997
491	184.986743998681	184.982872623826	184.998299371629	1129.93	1125.27	1136.52	74	70	766.854444444449	982.260000000004	4058.38976744185	1041.41999999998	773.160000000003	1047.54	583.440000000008	512.757142857149	828.121111111116	4429.78391304346	2357.21999999999	581.39999999999	646.679999999988	1020	1106.7	1056.72	738.480000000003	872.100000000009	813.960000000004	714.000000000003	961.860000000007	709.919999999987	868.188000000005	1074.092	1044.48	465.120000000012	857.820000000004	3437.75510204082	604.685714285703	531.420000000007	1086.3	747.372000000003	748.393000000003	1058.76	824.160000000004	756.840000000005	832.320000000004	755.820000000003	1502.91200000001	834.157000000003	548.760000000011
492	184.988145818791	184.982042866368	184.998592128695	1161.055	1150.88	1169.28	124	88	643.619999999989	787.355714285701	751.74000000001	1273.98	520.199999999991	895.559999999984	573.23999999999	441.659999999992	609.959999999989	516.119999999991	1778.29166666667	593.639999999989	797.639999999986	404.939999999993	778.259999999986	624.239999999989	602.819999999989	781.320000000011	568.13999999999	2453.78714285715	729.299999999987	596.699999999989	730.320000000005	866.999999999985	869.039999999985	477.273999999991	552.592857142864	588.540000000008	586.500000000008	1616.7	716.039999999987	544.67999999999	562.807142857132	747.66000000001	633.419999999989	670.140000000009	679.319999999988	585.47999999999	1293.92375000001	648.720000000009	689.693749999988
493	184.986472020724	184.981447481262	184.997647824697	1112.61	1092.67	1124.36	156	107	710.940000000005	885.359999999984	1165.79166666667	728.151250000006	457.231666666659	613.000000000011	764.812222222227	686.186666666671	1355.3411764706	1319.88	1012.85999999998	552.065714285705	772.199999999985	683.399999999988	864.91875000001	900.660000000009	664.020000000005	1201.52083333333	3795.144	880.260000000002	668.099999999988	688.322499999987	4327.85999999999	1237.26	717.060000000007	952.680000000001	955.5	863.234166666668	1279.08000000001	881.280000000001	1290.25230769231	976.139999999999	1266.50944444445	621.180000000012	440.639999999992	605.880000000006	1051.62	3887.49152542373	6199.20000000001	4481.60457627119	958.5625
494	184.990016178474	184.982162040656	184.998664879007	1141.68	1136.58	1149.87	67	59	559.980000000008	1205.60416666667	744.60000000001	780.299999999986	506.94000000001	686.46000000001	545.700000000008	767.040000000003	632.400000000009	780.371428571439	1072.02000000001	567.120000000008	837.412500000009	737.471428571438	618.120000000012	741.54000000001	526.320000000007	726.24000000001	605.880000000008	539.314285714293	917.000000000007	521.04999999999	606.900000000009	732.36000000001	668.100000000009	549.780000000008	559.980000000008	558.721428571418	454.028000000013	745.330000000003	748.707142857152	600.780000000006	678.299999999988	721.14000000001	568.140000000008	686.280000000006	970.8125	558.95999999999	1063.30714285716	654.840000000009	700.740000000007
495	184.986316085624	184.981487093424	184.996548310169	1083.51	1079.39	1091.75	54	48	696.659999999988	676.185714285701	957.779999999983	935.340000000007	744.599999999987	910.831111111116	604.579999999989	719.883333333338	1105.49307692308	1152.60000000001	1554.84454545455	956.760000000002	959.819999999983	934.320000000007	977.159999999983	949.619999999983	645.660000000005	911.879999999984	703.800000000005	564.38749999999	965.940000000007	1158.72	776.220000000005	913.919999999984	923.113333333318	532.439999999991	758.879999999986	706.860000000005	728.052222222209	1106.7	938.399999999983	539.580000000005	647.700000000004	954.719999999983	779.107777777782	756.840000000005	626.280000000004	1248.48000000001	1477.98	535.500000000008	468.180000000007
496	184.984795170531	184.981350583728	184.987455952647	95.904	90.797	98.959	13	12	660.1341	836.646	816.654545454545	889.132636363636	485.649818181818	836.050090909091	630.191454545454	284.656090909091	676.4589	627.467727272727	1586.52409090909	562.170272727273	820.794666666667	750.920727272727	912.737272727273	917.225181818182	628.488	1112.52245454545	796.238181818182	666.901636363636	1078.42827272727	664.8444	734.596363636364	1066.72981818182	990.6142	689.7228	904.981909090909	541.033636363636	659.096181818182	644.812363636364	7299.37861702128	715.211181818182	270.227727272727	643.401818181819	586.615	482.589	284.808272727273	260.169545454545	975.393142857142	277.662545454545	611.836363636364
497	184.985152851452	184.98170037439	184.987532540323	83.66	73.458	85.707	13	12	773.366727272727	970.279363636364	944.772545454545	904.981909090909	650.203272727272	876.965454545454	597.773272727273	536.663454545455	480.077454545454	440.403636363636	1069.24581818182	386.683363636364	716.140285714286	963.642272727273	975.380727272727	1070.26609090909	619.636636363636	948.340090909091	646.852909090909	671.339454545454	1112.09727272727	656.035363636364	711.130090909091	1042.71872727273	1076.38772727273	622.033636363636	827.441181818182	579.514909090909	663.177272727273	743.778818181818	1106.40409090909	781.946727272727	448.72	776.427545454545	667.258363636364	539.724272727273	416.271272727273	382.602272727273	720.296499999999	345.872454545455	617.265
498	184.985143871942	184.982882915296	184.988893147786	107.133	104.06	116.326	11	8	686.235666666667	823.857333333334	740.681333333332	583.567111111111	602.9382	694.8243	473.1408	487.4166	737.219000000001	776.3722	1413.16166666667	697.832	1072.3353	962.0486	1045.705	973.928	718.2912	1241.9946	877.372	626.484666666667	1007.97955555556	602.951333333333	803.5236	1037.5434	980.433555555556	649.952333333334	730.5348	384.623777777777	844.275111111111	628.525333333333	1066.6062	772.932599999999	513.227666666667	731.578999999999	741.701555555556	705.434222222222	484.605555555555	475.423555555555	1369.13822222222	478.223666666666	707.091000000001
499	185.032025118646	185.0306686169	185.037432019333	51.012	49.974	60.195	13	11	752.883	1450.914	979.458666666667	851.839166666667	1135.4455	880.403833333334	631.483166666667	1614.728	1131.4018	1330.29733333333	333.649	1561.11	1194.65866666667	1059.106	1369.608	1057.91283333333	738.721333333333	1253.98966666667	630.463	893.520833333334	442.752333333334	95.8956666666667	86.7141666666667	378.852833333333	621.2815	120.393714285714	94.8755	685.551999999999	862.040833333334	437.6515	699.613333333333	405.072333333333	1894.759	1241.74566666667	756.963666666667	1242.766	2074.21445454545	1496.5845	1166.0505	2336.1327	611.657142857143
500	185.032058622779	185.032058622779	185.032058622779	69.371	69.371	69.371	1	1	279.5485	428.505	393.8165	330.561	216.293	336.435	173.57	208.131	362.9865	322.399	966.17675	261.184	478.49725	370.35075	457.072	385.938	341.78375	524.4085	380.294222222222	375.441777777778	345.098	236.698	255.0625	338.723	473.454000000001	319.377375	239.5825	243.83975	361.1685	278.52825	424.424	273.4605	185.680444444444	473.125333333333	294.85225	261.184	231.59675	152.01725	641.2655	172.527875	347.895777777778
501	185.121516579329	185.120465497065	185.133166598291	203.033	199.984	203.05	10	10	8.16228571428571	32.6491428571428	23.4665714285714	39.7911428571428	72.3895714285714	94.8865714285714	47.9534285714285	156.103714285714	51.0142857142857	43.8661428571428	24.4868571428571	25.5035714285714	36.702	49.994	55.0954285714285	47.9534285714285	92.768	59.1696666666668	42.852	70.3997142857143	14.272	16.3245714285714	6.11657142857143	9.18257142857142	37.7822857142857	20.4057142857143	15.2914285714286	136.718285714286	76.5214285714285	55.0954285714285	45.9128571428571	39.791142857143	538.710857142857	273.436571428571	89.7851428571428	224.462857142857	408.066666666667	363.179333333334	216.300571428571	366.299666666666	91.8257142857142
502	185.984915604518	185.984176300503	185.985654908534	1075.85	1074.32	1077.38	2	2	830.560689655176	1308.08206896552	1441.26	1324.40758620689	715.261724137929	1559.08689655173	783.624827586211	663.224137931038	665.26482758621	734.400000000004	578.535517241378	625.259999999999	1535.61896551725	1452.97103448277	1447.38	1393.32	675.468275862072	1505.52000000001	624.451034482762	711.960000000004	1389.15862068966	605.880000000003	591.800000000003	2469.16526315788	1518.78000000001	649.959655172412	662.999999999998	865.252413793101	582.616896551727	674.220000000004	1786.44707317073	733.627931034486	705.058275862072	1525.93103448275	669.120000000004	614.2475862069	664.244482758624	702.779999999998	614.455172413796	604.248275862072	605.880000000003
503	186.07818979421	186.077554371731	186.083473827946	515.27	510.134	518.302	5	3	4.08160000000003	17.3324444444445	8.16266666666666	11.2236666666667	7.14155555555557	10.2155555555556	8.1576	10.2088888888889	449.191111111111	1112.16333333333	14.2828	2038.73730000001	13.2626	6.12533333333333	12.252	10.2022222222222	57.1324444444446	15.305	36.7280000000001	41.8336666666666	9.18200000000002	9.18299999999999	6.1253333333334	6.12133333333334	12.244	7.14155555555548	7.14233333333333	5.10111111111106	7.14233333333333	9.18299999999999	14.2758	9.18299999999999	10.1966666666666	8.16239999999998	3.06266666666666	11.2224444444445	12.2426666666667	5.10166666666666	6.12199999999999	8.16266666666666	11.2233
504	186.143010549834	186.143010549834	186.143010549834	363.216	363.216	363.216	1	1	38.7694999999999	65.2960000000003	67.3365000000003	95.9152500000001	43.8707500000002	79.5794999999998	55.1002500000001	163.24	88.7726250000001	72.4377500000003	34.6885000000001	34.6884999999999	45.9100000000001	31.6277499999999	55.0934999999998	65.2942222222223	8.15700000000004	14.2835000000001	11.2241249999999	9.17662500000004	28.5705	7.14175000000003	7.14175000000003	28.5669999999999	32.6479999999999	7.14262500000001	8.16200000000003	49.9922499999999	12.236	24.4859999999999	21.4252500000001	17.346375	128.5515	43.8707499999999	17.34425	10.20375	32.6479999999999	57.1339999999998	16.336	21.4252499999999	10.2022222222222
505	186.960607244936	186.954612980964	186.974284177933	1075.33	1069.28	1087.61	107	78	1634.6666666667	3579.18000000002	2174.63999999996	3711.78000000002	1581.00000000002	2234.81999999996	2426.57999999996	2774.83090909091	2493.28200000001	4361.52	2747.88000000001	1099.43999999998	2155.85874999996	3548.58000000002	5290.74000000002	5180.1915789474	2801.94000000001	2172.59999999996	2432.70000000001	1274.43399999998	5178.15052631576	4931.70000000003	4965.3475	3361.92000000001	2128.73999999996	993.479999999982	2569.85700000001	4058.58000000003	4134.59846153846	1508.57999999997	3768.90000000001	2930.46000000001	2885.34600000001	2838.66000000003	2571.42000000001	4596.12727272728	2560.66800000001	1768.68000000002	5356.45866666669	2260.49400000001	2854.47363636365
506	186.962380178351	186.956273517093	186.97455212137	1114.13	1106.98	1122.24	55	41	467.159999999992	1213.08000000001	970.02000000001	994.50000000001	877.253750000008	992.655000000009	3138.54000000002	871.080000000006	926.160000000006	1178.1	994.50000000001	983.280000000007	1099.56000000001	1166.88000000001	865.979999999985	720.120000000014	734.400000000007	1157.07625000001	775.128750000007	715.019999999987	1017.95999999998	976.182222222228	635.460000000012	1030.97500000001	1031.46250000001	829.260000000008	899.640000000009	813.981249999986	862.920000000009	883.320000000002	1002.66000000001	855.780000000009	905.760000000006	962.880000000013	971.040000000007	969.000000000007	876.180000000009	773.086250000007	1321.92000000001	887.400000000009	987.360000000007
507	186.95930856333	186.956483238383	186.97084697031	1098.81	1088.61	1105.96	49	35	1124.03999999998	1026.11999999998	1032.24000000002	1124.04000000002	829.260000000016	973.648333333315	814.979999999985	835.723333333317	797.639999999986	1412.38875000001	1188.30000000002	1002.25499999998	995.520000000019	991.016666666648	1311.72000000001	1443.29999999997	794.579999999986	996.125000000018	854.759999999985	1095.99285714287	1101.59999999998	1323.96000000001	755.819999999987	1059.77999999998	947.085000000017	951.660000000018	952.19333333335	902.131666666683	1035.30000000001	663.000000000018	1045.49999999998	850.680000000017	841.499999999985	1319.88000000001	881.279999999984	925.139999999984	857.178333333349	994.500000000014	981.239999999983	895.560000000017	854.759999999985
508	186.965796938292	186.95739471514	186.97521457812	1131.46	1123.26	1153.91	56	37	714.000000000005	887.466250000008	1042.44000000001	824.148749999984	676.260000000007	754.800000000008	848.375454545456	624.240000000006	724.066250000006	790.500000000008	744.60000000001	893.520000000002	859.860000000006	756.840000000008	1072.02	863.940000000006	673.200000000007	801.720000000008	609.960000000006	676.260000000005	396.780000000011	423.299999999992	651.780000000007	826.200000000008	745.620000000008	675.046250000006	835.380000000006	692.407499999987	641.345000000006	684.420000000007	781.320000000008	628.068750000006	646.680000000006	1119.85416666667	766.020000000008	685.440000000007	632.400000000006	572.220000000006	990.612500000009	662.791250000006	719.100000000007
509	186.964901341538	186.961553376397	186.973900202801	1164.1	1159.99	1169.24	11	9	717.060000000002	994.63272727273	877.98181818182	960.840000000002	705.840000000002	901.462727272729	610.979999999989	662.570000000001	701.760000000002	885.360000000002	967.82181818182	609.960000000002	999.600000000002	1014.78363636364	822.120000000002	993.480000000002	768.744545454547	1013.88	637.500000000002	1085.28000000001	911.880000000002	554.880000000001	688.500000000002	930.240000000002	912.900000000002	797.948181818184	704.820000000002	811.920000000001	684.420000000002	649.739999999988	933.110909090911	687.480000000002	673.200000000002	890.460000000002	681.359999999988	745.620000000002	761.940000000002	733.380000000002	1054.59909090909	639.089090909092	616.550000000002
510	186.972894554893	186.971133738551	186.976895638399	35.7105	32.647	39.795	4	4	1602.86885714286	1796.66025	2010.98314285714	1883.15196428571	1464.82257142857	1962.35282142857	1443.70428571429	1414.59139285714	1421.97957142857	1523.39978571429	691.7295	1485.536	435.662	1953.77875	1923.23857142857	2052.45557142857	1313.852	2082.33025	1597.76742857143	1388.31721428571	1884.17264285714	1494.14303571429	1479.67321428571	1924.59564285714	1925.27914285714	1475.73328571429	1551.85457142857	1416.40442857143	1596.74714285714	1343.71628571429	1804.88542857143	1423.29857142857	1476.04335714286	2044.65257142857	1510.02285714286	1461.04914285714	1428.95	1405.47439285714	2096.68714285714	1477.684	1473.29257142857
511	187.090337785026	187.090337785026	187.090337785026	518.301	518.301	518.301	1	1	17.3437777777778	15.2924999999999	15.305625	20.4050000000001	8.16199999999992	15.32625	12.236	6.126	170.486125000001	461.153000000002	15.3033333333334	836.107999999999	14.2835000000001	15.315	15.3149999999998	12.2430000000001	21.4252500000001	19.387125	17.3442499999998	20.4050000000001	14.2834999999999	18.36675	11.229625	19.3847500000001	15.3037499999999	8.16199999999992	12.2430000000001	10.2024999999999	14.2835000000001	15.3037500000001	15.295	13.264875	6.12149999999994	17.3437777777778	9.18900000000001	16.3239999999998	9.18224999999991	6.12149999999994	6.12150000000003	14.2852499999998	8.16266666666666
512	187.09084000126	187.09084000126	187.09084000126	510.134	510.134	510.134	1	1	12.24	22.4462857142855	10.2028571428571	21.426	9.18257142857135	13.2637142857142	8.1554285714286	14.284	181.610857142857	300.984285714286	12.2434285714286	703.038375000001	12.2434285714286	19.3854285714284	12.2417142857142	15.3042857142857	10.2028571428571	11.2231428571429	14.2839999999999	10.2028571428572	14.2839999999999	9.18257142857142	8.16228571428564	11.2231428571429	14.2839999999999	15.2914285714286	8.16114285714288	14.2840000000001	7.14099999999996	4.08114285714289	14.273	8.15542857142853	10.1942857142857	14.282	5.10142857142857	13.2637142857142	6.11742857142852	8.16799999999992	11.2231428571429	11.2231428571428	10.2028571428572
513	187.984136286838	187.984136286838	187.984136286838	82.628	82.628	82.628	1	1	234.651111111111	440.736	318.552	398.91775	161.1995	241.79925	147.93625	189.7665	189.51075	253.394	516.309750000001	251.01225	157.1185	236.553	139.77425	160.17925	229.725	63.26325	84.6784444444445	118.349	320.3585	157.1185	250.9815	255.09375	192.843	185.579333333333	155.097	229.55625	111.20725	178.54375	201.88575	105.150125	134.581333333333	198.943333333333	110.184	185.6855	96.9237500000001	137.73375	174.46275	109.16675	130.592
514	188.068761891966	188.061578845891	188.079879890328	193.8355	189.775	194.876	52	51	162.225428571428	371.384	315.540499999999	442.824666666668	273.717333333333	400.991000000001	283.652666666667	1048.567	281.887999999999	703.009666666668	130.581333333334	998.537999999999	281.612000000001	362.201428571428	326.88	223.4165	431.601000000001	429.560333333332	305.079666666667	614.240666666665	334.614666666667	379.227428571428	323.392833333334	456.089000000001	353.035333333334	221.412333333334	190.802333333334	418.336666666666	248.961333333334	239.543333333334	339.755142857143	227.757333333333	909.074571428571	521.366000000002	212.194666666667	258.934857142857	443.844999999999	482.617666666666	117.338333333334	460.095166666667	372.056666666668
515	188.11234782035	188.107403486825	188.120245517829	289.77	286.694	290.77	8	8	41.7926666666666	98.9561666666664	60.1898333333337	56.1091666666665	54.0776666666663	38.7726666666664	50.0371666666663	187.710666666666	169.209333333334	121.419666666666	32.6506666666667	163.226666666666	10.2033333333333	37.7461666666666	14.2846666666667	17.3456666666665	17.3456666666665	20.4033333333335	10.2116666666666	19.3831666666666	18.3659999999999	70.4029999999995	30.5799999999999	12.232	18.3659999999999	27.5444999999999	23.4676666666665	42.8469999999999	11.2328333333332	25.5041666666666	23.4676666666665	18.3659999999999	428.120000000003	114.258666666666	18.3629999999999	29.5896666666665	142.846666666667	245.900333333334	37.7523333333334	133.663666666667	86.7141666666664
516	188.110024655212	188.106764083119	188.121932883668	172.419	169.381	173.449	33	33	55.1430000000001	122.54	96.9158333333335	139.762833333334	132.621666666667	193.831666666667	193.863333333334	426.429666666665	92.8351666666668	129.582333333334	35.7408333333334	74.4721666666668	53.1006666666668	119.373428571429	70.4029999999998	55.08	260.185000000001	129.582333333334	106.114666666667	165.294	43.9101666666667	96.9158333333335	73.4640000000002	30.6349999999999	51.0166666666665	91.8299999999998	63.2503333333334	290.011333333334	197.944666666667	107.135	99.9926666666664	47.9478333333334	1018.29266666667	560.071499999998	216.300571428571	365.262285714286	1030.48857142857	644.820571428571	346.856666666667	779.022999999999	195.904
517	189.069802018785	189.068859050616	189.070744986954	193.8385	193.81	193.867	2	2	29.5848333333332	65.3013333333332	33.6984999999999	70.4030000000002	31.6613333333333	74.4843333333335	30.6100000000001	162.3655	40.8533333333332	128.562	17.3428333333334	139.922666666667	39.7930000000001	64.2704999999998	45.9674999999999	39.7865000000001	75.5046666666669	71.4233333333332	54.0297142857145	75.5046666666665	47.9478333333334	26.5026666666666	44.8873333333334	78.5528333333335	42.8540000000001	26.5286666666667	33.6710000000001	64.2809999999998	31.6303333333334	21.4080000000001	40.8133333333332	27.5759999999999	131.623	58.1495000000001	11.2236666666666	30.5799999999999	70.4029999999998	70.4029999999998	22.4473333333334	84.6738333333335	44.8548571428571
518	189.089528618133	189.088303254458	189.090753981807	384.6525	384.624	384.681	2	2	24.468	55.0934999999998	55.0568571428571	80.670285714286	31.6277499999999	44.8909999999999	32.6479999999999	90.8022500000004	10.2025	10.19625	13.26325	9.18224999999997	29.590875	42.8504999999999	34.6885000000001	32.6479999999999	37.7261249999999	71.4174999999998	27.567	54.0732499999999	86.7242857142857	86.7212499999998	65.2960000000003	99.0370000000001	69.3770000000003	56.1137500000002	51.0250000000003	53.0548571428571	14.2835	29.5872500000001	46.9315000000002	46.9314999999999	44.8635000000002	27.5467500000001	29.5872499999999	21.4252499999999	30.6112499999998	36.7302857142857	13.2535	30.6074999999999	9.18337500000001
519	189.088526176684	189.088526176684	189.088526176684	399.991	399.991	399.991	1	1	10.2022222222222	25.5083333333333	20.4044444444444	22.4448888888889	20.4044444444445	17.3437777777778	11.2297777777778	25.5	11.2224444444445	5.10166666666666	9.18200000000002	8.16177777777779	15.3033333333334	23.4676666666666	19.3736666666666	11.2224444444445	12.2426666666667	13.2657777777778	12.2426666666667	13.2643333333333	24.488	32.6471111111112	20.4177777777778	31.6303333333335	22.4302222222222	17.3551111111111	15.3033333333333	30.6066666666665	8.16711111111115	10.2033333333333	20.3933333333334	13.2628888888889	22.4326666666666	14.2831111111111	11.2224444444445	9.18200000000002	14.2846666666667	10.2033333333333	9.18800000000005	13.2643333333333	7.14233333333337
520	189.125195995141	189.12480244331	189.125589546971	232.618	232.61	232.626	2	2	7.14200000000002	14.272	16.336	23.4632857142857	7.14699999999999	10.2114285714286	9.18257142857142	11.2325714285714	18.378	14.284	14.284	24.4868571428571	17.3448571428571	20.4057142857144	8.16914285714285	13.2637142857143	74.4182857142857	69.3794285714285	44.8925714285714	64.2690000000002	28.568	51.0142857142859	53.99375	42.852	25.5071428571429	15.3325	22.4305714285714	15.3042857142858	14.282	12.2348571428571	15.315	12.2348571428571	19.3990000000001	13.2637142857143	12.2434285714286	11.2231428571429	14.284	16.3245714285714	9.18257142857142	15.3042857142857	8.16228571428574
521	189.125807600518	189.125257337416	189.126357863621	241.8	241.792	241.808	2	2	39.7911428571428	52.0345714285714	73.3988571428571	74.5329999999999	34.6897142857143	42.852	43.8354285714286	86.724285714286	25.5071428571428	24.5074285714286	11.2231428571429	25.5071428571428	43.8722857142857	45.9128571428571	32.6491428571428	30.5871428571429	80.6025714285714	88.7648571428571	74.4808571428574	95.9068571428571	65.2982857142857	78.43	80.5912857142859	66.3185714285717	34.6856666666667	43.8722857142857	32.6217142857143	37.7452857142857	16.3245714285714	19.3854285714286	24.4662857142857	32.6491428571428	46.9331428571428	18.3805714285715	6.12171428571428	22.4274285714286	23.4665714285714	15.3042857142857	15.3042857142857	25.5071428571428	7.142
522	189.126103503448	189.126103503448	189.126103503448	274.451	274.451	274.451	1	1	29.5896666666666	37.7523333333333	58.1906666666666	63.2537777777775	35.7077777777778	50.0290000000001	42.8484	92.8503333333333	52.037	28.5693333333333	34.6686666666665	107.123333333334	45.8850000000001	67.3419999999999	43.8743333333333	41.8302499999999	137.655	125.487333333334	66.3144444444441	152.013111111111	74.4843333333333	137.745	95.9008888888891	103.042444444444	61.2533333333333	76.5666666666666	67.3419999999999	60.1537777777777	42.8493333333334	35.7544444444443	28.5662222222221	45.9099999999998	71.4622222222226	52.037	43.8982222222222	35.7116666666666	57.1324444444446	45.9100000000001	17.3437777777777	59.172888888889	24.5013333333333
523	189.126727001484	189.126727001484	189.126727001484	264.248	264.248	264.248	1	1	21.426	31.6288571428571	33.6694285714286	43.8722857142857	26.5274285714288	42.852	21.426	55.0954285714285	222.235428571429	65.2982857142857	168.064285714286	263.233714285714	36.7302857142857	58.1562857142857	48.9737142857143	25.4857142857142	46.9331428571428	54.0751428571428	21.426	77.5959999999999	47.9534285714285	43.8722857142857	63.2488571428568	55.049142857143	51.0083333333332	35.71	43.8722857142857	66.3092857142854	22.4462857142857	29.5882857142857	54.1129999999999	29.609	53.0102857142855	23.4665714285714	25.5071428571428	15.3042857142857	70.3997142857143	49.994	21.426	59.1268571428573	11.2231428571429
524	190.90842850649	190.90842850649	190.90842850649	48.96	48.96	48.96	1	1	203.013166666667	317.323666666667	338.750666666667	335.689666666667	310.181333333333	439.763666666667	323.445666666667	200.181333333333	235.697	243.859666666667	306.1	241.819	346.913333333333	339.771	291.0325	337.730333333333	45.915	30.61	21.427	22.4462857142857	375.482666666667	137.7225	156.2385	292.053666666667	329.513833333333	246.909142857143	241.819	193.831666666667	251.002	320.384666666667	312.783	202.191	155.065333333333	361.198	212.189714285714	163.253333333333	173.428333333333	157.259666666667	191.822666666667	131.6015	398.596571428572
525	191.101494455113	191.100279162265	191.112874032255	56.119	56.108	57.145	4	4	45.8742857142857	72.4402857142857	75.5663333333334	102.028571428571	79.5822857142857	87.8182857142858	53.0102857142857	116.312571428571	84.6244285714286	118.353142857143	68.3495714285714	101.942857142857	46.9331428571429	62.2374285714286	55.0954285714286	51.0142857142857	138.758857142857	73.5222857142857	61.2685714285715	118.436	14.2846666666667	15.3085714285714	24.4868571428572	18.3702857142857	23.4271428571429	8.16228571428572	5.10142857142857	25.5083333333333	19.3854285714286	30.665	17.3456666666667	16.3245714285714	53.0548571428572	25.5035714285714	16.3245714285714	18.3651428571429	43.8743333333333	36.732	41.8317142857143	35.68	20.4228571428572
526	191.141476861362	191.140349925759	191.145572294825	348.92	334.636	352.033	15	8	29.5872499999999	44.8965000000001	54.0732499999999	64.3230000000001	13.26325	67.3365000000003	19.3847500000001	32.6479999999999	11.215875	17.3442500000001	3.06075000000001	11.22275	41.861	76.5281250000001	57.0989999999999	55.134	11.22275	159.159000000001	140.7945	21.427875	166.300750000001	237.718250000001	124.470500000001	122.43	119.36925	107.12625	77.5390000000003	118.435999999999	65.2960000000003	10.20375	65.2960000000003	14.2835000000001	10.2025	50.0228750000002	51.0124999999999	16.336	54.0798750000001	14.2835	10.20375	75.4522500000004	4.084
527	191.14133961737	191.140412782666	191.146811123552	384.6155	375.441	391.772	12	9	23.4523333333334	54.0717777777775	65.2586666666664	123.527555555555	8.16266666666666	88.7593333333335	27.5459999999999	19.3847500000001	10.2022222222222	13.2556666666667	8.16177777777774	13.2628888888888	80.6063333333333	195.882666666666	92.8402222222224	76.5166666666663	8.15733333333335	219.347777777778	95.9635555555554	17.3456666666667	211.186	173.437777777778	123.460333333333	203.179	140.806	103.042444444445	83.6810000000005	135.704333333333	58.1526666666664	13.2632500000001	70.3953333333335	5.10111111111112	28.5495000000001	135.704333333333	52.0327499999999	47.9504444444442	59.1793333333333	9.18200000000002	50.9833333333331	103.04525	16.3253333333333
528	191.142576287927	191.140723235416	191.14368220738	365.23	363.244	366.287	6	6	15.3045	40.8120000000001	33.669	53.0541818181819	21.4257272727273	47.9528181818182	12.2436	16.3232	18.3654000000001	23.4662727272728	12.2424000000001	13.2626	32.6496000000001	31.6262	27.5454	11.2233	24.4728	43.8717272727273	21.4262999999999	13.2574	41.8311818181819	47.9259	51.0150000000002	40.8119999999999	24.48	27.5454	19.3838	20.4054545454546	11.2167	7.14209999999998	19.3838000000001	11.2222	12.2436	14.2842	19.3838	17.3451	17.3446363636364	8.16581818181819	9.1881	30.6089999999999	6.12180000000002
529	191.141876403382	191.141525061422	191.142870352391	321.3645	318.346	321.395	4	4	16.3382857142858	37.7822857142858	38.7708571428571	62.2374285714285	5.10142857142857	52.0345714285714	5.09714285714287	11.2218333333334	9.18257142857142	12.2434285714286	12.2434285714286	15.2914285714286	73.4605714285714	84.6837142857142	58.148142857143	57.1840000000002	6.12085714285716	113.251714285714	101.008285714286	9.18257142857142	62.2374285714285	60.1462857142859	34.6897142857143	53.0994285714288	53.0548571428571	48.9325714285716	24.4662857142858	66.3185714285714	33.6694285714286	5.10142857142857	32.6491428571428	6.12171428571428	10.2028571428571	36.7302857142857	17.3448571428571	15.3042857142857	40.8114285714286	6.11657142857145	22.4462857142859	39.7911428571428	8.16228571428571
530	191.14175706038	191.14080472506	191.141929144608	398.914	398.907	399.906	3	3	26.5162857142856	54.0751428571428	60.1968571428571	77.5417142857142	22.4462857142857	67.3105714285713	14.29	38.7545714285713	15.3042857142857	17.3509285714286	14.289	13.2637142857143	25.5071428571428	58.1562857142857	49.9904999999999	34.6897142857143	15.3034615384616	42.8339999999999	22.4462857142857	15.3046153846154	57.1319999999998	83.6575714285715	49.994	82.6373571428572	40.7942857142858	70.3947857142855	86.7261538461539	32.6491428571428	30.6214285714285	12.2381538461538	46.9134285714286	21.426	38.754153846154	38.7708571428571	44.8925714285714	22.4557142857142	57.136	19.3854285714286	25.5178571428571	48.9747692307693	10.2028571428571
531	191.142226644082	191.141338334909	191.143884186247	309.129	309.119	312.212	3	3	81.6218181818183	148.959818181818	164.263909090909	166.393363636363	9.18245454545451	106.108363636363	24.4865454545455	43.8492500000001	14.2838181818181	22.4459999999999	9.18225	19.3851818181818	38.7323636363638	31.6284545454546	25.5090909090909	37.7332727272728	22.4459999999999	104.123454545454	88.8032727272728	31.6425454545455	28.5676363636363	41.8311818181819	55.0947272727273	52.0617272727272	33.669	34.6892727272728	24.5016	34.6892727272726	21.4257272727273	19.3851818181817	26.5265	10.2027272727273	27.5473636363635	27.54675	14.2838181818181	21.4257272727272	35.7095454545453	21.4142727272727	16.3170909090909	38.7703636363637	5.10363636363637
532	191.141200675051	191.141200675051	191.141200675051	249.954	249.954	249.954	1	1	20.4060000000001	32.6496	29.5887	36.7272	10.203	34.7276	15.303	22.4473333333333	32.6495999999999	32.6495999999999	18.3654	34.6902	20.406	32.6496000000001	22.4466000000001	25.505	14.2828	23.4668999999999	19.3743	35.7104999999999	33.6698999999999	52.0608	29.5864444444444	30.606	19.3857	21.4263000000001	20.4059999999999	24.4847999999999	12.24	28.5515999999999	24.4872	14.2842	25.4925	18.366	11.2233	28.5683999999999	20.4039999999999	13.2782	18.3654	20.4040000000001	18.3654000000001
533	191.178559418462	191.175491120094	191.19238379018	614.208	599.89	624.422	65	30	109.17057142857	1138.70171428571	655.023428571423	1343.86575000001	438.661428571433	995.736888888891	685.631999999994	1137.6345	427.499714285717	1657.93333333333	143.860285714287	482.282625000002	624.414857142852	716.140285714293	650.919499999994	368.355375	409.134571428568	121.413999999999	76.5214285714279	193.854285714287	455.365999999996	319.349428571431	91.8128571428567	504.021142857139	124.470500000001	57.1360000000004	75.5011428571422	270.375714285712	41.8317142857139	244.868571428573	89.7820000000004	383.627428571425	1346.83999999999	625.413250000003	81.5657142857137	435.661999999996	358.120285714283	1250.92866666667	185.692000000001	204.050000000001	107.060625000001
534	191.178386850186	191.177150392995	191.191284478879	593.2805	591.773	594.766	4	4	30.6085714285717	123.450250000001	89.7097142857139	124.562000000001	37.7822857142852	150.107999999998	28.5494999999997	88.7617500000004	30.63	37.7214999999998	38.7708571428574	49.9939999999996	35.7100000000003	250.981499999998	90.924625	80.6025714285707	21.4252500000001	26.5497142857144	11.22275	23.4657500000001	39.7897500000002	29.5691250000001	37.7492500000002	103.045249999999	65.353142857142	20.42	9.18337500000001	37.718857142857	29.613142857143	16.3140000000001	27.5467500000001	13.2637142857142	226.598571428573	68.3591428571423	7.14700000000001	35.6868750000002	42.8520000000003	57.1360000000004	27.5467500000001	65.3040000000001	29.5882857142855
535	191.97512159765	191.97512159765	191.97512159765	252.006	252.006	252.006	1	1	7.1414	15.306	36.7272	46.9314999999999	8.1616	42.8484	12.2424	17.3434	3.0606	9.18224999999997	18.3636	7.1414	57.1312	81.616	73.4544	64.2726	5.101	8.16199999999998	8.15360000000001	5.101	29.5916	12.2448	6.1212	19.3876	57.1312	53.0504	21.4242	133.6462	51.01	29.5916	78.5554	25.5062499999999	8.1616	129.5654	62.2322	66.313	108.162399999999	11.2486	12.2448	100.9998	2.0404
536	192.048917732658	192.048917732658	192.048917732658	657.054	657.054	657.054	1	1	8.16235294117648	22.438705882353	24.4941176470589	17.345	9.18264705882354	16.324705882353	13.2546470588235	10.2094117647059	15.3044117647059	8.16235294117648	13.2638235294118	11.2219411764706	18.3642352941176	22.4451764705883	20.4058823529412	21.4249411764707	9.18264705882354	19.3788823529411	11.2232352941177	13.2638235294118	23.4654117647058	8.16235294117643	10.2029411764706	16.3181176470588	20.404705882353	16.324705882353	5.10294117647059	10.2029411764706	11.2232352941177	13.2638235294118	21.4323529411765	10.2023529411765	20.4058823529412	17.345	11.2193529411765	10.2029411764706	9.18264705882348	11.2264705882353	14.2882352941177	11.2193529411765	6.11964705882355
537	192.050135265196	192.04479504657	192.063127104621	356.05	350.961	356.074	7	7	23.4862857142858	31.6288571428571	27.5477142857143	26.5274285714286	16.3245714285714	14.284	6.11657142857145	40.8057142857141	22.4462857142857	56.1549999999999	14.284	49.9869999999997	15.3171428571428	29.5882857142857	28.568	27.5477142857143	21.4094999999999	47.9534285714285	40.8114285714286	75.4429999999995	84.7429999999999	8.16228571428571	12.2434285714286	13.2637142857143	101.008285714286	28.568	8.16228571428571	89.7851428571428	51.0142857142857	59.1765714285714	71.4100000000002	10.2028571428571	107.12625	75.5011428571428	8.16300000000001	27.5708571428572	82.7125714285717	43.8722857142857	14.284	49.994	126.515428571429
538	192.064083221574	192.062533523892	192.065632919257	326.9925	325.476	328.509	2	2	9.18257142857142	8.16228571428571	6.12171428571428	7.142	11.2231428571429	7.142	7.142	7.142	225.483142857143	332.613142857143	159.164571428571	319.349428571428	4.08114285714286	8.16228571428571	7.13599999999997	4.08114285714286	45.9128571428571	34.6848571428572	27.5477142857143	42.852	6.11657142857145	9.16714285714285	4.08057142857141	7.142	4.08114285714286	6.1165714285714	5.10142857142857	11.2231428571429	2.042	5.10142857142857	6.1165714285714	5.10142857142857	8.16228571428571	8.16114285714282	6.11999999999999	7.142	6.12171428571433	6.11657142857145	5.10142857142857	8.16228571428571	8.16228571428571
539	192.139973256055	192.133720342221	192.152459038628	172.416	169.369	173.451	42	42	198.074	253.249333333334	167.307333333334	235.6585	5.10083333333334	178.529166666667	43.8743333333334	15.3042857142857	1134.55771428572	1117.265	520.795000000001	529.466500000001	179.725333333334	217.320857142857	192.843	97.9200000000001	11.2236666666667	141.826333333334	88.7690000000002	4.08133333333334	432.974666666667	156.0855	194.883666666667	219.515	479.556666666666	262.225666666666	184.650166666667	909.859500000002	410.174000000001	10.2033333333334	542.792	187.710666666667	941.723714285718	848.224000000001	297.923428571428	584.623714285714	816.228571428571	8.16266666666669	375.421333333334	711.753166666668	761.02657142857
540	192.14281509355	192.139226100756	192.149671097463	342.807	339.709	343.853	4	4	32.6506666666667	77.5453333333335	72.5028333333335	89.7893333333335	3.06100000000001	26.5546666666666	7.1582	7.14116666666664	426.464500000002	392.828333333331	102.033333333334	142.823333333333	12.244	6.12200000000001	32.6506666666667	9.18300000000002	3.06049999999999	12.2539999999999	7.15166666666666	9.17400000000006	19.3831666666666	12.244	8.16266666666669	11.2126666666666	10.2033333333334	2.04066666666667	3.06100000000001	49.988166666667	5.10083333333332	4.08533333333336	18.3630000000001	5.10166666666663	6.12700000000001	14.2846666666667	6.12200000000001	3.06049999999999	14.2823333333333	14.2846666666667	5.10166666666668	7.14116666666671	4.08133333333334
541	193.048756310315	193.04434253527	193.060370577075	253.026	249.965	254.068	37	37	398.950333333334	776.437428571428	1268.17075	1384.648875	1113.13171428571	1570.99250000001	1208.99625000001	2015.06428571429	171.407999999999	183.651428571428	166.287166666667	37.7523333333332	2235.36775000001	2784.35971428571	2591.435	2444.60457142857	343.796166666666	165.286285714286	239.565714285714	306.085714285713	1255.92775000001	362.201428571428	35.7050000000001	522.386285714285	1716.06050000001	1153.8085	720.321714285711	3341.31874999999	1960.98914285714	2030.36857142856	2132.3225	1632.45714285715	3880.01074999999	3280.10375000001	2278.21825	2668.04714285714	3149.51175	3287.62	2011.933	3196.44325	162.233
542	193.04877923095	193.044563187217	193.060681467471	214.255	210.174	215.264	35	35	11.2328333333334	32.6453333333334	20.4057142857143	34.6856666666667	17.3448571428571	37.7461666666667	17.3626666666667	83.6536666666668	3025.04125	2999.698	1902.83285714286	348.612000000001	54.0675714285714	113.257	80.6025714285714	16.3245714285714	94.8910000000002	21.426	29.5848333333334	132.643333333334	132.748571428571	55.1339999999999	37.7461666666667	36.6960000000001	213.239714285714	98.9677142857142	109.155285714286	769.268500000001	139.785666666667	120.281333333334	240.798666666667	153.042857142857	364.242	373.381000000001	161.212666666667	289.037333333334	90.8817142857142	314.248	63.2488571428571	333.353142857143	13.2513333333334
543	193.051464792388	193.046779377568	193.060483425924	358.114	351.987	359.128	18	18	10.2114285714286	14.2835000000001	16.326	16.324	12.2430000000001	13.26325	9.17662499999998	23.4686249999999	37.7492500000002	41.861	20.4049999999999	13.255125	16.326	20.39	14.2835000000001	17.3442500000001	13.245375	9.18337500000001	26.5274285714286	20.3925000000001	17.357	14.2835000000001	10.2025	17.34425	15.3037500000001	14.2835000000001	9.18224999999997	17.346375	8.15699999999998	11.22275	15.305625	7.14174999999998	20.4049999999999	13.2637142857143	11.22275	14.28	10.20875	25.5062500000001	13.2632500000001	9.18224999999997	8.16199999999998
544	193.05077318577	193.04794153162	193.060291670825	336.683	333.639	337.702	9	9	13.2535	15.3042857142857	14.284	14.2819999999999	13.2637142857143	13.2637142857143	9.18128571428567	16.3245714285714	67.3388571428571	58.1074285714288	33.6647142857144	26.5274285714286	16.3240000000001	15.3037500000001	15.3037500000001	15.2925	13.2637142857143	10.2028571428571	10.1985714285714	12.2434285714286	13.2637142857143	13.2637142857143	13.2748571428571	9.17485714285717	10.2028571428571	9.18257142857142	13.2618571428572	19.3854285714286	7.142	14.284	11.2325714285714	7.142	30.6085714285714	16.3245714285714	10.2028571428571	18.3651428571428	16.3245714285714	17.3448571428571	15.3042857142857	25.4892857142857	10.2025
545	193.083856602797	193.08082984791	193.0954026552	207.1135	204.058	208.14	16	16	11.2231428571429	8.16228571428571	10.2014285714286	12.242	25.4892857142857	11.2218333333334	22.4436666666667	24.4868571428571	2408.89457142857	540.688333333334	459.150000000001	388.683500000001	9.19028571428575	21.426	27.5477142857144	7.14200000000002	46.9353333333334	20.4057142857143	26.5274285714286	66.3185714285714	27.5477142857143	72.4402857142857	25.4857142857143	55.1430000000001	19.3854285714286	42.8520000000001	23.4665714285715	27.567	12.242	15.3042857142857	14.284	22.4462857142857	78.562	16.3245714285714	28.568	230.552285714285	24.4868571428571	51.0142857142857	46.933142857143	22.4462857142857	6.12200000000001
546	193.088083979888	193.086079624721	193.090088335056	230.585	230.585	230.585	2	2	24.488	44.8653333333333	41.8564444444445	79.5773333333332	22.4717777777778	92.9008888888888	34.6868	52.0653333333333	108.155333333334	95.9113333333332	61.2133333333332	59.1793333333333	26.5286666666666	38.7937777777778	20.4199999999999	30.61	33.6673333333333	44.8946666666666	75.4964444444443	28.5506666666667	15.3033333333333	77.5453333333333	59.102	42.8493333333333	15.305	53.0862222222222	33.6673333333333	20.4044444444445	35.7116666666666	17.3456666666667	37.7728888888888	24.488	64.2810000000001	43.8695555555555	36.732	46.9302222222222	67.3346666666668	35.735	39.7886666666666	73.4639999999999	29.5896666666666
547	193.087895332856	193.085922535278	193.089868130434	219.362	219.362	219.362	2	2	16.3330909090909	18.3649090909091	21.4257272727273	38.7703636363636	13.2626	24.4756363636363	16.3328	98.9664545454544	537.683727272728	145.899	97.9461818181817	74.479909090909	33.669	26.5294545454546	51.0136363636364	12.2432727272727	99.9867272727271	9.18245454545453	12.2432727272727	148.959818181818	17.3523636363637	29.5879090909091	17.3446363636363	16.3083636363636	20.3945454545455	16.3156363636364	22.436	786.630272727274	6.12490909090908	136.716545454546	16.3156363636364	157.122	397.906363636364	11.223	18.3452727272727	57.1352727272728	39.7906363636364	341.791363636363	18.3649090909091	29.5720909090909	11.223
548	194.051479828145	194.049589685647	194.054146844902	212.7335	211.2	214.273	4	4	7.14816666666668	4.08133333333332	10.2033333333334	8.16266666666665	5.10083333333332	3.06099999999999	7.14933333333332	17.3428333333333	405.072333333334	374.829333333332	196.924333333333	54.0776666666665	9.18149999999997	6.12100000000001	6.12099999999998	9.18299999999998	16.3226666666666	2.04066666666666	4.08066666666665	20.4033333333334	10.2116666666666	9.19050000000001	7.14233333333332	11.2126666666666	18.366	17.3428333333333	13.2621666666666	90.8096666666669	16.3253333333333	13.2513333333333	22.4436666666666	24.4879999999999	36.7320000000001	48.9679999999998	21.4234999999999	36.7679999999999	14.2986666666666	29.5896666666666	2.04033333333333	17.3428333333333	3.05799999999999
549	194.047792414473	194.047792414473	194.047792414473	351.987	351.987	351.987	1	1	3.06085714285714	10.2028571428571	8.16228571428571	5.10499999999999	5.10142857142857	5.10142857142857	7.13600000000002	10.2028571428571	4.0777142857143	10.2100000000001	4.08114285714286	10.2028571428571	10.2114285714285	7.14174999999998	8.15600000000001	5.10571428571426	5.10142857142857	9.18257142857142	6.12171428571428	8.1554285714286	6.12171428571433	3.06085714285714	4.08114285714286	8.16228571428571	12.2417142857143	3.06085714285717	4.08114285714286	6.12685714285711	4.0777142857143	4.08114285714286	14.284	5.10142857142857	6.12171428571428	11.2325714285715	6.12085714285716	7.14699999999999	6.12685714285711	5.1007142857143	6.12171428571428	8.16228571428571	7.142
550	194.062102030339	194.057409365815	194.065026096428	253.054	253.009	254.018	3	3	31.6288571428571	82.6431428571428	139.77425	61.2171428571428	140.799428571429	212.189714285715	153.042857142858	276.49742857143	23.4665714285713	17.3448571428572	21.423	12.2434285714286	313.227714285715	369.343428571428	354.039142857143	306.085714285714	45.9128571428571	16.3245714285715	20.3885714285714	36.7302857142855	83.6517142857145	39.7911428571428	12.2417142857143	53.0548571428571	173.424285714286	147.941428571429	79.5822857142853	535.631249999999	236.706285714287	275.477142857142	254.051142857143	200.996285714286	629.494249999998	465.250285714287	261.193142857143	355.059428571427	450.966285714286	472.789142857144	141.819714285715	475.453142857144	20.4057142857143
551	194.072424524726	194.066190120429	194.078107810882	228.023	226.481	230.592	4	4	45.9149999999999	125.501	91.8149999999997	133.641833333333	74.6181666666664	86.7283333333331	62.2403333333332	226.476999999999	38.7346666666668	68.3623333333332	16.3253333333333	26.5286666666666	62.2301666666665	81.6933333333335	97.010833333333	73.4639999999998	29.5848333333332	57.1386666666665	15.3025	45.8700000000001	33.6709999999999	7.14233333333332	3.05799999999999	21.4269999999999	34.6913333333332	8.16266666666665	8.16266666666665	98.9723333333331	16.3253333333333	31.6303333333333	40.8533333333332	12.244	193.863333333334	89.7746666666664	19.3863333333333	17.3456666666666	44.8946666666666	116.432	27.5444999999999	21.4269999999999	10.2033333333333
552	194.08634203277	194.08634203277	194.08634203277	207.091	207.091	207.091	1	1	5.10142857142857	7.14116666666668	8.16114285714285	6.12171428571428	4.07828571428571	7.14100000000002	6.12171428571428	9.18300000000002	359.140571428571	149.982	177.529714285714	57.136	12.2537142857143	10.2028571428571	4.08114285714287	8.16228571428574	13.2544285714286	10.2028571428571	5.10142857142859	12.2434285714286	10.2028571428571	11.2231428571429	7.136	10.21	5.10142857142859	6.12171428571431	4.08114285714287	7.14699999999999	8.16228571428571	9.18257142857146	4.08133333333334	5.10142857142857	13.2637142857143	11.2236666666667	7.14200000000002	7.14116666666668	12.2434285714286	8.16228571428571	4.08114285714287	8.16228571428571	4.08114285714287
553	195.120108493187	195.120066630046	195.120150356328	160.1725	160.158	160.187	2	2	37.7505714285714	71.42	169.347666666667	338.695333333332	56.1183333333335	268.347666666666	36.7319999999999	79.6491428571428	45.9128571428571	60.1898333333334	53.0486666666667	83.6048571428571	85.6939999999997	57.088	65.2906666666665	36.7319999999999	18.366	40.8466666666667	23.4676666666666	35.68	62.2301666666665	43.8722857142857	251.001999999999	58.1074285714285	25.5333333333333	25.5083333333333	609.835499999999	38.7663333333334	35.7058333333334	22.4473333333333	37.7822857142857	16.3253333333334	57.1759999999999	61.1600000000001	29.5882857142857	16.3093333333333	28.5693333333334	64.2810000000001	34.6913333333332	33.6655000000001	16.3226666666666
554	196.039982240408	196.03845471828	196.040508743865	91.834	91.811	96.924	6	6	1118.23314285714	1430.24028571428	1484.46375	421.673	25.5071428571429	870.013714285714	20.405	22.4455	2261.65671428572	2935.97114285714	31.62775	906.013714285714	2623.15457142857	4420.68	3402.0715	2803.11728571429	24.4868571428571	3044.53257142858	2348.3	4.08114285714286	482.57825	31.6022857142857	106.106	130.496	945.804857142857	211.376571428571	71.48	389.7355	1924.25885714286	20.405	1633.42025	19.38475	70.3997142857143	5028.10742857144	2432.36228571428	3102.68885714286	7244.66250000001	51.0125	127.535714285714	4631.935	7.14099999999999
555	196.040187273425	196.040187273425	196.040187273425	59.174	59.174	59.174	1	1	9.17279999999999	376.5276	681.4936	1508.8758	11.2244	2198.531	7.1414	2.0404	366.84	308.1004	9.18359999999999	7.1414	1337.4822	1106.1136	1624.4768	1207.976	57.1312	30.606	1.02175	27.54675	316.262	11.2222	29.5858	43.8772	532.0224	31.6324	71.414	2891.2468	783.5136	9.1926	611.0998	4.0808	32.6464	3469.87025	402.979	6.1212	2371.965	7.1414	13.2626	2266.8844	14.2996
556	196.050953144504	196.041173831103	196.070334828961	58.159	55.076	62.245	110	110	20.3866666666667	430.580666666667	724.484000000001	1634.38328571429	1074.36085714286	2231.1045	329.567666666667	2836.52666666667	539.277714285715	698.9140625	14.2846666666667	46.8937142857143	1635.49718181818	1311.12833333333	1702.7138	1270.25571428571	6788.7435	5375.565	3088.525	6065.59857142857	319.312166666667	66.3216666666667	30.605	44.8946666666667	534.824999999999	144.887333333333	83.6536666666667	3160.47633333333	819.289428571428	1072.05	639.790800000001	601.898333333333	4520.5062	3589.36514285714	1048.9455	1403.74933333333	2622.25666666667	1080.33128571428	18.363	2310.82866666667	979.276
557	196.046698589639	196.040804784751	196.070185038249	91.82	79.574	101.011	138	107	1427.44633333333	1478.34225	1479.429	1871.75882352941	2768.277375	2726.42325	3240.32411111111	4771.70925	2558.945	3261.65044444444	2416.97225	4031.91822222222	2690.619	4567.012	3425.06033333333	2840.724	311.150833333333	3133.44366666667	2638.99777777778	1505.87424	482.57825	44.8635	106.106	133.576333333333	968.190888888889	256.271	71.48	4087.87269230769	3294.69938666667	1497.68622222222	1622.1975	978.419750000001	8778.821	5760.55177777778	2560.668	4611.53	9774.70200000001	9472.76333333332	6703.21250000001	10485.1877777778	2341.346
558	196.046228098315	196.041601519213	196.067824818004	71.417	66.311	76.502	43	43	18.3655384615385	520.981533333333	420.3224	367.302857142857	873.383384615384	403.848	1095.3184	33.6694285714286	83.6282857142858	440.917714285714	69.3794285714286	19.3843846153846	769.241571428571	1911.97973333333	1108.0096	1010.38235294118	16.3236923076923	312.190615384615	16.3177142857143	11.2233846153846	135.7455	32.6468571428571	28.568	31.6288571428571	222.427076923077	46.9341538461539	45.8935714285714	452.85225	141.819714285714	27.5477142857143	501.980571428571	23.4653076923077	17.3439230769231	1258.50371428571	175.479692307692	119.373428571429	821.33	5003.71466666667	55.0722857142857	750.1725	69.3809230769231
559	196.04753263009	196.041304411712	196.060232901358	110.198	106.106	111.213	11	11	39.7744285714286	65.3211428571429	70.3997142857143	1230.46457142857	62.2374285714286	1085.584	1444.11771428571	211.110428571429	71.395	80.5969285714286	37.7513846153846	142.84	76.5230769230769	140.740285714286	83.6575714285714	63.2876923076923	1345.75685714286	121.363	121.414	1132.04142857143	64.278	118.353142857143	49.973	59.1765714285714	49.994	79.5822857142857	99.946	2767.01485714286	73.4898461538462	49.995076923077	57.116	43.8538571428572	421.3485	393.668533333333	89.7851428571429	143.917615384615	1497.77942857143	606.0384	67.3388571428572	3555.69571428572	373.424571428571
560	197.045165811183	197.045165811183	197.045165811183	92.854	92.854	92.854	1	1	16.324	83.6605000000001	130.688	60.239	19.38475	125.583	23.46575	35.70875	21.42525	175.483	16.326	22.44825	228.704	465.234	271.22025	282.60925	26.5265	320.3585	98.0160000000001	18.3645	59.18175	24.471	16.324	29.590875	52.03275	38.7695	18.378	39.819	92.8427500000001	32.6471111111111	106.041	20.405	58.1115	588.096	205.195875	23.46575	677.427555555556	42.8505	30.6075	553.980666666667	35.70875
561	197.045051499168	197.045051499168	197.045051499168	59.185	59.185	59.185	1	1	10.1933333333333	42.854	78.562	124.480666666667	10.2033333333333	243.859666666667	13.2643333333333	21.427	17.3258333333333	31.6303333333333	27.5445	12.242	162.233	119.379	179.549333333333	139.785666666667	32.6453333333333	47.9086666666667	19.4053333333333	25.5083333333333	22.4473333333333	10.2016666666667	10.2033333333333	12.242	34.6573333333333	12.244	16.3253333333333	18.3651428571428	29.5896666666667	8.16933333333333	18.3651428571428	10.2016666666667	33.671	383.582666666666	14.2846666666667	11.2236666666667	66.3185714285714	18.3651428571428	35.7116666666667	70.472	16.3413333333333
562	197.051022932889	197.045829993452	197.064929100775	91.8365	82.651	98.976	40	37	142.835	169.3615	167.444	71.46125	302.031	128.646	122.475	486.65925	242.8195	300.97375	16.324	400.95825	272.440125	482.57825	331.378125	287.74575	89.7820000000001	330.561	237.893	97.9439999999999	59.18175	24.471	17.34425	37.7261250000001	88.7617499999999	36.7302857142857	24.504	119.36925	214.2525	193.8475	148.86525	95.9035000000001	1115.10288888889	586.054	256.271	469.315	1121.27972727273	1163.05333333333	1015.422	1165.51176470588	174.46275
563	197.059799345413	197.046222057157	197.074251368555	58.147	55.076	61.203	21	21	5.09666666666667	20.4066666666667	6.12085714285714	47.9534285714285	74.4721666666666	22.4656666666666	3.0605	368.271571428571	58.1074285714285	9.18257142857142	4.08114285714286	2.03866666666667	3.061	24.4868571428571	14.284	18.363	998.906333333333	767.792	329.836833333333	999.9675	20.4057142857143	6.12171428571428	1.02028571428571	9.18257142857142	28.518	5.10166666666667	6.12171428571428	384.647714285714	15.3025	92.9413333333333	56.1078571428571	63.2813333333333	559.142666666667	49.9963333333333	44.8925714285714	154.045166666667	266.294571428572	27.5477142857143	6.12171428571428	247.929428571428	89.8626666666667
564	197.047148887001	197.046313786911	197.061856919441	72.426	71.405	73.468	7	7	24.4873846153846	60.1482307692308	47.9544615384615	44.8935384615384	29.5889230769231	41.8136923076923	27.5586923076923	31.6295384615384	29.5755384615385	42.8529230769231	52.0317692307692	27.5462307692308	63.2543076923077	92.848	77.5433846153846	73.4898461538462	21.4248461538462	55.0924615384615	20.3969230769231	27.5483076923077	30.6225	22.4450769230769	28.5686153846154	35.7080769230769	45.9138461538462	28.5686153846154	20.3969230769231	37.7343076923077	15.3046153846154	20.4061538461538	35.7107692307692	20.4046153846154	30.6069230769231	109.115307692308	22.4450769230769	30.6092307692308	53.056	550.98	61.1907692307692	42.8690769230769	29.5889230769231
565	197.078126976045	197.077146074186	197.079803840787	57.6435	57.128	58.159	6	6	6.11742857142857	20.4066666666667	6.121	46.9276666666667	86.7242857142857	22.4656666666666	3.0605	367.26	58.1074285714285	9.18257142857142	4.08133333333333	3.05828571428571	3.061	24.488	13.2643333333333	18.363	1027.42771428571	767.165333333334	329.836833333333	975.279333333334	19.3831666666667	6.12171428571428	1.02016666666667	8.16266666666667	28.524	7.142	6.121	384.602833333333	15.3025	92.9413333333333	56.1091666666667	63.2813333333333	569.319428571428	49.9963333333333	44.8925714285714	154.045166666667	266.2635	27.549	5.10083333333334	246.920666666667	91.89
566	198.043360207298	198.038486581408	198.056364339193	91.839	81.614	98.976	49	43	42.8493333333333	155.073777777778	156.213	68.398625	27.550125	132.73	30.61875	558.076749999999	245.873555555556	351.98625	18.3645	385.6545	288.766125	511.14525	395.6145	298.969875	15.30375	334.642	240.956	45.91125	53.0573333333333	32.6293333333334	23.46575	47.9223750000001	87.7391111111111	55.128	23.483	132.6325	225.47525	13.26325	157.02225	15.30375	1219.322	730.873272727272	273.628	575.420999999999	1249.398	1316.08666666666	1099.021	1259.56142857143	137.73375
567	198.041787747896	198.039157091281	198.05852496279	59.1685	57.117	62.251	20	20	12.232	55.1016	74.4892000000001	195.8784	7.14233333333333	271.3732	21.4284	10.204	42.805	36.7344	23.4646	14.2823333333333	162.2118	138.7744	221.3834	158.151666666667	16.3226666666667	139.648666666667	65.3696	20.4066666666667	51.02	36.7272	35.707	15.303	66.2566666666667	42.854	33.6732	390.7366	64.2852	16.3424	77.5504000000001	15.3025	29.5896666666667	481.518666666666	49.9963333333333	121.4276	76.515	8.1616	20.408	82.7334	25.5333333333333
568	198.042185921782	198.038978645393	198.055125456036	72.426	70.385	74.49	13	13	24.4873846153846	56.0703846153846	66.3216666666667	52.0356923076923	42.8529230769231	64.2503076923077	72.4691538461538	35.7107692307692	23.4564615384616	48.9747692307693	40.8092307692307	47.9508461538462	81.6184615384616	187.736615384615	135.700923076923	91.8623076923077	27.5462307692308	59.1733846153846	28.5556923076923	23.4670769230769	48.996	58.1531538461539	78.5636923076923	49.9913076923077	35.7107692307693	55.0966153846154	31.6152307692308	69.3495384615384	37.7513846153846	20.4066666666667	58.159	23.4653076923077	34.6878461538462	127.471153846154	37.7485384615385	46.9341538461538	91.8225	525.471666666667	36.7144615384615	77.577	28.5686153846154
569	198.072247572348	198.068569631339	198.073162549808	58.148	57.128	58.159	5	5	17.3286666666667	30.61	21.4235	23.4638333333333	123.460333333333	23.4868333333333	18.363	383.582666666667	53.0053333333333	83.6536666666667	83.6673333333333	44.8548571428571	14.2846666666667	7.14233333333333	3.061	9.1815	791.714	474.3775	112.354	632.503333333334	12.242	9.183	2.04033333333333	14.2846666666667	12.2245714285714	8.16266666666667	2.04033333333333	26.5243333333333	6.121	105.197333333333	6.121	68.3846666666666	689.632666666667	18.366	6.121	9.18149999999999	6.121	36.732	28.5646666666667	8.16266666666667	86.7991666666667
570	198.939010336233	198.933414645902	198.950528211761	44.879	42.838	45.922	129	129	3170.937	4594.561	4959.84033333333	5402.07666666667	3670.75955555556	4990.92711111111	3625.86977777778	4114.227	1127.488	1144.86075	1048.85371428571	1592.666	4942.3332	4853.834	5044.528	4955.3775	29.5882857142857	2366.98	1494.71857142857	1790.53875	5566.484	4816.8363	4370.0448	6198.83733333333	5337.80266666666	4295.13555555556	3952.34088888889	3716.66955555556	3256.638	3808.48955555556	5040.677	3942.67288888889	3271.94175	4223.332125	3572.9155	2979.23428571428	2059.11675	2938.8832	2158.696	2685.298	3159.081
571	198.951328231108	198.95125278269	198.951635507437	44.8845	44.884	44.885	4	4	7.142	8.16266666666667	13.2621666666667	1.02033333333333	1397.85666666667	8.16266666666667	13.2643333333333	979.36	4.08066666666667	4.08133333333333	4.08066666666667	2.04066666666667	6.121	3.0635	10.2016666666667	8.15657142857143	1829.37228571429	4.08133333333333	2.04066666666667	10.2016666666667	13.2643333333333	5.10166666666667	4.08533333333333	10.2033333333333	6.122	5.10083333333334	6.122	4.08133333333333	2.04066666666667	914.218666666667	2.04233333333333	4.0856	1191.69371428571	4.08066666666667	4.08133333333333	7.14233333333333	7.14233333333333	407.8445	5.10583333333333	1.02016666666667	3.06085714285714
572	199.942267840181	199.937488474974	199.955626104591	44.889	42.844	45.922	91	91	679.4865	994.74375	1090.780875	1143.66911111111	770.315714285715	1029.43225	767.254857142857	911.753	189.773142857143	216.300571428572	198.955714285714	255.071428571429	1081.465	1081.48909090909	1081.5975	1080.41533333333	17.3428333333333	466.292333333333	277.517714285714	12.2434285714286	1262.01488888889	1035.63833333333	930.9696	1296.52888888889	1159.004	964.11	850.865333333333	836.582222222222	691.753714285714	872.29	1152.709	844.485142857142	694.79025	908.096666666667	760.112857142857	639.775125	393.830285714286	604.523076923077	412.541714285714	571.324444444445	647.938125
[truncated: 4,842 more rows]
[truncated: 103 more columns]
