# Supplementary material for: iMet-Q: A User-Friendly Tool for Label-Free Metabolomics Quantitation Using Dynamic Peak-Width Determination
Source: PLoS One. 2016 Jan 19;11(1):e0146112. doi: 10.1371/journal.pone.0146112 (PMC4718670; doi:10.1371/journal.pone.0146112)
Supplement: S1 Table — (XLSX) [file pone.0146112.s006.xlsx]

## Sheet: S1 Table
S1 Table. The sample ratio of each metabolite under different fwhm (for Standard Mixture-profile)
	Calculated Sample Ratio							Quantitation Error (%)
fwhm	L-hisitidine	L-Carnosine	Creatine	Caffine	Hippuric acid	Glycocholic acid	Cholic acid
5	0.571436	0.957515	0.890804	0.831488	0.184278	0.237575	0.385086	12.8068
10	0.573602	0.903833	0.879592	0.853067	0.184082	0.240754	0.353915	12.3792
20	0.568111	0.921907	0.881122	0.857606	0.182449	0.239244	0.349871	11.7111
30	0.566462	0.929094	0.87912	0.858961	0.181742	0.2389	0.349139	11.5648	(Default Setting; Selected as the optimized parameter)
40	0.566058	0.924865	0.877618	0.859298	0.181656	0.238489	0.348847	11.5944
※ Sample ratio: The abundance detected in Sample 1 devided by that detected in Sample 2
※ Quantitation Error (%): (|Theoretical sample ratio – calculated sample ratio|)/ Theoretical sample ratio.
