# Supplementary material for: iMet-Q: A User-Friendly Tool for Label-Free Metabolomics Quantitation Using Dynamic Peak-Width Determination
Source: PLoS One. 2016 Jan 19;11(1):e0146112. doi: 10.1371/journal.pone.0146112 (PMC4718670; doi:10.1371/journal.pone.0146112)
Supplement: S2 Table — (XLSX) [file pone.0146112.s007.xlsx]

## Sheet: S2 Table
S2 Table. The sample ratio of each metabolite under different centWave parameters (for Standard Mixture-centroid)
Peak Width	PPM	Calculated Sample Ratio							Quantitation Error (%)
		L-hisitidine	L-Carnosine	Creatine	Caffine	Hippuric acid	Glycocholic acid	Cholic acid
15_30	10	2.28976	0.778776	0.819599	0.354062	53.0475	40.2207	0.349506	6700
15_30	15	0.739918	0.820616	0.594212	0.924814	0.228126	0.585468	0.394901	49
15_30	20	0.749814	1.15553	1.56958	1.23966	30.7478	0.239106	0.396274	2209
15_30	25	0.706008	0.88716	1.93206	0.858663	44.3956	0.239612	0.392225	3185
15_30	30	0.42155	1.77317	1.82173	1.14235	31.1372	0.239096	0.889116	2264
15_30	35	1.70955	1.09411	1.32227	69.4437	26.9361	0.238854	0.410023	2934
15_30	40	1.39986	0.95723	0.848007	0.916202	14.0647	0.238768	0.409822	1026
15_30	45	0.994914	0.045882	0.938429	0.960423	7.67987	0.238735	0.362904	568
15_30	50	0.725555	0.997099	0.773166	1.22835	8.61763	0.238598	0.34823	618
20_50	25	1.28384	0	0	0.474684	43.4644	17.0508	0.349709	4335	(Default Setting)
25_40	10	0.613422	1.00573	1.00278	0.827119	0.179153	0.242924	-1	NA
25_40	15	0.62768	1.13565	0.847842	0.878444	0.178495	0.242924	-1	NA
25_40	20	0.865238	0.709564	1.04272	0.878898	0.177399	-1	-1	NA
25_40	25	0.528969	0.480879	0.996872	0.870128	0.176482	-1	-1	NA
25_40	30	0.550014	0.851849	19.2973	0.871069	0.175986	-1	-1	NA
25_40	35	0.605	0.683248	1.68087	0.871042	0.175267	-1	-1	NA
25_40	40	12.7695	0.0341681	0.440798	0.870603	0.174863	-1	-1	NA
25_40	45	27.6613	1.01915	0.861002	0.872925	0.174613	-1	-1	NA
25_40	50	0.582624	0.919724	0.922452	0.87141	0.173692	-1	-1	NA
5_20	10	2.4106	1.33833	-1	0.675176	0.587917	0.233536	0.178877	NA
5_20	15	1.86217	1.27419	0.832711	0.858934	0.427161	31.4668	0.179064	2303
5_20	20	1.03076	0.891867	1.03338	0.803675	0.419783	0.221059	0.179356	44
5_20	25	1.5843	0.591848	1.2773	2.64661	0.470473	0.233442	0.179027	93
5_20	30	1.24469	1.45719	1.00126	1.29075	0.225926	0.240015	0.65911	51
5_20	35	1.67152	0.89688	1.77225	0.801916	0.198121	0.239748	0.344353	52
5_20	40	0.639359	0.672129	0.88755	0.931364	0.428166	0.239821	0.35476	31
5_20	45	0.48812	0.500527	1.18242	1.01666	0.405382	0.239664	0.409541	32	(Selected as the optimized parameter)
5_20	50	0.464739	0.482561	0.695885	1.98715	0.125976	0.239596	0.350109	36
5_40	10	2.49554	1.33833	-1	0.577541	0.587917	0.233536	0.178877	NA
5_40	15	1.43537	1.13737	0.832711	0.708424	0.320532	31.4668	0.179064	2284
5_40	20	1.09724	0.891867	1.03338	0.947234	0.607451	0.221059	0.179356	57
5_40	25	1.54883	0.591848	0.964294	1.78841	0.645791	0.233442	0.179027	88
5_40	30	1.16776	1.45719	0.830864	1.32776	0.225926	0.240015	0.65911	52
5_40	35	1.67152	0.89688	1.29071	0.619799	0.198121	0.239748	0.344353	48
5_40	40	0.639359	0.672129	0.527337	0.892866	0.428166	19.0525	0.35476	1381
5_40	45	0.617905	0.500527	1.18242	0.739731	0.405382	0.239664	0.409533	38
5_40	50	0.464739	0.482561	0.70649	2.00274	0.125976	0.239596	0.350109	36
※ Sample ratio: The abundance detected in Sample 1 devided by that detected in Sample 2
※ Quantitation Error (%): (|Theoretical sample ratio – calculated sample ratio|)x100/ Theoretical sample ratio.
