# Supplementary material for: iMet-Q: A User-Friendly Tool for Label-Free Metabolomics Quantitation Using Dynamic Peak-Width Determination
Source: PLoS One. 2016 Jan 19;11(1):e0146112. doi: 10.1371/journal.pone.0146112 (PMC4718670; doi:10.1371/journal.pone.0146112)
Supplement: S3 Table — (XLSX) [file pone.0146112.s008.xlsx]

## Sheet: S3 Table
S3 Table. The reproducibility and abundance consistency of the internal standard (lidocaine) in Arabidopsis data set (positive mode) under different centWave parameters
Peak Width	PPM	Reproducibitliy (%)	Normalizaed Average Abundance	Normalized Abundance Standard Deviation
25_40	45	100	1	0.181
25_40	50	100	1	0.181
25_40	30	100	1	0.181	(Selected as the optimized parameters)
25_40	40	100	1	0.181
15_30	40	100	1	0.183
5_20	40	100	1	0.184
5_40	40	100	1	0.184
15_30	50	100	1	0.184
15_30	45	100	1	0.185
5_20	50	100	1	0.185
5_40	50	100	1	0.185
5_20	45	100	1	0.185
5_40	45	100	1	0.185
25_40	35	100	1	0.194
5_20	35	100	1	0.202
5_40	35	100	1	0.202
15_30	35	100	1	0.204
25_40	15	100	1	0.211
15_30	30	100	1	0.227
5_20	30	100	1	0.237
15_30	25	100	1	0.243
20_50	25	100	1	0.251	(Default Setting)
25_40	20	100	1	0.256
5_40	30	100	1	0.258
25_40	25	100	1	0.268
15_30	10	100	1	0.277
15_30	20	100	1	0.305
5_20	25	100	1	0.319
5_40	25	100	1	0.324
15_30	15	100	1	0.381
5_20	20	100	1	0.422
5_40	20	100	1	0.455
5_20	15	100	1	0.478
5_40	15	100	1	0.48
5_20	10	100	1	0.507
5_40	10	100	1	0.52
25_40	10	0	NA	NA
