# Supplementary material for: iMet-Q: A User-Friendly Tool for Label-Free Metabolomics Quantitation Using Dynamic Peak-Width Determination
Source: PLoS One. 2016 Jan 19;11(1):e0146112. doi: 10.1371/journal.pone.0146112 (PMC4718670; doi:10.1371/journal.pone.0146112)
Supplement: S4 Table — (XLSX) [file pone.0146112.s009.xlsx]

## Sheet: S4 Table
S4 Table. The reproducibility and abundance consistency of the internal standard (camphor-10-sulfonic acid) in Arabidopsis data set (negative mode) under different centWave parameters
Peak Width	PPM	Reproducibitliy (%)	Normalizaed Average Abundance	Normalized Abundance Standard Deviation
15_30	10	100	1	0.175
15_30	15	100	1	0.174
15_30	20	100	1	0.173
15_30	25	100	1	0.173
15_30	30	100	1	0.173
15_30	35	100	1	0.174
15_30	40	100	1	0.174
15_30	45	100	1	0.174
15_30	50	100	1	0.174
20_50	25	100	1	0.174	(Default Setting)
25_40	10	0	NA	NA
25_40	15	0	NA	NA
25_40	20	0	NA	NA
25_40	25	0	NA	NA
25_40	30	0	NA	NA
25_40	35	0	NA	NA
25_40	40	0	NA	NA
25_40	45	0	NA	NA
25_40	50	0	NA	NA
5_20	10	100	1	0.172
5_20	15	100	1	0.172
5_20	20	100	1	0.171	(Selected as the optimized parameters)
5_20	25	100	1	0.173
5_20	30	100	1	0.172
5_20	35	100	1	0.173
5_20	40	100	1	0.173
5_20	45	100	1	0.173
5_20	50	100	1	0.173
5_40	10	100	1	0.172
5_40	15	100	1	0.173
5_40	20	100	1	0.172
5_40	25	100	1	0.173
5_40	30	100	1	0.173
5_40	35	100	1	0.173
5_40	40	100	1	0.173
5_40	45	100	1	0.173
5_40	50	100	1	0.173
