# Supplementary material for: iMet-Q: A User-Friendly Tool for Label-Free Metabolomics Quantitation Using Dynamic Peak-Width Determination
Source: PLoS One. 2016 Jan 19;11(1):e0146112. doi: 10.1371/journal.pone.0146112 (PMC4718670; doi:10.1371/journal.pone.0146112)
Supplement: S5 Table — (XLSX) [file pone.0146112.s010.xlsx]

## Sheet: S5 Table
S5 Table. The abundances of seven standard metabolites detected from profile and centroid data set using four quantitation tools.
Profile Dataset
iMet-Q						Replicates												Sample
name	injected ratio	detected m/z	detected rt (min.)	detected charge state	Isotope Ratio	s1_1	s1_2	s1_3	s1_4	s1_5	s1_6	s2_1	s2_2	s2_3	s2_4	s2_5	s2_6	s1	s2	caculated ratio	|calculated ratio-injected ratio|
L-hisitidine	0.5	156.077	1.98307	1	0.0594586	65700000	59100000	68300000	62500000	60600000	68200000	113000000	112000000	114000000	117000000	111000000	99700000	64100000	112500000	0.569778	0.0697778
L-Carnosine	1	227.114	1.97898	1	0.0970374	388000000	387000000	393000000	377000000	368000000	394000000	424000000	424000000	424000000	436000000	409000000	396000000	387500000	424000000	0.913915	0.0860849
Creatine	1	132.077	2.46309	1	0.0415852	128000000	126000000	135000000	125000000	124000000	133000000	148000000	144000000	144000000	147000000	144000000	134000000	127000000	144000000	0.881944	0.118056
Caffine	1	195.088	11.8114	1	0.0823725	92100000	81500000	99600000	88700000	82500000	100000000	109000000	106000000	105000000	109000000	107000000	83500000	90400000	106500000	0.848826	0.151174
Hippuric acid	0.2	180.066	12.3709	1	0.0947545	28400000	25500000	31000000	27200000	26400000	31300000	157000000	152000000	154000000	161000000	152000000	128000000	27800000	153000000	0.181699	0.0183007
Glycocholic acid	0.2	466.317	16.1018	1	0.281781	11000000	9681149	12200000	10900000	10500000	11700000	45800000	44000000	46000000	47600000	45200000	37000000	10950000	45500000	0.240659	0.0406593
Cholic acid	0.33	426.322	17.6538	1	0.250082	8492996	7044825	9443574	7834193	7471169	9610983	24000000	22000000	23700000	24700000	23100000	18300000	8.16359e+06	23400000	0.348872	0.0188716
																				Average	0.0718462
																				Std.	0.0504665
Centroid Dataset
iMet-Q						Replicates												Sample
name	injected ratio	detected m/z	detected rt (min.)	detected charge	Isotope Ratio	s1_1	s1_2	s1_3	s1_4	s1_5	s1_6	s2_1	s2_2	s2_3	s2_4	s2_5	s2_6	s1	s2	caculated ratio	|calculated ratio-injected ratio|
L-hisitidine	0.5	156.077	1.98071	1	0.0601062	66388970	59363570	69262690	62989260	61506030	68496820	114201400	112931000	114821500	119100800	112747700	101195800	64689115	113566200	0.569616	0.0696159
L-Carnosine	1	227.114	1.97697	1	0.0976535	391121300	391021000	401621500	380364400	375001300	397336700	428130200	425444700	424589400	441984400	418670800	401882500	391071150	425017050	0.92013	0.0798695
Creatine	1	132.077	2.46309	1	0.0416126	129264800	128029400	134798400	126523300	126370700	134604500	148620700	147053800	144328200	149680100	144861300	135786500	128647100	145957550	0.881401	0.118599
Caffine	1	195.088	11.8124	1	0.083043	92765190	82704260	99956780	89098210	83588500	100425300	109537400	106714100	106322600	110799800	108725000	84548720	90931700	107719550	0.844152	0.155848
Hippuric acid	0.2	180.066	12.3711	1	0.0947727	28632530	25625960	31051540	27519570	26441820	31605470	160202000	154855200	157366900	162328200	154920800	131172200	28076050	156143850	0.179809	0.0201911
Glycocholic acid	0.2	466.317	16.1005	1	0.28273	11298120	9744216	12561930	10889490	10633060	12061850	46020410	45022840	46111660	47671220	46204440	37147880	11093805	46066035	0.240824	0.040824
Cholic acid	0.33	426.322	17.6542	1	0.251279	8519224	7146324	9563537	7967152	7527169	9700785	24445270	22060360	23766510	24931870	23406780	18323030	8243188	23586645	0.349485	0.0194854
																				Average	0.0720618
																				Std.	0.0511263
Profile Dataset
XCMS					Replicates												Sample
name	injected ratio	detected m/z	detected rt (min.)	detected charge	s1_1	s1_2	s1_3	s1_4	s1_5	s1_6	s2_1	s2_2	s2_3	s2_4	s2_5	s2_6	s1	s2	caculated ratio	|calculated ratio-injected ratio|
L-hisitidine	0.5	156.077	1.98071	x	6.71001e+07	6.03739e+07	6.97415e+07	6.3773e+07	6.17876e+07	6.97357e+07	1.16488e+08	1.14548e+08	1.16662e+08	1.2024e+08	1.13504e+08	1.01721e+08	6.54365e+07	1.15518e+08	0.566462	0.0664623
L-Carnosine	1	227.116	1.97697	x	4.1622e+08	4.36213e+08	4.16879e+08	4.07644e+08	4.00044e+08	4.14002e+08	4.46026e+08	4.50543e+08	4.47556e+08	4.58326e+08	4.32902e+08	4.36045e+08	4.15111e+08	4.46791e+08	0.929094	0.0709056
Creatine	1	132.077	2.46309	x	1.29671e+08	1.28235e+08	1.37381e+08	1.27024e+08	1.25112e+08	1.35084e+08	1.50902e+08	1.46642e+08	1.46727e+08	1.50036e+08	1.45594e+08	1.36712e+08	1.28953e+08	1.46684e+08	0.87912	0.12088
Caffine	1	195.088	11.8124	x	1.01486e+08	9.1781e+07	1.09024e+08	9.96826e+07	9.42507e+07	1.09145e+08	1.19528e+08	1.16891e+08	1.15378e+08	1.19818e+08	1.17309e+08	9.62307e+07	1.00585e+08	1.171e+08	0.858961	0.141039
Hippuric acid	0.2	180.066	12.3711	x	2.88785e+07	2.60981e+07	3.16026e+07	2.76796e+07	2.68522e+07	3.18589e+07	1.60082e+08	1.54294e+08	1.56907e+08	1.63756e+08	1.54157e+08	1.3062e+08	2.82791e+07	1.556e+08	0.181742	0.0182584
Glycocholic acid	0.2	466.317	16.1005	x	1.10124e+07	9.74183e+06	1.23564e+07	1.09219e+07	1.06071e+07	1.17957e+07	4.6227e+07	4.44555e+07	4.64743e+07	4.80294e+07	4.5587e+07	3.73263e+07	1.09672e+07	4.5907e+07	0.2389	0.0388996
Cholic acid	0.33	426.322	17.6542	x	8.55779e+06	7.09774e+06	9.51317e+06	7.92654e+06	7.56385e+06	9.6856e+06	2.41891e+07	2.21959e+07	2.39114e+07	2.48716e+07	2.33028e+07	1.8416e+07	8.24216e+06	2.36071e+07	0.349139	0.0191389
																			Average	0.0679405
																			Std.	0.0480455
Centroid Dataset
XCMS					Replicates												Sample
name	injected ratio	detected m/z	detected rt (min.)	detected charge	s1_1	s1_2	s1_3	s1_4	s1_5	s1_6	s2_1	s2_2	s2_3	s2_4	s2_5	s2_6	s1	s2	caculated ratio	|calculated ratio-injected ratio|
L-hisitidine	0.5	156.077	1.98071	x	226225	347591	162310	1.40586e+06	230233	211571	412422	487585	447549	1.34022e+06	422457	1.01562e+06	228229	467567	0.48812	0.0118799
L-Carnosine	1	227.114	1.97697	x	3.20765e+06	3.09044e+06	8.11089e+06	4.33953e+06	2.52478e+06	9.0375e+06	4.02721e+06	4.3795e+08	1.02588e+07	8.25083e+06	6.82764e+06	4.21485e+06	3.77359e+06	7.53924e+06	0.500527	0.499473
Creatine	1	132.077	2.46309	x	600857	1.66081e+06	3.70264e+06	660253	1.35508e+06	1.14432e+06	1.22195e+06	978047	1.13575e+06	1.40739e+06	976057	713945	1.2497e+06	1.0569e+06	1.18242	0.18242
Caffine	1	195.088	11.8124	x	1.39792e+06	474533	475736	246892	593245	548522	2.13215e+06	571338	517501	429886	407680	489977	512129	503739	1.01666	0.0166562
Hippuric acid	0.2	180.066	12.3711	x	2.93484e+07	445833	3.18743e+07	210333	412858	615152	1.3452e+06	997553	1.27205e+06	1.82282e+06	844981	2.43873e+06	530493	1.30862e+06	0.405382	0.205382
Glycocholic acid	0.2	466.317	16.1005	x	1.14345e+07	9.88612e+06	1.27944e+07	1.10682e+07	1.07142e+07	1.22109e+07	4.70241e+07	4.56581e+07	4.68688e+07	4.85716e+07	4.70322e+07	3.71332e+07	1.12514e+07	4.69465e+07	0.239664	0.039664
Cholic acid	0.33	426.322	17.6542	x	8.63844e+06	7.24014e+06	9.71626e+06	8.15322e+06	7.69081e+06	9.88038e+06	2.47287e+07	2.24029e+07	2.41401e+07	372154	314488	1.85982e+07	8.39583e+06	2.05006e+07	0.409541	0.079541
																			Average	0.14786
																			Std.	0.173308
Centroid Dataset
MetAlign					Replicates												Sample
name	injected ratio	detected m/z	detected rt (min.)	detected charge	s1_1	s1_2	s1_3	s1_4	s1_5	s1_6	s2_1	s2_2	s2_3	s2_4	s2_5	s2_6	s1	s2	caculated ratio	|calculated ratio-injected ratio|
L-hisitidine	0.5	156.029	1.97	x	9833830	9177918	10451120	9284171	9173479	10133462	17185408	17196422	17596120	17835580	17102344	15525353	9.559e+06	17190915	0.55605	0.0560495
L-Carnosine	1	227.055	1.98	x	57826480	60018504	59797656	56125220	54263128	57749324	64593480	64585628	65616700	67546704	62618932	61820208	57787902	64589554	0.894694	0.105306
Creatine	1	132.077	2.47	x	22691412	22195782	24652528	22808004	21994512	23545280	26085958	26091838	25856294	26325878	25022148	24442846	22749708	25971126	0.875962	0.124038
Caffeine	1	195.088	11.82	x	20569688	18294658	21795568	20308254	19335700	22404004	24139340	23674604	22936294	24797562	23705582	19368846	20438971	23690093	0.862764	0.137236
Hippuric acid	0.2	180.067	12.37	x	6907529	6218666	7563976	6740074	6417342	7685958	36549220	35468636	35426640	38288652	35932292	31058870	6.8238e+06	35700464	0.19114	0.00885959
Glycocholic acid	0.2	466.312	16.12	x	2652926	2360644	3016344	2610834	27611	2868511	10108701	9878166	10302528	10737094	10389386	8463419	2631880	1.02056e+07	0.257886	0.0578855
Cholic acid	0.33	426.322	17.67	x	1843983	1619376	2158064	1780592	1686878	2138746	5084107	4560559	4946345	5196042	4873974	3791916	1.81229e+06	4.91016e+06	0.369089	0.0390893
																			Average	0.0754948
																			Std.	0.0474533
Profile Dataset
mzMine2					Replicates												Sample
name	injected ratio	detected m/z	detected rt (min.)	detected charge	s1_1	s1_2	s1_3	s1_4	s1_5	s1_6	s2_1	s2_2	s2_3	s2_4	s2_5	s2_6	s1	s2	caculated ratio	|calculated ratio-injected ratio|
L-hisitidine	0.5	156.077	1.98488	1	6.37905e+07	5.67756e+07	6.4415e+07	5.88753e+07	5.75692e+07	6.59244e+07	1.11184e+08	1.08057e+08	1.08751e+08	1.14579e+08	1.08319e+08	9.69735e+07	6.13329e+07	1.08535e+08	0.565099	0.065099
L-Carnosine	1	227.114	1.98232	3	3.89271e+08	3.87978e+08	3.91868e+08	3.7859e+08	3.65965e+08	3.95584e+08	4.25577e+08	4.24801e+08	4.23055e+08	4.37549e+08	4.09951e+08	3.97671e+08	3.88625e+08	4.23928e+08	0.916724	0.083276
Creatine	1	132.077	2.46403	1	1.24565e+08	1.23542e+08	1.30914e+08	1.23803e+08	1.19797e+08	1.2935e+08	1.46348e+08	1.40544e+08	1.4226e+08	1.45383e+08	1.4111e+08	1.33251e+08	1.24184e+08	1.41685e+08	0.87648	0.12352
Caffeine	1	195.088	11.8153	0	9.72661e+07	8.50394e+07	1.04758e+08	9.62049e+07	8.83204e+07	1.04876e+08	1.17089e+08	1.1388e+08	1.10253e+08	1.16027e+08	1.13468e+08	9.06464e+07	9.67355e+07	1.13674e+08	0.850989	0.149011
Hippuric acid	0.2	180.066	12.3758	2	2.52008e+07	2.31101e+07	2.77468e+07	2.41537e+07	2.33794e+07	2.74863e+07	1.53228e+08	1.4694e+08	1.50671e+08	1.56417e+08	1.47091e+08	1.25458e+08	2.46772e+07	1.48881e+08	0.165752	0.0342484
Glycocholic acid	0.2	466.317	16.1064	1	8.6417e+06	7.84603e+06	9.82441e+06	8.72895e+06	7.01567e+06	9.36688e+06	4.1888e+07	4.06402e+07	4.19355e+07	4.56638e+07	4.08968e+07	3.44141e+07	8.68533e+06	4.13924e+07	0.209829	0.00982891
Cholic acid	0.33	426.322	17.6567	1	5.25859e+06	4.46919e+06	5.93886e+06	4.92778e+06	4.60789e+06	7.23619e+06	1.95901e+07	1.81105e+07	2.11991e+07	2.20102e+07	2.06113e+07	1.51548e+07	5.09319e+06	2.01007e+07	0.253384	0.0766159
																			Average	0.0773713
																			Std.	0.048079
Centroid Dataset
mzMine2					Replicates												Sample
name	injected ratio	detected m/z	detected rt (min.)	detected charge	s1_1	s1_2	s1_3	s1_4	s1_5	s1_6	s2_1	s2_2	s2_3	s2_4	s2_5	s2_6	s1	s2	caculated ratio	|calculated ratio-injected ratio|
L-hisitidine	0.5	156.077	1.99	1	6.44817e+07	5.70003e+07	6.53525e+07	5.93318e+07	5.84904e+07	6.63528e+07	1.12138e+08	1.09043e+08	1.12388e+08	1.16969e+08	1.1017e+08	9.83953e+07	6.19068e+07	1.11154e+08	0.556947	0.0569467
L-Carnosine	1	227.114	1.98	3	3.92162e+08	3.89769e+08	4.00093e+08	3.82009e+08	3.73215e+08	3.98666e+08	4.30005e+08	4.25992e+08	4.23588e+08	4.4395e+08	4.19674e+08	4.03288e+08	3.90966e+08	4.2479e+08	0.920374	0.0796262
Creatine	1	132.077	2.46	1	1.27555e+08	1.2644e+08	1.31108e+08	1.25357e+08	1.22053e+08	1.31e+08	1.46931e+08	1.43121e+08	1.43035e+08	1.4783e+08	1.42442e+08	1.34667e+08	1.26998e+08	1.43078e+08	0.887612	0.112388
Caffeine	1	195.135	11.82	0	9.78948e+07	8.63623e+07	1.05184e+08	9.66841e+07	8.95798e+07	1.0526e+08	1.17319e+08	1.14236e+08	1.1157e+08	1.17414e+08	1.16338e+08	9.17533e+07	9.72895e+07	1.15287e+08	0.843889	0.156111
Hippuric acid	0.2	180.066	12.38	2	2.54381e+07	2.32196e+07	2.78091e+07	2.44191e+07	2.3461e+07	2.7728e+07	1.56257e+08	1.49965e+08	1.53726e+08	1.57748e+08	1.50206e+08	1.28333e+08	2.49286e+07	1.51966e+08	0.164041	0.0359593
Glycocholic acid	0.2	466.317	16.11	1	8.92354e+06	7.90162e+06	1.00939e+07	8.74506e+06	7.06199e+06	9.65071e+06	4.21235e+07	4.15971e+07	4.19879e+07	4.57358e+07	4.1886e+07	3.45625e+07	8.8343e+06	4.1937e+07	0.210657	0.0106565
Cholic acid	0.33	426.322	17.66	1	5.27545e+06	4.52405e+06	6.00101e+06	4.97165e+06	4.62181e+06	7.28715e+06	2.0001e+07	1.81418e+07	2.12147e+07	2.22489e+07	2.08321e+07	1.522e+07	5.12355e+06	2.04166e+07	0.250951	0.0790494
																			Average	0.0758195
																			Std.	0.0483047
