# Supplementary material for: iMet-Q: A User-Friendly Tool for Label-Free Metabolomics Quantitation Using Dynamic Peak-Width Determination
Source: PLoS One. 2016 Jan 19;11(1):e0146112. doi: 10.1371/journal.pone.0146112 (PMC4718670; doi:10.1371/journal.pone.0146112)
Supplement: S6 Table — (XLSX) [file pone.0146112.s011.xlsx]

## Sheet: S6 Table
S6 Table. The number of metabolite candidates of the seven standard metabolites using (1) mass match, and (2) mass and isotope ratio (IR) match.
Compound Name	Chemical Formula	Isotope Ratio		Number of Metabolite Candidates
		Theoretical	Calculated	Mass Match	Mass and IR Match	Being removed
L-hisitidine	C6H9N3O2	0.0777721	0.0601062	16	11	5
L-Carnosine	C9H14N4O3	0.114869	0.0976535	27	15	12
Creatine	C4H9N3O2	0.0561407	0.0416126	9	5	4
Caffine	C8H10N4O2	0.103212	0.083043	30	8	22
Hippuricacid	C9H9NO3	0.103213	0.0947727	27	18	9
Glycocholicacid	C26H43NO6	0.292134	0.28273	40	15	25
Cholicacid	C24H40O5	0.266083	0.251279	34	22	12
			Total	183	94	89
