# Supplementary material for: iMet-Q: A User-Friendly Tool for Label-Free Metabolomics Quantitation Using Dynamic Peak-Width Determination
Source: PLoS One. 2016 Jan 19;11(1):e0146112. doi: 10.1371/journal.pone.0146112 (PMC4718670; doi:10.1371/journal.pone.0146112)
Supplement: S7 Table — (XLSX) [file pone.0146112.s012.xlsx]

## Sheet: S7 Table
S7 Table. The combined quantitation result generated using iMet-Q
			cotypedons	cotypedons	cotypedons	cotypedons	stem	stem	stem	stem	stem	stem	stem	stem	leaf	leaf	leaf	leaf	leaf	leaf	leaf	leaf	leaf	leaf	leaf	leaf	leaf	leaf	leaf	leaf	leaf	leaf	leaf	leaf	leaf	leaf	leaf	leaf	leaf	leaf	leaf	leaf	leaf	leaf	leaf	leaf	leaf	leaf	leaf
Acquired Mode	MZ	RT(min.)	ATME01_1_2	ATME01_2	ATME01_3	ATME01_4	ATME27_1	ATME27_2	ATME27_3	ATME27_4_2	ATME28_1_2	ATME28_2_2	ATME28_3_2	ATME28_4	ATME10_1	ATME10_2	ATME10_3	ATME10_4	ATME12_1	ATME12_2_2	ATME12_3_2	ATME12_4	ATME13_1	ATME13_2_2	ATME13_3_2	ATME13_4_2	ATME14_1_2	ATME14_2_2	ATME14_3	ATME14_4_2	ATME15_1_2	ATME15_2	ATME15_3_2	ATME15_4_2	ATME16_1_2	ATME16_2_2	ATME16_3	ATME16_4_2	ATME19_1_2	ATME19_2_2	ATME19_3_2	ATME19_4_2	ATME20_1_2	ATME20_2_2	ATME20_3_2	ATME20_4_2	ATME21_1_2	ATME21_2_2	ATME21_3_2
Positive	104.102	0.850483	1816.27	2914.61	2495.47	2915.52	2369.11	2878.18	2481.16	1954.94	1915.01	1781.92	1960.66	2632.72	3004.35	3649.2	3404.41	3323.99	2484.26	1901.43	1658.97	2657.36	2638.52	1591.38	1835.54	2778.6	2054.93	1936.19	3145.24	1753.85	3010.35	3940.22	2337.27	2567.22	2924.13	3080.45	3717.77	2850.39	1325.36	1892.63	1786.2	1994.16	2417.21	2509.74	2550.27	2622.38	2618.2	2587.55	2320.36
Positive	130.78	0.8503	6	0	6	0	6	0	6	0	6	0	6	0	6	0	6	0	6	0	6	0	6	0	6	0	6	0	6	0	6	0	6	0	6	0	6	0	6	0	6	0	6	0	6	0	6	0	6
Positive	156.077	0.8502	6	0	6	0	6	0	6	0	6	0	6	0	6	0	6	0	6	0	6	0	6	0	6	0	6	0	6	0	6	0	6	0	6	0	6	0	6	0	6	0	6	0	6	0	6	0	6
Positive	167.024	0.8502	6	0	6	0	6	0	6	0	6	0	6	0	6	0	6	0	6	0	6	0	6	0	6	0	6	0	6	0	6	0	6	0	6	0	6	0	6	0	6	0	6	0	6	0	6	0	6
Positive	169.056	0.850575	6	0	6	0	6	0	6	0	6	0	6	0	6	0	6	0	6	0	6	0	6	0	6	0	6	0	6	0	6	0	6	0	6	0	6	0	6	0	6	0	6	0	6	0	6	0	6
Positive	175.119	0.8502	6	0	6	0	6	0	6	0	6	0	6	0	6	176.46	6	0	6	0	6	187.718	6	0	6	0	6	0	6	0	6	0	6	0	335.58	6	727.32	6	0	6	0	6	0	6	0	6	0	6	0
Positive	185.033	0.850383	753.211	1430.09	937.521	824.188	421.354	459.07	332.554	6	251.94	441.739	554.88	506.844	1157.18	1042.48	1327.02	1029.18	394.74	6	0	6	579.894	6	0	624.24	841.244	6	673.2	367.347	1822.74	1201.77	731.34	1202.63	1897.55	1463.7	1098.67	2181.15	562.832	443.883	1152.59	630.36	901.68	1140.36	871.08	882.673	6	878.995	1106.64
Positive	208.973	0.849825	6	0	6	434.714	6	0	6	0	6	0	6	0	392.872	502.969	408.501	6	0	6	0	6	220.32	6	0	244.91	6	0	293.358	6	406.137	427.38	6	0	572.219	365.326	6	346.976	275.4	6	343.74	450.019	6	0	6	0	6	0	6
Positive	222.993	0.850083	596.96	1171.98	1174.08	1497.08	894.54	6	650.76	376.628	239.841	6	266.389	571.482	987.359	1753.38	1186.53	1119.55	495.999	6	83.681	158.134	364.23	6	0	921.893	577.392	487.56	600.78	54.108	1036.07	1394.39	423.3	775.357	1131.18	1005.51	6	1097.59	492.07	6	611.133	974.913	823.855	506.94	843.54	1148.02	631.471	559.06	589.69
Positive	296.067	0.850483	6	103.041	6	0	945.633	580.424	434.543	392.889	325.432	389.379	471.439	570.456	6	0	6	0	6	237.695	6	0	118.372	6	0	6	0	6	0	6	0	6	0	6	252.96	6	0	6	0	6	0	125.545	6	0	6	160.249	6	0	6
Positive	331.118	0.8502	6	0	6	0	6	0	6	0	6	0	6	0	6	0	6	0	6	0	6	0	6	0	6	0	6	0	6	0	6	0	6	0	6	0	6	0	6	0	6	0	6	0	6	0	6	0	6
Positive	357.958	0.850392	6	0	6	0	6	295.361	6	0	6	0	6	0	6	0	6	0	6	0	6	0	6	0	6	0	6	0	6	0	6	0	6	0	6	0	6	0	6	0	6	0	6	0	6	0	6	0	6
Positive	472.87	0.8502	6	0	6	0	6	0	6	0	6	0	211.185	6	0	6	0	6	0	6	0	6	167.28	6	0	6	0	6	0	6	0	6	0	6	0	6	0	6	0	6	0	6	0	6	0	6	0	6	0
Positive	484.712	0.850183	6	0	6	0	54.0795	95.8979	6	0	6	0	6	0	6	0	6	0	6	0	6	0	6	0	6	0	6	0	6	0	6	0	6	0	6	0	6	0	6	0	6	0	6	0	6	0	6	0	6
Positive	560.849	0.8501	6	0	6	0	6	0	6	0	6	0	6	0	538.734	6	0	6	0	6	0	6	0	6	0	563.134	6	0	6	0	500.967	6	0	6	314.23	506.799	6	315.294	6	0	6	433.62	6	0	658.226	460.947	6	0	6
Positive	585.794	0.8501	6	0	6	0	6	0	6	0	6	0	6	102.6	6	0	6	0	6	0	6	0	6	0	6	0	6	0	6	0	215.32	6	0	6	0	6	0	6	0	6	0	6	0	6	158.61	6	0	6	0
Positive	637.24	0.8503	6	0	6	0	6	0	6	0	6	0	6	0	6	0	6	0	6	0	6	0	6	0	6	0	6	0	6	0	6	0	6	0	6	0	6	0	6	0	6	0	6	0	6	0	6	0	6
Positive	693.179	0.8503	6	0	6	0	6	0	6	0	6	0	6	0	6	0	6	0	6	0	6	0	6	0	6	0	6	0	6	0	6	0	6	0	6	0	6	0	6	0	6	0	6	0	6	0	6	0	6
Positive	133.062	0.858662	6	0	6	86.73	6	0	6	0	6	0	6	0	6	0	6	0	6	0	6	0	6	0	6	0	6	0	6	0	374.438	6	0	6	526.467	6	341.291	6	0	111.234	6	209.303	6	0	6	0	6	0	6
Positive	351.982	0.858325	6	0	6	0	6	0	6	0	6	0	6	0	6	0	6	0	6	0	6	0	6	0	6	0	6	0	6	0	6	0	6	0	6	0	6	0	6	0	6	0	6	0	6	0	6	0	6
Positive	745.642	0.855433	6	0	6	0	6	0	6	0	131.58	6	225.42	6	0	6	0	6	0	6	0	6	0	6	0	6	0	6	0	6	0	6	0	6	0	6	0	6	0	6	0	6	0	6	0	6	0	6	0
Positive	120.066	0.867483	143.82	152.023	165.467	181.587	127.572	131.129	180.589	190.763	6	0	6	94.3919	269.951	250.975	278.519	388.176	97.9375	6	154.073	178.536	217.246	6	67.3519	238.708	195.944	161.385	213.222	175.516	279.514	211.196	133.653	192.883	236.726	248.399	618.455	308.123	138.72	197.992	138.183	145.86	155.04	182.612	263.202	170.373	209.205	358.19	261.24
Positive	130.047	0.867217	1566.28	1911.8	2266.18	1564.89	967.278	1374.32	848.843	530.491	674.65	592.89	581.745	728.46	1906.41	3244.28	3002.4	1671.96	1094.64	648.712	530.552	920.092	1049.73	564.114	469.425	1449.87	1022.59	985.329	1329.33	981.485	2164.68	1693.62	962.002	1194.02	2002.87	1633.19	4135.33	1832.41	1105.26	1464.26	1407.53	1209.86	1372.23	1144.64	1333.26	1585.56	1089.73	1122.58	1342.91
Positive	130.385	0.8671	6	0	6	0	6	0	6	0	6	0	6	0	6	0	6	0	6	0	6	0	6	0	6	0	6	0	6	0	6	0	6	0	6	0	6	0	6	0	6	0	6	0	6	0	6	0	6
Positive	147.075	0.8671	1240.86	1372.04	877.031	899.729	379.572	294.875	282.578	187.68	219.3	162.53	220.32	282.15	1024	1319.05	1210.87	933.371	427.411	287.655	272.409	430.276	450.118	194.82	204.165	618.374	631.875	415.139	544.735	494.793	1401.6	946.815	520.2	867.611	1685.49	6	4642.75	1346.78	772.036	6	1109.15	921.138	623.22	595.75	723.249	857.899	520.583	822.669	674.648
Positive	219.027	0.867117	149	280.541	201.143	176.536	188.724	379.478	233.609	226.565	91.4105	153.11	145.891	282.15	177.847	227.493	172.342	179.097	149.499	280.961	79.5599	127.519	199.955	322.414	232.634	529.565	218.328	195.097	120.38	6	348.954	321.336	158.121	136.72	245.82	261.697	6	309.737	172.559	6	172.808	6	209.156	324.412	171.804	266.3	201.994	385.608	304.014
Positive	240.875	0.867017	6	0	97.1075	517.313	132.704	103.093	226.483	155.062	399.84	382.993	698.7	196.992	6	179.599	6	0	6	0	6	0	6	0	6	243.29	56.124	6	0	6	319.26	6	116.814	91.8169	6	91.3125	6	0	356.495	70.4135	309.995	308.04	167.299	357	325.38	6	0	6	150.054
Positive	258.109	0.8673	6	108.172	155.061	105.06	313.318	184.719	192.834	6	229.626	126.614	234.627	158.004	63.0426	74.4845	57.1435	143.865	213.212	329.633	373.43	321.379	105.079	139.769	112.269	6	0	6	80.6075	65.305	83.64	6	0	6	183.645	6	338.861	6	261.764	193.911	112.108	94.8601	6	0	6	0	6	0	6
Positive	279.047	0.867383	6	141.812	116.312	93.87	132.631	116.32	113.245	142.8	6	67.9591	237.86	158.004	6	0	6	0	127.5	58.14	6	152.951	6	148.969	110.196	130.56	6	0	94.8775	6	105.06	120.401	162.225	6	118.35	6	0	100.005	6	0	6	0	6	109.165	6	77.52	6	141.86	111.249
Positive	304.152	0.867367	217.343	148.941	273.426	320.375	6	145.915	6	0	6	0	6	0	125.885	82.6485	88.7599	6	126.511	6	0	6	0	6	0	120.893	168.359	6	0	6	581.021	208.16	6	213.738	187.725	267.815	646.857	612.835	6	111.721	6	268.373	92.837	207.122	416.752	125.487	80.612	112.769	130.993
Positive	313.8	0.866733	6	0	6	0	6	0	136.74	6	0	6	75.4975	6	0	6	0	6	0	6	0	6	0	6	0	6	0	6	0	6	0	6	0	6	0	6	0	6	0	6	0	6	0	6	0	6	0	6	0
Positive	367.138	0.8672	6	0	6	0	6	0	6	0	6	0	6	0	6	0	6	0	6	0	6	0	6	0	6	0	6	0	6	0	6	0	6	0	6	0	6	0	6	0	6	0	6	0	6	0	6	0	6
Positive	399.144	0.867967	6	0	51.018	6	0	6	0	6	0	6	0	6	0	6	0	6	0	6	0	6	0	6	0	129.576	6	0	6	0	392.261	160.676	6	66.3329	421.881	422.894	6	385.208	6	0	6	0	86.7145	6	200.979	79.578	6	0	82.1415
Positive	414.755	0.866917	6	0	6	0	6	0	133.647	113.749	99.96	6	123.42	90.288	6	0	6	0	6	0	6	0	6	0	6	0	6	0	6	0	6	0	6	0	6	0	6	0	6	0	6	0	6	0	6	0	6	0	6
Positive	446.758	0.867017	6	0	6	0	67.349	102.04	6	0	6	0	6	0	6	0	6	0	6	0	6	0	6	0	6	0	6	0	6	0	6	0	6	0	6	0	6	0	6	0	6	0	6	0	6	0	6	0	6
Positive	449.731	0.867067	6	0	6	0	6	0	87.738	6	0	6	0	6	0	6	0	6	0	6	0	6	0	6	0	6	0	6	0	6	0	6	0	6	0	6	0	6	0	6	0	6	0	6	0	6	0	6	0
Positive	495.131	0.867217	6	0	6	0	6	0	6	0	6	0	6	0	6	0	6	0	6	0	6	0	6	0	6	0	6	0	6	0	6	0	6	0	6	0	6	0	6	0	6	0	6	0	6	0	6	0	6
Positive	515.708	0.866821	6	0	6	0	6	0	95.892	76.4998	6	107.571	107.1	65.664	6	0	6	0	6	0	6	0	6	0	6	0	6	0	6	0	6	0	6	0	6	0	6	0	6	0	6	0	6	0	6	0	6	0	6
Positive	525.838	0.866733	6	0	6	0	6	0	6	0	6	0	6	0	6	0	6	0	6	0	6	0	6	0	6	0	6	0	6	0	6	0	6	0	6	0	6	0	6	0	6	0	6	0	6	0	6	0	6
Positive	527.053	0.867383	6	0	6	0	6	0	6	0	6	0	6	0	6	0	6	0	6	0	6	0	6	0	6	0	6	0	6	0	6	0	6	0	155.04	6	0	6	0	6	0	6	0	6	0	6	0	6	0
Positive	554.89	0.867008	6	0	6	0	6	0	6	0	6	0	44.9045	6	0	6	0	6	0	6	0	6	0	42.8624	6	0	6	0	6	0	6	0	6	0	6	0	6	0	6	0	6	0	6	0	6	0	6	0	6
Positive	602.958	0.8671	6	0	6	0	6	0	6	0	6	0	6	0	6	0	6	0	6	0	6	0	6	0	6	0	6	0	6	0	6	0	6	0	6	0	6	0	6	0	6	0	6	0	6	0	6	0	6
Positive	644.687	0.866917	6	0	6	0	6	0	108.136	6	240.23	164.906	355.98	6	0	6	0	6	0	6	0	6	0	6	0	6	0	6	0	6	0	6	0	6	0	6	0	6	0	6	0	168.3	6	0	6	0	6	0	6
Positive	652.892	0.8671	6	0	6	0	6	0	6	0	6	0	6	0	6	0	6	0	6	0	6	0	6	0	6	0	6	0	6	0	6	0	6	0	6	0	6	0	6	0	6	0	6	0	6	0	6	0	6
Positive	665.224	0.867158	6	0	6	0	6	0	6	0	6	0	6	0	6	0	6	0	6	0	6	0	6	0	6	0	6	0	6	0	6	0	6	0	6	0	6	0	6	0	6	0	6	0	6	0	6	0	6
Positive	680.928	0.867117	6	0	6	72.435	6	0	6	0	6	0	6	0	29.52	6	0	6	0	6	0	6	0	6	0	63.24	6	0	6	0	107.124	84.6915	6	0	116.313	118.563	148.946	106.104	6	0	6	29.58	6	45.4045	132.134	54.06	6	53.565	72.446
Positive	214.06	0.884383	6	171.417	254.613	276.49	6	0	6	0	6	0	6	0	233.138	280.606	289.78	331.575	6	0	6	0	6	0	6	0	67.3199	6	0	6	164.22	6	0	6	167.391	6	0	233.737	6	0	6	0	72.42	95.9225	6	0	6	0	149.94
Positive	215.019	0.8844	6	0	6	0	6	0	6	0	6	0	6	0	6	0	6	0	6	0	6	0	6	0	6	0	6	0	6	0	6	0	6	0	6	0	6	0	68.357	6	0	6	0	6	0	6	0	6	0
Positive	266.031	0.884408	6	0	6	0	6	0	6	0	6	0	6	0	6	0	6	0	6	0	6	0	6	0	6	0	6	0	6	0	6	0	6	0	6	0	6	0	6	0	6	0	6	0	6	0	6	0	6
Positive	293.14	0.884217	110.195	143.835	189.757	6	142.319	175.994	122.437	144.365	6	183.119	103.299	94.3919	89.773	332.577	157.668	187.301	94.8601	129.54	82.641	94.923	124.657	122.4	64.288	127.019	160.199	103.127	238.736	6	0	6	233.135	258.092	6	229.5	1091.87	6	0	6	87.72	73.6139	6	0	6	0	6	139.774	140.82
Positive	323.077	0.8843	6	0	6	0	6	0	6	109.158	6	166.343	86.7	113.886	6	0	6	0	6	0	105.06	6	0	6	0	6	0	6	0	6	0	6	0	6	0	6	0	6	0	6	0	6	167.28	205.049	244.8	256.142	105.131	118.372	176.56
Positive	324.933	0.877933	6	0	73.474	146.88	6	0	6	0	6	0	74.46	56.43	6	0	6	0	6	0	6	0	6	0	33.66	6	120.397	6	0	6	0	6	0	6	0	6	0	6	0	6	0	6	0	6	0	6	0	6	0
Positive	335.067	0.8842	6	0	6	81.6	60.2075	167.852	35.718	6	0	6	0	68.7419	6	0	143.853	6	45.9	6	0	6	46.92	6	0	6	0	6	65.2935	6	66.3	96.9405	6	0	64.2965	169.378	287.704	6	0	95.9275	6	0	66.3155	6	51.0274	71.4195	57.12	58.14	143.865
Positive	373.025	0.8841	6	87.754	58.1639	6	0	147.429	102.029	6	0	6	0	6	0	6	41.8345	6	76.0055	6	0	6	0	6	0	83.662	6	0	45.9	6	67.341	94.3719	6	76.5379	72.4635	80.58	202	70.422	6	74.4949	6	0	77.5335	6	0	6	171.524	105.612	6
Positive	383.085	0.8841	6	0	6	0	6	0	6	0	6	0	6	0	6	0	6	0	6	0	53.04	6	0	6	0	6	0	6	0	6	0	6	65.298	6	0	6	0	6	0	6	0	6	0	6	0	6	0	6	0
Positive	394.109	0.884217	6	0	6	0	6	0	6	0	6	0	6	0	6	0	6	0	6	0	6	0	6	0	6	0	6	0	6	0	6	0	6	0	6	250.975	175.44	6	0	6	0	6	0	6	0	6	0	6	0
Positive	395.058	0.8841	6	0	67.354	6	0	110.193	93.861	6	48.96	83.769	88.763	104.652	47.84	6	0	6	83.64	6	46.9359	108.142	87.7675	42.84	6	0	6	0	73.44	6	0	113.247	65.295	6	0	53.04	95.88	6	0	6	0	6	0	6	0	55.08	6	73.478	6
Positive	446.091	0.884317	6	0	6	0	6	0	6	0	6	0	6	0	6	0	6	0	6	0	6	0	6	0	6	0	6	0	6	0	6	0	6	0	6	0	6	0	6	0	6	0	6	0	6	0	6	0	6
Positive	508.969	0.884025	6	0	6	0	6	0	6	0	6	0	6	0	6	0	6	0	6	0	6	0	6	0	6	0	6	0	6	0	6	0	6	0	6	0	6	0	6	0	6	0	6	0	6	0	6	0	6
Positive	522.084	0.8845	6	0	6	0	6	0	6	0	6	0	6	0	6	0	6	0	6	0	6	0	6	0	6	0	6	0	6	0	6	0	6	0	6	0	6	0	6	0	6	0	6	0	6	0	6	0	6
Positive	642.979	0.88435	46.92	115.286	91.9495	69.36	6	0	6	0	52.101	34.6175	43.3645	96.4439	93.7664	80.5955	69.377	69.36	182.136	170.922	146.927	251.495	6	122.419	6	111.201	116.337	44.9369	152.011	50.4935	270.35	200.009	78.5555	140.84	350.974	238.719	67.339	350.737	151.075	6	84.103	106.196	129.558	192.314	139.76	134.661	61.7315	203.026	124.483
Positive	651.241	0.88425	6	0	6	0	6	0	6	0	6	0	6	0	6	0	6	0	6	0	6	0	6	0	6	0	6	0	6	0	6	0	6	0	6	0	6	0	6	0	6	0	6	0	6	0	6	0	6
Positive	751.091	0.884117	6	0	6	0	6	0	6	0	6	0	6	0	6	0	6	0	6	0	6	0	6	0	6	0	6	0	6	0	6	0	6	0	6	0	6	0	6	0	6	0	6	0	6	0	6	0	6
Positive	889.015	0.875608	6	0	6	0	6	0	6	0	6	0	6	0	6	0	6	0	6	0	6	0	6	0	6	0	6	0	6	0	6	0	6	0	6	0	6	0	6	0	6	0	6	0	6	0	6	0	6
Positive	778.909	0.888433	6	0	6	28.573	6	0	6	0	6	0	6	0	6	0	6	0	6	0	6	0	6	0	6	0	6	0	6	0	6	66.332	6	63.279	75.5245	75.48	6	81.1044	6	0	6	0	6	0	6	0	6	0	56.6325
Positive	148.061	0.9013	304.448	707.011	1359.04	1354.82	1178.6	1359.13	1151.91	690.719	731.044	848.368	769.208	865.944	686.609	716.132	1434.52	1595.56	905.944	581.401	516.338	317.292	1079.66	678.393	486.668	1508.84	390.732	932.812	1171.25	926.279	1953.61	1850.85	337.676	640.715	6	1706.69	568.375	6	0	6	0	6	528.495	1088.61	1233.34	672.31	1106.05	610.083	1121.23
Positive	159.077	0.900794	146.906	160.225	313.805	315.251	6	0	6	0	6	0	6	0	400.363	416.376	443.925	576.46	6	0	6	0	91.7999	6	0	94.899	6	0	56.135	51.9731	132.638	58.14	6	0	89.8115	6	248.88	118.382	6	0	6	0	6	0	72.4199	79.594	85.6799	99.96	99.96
Positive	176.104	0.901067	127.517	268.365	258.063	235.155	6	0	6	0	6	0	6	0	302.591	331.68	331.619	382.601	6	0	6	0	51	6	0	79.5895	6	50.179	37.7595	6	153.51	6	0	6	106.141	69.36	479.022	98.9955	6	0	6	0	6	0	6	0	112.2	87.72	6
Positive	177.06	0.901267	6	169.369	441.735	419.385	37.74	6	0	6	0	6	0	6	284.655	6	234.646	358.338	109.189	6	0	40.819	6	0	6	0	6	0	270.869	6	0	126.498	6	0	6	0	3664.84	6	0	6	0	6	0	6	240.78	6	0	6	0
Positive	481.13	0.9016	6	0	6	0	6	0	6	0	6	0	6	0	6	0	6	0	6	0	6	0	6	0	6	0	6	0	6	0	6	0	6	0	6	0	6	0	6	0	6	0	6	0	6	0	6	0	6
Positive	517.014	0.901352	6	82.6349	6	37.758	235.173	315.762	6	57.1279	6	176.897	6	108.243	6	0	6	99.98	6	91.8279	6	0	110.196	200.013	98.94	48.972	6	0	83.6565	6	239.77	64.283	6	104.082	131.608	91.826	74.4869	6	0	42.866	6	136.286	76.0045	6	177.513	166.303	96.9965	6	0
Positive	617.18	0.901317	6	0	6	0	6	0	6	0	6	0	6	0	6	0	6	0	6	0	6	0	6	0	6	0	6	0	6	0	6	0	6	0	6	0	6	0	6	0	6	0	6	0	6	0	6	0	6
Positive	650.217	0.901217	6	0	6	0	6	0	6	0	6	0	6	0	6	0	6	0	6	0	6	0	6	0	6	0	6	0	6	0	6	0	6	0	6	0	6	0	6	0	6	0	6	0	6	0	6	0	6
Positive	714.123	0.900913	36.729	64.2946	61.332	64.279	6	56.121	6	0	6	34.118	6	0	93.665	88.7645	112.228	84.6755	46.9325	6	0	6	142.236	6	0	81.617	6	71.512	52.034	6	139.761	151.028	56.122	87.7199	113.279	152.012	286.648	113.275	6	0	6	0	70.38	34.6935	53.0564	83.6585	65.8005	91.8	64.26
Positive	726.299	0.901267	6	0	6	0	6	0	6	0	6	0	6	0	6	0	6	0	6	0	6	0	6	0	6	0	6	0	6	0	6	0	6	0	6	0	6	0	6	0	6	0	6	0	6	0	6	0	6
Positive	1027.27	0.909617	6	0	6	0	6	0	6	0	6	0	6	0	6	0	6	0	6	0	6	0	6	0	6	0	6	0	6	0	6	0	6	0	6	0	6	0	6	0	6	0	6	0	6	0	6	0	6
Positive	203.049	0.918217	6	0	6	137.229	6	0	6	0	6	0	6	0	6	0	6	0	178.658	190.772	602.996	6	0	213.243	172.442	6	0	6	36.7394	6	0	6	224.463	6	0	6	0	6	0	6	59.0055	6	0	250.978	6	0	6	114.266	129.599
Positive	405.009	0.9184	66.2999	185.696	306.182	372.922	114.263	248.938	57.12	6	0	180.183	59.189	70.7941	304.943	227.525	246.95	299.963	213.217	311.188	326.528	343.844	431.781	294.851	297.937	224.454	90.8054	86.7329	152.031	232.613	126.514	380.077	177.54	111.203	100.98	239.765	368.336	58.14	47.968	179.567	72.4405	140.909	200.992	53.065	227.553	224.452	98.1794	116.32	62.22
Positive	417.167	0.918317	6	0	6	0	6	0	6	0	6	0	6	0	6	0	6	0	6	0	6	0	6	0	6	0	6	0	6	0	6	0	6	0	6	0	6	0	6	0	6	0	6	0	6	0	6	0	6
Positive	455.117	0.918317	230.64	279.48	425.885	428.6	108.146	6	334.594	182.58	158.639	6	347.429	185.706	259.152	598.782	264.239	298.983	298.984	288.813	105.081	166.292	164.053	364.283	139.764	799.999	166.292	227.595	200.94	238.294	1347.97	586.085	227.486	566.419	1171.71	1095.91	460.134	1599.32	179.589	35.717	252.056	176.791	473.467	1130.51	838.774	1061.18	402.247	840.69	772.323
Positive	518.099	0.918317	6	0	6	0	6	0	6	0	6	0	6	0	6	0	6	0	46.9385	93.96	60.2075	52.02	6	0	6	0	6	0	6	0	6	0	6	0	6	0	6	0	6	0	6	0	6	0	6	0	6	0	6
Positive	549.233	0.918317	6	0	6	0	6	0	6	0	6	0	6	0	6	0	6	0	6	0	6	0	6	0	6	0	6	0	6	0	6	0	6	0	6	0	6	0	6	0	6	0	6	0	6	0	6	0	6
Positive	564.215	0.918317	6	0	6	0	6	0	6	0	6	0	6	0	6	75.48	61.2	36.7385	6	0	6	0	6	0	6	100.015	6	0	6	0	134.736	6	0	6	0	6	183.6	121.38	6	0	6	0	6	0	63.2739	106.131	6	0	6
Positive	605.034	0.918158	549.337	308.156	263.283	154.56	131.58	142.819	139.764	81.6275	69.36	105.953	6	87.2101	121.38	295.931	193.325	129.601	124.495	62.235	62.2425	124.44	83.505	73.4625	62.254	235.192	249.988	230.852	122.47	206.581	216.266	518.825	321.906	253.044	447.926	256.179	289.756	501.411	152.119	181.602	213.085	114.284	163.78	271.404	291.786	214.24	195.84	347.415	293.863
Positive	743.126	0.918233	6	0	6	0	6	0	6	0	6	0	6	0	6	0	6	0	6	0	6	0	6	0	6	0	6	0	6	0	6	0	6	0	6	0	6	0	6	0	6	0	6	0	6	0	6	0	6
Positive	565.001	0.9268	6	0	6	0	6	0	6	0	6	0	6	0	6	0	6	0	6	0	6	0	6	0	6	0	6	0	6	0	6	0	6	0	6	0	6	0	6	0	6	0	6	0	6	0	6	0	6
Positive	666.208	0.934933	6	0	6	0	155.04	6	350.444	6	0	6	0	273.942	6	0	6	0	6	0	6	0	6	0	6	0	6	0	6	0	6	0	6	0	6	0	6	0	6	0	6	0	6	0	6	0	6	0	6
Positive	669.139	0.926813	6	0	6	0	6	0	6	0	6	0	6	0	6	0	6	0	6	0	6	0	6	0	6	0	6	0	6	0	6	0	6	0	6	0	6	0	6	0	6	0	6	0	6	0	6	0	6
Positive	713.172	0.926525	768.159	515.285	375.597	214.272	6	0	6	0	6	0	6	0	6	0	6	0	172.465	6	0	6	0	6	0	6	0	6	0	6	0	39.8	6	0	6	0	98.9399	6	0	6	0	6	0	6	0	6	0	6	0
Positive	138.051	0.935133	6	0	6	0	6	74.4915	6	0	6	0	6	0	6	0	6	0	6	0	6	0	6	0	6	0	6	0	6	0	6	0	6	0	6	0	6	0	6	0	6	0	6	0	6	0	6	0	6
Positive	191.102	0.935233	6	53.0615	62.22	87.72	6	0	6	0	6	0	6	0	37.759	6	0	6	0	6	0	6	0	6	0	6	0	6	0	6	0	6	0	6	0	6	0	6	0	6	0	6	0	6	0	6	0	6	0
Positive	227.069	0.935683	6	0	6	0	6	0	6	0	6	0	6	0	6	0	6	0	6	0	6	0	6	0	6	0	6	0	6	0	6	0	6	0	6	0	6	0	6	0	6	0	6	0	6	0	6	0	6
Positive	241.157	0.935208	6	0	6	0	6	0	6	0	6	0	6	0	6	0	6	0	6	0	6	0	6	0	6	0	6	0	6	0	6	0	6	0	6	0	6	0	6	0	6	0	6	0	6	0	6	0	6
Positive	283.131	0.935017	6	0	6	0	6	0	6	0	6	0	6	0	6	0	6	0	6	0	6	0	6	0	6	0	6	0	6	0	6	0	6	0	6	0	6	0	6	0	6	0	6	0	6	0	6	0	6
Positive	299.127	0.935317	6	0	6	0	6	0	6	0	6	0	6	0	6	0	6	0	6	0	6	0	6	0	6	0	6	0	6	0	6	0	6	0	6	0	6	0	6	0	6	0	6	0	6	0	6	0	6
Positive	302.026	0.9354	6	84.66	6	0	6	0	6	0	6	0	6	0	6	0	6	0	177.606	6	0	6	154.347	6	0	6	0	6	0	6	0	6	0	6	0	6	0	6	0	6	0	6	0	6	0	6	49.1405	6	0
Positive	349.024	0.935017	6	0	6	110.192	6	0	6	0	6	0	6	0	6	0	6	0	6	0	6	0	6	0	6	63.7609	6	0	6	0	6	0	6	0	6	0	115.787	6	0	6	0	6	0	6	0	6	0	6	0
Positive	353.084	0.935217	131.618	231.54	247.86	303.96	107.15	6	139.74	6	112.478	72.451	307.567	144.666	147.99	252.96	182.649	136.68	150.96	123.534	279.548	168.35	153.73	177.567	112.238	375.36	171.454	140.821	144.84	126.675	603.08	303.022	194.82	303.065	628.51	485.686	153.083	738.098	65.3065	6	0	6	146.942	453.453	246.952	251.94	269.799	572.393	462.205
Positive	370.172	0.935133	6	0	6	0	6	0	6	0	6	0	6	0	6	0	6	0	6	0	6	0	6	0	6	0	6	0	6	0	6	0	6	0	6	0	6	0	6	0	6	0	6	0	6	0	6	0	6
Positive	372.119	0.935267	6	0	6	0	6	0	6	0	6	0	6	0	6	0	6	0	6	0	6	0	6	0	6	0	6	0	6	0	6	0	6	0	6	0	6	0	6	0	6	0	6	0	6	0	6	0	6
Positive	386.162	0.935133	6	0	6	0	6	0	6	0	6	0	6	0	6	0	6	0	6	0	6	0	6	0	6	0	6	0	6	0	6	0	6	0	6	0	6	0	6	0	6	0	6	0	6	0	6	0	6
Positive	416.068	0.9353	6	0	6	0	6	0	6	0	6	0	6	0	6	0	6	0	6	88.822	125.506	6	0	6	42.8625	6	0	6	0	6	0	6	0	6	0	6	0	6	0	6	0	6	0	6	0	6	0	6	0
Positive	470.068	0.935321	6	0	6	0	6	0	6	0	6	0	6	0	6	0	6	0	6	0	6	0	6	0	6	0	6	0	6	0	6	0	6	0	6	0	6	0	6	0	6	0	6	0	6	0	6	0	6
Positive	536.083	0.935517	6	0	6	0	6	0	6	0	6	0	6	0	6	0	6	0	6	0	6	0	6	119.887	6	0	6	0	6	0	6	0	6	0	6	0	6	0	6	0	6	0	6	0	6	0	6	0	6
Positive	537.189	0.935117	6	0	6	0	6	0	6	0	6	0	6	0	6	0	6	0	6	0	6	0	6	0	6	0	6	0	6	0	6	0	6	0	6	0	6	0	6	0	6	0	6	0	6	0	6	0	6
Positive	557.112	0.943813	6	0	6	0	65.3064	6	75.497	49.9799	6	0	6	86.184	6	0	6	0	6	0	6	0	6	0	6	0	6	0	6	0	6	139.74	6	167.832	255	142.836	6	227.439	6	0	6	0	6	0	140.848	6	0	147.412	218.317
Positive	586.19	0.935458	6	0	6	0	6	0	6	0	6	0	6	0	6	0	6	0	6	0	6	0	6	0	6	0	6	0	6	0	6	0	6	0	6	0	6	0	6	0	6	0	6	0	6	0	6	0	6
Positive	600.064	0.935267	6	0	6	0	6	0	6	0	6	0	6	0	6	0	6	0	6	0	6	0	6	0	6	0	6	0	6	0	6	0	6	0	6	0	6	0	6	0	6	0	6	0	6	0	6	0	6
Positive	646.051	0.935217	6	0	6	0	6	0	6	0	6	0	6	0	6	0	6	0	6	0	6	0	6	0	6	0	6	0	6	0	81.6234	53.0665	48.96	6	0	6	100.507	76.5	6	0	6	0	6	0	29.5939	6	92.8469	146.92	121.302
Positive	662.086	0.935233	6	0	6	0	6	0	6	0	6	0	6	0	6	0	6	0	6	0	6	0	6	0	6	0	6	0	6	0	6	0	6	0	6	0	6	0	6	0	6	0	6	0	6	0	6	0	6
Positive	682.122	0.9354	6	0	6	0	6	0	6	0	6	0	6	0	6	0	6	0	6	0	6	0	6	0	6	0	6	0	6	0	6	0	6	0	6	0	6	0	6	0	6	0	6	0	6	0	6	0	6
Positive	742.165	0.935083	6	0	6	0	151.98	6	0	6	0	6	0	6	0	6	0	77.5649	6	0	6	0	6	0	6	0	6	0	6	0	6	0	6	0	6	0	6	0	6	0	6	0	6	0	6	0	6	0	6
Positive	819.186	0.9439	6	0	6	0	6	0	6	0	6	0	6	0	6	0	6	0	6	0	6	0	6	0	6	0	6	0	6	0	225.496	6	0	6	298.86	6	0	271.669	6	0	6	0	6	0	6	0	6	0	6
Positive	837.167	0.935367	6	0	6	0	6	0	6	0	6	0	6	0	6	0	6	0	6	0	6	0	6	0	6	0	6	0	6	0	6	0	6	0	6	0	6	0	6	0	6	0	6	0	6	0	6	0	6
Positive	865.22	0.935217	6	0	6	0	6	0	6	0	6	0	6	0	6	0	6	0	6	0	6	0	6	0	6	0	6	0	6	0	6	0	6	0	6	0	6	0	6	0	6	0	6	0	6	0	6	0	6
Positive	870.311	0.935033	6	0	6	0	6	0	6	0	6	0	6	0	6	0	6	0	6	0	6	24.48	42.2475	6	0	6	0	6	38.76	6	0	39.78	6	0	6	0	6	0	6	0	6	0	6	0	6	0	6	0	6
Positive	908.265	0.935033	6	0	6	0	6	0	6	0	6	0	6	0	6	0	6	0	6	0	6	0	6	0	6	0	6	0	6	0	120.903	6	0	6	0	6	0	6	0	6	0	6	0	6	0	6	0	6	0
Positive	932.113	0.935417	6	0	6	0	6	0	6	0	6	0	6	0	6	0	6	0	6	0	6	0	6	0	6	0	6	0	6	0	6	0	6	0	6	0	6	0	6	0	6	0	6	0	6	0	6	0	6
Positive	1032.39	0.935358	6	0	6	0	6	0	6	0	6	0	6	0	6	0	6	0	6	0	6	0	6	0	6	0	6	0	6	0	6	0	6	0	6	0	6	0	6	0	6	0	6	0	6	0	6	0	6
Positive	116.068	0.9523	814.542	937.762	1045.79	1349.63	1011.24	866.399	778.562	285.635	427.414	565.126	374.34	252.909	1225.09	1547.87	1179.63	1150.96	519.3	807.027	308.068	608.177	595.35	354.998	306.043	1179.32	483.671	563.267	642.804	537.591	1375.13	1083.81	588.789	810.96	1066.31	1442.61	1459	1179.41	393.75	393.799	1122.08	1040.72	900.738	921.416	1116.11	1080.38	846.166	817.274	841.888
Positive	116.387	0.9524	6	0	6	0	6	0	6	0	6	0	6	0	6	0	6	0	6	0	6	0	6	0	6	0	6	0	6	0	6	0	6	0	6	0	6	0	6	0	6	0	6	0	6	0	6	0	6
Positive	228.049	0.952225	42.862	6	0	6	0	6	0	6	0	6	0	6	55.6074	6	0	6	0	6	0	6	0	6	0	6	0	6	0	6	0	6	0	6	0	6	0	6	0	76.521	6	0	6	0	6	0	6	0	6
Positive	234.016	0.952133	6	0	6	0	6	0	6	0	6	0	6	0	6	0	6	0	6	0	6	0	6	0	6	0	6	0	6	0	245.884	6	88.7399	95.934	6	0	6	0	6	0	6	60.18	6	114.24	198.482	6	0	6	120.36
Positive	246.061	0.952233	6	0	6	0	6	48.9845	6	0	6	0	6	0	6	0	6	0	6	94.882	6	69.3935	6	0	6	0	6	0	6	0	94.8599	6	0	6	0	116.331	219.401	6	0	6	0	6	90.78	6	0	89.76	6	0	6
Positive	247.052	0.952317	397.645	509.146	642.899	1083.52	6	0	6	0	6	0	6	0	396.873	855.001	529.505	480.565	518.315	1663.56	1415.08	653.565	305.69	764.17	606.025	966.154	453.023	569.768	158.135	353.073	610.064	852.999	497.905	575.444	838.679	6	808.946	959.836	961.533	584.833	1577.85	1305.58	717.27	891.715	944.806	1156.97	752.409	484.642	555.053
Positive	265.091	0.952133	6	0	6	0	6	0	6	0	6	0	6	0	6	0	6	0	6	0	6	0	6	0	6	0	6	0	6	0	6	0	6	0	6	0	6	0	6	0	6	0	6	0	6	0	6	0	6
Positive	271.983	0.952433	6	0	6	0	6	0	6	0	6	0	6	0	172.415	6	155.092	6	0	6	0	6	0	6	0	6	0	6	0	6	0	6	0	6	0	6	0	6	0	6	0	6	0	6	0	6	0	6	0
Positive	276.118	0.952217	6	0	6	0	6	0	6	0	6	0	6	0	6	0	6	0	6	0	6	0	6	0	6	0	6	0	6	0	6	0	6	0	6	0	6	0	6	0	6	0	6	0	6	0	6	0	6
Positive	282.054	0.952083	6	0	6	0	6	0	6	0	6	0	6	0	6	0	6	0	6	0	129.586	6	0	6	0	6	0	6	0	6	0	6	0	6	0	6	0	6	0	6	0	6	0	6	0	6	0	6	0
Positive	286.093	0.952117	6	0	6	0	6	0	6	0	6	0	6	0	6	0	6	0	6	0	6	0	6	0	6	0	6	0	6	0	6	0	6	0	6	0	6	0	6	0	6	0	6	0	6	0	6	0	6
Positive	311.124	0.952075	6	0	6	0	6	0	6	0	6	0	6	0	6	0	6	0	6	0	6	0	6	0	6	0	6	0	6	0	6	0	6	0	6	0	6	0	6	0	6	0	6	0	6	0	6	0	6
Positive	327.133	0.952217	6	0	6	0	6	0	6	0	6	0	6	0	6	0	6	0	6	0	6	0	6	0	6	0	6	0	6	0	6	0	6	0	6	0	6	0	6	0	6	0	6	0	6	0	6	0	6
Positive	328.123	0.952217	6	0	6	0	6	0	6	0	6	0	6	0	6	0	6	0	6	0	6	0	6	0	6	0	6	0	6	0	6	0	6	0	6	0	6	0	6	0	6	0	6	0	6	0	6	0	6
Positive	342.137	0.952275	6	0	6	0	6	0	6	0	6	0	6	0	6	0	6	0	6	0	6	0	6	0	6	0	6	0	6	0	110.16	6	0	6	0	6	0	6	0	6	0	6	0	6	0	6	0	6	0
Positive	371.156	0.952233	6	0	6	0	6	0	6	0	6	0	6	0	6	0	6	0	6	0	6	0	6	0	6	0	6	0	6	0	6	0	6	0	6	0	6	0	6	0	6	0	6	0	6	0	6	0	6
Positive	391.115	0.947833	6	0	6	0	6	0	6	0	6	0	6	0	6	0	6	0	6	0	6	0	6	0	6	0	6	0	6	0	6	0	6	0	6	0	6	0	6	0	6	0	6	0	6	0	6	0	6
Positive	427.095	0.952417	162.031	210.202	164.271	124.481	6	56.1	6	0	6	0	6	0	6	156.137	161.695	6	120.4	327.562	275.417	244.856	135.527	143.82	260.666	228.041	193.829	6	76.549	6	398.914	241.836	130.616	6	222.384	226.498	117.334	346.668	6	140.81	141.812	314.221	211.192	6	245.895	164.79	64.26	6	208.106
Positive	429.071	0.952233	42.8575	134.666	254.571	144.871	6	0	6	0	6	105.668	6	119.529	104.061	121.907	181.095	6	0	6	0	6	0	6	0	108.184	6	0	6	0	6	0	6	0	6	0	262.708	6	0	6	0	6	0	6	0	6	0	92.8615	65.7025
Positive	432.171	0.952333	6	0	83.687	113.261	6	0	6	0	6	0	6	0	6	0	6	0	6	0	6	0	74.4169	6	0	6	0	6	0	6	0	6	0	6	0	6	0	6	0	6	0	6	0	6	0	6	0	6	0
Positive	439.144	0.952225	6	0	47.94	6	0	6	0	6	0	6	0	6	0	6	0	6	0	131.744	6	49.98	6	0	6	0	6	0	6	0	6	0	6	0	6	0	6	0	6	0	6	0	6	0	6	0	6	0	6
Positive	443.021	0.952017	137.626	62.2371	6	0	6	0	6	0	6	0	6	0	6	71.42	6	69.385	6	0	6	0	6	96.4235	76.5	6	0	6	0	6	62.254	97.9485	6	0	79.589	67.344	229.56	6	0	6	0	6	0	6	0	6	0	6	0
Positive	444.065	0.9524	6	127.531	6	0	6	0	6	0	6	0	6	0	6	0	6	0	268.336	382.515	612.031	314.271	294.722	382.556	497.801	6	0	6	205.591	67.32	6	0	77.554	6	0	6	0	6	0	6	0	6	0	6	0	6	63.24	6	0
Positive	447.039	0.952317	150.69	113.246	86.7375	6	77.52	72.42	6	0	6	0	6	0	6	0	6	0	6	0	6	66.3	6	0	6	0	6	0	59.19	6	0	6	0	6	0	6	320.361	6	0	6	0	6	0	6	0	6	0	6	0
Positive	458.187	0.952408	6	0	6	0	6	0	6	0	6	0	6	0	6	0	6	0	6	0	6	0	6	0	6	0	6	0	6	0	6	0	6	0	6	0	6	0	6	0	6	0	6	0	6	0	6	0	6
Positive	462.181	0.9524	6	107.635	6	0	6	0	6	0	6	0	6	0	167.309	155.075	160.683	6	0	6	0	6	0	6	0	6	0	6	122.941	6	0	165.801	6	0	6	0	181.073	6	0	6	0	6	0	6	0	6	71.0265	6	0
Positive	463.146	0.952133	6	0	6	0	6	0	6	0	6	0	6	0	6	0	6	0	6	0	6	0	6	0	6	0	6	0	6	0	6	0	6	0	6	0	6	0	6	0	6	0	6	0	6	0	6	0	6
Positive	467.024	0.95175	6	0	6	0	6	0	6	0	6	0	6	0	6	0	6	0	6	0	6	0	6	0	6	0	6	0	6	0	6	0	6	0	6	0	6	0	6	0	6	0	6	0	6	126.523	6	0	6
Positive	482.043	0.952141	29.58	64.2599	141.428	190.838	34.7025	156.114	63.2585	95.4035	56.1	107.358	346.651	148.77	142.844	95.384	120.376	84.6709	33.674	6	0	6	0	6	0	6	90.798	6	139.258	71.404	330.578	384.605	153.064	92.85	123.493	67.32	120.41	94.8844	136.611	6	200.09	124.118	57.12	215.802	132.625	144.347	91.4265	106.138	213.26
Positive	511.104	0.952208	6	0	6	0	6	0	6	0	6	0	6	0	6	0	6	0	6	0	6	0	6	0	6	0	6	0	6	0	6	0	6	0	6	0	6	0	6	0	6	0	6	0	6	0	6	0	6
Positive	539.102	0.952333	6	0	6	0	6	0	6	0	6	0	6	0	6	0	6	0	6	0	6	0	6	0	6	0	6	0	6	0	6	0	6	0	6	0	6	0	6	0	6	0	6	0	6	0	6	0	6
Positive	560.157	0.952225	6	0	6	0	6	0	6	0	6	0	6	0	6	0	6	0	6	0	6	0	6	0	6	0	6	0	6	0	6	0	6	0	6	0	6	0	6	0	6	0	6	0	6	0	6	0	6
Positive	608.091	0.952033	6	0	6	0	6	0	6	0	6	0	6	0	6	0	6	42.8519	33.66	6	0	6	0	6	0	74.4785	6	0	6	0	59.1754	77.5495	6	42.8575	6	0	6	0	6	0	6	67.4255	6	0	47.954	55.08	6	0	6
Positive	624.147	0.952129	6	0	6	0	6	0	6	0	6	0	6	0	6	0	6	0	6	0	6	0	6	0	6	0	6	0	6	0	6	0	6	0	6	0	6	0	6	0	6	0	6	0	6	0	6	0	6
Positive	642.1	0.952133	6	0	6	0	6	0	6	0	6	0	6	0	6	0	6	0	6	0	6	0	6	0	6	0	6	0	6	0	6	0	6	0	6	0	6	0	6	0	6	0	6	0	6	0	6	0	6
Positive	652.226	0.952333	6	0	6	0	679.418	6	289.679	230.556	6	0	6	152.874	6	0	6	0	6	0	6	0	6	0	6	0	6	0	6	0	6	0	6	0	6	0	6	0	6	0	6	0	6	0	6	0	6	0	6
Positive	684.274	0.952333	6	0	6	0	6	0	6	0	6	0	6	0	6	0	6	0	6	0	6	0	6	0	6	0	6	0	6	0	6	0	6	0	6	0	6	0	6	0	6	0	6	0	6	0	6	0	6
Positive	695.18	0.952333	6	0	6	0	6	0	6	0	75.519	6	63.2615	206.226	6	0	6	0	6	0	6	0	6	0	6	0	6	0	6	0	6	0	6	0	6	0	6	0	6	0	6	0	6	0	6	0	6	0	6
Positive	705.183	0.952317	6	0	6	0	597.298	6	1403.53	469.268	479.205	102	449.185	551.988	6	0	6	0	6	0	6	0	6	0	6	0	6	0	6	0	6	0	6	0	6	0	6	0	6	0	6	0	6	0	6	0	6	0	6
Positive	707.213	0.952425	6	192.838	207.202	221.406	6	0	6	0	6	0	6	0	6	90.818	6	0	6	0	6	0	6	0	6	0	6	0	6	0	6	0	6	0	6	0	6	0	6	0	6	0	6	0	6	0	6	0	6
Positive	771.2	0.952317	6	0	6	0	6	0	6	0	6	0	6	0	6	0	6	0	6	0	6	0	6	0	6	0	6	0	6	0	6	0	6	0	6	0	6	0	6	0	6	0	6	0	6	0	6	0	6
Positive	786.171	0.952317	273.853	272.478	380.757	6	91.8	6	0	6	0	6	0	6	0	114.293	6	0	6	0	1262.76	6	0	6	570.18	6	0	6	226.596	142.8	6	0	6	0	6	0	6	0	6	0	6	0	6	0	6	0	6	0	6
Positive	803.192	0.952233	6	0	6	0	6	0	6	0	6	0	6	0	6	0	6	0	6	0	6	0	6	0	6	0	6	0	6	0	6	0	6	0	6	0	6	0	6	0	6	0	6	0	6	0	6	0	6
Positive	814.314	0.952325	6	0	6	0	6	0	6	0	6	0	6	0	6	0	6	0	6	0	6	0	6	0	6	0	6	0	6	0	6	0	6	0	6	0	6	0	6	0	6	0	6	0	6	0	6	0	6
Positive	841.151	0.952233	6	0	6	0	6	0	6	0	6	0	6	0	6	0	6	0	6	0	6	113.22	6	0	6	0	6	0	6	0	6	0	6	0	6	0	6	0	6	0	6	0	6	0	6	0	6	0	6
Positive	859.144	0.95195	6	0	6	0	6	0	6	0	6	0	6	0	6	0	6	0	6	0	6	0	6	0	6	0	6	0	6	0	6	0	6	0	6	0	6	0	6	0	6	0	6	0	6	0	6	0	6
Positive	866.268	0.952325	6	0	6	0	6	0	6	0	6	0	6	0	6	0	6	0	6	0	6	0	6	0	6	0	6	0	6	0	6	0	6	0	6	0	6	0	6	0	6	0	6	0	6	0	6	0	6
Positive	884.143	0.952217	6	0	6	0	6	0	6	0	6	0	6	0	6	0	6	0	6	0	6	0	6	0	6	0	6	0	6	0	6	0	6	0	6	0	6	0	6	0	6	0	6	0	6	0	6	0	6
Positive	918.265	0.952317	6	0	6	0	6	0	6	0	6	0	6	0	6	0	6	0	6	0	6	0	6	0	6	0	6	0	6	0	6	0	6	0	6	0	6	0	6	0	6	0	6	0	6	0	6	0	6
Positive	933.254	0.952117	6	0	6	0	6	0	6	0	6	0	6	0	6	0	6	0	6	0	6	0	6	0	6	0	6	0	6	0	6	0	6	0	6	0	6	0	6	0	6	0	6	0	6	0	6	0	6
Positive	1208.39	0.952333	6	0	6	0	6	0	6	0	6	0	6	0	6	0	6	0	6	0	6	0	6	0	6	0	6	0	6	0	6	0	6	0	6	0	6	0	6	0	6	0	6	0	6	0	6	0	6
Positive	1209.39	0.952333	6	0	6	0	6	0	6	0	6	0	6	0	6	0	6	0	6	0	6	0	6	0	6	0	6	0	6	0	6	0	6	0	6	0	6	0	6	0	6	0	6	0	6	0	6	0	6
Positive	162.077	0.956967	6	97.9635	6	67.336	299.88	197.904	286.769	240.759	261.143	6	157.08	267.786	79.56	174.51	114.24	103.062	145.904	6	0	152.007	150.822	6	0	431.05	178.54	157.907	198.488	125.487	432.591	263.26	6	169.343	198.41	330.605	323.371	327.344	6	0	6	0	181.598	108.169	144.881	234.16	202.902	134.64	228.513
Positive	614.112	0.960642	6	0	6	0	6	0	6	0	6	0	6	0	6	0	6	0	6	0	6	0	6	0	6	0	6	0	6	0	6	0	6	0	6	0	6	0	6	0	6	0	6	0	6	0	6	0	6
Positive	633.135	0.960767	6	0	6	0	6	0	6	0	6	0	6	0	6	0	6	0	6	0	6	0	6	0	6	0	6	0	6	0	6	0	6	0	6	0	6	0	6	0	6	0	6	0	6	0	6	0	6
Positive	124.039	0.969317	6	0	6	0	6	0	6	0	6	0	6	97.4701	6	0	6	0	130.645	6	0	130.56	84.33	6	0	6	0	6	143.82	6	129.586	170.34	6	0	6	131.58	159.238	6	0	6	156.131	300	84.701	6	0	6	0	6	0
Positive	127.04	0.969317	412.166	533.624	437.768	458.141	316.224	312.697	308.074	216.298	178.529	125.498	6	270.864	244.83	235.639	262.674	197.948	368.366	113.278	118.32	340.705	249.534	212.223	6	247.921	213.227	130.858	193.877	205.065	6	259.631	156.097	94.8895	6	298.48	282.615	321.371	6	53.04	6	60.207	103.045	6	0	207.663	169.345	179.069	105.085
Positive	132.049	0.969333	6	0	6	0	6	0	6	0	6	0	6	0	6	0	6	0	6	0	6	0	6	0	6	138.794	6	0	6	0	6	0	6	0	6	0	6	0	6	0	6	0	6	0	6	0	6	0	6
Positive	143.034	0.969383	211.074	116.339	92.8475	142.31	76.0065	103.042	105.119	6	0	6	0	154.926	70.38	283.66	108.159	117.33	6	242.802	276.51	144.888	118.141	391.798	458.122	381.57	6	183.775	182.137	79.586	175.467	172.462	59.19	6	0	370.878	62.255	6	0	85.7015	6	127.537	185.691	6	139.781	205.054	249.542	60.1799	76.5225
Positive	145.051	0.969317	354.18	343.886	376.538	257.119	268.287	239.229	291.829	209.157	216.285	146.497	6	200.07	211.175	168.328	169.35	122.4	242.85	140.815	6	256.046	199.628	62.22	6	146.919	6	122.652	200.5	240.779	6	87.772	131.597	149.456	6	248.993	387.753	6	0	58.14	6	0	6	0	170.403	216.822	173.425	122.418	158.65
Positive	150.077	0.969333	6	0	6	0	6	0	6	0	6	0	6	0	6	0	6	0	6	0	6	0	6	0	6	0	6	0	6	0	6	0	6	0	6	0	6	0	6	0	6	0	6	0	6	0	6	0	6
Positive	163.06	0.969333	119.958	153	232.635	91.837	6	144.84	6	0	6	0	6	0	6	0	6	0	121.944	6	0	72.42	6	0	6	0	6	0	6	0	6	0	6	0	6	0	6	0	6	0	6	0	6	0	6	0	6	0	6
Positive	171.076	0.969333	6	0	6	0	6	0	6	0	6	0	6	0	6	0	6	0	6	0	6	0	6	0	6	0	6	0	6	0	6	197.936	6	0	6	0	6	0	6	0	6	0	6	0	6	0	6	0	6
Positive	182.03	0.96915	6	463.228	524.279	703.302	208.08	6	161.16	104.082	6	204.048	223.498	267.786	670.462	818.264	815.716	827.268	6	0	6	0	494.7	6	0	453.014	6	156.432	461.1	134.685	572.843	435.54	6	0	278.46	620.16	532.874	6	96.9	6	0	288.784	266.329	6	450.155	355.24	250.92	6	170.34
Positive	189.041	0.969233	6	212.233	6	250.981	217.818	289.784	145.905	147.945	79.56	198.907	6	163.134	135.688	436.68	282.639	150.995	158.144	85.605	6	165.279	159.558	57.63	6	589.726	130.588	205.292	197.949	238.221	368.272	269.372	146.946	133.646	211.217	471.376	164.251	242.292	116.305	6	106.106	239.902	319.341	188.802	312.194	535.623	365.639	6	239.773
Positive	196.049	0.969317	6	401.93	724.269	1509.22	324.424	329.562	626.347	372.45	233.618	1642.55	6	527.364	1408.86	1209.91	1702.53	1268.98	326.615	6	0	6	461.109	183.6	68.366	3109.11	780.454	1050.6	639.6	574.453	4520.64	3469.27	975.12	1367.2	2574.54	6	0	2282.56	1055.9	6	0	6	1795.83	1277.05	2925.06	3090.9	6	1464.77	1589.22
Positive	204.089	0.96915	6	0	6	0	6	0	6	0	6	0	6	0	6	0	6	0	6	0	6	0	6	0	6	0	6	0	6	0	6	0	6	0	6	0	71.4	6	0	6	0	6	0	6	0	6	0	6	0
Positive	212.059	0.969283	6	0	6	0	6	0	6	0	6	0	6	0	6	0	6	0	6	0	6	0	6	0	6	0	6	0	6	0	6	0	6	0	6	0	6	0	6	0	6	0	6	0	6	0	6	0	6
Positive	238.038	0.969417	6	80.58	78.54	95.9355	147.92	110.196	150.982	109.222	100.98	6	0	188.784	6	0	6	0	6	0	6	0	6	0	6	0	6	0	6	0	6	0	6	0	6	0	119.416	6	0	6	0	6	0	6	0	6	0	6	0
Positive	244.093	0.969317	751.866	1133.31	897.903	910.163	6	0	6	0	6	0	6	0	422.35	558.001	392.727	340.702	430.739	191.903	186.66	301.941	330.892	178.527	6	134.704	312.176	235.155	362.214	249.96	494.84	476.386	148.92	273.413	292.763	738.775	916.274	339.313	312.157	553.013	437.7	909.113	276.489	6	283.719	281.69	144.84	6	0
Positive	249.038	0.97455	67.32	177.529	360.409	120.36	511.127	322.442	360.134	271.407	296.024	265.777	557.547	354.483	96.9159	161.231	151.019	161.702	276.504	255.378	583.632	91.7391	213.244	95.9035	145.931	260.164	117.865	6	204.043	137.753	318.302	173.456	91.825	218.323	306.048	6	0	295.65	84.66	6	0	6	104.04	267.825	221.4	120.383	268.517	171.424	141.844
Positive	256.082	0.969317	172.938	129.54	114.24	130.643	75.48	128.557	115.26	92.8655	98.94	123.462	6	242.136	6	131.58	6	119.34	235.778	6	0	240.752	6	0	6	0	6	123.702	256.02	130.614	266.295	323.367	6	0	6	248.88	222.531	6	274.528	6	367.32	574.486	144.905	6	256.187	6	0	6	0
Positive	263.017	0.969033	2786.73	3016.03	3807.55	4355.47	3436.26	4916.95	3919.05	3932	3811.79	4398.46	6486.85	4069.12	2054.87	4859.82	3133.25	2491.16	1495.7	1999.84	1960.94	1191.69	1355.3	2992.25	2523.17	5168.35	4573.17	2777.12	1769.23	1840.51	2417.4	4971.94	4946.47	6171.27	8196.45	7912.9	1056.08	8842.84	4370.99	1486.92	5782.78	4994.81	5207.18	9597.74	7001.7	6461.21	4173.27	4903.57	6149.75
Positive	281.056	0.969337	211.004	221.404	242.839	245.913	224.467	230.606	307.099	115.285	204.149	202.648	6	246.24	266.291	328.017	215.803	158.16	392.274	159.185	249.946	234.649	324.135	147.917	214.781	271.405	6	166.42	184.662	236.743	6	330.432	41.82	346.882	6	0	226.496	6	0	224.534	177.472	95.8995	109.154	6	242.85	368.336	129.666	337.188	397.305
Positive	289.091	0.969317	6	163.729	103.055	111.234	6	0	6	0	6	0	6	0	6	0	6	0	6	0	6	63.24	55.9835	6	0	6	0	6	0	6	0	6	0	6	0	6	0	6	0	6	0	6	0	6	0	6	0	6	0
Positive	295.102	0.969333	6	0	6	0	6	0	6	0	6	0	6	0	6	0	6	0	6	0	6	0	6	0	6	0	6	0	6	0	6	0	6	0	6	0	6	0	6	0	6	0	6	0	6	0	6	0	6
Positive	301.112	0.969133	6	0	6	0	6	0	6	0	6	0	6	0	6	0	6	0	6	0	6	0	6	0	6	0	6	0	6	0	6	0	6	0	6	0	6	0	6	0	6	0	6	0	6	0	6	0	6
Positive	305.131	0.969517	6	83.64	6	0	6	0	6	0	6	0	6	0	6	0	6	0	6	0	6	0	6	0	6	0	6	0	6	0	6	0	6	0	6	0	6	0	6	0	6	0	6	0	6	0	6	0	6
Positive	307.091	0.969333	6	0	6	0	6	0	6	0	6	0	6	0	6	0	6	0	6	0	6	0	6	0	6	0	6	0	6	0	6	0	6	0	6	0	6	0	68.4835	6	63.3535	103.034	6	0	6	0	6	0	6
Positive	312.124	0.969333	6	0	6	0	6	0	6	0	6	0	6	0	6	0	6	0	6	0	6	0	6	0	6	0	6	0	6	0	6	0	6	0	6	0	6	0	6	0	6	0	6	0	6	0	6	0	6
Positive	325.11	0.969317	751.429	661.15	485.699	424.457	478.408	251.94	495.889	292.844	281.546	6	0	342.684	214.2	225.506	190.74	166.334	314.304	6	0	227.46	200.511	6	0	287.791	6	140.094	212.25	202.01	353.006	247.86	6	109.176	6	251.058	284.672	6	0	6	0	6	192.858	6	223.526	6	133.62	172.38	6
Positive	343.976	0.969133	167.181	157.119	142.315	6	318.33	162.24	6	0	6	296.924	6	0	155.068	195.386	130.6	99.9929	6	0	6	0	6	99.984	6	382.634	360.657	390.183	144.356	382.116	6	246.399	172.44	6	0	6	0	6	382.18	311.374	6	181.596	6	0	573.348	97.945	6	0	6
Positive	344.082	0.969333	6	0	166.26	202.068	164.22	6	0	6	111.18	6	0	193.914	277.44	455.975	280.5	6	0	292.331	286.687	6	0	6	128.58	170.897	6	129.862	158.1	118.356	776.38	484.5	6	0	446.76	619.361	545.116	316.432	6	0	6	274.526	293.863	6	436.881	417.367	224.4	6	0
Positive	348.071	0.969333	6	242.783	6	223.464	6	0	6	0	6	0	6	0	6	97.92	132.6	6	0	6	0	6	0	6	0	6	0	6	0	6	0	6	0	6	0	141.78	6	0	6	0	6	0	6	0	6	72.463	6	0	6
Positive	351.072	0.969333	6	0	6	0	6	0	6	0	6	0	6	0	6	0	6	0	6	0	6	0	6	0	6	0	6	0	6	0	6	0	6	0	6	0	117.35	6	0	6	0	6	0	6	0	6	0	6	0
Positive	354.095	0.969417	136.514	136.702	122.427	6	0	6	0	6	0	6	0	6	0	91.837	73.455	6	105.615	6	0	96.916	6	60.18	6	0	6	0	66.314	88.2765	6	0	6	0	6	0	6	0	6	0	6	0	6	0	6	0	6	0	6
Positive	358.101	0.969333	6	387.65	516.12	1327.59	342.765	321.388	536.575	314.28	248.924	1577.23	6	492.48	1219.11	1086.44	1753.52	1134.34	274.574	6	0	6	374.736	170.34	6	3727.48	762.088	881.027	550.851	495.861	5550.22	3978.23	995.52	1465.12	4102.52	6	0	3374.65	963.036	6	1630.91	6	1847.86	1492.91	3495.74	3902.22	6	1644.24	1834.01
Positive	365.106	0.969275	369.859	831.538	1128.41	1192.13	432.515	401.945	717.794	297.906	397.847	258.129	902.627	336.528	496.809	474.445	336.626	371.882	815.219	1695.81	1036.42	774.829	767.969	832.416	804.942	405.532	288.719	334.358	386.704	235.672	238.745	385.643	448.397	276.488	360.142	415.29	115.303	336.551	155.078	6	478.459	377.87	122.434	359.149	197.948	378.003	221.34	294.331	410.665
Positive	381.076	0.969133	3038.91	6716.54	7558.28	8725.41	7406.62	6322.83	7067.73	5781.93	6039.52	4915.57	8359.11	6322.21	4106.23	4314.99	3536.12	3303.79	3656.92	3065.1	2261.55	2236.32	3855.24	4861.89	4101.29	3817.67	4147.23	2986.17	3645.67	2872.95	5273.78	3237.43	5103.45	4855.21	2073.51	5517.92	1157.94	2959.72	1371.51	332.621	2699.48	2116.93	1734.34	5749.5	3751.57	1589.16	2697.84	4461.22	6727.9
Positive	407.122	0.969075	6	0	6	0	6	0	6	0	6	0	6	0	6	0	6	0	6	0	6	0	6	0	6	0	6	0	6	0	6	0	6	0	6	0	6	0	6	0	6	0	6	0	6	0	6	0	6
Positive	418.159	0.969333	6	216.803	6	0	6	0	6	0	6	0	6	0	6	0	6	0	6	0	6	0	6	0	6	0	6	0	6	0	6	0	6	0	6	0	6	0	6	0	6	0	6	0	6	0	6	0	6
Positive	423.112	0.96915	6	0	6	0	6	0	6	0	6	0	6	0	6	0	6	0	6	0	6	0	6	0	6	0	6	0	6	0	6	0	6	0	6	0	6	0	6	0	6	0	6	0	6	0	6	0	6
Positive	438.054	0.969333	6	130.589	118.32	337.737	6	115.287	133.62	6	0	309.112	6	100.548	217.294	230.55	253.98	172.38	6	0	6	0	104.754	6	0	756.083	6	179.932	94.8601	6	1173.26	728.315	199.92	370.325	1052.69	6	0	663.351	6	0	117.852	6	283.66	6	678.756	799.017	6	0	6
Positive	445.062	0.969242	242.571	216.298	6	0	70.38	63.24	71.4294	6	0	6	0	6	77.52	73.4745	62.22	69.3985	6	0	6	0	6	0	6	0	6	0	6	0	6	0	6	0	6	0	220.363	6	0	52.0435	6	0	6	0	6	0	6	0	6
Positive	448.166	0.969217	95.505	230.592	188.802	187.75	6	0	6	0	6	0	6	0	134.64	186.726	139.74	113.273	76.5415	6	0	85.68	83.4945	6	0	6	0	6	63.267	6	0	6	0	6	0	116.814	6	0	6	0	6	0	6	0	6	0	6	0	131.609
Positive	454.145	0.969275	6	0	6	0	6	0	6	0	6	0	6	0	6	0	6	0	6	0	6	0	6	0	6	0	6	0	6	0	6	0	6	0	6	0	6	0	6	0	6	0	6	0	6	0	6	0	6
Positive	461.061	0.96925	6	0	6	0	6	0	6	0	6	0	6	0	6	0	6	0	6	0	6	0	6	0	6	0	6	0	6	0	6	0	6	0	6	0	6	0	6	0	6	0	6	0	6	0	6	0	6
Positive	462.021	0.969333	508.507	449.958	384.753	419.311	305.015	348.889	302.539	237.708	231.561	287.339	145.86	299.592	429.488	499.991	473.318	397.404	280.608	6	0	302.94	384.074	176.48	244.346	349.962	281.574	288.244	397.478	253.515	478.507	457.075	309.093	330.548	466.175	446.902	347.922	499.431	233.618	163.262	361.166	359.156	276.484	324.485	314.337	329.541	312.518	337.651	387.639
Positive	468.627	0.969317	6	0	6	0	6	0	6	0	6	0	6	0	6	0	6	0	6	0	6	0	6	0	6	0	6	0	6	0	6	0	6	0	6	0	6	0	6	0	6	0	6	0	6	0	6	0	6
Positive	469.016	0.969408	269.175	215.293	136.199	6	54.06	66.3	6	0	6	0	6	0	140.794	210.19	197.442	6	0	6	0	6	0	6	0	382.62	6	0	6	57.12	470.337	383.035	6	0	210.174	113.261	6	0	6	221.414	6	180.065	173.958	6	138.756	594.313	212.594	6	0
Positive	471.035	0.973521	209.022	125.505	99.993	156.6	6	81.6	6	0	6	0	6	0	6	194.892	6	0	34.68	246.899	241.77	6	0	74.46	66.3	126.519	6	68.5501	6	0	375.887	285.573	6	0	6	156.603	6	0	152.093	99.985	340.888	177.502	180.071	6	152.532	155.067	103.287	6	92.3575
Positive	473.157	0.969233	6	0	6	0	6	0	6	0	6	0	6	0	6	0	6	0	6	0	6	0	6	0	6	118.368	6	0	6	0	6	0	6	0	6	0	6	0	6	0	6	0	6	0	6	0	6	0	6
Positive	475.183	0.969325	6	0	6	0	6	0	6	0	6	0	6	0	6	0	6	0	6	0	6	0	6	0	6	0	6	0	6	0	77.566	6	0	6	0	6	0	6	0	6	0	6	0	6	0	6	0	6	0
Positive	476.165	0.96905	134.966	152.027	215.328	339.221	126.48	116.28	6	0	6	0	6	227.772	127.5	128.573	159.144	112.248	122.46	6	0	165.28	107.897	6	0	174.48	6	95.1081	117.359	6	0	266.264	6	0	311.185	622.945	554.116	404.234	6	0	6	0	117.3	6	0	224.48	6	196.911	155.584
Positive	484.114	0.968992	6	0	6	0	6	0	6	0	6	0	6	0	6	0	6	0	6	0	6	0	6	0	6	0	6	0	6	0	6	0	6	0	6	0	6	0	6	0	6	0	6	0	6	0	6	0	6
Positive	490.176	0.969033	248.921	486.146	612.803	735.068	319.801	333.628	289.261	255.061	317.514	164.231	6	298.566	441.216	417.299	371.327	257.63	193.365	6	0	321.388	287.045	165.787	6	442.23	173.925	273.035	277.021	315.325	300.969	430.038	177.544	461.195	462.187	579.537	358.12	384.036	6	0	80.597	75.506	282.594	169.369	187.752	284.654	290.976	215.242	410.625
Positive	504.187	0.969233	6	0	6	0	183.6	6	0	6	0	6	0	6	0	69.387	91.8	6	0	6	0	101.048	202.864	6	0	163.255	6	0	126.54	6	257.129	6	0	6	242.76	6	0	253.406	6	0	6	0	6	0	6	130.624	6	0	6
Positive	505.175	0.969317	6	0	6	0	6	0	180.61	6	0	6	0	6	0	6	0	6	0	6	0	6	0	6	0	171.435	6	0	6	0	270.393	137.7	6	0	6	0	6	228.91	6	0	6	0	6	0	128.601	131.651	6	0	6
Positive	525.153	0.969517	124.974	6	154.103	130.608	6	0	6	0	6	0	6	0	6	0	6	0	6	0	6	0	6	0	6	0	6	0	6	0	6	0	6	0	6	0	6	0	6	0	6	0	6	0	6	0	6	0	6
Positive	527.172	0.9691	6	0	6	0	175.44	6	349.859	91.84	225.42	6	460.046	159.03	6	0	6	0	6	0	6	0	6	0	6	0	6	0	6	0	6	0	6	0	6	0	6	0	6	0	85.7135	53.065	6	0	6	0	6	0	6
Positive	533.643	0.969517	195.114	6	181.667	201.015	6	0	6	0	6	0	6	0	6	0	6	0	170.435	6	0	164.22	6	0	6	0	6	0	6	0	6	0	6	0	6	0	6	0	6	0	6	0	6	0	6	0	6	0	6
Positive	543.133	0.969217	6	0	556.107	533.663	3647.84	1477.27	4200.58	2292.62	3385.74	1390.08	4257.18	3438.64	165.24	317.308	200.94	6	0	6	0	6	0	6	0	307.616	6	117.67	174.486	193.8	282.629	164.274	6	222.878	279.039	388.76	6	280.165	137.7	157.255	337.706	341.8	138.768	904.01	206.116	360.671	172.569	496.288	309.116
Positive	553.119	0.969233	6	0	6	0	6	0	6	0	6	0	235.659	6	0	6	0	6	0	6	0	6	0	6	53.0665	310.183	6	0	6	0	6	0	6	0	6	0	6	0	6	0	6	0	6	0	6	233.693	6	0	74.9964
Positive	558.086	0.969375	101.589	138.248	6	0	230.52	6	191.813	104.079	281.063	6	0	270.351	6	0	6	0	6	0	6	0	6	0	6	0	6	0	6	0	6	0	6	0	6	0	6	0	6	0	6	0	6	0	6	0	6	0	6
Positive	576.13	0.969133	199.203	6	168.391	115.306	6	0	6	0	6	0	6	0	6	0	6	0	6	0	6	0	6	0	6	0	6	0	6	0	6	0	6	0	6	0	6	0	6	0	6	0	6	0	6	0	6	0	6
Positive	580.151	0.969333	6	0	6	0	6	0	6	0	6	0	6	0	6	0	6	0	6	0	6	0	6	0	6	0	6	0	6	0	6	0	6	0	6	0	6	0	6	0	6	0	6	0	6	0	6	0	6
Positive	589.201	0.969225	6	0	6	0	6	0	6	0	6	0	6	0	6	0	6	0	6	0	6	0	6	0	6	0	6	0	6	0	6	0	6	0	6	0	6	0	6	0	6	0	6	0	6	0	6	0	6
Positive	592.128	0.96925	6	0	6	0	6	0	6	0	6	0	6	0	6	0	6	0	6	0	6	0	6	0	6	0	6	0	6	0	6	0	6	0	6	0	6	0	6	0	6	0	6	0	6	0	6	0	6
Positive	599.154	0.969233	6	0	6	0	6	0	6	0	6	0	6	0	6	0	6	0	6	0	6	0	6	0	6	281.641	6	0	6	0	405.03	6	0	6	0	6	0	6	0	6	0	6	0	6	0	181.657	6	0	6
Positive	607.082	0.96915	6	0	6	0	6	0	6	0	6	0	6	0	6	0	6	0	6	0	6	0	6	0	6	0	6	0	6	0	6	0	6	0	6	0	6	0	6	0	6	0	6	0	6	0	6	124.462	6
Positive	607.201	0.969233	6	0	6	0	6	0	6	0	6	0	6	0	6	0	6	0	6	0	6	0	6	0	6	0	6	0	6	0	6	0	6	0	6	0	6	0	6	0	6	0	6	0	6	0	6	0	6
Positive	612.167	0.969133	6	0	6	0	6	0	6	0	6	0	6	0	6	0	6	0	6	0	6	0	6	0	6	0	6	0	6	0	6	0	6	0	6	0	6	0	6	0	6	0	6	0	6	0	6	0	6
Positive	615.176	0.969333	6	0	6	0	6	0	6	0	6	0	6	0	6	0	6	0	6	0	6	0	6	0	6	0	6	0	6	0	6	0	6	0	6	0	6	0	6	0	6	0	6	0	6	0	6	0	6
Positive	649.222	0.969242	6	0	6	0	6	0	6	0	6	0	6	0	6	0	6	0	6	0	6	0	6	0	6	0	6	0	6	0	6	0	6	0	6	0	6	0	6	0	6	0	6	0	6	0	6	0	6
Positive	657.084	0.969458	6	0	6	0	6	0	6	0	6	0	6	0	6	0	89.76	6	0	6	0	6	0	6	0	6	0	6	0	6	0	86.2065	6	0	6	222.43	6	0	6	0	6	0	6	0	6	0	6	0	6
Positive	659.077	0.969233	6	0	6	0	197.914	6	92.8199	6	0	6	0	6	0	6	0	6	0	6	0	6	0	6	0	6	0	6	0	6	0	6	0	6	0	6	0	6	0	6	0	6	0	6	0	6	0	6	0
Positive	664.119	0.969333	6	182.58	6	271.406	6	135.703	123.452	6	0	6	0	6	195.879	240.756	233.097	162.18	6	0	6	0	133.357	6	0	267.327	94.8885	122.683	108.12	87.7545	446.904	275.44	78.5399	210.168	341.222	428.542	123.486	317	82.62	6	129.595	173.462	215.282	126.48	307.167	297.932	144.864	134.661	172.415
Positive	667.26	0.969333	6	0	6	0	6	0	6	0	6	0	6	0	6	0	6	0	6	0	6	0	6	0	6	0	6	0	6	0	6	0	6	0	6	0	6	0	6	0	6	0	6	0	6	0	6	0	6
Positive	681.146	0.969233	6	0	6	0	6	0	6	0	6	0	6	0	6	0	6	0	6	0	6	0	6	0	6	0	6	0	6	0	506.025	269.28	6	0	279.48	6	0	243.161	6	0	6	44.9065	6	0	6	204.108	6	0	6
Positive	687.077	0.9694	6	0	6	0	6	0	6	0	6	0	6	0	6	0	6	0	6	179.612	6	0	6	154.053	126.543	6	55.1035	6	104.058	6	0	6	0	6	0	6	0	6	0	6	0	6	0	6	0	6	0	6	105.082
Positive	689.068	0.973629	6	0	6	0	6	0	6	0	6	0	83.6399	6	0	6	0	6	0	6	0	6	0	6	0	6	0	6	0	6	0	6	0	6	0	6	0	6	0	6	0	6	0	6	0	6	0	6	0
Positive	692.072	0.973588	6	0	6	0	6	0	6	0	6	0	6	0	6	0	6	0	6	0	6	0	6	0	6	0	6	0	6	0	6	0	6	0	6	0	200.052	6	0	6	0	6	0	6	0	6	0	6	0
Positive	694.086	0.969192	6	0	6	0	6	0	6	0	6	0	6	0	6	0	6	0	6	0	6	0	6	0	6	0	6	0	6	0	6	0	6	0	6	0	6	0	6	0	6	0	6	0	6	0	6	0	6
Positive	722.272	0.969083	6	0	6	0	6	0	6	0	6	0	6	0	6	0	6	0	6	0	6	0	6	0	6	0	6	0	6	0	6	0	6	0	6	0	6	0	6	0	6	0	6	0	6	0	6	0	6
Positive	723.202	0.969033	281.194	298.94	340.898	350.982	228.48	187.68	203.059	193.847	207.06	109.14	188.7	6	0	162.254	119.34	6	148.981	6	0	6	0	6	0	6	81.6	6	119.407	112.2	6	0	6	0	6	251.103	6	0	6	0	6	0	6	100.515	6	0	6	93.8398	169.362
Positive	738.158	0.96915	409.562	358.131	333.737	249.992	184.62	161.16	147.9	6	139.74	6	0	6	0	6	0	6	204.111	6	0	191.76	163.958	6	0	6	0	6	0	6	0	6	0	6	0	116.353	6	0	6	0	6	0	6	0	6	0	6	0	6
Positive	741.17	0.969117	620.053	397.944	386.831	274.463	156.06	175.44	121.431	6	0	61.2	6	0	6	183.667	156.06	6	219.399	6	0	6	212.969	6	0	81.634	6	0	189.835	6	0	6	0	6	0	165.36	6	0	6	0	6	0	6	0	6	0	6	0	6
Positive	751.247	0.96915	6	0	6	0	6	0	6	0	6	0	6	0	6	0	6	0	6	0	6	0	6	0	6	0	6	0	6	0	6	0	6	0	6	0	6	0	6	0	6	0	6	0	6	0	6	0	6
Positive	754.262	0.969417	6	0	6	0	6	0	6	0	6	0	6	0	6	0	6	0	6	0	6	0	6	0	6	0	6	0	6	0	6	0	6	0	6	0	6	0	6	0	6	0	6	0	6	0	6	0	6
Positive	781.138	0.969233	6	0	6	0	6	0	6	0	6	0	6	0	6	0	6	0	6	0	6	0	6	0	6	320.416	6	0	6	0	6	361.08	6	0	367.2	6	0	6	0	6	0	6	0	6	0	387.813	6	0	6
Positive	783.222	0.969317	6	0	6	0	6	76.5	6	0	6	0	6	0	6	0	6	0	6	0	6	0	6	0	6	0	6	0	6	0	6	0	6	0	6	0	6	0	6	0	6	0	6	0	6	0	6	0	6
Positive	788.147	0.969367	6	0	6	163.267	6	0	6	0	6	0	6	0	6	0	108.12	6	0	6	0	6	0	6	0	89.794	6	0	6	0	6	0	6	0	6	251.036	6	0	6	0	6	0	6	0	6	0	6	0	6
Positive	804.14	0.969333	222.878	324.394	272.34	6	153.542	6	0	97.9485	93.84	6	0	6	357	397.833	314.16	263.259	278.614	168.381	6	178.5	276.872	6	0	6	0	235.26	278.59	258.129	6	0	6	0	6	266.329	6	0	6	0	6	0	6	0	6	0	209.1	6	0
Positive	805.168	0.969275	6	0	6	0	6	78.54	6	0	6	0	6	0	6	0	6	0	6	0	6	0	6	0	6	0	6	0	6	0	6	0	6	0	6	0	6	0	6	0	6	0	6	0	6	0	6	0	6
Positive	811.276	0.96925	6	0	6	0	6	0	6	0	6	0	6	0	6	0	6	0	6	0	6	0	6	0	6	0	6	0	6	0	6	0	6	0	6	0	6	0	6	0	6	0	6	0	6	0	6	0	6
Positive	821.141	0.969317	6	0	6	0	6	82.62	6	0	6	0	6	0	6	0	6	0	6	175.469	131.606	163.2	6	82.6609	6	0	6	0	6	0	6	0	6	0	6	0	6	0	6	0	6	0	6	0	6	0	6	0	6
Positive	839.153	0.969217	157.786	6	0	6	0	6	0	6	0	6	0	6	0	6	0	6	0	6	0	6	0	6	0	6	0	6	0	6	0	6	0	6	0	140.836	6	0	6	0	6	0	6	0	6	0	6	0	6
Positive	850.307	0.969233	6	0	6	0	6	0	6	0	6	0	6	0	6	0	6	0	6	0	6	0	6	0	6	0	6	0	6	0	6	0	6	0	6	0	6	0	6	0	6	0	6	0	6	0	6	0	6
Positive	857.191	0.969217	6	0	97.92	118.391	6	0	6	0	6	0	6	0	6	0	6	0	109.211	6	156.06	6	0	175.44	6	0	6	0	6	0	6	0	6	0	6	0	6	0	6	0	6	0	6	0	6	0	6	0	6
Positive	861.112	0.969183	6	0	6	0	6	0	6	0	6	0	6	0	6	0	6	0	6	0	6	0	6	0	6	0	6	0	6	0	213.18	6	0	6	0	6	0	6	0	6	0	6	0	6	0	6	0	6	0
Positive	864.151	0.969233	6	0	6	0	6	0	6	0	6	0	6	0	6	0	6	0	6	0	6	0	6	0	6	0	6	0	6	0	156.114	6	0	6	0	6	0	6	0	6	0	6	0	6	0	129.6	6	0	6
Positive	867.255	0.969213	6	0	6	0	6	0	6	0	6	0	6	0	6	0	6	0	6	0	6	0	6	0	6	0	6	0	6	0	6	0	6	0	6	0	6	0	6	0	6	0	6	0	6	0	6	0	6
Positive	897.096	0.9694	6	0	6	0	6	0	6	0	6	0	6	0	6	0	6	0	6	0	6	0	6	0	6	113.275	6	0	6	0	6	0	6	0	164.22	6	0	176.958	6	0	6	0	6	0	84.7075	6	0	6	0
Positive	904.088	0.96875	6	0	6	0	6	0	6	0	6	0	6	0	6	0	6	0	6	0	6	0	6	0	6	0	6	0	6	0	6	0	6	0	6	0	6	0	6	0	6	0	6	0	6	0	6	0	6
Positive	913.304	0.96915	6	0	6	0	6	0	6	0	6	0	6	0	6	0	6	0	6	0	6	0	6	0	6	0	6	0	6	0	6	0	6	0	6	0	6	0	6	0	6	0	6	0	6	0	6	0	6
Positive	921.038	0.969417	6	0	6	0	6	0	6	0	6	0	6	0	6	0	6	0	6	0	6	0	6	0	6	75.527	6	0	6	0	6	0	6	0	142.8	6	0	152.762	6	0	6	0	6	0	103.077	6	0	6	149.94
Positive	935.051	0.969033	6	0	6	0	6	0	6	0	6	0	6	0	6	0	6	0	6	0	6	0	6	0	6	0	138.773	6	0	6	0	6	0	260.194	381.503	6	0	384.844	244.8	6	160.376	6	0	287.729	6	0	6	190.74	284.58
Positive	984.164	0.974258	6	0	6	0	6	0	6	0	81.6	6	0	134.406	6	0	6	0	6	0	6	0	6	0	6	0	6	0	6	0	6	0	6	0	6	0	6	0	6	0	6	0	6	0	6	0	6	0	6
Positive	1031.21	0.969333	6	0	6	0	6	0	6	0	6	0	6	0	6	0	6	0	6	0	6	0	6	0	6	0	6	0	6	0	6	0	6	0	6	0	6	0	6	0	6	0	6	0	6	0	6	0	6
Positive	1037.32	0.969213	6	0	6	0	6	0	6	0	6	0	6	0	6	0	6	0	6	0	6	0	6	0	6	0	6	0	6	0	6	0	6	0	6	0	6	0	6	0	6	0	6	0	6	0	6	0	6
Positive	1047.33	0.96905	6	0	6	0	314.16	6	0	6	286.62	6	234.6	6	0	6	0	6	0	6	0	6	0	6	0	6	0	6	0	6	0	6	0	6	0	6	0	6	0	6	0	6	0	6	0	6	0	6	0
Positive	1062.29	0.969213	6	0	6	0	6	0	6	0	6	0	6	0	6	0	6	0	6	0	6	0	6	0	6	0	6	0	6	0	6	0	6	0	6	0	6	0	6	0	6	0	6	0	6	0	6	0	6
Positive	1065.36	0.969117	6	0	6	0	6	0	6	0	6	0	6	0	6	0	6	0	6	0	6	0	6	0	6	0	6	0	6	0	6	0	6	0	6	0	6	0	6	0	6	0	6	0	6	0	6	0	6
Positive	1068.22	0.969267	6	0	6	0	6	0	6	0	6	0	6	0	6	0	6	0	6	0	6	0	6	0	6	0	6	0	6	0	6	0	6	0	6	0	6	0	6	0	6	0	6	0	6	0	6	0	6
Positive	1160.23	0.969333	6	0	6	230.631	6	0	6	0	6	0	6	0	6	0	6	0	6	0	6	0	6	0	6	0	6	0	6	0	6	0	6	0	6	0	6	0	6	0	6	0	6	0	6	0	6	0	6
Positive	1164.19	0.969417	6	0	6	0	6	0	6	0	6	0	6	0	6	0	6	0	6	0	6	0	6	0	6	0	6	0	6	0	6	0	6	0	6	0	6	0	6	0	6	0	6	0	6	0	6	0	6
Positive	1235.39	0.969233	6	0	6	0	6	0	6	0	6	0	6	0	6	0	6	0	6	0	6	0	6	0	6	0	6	0	6	0	6	0	6	0	6	0	6	0	6	0	6	0	6	0	6	0	6	0	6
Positive	280.089	0.977792	6	0	6	0	6	0	6	0	6	0	6	0	6	0	6	0	6	0	6	0	6	0	6	0	6	0	6	0	6	0	6	0	6	0	6	0	6	0	6	0	6	0	6	0	6	0	6
Positive	362.089	0.984217	397.699	464.152	497.973	6	0	6	55.0799	6	0	6	0	64.6381	6	155.04	6	0	494.903	771.405	577.32	556.92	264.767	6	0	6	0	121.718	159.187	189.78	6	0	6	0	6	82.6645	6	0	6	0	6	0	6	0	6	0	119.34	6	0
Positive	362.59	0.97595	120.045	133.65	6	121.448	6	0	6	0	6	0	6	0	6	0	6	0	122.483	6	0	155.04	6	0	6	0	6	0	6	0	6	0	6	0	6	0	6	0	6	0	6	0	6	0	6	0	6	0	6
Positive	523.201	0.977712	6	0	6	0	6	0	6	0	6	0	6	0	6	0	6	0	6	0	6	0	6	0	6	0	6	0	6	0	6	0	6	0	6	0	6	0	6	0	6	0	6	0	6	0	6	0	6
Positive	609.116	0.984167	6	0	6	0	6	0	6	121.432	6	0	6	123.12	6	0	6	0	6	0	6	111.18	6	0	6	0	6	0	6	0	6	0	6	0	6	0	169.406	6	0	6	0	6	0	6	0	6	0	6	0
Positive	675.09	0.9776	6	0	6	0	6	0	6	0	6	0	6	0	6	0	6	0	6	0	6	0	6	0	6	0	6	0	6	0	6	0	6	0	6	0	6	0	6	0	6	0	6	0	6	0	6	0	6
Positive	785.199	0.977825	6	0	6	0	6	0	6	0	6	0	6	0	6	0	6	0	6	0	6	0	6	0	6	0	6	0	6	0	6	0	6	0	6	0	6	0	6	0	6	0	6	0	6	0	6	0	6
Positive	795.149	0.977708	6	0	6	0	6	0	6	0	6	0	6	0	6	0	6	0	6	0	6	0	6	0	6	776.564	6	0	6	0	1978.14	802.74	6	0	1052.64	6	0	679.648	6	0	6	0	263.261	6	720.618	904.225	6	0	6
Positive	822.083	0.984125	6	376.38	348.98	6	0	6	232.56	6	142.8	6	0	327.294	376.423	598.74	6	0	6	0	6	0	214.738	6	0	6	0	189.21	6	192.832	6	0	6	0	6	864.254	1203.07	6	0	6	0	168.368	197.921	6	0	6	336.6	6	0
Positive	875.251	0.98	6	0	6	0	6	0	6	0	92.82	6	0	6	0	6	0	6	0	6	0	6	0	6	0	6	0	6	0	6	0	6	0	6	0	6	0	6	0	6	0	6	0	6	0	6	0	6	0
Positive	1251.38	0.977592	6	0	6	0	6	0	6	0	6	0	6	0	6	0	6	0	6	0	6	0	6	0	6	0	6	0	6	0	6	0	6	0	6	0	6	0	6	0	6	0	6	0	6	0	6	0	6
Positive	128.054	0.986033	6	0	6	0	6	0	6	0	6	0	6	0	6	0	6	0	6	0	6	0	6	0	6	0	6	0	6	0	6	170.34	6	0	6	0	6	0	6	0	6	0	150.015	6	120.433	6	0	6	0
Positive	141.015	0.994767	6	0	189.766	226.53	6	0	6	0	6	0	6	0	6	0	6	0	6	0	6	0	6	0	6	0	6	0	6	0	6	78.54	6	0	129.578	215.284	6	0	6	0	6	0	6	0	6	0	6	0	6
Positive	157.013	0.986175	298.818	434.529	496.862	731.013	106.121	425.475	418.317	252.006	266.788	305.543	300.985	164.16	157.104	232.653	345.874	237.737	532.207	949.921	395.848	486.69	331.988	304.033	299.861	244.835	96.9435	177.726	320.376	166.305	387.677	172.452	178.548	247.404	351.972	406.054	448.816	194.862	234.226	6	242.907	201.989	236.674	223.973	349.955	268.309	257.397	110.182	272.863
Positive	200.024	0.986333	48.9805	46.92	6	0	6	0	6	0	6	0	6	0	6	0	6	0	6	0	6	0	6	0	6	0	6	0	6	0	6	0	6	0	6	0	6	0	6	0	6	0	6	0	6	0	6	0	6
Positive	250.015	0.986033	6	0	115.803	6	0	6	0	6	0	6	0	6	45.9	6	0	6	0	6	0	133.647	6	0	6	0	6	0	6	0	6	0	6	0	6	0	6	0	6	0	6	0	6	0	6	0	6	0	6
Positive	276	0.986033	223.574	183.661	206.112	158.161	133.131	114.262	163.23	70.415	229.544	215.357	6	150.822	224.454	181.072	194.837	115.26	217.335	197.976	147.422	155.04	180.324	224.967	181.098	275.502	6	186.967	179.086	149.476	344.849	291.747	148.945	6	268.26	428.07	193.85	292.807	6	0	6	145.808	161.212	6	310.248	270.478	166.215	6	140.76
Positive	287.041	0.986317	78.5885	199.978	319.321	206.089	6	46.9425	6	0	6	0	6	0	109.18	88.761	134.146	102.022	127.559	6	0	184.644	87.396	6	56.0999	6	0	6	104.04	6	0	6	0	6	0	6	88.7965	6	0	6	0	6	0	6	0	6	0	6	0
Positive	290.064	0.986158	171.934	6	123.463	6	0	6	0	6	0	6	0	6	0	6	0	6	0	6	0	6	0	6	0	6	0	6	0	6	0	6	0	6	0	85.722	95.914	6	0	6	0	6	0	6	0	6	0	6	0
Positive	332.131	0.994775	6	0	6	121.404	6	0	6	0	6	0	6	0	6	0	6	0	6	0	6	0	6	0	6	0	6	0	6	0	6	0	6	0	6	0	6	0	6	0	6	0	6	0	6	0	6	0	6
Positive	337.088	0.986133	6	92.8445	216.292	155.077	6	0	6	0	6	0	68.3399	6	0	113.244	6	0	145.888	307.683	131.602	96.9	99.2224	122.4	130.117	119.874	89.7935	6	76.52	65.313	75.502	6	82.6199	141.822	107.135	90.7799	6	134.671	6	0	6	0	6	204.029	6	0	6	146.903	239.248
Positive	344.956	0.986417	6	0	6	0	6	0	6	0	6	0	103.067	6	0	6	0	6	0	295.351	211.23	6	0	303.071	338.748	6	76.5	6	0	6	0	6	119.894	6	0	6	210.052	6	0	6	0	6	0	184.655	6	0	6	0	108.665
Positive	360.148	0.986333	75.204	106.08	6	0	6	0	6	0	6	0	6	0	6	0	6	0	6	0	6	0	6	0	6	0	6	0	6	0	6	0	6	0	266.277	6	0	6	0	6	0	53.058	6	0	6	0	6	0	6
Positive	361.057	0.98615	6	0	6	0	6	0	6	0	6	0	6	0	6	0	6	0	6	0	6	0	6	0	6	0	6	0	6	0	6	0	6	0	6	0	6	0	6	0	6	0	6	0	6	0	6	0	6
Positive	392.036	0.986475	69.1925	100.495	60.206	6	0	6	0	6	0	6	0	6	0	6	0	6	0	6	0	60.18	6	0	6	0	6	0	6	0	6	0	6	0	6	0	95.9235	6	0	6	0	6	0	6	0	6	0	6	0
Positive	396.052	0.986071	207.667	432.601	539.741	926.499	612.129	455.039	649.83	592.827	399.935	1657.92	441.692	629.964	826.404	926.294	1016.03	766.108	288.774	6	0	140.76	344.135	238.68	107.139	2075.39	1251.85	627.47	487.694	379.053	3405.73	2575.67	1315.86	2252.85	3579.37	3372	90.8165	3644.77	1675.33	54.06	2697.18	1318.53	1555.03	2316.18	2681.84	2288.78	398.76	1610.69	2328.83
Positive	411.014	0.989033	127.432	114.273	306.078	438.194	6	0	6	0	6	106.222	6	52.3261	173.952	106.623	129.568	171.411	43.8835	193.861	46.92	6	108.939	164.277	93.84	427.914	236.709	208.786	73.9685	6	240.781	6	0	6	0	164.791	284.124	6	79.709	96.511	468.377	6	124.981	6	152.024	139.28	6	0	6
Positive	434.991	0.986233	97.699	146.902	120.399	114.267	6	0	6	0	6	0	6	51.3	59.16	6	80.58	6	84.699	6	0	6	0	6	0	6	0	6	55.1055	6	0	6	0	6	0	6	133.686	6	0	6	0	6	0	6	0	6	0	6	0
Positive	436.14	0.986133	6	0	6	0	6	0	6	0	6	0	6	0	6	0	6	0	6	0	6	0	6	0	6	0	6	0	6	0	6	0	6	0	6	0	6	0	6	0	6	0	6	0	6	0	6	0	6
Positive	452.107	0.98595	6	0	6	0	161.16	6	189.72	98.9795	123.42	6	0	122.094	6	0	6	0	6	0	6	0	6	0	6	0	6	0	6	0	6	0	6	0	6	0	6	0	6	0	6	0	6	0	6	0	6	0	6
Positive	452.997	0.986292	116.06	129.6	192.848	143.34	124.969	6	122.455	6	67.32	6	0	6	61.2	176.53	6	0	76.5405	6	0	95.88	92.6135	6	0	6	0	6	70.38	60.2065	117.836	92.841	6	0	6	0	6	0	6	0	6	0	6	0	6	0	6	0	6
Positive	464.013	0.986317	6	163.259	144.936	102.038	122.4	6	0	6	0	6	0	6	0	6	0	6	0	6	0	6	0	6	0	153.537	6	0	6	0	6	0	189.231	6	129.54	130.61	6	222.342	6	0	6	0	6	0	6	149.973	6	135.69	82.62
Positive	467.993	0.986333	87.0155	6	184.678	71.4345	6	0	6	0	6	0	6	0	6	0	74.46	6	0	6	0	6	0	6	0	70.3799	6	56.2161	89.76	6	0	263.639	6	0	6	0	6	0	6	0	6	0	6	0	6	0	114.278	6	0
Positive	476.011	0.986083	6	284.628	389.704	784.66	273.402	256.089	391.725	308.152	212.207	1271.19	294.779	417.582	830.52	807.965	902.822	699.79	165.341	6	81.6395	6	275.663	339.693	209.17	1805	1259.01	594.689	283.601	312.21	2806.86	2216.62	1329.13	2154.89	3600.76	6	0	3434.12	1732.63	6	2747.27	1126.76	1084.6	2122.38	2236.99	1879.6	342.662	1545.42	2282.91
Positive	479.034	0.9864	6	152.03	6	0	6	0	6	0	6	0	6	0	6	0	6	0	148.966	591.736	750.94	167.297	6	380.636	379.551	6	0	6	0	6	0	6	0	6	0	6	0	6	0	6	0	6	0	6	0	6	0	6	0
Positive	487.073	0.98625	99.884	6	0	6	0	6	0	6	0	6	0	6	0	6	0	6	0	6	0	6	0	6	0	6	0	6	0	6	281.585	6	0	6	124.468	181.089	6	184.496	6	31.62	67.32	63.2594	153.038	200.997	160.173	159.159	103.707	6	0
Positive	497.995	0.994783	6	0	6	0	6	0	6	0	6	0	6	0	6	0	6	0	6	0	6	0	88.567	65.28	6	81.6	165.805	6	0	6	181.599	6	94.8599	6	234.649	6	0	279.862	448.062	6	929.208	6	0	303.473	6	0	140.191	6	182.114
Positive	499.968	0.986233	6	27.54	6	0	6	161.234	6	0	6	0	263.708	108.756	6	0	64.26	56.125	6	0	6	0	6	0	6	136.21	224.445	6	0	6	155.062	225.485	154.035	293.839	532.572	167.308	6	474.068	6	0	700.928	326.499	142.844	458.141	157.098	147.942	70.38	141.813	518.286
Positive	502.124	0.98615	6	0	6	0	6	0	6	0	6	0	6	0	6	0	6	0	6	0	6	0	6	0	6	0	6	0	6	0	96.941	6	0	6	0	6	0	126.598	6	0	6	0	6	0	6	0	6	109.189	6
Positive	513.063	0.986283	6	67.3465	129.051	187.722	6	0	6	0	6	0	6	0	6	163.263	6	64.7905	80.6085	502.831	616.282	138.747	63.2535	233.689	163.235	40.7999	6	126.016	79.576	58.14	44.9	6	132.647	40.8	6	0	6	0	6	0	6	0	6	195.891	6	0	6	102.043	207.142
Positive	515.085	0.986092	6	340.77	430.531	647.913	44.906	6	75.512	6	0	6	79.5855	6	217.324	170.381	147.937	96.9	538.765	1517.66	1100.78	479.471	367.682	842.755	561.19	82.62	159.184	156.102	166.26	135.744	6	0	290.76	54.06	6	0	6	0	6	0	6	0	6	153.048	6	0	6	191.808	256.114
Positive	556.1	0.98595	6	0	6	0	6	0	6	0	6	0	6	0	6	32.64	6	0	6	0	6	0	6	0	6	0	6	0	6	0	6	0	6	0	6	0	6	0	6	0	6	0	6	0	6	0	6	0	6
Positive	567.129	0.994833	6	0	6	0	6	0	6	0	6	0	6	0	6	0	6	0	6	0	6	0	6	0	6	0	6	0	6	0	6	0	6	0	6	0	6	0	6	0	6	0	6	0	6	0	6	0	6
Positive	571.097	0.98615	6	0	6	0	6	0	6	0	6	0	6	0	105.06	6	0	86.7375	6	0	6	0	6	0	6	231.614	6	0	55.105	6	468.299	281.52	6	0	561.53	104.04	6	472.339	6	0	6	0	187.735	172.467	239.865	305.089	6	123.42	6
Positive	579.108	0.986333	139.263	105.06	84.698	6	0	6	0	6	0	6	0	6	0	6	0	6	0	6	0	6	0	6	0	6	0	6	0	6	0	6	0	6	0	6	128.571	6	0	6	0	6	0	6	0	6	0	6	0
Positive	585.113	0.986067	6	77.0315	6	164.343	6	0	6	0	6	0	6	0	175.482	216.784	221.34	169.32	6	0	6	0	6	0	6	657.082	163.243	122.696	6	0	1268.22	627.332	6	329.55	952.68	141.828	6	947.797	6	0	6	138.768	254.068	324.504	581.779	580.607	119.517	6	474.3
Positive	597.011	0.994825	6	0	6	0	6	0	6	0	6	0	6	0	6	0	6	0	6	324.424	208.179	6	0	142.345	91.83	6	0	6	0	6	0	6	0	6	0	6	0	6	0	6	123.536	6	0	87.739	6	0	6	0	6
Positive	610.041	0.994683	6	239.762	180.079	165.262	6	0	6	0	6	0	6	0	270.932	217.318	168.341	208.112	74.46	6	108.143	6	179.054	131.096	135.716	69.36	127.568	183.657	266.8	174.49	71.4225	122.439	239.728	194.902	124.474	116.833	6	156.191	6	0	310.356	146.831	187.21	140.783	120.389	6	107.125	226.5	177.525
Positive	613.005	0.994683	6	0	6	0	6	0	6	0	6	0	6	0	6	0	6	0	6	268.827	244.893	6	0	156.112	143.339	6	0	6	0	6	0	6	0	6	0	6	0	6	0	6	0	6	0	6	0	6	0	6	0
Positive	623.161	0.986092	6	0	6	0	6	0	6	0	127.5	6	0	130.302	6	0	6	0	6	0	6	0	6	0	6	0	6	0	6	0	6	0	6	0	6	0	6	213.065	6	0	6	0	6	0	6	0	6	0	6
Positive	640.08	0.986417	6	0	6	0	6	0	6	0	6	0	6	0	6	0	6	0	6	0	6	0	6	0	6	0	6	0	6	0	6	0	6	0	6	0	6	0	6	0	6	0	6	0	6	0	6	0	6
Positive	640.948	0.994733	6	0	6	0	6	0	6	0	6	0	6	0	6	0	6	0	6	186.711	128.551	6	0	98.9555	74.478	6	0	6	0	6	0	6	0	6	0	6	0	6	0	6	0	6	0	6	0	6	0	6	0
Positive	645.161	0.986225	6	0	6	0	6	0	6	0	6	0	6	0	6	0	6	0	6	0	6	0	6	0	6	0	6	0	6	0	6	0	6	0	6	0	6	0	6	0	6	0	6	0	6	0	6	0	6
Positive	650.928	0.986417	6	0	6	0	6	0	6	0	6	0	6	0	6	0	6	0	59.1825	217.309	101.025	6	0	169.421	154.02	6	0	6	0	6	0	6	0	6	0	6	0	6	0	6	0	6	0	6	0	6	0	6	0
Positive	670.113	0.9863	6	0	6	0	6	0	6	0	6	0	6	0	6	0	6	0	6	0	6	0	6	0	6	0	6	0	6	0	6	0	6	0	6	84.6599	6	0	6	0	6	0	6	0	6	0	6	0	6
Positive	671.065	0.986233	6	0	6	0	71.4	6	0	6	0	86.7345	6	0	6	0	99.96	6	0	117.368	6	0	6	0	81.1245	129.583	6	0	6	0	93.861	6	0	6	0	202.014	6	0	6	0	6	0	6	0	79.6085	6	0	6	154.036
Positive	683.147	0.98595	6	0	6	0	6	0	6	0	6	0	6	0	6	0	6	0	6	0	6	0	6	0	6	0	6	0	6	0	6	0	6	0	6	74.4599	6	0	6	0	6	0	6	0	6	0	6	0	6
Positive	684.085	0.986333	6	0	6	0	6	0	6	0	6	42.29	6	34.884	6	294.865	151.504	6	0	6	0	6	0	6	0	281.601	82.652	62.239	6	0	454.051	182.607	125.46	272.425	251.962	281.577	6	232.269	6	0	6	0	241.295	151.018	248.982	179.578	184.569	186.694	207.097
Positive	686.055	0.986333	6	0	6	172.926	6	0	6	0	6	0	119.34	6	97.9485	212.188	274.943	152.49	6	0	6	0	6	72.42	6	0	6	107.324	6	0	210.16	245.84	6	81.6	176.993	137.7	172.481	105.09	46.0374	6	138.763	257.627	198.948	155.04	167.341	133.701	162.201	189.749	6
Positive	688.04	0.994825	6	0	6	0	6	0	6	0	6	0	6	0	6	0	6	0	6	0	6	0	6	0	6	0	6	0	6	0	6	0	6	0	6	0	149.981	145.054	6	0	98.4475	6	67.353	132.123	6	0	6	0	6
Positive	700.056	0.986333	6	234.168	292.799	386.189	6	0	6	0	6	158.239	6	0	292.829	997.764	542.727	430.554	6	86.7485	6	0	93.5635	6	0	641.783	338.72	322.757	154.042	174.484	982.521	725.392	376.411	414.238	6	0	118.872	312.05	338.64	6	644.169	1051.58	570.369	430.601	691.795	660.121	449.747	379.491	611.104
Positive	704.043	0.986333	6	0	6	0	6	0	6	0	6	0	6	74.8981	128.548	189.766	147.9	163.22	6	0	6	0	6	0	6	240.803	6	0	6	89.7855	6	72.4199	6	142.835	325.954	771.264	438.775	137.072	6	0	61.2255	243.867	147.429	6	127.531	6	193.823	171.394	6
Positive	704.203	0.986283	355.527	6	273.533	245.891	6	0	6	0	6	0	6	0	6	0	6	0	6	0	6	226.44	6	0	6	0	6	0	6	0	6	0	6	0	6	0	6	0	6	0	6	0	6	0	6	0	6	0	6
Positive	705.049	0.9865	6	0	6	0	6	63.278	6	0	6	0	76.516	6	0	6	0	6	0	6	0	6	0	6	0	6	0	6	112.216	6	0	6	0	6	0	6	193.326	6	0	6	0	122.454	6	0	6	0	6	0	6
Positive	706.044	0.986383	6	0	6	0	6	0	6	0	6	0	6	0	6	0	6	74.489	6	0	6	0	6	0	6	0	6	0	65.28	6	0	223.406	6	0	6	0	6	179.733	6	0	6	0	6	0	69.908	155.102	6	0	6
Positive	740.246	0.986225	6	0	6	0	6	0	6	0	6	0	6	0	6	0	6	0	6	0	6	0	6	0	6	0	6	0	6	0	6	0	6	0	6	0	6	0	6	0	6	0	6	0	6	0	6	0	6
Positive	776.125	0.986417	6	0	6	0	6	0	6	0	6	0	6	0	6	0	6	0	6	0	6	0	6	0	6	0	6	0	6	0	6	0	6	0	6	0	6	0	6	0	6	0	6	0	6	0	6	0	6
Positive	790.126	0.98625	6	0	6	166.336	6	0	6	0	6	0	6	0	6	0	6	0	6	0	6	0	6	0	6	0	6	0	6	0	6	0	6	0	6	0	6	0	6	0	6	0	6	0	6	0	6	0	6
Positive	791.065	0.98615	6	0	6	0	6	0	6	0	6	0	6	0	6	0	6	0	6	0	6	0	6	0	6	0	6	0	6	0	6	0	6	0	6	0	6	0	6	0	6	0	6	0	6	0	6	0	6
Positive	794.234	0.986333	6	0	6	0	6	0	6	0	6	0	6	0	6	0	6	0	6	0	6	0	6	0	6	0	6	0	6	0	6	0	6	0	6	0	6	0	6	0	6	0	6	0	6	0	6	0	6
Positive	802.149	0.98615	6	184.648	261.209	521.419	6	0	6	0	6	0	6	0	286.659	204.03	279.48	6	0	6	0	6	0	6	0	530.568	255.052	225.966	6	205.083	361.185	280.5	376.38	386.663	270.3	98.9399	6	551.267	6	0	6	0	139.794	265.339	233.718	251.004	6	498.779	579.36
Positive	807.221	0.986121	6	0	6	0	6	0	6	0	6	0	6	0	6	0	6	0	6	0	6	0	6	0	6	0	6	0	6	0	6	0	6	0	6	0	6	0	6	0	6	0	6	0	6	0	6	0	6
Positive	818.126	0.98615	6	361.132	522.389	1105.1	6	0	145.881	6	0	6	0	6	653.947	448.85	557.993	437.605	299.082	274.531	6	0	358.215	495.72	179.569	631.558	444.794	488.709	323.34	342.839	352.504	396.81	754.8	472.37	230.52	76.4999	6	358.488	6	0	6	0	196.935	361.255	288.851	298.967	6	635.495	658.92
Positive	824.118	0.985867	6	0	6	0	6	0	6	0	6	106.113	6	0	6	0	6	0	6	0	6	0	6	0	6	0	6	0	6	0	6	0	6	0	6	0	6	0	6	0	6	0	6	0	6	108.175	6	0	6
Positive	833.096	0.986133	6	114.24	175.44	265.338	84.66	6	140.76	101.028	6	0	6	131.328	202.98	163.2	227.46	6	0	6	0	6	0	6	0	457.122	6	168.726	6	125.5	623.389	431.46	6	258.149	504.9	69.3819	6	499.561	6	0	6	0	200.001	6	356.212	374.5	6	0	6
Positive	834.092	0.986283	6	146.88	263.67	327.599	6	0	6	0	6	162.222	6	0	258.101	244.822	271.32	6	0	6	0	6	0	6	0	6	0	6	0	6	0	6	0	6	0	6	0	6	0	6	0	6	0	6	0	6	0	6	0
Positive	836.099	0.98615	6	674.376	809.109	1259.16	375.404	353.001	475.37	366.318	240.758	759.075	6	462.726	929.351	834.449	1090.45	782.372	358.292	6	0	103.02	425.512	6	0	1106.01	429.472	728.007	527.34	530.546	93.8624	1252.65	438.6	514.185	93.864	676.4	6	59.3761	6	0	6	84.66	590.253	241.859	740.937	895.882	141.78	554.903	825.286
Positive	842.098	0.986108	6	0	6	0	6	0	6	0	6	0	6	0	6	0	6	0	6	0	6	0	6	0	6	0	6	0	6	0	6	0	6	0	6	0	6	0	6	0	6	0	6	0	6	0	6	0	6
Positive	856.096	0.9863	6	0	6	0	6	0	6	0	6	0	6	0	6	0	6	0	6	0	6	0	6	0	6	121.933	6	0	6	0	119.4	6	0	198.958	223.412	6	0	265.433	6	0	6	0	6	227.572	6	120.915	6	0	257.04
Positive	875.107	0.986117	6	0	6	0	6	0	6	0	6	0	6	0	6	0	6	0	6	0	6	0	6	0	6	0	6	0	6	0	710.069	290.7	6	0	6	0	6	0	6	0	6	0	6	0	6	0	6	0	6
Positive	884.253	0.986333	491.565	6	0	6	0	6	0	6	0	6	0	6	0	6	0	6	0	6	0	6	0	6	0	6	0	6	0	6	0	6	0	6	0	6	0	6	0	6	0	6	0	6	0	6	0	6	0
Positive	899.058	0.986033	6	0	6	0	6	0	6	0	6	0	6	0	6	0	6	0	6	0	6	0	6	0	6	231.648	6	0	6	0	376.476	280.5	6	0	511.07	6	0	386.682	6	0	6	0	132.65	6	287.849	226.575	6	0	6
Positive	900.209	0.986333	6	0	6	0	6	0	6	0	6	0	6	0	6	0	6	0	6	0	6	0	6	0	6	0	6	0	6	0	6	0	6	0	6	0	6	0	6	0	6	0	6	0	6	0	6	0	6
Positive	913.064	0.986133	6	0	6	0	6	0	6	0	6	0	6	0	6	149.962	6	202.012	6	0	6	0	6	0	6	553.056	6	81.7761	6	0	1213.09	534.48	6	372.451	1249.5	6	0	1093.75	6	0	206.285	6	261.22	539.822	658.315	643.91	6	0	6
Positive	914.011	0.98625	6	0	6	0	6	0	6	0	6	0	6	0	6	0	6	0	6	0	6	0	6	0	6	0	6	0	6	0	6	0	6	0	6	0	6	0	6	0	6	58.65	6	0	6	0	6	0	6
Positive	928.022	0.986267	6	0	6	0	6	0	6	0	6	0	6	0	6	0	6	0	6	0	6	0	6	0	6	287.228	6	0	6	0	363.222	326.4	70.4095	6	237.185	6	0	6	0	6	129.07	251.323	157.159	6	188.815	250.078	6	0	6
Positive	931.033	0.9863	6	0	6	0	6	0	6	0	6	0	6	0	6	155.077	162.18	112.2	6	0	6	0	6	0	6	292.895	6	0	6	0	446.398	473.317	6	160.202	237.66	81.6485	6	174.989	6	0	110.213	68.34	274.476	6	375.547	357.144	6	0	6
Positive	937.021	0.986233	6	0	6	0	6	0	6	0	6	0	6	0	6	0	6	0	6	0	6	0	6	0	6	0	6	0	6	0	6	0	6	0	6	0	6	0	6	0	6	0	6	0	6	0	6	0	6
Positive	951.024	0.986333	6	0	6	0	6	0	6	0	6	0	6	0	6	0	6	0	6	0	6	0	6	0	6	144.889	153.064	6	0	6	274.466	160.14	192.78	332.643	482.46	6	0	501.822	451.86	6	328.889	110.186	6	360.199	210.205	125.531	6	202.98	365.16
Positive	967.258	0.986225	6	0	6	0	6	0	6	0	6	0	6	0	6	0	6	0	6	0	6	0	6	0	6	0	6	0	6	0	6	0	6	0	6	0	6	0	6	0	6	0	6	0	6	0	6	0	6
Positive	969.267	0.986092	6	0	6	0	6	0	6	0	6	0	6	0	6	0	6	0	6	0	6	0	6	0	6	0	6	0	6	0	6	0	6	0	6	0	6	0	6	0	6	0	6	0	6	0	6	0	6
Positive	988.983	0.986367	6	0	6	0	6	0	6	0	6	0	6	0	6	0	6	0	6	0	6	0	6	0	6	0	6	0	6	0	6	0	6	0	365.67	6	0	358.019	6	0	186.811	6	0	178.553	6	0	6	0	122.4
Positive	998.154	0.98605	6	0	6	0	6	0	218.28	87.763	6	0	6	150.822	6	0	6	0	6	0	6	0	6	0	6	0	6	0	6	0	6	0	6	0	6	0	6	0	6	0	6	0	6	0	6	0	6	0	6
Positive	1046.33	0.986212	6	0	6	0	6	0	6	0	6	0	6	0	6	0	6	0	6	0	6	0	6	0	6	0	6	0	6	0	6	0	6	0	6	0	6	0	6	0	6	0	6	0	6	0	6	0	6
Positive	1055.34	0.986333	6	0	6	0	6	0	6	0	6	0	6	0	6	0	6	0	6	0	6	0	6	0	6	0	6	0	6	0	6	0	6	0	6	0	6	0	6	0	6	0	6	0	6	0	6	0	6
Positive	1071.3	0.986233	6	0	6	0	6	0	6	0	6	0	6	0	6	0	6	0	6	0	6	0	6	0	6	0	6	0	6	0	6	0	6	0	6	0	6	0	6	0	6	0	6	0	6	0	6	0	6
Positive	1082.21	0.986183	6	0	6	0	6	0	6	0	6	0	6	0	6	0	6	0	6	0	6	0	6	0	6	0	6	0	6	0	6	0	6	0	6	0	6	0	6	0	6	0	6	0	6	0	6	0	6
Positive	1101.18	0.98605	6	0	6	0	6	0	6	0	6	0	6	0	6	0	6	0	6	0	6	0	6	0	6	140.831	6	0	6	0	284.688	6	0	6	0	6	0	6	0	6	0	6	0	6	174.534	185.756	6	0	6
Positive	1120.19	0.986283	6	0	6	0	6	0	6	0	6	0	6	0	6	0	6	0	6	0	6	0	6	0	6	0	6	0	6	0	6	0	6	0	6	0	6	0	6	0	6	0	6	0	6	0	6	0	6
Positive	1178.21	0.986233	6	0	6	0	6	0	6	0	6	0	6	0	6	0	6	0	6	0	6	0	6	0	6	0	6	0	6	0	6	0	6	0	6	0	6	0	6	0	6	0	6	0	6	0	6	0	6
Positive	1291.36	0.986192	6	0	6	0	6	0	6	0	6	0	6	0	6	0	6	0	6	0	6	0	6	0	6	0	6	0	6	0	6	0	6	0	6	0	6	0	6	0	6	0	6	0	6	0	6	0	6
Positive	239.983	1.00333	6	0	6	0	6	0	6	0	6	0	6	0	6	0	6	0	77.5361	680.51	1304.94	6	0	305.097	231.564	6	0	6	0	6	0	6	0	6	0	6	0	6	0	6	0	6	0	6	0	6	0	6	0
Positive	303.052	1.00328	353.723	378.527	355.076	260.162	6	124.459	6	0	6	0	6	89.262	141.805	330.578	216.265	159.701	239.262	293.348	331.537	261.15	110.054	195.861	6	209.151	147.424	204.301	162.221	188.241	278.019	224.446	102	70.407	219.348	315.284	194.862	314.217	6	65.28	6	0	67.345	257.624	129.56	144.887	307.051	192.31	92.84
Positive	363.047	1.00305	6	0	6	0	6	0	6	0	6	0	6	0	6	0	6	0	6	158.645	141.823	6	0	6	0	102.017	6	0	6	0	118.359	6	0	6	82.644	53.065	6	215.543	6	0	6	0	6	0	6	151.505	6	88.7775	144.897
Positive	379.022	1.00352	6	85.195	121.908	210.173	6	0	6	0	6	0	6	0	102.022	117.353	57.1199	81.6604	72.445	330.585	520.346	133.154	65.304	177.524	198.987	189.768	158.126	86.739	88.2525	6	114.795	159.531	204.053	6	0	6	270.862	100.147	107.739	6	0	6	0	243.85	65.304	6	85.6975	81.6345	148.43
Positive	414.039	1.00313	56.928	6	68.372	6	0	6	0	6	0	6	0	6	159.162	443.706	194.354	6	0	6	0	6	0	6	0	6	0	6	0	6	0	222.85	6	0	6	0	6	0	6	0	200.476	68.8715	6	0	6	0	6	0	6
Positive	425.036	1.00343	6	0	6	0	6	0	6	0	6	0	6	0	6	0	6	0	74.4829	434.599	356.073	318.312	6	0	6	0	6	0	6	0	6	0	6	0	6	0	6	0	6	0	6	0	6	0	6	0	6	0	6
Positive	460.032	1.00303	6	212.22	6	236.75	6	0	6	0	6	0	6	0	136.718	341.785	226.468	175.463	6	0	6	0	85.4485	90.78	6	270.38	174.469	158.311	76.5	43.8835	342.82	284.618	178.5	327.528	290.731	6	0	344.196	209.139	6	604.787	411.974	204.096	264.201	271.414	212.255	106.135	282.586	306.053
Positive	483.996	1.00322	6	0	6	0	6	0	6	0	6	0	6	0	6	0	6	0	6	0	6	0	6	0	6	0	6	0	6	0	6	0	6	0	6	0	6	0	6	0	114.288	111.197	6	0	6	0	6	0	6
Positive	489.077	1.00309	6	0	6	0	6	0	6	0	6	0	6	0	6	0	6	0	6	0	6	0	6	0	6	0	6	0	6	0	36.72	6	0	6	0	6	0	6	0	6	0	6	0	6	0	6	0	6	0
Positive	493.978	1.00295	6	0	6	399.967	6	0	227.516	229.59	155.105	258.37	6	0	2125.23	6	0	2266.39	543.966	6	365.265	222.931	554.6	226.493	147.93	525.487	230.57	486.889	6	364.251	6	1086.56	221.376	358.11	6	0	6	0	172.495	6	0	6	2368.38	331.601	2720.03	1355.94	6	391.785	6
Positive	497.025	1.00152	169.686	340.263	6	0	383.599	368.296	6	215.277	128.569	6	0	6	0	6	0	6	239.764	150.92	72.454	134.64	6	171.914	135.676	6	71.4155	6	0	6	0	6	0	6	0	138.744	192.823	6	0	53.062	6	0	6	0	6	64.2845	146.901	125.505	6
Positive	499.109	1.00148	6	132.637	170.367	194.82	6	0	6	0	188.218	6	74.482	268.299	68.3775	101.511	59.185	78.562	6	460.307	332.606	232.595	94.3725	263.203	136.779	114.255	81.632	6	111.201	96.9485	155.082	6	104.056	82.663	6	0	6	283.442	6	0	6	0	6	137.716	6	0	6	150.999	247.426
Positive	501.004	1.00342	6	0	77.5549	247.409	6	200.47	6	0	6	0	6	0	191.816	6	0	199.547	6	0	100.01	6	0	6	114.257	6	0	6	0	6	0	6	0	6	0	6	482.058	6	0	6	0	6	0	6	0	6	0	6	0
Positive	513.97	1.00315	6	0	110.698	186.711	232.635	303.017	245.871	225.531	168.366	683.695	772.261	294.975	152.028	275.476	261.168	197.88	134.147	6	0	183.632	139.267	134.667	102.049	372.426	1277.47	170.02	109.65	6	1178.47	906.006	886.446	2150.83	2795.29	586.649	6	3144.74	2410.63	6	3458.87	868.221	503.02	2742.52	1019.25	607.066	76.522	887.559	2507.89
Positive	531.055	1.00342	133.148	216.314	248.937	129.54	102.543	71.436	6	99.9745	105.106	6	113.256	195.966	65.321	83.64	137.738	102.025	132.633	354.571	212.215	197.951	65.28	61.219	167.34	52.0199	6	0	150.497	129.567	6	134.169	138.771	136.726	6	133.652	6	124.601	6	0	6	0	60.1985	6	0	76.005	81.619	183.661	179.486
Positive	533.064	1.00333	449.12	1665.08	1648.65	1752.91	929.479	792.854	1405.91	846.915	796.885	799.132	168.3	1138.86	662.197	727.443	561.149	530.538	1191.76	243.925	298.921	995.692	746.96	163.247	124.525	691.766	152.054	582.582	731.441	774.512	386.672	434.624	267.339	392.84	381.606	469.278	589.621	657.587	6	0	219.364	230.913	211.172	140.792	299.963	478.481	439.751	585.637	665.057
Positive	594.072	1.00303	6	0	6	152.053	6	0	6	0	6	0	6	0	103.044	143.841	124.472	98.963	61.232	6	0	6	0	6	0	85.723	6	0	161.185	63.273	6	188.739	76.4998	108.175	148.946	6	0	104.07	6	0	6	0	6	0	86.7	90.799	46.92	131.604	123.452
Positive	614.933	1.00338	80.532	6	0	6	0	6	0	6	0	6	0	6	0	6	0	6	0	6	0	6	0	6	0	6	82.1425	6	0	6	0	6	57.1199	6	169.362	6	0	106.111	157.748	37.74	282.255	6	0	246.428	6	0	6	0	6
Positive	629.995	0.997392	6	0	255.084	171.404	6	0	6	0	6	0	6	164.16	6	0	6	0	6	0	6	0	81.6125	6	0	210.679	70.3925	6	0	140.793	6	0	6	0	6	0	6	0	6	0	6	0	6	148.964	6	283.103	6	133.644	246.792
Positive	649.91	1.003	6	0	6	0	6	0	6	0	6	0	6	0	6	0	6	0	6	0	6	0	6	0	6	0	6	0	6	0	6	0	6	0	144.869	6	0	167.452	6	0	112.469	6	0	139.776	6	0	6	0	6
Positive	660.038	1.00337	6	0	6	0	6	0	6	0	6	0	6	0	6	0	6	0	6	0	6	0	6	0	6	0	6	0	6	0	6	0	6	0	6	0	6	0	6	0	6	0	6	0	6	0	6	0	6
Positive	674.043	1.00333	6	0	6	0	6	0	6	0	6	0	6	0	128.055	6	0	6	0	6	0	6	0	6	0	104.079	6	0	6	0	133.652	138.748	6	0	6	0	6	0	6	0	6	0	57.1475	6	81.617	6	0	57.1199	6
Positive	702.034	1.00315	6	0	105.089	6	0	6	0	6	0	6	0	6	133.655	6	64.2739	97.9434	6	0	6	0	6	0	6	0	6	0	6	60.194	6	0	6	0	164.258	6	0	99.9875	6	0	93.8619	184.706	6	0	6	0	159.06	6	0
Positive	718.036	1.00323	6	136.749	265.253	156.127	78.575	183.648	6	0	6	93.8675	6	0	188.75	895.792	495.807	181.591	6	0	6	0	6	0	6	388.761	134.679	178.732	128.04	92.86	1365.16	782.487	68.3399	289.764	622.328	3410.2	6	165.032	6	0	358.769	1202.38	619.317	92.865	819.308	707.045	365.039	207.099	232.101
Positive	724.285	1.00303	6	0	6	0	6	0	6	0	6	0	6	0	6	0	6	0	6	0	6	0	6	0	6	0	6	0	6	0	6	0	6	0	6	0	6	0	6	0	6	0	6	0	6	0	6	0	6
Positive	954.978	1.00309	6	0	6	0	6	0	6	0	6	0	6	0	97.9585	111.18	6	0	6	0	6	0	6	0	6	133.659	6	64.3941	6	0	6	267.267	6	0	31.6345	280.56	6	0	6	0	180.225	130.623	222.429	6	258.166	183.663	6	154.02	6
Positive	956.985	1.00325	6	0	6	0	6	0	6	0	6	94.9005	6	0	6	0	104.04	6	0	6	0	6	0	6	0	6	0	6	0	6	0	6	0	6	0	6	0	6	0	6	0	104.597	6	0	6	0	6	0	6
Positive	968.993	1.00305	6	0	6	0	6	0	6	0	6	181.628	6	0	98.984	160.171	166.293	135.66	6	0	6	0	6	0	6	267.329	198.95	6	0	6	545.89	553.909	151.98	474.477	503.916	6	0	456.849	234.6	6	549.374	265.236	361.214	319.385	584.674	384.657	6	329.033	292.74
Positive	110.01	1.01027	6	0	6	0	6	0	6	0	6	0	6	0	6	0	6	0	6	235.078	467.268	431.072	6	164.774	311.185	6	187.716	6	0	6	0	6	134.678	6	0	6	0	6	68.4415	6	0	6	0	85.2205	6	0	6	222.943	119.394
Positive	622.97	1.01197	6	0	6	0	6	0	6	0	6	0	6	0	112.217	6	62.7505	64.26	6	0	6	0	6	0	6	0	6	0	6	0	6	183.645	6	0	6	0	243.84	6	0	96.427	6	0	6	0	6	92.833	85.2785	6	0
Positive	652.944	1.01182	6	120.373	171.423	120.401	6	0	6	0	6	0	6	0	6	99.9735	6	0	168.334	270.36	234.674	247.938	137.757	160.697	6	74.4965	6	0	6	0	6	0	131.626	6	0	6	0	98.9719	6	0	6	0	6	63.259	6	34.6965	6	112.23	99.4695
Positive	273.01	1.01995	6	0	6	76.519	6	0	6	0	6	0	6	0	6	0	6	0	6	224.984	220.905	69.381	6	0	6	0	6	0	6	0	6	0	6	0	6	0	6	0	6	0	6	0	6	0	6	0	6	0	6
Positive	291.018	1.02035	208.144	72.4367	436.693	729.448	92.873	250.962	240.802	75.5035	183.155	194.339	236.704	259.578	227.547	207.142	246.93	254.086	571.395	1377.35	2324.24	1095.79	314.27	924.397	837.465	269.344	213.217	154.072	442.786	315.245	144.873	190.664	236.689	210.152	139.804	144.864	220.204	211.37	6	0	6	0	175.992	569.3	281.074	180.077	314.125	422.408	500.999
Positive	368	1.02019	6	148.957	6	0	6	181.116	105.588	6	0	6	0	6	0	6	0	6	0	6	0	6	46.94	6	0	6	0	6	0	6	0	6	0	6	0	6	0	6	0	6	0	6	0	6	0	6	0	6	0
Positive	371.023	1.02039	329.545	268.289	191.834	123.478	80.58	126.54	193.859	110.176	157.145	105.549	6	229.824	69.36	93.3765	67.347	153.149	188.727	99.3476	6	105.06	72.225	76.511	6	200.489	6	89.7921	71.3999	70.402	6	100.523	6	124.475	135.69	97.981	214.274	213.919	6	0	6	0	6	119.379	83.662	72.4629	71.4	180.595	154.475
Positive	432.938	1.01592	52.875	6	0	6	0	6	96.919	6	0	6	107.628	111.834	6	58.6684	6	0	135.3	183.057	6	153.048	6	0	84.595	6	0	79.5794	6	0	6	0	6	0	6	0	6	0	6	0	6	0	6	0	6	0	6	0	6
Positive	441.02	1.02022	165.709	160.189	198.963	347.911	6	0	66.327	6	0	6	140.802	88.236	145.888	130.094	52.044	207.719	599.892	1968.85	2952.71	1286.57	239.768	759.098	432.608	6	0	124.993	210.166	175.482	6	49.98	172.428	118.349	6	0	6	0	6	0	6	0	6	247.413	6	0	144.911	220.918	124.489
Positive	451.006	1.02005	99.7345	6	124.479	139.27	75.48	6	118.855	6	0	6	0	74.8981	6	0	190.79	6	0	6	0	6	0	6	0	248.429	6	82.7761	6	0	293.84	239.18	6	0	316.276	104.078	53.065	268.635	6	0	6	0	214.258	197.42	250.472	165.265	202.968	106.129	73.453
Positive	460.204	1.02007	6	0	6	0	6	0	56.1	6	0	6	0	6	0	6	0	6	0	6	0	6	0	6	0	103.02	6	0	6	0	157.103	6	0	6	0	6	0	6	0	6	0	6	0	6	0	6	0	6	0
Positive	479.983	1.02015	6	0	6	0	6	0	6	0	6	0	6	0	73.4575	202.518	256.068	128.028	6	0	6	0	6	0	6	0	6	77.6501	65.28	6	142.832	151.864	6	159.671	272.419	203.04	424.535	136.328	110.18	6	197.011	195.311	119.363	6	149.971	83.656	219.212	6	0
Positive	555.133	1.02019	6	0	6	0	6	0	6	0	6	0	6	0	6	0	6	0	6	0	6	0	6	0	6	167.334	6	0	6	0	515.292	6	0	6	104.04	6	0	104.721	6	0	6	0	6	0	64.26	123.464	6	0	6
Positive	720.032	1.02025	6	66.8205	186.708	6	0	60.7085	6	0	6	0	6	93.366	259.149	6	207.111	6	0	6	0	6	0	6	0	70.394	57.1415	103.215	116.313	6	555.055	6	0	172.422	6	0	6	97.9575	6	0	177.673	6	210.162	6	255.104	6	166.165	6	0
Positive	154	1.03278	76.543	76.5	232.612	336.678	6	0	6	0	6	0	6	0	62.239	6	0	162.82	520.603	565.163	535.624	495.884	272.915	174.455	172.398	6	0	125.484	214.26	164.247	6	0	37.7585	6	0	6	0	6	0	6	0	6	0	6	0	6	107.046	163.257	6
Positive	118.086	1.03733	6	407.051	478.525	682.536	1177.43	1103.93	741.688	583.601	824.408	452.006	468.311	517.104	648.895	630.543	716.166	702.294	322.428	322.42	277.491	562.155	464.2	143.881	162.724	626.405	244.838	409.102	562.213	324.442	1150.88	576.499	197.954	521.325	667.285	843.797	844.159	542.163	198.151	6	376.515	586.278	390.762	266.292	612.193	711.081	499.571	323.446	417.33
Positive	131	1.03744	120.917	254.924	277.51	383.611	6	0	6	0	6	0	6	0	143.337	240.286	153.553	48.982	732.766	1363.11	1576.32	1006.03	309.139	218.371	181.602	6	0	151.496	289.242	289.235	6	409.013	6	0	6	0	417.156	6	0	6	0	6	0	185.187	6	0	156.528	189.272	187.135
Positive	306.994	1.03706	354.05	427.534	592.813	1614.01	111.233	300.46	298.957	161.201	179.593	178.563	386.71	382.771	356.121	627.494	417.288	707.309	2168.63	4347.8	7261.34	3573.04	905.999	2933.37	2255.84	310.148	180.577	363.254	902.934	812.143	281.092	163.25	738.658	324.43	6	139.771	143.845	106.243	124.977	41.7249	6	0	119.874	834.563	247.922	273.43	318.099	469.403	536.717
Positive	535.062	1.04159	6	0	6	0	6	0	6	0	6	364.32	108.659	71.8201	6	0	6	0	6	172.471	147.943	6	0	254.042	81.651	6	84.6755	6	0	6	173.44	192.832	205.067	147.935	198.459	6	0	37.74	6	0	6	0	73.9694	149.973	6	175.478	6	0	194.786
Positive	545.047	1.03733	6	0	6	95.906	6	0	6	0	6	0	6	0	6	0	6	0	43.3655	80.592	28.577	6	0	6	187.206	6	0	6	0	6	0	158.147	6	0	6	71.4375	6	0	6	0	6	0	6	0	6	0	72.9416	6	0
Positive	566.989	1.03724	6	0	6	0	6	0	6	0	6	0	6	0	6	0	6	47.9399	6	0	6	0	6	0	6	61.7274	6	0	6	0	6	0	6	0	6	156.098	6	0	6	65.8155	54.57	6	0	72.4364	6	77.5559	6	0	6
Positive	630.96	1.03696	6	0	6	0	6	118.867	6	0	6	0	6	0	6	0	6	0	115.789	386.72	264.29	6	96.9315	148.443	214.748	6	0	6	0	96.931	6	227.928	6	0	6	0	6	0	6	0	6	98.8679	6	83.142	6	0	6	0	86.722
Positive	647.939	1.03715	89.806	6	0	6	105.093	6	173.434	6	148.44	6	56.1179	110.295	6	57.1505	6	0	6	85.2039	6	0	6	0	6	0	65.317	6	0	6	0	6	119.34	148.433	6	0	6	85.701	72.581	6	153.155	6	0	129.055	6	0	6	95.9065	132.656
Positive	670.922	1.03743	6	0	6	0	6	80.0855	6	0	6	0	6	0	6	0	110.197	158.745	106.102	6	0	6	0	6	109.173	6	0	6	0	6	0	6	0	6	0	6	175.478	6	0	6	0	6	0	86.2145	6	0	6	0	6
Positive	690.037	1.03723	6	0	6	0	6	0	6	0	6	0	6	0	6	0	6	0	6	0	6	0	6	0	6	0	6	0	6	0	6	0	6	0	6	196.893	6	0	6	0	6	0	173.455	6	0	6	0	6	0
Positive	401.016	1.05417	6	0	154.073	152.526	161.739	6	198.957	244.351	112.753	171.9	36.7365	229.824	6	207.644	6	0	149.97	6	0	110.707	144.75	6	0	123.461	6	121.909	6	140.796	123.954	63.7716	6	0	134.696	159.671	6	116.393	6	0	6	0	6	0	6	0	166.716	177.512	92.8616
Positive	408.999	1.04588	213.52	181.111	6	0	6	0	6	0	6	0	6	0	6	398.947	91.842	6	0	6	0	6	0	6	0	6	0	6	0	6	828.876	173.428	6	0	6	524.819	564.209	6	0	149.037	79.505	233.514	439.224	6	67.346	354.038	145.557	6	0
Positive	627.995	1.05435	6	260.192	587.668	475.931	432.615	647.956	270.376	122.426	221.404	173.629	6	514.041	660.172	1127.85	846.814	816.429	316.273	517.279	593.847	446.875	257.101	63.2595	220.869	255.056	220.393	241.408	578.48	204.065	551.957	883.269	106.099	272.427	488.703	1531.43	6	580.892	6	0	390.912	645.476	508.152	103.57	777.913	450.935	1025.51	204.045	148.736
Positive	970.977	1.05455	6	0	6	0	6	0	6	0	6	0	6	0	6	0	6	99.96	6	0	6	0	6	0	6	0	6	0	6	0	6	0	6	0	92.3345	6	0	85.7865	6	0	6	0	6	0	6	0	6	0	6
Positive	147.077	1.07141	111.722	6	141.31	199.969	6	0	6	0	6	0	6	0	6	602.007	472.409	48.96	6	0	6	0	6	0	6	0	6	0	6	0	801.014	6	252.514	382.582	1050.8	987.464	520.323	1057.6	342.807	1739.84	806.297	636.646	6	357.104	6	97.9704	6	0	116.129
Positive	277.034	1.07144	6	481.821	762.282	1006.52	491.755	554.016	753.971	692.755	466.273	1000.01	1025.54	774.653	285.678	463.197	571.349	383.284	302.006	230.596	323.433	272.925	241.706	935.628	356.946	1445.71	751.947	418.816	233.654	280.063	1482.5	1058.67	799.908	825.385	1606.42	6	0	1789.33	921.682	6	513.331	61.221	753.995	1512.07	1001.88	1350.82	387.19	752.962	1588.72
Positive	308.088	1.07126	6	0	6	0	6	0	6	0	6	0	6	0	6	0	6	0	6	0	6	0	6	0	6	0	6	0	6	0	6	0	6	0	6	0	6	0	6	0	6	0	6	0	6	0	6	0	6
Positive	415.01	1.07107	204.066	267.252	245.884	267.305	160.194	122.453	239.267	208.137	152.517	143.319	6	280.098	179.586	359.127	232.622	164.352	96.924	6	0	6	0	6	0	300.962	6	158.638	80.5965	153.542	324.987	137.62	122.427	181.618	203.029	325.451	256.615	214.482	6	57.035	6	113.108	382.079	137.225	335.681	363.718	332.475	274.471	181.528
Positive	655.947	1.07133	6	0	6	0	6	0	6	0	6	0	6	0	6	0	6	0	6	204.094	6	0	6	0	6	0	6	0	6	0	6	0	6	0	6	57.6496	298.892	6	0	6	0	6	0	159.18	6	0	6	0	70.306
Positive	838.099	1.07122	6	0	6	0	6	0	6	0	6	0	6	0	6	57.145	6	0	6	0	6	0	6	0	6	0	6	0	6	0	82.6201	6	0	6	0	6	0	245.441	6	0	6	0	6	0	6	67.3505	6	0	6
Positive	624.993	1.07823	6	196.418	80.6071	90.78	191.829	193.349	39.2816	6	0	82.6625	6	0	240.817	310.159	171.397	233.266	6	0	6	0	168.351	6	0	203.522	6	143.344	199.958	112.247	258.114	188.734	6	93.8845	234.173	623.266	162.738	139.37	6	0	222.06	264.041	147.961	158.142	185.664	216.788	241.641	186.713	222.32
Positive	396.994	1.08843	884.587	1293.45	1619.17	1762.98	6	1290.18	1161.59	1103.89	972.359	1154.44	557.077	1324.05	937.587	1762.73	1334.53	1130.8	1042.96	927.454	862.636	1200.89	794.825	636.164	577.266	2006.69	639.692	1230.5	1074.32	1085.08	1876.99	1790.97	965.181	1206.96	971.296	1483.45	1176.39	1050.69	298.046	234.385	229.638	610.926	1697.62	1040.7	1724.08	1869.11	1592.63	1213.65	1153.54
Positive	398.997	1.08845	96.7	6	0	6	303.031	6	0	498.932	6	507.586	163.745	6	375.477	6	0	6	380.687	297.887	225.487	438.728	134.702	210.7	296.299	6	0	472.415	6	222.429	6	0	306.082	548.386	558.105	6	0	6	52.03	66.0801	64.7936	287.591	6	434.649	6	0	6	0	6
Positive	615.981	1.08827	6	0	6	0	6	0	6	0	6	0	6	131.328	6	0	6	0	6	0	6	0	6	62.2475	6	0	6	0	6	0	6	0	6	0	6	86.745	114.263	35.7	6	0	6	0	6	0	6	0	6	0	6
Positive	568.906	1.09648	130.101	168.851	6	92.8545	6	0	181.599	6	0	6	120.396	6	0	88.761	6	184.768	445.052	941.704	927.482	776.436	114.281	406.075	336.513	6	0	6	217.313	231.083	6	0	47.9566	118.371	6	0	164.199	6	0	6	0	6	0	117.333	6	0	95.79	127.525	84.5646
Positive	172.98	1.10537	205.058	658.341	611.136	820.269	376.495	465.322	464.754	337.185	403.535	352.48	596.874	489.39	572.392	447.899	556.567	649.161	1000.14	1076.48	3066.92	1302.39	1006	1735.53	1365.84	365.243	610.128	501.988	789.639	486.666	149.488	386.533	790.692	136.71	159.669	6	70.38	355.317	425.648	72.305	355.66	192.245	299.945	703.985	275.461	190.289	424.295	493.819	123.477
Positive	250.97	1.10545	106.112	313.074	433.601	448.919	232.117	231.587	160.679	6	0	141.357	6	147.779	408.111	308.099	338.714	358.282	225.468	6	0	6	221.405	6	0	173.43	6	97.4215	278.527	181.618	6	364.065	6	0	6	0	1199.04	6	0	6	0	6	122.43	6	157.112	215.275	209.04	151.001	6
Positive	252.965	1.10535	6	65.2996	216.307	197.941	6	0	6	0	6	0	6	0	230.598	63.7705	147.416	217.411	107.113	6	0	63.7624	134.664	6	0	6	0	6	152.024	6	0	171.835	6	0	6	0	527.329	6	0	6	0	6	0	6	0	6	89.18	6	0
Positive	385.02	1.10517	74.478	6	0	6	0	6	0	6	0	6	0	6	0	6	0	6	0	6	0	6	0	6	0	6	0	6	0	6	158.135	6	0	6	0	6	298.95	6	0	6	0	6	0	6	0	6	0	6	0
Positive	565.901	1.10536	6	0	152.012	198.435	6	0	6	0	6	0	6	0	6	82.6405	183.138	190.845	309.278	619.32	649.942	522.37	187.743	275.485	189.702	6	0	6	107.632	131.115	6	0	78.0395	6	0	6	0	6	0	6	0	6	0	6	0	6	97.3125	135.683	104.993
Positive	133.061	1.12225	6	0	6	0	6	0	6	0	6	0	6	0	6	0	6	0	6	0	6	0	6	0	6	0	6	0	6	0	6	0	6	0	6	0	6	202.718	6	0	6	0	6	0	6	0	6	0	6
Positive	184.988	1.12208	6	285.723	6	0	6	0	317.3	6	66.319	6	98.9826	6	0	6	0	301.334	6	0	6	0	6	0	6	0	6	0	6	0	6	0	6	0	6	0	6	0	220.372	418.664	6	0	6	0	6	0	134.694	6	142.82
Positive	319.977	1.12227	6	79.4726	6	0	6	0	6	0	6	59.1781	6	0	6	0	178.037	6	204.641	6	0	6	0	6	0	149.977	6	0	6	0	6	0	6	0	6	0	342.171	6	0	6	0	6	100.495	6	0	92.3375	64.7905	6	79.9825
Positive	326.982	1.1225	6	0	6	0	6	0	6	0	6	0	6	0	6	0	6	0	6	0	6	0	6	0	6	0	6	0	6	0	6	0	6	0	6	0	6	0	167.312	6	0	121.404	6	0	6	0	6	0	6
Positive	364.977	1.12237	171.917	384.535	468.291	116.306	153.053	384.233	328.514	132.615	218.857	303.037	132.653	202.158	357.094	287.731	111.207	134.672	354.673	172.433	6	379.033	200.984	105.616	165.8	297.925	137.747	203.037	235.171	195.917	89.7944	122.954	198.942	122.942	182.125	99.9939	1014.47	172.668	33.66	102.888	6	147.864	148.96	73.457	322.42	286.707	270.255	199.482	177.941
Positive	366.979	1.12247	170.391	166.293	555.008	544.815	238.76	318.319	317.284	281.086	184.165	269.884	62.2605	265.742	535.661	155.083	415.238	515.392	386.779	6	0	301.493	221.407	221.902	118.294	134.661	96.916	195.408	310.661	165.281	207.123	462.036	135.185	153.035	176.521	398.914	2398.91	300.048	6	141.87	6	154.956	6	66.3135	350.983	271.399	117.219	90.7995	238.118
Positive	393.982	1.12226	211.203	271.417	337.208	124.484	89.7835	337.72	291.283	216.798	172.943	219.341	135.175	270.865	243.854	471.363	235.677	172.537	257.217	269.313	100.999	294.85	261.713	99.481	54.06	532.445	140.789	262.226	290.259	262.732	449.422	527.283	171.903	225.986	224.967	316.27	6	190.907	6	66.2151	6	163.675	366.786	186.199	348.931	469.309	313.057	227.509	245.779
Positive	447.966	1.12213	6	0	6	0	6	0	6	0	6	0	6	0	6	129.59	6	150.618	6	64.2869	61.2295	6	46.939	6	0	6	0	6	0	6	0	61.6175	6	0	6	0	6	0	6	0	6	0	6	0	6	70.3989	6	0	6
Positive	459.007	1.12244	128.571	161.202	147.44	250.489	6	0	167.823	148.964	152.008	146.435	128.559	280.168	6	0	6	0	130.761	131.597	57.12	164.253	6	0	6	0	6	0	66.3199	40.8	6	0	6	0	6	0	6	0	6	0	6	0	6	0	6	0	128.415	6	0
Positive	562.897	1.12237	6	0	6	138.272	6	0	6	0	6	0	6	0	129.066	6	0	6	143.848	509.146	532.592	450.442	181.603	216.296	195.27	6	0	6	166.32	168.843	6	0	6	0	6	0	6	0	6	0	6	0	6	0	6	0	6	124.477	6
Positive	584.869	1.12247	116.302	6	166.3	6	0	6	0	144.388	6	40.6651	160.179	6	129.56	67.338	6	0	291.399	6	76.5265	219.351	6	0	6	0	77.0205	121.412	6	0	6	110.07	6	0	6	0	109.693	6	0	6	0	6	0	6	0	6	0	92.855	74.844
Positive	645.927	1.13069	168.384	6	67.3399	211.206	195.882	195.873	187.736	149.466	169.356	150.002	194.856	394.065	6	137.755	6	87.751	336.857	238.722	168.334	565.221	192.841	59.67	153.036	6	0	44.8801	117.342	178.531	6	0	6	0	6	0	6	0	6	0	6	0	6	67.3394	6	0	6	0	6
Positive	187.983	1.13914	6	0	6	0	6	0	6	0	342.792	423.942	6	0	6	334.663	169.38	6	0	94.7471	6	968.233	198.948	108.156	219.203	112.244	6	0	60.1799	6	202.527	334.972	6	250.474	173.958	156.102	6	141.817	6	0	6	0	300.991	157.115	304.022	6	311.076	103.063	6
Positive	189.041	1.13937	370.134	267.646	205.095	369.354	60.7096	412.783	273.424	135.184	6	0	6	222.626	153.034	117.318	339.766	209.138	46.9455	6	0	149.468	6	0	6	189.622	6	0	207.611	6	0	6	0	6	266.281	255.588	6	522.036	70.3995	257.229	112.734	142.23	6	0	6	0	153.038	161.206	435.065
Positive	233.98	1.13951	6	0	6	0	6	0	6	0	6	0	6	0	6	1059.93	6	0	6	0	6	0	6	0	6	894.708	629.509	907.545	6	0	305.586	1120.39	6	0	593.804	349.971	6	445.127	321.392	394.462	265.375	236.536	6	383.599	6	0	6	877.432	6
Positive	247.045	1.13908	79.5798	167.149	170.914	148.454	421.886	534.121	513.196	316.267	453.118	418.531	527.868	354.996	153.566	183.638	139.778	82.1396	6	0	6	0	6	134.583	6	167.251	175.99	6	83.66	6	520.761	132.488	234.672	6	349.952	1291.64	6	294.033	105.06	6	309.136	122.195	306.073	410.108	132.626	218.375	6	197.921	6
Positive	301.962	1.13938	190.734	228.371	178.049	177.02	98.4681	177.535	158.643	80.0824	6	54.077	207.55	281.127	180.574	254.548	310.185	128.634	236.793	6	0	256.096	132.131	53.5675	84.6724	219.343	6	172.945	233.119	6	211.201	112.126	6	83.675	223.491	124.44	68.371	101.528	6	143.845	6	51.1289	415.779	6	292.207	230.609	209.004	124.466	152.41
Positive	336.97	1.13918	296.399	496.775	519.312	490.757	96.925	381.574	103.047	300.473	253.027	305.12	154.07	628.418	341.289	530.548	437.705	317.491	466.957	310.114	6	361.166	218.339	196.899	117.822	551.355	113.255	357.087	371.888	240.771	512.681	492.599	165.297	257.102	121.428	357.096	231.57	335.777	29.5935	89.6225	6	192.202	459.125	175.476	234.653	591.747	476.819	338.719	288.079
Positive	482.108	1.13947	6	0	6	0	6	0	6	0	6	0	6	0	209.151	343.844	82.63	6	0	6	0	6	0	6	0	6	0	6	0	6	0	6	0	6	0	354.112	96.9282	6	0	6	0	6	0	6	0	6	101.012	6	0
Positive	566.896	1.139	6	46.9369	166.319	259.156	6	0	6	0	6	0	6	0	6	0	6	0	349.027	737.688	760.154	6	0	6	0	6	0	116.812	6	155.071	6	0	102.03	6	0	6	0	6	0	6	0	6	0	6	0	6	0	212.223	6
Positive	583.878	1.13937	133.678	121.927	149.987	197.929	75.498	196.903	233.629	58.1655	141.817	97.9479	135.695	163.226	146.904	100.502	176.494	138.871	304.694	146.936	67.3359	368.339	6	107.131	6	67.8536	6	42.84	189.78	155.596	6	0	137.728	39.78	6	0	95.9024	6	0	6	0	6	125.498	6	0	52.0201	148.874	167.309	106.029
Positive	586.884	1.14193	6	181.593	6	121.401	145.89	207.103	6	102.013	212.73	6	105.08	6	139.258	144.876	123.457	192.952	352.167	198.918	60.1801	6	0	6	77.541	83.6599	81.1065	6	0	162.746	6	109.093	6	67.3334	6	0	211.2	6	0	6	0	6	43.86	51.5285	62.231	98.9659	82.6201	6	87.7651
Positive	695.13	1.14189	6	0	6	0	143.866	43.874	206.086	143.885	130.075	33.6764	141.321	90.294	6	0	6	0	6	0	6	0	6	0	6	0	6	0	6	0	6	0	6	0	6	0	6	0	6	0	6	0	6	0	6	0	6	0	6
Positive	462.003	1.14786	6	0	6	0	6	0	6	0	6	0	6	0	6	0	6	0	6	0	6	0	6	0	6	0	6	0	6	0	6	0	6	0	6	0	6	0	6	0	6	0	6	0	6	0	6	0	6
Positive	157.015	1.15643	6	101.019	128.041	6	0	6	0	6	0	6	0	6	0	105.528	97.9411	161.836	6	104.066	391.761	73.4664	6	0	6	0	6	0	6	0	6	0	6	0	6	225.498	6	99.976	6	207.2	6	121.312	382.089	106.607	178.551	327.001	253.345	184.684	6
Positive	189.965	1.15651	195.889	6	202.017	123.45	257.115	428.67	154.057	317.808	237.725	287.219	140.788	521.716	418.812	323.424	220.387	113.487	451.647	237.697	422.406	6	378.502	214.764	262.071	124.464	123.449	259.146	362.714	244.873	6	157.009	209.159	155.077	6	0	182.62	6	0	140.646	6	74.4799	224.974	123.976	176.011	109.16	175.881	264.751	134.584
Positive	229.963	1.15637	421.378	577.274	213.208	744.798	564.723	654.07	666.242	463.19	275.486	525.506	407.491	943.917	694.83	424.404	535.139	643.012	788.955	497.35	420.879	999.869	639.189	219.364	398.202	323.425	186.205	440.771	721.338	362.688	164.291	514.003	240.778	291.281	138.246	229.556	872.997	115.405	68.3555	182.443	6	103.981	350.965	256.604	243.837	288.735	434.514	181.621	233.464
Positive	231.976	1.15638	1351.88	2166.19	2246.61	2562.89	1953.87	2338.81	2738.15	1891.55	1766.14	1912.53	1657.57	2873.81	2022.19	1801.71	1977.3	2303.07	3021.19	2283.41	2299.69	3469.95	2546.62	1533.46	1982.82	1426.66	966.205	1681.42	2470.97	1978.44	864.075	1835.8	1209.03	1211.04	936.109	921.82	2275.66	904.534	6	846.997	571.523	677.647	1485.01	947.824	1034.55	1184.52	1591.6	1600.31	1463.59
Positive	236.959	1.15637	767.244	6	1185.55	1047.3	997.822	1123.45	6	0	834.617	6	868.494	6	1129.98	6	0	1175.7	6	776.482	680.534	1562.06	1241.68	844.686	1063.97	725.286	622.354	882.027	6	955.058	277.518	1024.05	606.032	650.917	416.778	308.612	6	454.29	278.017	497.437	168.85	287.061	734.59	561.145	582.48	611.159	778.758	739.71	668.026
Positive	238.953	1.15955	276.493	112.222	568.307	6	492.813	411.77	497.902	281.593	226.499	345.322	319.747	630.979	433.618	362.198	323.938	6	0	338.731	416.772	610.643	506.067	156.112	171.246	206.091	170.387	341.279	545.74	357.615	168.348	353.859	244.361	263.227	173.432	97.948	203.019	216.421	124.986	150.842	37.74	133.519	267.318	281.077	240.275	244.865	364.643	6	227.395
Positive	277.974	1.15628	1114.19	1120.11	1540.58	1821.64	1016.21	1506.97	1642.61	1029.43	1162.15	677.484	989.677	2250.1	942.772	960.126	873.359	1179.38	2091.31	1126.58	952.936	3116.94	1307.99	616.254	796.458	798.898	300.971	838.699	1446.73	1266.18	426.502	902.515	410.678	540.753	554.505	743.791	490.747	455.402	6	301.599	100.992	280.887	827.471	447.913	694.798	634.593	1172.76	683.578	737.273
Positive	317.97	1.15618	339.752	374.459	468.288	585.628	337.736	492.777	596.87	455.041	376.489	390.802	428.545	775.69	296.892	174.463	98.9649	453.656	753.346	722.388	653.51	981.533	470.35	328.54	353.87	275.991	117.33	289.756	422.9	378.516	82.6355	224.827	105.08	187.735	103.546	182.636	198.942	168.945	6	105.888	6	0	115.312	127.528	113.245	198.939	348.813	262.228	280.406
Positive	321.963	1.15628	723.39	667.187	1000.86	1090.65	704.538	1062.15	1054.95	755.988	767.294	448.954	638.679	1522.65	641.768	738.691	599.932	777.752	1311.67	745.773	639.721	1938.52	822.351	418.83	440.442	453.999	77.56	536.671	959.03	724.372	392.823	704.749	306.088	379.548	158.127	552.478	210.153	308.405	42.3301	213.923	6	201.892	556.034	277.517	428.51	482.59	733.221	460.161	460.899
Positive	324.971	1.15628	3876.19	3927.72	5116.65	6686.24	3543.45	5074.99	7028.09	4727.84	4652.57	4572.09	4600.29	8591.08	2944.53	3211.82	2781.26	3968.42	8137	5568.14	4099.47	11095.6	4516.74	2708.83	2689.95	2347.48	885.619	3160.78	4768.24	4584.1	1202.97	2376.2	1738.53	2258.84	1298.82	2141.56	3481.3	1739.82	292.913	1275.58	225.451	360.755	2932.27	1815.58	2241.52	2079.8	4111.56	2962.84	3014.3
Positive	385.993	1.15597	6	195.912	106.096	6	86.7154	178.025	6	0	6	0	6	251.366	274.474	348.956	299.963	317.432	6	0	6	0	6	0	6	0	6	43.8795	52.02	6	0	283.519	6	0	62.22	422.383	6	45.9001	6	0	75.5014	208.019	138.253	6	199.468	172.93	365.113	95.911	6
Positive	387.986	1.15637	6	0	6	0	6	0	6	0	6	0	6	0	6	222.432	187.22	6	0	6	0	6	0	6	0	6	0	6	188.744	6	0	143.786	6	0	6	148.971	6	0	6	0	6	65.2326	72.9494	6	53.04	6	178.471	6	0
Positive	448.878	1.15608	197.45	246.906	218.325	199.447	175.503	236.19	244.85	178.026	156.091	215.322	6	231.885	162.222	114.278	187.217	216.913	355.207	223.965	149.961	398.95	269.853	153.058	144.305	81.6168	6	54.0819	237.207	64.292	127.521	115.157	146.917	70.908	6	0	182.63	6	0	76.3701	6	0	128.556	128.557	123.453	74.4779	152.902	94.8736	145.794
Positive	450.854	1.15596	6	0	233.629	390.264	230.589	358.111	393.835	271.391	287.197	245.845	205.085	6	0	171.408	160.181	272.029	452.232	262.249	181.095	501.476	293.844	6	0	186.205	82.6509	215.272	340.791	265.258	6	172.862	118.849	147.931	104.057	6	227.515	6	30.6	6	0	6	0	6	0	6	180.492	144.869	133.06
Positive	452.852	1.15609	267.312	387.507	364.245	389.733	345.382	6	495.828	320.35	6	352.485	252.51	638.166	283.639	236.696	315.248	420.573	573.625	257.1	126.525	590.763	379.564	169.382	163.082	144.891	113.247	280.053	387.689	341.787	6	104.984	131.596	243.845	67.8524	6	318.309	6	0	118.175	6	0	190.797	193.857	114.282	128.555	299.804	194.881	178.417
Positive	543.129	1.15956	6	0	6	0	508.07	119.363	490.794	155.091	363.193	132.028	979.53	196.048	6	0	6	0	6	123.479	119.34	6	0	6	0	6	0	6	0	6	0	6	0	6	0	6	0	6	0	6	104.081	6	0	172.94	6	0	6	0	6
Positive	836.1	1.16493	6	0	6	0	6	0	6	0	6	0	6	0	6	0	6	0	6	0	6	0	6	0	6	0	6	0	6	0	6	0	6	0	106.603	178.017	6	57.1335	6	0	6	0	6	0	6	0	6	0	6
Positive	146.064	1.17348	6	388.541	6	0	262.724	280.078	6	0	6	0	6	175.446	402.996	6	330.579	260.166	6	0	6	0	6	0	6	0	6	101	397.294	6	195.903	241.632	6	158.13	6	827.134	6	0	95.8931	6	167.483	6	234.176	143.845	322.417	6	0	158.139	6
Positive	263.017	1.17314	106.102	433.193	314.159	461.14	607.006	623.649	493.776	341.919	384.67	478.429	966.778	626.977	356.053	591.725	490.715	443.803	160.3	514.691	393.885	277.055	266.28	1042.81	564.788	962.693	557.028	387.707	440.733	278.539	1093.47	1413.93	1090.64	1350.82	2411.89	439.621	309.535	2514.86	712.214	56.1196	1437.52	485.699	868.401	1899.77	1019.16	1093.19	321.376	430.55	1441.75
Positive	272.111	1.17323	6	0	6	0	6	0	6	0	6	0	6	0	6	0	6	0	6	0	6	0	6	0	6	0	6	0	6	0	6	0	6	0	6	0	6	0	6	0	6	0	6	0	6	0	6	0	6
Positive	301.117	1.17323	6	0	6	0	6	0	6	0	6	0	6	0	6	0	6	0	6	0	6	0	6	0	6	0	6	0	6	0	6	0	6	0	6	0	6	0	6	0	6	0	6	0	6	0	6	0	6
Positive	558.09	1.1731	6	0	6	0	63.2524	6	86.7154	6	0	6	0	6	0	6	0	6	0	6	0	6	0	6	0	6	0	6	0	6	0	6	0	6	0	6	0	6	0	6	0	6	0	6	0	6	0	6	0
Positive	610.025	1.17348	6	0	76.003	73.9744	6	0	6	0	6	0	6	0	64.7876	160.701	6	99.0551	6	0	6	0	6	0	6	0	6	0	6	0	6	0	6	0	6	0	6	0	6	0	6	0	6	0	6	0	6	0	6
Positive	697.011	1.17347	6	0	6	0	6	0	6	0	6	0	6	0	6	67.3354	6	0	6	0	6	0	6	0	6	0	6	0	6	0	152.01	155.591	6	0	98.4619	455.546	6	0	6	0	6	0	6	0	6	0	6	0	6
Positive	630	1.18173	6	177.912	6	92.8498	307.111	6	137.718	6	0	6	0	101.569	6	0	6	0	6	0	6	0	6	0	6	0	6	0	344.844	67.3334	6	372.217	6	0	175.507	6	0	144.883	6	0	31.6395	105.1	6	52.047	6	90.2837	6	0	77.5439
Positive	702.024	1.18188	6	0	6	0	6	0	6	0	6	0	6	0	6	0	6	0	6	0	6	0	6	0	6	0	6	0	6	0	6	0	6	0	6	0	6	0	6	0	6	0	6	0	6	0	6	0	6
Positive	196.052	1.19047	6	450.527	355.063	6	864.149	403.019	368.323	163.742	205.077	189.321	6	579.689	998.795	2508.25	6	1188.98	6	0	6	0	160.199	6	0	549.804	6	0	221.266	6	1134.53	6	257.111	287.69	896.795	7861.79	6	742.213	238.726	6	1834.01	3091.58	1353.99	235.674	1063.09	6	1747.41	270.352	270.366
Positive	491.975	1.19024	6	127.475	108.15	6	210.183	202.087	6	0	6	0	6	188.262	325.482	759.994	541.762	132.735	6	0	6	0	6	0	6	0	6	0	109.177	6	187.718	134.671	6	131.616	160.678	1231.55	6	0	6	0	274.591	701.122	165.296	6	291.788	339.231	383.013	6	0
Positive	700.035	1.19038	6	196.278	109.677	204.567	6	122.491	6	0	6	0	6	0	209.159	200.975	86.732	156.072	6	0	6	0	6	0	6	139.764	51.024	6	118.366	6	384.637	314.979	129.56	143.861	218.353	2537.49	6	144.872	6	0	154.566	6	404.021	188.753	387.737	134.684	297.918	61.217	84.6865
Positive	968.987	1.19045	6	0	6	0	6	0	6	0	6	0	6	0	6	0	6	0	6	0	6	0	6	0	6	0	6	0	6	0	6	0	6	0	62.7524	1671.82	6	99.987	6	0	6	367.058	6	0	6	0	6	0	6
Positive	928.016	1.1989	6	0	6	0	6	0	6	0	6	0	6	0	6	0	6	0	6	0	6	0	6	0	6	0	6	0	6	0	6	0	6	0	6	0	6	0	6	0	6	0	6	0	6	0	6	0	6
Positive	931.022	1.1989	6	0	6	0	6	0	6	0	6	0	6	0	6	76.514	6	0	6	0	6	0	6	0	6	0	6	0	6	0	6	0	6	0	6	0	6	0	6	0	73.453	317.166	6	0	6	0	62.2434	6	0
Positive	104.108	1.2072	6	0	6	0	120.391	159.309	116.307	87.7505	184.185	45.9225	421.247	202.114	224.969	372.755	245.915	358.112	170.461	420.669	353.045	176.536	6	350.899	107.117	255.561	410.639	337.751	84.6819	56.1001	259.109	225.51	384.631	302.012	992.79	405.524	166.183	1916.05	6	0	6	0	180.009	6	168.327	143.883	192.836	255.057	293.819
Positive	291.018	1.20724	6	0	65.8076	6	0	6	0	6	0	6	0	6	0	6	0	6	0	6	0	6	0	6	0	6	0	6	0	6	0	6	0	6	0	6	0	6	0	6	0	6	0	6	0	6	0	6	0
Positive	358.105	1.2074	6	536.333	6	0	362.212	847.028	282.605	137.747	178.556	110.225	6	66.6901	6	1913.53	6	0	6	0	6	0	110.184	6	0	279.495	222.931	6	444.828	6	0	6	60.1802	6	692.733	7389.07	6	684.19	34.693	6	0	2895.3	6	280.57	445.928	337.683	1417.9	115.806	6
Positive	457.042	1.2073	6	0	6	0	6	0	6	0	6	0	6	0	6	0	6	0	6	0	6	0	6	0	6	0	6	0	6	0	6	0	6	0	6	0	6	0	6	0	6	0	6	0	6	0	6	0	6
Positive	493.978	1.2071	6	1515.35	1480.38	411.139	1184.52	730.481	777.161	74.4769	6	0	6	0	6	4138.4	2634.26	6	0	245.377	6	0	6	0	70.403	6	331.565	245.872	1510.66	265.273	1515.14	2102.11	313.206	422.411	1507.91	4543.88	6	1257.66	157.161	6	2029.91	4468.02	6	0	6	0	2966.5	480.533	721.147
Positive	795.151	1.20747	6	0	6	0	6	0	6	0	6	0	6	0	6	0	6	0	6	0	6	0	6	0	6	0	6	0	6	0	6	0	6	0	6	680.83	5168.43	6	0	6	0	66.8205	6	0	6	0	6	0	6
Positive	948.037	1.20748	6	0	6	0	6	0	6	0	6	0	6	0	6	0	6	0	6	0	6	0	6	0	6	0	6	0	6	0	6	0	6	0	6	233.642	6	0	6	0	6	47.953	6	0	6	0	6	0	6
Positive	175.119	1.22411	6	0	6	0	6	0	6	0	6	0	6	0	6	0	6	0	6	0	6	0	6	0	6	0	6	0	6	0	6	0	6	0	6	0	6	0	6	0	6	0	6	0	6	0	6	0	6
Positive	271.971	1.22448	39.7975	310.862	414.24	337.201	124.966	446.985	78.5719	6	0	6	0	6	289.247	132.625	310.661	234.648	148.954	6	0	212.206	6	0	6	0	6	88.767	418.741	6	0	260.67	6	0	69.3755	6	785.145	6	85.701	127.703	6	76.5231	6	0	117.317	6	0	6	0
Positive	408.993	1.22444	6	0	375.469	6	0	6	0	6	0	6	0	6	0	6	0	6	0	6	0	6	0	6	0	418.741	6	0	6	0	6	313.627	6	0	257.118	130.746	628.84	143.86	6	0	6	0	6	0	6	0	6	0	6
Positive	461.013	1.22437	6	0	6	0	6	0	6	0	6	0	6	153.43	6	0	6	0	6	0	6	72.4444	6	0	6	0	6	0	6	0	6	0	6	0	6	0	81.4415	6	0	6	0	6	0	6	0	6	0	6	0
Positive	571.102	1.2245	6	0	6	0	6	0	6	0	6	0	6	0	6	0	6	0	6	0	6	0	6	0	6	0	6	0	6	0	6	0	6	0	197.442	203.893	6	51	6	0	6	0	6	0	6	0	6	0	6
Positive	688.043	1.21594	6	0	6	0	6	0	6	0	6	0	6	0	6	56.0325	6	0	6	0	6	0	6	0	6	0	6	0	6	0	183.636	6	0	6	32.6545	164.773	114.254	6	0	6	0	6	57.092	6	0	6	0	6	0
Positive	720.045	1.2244	6	131.01	6	0	6	0	6	0	6	0	6	0	6	0	6	0	6	0	6	0	6	0	6	0	6	0	6	0	6	0	6	0	6	0	6	0	6	0	6	0	6	0	6	0	231.592	6	0
Positive	513.967	1.23256	6	0	6	0	6	0	6	0	6	0	125.496	6	0	6	0	6	0	6	0	6	0	6	0	6	0	6	0	6	0	59.095	6	105.08	276.487	6	0	216.316	122.444	6	361.693	6	0	67.338	6	0	6	0	6
Positive	177.039	1.24125	6	233.279	340.74	366.27	6	0	6	0	6	0	6	0	367.307	321.373	236.695	325.412	275.046	6	0	6	0	6	0	6	0	6	0	6	0	139.774	6	0	6	517.267	6	0	6	0	6	0	6	0	300.976	6	0	6	0
Positive	256.086	1.24144	6	0	6	0	6	0	6	0	6	0	127.517	6	0	6	0	6	0	6	0	6	0	6	0	6	0	6	0	6	138.781	93.8722	6	50.0075	43.8795	134.685	75.338	89.781	140.809	593.151	277.01	277.42	6	0	61.2189	89.7795	6	0	6
Positive	273.972	1.24144	6	289.524	179.562	217.33	6	0	6	0	6	0	6	0	58.6696	105.606	168.342	95.8375	83.1525	6	0	6	0	6	0	6	0	6	67.3411	6	0	157.116	6	0	6	0	426.514	6	0	6	0	6	0	6	223.43	65.315	6	0	6
Positive	495.971	1.2414	6	0	6	0	6	0	146.795	76.9835	6	138.239	6	0	6	0	6	0	46.928	6	0	6	155.097	6	63.2615	6	39.7995	137.748	6	161.196	6	0	6	0	6	0	6	0	87.7331	6	0	6	0	206.094	6	0	6	0	6
Positive	670.012	1.2412	6	0	25.5125	6	0	6	0	6	0	6	0	6	82.6549	49.9971	43.8599	57.1305	6	0	6	0	6	0	6	0	6	0	6	0	6	0	6	0	6	288.749	6	0	6	0	6	0	6	0	28.5755	6	0	6	0
Positive	610.988	1.25422	61.7204	6	0	6	0	6	0	6	0	6	0	6	0	6	0	6	0	6	0	6	0	6	0	6	0	6	0	6	0	6	0	6	0	6	0	6	0	6	0	6	0	6	0	6	0	6	0
Positive	308.093	1.25812	6	0	997.711	1379.32	6	0	6	0	6	528.553	6	0	6	0	6	0	6	0	6	0	6	620.36	6	1883.91	6	0	6	0	6212.27	6	0	6	167.837	6	0	595.878	166.31	6	0	6	0	206.087	527.396	1556.96	6	0	630.378
Positive	414.021	1.2583	6	0	6	0	6	150.075	6	0	6	0	6	0	6	0	6	0	6	0	6	0	6	0	6	0	6	0	6	0	6	0	6	0	6	0	716.997	73.4601	6	0	6	0	44.8798	6	283.653	6	139.78	6	0
Positive	454.149	1.25831	6	0	6	0	6	0	6	0	6	0	6	0	6	0	6	0	6	0	6	0	6	0	6	0	6	0	6	0	6	0	6	0	6	0	6	0	6	0	6	0	6	0	6	0	6	0	6
Positive	683.148	1.25812	6	0	6	0	6	0	6	0	6	0	6	0	6	0	6	0	6	0	6	0	6	0	6	0	6	0	6	0	6	0	6	0	6	0	6	0	6	0	6	0	6	0	6	0	6	0	6
Positive	110.01	1.26681	6	0	6	93.8839	6	0	6	0	6	0	6	0	6	0	6	0	93.3485	669.283	471.353	6	195.915	410.024	97.8539	140.283	284.166	6	0	6	0	6	298.428	120.906	55.6076	6	0	119.363	239.25	6	37.7575	6	0	255.062	6	0	6	186.735	211.702
Positive	136.062	1.2754	6	0	6	0	6	0	6	0	6	0	6	0	6	0	6	0	6	0	6	0	6	0	6	0	6	0	6	0	6	0	6	0	6	0	6	0	6	0	6	0	6	0	6	0	6	0	6
Positive	178.037	1.27546	6	306.389	351.987	257.604	300.965	273.555	6	0	6	0	6	232.886	6	167.323	6	0	6	0	6	0	173.452	6	0	6	0	177.531	96.9406	34.7909	206.112	350.832	6	155.574	235.671	984.637	472.371	237.234	6	0	315.266	6	476.471	6	0	289.767	311.182	40.822	6
Positive	244.092	1.27536	6	0	6	0	6	0	6	0	6	0	6	0	6	0	6	0	6	0	6	0	6	0	6	0	6	0	6	0	6	0	6	0	6	0	6	0	6	0	6	0	6	0	6	0	6	0	6
Positive	411.011	1.27526	6	0	6	0	129.064	204.061	48.9769	6	0	6	0	6	411.199	475.443	582.557	329.633	6	0	6	0	6	0	6	0	68.373	6	364.143	6	265.191	174.447	106.117	132.149	219.873	784.166	613.508	121.408	49.484	6	0	1204.43	135.732	93.8671	194.355	159.146	475.384	118.873	325.881
Positive	508.073	1.28349	6	0	6	0	6	0	6	0	6	0	6	0	6	0	6	0	6	0	6	0	6	0	6	0	6	0	6	0	6	0	6	0	6	0	6	0	6	0	6	0	6	0	6	0	6	0	6
Positive	533.001	1.27542	6	0	6	0	6	0	6	0	6	0	6	0	6	0	6	131.679	6	0	6	0	6	0	6	0	6	0	6	0	97.9401	6	115.315	6	0	499.95	6	0	6	0	6	47.4455	6	0	94.8699	6	53.5615	6	0
Positive	572.958	1.27503	6	0	6	0	6	0	6	0	6	0	6	0	6	0	6	0	6	0	6	0	6	0	6	0	6	0	6	0	6	0	6	0	6	0	6	0	6	0	6	0	6	0	6	0	6	0	6
Positive	706.013	1.27516	6	0	6	0	6	0	6	0	6	0	6	0	6	0	6	0	6	0	6	0	6	0	6	0	6	0	6	0	6	122.926	6	0	6	276.471	6	0	6	0	6	144.778	6	64.271	6	0	46.9331	6	0
Positive	310.986	1.29212	6	0	379.55	331.58	6	0	6	0	6	0	6	0	6	0	6	0	6	0	6	0	6	0	6	0	6	77.553	6	0	222.409	6	0	6	197.419	6	190.789	65.295	124.995	6	0	6	251.495	149.968	132.632	6	0	6	0
Positive	347.111	1.29208	6	0	6	0	6	0	6	0	6	0	6	0	6	0	6	0	6	0	6	0	6	0	6	0	6	0	6	0	6	0	6	0	6	0	6	0	6	0	6	0	6	0	6	0	6	0	6
Positive	460.024	1.29236	6	0	6	0	6	0	6	0	6	0	6	0	6	93.86	6	0	6	0	6	0	6	0	6	0	6	0	6	0	6	0	6	0	64.2925	789.707	51.8459	437.775	6	0	6	0	6	50.9911	6	0	80.5961	30.6	144.881
Positive	479.055	1.29242	6	0	6	0	6	0	6	0	6	0	6	0	6	0	6	0	6	0	6	0	6	0	6	0	6	0	6	0	6	0	6	0	6	0	6	0	6	0	6	0	6	0	6	0	6	0	6
Positive	541.123	1.2925	6	0	6	0	6	0	6	0	6	0	6	0	6	0	6	0	6	0	6	0	6	0	6	0	6	0	6	0	6	0	6	0	6	0	6	0	6	0	6	0	6	0	6	0	6	0	6
Positive	164.019	1.30073	6	0	6	0	6	0	6	0	6	0	6	0	6	0	6	0	6	0	6	0	6	0	6	0	6	0	6	0	6	0	6	0	6	0	85.722	6	0	64.2806	6	0	6	0	6	0	6	0	6
Positive	394.108	1.30385	6	0	6	0	6	0	6	0	6	0	6	0	6	0	6	0	6	0	6	0	6	0	6	0	6	0	6	0	110.016	6	0	6	0	6	0	6	0	6	0	6	0	6	0	6	0	6	0
Positive	674.037	1.30077	6	0	6	0	6	0	6	0	6	0	6	0	6	0	6	0	6	0	6	0	6	0	6	0	6	0	6	0	178.25	6	0	6	187.723	269.344	92.875	167.838	6	0	6	0	6	0	6	0	6	0	6
Positive	101.967	1.3095	980.956	2070.54	1951.6	6	1332.63	1192.96	1985.54	1435.42	1425.05	1410.78	288.581	1224.97	1492.65	1311.24	6	1452.01	6	0	449.903	6	0	6	0	1083.99	1063.16	6	1328.08	1099.09	652.927	767.115	878.634	498.946	412.682	496.354	2069.68	400.964	423.424	1208.59	776.029	786.344	905.463	496.373	869.277	429.527	758.986	790.912	537.666
Positive	118.086	1.30952	469.322	392.615	404.02	507.067	1009.08	682.887	606.081	426.441	537.716	270.345	524.811	307.725	517.308	661.792	559.153	562.202	368.318	201.994	219.364	315.291	362.226	198.948	237.725	481.322	275.51	326.506	386.562	315.252	1004.54	505.032	248.968	373.437	602	848.947	739.754	551.946	304.057	265.262	366.315	624.041	291.365	227.493	508.07	560.146	341.812	251.002	365.221
Positive	143.961	1.30942	3802.28	6	0	6	0	6	0	6	0	6	0	6	0	6	0	6	0	6	0	6	0	6	0	6	0	6	0	6	2163.99	6	3584.32	3052.64	2520.1	795.78	5838.91	978.437	6	4766.96	6	0	6	0	6	0	4046.07	6	0
Positive	147.077	1.30955	6	0	6	0	6	0	6	0	6	0	6	0	6	0	6	0	6	0	6	0	6	0	6	0	238.741	6	0	6	0	214.761	6	0	152.016	6	0	197.419	51	6	333.627	6	0	6	0	6	0	6	140.278
Positive	212.059	1.3093	6	0	6	0	6	0	6	0	6	0	6	0	6	0	6	0	6	0	6	0	6	0	6	0	6	0	6	0	6	0	6	0	6	0	6	0	6	0	6	0	6	0	6	0	6	0	6
Positive	250.014	1.30913	6	0	6	0	6	0	6	0	6	0	6	0	6	0	6	0	6	0	6	0	6	0	6	0	6	0	6	0	6	0	6	0	6	0	6	0	6	0	6	0	6	0	6	0	6	0	6
Positive	329.14	1.3093	6	0	6	0	6	0	6	0	6	0	6	0	6	0	6	0	6	0	6	0	6	0	6	0	6	0	6	0	6	0	6	0	6	0	6	0	6	0	6	0	6	0	6	0	6	0	6
Positive	423.115	1.30913	6	0	6	0	6	0	6	0	6	0	6	0	6	0	6	0	6	0	6	0	6	0	6	0	6	0	6	0	6	0	6	0	6	0	6	0	6	0	6	0	6	0	6	0	6	0	6
Positive	446.01	1.30894	6	0	6	0	6	0	6	0	6	0	6	0	6	0	6	0	6	0	6	0	6	0	6	0	6	0	6	0	6	0	6	0	64.2981	6	0	96.9	6	0	6	0	6	0	6	0	6	35.7165	75.5031
Positive	477.981	1.30956	44.8939	6	0	6	0	107.193	6	0	6	0	6	0	6	106.98	61.2315	6	0	6	0	6	0	6	0	6	0	6	42.822	6	80.2944	92.8449	6	0	143.873	6	78.577	6	0	47.9524	189.783	6	134.68	232.619	6	0	91.8145	94.3825	121.421
Positive	499.965	1.30959	6	0	6	0	6	0	6	0	6	0	6	0	6	54.5886	6	0	6	0	6	0	6	0	6	0	38.7775	6	0	6	0	6	0	139.268	279.078	212.731	6	214.248	62.2628	6	225.988	6	0	154.077	6	0	6	0	6
Positive	519.149	1.30923	6	0	6	0	6	0	6	0	6	0	6	0	6	0	6	0	6	0	6	0	6	0	6	0	6	0	6	0	6	0	6	0	6	0	6	0	6	0	6	0	6	0	6	0	6	0	6
Positive	540.045	1.30895	6	0	6	0	6	0	6	0	6	0	6	0	6	0	6	0	6	0	6	0	6	0	6	0	6	0	6	0	6	0	6	0	6	0	6	0	6	0	6	0	6	0	6	0	6	0	6
Positive	660.017	1.30947	6	0	6	0	6	0	6	0	6	0	6	0	6	0	6	0	6	0	6	0	6	0	6	0	6	0	6	0	6	0	6	0	6	0	6	0	6	0	6	0	6	0	6	0	6	0	6
Positive	684.064	1.3095	6	0	6	0	6	0	6	0	6	0	6	0	6	0	6	0	6	0	6	0	6	0	6	0	6	0	6	0	63.0109	6	0	71.9215	93.8749	132.107	6	114.275	6	0	6	0	6	0	6	0	6	0	6
Positive	762.301	1.30894	6	0	6	0	6	0	6	0	6	0	6	0	6	0	6	0	6	0	6	0	6	0	6	0	6	0	6	0	6	0	6	0	6	0	6	0	6	0	6	0	6	0	6	0	6	0	6
Positive	954.976	1.30932	6	0	6	0	6	0	6	0	6	0	6	0	6	0	6	0	6	0	6	0	6	0	6	0	6	0	6	0	6	0	6	0	73.4836	236.99	6	0	6	0	6	60.195	6	0	6	0	6	0	6
Positive	1084.18	1.31782	6	0	6	0	6	0	6	0	6	0	6	0	6	0	6	0	6	0	6	0	6	0	6	0	6	0	6	0	6	0	6	0	6	0	6	0	6	0	6	0	6	0	6	0	6	0	6
Positive	130.084	1.32642	564.718	204.08	102.061	184.677	6	244.027	6	0	6	0	114.151	156.976	621.205	1119.89	832.561	443.87	348.876	6	110.216	6	730.028	171.36	263.701	1485.14	766.743	443.748	1314.63	742.704	1447.24	1849.73	931.66	1213.95	932.525	1648.67	1274.28	1185.51	750.897	610.144	494.892	1235.3	668.337	527.474	948.686	1032.55	829.365	924.886	1405.94
Positive	163.06	1.32643	6	0	6	0	6	0	6	0	6	0	6	0	6	0	6	0	6	0	6	0	6	0	6	0	6	0	6	0	6	0	6	0	6	0	6	0	6	0	6	0	6	0	6	0	6	0	6
Positive	182.032	1.32642	168.343	6	75.514	6	83.6876	6	0	6	0	6	0	6	128.52	210.633	119.4	6	0	6	0	6	0	6	0	112.241	6	62.2198	6	0	344.578	205.057	6	144.84	382.644	469.702	388.251	275.458	6	180.581	127.582	147.485	129.163	91.8435	190.765	159.12	113.22	6	0
Positive	184.988	1.32647	1394.66	1204.07	6	0	1906.37	1919.62	6	1478.21	719.274	6	0	1738.96	6	0	6	0	6	1342.71	1307.96	6	0	6	0	1636.43	1513.05	1549.78	6	1523.17	855.988	6	0	1146.78	490.772	144.378	2198.16	433.751	6	0	945.875	6	1292.73	828.502	6	1462.06	6	0	1192.54
Positive	265.091	1.33478	6	0	6	0	6	0	6	0	6	0	6	0	6	0	6	0	6	0	6	0	6	0	6	0	6	0	6	0	6	0	6	0	159.176	6	0	6	0	6	0	6	110.181	6	165.778	6	0	6	0
Positive	295.102	1.32643	6	0	6	0	6	0	6	0	6	0	6	0	6	0	6	0	6	0	6	0	6	0	6	0	6	0	6	0	6	0	6	0	6	0	6	0	6	0	6	0	6	0	6	0	6	0	6
Positive	325.105	1.3265	6	0	6	0	6	0	6	0	6	0	6	0	6	0	6	0	6	0	6	0	6	0	6	0	6	0	6	0	6	0	6	0	6	297.94	432.566	6	0	6	0	6	0	6	0	6	0	6	0
Positive	337.083	1.32605	6	0	6	0	6	0	6	0	6	0	6	0	6	0	6	0	6	0	6	0	6	0	6	0	6	0	6	0	6	0	6	0	6	0	6	0	6	0	6	0	6	0	6	0	6	0	6
Positive	344.086	1.32641	6	0	6	0	6	0	6	0	6	0	6	0	6	157.772	93.89	97.92	6	0	6	0	6	0	6	106.13	6	0	6	0	365.082	150.96	6	126.48	248.978	350.149	258.174	236.681	6	116.326	6	131.19	96.6427	6	140.76	6	0	6	128.555
Positive	348.071	1.33146	273.957	281.591	193.94	261.176	6	0	74.496	6	62.2199	51.0225	6	0	94.8599	148.365	177.48	140.793	57.12	6	0	6	0	6	0	61.1998	6	0	6	0	108.038	93.8716	6	0	93.8397	186.895	226.476	277.502	6	45.9186	6	140.368	58.2512	6	122.438	106.118	6	48.9601	73.4609
Positive	356.157	1.32642	6	0	6	42.84	6	0	6	0	6	0	6	0	6	0	6	0	6	0	6	0	6	0	6	0	6	0	6	0	203.574	6	0	6	0	66.1306	6	0	6	0	6	0	6	0	6	68.3402	6	0	6
Positive	381.082	1.32595	6	0	6	0	6	0	6	0	6	0	6	0	6	0	6	0	6	0	6	0	6	0	6	0	6	0	6	0	42.83	6	79.5764	79.0864	6	0	6	120.39	6	0	6	0	6	0	6	0	6	0	53.5664
Positive	382.044	1.32612	6	0	6	0	6	0	6	0	6	0	6	46.17	6	59.0184	6	0	6	0	6	0	6	0	6	0	56.1225	6	0	6	131.124	67.32	6	98.9401	301.019	120.104	6	315.24	64.2905	6	116.355	56.9776	6	160.217	6	0	6	0	245.862
Positive	396.998	1.32641	6	82.1286	6	0	6	0	45.9	6	0	6	102.885	6	0	6	0	6	225.659	74.469	6	69.3598	6	0	6	0	6	0	6	0	6	0	6	0	6	229.493	148.967	263.241	6	0	6	0	6	110.704	6	105.094	6	0	87.7455
Positive	427.14	1.33483	6	0	6	0	6	0	6	0	6	0	6	0	6	0	6	0	6	0	6	0	6	0	6	0	6	0	6	0	6	0	6	0	6	0	6	0	6	0	6	0	6	0	6	0	6	0	6
Positive	462.001	1.32623	6	0	63.7704	6	0	6	0	6	0	6	0	6	161.696	108.911	154.573	6	0	55.0935	6	0	6	174.458	6	123.353	185.675	6	91.798	6	190.562	85.1947	188.261	253.008	201.014	320.351	6	255.066	121.423	6	275.493	138.582	91.7709	203.02	143.279	143.849	168.332	171.418	181.603
Positive	475.181	1.3264	6	0	6	0	6	0	6	0	6	0	6	0	6	0	6	0	6	0	6	0	6	0	6	0	6	0	6	0	6	0	6	0	6	0	6	0	6	0	6	0	6	0	6	0	6	0	6
Positive	479.961	1.32642	195.872	214.238	164.273	186.685	253.054	198.906	212.242	100.98	123.451	175.472	114.24	327.226	274.38	460.355	337.749	258.154	65.2799	6	0	41.838	108.169	60.1879	35.7	241.822	137.757	147.9	170.191	95.8799	440.846	418.301	248.988	325.439	415.299	389.323	972.413	331.579	277.53	603.977	266.323	304.355	312.671	313.228	384.493	321.89	281.082	274.481	344.323
Positive	484.113	1.32595	6	0	6	0	6	0	6	0	6	0	6	0	6	0	6	0	6	0	6	0	6	0	6	0	6	0	6	0	6	0	6	0	6	0	6	0	6	0	6	0	6	0	6	0	6	0	6
Positive	555.139	1.32613	6	0	6	0	6	0	6	0	6	0	6	0	6	0	6	0	6	0	6	0	6	0	6	0	6	0	6	0	6	0	6	0	6	278.072	6	0	6	0	6	125.488	6	0	6	0	6	0	6
Positive	589.202	1.3265	6	0	6	0	6	0	6	0	6	0	6	0	6	0	6	0	6	0	6	0	6	0	6	0	6	0	6	0	6	0	6	0	6	0	6	0	6	0	6	0	6	0	6	0	6	0	6
Positive	607.213	1.3265	6	0	6	0	6	0	6	0	6	0	6	0	6	0	6	0	6	0	6	0	6	0	6	0	6	0	6	0	6	0	6	0	6	0	6	0	6	0	6	0	6	0	6	0	6	0	6
Positive	613.986	1.32618	154.039	6	0	6	0	6	0	6	0	6	0	6	0	6	0	6	0	6	0	6	0	6	0	6	0	6	0	6	0	6	0	72.9551	6	0	44.902	6	0	54.5816	6	0	6	0	6	0	6	0	6
Positive	624.237	1.32647	6	0	6	0	6	0	6	0	6	0	6	0	6	0	6	0	6	0	6	0	6	0	6	0	6	0	6	0	6	0	6	0	6	0	6	0	6	0	6	0	6	0	6	0	6	0	6
Positive	629.191	1.33486	6	0	6	0	6	0	6	0	6	0	6	0	6	0	6	0	6	0	6	0	6	0	6	0	6	0	6	0	6	0	6	0	6	0	6	0	6	0	6	0	6	0	6	0	6	0	6
Positive	635.165	1.3265	6	0	6	0	6	0	6	0	6	0	6	0	6	0	6	0	6	0	6	0	6	0	6	0	6	0	6	0	6	0	6	0	6	0	6	0	6	0	6	0	6	0	6	0	6	0	6
Positive	644.04	1.32643	6	0	6	0	6	0	6	0	6	0	6	0	6	0	6	0	6	0	6	0	6	0	6	0	6	0	6	0	6	0	6	0	115.26	212.064	6	168.345	6	0	6	0	6	0	6	36.74	6	42.84	29.5945
Positive	645.162	1.32643	6	0	6	0	6	0	6	0	6	0	6	0	6	0	6	0	6	0	6	0	6	0	6	0	6	0	6	0	6	0	6	0	6	0	6	0	6	0	6	0	6	0	6	0	6	0	6
Positive	660.119	1.32646	6	0	6	0	6	0	6	0	6	0	6	0	6	0	6	0	6	0	6	0	6	0	6	0	6	0	6	0	6	0	6	0	6	0	6	0	6	0	6	0	6	0	6	0	6	0	6
Positive	686.021	1.32642	6	0	6	55.093	6	0	6	0	6	0	6	0	6	0	6	0	6	0	6	0	6	0	6	72.4555	6	0	6	0	430.158	121.399	42.8668	164.241	6	0	6	0	6	0	6	75.9184	60.0026	72.4126	119.359	97.939	54.0725	66.8345	77.5394
Positive	690.027	1.32623	6	0	6	0	6	0	6	0	6	0	6	0	6	0	6	0	26.52	6	0	6	0	6	0	6	0	6	0	6	0	6	0	6	56.122	209.058	6	0	6	0	6	0	6	0	6	0	6	0	6
Positive	704.023	1.32632	57.6426	6	44.9	6	0	6	0	26.52	6	0	6	0	6	212.524	170.393	6	0	6	0	6	0	6	0	232.509	6	0	6	0	399.235	235.694	6	75.4929	324.478	6	104.077	143.84	6	0	6	146.774	170.18	59.186	143.865	218.839	209.669	122.442	71.9264
Positive	718.037	1.32642	6	52.0201	93.8502	32.652	78.552	70.3985	6	0	6	84.6709	6	0	85.1796	264.975	135.7	165.287	6	0	6	0	6	0	6	281.999	6	44.8799	89.214	6	587.803	277.494	6	144.874	508.121	6	80.5802	329.562	6	0	6	0	175.418	123.466	297.75	263.225	280.564	221.913	209.157
Positive	724.286	1.32628	6	0	6	0	6	0	6	0	6	0	6	0	6	0	6	0	6	0	6	0	6	0	6	0	6	0	6	0	6	0	6	0	6	0	6	0	6	0	6	0	6	0	6	0	6	0	6
Positive	740.25	1.32643	6	0	6	0	6	0	6	0	6	0	6	0	6	0	6	0	6	0	6	0	6	0	6	0	6	0	6	0	6	0	6	0	6	0	6	0	6	0	6	0	6	0	6	0	6	0	6
Positive	754.279	1.32646	6	0	6	0	6	0	6	0	6	0	6	0	6	0	6	0	6	0	6	0	6	0	6	0	6	0	6	0	6	0	6	0	6	0	6	0	6	0	6	0	6	0	6	0	6	0	6
Positive	781.134	1.32646	6	0	6	0	6	0	6	0	6	0	6	0	6	0	6	0	6	0	6	0	6	0	6	0	6	0	6	0	6	0	6	0	6	129.345	6	0	6	0	6	0	6	0	6	0	6	0	6
Positive	792.115	1.33498	6	0	6	0	6	0	6	0	6	0	6	0	6	0	6	0	6	0	6	0	6	0	6	0	6	0	6	0	6	0	6	0	6	130.751	6	0	6	0	6	0	6	0	6	0	6	0	6
Positive	822.084	1.32618	6	0	6	0	6	0	6	0	6	0	6	0	6	0	6	0	6	0	6	0	6	0	6	0	6	0	6	0	6	0	6	0	6	0	6	0	6	0	6	0	6	0	6	0	6	0	6
Positive	913.999	1.32642	6	0	6	0	6	0	6	0	6	0	6	0	6	0	6	0	6	0	6	0	6	0	6	0	6	0	6	0	6	0	6	0	6	132.335	6	0	6	0	6	0	6	0	6	0	6	0	6
Positive	917.011	1.32623	6	0	6	0	6	0	6	0	6	0	6	0	6	0	6	0	6	0	6	0	6	0	6	0	6	0	6	0	6	0	6	0	6	246.562	6	0	6	0	6	0	6	0	6	0	6	0	6
Positive	1082.23	1.33488	6	0	6	0	6	0	6	0	6	0	6	0	6	0	6	0	6	0	6	0	6	0	6	0	6	0	6	0	6	0	6	0	6	0	6	0	6	0	6	0	6	0	6	0	6	0	6
Positive	1083.18	1.33473	6	0	6	0	6	0	6	0	6	0	6	0	6	0	6	0	6	0	6	0	6	0	6	0	6	0	6	0	6	0	6	0	6	0	6	0	6	0	6	0	6	0	6	0	6	0	6
Positive	1086.16	1.32632	6	0	6	0	6	0	6	0	6	0	6	0	6	0	6	0	6	0	6	0	6	0	6	0	6	0	6	0	6	0	6	0	6	0	6	0	6	0	6	0	6	0	6	0	6	0	6
Positive	1088.18	1.32649	6	0	6	0	6	0	6	0	6	0	6	0	6	0	6	0	6	0	6	0	6	0	6	0	6	0	6	0	6	0	6	0	6	0	6	0	6	0	6	0	6	0	6	0	6	0	6
Positive	1098.18	1.32633	6	0	6	0	6	0	6	0	6	0	6	0	6	0	6	0	6	0	6	0	6	0	6	0	6	0	6	0	6	0	6	0	6	0	6	0	6	0	6	0	6	0	6	0	6	0	6
Positive	140.998	1.34338	1650.81	6	2248.03	2140.94	1546.24	1580.82	1551.4	1554.83	846.876	1530.27	648.915	125.172	221.38	1536.18	145.88	1826.6	1835.25	97.9455	504.99	326.467	6	178.54	1740.81	6	1144.73	1200.35	1768.75	1245.57	279.187	1579.14	6	385.688	268.864	372.216	3558.55	6	1270.19	1838.56	6	859.73	1025.38	485.688	1483.96	1243.72	1128.27	571.544	1155.38
Positive	158.964	1.34313	793.651	6	0	311.185	6	0	6	539.626	6	0	147.856	6	0	6	85.1895	6	675.405	6	161.213	665.264	875.4	6	0	6	0	6	811.396	6	260.555	929.529	400.954	92.8415	65.2955	213.205	220.205	175.504	6	0	329.558	492.556	6	67.3409	189.775	722.881	6	337.723	155.069
Positive	251.97	1.34342	6	0	6	0	6	0	6	0	6	0	6	0	143.855	6	0	6	0	6	0	6	0	6	0	6	0	6	0	6	0	6	0	6	0	245.017	463.943	6	0	6	0	273.866	6	0	6	0	223.444	6	0
Positive	277.035	1.34313	144.878	294.354	366.302	698.87	388.699	602.086	503.869	594.829	447.053	288.729	633.292	286.228	358.124	475.201	220.376	126.51	164.778	121.401	81.621	6	188.734	483.552	266.813	835.629	597.896	246.883	199.851	77.5412	1452	880.495	613.175	1047.82	607.038	477.585	6	789.664	559.119	6	442.794	305.886	546.913	1229.38	896.804	1278.45	118.343	914.521	1153.91
Positive	297.084	1.34361	6	431.111	693.984	764.178	133.69	329.537	1010.9	821.271	450.961	160.913	162.107	384.717	1122.5	1155.76	567.276	609.092	307.116	248.943	362.195	703.937	824.409	6	0	204.94	414.229	372.366	924.047	987.765	194.705	1047.09	187.75	187.714	132.647	85.6799	932.818	402.633	410.14	547.895	436.68	1061.11	603.996	115.786	324.289	503.493	845.331	267.322	377.512
Positive	341.003	1.34323	6	171.4	136.727	114.788	47.94	151.06	93.8675	194.8	161.798	147.945	6	138.51	6	220.196	78.5676	97.4315	65.8114	79.5819	51.0001	6	68.8635	65.2349	85.6922	329.538	183.647	162.724	89.6989	152.603	106.399	154.575	87.7654	89.772	170.405	6	81.6251	225.496	123.455	6	36.72	40.7051	97.8947	59.1624	237.205	164.253	97.951	274.07	76.5249
Positive	438.056	1.34352	6	0	6	0	6	0	6	0	6	0	6	0	6	0	6	0	6	0	6	0	6	0	6	0	6	0	6	0	6	0	6	0	112.233	780.504	6	267.825	6	0	6	425.312	6	0	136.208	6	0	6	0
Positive	457.16	1.34323	6	0	6	0	6	0	6	0	6	0	6	0	6	0	6	0	6	0	6	0	6	0	6	0	6	0	6	0	6	0	6	0	6	0	6	0	6	0	6	0	6	0	6	0	6	0	6
Positive	467.982	1.34333	6	0	6	0	92.8541	99.059	6	0	6	0	6	0	6	0	6	0	6	0	6	0	6	0	6	0	6	0	6	0	6	0	6	0	6	0	354.001	6	0	6	0	134.076	6	0	6	0	6	0	6
Positive	469.004	1.34315	6	0	6	0	6	0	6	0	6	0	6	0	6	0	6	0	6	0	6	0	6	0	6	170.272	6	0	6	0	108.142	140.278	6	0	6	0	6	298.928	6	0	6	0	52.116	6	48.96	6	0	6	0
Positive	476.014	1.34347	6	143.35	128.58	6	98.4705	360.24	6	0	6	0	6	0	111.723	6	154.057	139.828	6	0	6	0	6	0	6	0	6	0	6	0	140.657	138.247	179.069	248.965	423.418	2619.01	197.913	904.933	105.092	6	0	634.556	6	232.634	195.286	157.631	303.019	186.726	199.988
Positive	487.185	1.34323	6	0	6	0	6	0	6	0	6	0	6	0	6	0	6	0	6	0	6	0	6	0	6	0	6	0	6	0	6	0	6	0	6	77.5706	6	0	6	0	6	0	6	0	6	0	6	0	6
Positive	716.034	1.34337	6	0	6	0	6	0	6	0	6	0	6	0	6	105.506	6	0	6	0	6	0	6	0	6	0	6	0	6	0	100.338	42.8565	6	0	123.443	185.806	6	86.7239	6	0	32.6401	65.7026	6	0	47.8811	66.8235	6	0	6
Positive	731.116	1.34315	6	0	6	0	6	0	6	0	6	0	6	0	6	0	6	0	6	0	6	0	6	0	6	0	6	0	6	0	6	46.9201	6	0	6	0	6	0	6	0	6	0	6	0	6	0	6	0	6
Positive	732.054	1.34342	6	0	6	0	6	81.6475	6	0	6	0	6	0	6	204.323	59.1795	6	0	6	0	6	0	6	0	128.549	6	0	6	0	269.744	243.359	6	36.7324	462.185	1596.45	261.18	275.468	185.604	6	160.191	231.393	107.116	31.6105	275.471	182.623	113.243	151.515	6
Positive	797.201	1.34342	6	0	6	0	6	0	6	0	6	0	6	0	6	0	6	0	6	0	6	0	6	0	6	0	6	0	6	0	6	0	6	0	6	0	6	0	6	0	6	0	6	0	6	0	6	0	6
Positive	969.263	1.34343	6	0	6	0	6	0	6	0	6	0	6	0	6	0	6	0	6	0	6	0	6	0	6	0	6	0	6	0	6	0	6	0	6	0	6	0	6	0	6	0	6	0	6	0	6	0	6
Positive	1097.18	1.34323	6	0	6	0	6	0	6	0	6	0	6	0	6	0	6	0	6	0	6	0	6	0	6	0	6	0	6	0	6	0	6	0	6	0	6	0	6	0	6	0	6	0	6	0	6	0	6
Positive	1100.19	1.34333	6	0	6	0	6	0	6	0	6	0	6	0	6	0	6	0	6	0	6	0	6	0	6	0	6	0	6	0	6	0	6	0	6	0	6	0	6	0	6	0	6	0	6	0	6	0	6
Positive	124.04	1.36022	6	0	6	0	6	0	6	0	6	0	6	0	6	0	6	0	6	0	6	0	6	0	6	0	6	0	6	0	111.194	6	0	6	63.24	74.724	6	0	134.671	344.388	81.6194	140.812	6	0	6	56.1	6	0	6
Positive	141.963	1.36044	6	1056.5	6	0	6	0	6	0	6	0	6	0	1581.4	6	1416.16	6	0	286.703	6	1439.63	6	447.744	6	0	6	0	6	0	6	0	6	0	6	0	320.397	197.409	6	0	321.389	6	0	6	0	6	0	6	0
Positive	186.976	1.36005	6	0	826.732	6	0	6	1063.37	374.36	591.745	744.054	278.85	6	1266.16	351.74	926.419	574.447	716.372	280.58	421.369	441.745	1103.9	6	283.647	6	918.218	381.607	938.316	6	223.798	355.043	582.562	184.661	486.148	230.556	1499.27	208.119	384.495	970.663	421.356	569.607	141.649	644.274	182.633	401.988	638.688	177.533	380.551
Positive	451.051	1.36043	6	0	6	0	6	0	6	0	6	0	6	0	6	0	6	0	6	0	6	0	6	0	6	187.733	6	0	6	0	100.083	6	0	121.41	328.543	244.657	6	267.3	6	0	53.04	6	65.4119	193.862	79.4265	198.959	6	44.9015	75.5075
Positive	494.114	1.36023	6	0	6	0	6	0	6	0	6	0	6	0	6	0	6	0	6	0	6	0	6	0	6	0	6	0	6	0	6	0	6	0	6	0	6	0	6	0	6	0	6	0	6	0	6	0	6
Positive	656.068	1.36027	6	0	6	0	6	0	6	0	6	0	6	0	6	0	6	0	6	0	6	0	6	0	6	0	6	0	6	0	6	0	6	0	6	0	6	0	6	52.02	6	0	6	0	6	0	6	0	6
Positive	702.03	1.36028	6	0	6	0	6	90.846	6	0	6	0	6	0	6	0	6	0	6	0	6	0	6	0	6	105.095	6	0	6	0	287.668	6	157.285	38.76	6	0	165.277	127.538	6	0	6	0	61.2219	73.4825	107.119	6	0	6	65.817
Positive	790.103	1.3602	6	0	6	0	6	0	6	0	6	0	6	0	6	0	6	0	6	0	6	0	6	0	6	0	6	0	6	0	6	0	6	0	6	0	6	0	6	0	6	0	6	0	6	0	6	0	6
Positive	836.103	1.36023	6	0	6	0	6	0	6	0	6	0	6	0	6	0	6	0	6	0	6	0	6	0	6	0	6	0	6	0	6	0	6	0	6	0	6	0	6	0	6	0	6	0	6	0	6	0	6
Positive	839.154	1.36043	6	0	6	0	6	0	6	0	6	0	6	0	6	0	6	0	6	0	6	0	6	0	6	0	6	0	6	0	6	0	6	0	6	0	6	0	6	0	6	0	6	0	6	0	6	0	6
Positive	967.278	1.36034	6	0	6	0	6	0	6	0	6	0	6	0	6	0	6	0	6	0	6	0	6	0	6	0	6	0	6	0	6	0	6	0	6	0	6	0	6	0	6	0	6	0	6	0	6	0	6
Positive	985.22	1.3605	6	0	6	0	6	0	6	0	6	0	6	0	6	0	6	0	6	0	6	0	6	0	6	0	6	0	6	0	6	0	6	0	6	0	6	0	6	0	6	0	6	0	6	0	6	0	6
Positive	931.04	1.36897	6	0	6	0	6	0	6	0	6	0	6	0	6	0	6	0	6	0	6	0	6	0	6	0	6	0	6	0	6	0	6	0	55.08	1391.13	2179.15	80.6035	6	0	6	113.167	6	0	6	0	6	0	6
Positive	187.986	1.37725	6	77.5199	399.937	52.02	41.841	6	380.353	6	417.833	6	0	6	0	6	0	6	0	315.771	6	0	6	0	6	0	6	0	6	0	6	373.405	6	297.907	6	107.328	6	0	6	0	6	0	168.383	6	197.725	6	68.356	6	0
Positive	189.977	1.37725	75.5089	6	189.342	206.069	92.8655	155.593	6	0	192.85	6	66.3196	6	0	71.4334	6	103.569	6	0	114.269	6	0	133.487	58.1399	6	0	71.4454	71.428	6	0	6	0	6	0	6	0	6	38.7765	6	0	63.2596	6	0	42.7021	60.18	43.885	6	0
Positive	205.989	1.37725	6	95.88	6	70.3801	6	0	6	0	155.095	6	0	6	0	6	0	6	0	6	0	6	0	6	0	6	0	6	0	6	0	35.7	6	0	6	0	6	0	6	0	6	0	6	0	6	0	6	0	6
Positive	229.013	1.37733	6	139.766	111.206	147.935	78.5574	52.047	87.7479	6	122.434	6	0	6	0	48.985	6	0	42.859	6	52.0399	6	40.82	6	0	63.2619	6	37.757	51.948	6	0	75.5019	6	0	6	0	6	0	6	0	6	47.96	6	0	6	0	34.698	6	44.8798
Positive	233.984	1.37725	95.3925	288.729	232.076	264.25	6	164.777	6	102.925	267.322	6	0	6	0	6	0	6	0	6	259.127	6	0	6	0	6	0	6	105.077	6	0	6	0	176.512	6	172.437	6	58.6684	6	0	87.2431	120.25	46.9198	235.674	129.914	6	0	6	0
Positive	236.977	1.37709	6	122.425	6	0	6	0	6	0	124.504	6	0	6	0	6	0	6	235.692	238.666	354.052	6	155.089	6	0	50.003	6	0	6	0	51	6	73.4789	6	0	6	0	6	156.623	50.005	74.4749	43.8798	6	0	6	0	6	0	6
Positive	312.127	1.37748	6	0	6	48.9761	6	0	6	0	6	0	6	0	6	0	6	0	6	0	6	0	6	0	6	0	6	0	6	0	6	0	6	0	6	0	6	0	6	0	6	0	6	0	6	0	6	0	6
Positive	396.059	1.37725	6	0	6	0	6	0	6	0	6	0	6	0	6	0	6	0	6	0	6	0	6	0	6	61.2221	6	0	6	0	6	0	6	0	6	0	6	0	6	0	6	0	6	0	6	0	250.982	127.529	222.429
Positive	445.048	1.37739	31.62	6	0	6	0	6	0	6	0	6	0	6	0	6	0	6	0	6	66.3281	6	0	6	0	6	0	6	0	6	0	6	0	6	0	6	0	6	0	6	0	6	0	6	0	6	0	6	0
Positive	447.99	1.37733	242.821	95.9122	141.833	118.372	6	0	6	0	6	47.94	6	0	6	0	6	0	6	0	6	0	6	0	6	0	6	0	6	0	127.939	6	0	6	0	6	0	163.757	6	0	6	0	6	0	6	0	6	0	6
Positive	538.022	1.37742	41.82	52.02	56.1001	59.1774	6	0	6	0	6	0	6	0	6	0	6	0	6	0	6	0	6	0	6	0	6	0	6	0	6	0	6	0	6	0	6	0	6	0	6	0	6	0	6	0	6	0	6
Positive	928.02	1.37732	6	0	6	0	6	0	6	0	6	0	6	0	6	0	6	0	6	0	6	0	6	0	6	0	6	0	6	0	6	0	6	0	6	579.274	579.49	6	0	6	0	6	0	6	0	6	0	6	0
Positive	333.88	1.39425	64.7904	37.74	65.2799	6	83.659	6	62.2454	6	71.412	6	0	6	0	6	76.4101	6	0	6	46.9339	6	0	6	0	6	0	6	0	6	0	6	0	6	0	6	0	6	0	6	0	6	0	6	0	6	0	6	0
Positive	409.023	1.39445	6	0	85.6985	6	0	85.6963	6	0	6	0	6	0	63.2639	72.3989	191.832	6	0	6	0	6	0	6	0	68.3565	6	34.696	6	0	6	205.788	6	0	6	0	6	64.7894	6	0	6	0	6	0	110.628	134.678	6	0	6
Positive	491.979	1.39415	6	0	6	0	6	134.67	6	0	6	0	6	0	6	0	6	0	6	0	6	0	6	0	6	0	6	0	6	0	232.493	218.325	6	54.0725	6	0	6	0	6	0	6	0	32.7481	92.3366	104.975	110.198	88.7776	6	73.467
Positive	493.979	1.39405	1382.75	6	0	384.653	6	0	6	0	215.284	251.996	194.758	1090.6	6	0	6	0	6	0	6	26.5199	245.881	58.6126	137.229	455.013	194.889	276.518	6	166.445	771.271	6	243.834	359.202	975.483	3309.6	4775	497.836	6	0	6	0	6	242.795	6	418.264	6	144.84	410.147
Positive	700.026	1.39405	6	0	6	0	6	0	6	0	6	0	6	0	6	0	6	0	6	0	6	0	6	0	6	0	6	0	82.622	6	0	6	0	6	0	6	0	6	0	6	0	6	0	6	0	6	0	6	0
Positive	663.138	1.40288	6	0	6	0	6	0	6	0	6	0	6	0	6	0	6	0	6	0	6	0	6	0	6	0	6	0	6	0	6	0	6	0	6	0	6	0	6	0	6	0	6	0	6	0	6	0	6
Positive	948.042	1.40288	6	0	6	0	6	0	6	0	6	0	6	0	6	0	6	0	6	0	6	0	6	0	6	0	6	0	6	0	6	0	6	0	6	0	189.243	6	0	6	0	6	0	6	0	6	0	6	0
Positive	169.037	1.41115	280.57	680.435	707.837	697.907	6	0	6	0	6	0	6	0	207.138	335.5	172.414	218.329	181.632	137.738	52.0396	172.435	210.171	69.3745	6	96.9256	43.86	99.9602	199.882	139.959	126.513	110.18	62.2371	6	0	6	0	6	45.9001	6	0	174.484	102.027	6	89.5889	111.2	105.095	6	0
Positive	189.041	1.41129	110.196	263.734	408.676	6	276.837	6	0	40.8149	65.3821	359.459	6	0	6	0	6	0	6	100.883	153.038	6	0	6	0	6	0	118.366	6	0	349.911	188.74	6	137.724	6	0	6	0	6	0	6	109.686	120.889	204.571	364.699	295.888	102.033	116.829	6
Positive	223.068	1.41139	317.809	300.315	6	362.187	332.442	469.897	422.908	341.662	356.157	626.871	297.28	6	564.288	778.795	611.666	480.108	6	189.714	284.145	376.473	95.39	155.095	331.668	446.885	154.079	356.563	141.696	716.775	176.946	878.907	90.2806	193.861	250.978	268.783	94.883	40.822	235.695	6	51.5254	103.501	6	199.455	6	59.1601	97.953	6	0
Positive	502.124	1.41147	6	0	6	0	6	0	6	0	6	0	6	0	6	0	6	0	6	0	6	0	6	0	6	0	6	0	6	0	6	0	6	0	6	120.304	6	0	6	49.9801	6	0	6	0	6	0	6	0	6
Positive	442.119	1.41966	6	0	6	0	6	0	6	0	6	0	6	0	6	0	6	0	6	0	6	0	6	0	6	0	6	0	6	0	293.245	6	0	6	122.442	6	0	266.277	6	0	6	0	6	0	6	0	6	0	6
Positive	495.976	1.42839	6	0	6	0	6	0	6	0	6	0	63.1581	6	0	6	0	6	0	6	0	6	0	6	0	6	0	203.053	6	116.919	6	0	6	0	6	0	6	0	6	0	6	0	6	0	6	0	6	0	6
Positive	630.001	1.42825	6	0	6	0	6	0	6	0	6	0	6	0	6	0	6	0	6	0	6	0	6	0	6	0	6	0	6	0	76.2464	6	0	67.3199	6	79.0691	6	0	6	0	6	0	6	0	6	0	6	0	6
Positive	137.03	1.44525	6	0	6	0	6	0	6	0	6	0	6	0	6	0	6	0	6	0	6	0	6	0	6	0	6	0	6	0	6	0	6	0	6	0	6	0	6	0	6	0	6	0	6	0	6	0	6
Positive	154.97	1.44543	6	61.2	270.526	516.913	6	531.678	874.264	373.889	155.169	6	0	6	0	6	0	6	145.891	6	570.427	6	227.504	6	340.883	413.643	6	223.431	161.184	6	0	6	0	6	0	6	0	6	78.559	122.452	79.5894	361.528	136.695	334.145	164.891	6	596.415	6	262.201
Positive	855.163	1.45385	6	0	6	0	6	0	6	0	6	0	6	0	6	0	6	0	6	0	6	0	6	0	6	0	6	0	6	0	6	0	6	0	6	0	6	0	6	0	6	0	6	0	6	0	6	0	6
Positive	133.034	1.46237	6	88.7622	165.267	258.657	6	58.6684	6	0	6	0	6	0	158.141	295.888	205.065	221.939	81.6241	6	0	45.9	98.961	6	0	94.8795	6	50.0025	6	0	416.588	140.817	6	132.634	106.103	172.346	6	129.57	86.7215	6	46.9201	154.067	211.279	145.362	196.087	195.388	112.233	6	0
Positive	150.059	1.46245	352.017	364.235	389.846	545.841	96.9364	113.242	58.1399	58.2651	44.88	80.5076	73.3831	75.9241	448.93	566.29	453.985	409.139	173.431	53.04	61.2159	153.024	163.229	88.2525	6	281.572	97.9498	172.447	141.805	126.525	936.637	376.472	119.362	138.79	477.51	478.279	202.011	364.23	228.532	6	154.066	364.207	398.934	198.958	475.907	399.957	288.729	107.264	129.582
Positive	157.976	1.46269	307.158	919.295	915.17	1239.82	759.698	730.51	811.119	688.412	722.986	827.624	716.766	632.016	864.127	912.65	817.178	708.068	906.986	738.655	795.864	965.99	880.56	740.981	708.302	822.328	632.57	598.943	700.9	583.639	540.505	834.54	659.271	467.33	437.676	363.164	496.322	553.974	751.987	168.338	494.799	547.876	556.042	688.671	805.114	776.409	639.792	529.113	668.245
Positive	159.978	1.46227	6	189.753	160.182	6	0	6	0	6	0	6	0	6	0	6	0	6	0	6	0	6	0	6	0	6	0	6	0	6	209.552	6	0	6	0	160.102	6	297.904	6	0	6	0	6	0	6	462.173	6	0	6
Positive	200.985	1.46255	60.2034	411.168	184.572	379.639	150.397	121.411	154.052	132.287	6	120.11	100.895	119.016	221.385	175.507	166.294	118.347	180.579	214.249	167.334	158.125	233.656	151.096	193.952	143.857	96.9245	115.282	156.09	101.016	71.5238	173.442	138.75	115.315	6	47.9625	75.386	87.7355	158.154	56.1159	66.3	110.16	115.293	131.603	117.344	132.623	65.2989	66.4439	71.4
Positive	456.996	1.46243	6	0	6	0	6	0	6	0	6	92.6624	88.773	6	0	6	0	6	0	6	0	6	0	6	0	6	0	6	0	6	174.384	6	0	6	337.71	6	0	6	0	6	0	6	0	173.974	152.11	6	0	6	0
Positive	591.089	1.46208	6	0	6	0	6	0	6	0	6	0	6	0	6	0	6	0	6	0	6	0	6	0	6	0	6	0	6	0	6	0	6	0	6	0	6	0	6	0	6	0	6	0	6	0	6	0	6
Positive	173.965	1.46982	6	180.588	151.75	175.492	126.523	103.066	127.528	92.0626	103.218	6	87.7434	6	0	180.589	139.778	126.531	138.777	6	0	6	0	136.709	6	140.792	6	101.011	6	110.183	82.8959	147.933	6	63.24	6	0	6	52.02	107.145	6	63.2401	99.9601	6	96.9405	145.061	136.718	95.9179	68.5409	129.564
Positive	655.157	1.47092	6	0	6	0	6	0	6	0	6	0	6	0	6	0	6	0	6	0	6	0	6	0	6	0	6	0	6	0	6	0	6	0	6	0	6	0	6	0	6	0	6	0	6	0	6	0	6
Positive	155.976	1.47918	6	156.1	172.506	242.929	194.234	172.418	6	108.312	6	102.808	6	144.666	142.826	232.637	220.405	106.115	6	89.7736	88.7782	305.58	220.886	6	0	107.13	94.8599	161.72	6	85.7069	45.0314	232.616	6	43.86	6	0	6	91.818	115.307	6	53.04	82.6431	66.3335	83.6555	128.691	130.593	6	88.8975	6
Positive	175.12	1.47908	6	0	6	0	6	0	6	0	6	0	6	0	6	0	6	0	6	0	6	0	6	0	6	0	6	0	6	0	6	0	6	0	6	0	6	0	6	0	6	0	6	0	6	0	6	0	6
Positive	199.002	1.47585	6	161.202	157.243	210.162	148.95	147.951	137.738	120.58	119.507	92.5648	165.69	99.5219	157.127	145.894	149.972	144.87	143.86	116.306	130.613	179.54	131.63	160.26	124.468	163.262	87.7199	95.9157	150.987	190.296	77.7859	167.313	106.112	100.01	70.3799	6	0	117.335	163.766	6	86.6999	6	88.7901	206.088	141.952	127.549	101.012	82.7819	118.345
Positive	286.093	1.47947	6	0	6	0	6	0	6	0	6	0	6	0	6	0	6	0	6	0	6	0	6	0	6	0	6	0	6	0	6	0	6	0	6	0	6	0	6	0	6	0	6	0	6	0	6	0	6
Positive	305.971	1.47929	6	0	6	0	84.7166	146.897	87.7582	88.8734	58.155	145.652	99.9031	68.7419	6	0	6	0	53.068	134.667	112.229	157.11	6	99.056	111.3	121.906	6	0	6	138.871	107.213	6	60.7025	89.7914	135.68	68.3055	6	146.899	6	0	6	0	60.2106	235.67	66.8326	238.731	6	110.197	40.8
Positive	309.348	1.47955	6	0	6	0	6	0	6	0	6	0	6	0	6	0	75.4801	67.3535	39.801	6	0	6	0	6	0	6	0	6	0	6	0	6	0	6	0	6	0	6	0	6	0	6	0	6	0	6	0	6	0
Positive	330.119	1.47957	6	0	95.3374	65.8096	6	124.456	6	82.9051	74.7182	56.5275	133.075	105.678	6	170.414	89.7887	6	0	6	0	6	0	6	0	124.483	6	0	6	0	267.74	204.574	6	125.022	135.705	231.399	6	209.171	6	0	56.1001	71.4181	114.784	122.457	176.6	130.089	142.854	124.11	115.292
Positive	379.132	1.47948	6	0	6	0	6	0	6	0	6	0	6	0	6	0	6	0	6	0	6	0	6	0	6	0	6	0	6	0	6	0	6	0	6	0	6	0	6	0	6	0	6	0	6	0	6	0	6
Positive	470.125	1.47931	87.2286	6	0	6	0	6	0	6	0	6	0	6	0	6	0	6	0	6	0	6	0	6	0	6	0	6	0	6	324.793	6	0	53.072	71.412	146.409	6	142.84	6	0	6	0	6	0	6	0	6	0	6
Positive	503.163	1.47947	6	0	6	0	6	0	6	0	6	0	6	0	6	0	6	0	6	0	6	0	6	0	6	0	6	0	6	0	6	0	6	0	6	0	6	0	6	0	6	0	6	0	6	0	6	0	6
Positive	615.184	1.47951	6	0	6	0	6	0	6	0	6	0	6	0	76.543	6	0	6	0	6	0	6	0	6	0	6	0	6	0	6	75.6689	6	0	6	0	6	0	6	0	6	0	6	0	6	0	6	0	6	0
Positive	671.134	1.47955	6	0	6	0	6	0	6	0	6	0	6	0	6	0	6	0	6	0	6	0	6	0	6	0	6	0	6	0	6	0	6	0	6	0	6	0	6	0	6	0	6	0	6	0	6	0	6
Positive	798.052	1.47955	6	0	6	0	6	0	6	0	6	0	6	0	6	104.077	6	0	6	0	6	0	6	0	6	0	6	0	6	0	82.7308	91.823	6	0	6	113.251	6	0	6	0	6	0	6	0	6	0	6	0	6
Positive	914.296	1.47922	6	0	6	0	6	0	6	0	6	0	6	0	6	0	6	0	6	0	6	0	6	0	6	0	6	0	6	0	6	0	6	0	6	0	6	0	6	0	6	0	6	0	6	0	6	0	6
Positive	308.088	1.49158	1957.2	6655.25	5546.74	13910.9	5575.06	5293.73	5511.67	1328.17	2375.46	2227.67	294.639	4154.27	11629.2	12452.4	11166.2	11581.4	6844.07	757.029	481.606	4243.88	7970.47	3183.54	1944.03	5363.77	3785.2	6190.29	8579.19	5597.59	11238.3	14655.9	4563.45	3033.42	1233.48	10952.7	6663.08	3576.09	1712.06	6	3219.83	3190.37	2295.51	1791.61	11568.9	6931.7	6729.89	562.732	2598.65
Positive	587.114	1.48786	6	0	6	0	6	0	6	0	6	0	6	0	6	0	6	0	6	0	6	0	6	0	6	0	6	0	6	0	68.3401	6	0	6	0	143.352	506.938	6	0	6	0	6	0	6	0	6	0	6	0
Positive	664.12	1.49257	142.852	123.42	149.905	122.555	78.5755	86.7001	6	0	6	40.6926	6	0	193.877	262.288	232.611	209.169	75.5296	6	32.655	48.96	83.6604	6	0	138.758	101.002	95.9441	114.269	91.8286	731.803	289.853	149.103	172.483	335.668	486.564	289.537	480.553	61.2	103.035	161.203	200.979	185.703	191.807	216.3	194.854	142.871	97.92	168.343
Positive	123.057	1.49634	54.091	83.6401	105.09	123.54	53.0665	6	48.983	6	0	6	0	6	92.8516	88.7944	94.8601	6	89.8045	57.039	65.3085	69.3601	6	63.3949	39.8939	142.828	80.611	73.4856	6	73.475	155.418	112.251	88.7401	6	120.391	6	92.5777	184.665	85.7073	6	57.12	84.66	117.349	114.261	130.588	115.281	79.6089	6	147.939
Positive	179.05	1.49601	6	396.87	372.511	851.021	340.661	343.286	336.599	65.4542	204.805	110.882	6	260.091	832.576	974.321	834.469	794.873	441.791	6	0	285.157	505.035	235.218	73.4575	315.259	6	386.716	521.327	386.817	804.783	1144.88	315.35	6	0	707.972	472.111	6	0	6	179.027	6	0	6	710.274	6	501.581	6	0
Positive	201.96	1.49637	6	0	6	398.534	256.373	511.161	6	0	175.635	323.776	510.412	6	0	6	0	6	0	6	381.582	393.154	6	116.317	332.739	6	0	6	0	6	147.053	6	303.64	6	205.059	6	0	282.612	6	0	6	0	6	0	6	0	6	0	6
Positive	230.992	1.49648	6	0	57.12	80.6029	178.972	114.791	6	37.8419	176.617	61.2	379.392	44.118	6	0	6	0	6	391.13	31.62	6	0	283.65	6	0	6	0	6	0	73.5035	6	0	6	519.321	6	0	364.73	6	0	6	0	6	94.3551	6	0	6	0	6
Positive	233.059	1.49617	6	73.4401	58.196	239.767	6	0	50.004	6	0	6	0	6	174.472	257.111	165.31	226.514	104.066	6	0	38.778	6	0	6	67.3395	6	74.4967	114.24	87.7619	184.866	185.679	43.8805	6	0	155.007	124.469	6	0	6	0	6	0	6	125.632	49.98	53.0675	6	0
Positive	251.072	1.49628	6	169.351	6	88.7561	6	0	6	0	6	0	6	0	170.391	129.576	80.6136	67.356	97.9605	6	0	6	146.93	6	0	462.183	65.3011	159.164	92.8201	56.129	536.111	587.67	239.768	178.61	241.803	557.023	6	213.221	6	0	77.5199	6	57.1435	127.56	520.338	392.817	165.288	70.4788	98.9575
Positive	287.966	1.49632	6	0	6	143.359	118.859	309.644	160.694	119.491	81.7376	269.629	218.27	192.375	6	0	6	0	59.183	226.368	174.463	162.104	54.0845	132.218	126.109	109.181	6	0	6	105.097	122.105	95.3821	6	35.7	347.916	91.7649	98.2876	334.632	6	0	6	0	121.925	76.0146	136.298	199.97	6	98.0776	67.357
Positive	298.098	1.50231	145.907	6	0	6	0	6	0	6	0	6	0	6	0	6	0	6	0	6	0	6	0	6	534.568	6	0	6	0	6	0	6	0	6	0	6	0	6	0	6	0	6	0	6	0	6	0	6	0
Positive	380.115	1.49627	6	0	6	0	6	0	6	0	6	72.6951	6	0	6	61.2166	6	0	6	0	6	0	6	0	6	115.296	6	0	6	0	166.499	6	78.0475	235.697	400.956	216.145	6	444.864	67.8416	6	218.317	6	89.78	235.178	91.816	84.6806	6	235.326	6
Positive	436.137	1.49647	6	0	6	0	6	0	6	0	6	0	6	0	6	0	6	0	6	0	6	0	6	0	6	0	6	0	6	0	6	0	6	0	6	0	6	0	6	0	6	0	6	0	6	0	6	0	6
Positive	454.152	1.49647	6	0	6	0	6	0	6	0	6	0	6	0	6	0	6	0	6	0	6	0	6	0	6	0	6	0	6	0	6	0	6	0	6	0	6	0	6	0	6	0	6	0	6	0	6	0	6
Positive	455.001	1.49615	6	0	6	0	116.201	139.779	69.3819	112.35	91.9344	258.864	73.4604	60.5341	6	0	6	0	6	118.861	79.5785	43.86	6	90.872	28.6556	299.022	6	0	6	0	512.747	57.1201	44.9	167.831	674.389	165.181	120.381	675.395	6	0	6	52.02	278.527	300.96	155.122	369.338	6	104.061	193.345
Positive	482.107	1.49635	6	240.755	253.183	338.873	180.527	183.614	58.1735	6	0	6	0	6	407.137	609.11	510.148	458.157	142.845	6	0	92.8511	234.69	6	0	132.115	53.069	136.207	259.107	97.9679	432.951	772.352	66.3001	6	0	457.086	1442.37	107.135	6	0	103.02	129.54	6	0	351.504	154.056	221.407	6	0
Positive	524.065	1.50483	6	65.2801	53.9424	85.7791	6	0	6	0	6	0	6	0	6	66.337	6	0	6	0	6	0	6	0	6	50.5024	52.0374	6	0	31.635	104.262	73.4836	39.78	6	75.48	6	0	92.8398	6	0	6	67.32	66.327	48.9749	83.6564	67.3367	6	0	45.923
Positive	542.072	1.49648	62.2519	6	96.9099	62.321	6	0	6	0	6	43.7301	6	0	56.132	86.749	6	57.153	50.0095	6	0	46.92	6	49.5684	35.772	41.8199	54.0795	6	48.96	38.7775	6	91.8405	6	0	133.647	119.248	44.8051	120.382	27.54	29.5905	69.36	69.36	98.9746	52.0425	91.8144	79.5924	72.4595	6	83.6605
Positive	665.179	1.49655	6	0	6	0	6	0	6	0	6	0	6	0	134.68	217.323	135.728	146.953	6	0	6	0	6	0	6	0	6	0	6	0	449.866	112.243	6	0	6	604.507	1339.47	6	0	6	106.121	6	0	6	0	6	0	6	0
Positive	745.144	1.49656	514.423	172.931	125.614	99.4791	169.371	155.097	61.2189	6	0	6	0	178.524	602.963	1134.54	816.246	869.326	6	0	6	0	66.334	6	0	81.0991	40.823	189.772	307.625	97.9495	2683.87	931.54	180.823	202.012	41.8405	2792.77	8386.49	119.383	6	0	510.152	363.217	193.34	6	361.299	162.218	341.79	6	0
Positive	801.059	1.49645	6	0	6	0	6	0	6	0	6	0	6	0	136.756	226.513	141.835	171.426	6	0	6	0	6	0	6	0	6	0	6	0	236.943	213.737	6	0	6	163.109	6	0	6	0	39.78	6	0	6	63.2634	6	0	6	0
Positive	1052.23	1.49642	6	0	6	0	6	0	6	0	6	0	6	0	6	138.772	6	0	6	0	6	0	6	0	6	0	6	0	6	0	261.438	75.5362	6	0	6	147.764	6	0	6	0	6	0	6	0	6	0	6	0	6
Positive	1101.18	1.50478	6	0	6	0	6	0	6	0	6	0	6	0	6	0	6	0	6	0	6	0	6	0	6	0	6	0	6	0	284.3	6	0	6	83.6399	234.681	240.719	110.192	6	0	6	0	31.62	6	0	6	0	6	0
Positive	1236.38	1.49637	6	0	6	0	6	0	6	0	6	0	6	0	6	0	6	0	6	0	6	0	6	0	6	0	6	0	6	0	6	0	6	0	6	0	6	0	6	0	6	0	6	0	6	0	6	0	6
Positive	1238.11	1.49647	6	0	6	0	6	0	6	0	6	0	6	0	6	92.8409	63.2804	6	0	6	0	6	0	6	0	6	0	6	0	6	184.764	51	6	0	6	158.962	311.161	6	0	6	0	6	0	6	0	6	0	6	0
Positive	1240.11	1.49627	6	0	6	0	6	0	6	0	6	0	6	0	6	0	6	0	6	0	6	0	6	0	6	0	6	0	6	0	6	0	6	0	6	0	6	0	6	0	6	0	6	0	6	0	6	0	6
Positive	129.018	1.51328	6	333.949	232.628	99.071	338.443	676.457	326.497	282.119	224.625	414.79	376.363	279.072	6	0	6	0	180.051	539.369	354.009	289.637	291.791	255.245	259.789	116.309	44.9015	186.204	381.477	136.738	245.254	366.697	6	0	1138.64	588.77	6	621.341	6	107.1	6	183.531	6	0	6	0	84.6845	97.93	161.714
Positive	139.002	1.51352	6	308.108	6	0	267.064	588.721	363.144	219.465	123.63	377.029	171.426	383.707	6	337.73	6	0	336.687	413.989	275.488	440.672	137.223	244.464	228.725	6	0	6	0	227.528	157.255	6	37.74	6	620.329	261.242	645.096	610.132	6	0	188.24	70.4276	142.841	166.809	207.221	237.208	111.198	6	153.038
Positive	204.965	1.51337	6	0	6	0	120.27	197.427	57.1198	77.1996	51.1275	70.2525	162.243	99.522	6	0	6	0	77.5385	176.947	107.123	185.568	6	0	108.215	6	0	6	0	6	0	6	0	6	0	6	0	6	0	6	0	6	0	6	0	6	0	6	0
Positive	289.983	1.51314	6	0	96.015	418.438	720.888	1149.82	761.168	454.398	512.606	1121.34	1072.05	689.658	6	0	6	0	451.965	1359.37	877.419	975.01	403.012	813.565	849.226	310.065	6	238.727	244.877	399.948	295.051	316.886	106.095	358.113	914.197	491.767	641.358	1080.47	299.964	38.777	241.905	347.926	253.536	428.522	280.577	359.118	243.42	204.129	322.403
Positive	291.977	1.51345	6	0	6	191.912	98.4769	101.516	6	0	57.137	6	562.988	6	0	6	0	6	0	6	88.7739	6	181.613	135.714	6	0	6	169.882	127.028	6	145.978	142.836	6	99.4746	418.33	140.717	343.608	476.44	87.736	6	122.42	123.475	89.7761	266.274	165.286	176.512	75.496	83.7729	168.346
Positive	393.983	1.51337	6	0	6	0	151.906	449.95	170.885	62.22	75.651	284.385	207.046	143.64	6	0	6	0	50.9998	275.271	156.105	180.596	6	68.445	66.4015	6	0	6	0	87.7371	6	0	6	0	378.493	107.163	6	411.144	6	0	6	0	6	0	6	0	6	0	6
Positive	422.979	1.51318	6	0	6	0	6	101.002	6	0	6	129.424	55.0934	6	0	6	0	6	0	346.712	70.4145	64.2776	6	94.4505	6	0	6	0	6	0	6	0	6	0	178.542	74.4601	6	181.623	6	0	6	0	6	0	6	0	6	0	6
Positive	433.976	1.51348	6	0	6	0	32.64	145.9	6	0	6	55.08	6	0	6	0	6	0	6	103.04	52.0435	6	0	6	0	6	0	6	0	6	0	6	0	6	181.601	6	0	171.915	6	0	6	0	6	0	6	0	6	0	6
Positive	440.984	1.51337	6	0	6	0	493.573	1444.77	401.006	226.791	216.626	921.328	703.858	397.062	6	0	6	0	109.14	919.694	564.224	471.4	84.6998	246.609	195.047	60.1991	6	0	70.4259	129.589	170.524	60.2014	6	79.5891	1557.91	477.513	6	1280.08	6	0	6	216.368	83.6399	155.592	396.375	6	0	6	62.2329
Positive	442.987	1.51345	6	0	6	0	6	0	6	83.787	99.1306	6	0	6	0	6	0	6	0	6	0	6	0	69.4454	70.5086	6	0	6	0	6	0	6	0	6	0	6	0	6	0	6	0	6	0	6	0	6	0	6	0
Positive	564.888	1.51342	6	0	6	0	6	108.651	6	0	6	62.1375	39.802	6	0	6	0	6	0	75.5071	6	0	6	0	6	0	6	0	6	0	6	0	6	0	83.6595	6	0	167.333	6	0	6	0	6	0	6	0	6	0	6
Positive	566.863	1.51333	6	0	6	0	6	99.9931	6	0	6	0	82.1265	6	0	6	0	6	0	6	0	66.3375	6	0	6	0	6	0	6	0	6	0	6	0	6	0	6	150.51	6	0	6	0	6	0	6	0	6	0	6
Positive	568.868	1.51342	6	0	6	0	6	142.84	6	0	42.862	107.993	90.7965	6	0	6	0	6	0	6	70.4034	6	0	6	0	6	0	6	0	6	0	6	0	6	139.271	6	0	204.053	6	0	6	0	6	0	6	0	6	0	6
Positive	652.053	1.51328	6	0	6	0	6	0	6	0	6	0	6	0	6	0	6	0	6	0	6	0	6	0	6	0	6	0	6	0	6	0	6	0	197.943	6	0	232.598	6	0	6	0	6	0	6	0	6	0	6
Positive	754.904	1.51353	6	0	6	0	6	43.86	6	0	6	0	6	0	6	0	6	0	6	0	6	0	6	0	6	0	6	0	6	0	6	0	6	0	6	0	6	0	6	0	6	0	6	0	6	0	6	0	6
Positive	757.898	1.51347	6	0	6	0	6	0	6	0	6	0	6	0	6	0	6	0	6	0	6	0	6	0	6	0	6	0	6	0	6	0	6	0	6	0	6	0	6	0	6	0	6	0	6	0	6	0	6
Positive	877.984	1.51357	6	0	6	0	6	0	6	0	6	0	6	0	6	0	6	0	6	0	6	0	6	0	6	0	6	0	6	0	6	0	6	0	6	0	6	0	6	0	6	0	6	0	6	0	6	0	6
Positive	1182.19	1.51338	6	0	6	0	6	0	6	0	6	0	6	0	6	0	6	0	6	0	6	0	6	0	6	0	6	0	6	0	91.5677	6	0	6	0	75.595	549.778	6	0	6	0	6	0	6	0	6	0	6	0
Positive	175.024	1.5185	6	0	6	69.3864	6	143.861	6	0	6	67.215	84.1665	6	0	6	0	6	0	144.917	117.344	57.1525	6	118.17	6	0	6	0	6	0	6	0	6	0	185.163	6	0	176.506	6	0	6	0	6	0	6	0	6	0	6
Positive	332.559	1.52187	6	0	6	0	6	0	6	0	6	0	6	0	6	0	6	0	6	0	6	0	6	0	6	0	6	0	6	0	6	0	6	0	52.02	6	0	88.7568	6	0	6	0	6	0	62.7484	6	0	6	0
Positive	668.03	1.52168	6	0	6	0	6	0	6	0	6	0	6	0	6	0	6	0	6	0	6	0	6	0	6	0	6	0	6	0	6	0	6	0	6	0	6	102.048	6	0	6	0	6	0	6	0	6	0	6
Positive	332.131	1.53007	6	0	6	0	6	0	6	0	6	0	6	0	6	0	6	0	6	0	6	0	6	0	6	0	6	0	6	0	6	0	6	0	6	0	294.53	6	0	39.798	6	0	6	0	6	0	6	0	6
Positive	340.089	1.53029	6	0	6	95.8979	48.96	94.88	54.0729	6	0	6	0	6	182.132	87.7501	197.413	141.319	6	0	6	0	6	0	6	0	6	49.9939	78.5541	87.7405	380.466	289.379	93.4386	99.9815	185.688	440.78	193.845	155.227	6	0	88.7694	172.406	114.265	6	276.467	183.651	59.193	6	0
Positive	406.141	1.53043	6	0	6	0	6	0	6	0	6	0	6	0	6	0	6	0	6	0	6	0	6	0	6	0	6	0	6	0	6	0	6	0	6	0	6	0	6	0	6	0	6	0	6	0	6	0	6
Positive	407.023	1.53018	6	0	6	0	6	0	6	0	6	0	6	0	6	48.988	6	0	6	161.197	6	0	6	0	6	102.632	6	0	6	0	6	97.08	6	0	117.33	6	67.32	212.713	6	0	6	0	6	127.539	89.7784	6	0	6	0
Positive	438.052	1.53057	142.866	114.276	109.173	136.713	198.852	654.024	148.978	86.8921	72.599	356.659	284.569	117.99	205.067	435.575	301.725	248.952	56.0998	380.358	242.827	238.755	57.12	97.0414	81.7531	411.92	214.267	102.033	106.08	75.4979	1320.18	616.112	290.248	748.86	1778.52	1315.31	1015.06	1633.79	205.975	331.5	809.024	736.61	447.907	468.441	566.251	506.053	319.625	495.851	449.946
Positive	487.005	1.53023	42.862	75.4969	83.659	47.4395	105.986	221.914	101.023	63.2941	83.722	146.693	106.041	68.7421	130.584	245.808	162.097	99.9786	6	0	72.4355	70.4069	37.74	6	0	96.0029	126.01	87.2275	73.4684	58.1401	564.879	192.944	91.9415	149.975	709.097	354.028	56.1	357.087	185.066	6	183.137	234.157	200.474	153.037	188.239	287.711	174.065	132.109	130.61
Positive	633.093	1.53056	6	0	6	0	6	0	6	0	6	0	6	0	6	0	6	0	6	0	6	0	6	0	6	0	6	0	6	0	266.832	6	0	6	141.862	280.577	6	74.46	6	0	6	88.7399	6	0	6	0	6	0	6
Positive	682.999	1.53027	6	0	6	0	379.175	730.563	184.703	92.843	81.6	299.441	49.4875	334.476	6	0	6	0	40.8	6	0	6	64.26	6	0	131.672	6	40.7999	172.449	122.413	421.013	230.696	77.6285	254.024	1133.49	810.167	387.535	979.666	6	0	193.854	520.353	180.567	159.154	297.49	242.311	127.526	116.304	194.871
Positive	686.005	1.53042	62.2515	57.1425	83.7941	139.873	983.763	2091.68	594.87	291.981	266.395	993.49	189.764	801.307	61.2001	139.772	114.24	115.286	136.7	6	91.821	66.3219	210.182	63.7809	66.356	249.069	98.9741	195.894	334.677	308.123	829.777	580.313	157.337	581.521	3204.65	1770.55	1244.17	2705.2	149.392	141.78	528.003	1056.07	459.607	660.187	802.027	606.029	355.183	310.148	340.787
Positive	734.053	1.53063	6	0	6	76.5321	71.3101	6	0	61.2175	38.25	101.591	6	38.988	146.915	6	0	6	0	6	0	6	36.72	6	0	86.725	120.903	6	88.2684	56.112	6	0	173.177	302.504	254.07	6	153.978	185.69	129.011	6	143.853	232.635	35.6999	6	57.2225	52.0515	286.3	142.423	294.357
Positive	760.895	1.53037	6	0	6	0	6	0	6	0	6	0	6	0	6	0	6	0	6	0	6	0	6	0	6	0	6	0	6	0	6	0	6	0	6	0	6	0	6	0	6	0	6	0	6	0	6	0	6
Positive	792.1	1.5301	6	0	6	0	6	0	6	0	6	0	6	0	6	71.4276	6	0	6	0	6	0	6	0	6	0	6	0	6	0	6	52.02	6	36.7365	6	0	6	0	6	0	6	0	6	0	47.4455	67.336	6	0	6
Positive	1314.17	1.53043	6	0	6	0	6	0	6	0	6	0	6	0	6	0	6	0	6	0	6	0	6	0	6	0	6	0	6	0	6	0	6	0	6	0	6	0	6	0	6	0	6	0	6	0	6	0	6
Positive	147.075	1.54321	6	0	6	0	6	0	6	0	6	0	6	0	6	0	6	0	6	48.9714	6	0	6	0	6	0	6	0	6	0	6	0	6	0	6	0	6	0	223.966	6	149.896	6	0	6	0	6	0	6	0
Positive	459.072	1.53866	6	0	6	0	6	0	6	0	6	0	6	0	6	0	6	0	6	0	6	0	6	0	6	0	6	0	6	0	6	0	6	0	6	0	6	0	6	0	6	0	6	0	6	0	6	0	6
Positive	1232.2	1.53888	6	0	6	0	6	0	6	0	6	0	6	0	6	0	6	0	6	0	6	0	6	0	6	0	6	0	6	0	159.89	6	0	6	0	165.24	6	0	6	0	6	0	6	0	6	0	6	0	6
Positive	128.053	1.54748	72.454	51.026	95.9156	206.719	174.248	75.5004	44.9015	6	0	49.98	6	108.756	140.274	250.469	135.683	102.032	6	0	6	0	6	0	6	163.383	6	63.2604	63.2401	231.51	384.141	280.454	104.716	155.076	362.187	414.315	6	417.566	143.856	6	179.562	239.769	153.046	317.298	254.057	177.536	121.544	308.759	127.553
Positive	132.05	1.54747	6	0	6	0	6	41.8199	6	0	6	0	6	0	80.6074	128.557	136.2	74.4794	6	0	6	0	6	0	6	109.172	54.0736	6	0	6	334.181	186.905	60.3149	122.431	291.798	6	293.817	302.276	6	86.7	150.989	188.726	121.418	103.054	151.001	136.737	70.411	91.8265	100.003
Positive	146.065	1.54763	221.449	457.087	470.499	6	355.639	526.469	356.068	210.16	176.487	388.021	76.514	387.828	601.058	763.064	629.062	559.132	165.281	6	0	41.82	240.798	149.979	74.3644	979.875	464.225	6	380.611	6	1281.63	1023.41	564.643	768.258	1510.34	1345.75	840.299	1494.33	579.217	292.74	694.767	868.23	6	1052.99	1079.96	1009.05	648.3	563.307	890.709
Positive	196.047	1.54748	1416.44	1504.95	1500.34	1881.83	1782.71	2361.01	1291.7	813.412	759.71	1966.14	716.203	1510.27	2781.47	4737.59	3565.51	2894.71	480.543	146.925	112.237	102.82	1024.82	356.078	250.919	4276	2095.69	1497.75	1633.52	990.623	8824.27	6002.45	2690.55	4726.9	10552.1	10795.1	6858	10658.8	2551.33	2397.05	5017.6	6029.65	4220.99	5056.14	5801.26	5424.85	3283.71	3722.27	4117.9
Positive	270.099	1.54734	6	0	6	0	6	0	6	0	6	0	6	0	6	0	6	0	6	0	6	0	6	0	6	0	6	0	6	0	108.759	6	0	6	61.7296	6	279.56	98.9694	6	98.9731	6	0	6	0	6	0	6	0	6
Positive	276.006	1.54748	82.656	55.111	56.1285	6	81.46	127.546	61.2169	6	0	115.397	6	0	143.85	230.582	144.84	142.843	6	0	6	0	6	0	6	189.894	118.35	76.5299	73.4619	6	590.123	352.419	130.808	333.616	841.743	636.723	495.803	767.668	113.748	165.24	374.443	458.103	219.359	301.468	350.978	271.387	181.85	248.938	265.274
Positive	325.082	1.54738	6	56.1315	43.883	6	63.1277	96.9374	6	0	6	48.96	6	58.4821	97.9569	223.369	149.965	113.259	6	0	6	0	6	0	6	0	75.5036	47.9645	6	29.5925	515.437	270.682	82.8118	209.157	527.46	712.161	6	533.878	88.653	105.06	255.052	409.109	163.251	6	184.676	198.949	120.607	174.458	169.381
Positive	352.125	1.54737	6	0	6	0	6	0	6	0	6	0	6	0	6	0	6	0	6	0	6	0	6	0	6	0	6	0	6	0	6	0	6	0	6	0	6	0	6	0	6	0	6	0	6	0	6	0	6
Positive	358.097	1.54747	1285.84	1246.78	1265.2	1479.75	1486.65	2011.07	984.593	570.355	559.709	1718.62	472.382	1299.94	2403.87	4524.41	3071.06	2535.59	343.817	79.571	87.7559	86.59	765.171	319.87	197.809	3644.22	1789.63	1267.17	1309.05	795.771	11165.4	5600.52	2332.47	4883.01	12064.9	12138.4	14543.4	11441.6	2181.18	2775.46	5720.5	6328.39	4021.08	4447.1	5415.57	4869.81	2983.53	3835.57	3876.12
Positive	396.057	1.54738	85.7174	78.5669	129.578	131.613	238.405	287.717	110.193	80.6209	78.561	233.867	222.363	193.914	139.774	441.651	264.007	195.894	6	0	6	0	42.84	6	0	397.075	411.187	104.067	6	55.0798	950.836	496.476	525.502	1096.79	2339.74	720.538	206.585	2330.29	569.054	97.92	1256.93	621.34	361.202	710.246	704.009	511.155	173.642	714.341	801.943
Positive	461.985	1.54748	50.006	98.965	6	148.043	107.992	93.8775	77.5394	6	0	56.1171	6	68.7421	169.349	310.15	173.272	171.399	6	0	6	0	58.1399	6	0	233.242	6	90.8037	73.44	6	282.104	234.929	196.112	244.857	395.457	202.56	401.467	47.94	168.161	79.56	265.783	227.545	165.274	241.826	260.188	231.59	161.33	230.156	6
Positive	465.973	1.54758	6	124.469	6	42.86	183.416	141.861	69.3809	6	37.7399	154.673	6	85.1581	146.914	238.717	174.256	150.999	6	0	6	0	6	0	6	204.19	112.224	6	0	57.1198	709.981	361.477	140.963	254.552	482.572	259.144	281.563	481.774	6	89.7601	6	285.157	175.504	345.896	257.101	240.268	200.141	260.244	226.526
Positive	476.011	1.54757	154.09	295.881	302.592	426.608	198.63	205.064	124.474	69.4005	96.919	145.023	186.703	169.29	403.995	543.751	580.2	421.38	115.289	106.11	6	0	197.95	275.461	6	461.367	736.647	213.23	342.841	138.753	767.867	494.204	928.289	1059.53	1853.54	569.487	6	1932.28	1311.5	105.06	1461.15	584.62	431.596	767.382	691.888	453.014	360.896	862.762	1303.93
Positive	584.127	1.54747	6	0	6	0	6	0	6	0	6	0	6	0	6	0	6	0	6	0	6	0	6	0	6	0	6	0	6	0	128.812	6	0	6	246.917	6	0	190.942	6	0	166.301	48.96	6	0	6	0	6	0	6
Positive	715.199	1.54737	6	0	6	0	6	0	6	0	6	0	6	0	6	0	6	0	6	0	6	0	6	0	6	0	6	0	6	0	366.632	6	0	79.5921	171.422	367.292	6	134.669	6	0	107.131	135.66	6	0	6	0	6	56.1265	6
Positive	795.153	1.54747	232.689	87.7514	70.4039	6	107.885	151.031	6	0	6	113.403	6	111.834	278.54	880.445	508.887	374.467	6	0	6	0	6	0	6	286.918	231.617	120.398	97.9464	6	4846.86	1139.46	368.944	1352.89	3237.4	5346.48	6	2548.24	147.79	871.08	1839.46	1979.13	832.609	381.768	749.868	629.534	415.559	870.316	469.349
Positive	833.108	1.5472	6	0	6	0	6	0	6	0	6	0	6	0	6	0	6	0	6	0	6	0	6	0	6	0	6	0	6	0	114.032	6	0	114.287	209.155	82.62	6	135.698	6	0	135.698	6	0	6	0	6	0	6	0
Positive	853.078	1.54747	6	0	6	0	6	0	6	0	6	0	6	0	56.1	6	78.54	6	0	6	0	6	0	6	0	6	0	6	0	6	165.02	6	0	97.9594	206.111	6	0	6	0	6	105.093	6	0	6	106.124	97.9587	6	0	45.9
Positive	875.111	1.54752	6	0	6	0	6	0	6	0	6	0	6	0	133.657	312.218	197.88	147.94	6	0	6	0	6	0	6	110.385	85.7126	6	0	6	1754.06	441.483	169.684	483.612	1298.83	1794.78	1800.7	1038.04	6	312.12	771.297	628.448	285.7	119.363	254.05	242.833	145.913	322.407	207.134
Positive	913.065	1.54747	6	0	6	0	6	0	6	0	6	0	6	0	6	93.8696	6	0	6	0	6	0	6	0	6	0	73.4626	6	0	6	372.969	75.6782	131.858	296.897	578.516	301.013	6	485.831	96.9171	6	527.45	148.92	6	81.6289	6	0	6	197.969	181.624
Positive	928.024	1.54747	227.582	133.667	132.645	91.317	137.7	164.28	79.5995	6	0	153.198	6	137.484	448.901	815.078	625.092	434.66	6	0	6	0	6	0	6	527.813	259.149	170.383	180.593	61.1998	1121.97	1173.33	349.516	698.858	1366.17	1312.21	6	1407.34	230.446	387.6	713.14	1026.39	637.695	550.036	816.178	824.398	456.386	534.616	486.671
Positive	931.03	1.54748	533.753	257.132	244.889	112.237	360.524	423.433	142.841	60.1986	6	285.976	6	262.656	735.625	1752.7	1158.46	902.982	6	0	6	0	90.7905	6	0	882.008	473.425	337.715	302.004	122.4	2811.18	2085.12	712.353	1749.75	3671.65	3470.3	6	3601.49	484.364	938.4	1797.62	2142.5	1380.49	1133.89	1698.82	1549.83	977.663	1307.99	1093.78
Positive	1312.17	1.54755	6	0	6	0	6	0	6	0	6	0	6	0	6	0	6	0	6	0	6	0	6	0	6	0	6	0	6	0	282.113	6	0	6	118.344	248.88	6	64.26	6	0	6	0	6	0	6	0	6	0	6
Positive	1350.12	1.54715	6	0	6	0	6	0	6	0	6	0	6	0	6	0	6	0	6	0	6	0	6	0	6	0	6	0	6	0	99.7925	6	0	6	88.7681	56.1235	6	0	6	0	88.7397	6	0	6	0	6	0	6	0
Positive	1365.09	1.54748	6	0	6	0	6	0	6	0	6	0	6	0	6	86.7389	65.28	6	0	6	0	6	0	6	0	6	0	6	0	6	330.095	114.465	6	127.529	214.274	364.307	6	161.196	6	0	119.374	146.88	6	0	43.86	48.9779	6	62.248	6
Positive	1368.09	1.54755	6	0	6	0	6	0	6	0	6	0	6	0	6	0	6	0	6	0	6	0	6	0	6	0	6	0	6	0	523.606	124.869	36.828	206.096	379.561	654.047	6	324.661	6	0	221.398	257.072	137.747	6	46.92	6	48.9929	121.427	6
Positive	1370.11	1.54736	6	0	6	0	6	0	6	0	6	0	6	0	6	0	65.28	6	0	6	0	6	0	6	0	6	0	6	0	6	0	6	0	6	0	6	360.059	6	0	6	214.25	213.18	6	0	80.595	68.373	6	0	48.9785
Positive	100.509	1.56438	463.691	388.738	203.052	6	0	259.161	6	395.392	154.181	159.261	299.879	6	0	6	0	6	0	6	261.182	560.072	6	238.325	379.598	216.947	6	0	6	375.555	6	365.461	44.9005	285.177	6	0	6	0	6	0	6	66.3001	470.365	174.46	153.053	210.688	203.14	308.707	149.976
Positive	244.127	1.56437	6	0	6	0	6	0	6	0	6	0	6	0	6	0	6	0	6	0	6	0	6	0	6	0	6	0	6	0	6	0	6	0	6	0	6	0	6	0	6	0	6	0	6	0	6	0	6
Positive	251.968	1.56447	134.687	255.066	189.974	324.042	274.063	389.858	157.119	85.7	76.5154	230.79	76.5195	160.056	342.815	407.056	483.797	345.37	77.5385	6	0	6	155.064	6	0	520.514	220.377	161.199	187.771	91.8254	260.499	530.167	218.539	243.328	599.592	477.491	6	630.371	315.078	163.2	328.529	331.581	392.792	530.592	587.671	613.182	326.707	290.849	244.86
Positive	411.013	1.56447	365.339	649.911	639.948	1385.77	558.427	542.802	476.483	240.918	265.395	740.167	6	470.934	1043.84	1084.44	1037.88	857.062	268.836	6	227.947	199.506	514.722	328.535	325.409	1926.83	748.889	563.666	609.123	495.845	1411.8	1889.22	704.092	898.828	1350.37	1396.62	138.759	1639.05	1039.68	378.441	798.347	781.547	717.252	1803.89	1725.27	1956.79	947.428	635.739	1334.52
Positive	414.028	1.5644	6	0	6	0	6	0	6	0	73.4398	6	101.012	6	0	6	0	6	75.5031	6	0	6	0	6	0	6	0	6	0	127.527	478.939	6	0	450.961	6	502.5	6	839.05	6	206.04	379.544	446.883	6	0	6	0	6	0	6
Positive	467.972	1.56406	107.147	125.492	121.409	6	172.778	254.052	110.188	49.9979	72.4199	151.131	6	111.834	229.549	388.694	289.053	228.557	6	0	6	0	51.0001	6	0	291.441	185.677	139.782	138.79	6	341.692	361.511	198.142	349.948	571.495	353.039	6	549.751	255.918	124.44	263.745	394.852	292.831	337.725	339.74	425.462	244.067	310.752	6
Positive	513.973	1.56449	6	0	6	0	6	0	6	0	6	0	158.091	6	0	6	0	6	0	6	0	6	0	6	0	6	0	6	0	6	0	6	0	6	90.8029	6	0	6	0	6	0	6	0	6	0	6	0	6	41.82
Positive	532.982	1.56437	102.046	113.247	117.421	192.924	107.877	129.079	76.5195	55.093	6	138.865	53.0515	114.912	149.97	261.087	283.499	170.378	42.8506	6	0	6	53.0401	6	0	277.655	133.65	114.261	121.438	79.0653	290.231	273.674	162.398	345.369	175.483	283.148	486.515	431.799	201.92	114.24	212.23	262.724	276.062	473.968	279.546	294.841	171.514	254.139	258.139
Positive	585.125	1.5641	6	0	6	0	6	0	6	0	6	0	6	0	6	52.0465	6	0	6	0	6	0	6	0	6	0	6	0	6	0	158.935	6	0	131.621	456.567	118.864	6	418.552	6	0	6	0	6	0	6	0	6	0	96.916
Positive	674.032	1.5643	6	0	6	0	6	0	6	0	6	0	6	0	6	0	53.04	6	0	6	0	6	0	6	0	6	0	6	0	6	0	6	0	6	413.822	6	0	310.788	6	0	6	0	45.9255	6	105.104	6	0	77.5489	6
Positive	702.022	1.55582	69.3954	84.677	6	81.6855	41.7176	6	0	31.62	6	0	6	0	77.5365	243.829	6	58.169	6	0	6	0	6	0	6	0	129.569	91.819	6	0	6	0	6	0	6	0	6	466.418	6	0	130.083	140.796	6	0	6	0	246.595	221.465	6
Positive	706.019	1.56462	67.3505	6	75.5004	6	0	77.5449	41.8375	6	0	69.4981	6	0	126.509	210.178	141.805	125.493	6	0	6	0	6	0	6	0	83.6616	6	67.32	6	175.829	230.82	109.344	165.277	267.311	256.612	6	282.767	121.831	61.2	143.858	194.887	171.401	74.5949	171.384	180.595	165.431	144.878	165.796
Positive	718.033	1.56382	41.842	117.325	116.889	140.351	6	0	56.6294	6	0	62.2364	6	0	97.9445	295.849	210.033	162.232	6	0	6	0	6	0	6	473.587	142.335	56.126	37.74	6	311.975	276.767	189.393	122.42	443.418	6	0	592.924	90.2026	6	212.713	89.7814	219.352	460.7	474.481	589.708	170.974	253.617	147.924
Positive	732.055	1.56419	96.9508	166.822	228.634	194.971	80.4949	151.005	103.054	93.3525	62.2329	186.669	6	98.4961	202.004	467.245	291.143	267.308	6	0	6	0	46.92	22.44	6	974.225	186.717	188.749	122.44	78.5509	531.53	521.859	238.004	380.563	313.409	113.764	6	780.284	6	0	6	0	552.991	948.326	883.552	1073.32	265.454	325.613	464.22
Positive	836.106	1.55598	6	0	6	0	6	0	6	0	6	0	6	0	6	0	6	0	6	0	6	0	6	0	6	0	6	0	6	0	6	0	6	0	194.869	6	0	118.876	6	0	6	0	6	0	6	0	6	0	6
Positive	851.074	1.56428	6	0	6	0	6	0	6	0	6	0	6	0	67.3201	215.279	134.64	94.9085	6	0	6	0	6	0	6	115.384	6	0	6	0	254.643	216.591	67.4669	144.891	269.365	275.524	254.048	324.648	6	99.96	186.713	191.816	137.739	106.221	169.382	141.811	68.3844	113.263	96.9205
Positive	950.07	1.56447	6	0	6	0	6	76.4998	6	0	6	0	6	57.456	6	0	6	0	6	0	6	0	6	0	6	0	6	0	85.703	6	225.213	6	0	6	0	6	0	6	89.783	6	248.948	6	0	6	0	6	0	6	0
Positive	968.99	1.56439	6	0	6	94.893	91.8002	121.419	54.0885	6	0	111.394	38.2575	98.4961	118.32	240.7	172.38	169.367	6	0	6	0	6	0	6	337.826	263.243	6	95.8241	6	309.428	311.481	297.414	548.892	1118.92	389.253	6	1210.63	364.05	6	657.578	366.3	205.06	629.649	573.397	393.788	149.136	350.965	613.208
Positive	970.986	1.56418	6	0	46.9465	6	0	75.509	41.835	6	0	94.0261	6	0	6	0	6	130.597	6	0	6	0	6	0	6	0	6	37.756	6	0	351.928	6	310.65	6	0	309.673	6	0	6	0	6	0	6	0	6	0	6	0	6
Positive	1288.13	1.56415	6	0	6	0	6	0	6	0	6	0	6	0	6	0	6	0	6	0	6	0	6	0	6	0	6	0	6	0	165.24	6	0	52.045	103.048	182.629	6	57.6484	6	0	6	94.8599	38.7815	6	0	6	0	6	0
Positive	1290.12	1.56456	6	0	6	0	6	0	6	0	6	0	6	0	6	0	6	0	6	0	6	0	6	0	6	0	6	0	6	0	167.036	6	0	6	61.231	118.32	6	72.4439	6	0	6	0	6	0	6	0	6	0	6
Positive	1424.01	1.56435	35.719	6	0	6	0	6	0	6	0	6	0	6	63.2401	131.616	109.14	6	0	6	0	6	0	6	0	6	0	6	0	6	139.67	166.518	6	115.305	165.282	154.029	6	136.739	6	61.2	97.9199	89.7778	123.962	57.1304	126	145.899	69.4551	73.4661	36.745
Positive	1426.02	1.56447	6	0	6	0	6	0	6	0	6	0	6	0	97.9489	159.168	143.82	103.055	6	0	6	0	6	0	6	68.4254	6	0	6	0	185.533	173.656	62.4119	148.954	185.694	93.8401	113.753	215.477	6	0	108.147	183.655	6	105.201	122.428	113.275	99.9852	135.689	6
Positive	1428.03	1.56438	6	0	6	0	6	0	6	0	6	0	6	0	6	0	6	0	6	0	6	0	6	0	6	0	6	0	6	0	114.168	6	0	6	158.161	6	0	6	0	6	0	73.4534	6	62.242	6	0	6	0	6
Positive	460.028	1.57294	53.0645	62.25	76.5189	112.237	6	0	6	0	6	0	6	0	75.5094	164.244	158.985	106.1	6	0	6	0	52.0199	109.692	6	156.123	224.47	51	78.5644	45.8999	348.893	208.314	291.013	291.795	462.272	276.491	6	757.325	328.39	6	338.74	192.836	158.132	344.811	118.347	232.605	124.651	356.658	659.1
Positive	491.979	1.57323	177.567	343.828	411.9	511.274	319.43	309.15	295.889	104.086	103.057	276.74	105.599	337.554	535.642	654.91	576.119	476.484	106.101	6	0	49.895	297.916	83.6646	75.426	751.242	379.541	305.054	389.691	230.589	412.003	1016.15	421.713	405.05	493.025	365.75	347.263	698.236	461.956	192.792	479.074	470.331	446.885	743.331	812.655	917.231	444.183	402.053	558.096
Positive	1058.91	1.56871	6	0	26.5345	6	49.9801	66.3219	6	0	6	36.7326	6	0	6	0	145.86	110.211	6	0	6	0	6	0	6	138.885	6	47.962	6	0	71.4434	236.965	80.9337	157.121	6	0	217.293	318.502	6	94.86	160.171	6	141.817	6	198.95	6	111.308	6	0
Positive	178.037	1.58148	182.666	435.631	477.228	703.668	420.393	358.121	430.569	244.883	229.545	448.046	188.738	327.294	583.781	524.336	523.925	481.599	201.001	6	0	67.8484	294.871	189.769	141.215	871.649	502.967	448.918	390.264	342.308	605.842	756.703	543.134	508.074	720.544	421.419	6	719.402	782.188	224.438	588.761	1324.51	453.013	897.867	770.929	861.123	465.642	623.549	765.213
Positive	292.995	1.57691	6	128.552	131.724	291.87	215.012	6	231.497	93.8589	95.9089	6	131.63	6	185.679	318.798	293.663	179.565	6	0	6	0	6	75.607	177.504	326.632	120.383	123.441	149.996	95.9209	84.6602	300.359	150.148	265.28	522.018	440.832	6	257.361	208.005	97.9201	143.841	242.821	171.409	407.114	394.334	360.156	165.412	288.836	259.164
Positive	416.018	1.5811	74.4916	6	0	129.574	69.2076	57.1198	74.4915	6	0	95.0299	6	88.2361	6	328.012	6	0	6	0	6	0	54.06	6	0	255.655	99.9789	6	119.399	67.3424	6	0	117.483	173.431	258.272	85.7268	6	367.536	6	90.7799	134.695	286.205	229.575	6	0	138.751	199.076	6	0
Positive	444.013	1.58148	6	0	6	0	6	0	134.706	6	0	6	0	6	0	6	0	6	0	6	0	6	40.8	6	0	84.7785	6	0	65.3165	79.5601	6	144.473	6	119.876	6	0	240.765	6	0	6	106.102	186.708	82.6201	150.484	113.753	102.037	68.354	97.9436	6
Positive	493.975	1.58147	55.0896	2576.15	2515.09	3541.28	2073.73	2112.99	2029.37	1164.42	1108.26	2358.23	1212.04	1856.17	3804.87	4695.65	4383.21	3752.69	851.954	169.362	212.204	235.417	1707.88	934.696	696.527	5382.16	2820.04	2135.42	2483.28	1430.37	3106.43	5506.5	2946.07	3886.11	5646.94	2511.83	244.854	6761.87	4067.84	1656.59	3748.88	3798.5	3247.51	6139.25	5528.84	5756.39	3654.03	3426.68	4690.24
Positive	628.014	1.5812	6	0	6	103.635	6	0	6	0	6	0	6	0	6	0	93.7326	6	0	6	0	6	0	6	0	124.542	6	0	71.9374	58.1564	211.02	6	0	6	102.042	365.161	6	137.834	6	0	6	0	6	213.67	159.173	181.099	6	79.572	209.678
Positive	639.033	1.5814	6	67.3399	58.168	52.0424	6	39.7799	6	0	6	62.3281	6	54.3781	106.109	82.5461	129.403	86.7254	6	0	6	0	6	0	6	222.508	69.3816	71.4284	84.66	6	53.0665	139.925	84.7965	93.8731	86.7221	288.226	6	133.802	90.7006	60.1801	106.106	123.992	55.105	273.502	214.253	176.505	108.261	81.6155	152.026
Positive	700.025	1.58115	72.4545	158.653	259.304	183.779	90.6574	113.263	78.5639	82.641	68.359	60.1991	32.64	87.2101	137.733	385.622	247.729	203.549	6	0	6	0	34.68	6	0	674.732	227.52	139.782	99.9884	75.4999	314.243	454.449	249.266	460.12	511.244	238.742	232.013	551.078	215.154	6	171.416	116.32	420.353	681.581	591.242	721.336	247.079	338.369	529.019
Positive	720.028	1.58115	6	0	6	0	6	0	6	0	6	0	6	0	6	156.572	87.7201	6	0	6	0	6	0	6	0	239.891	85.2031	6	0	6	0	249.077	146.994	6	325.589	83.6765	57.1201	350.567	44.8939	6	87.7345	128.549	210.171	137.729	136.717	6	124.477	137.782	57.1334
Positive	948.056	1.57723	87.7695	71.4456	95.9119	80.605	98.7352	128.544	48.989	6	0	101.089	6	0	278.528	440.644	359.905	267.334	6	0	6	0	6	0	6	408.28	182.633	72.4201	6	31.6199	266.504	582.187	163.54	308.105	533.7	441.825	6	574.787	145.749	143.82	261.211	281.632	288.722	553.216	546.861	567.261	266.611	254.045	344.863
Positive	1056.92	1.58124	6	0	6	0	6	0	6	0	6	0	6	0	6	194.874	6	88.7835	6	0	6	0	6	0	6	0	6	35.7	6	0	140.662	6	90.9835	144.866	6	0	171.902	94.8888	6	0	149.992	161.224	6	132.624	6	136.734	114.422	106.107	6
Positive	1751.19	1.58149	6	0	6	0	6	0	6	0	6	0	6	0	6	0	6	0	6	0	6	0	6	0	6	0	6	0	6	0	6	0	6	0	6	0	6	0	6	0	6	0	6	0	6	0	6	0	6
Positive	570.112	1.59003	6	0	6	0	6	0	6	0	6	0	6	0	6	0	6	0	6	0	6	0	6	0	6	0	6	0	6	0	6	0	6	0	6	0	6	0	6	0	6	0	6	0	6	0	6	0	6
Positive	688.014	1.5898	6	37.7565	6	36.7341	6	0	6	0	6	0	6	0	6	0	6	59.16	6	0	6	0	6	48.981	6	79.1255	35.715	6	0	6	173.479	6	0	6	92.464	51	6	91.8224	88.76	6	0	6	0	6	41.82	6	0	6	56.1
Positive	101.966	1.59812	446.854	6	0	1739.89	1548.12	417.284	6	0	6	0	396.368	367.806	6	0	6	0	2375.32	6	522.378	6	0	6	0	6	0	527.453	6	0	6	591.729	6	203.047	205.07	6	0	180.611	6	0	6	0	6	330.583	6	293.853	310.348	6	0
Positive	145.953	1.60365	6	0	6	1271.8	6	0	3291.42	6	0	6	0	6	0	6	0	6	0	6	0	3476.36	6	0	6	0	6	0	6	0	6	0	6	0	6	0	6	0	6	0	6	0	6	0	6	0	6	0	6
Positive	184.985	1.59845	6	887.635	6	2505.28	6	567.29	6	599.965	6	0	6	842.817	6	0	6	0	6	636.604	6	0	6	0	6	0	6	0	6	0	147.951	6	0	6	0	6	0	176.489	6	0	6	0	6	546.861	6	0	6	0	6
Positive	140.993	1.60662	6	0	6	0	6	428.499	534.659	6	574.614	6	0	6	0	171.391	68.3599	514.209	793.345	6	675.398	6	212.225	6	0	1253.91	1149.09	560.101	250.913	418.316	6	0	6	0	6	0	6	0	6	0	6	0	6	0	6	0	6	164.266	6
Positive	158.963	1.6155	6	404.042	6	0	6	0	6	0	6	0	6	339.885	435.982	6	0	6	492.762	560.03	6	0	6	260.285	6	0	6	0	487.33	6	0	6	0	223.441	6	0	6	0	6	0	6	0	6	0	6	0	6	190.276	6
Positive	186.974	1.61512	420.346	1243.77	613.43	6	0	6	414.184	233.628	419.46	205.24	507.97	6	0	313.248	167.393	438.668	587.645	385.456	6	638.357	775.42	420.348	769.36	478.685	194.876	6	492.443	125.507	6	116.424	170.373	158.139	6	0	6	0	6	649.941	165.5	6	0	6	0	6	325.629	245.875	83.6664
Positive	346.122	1.6156	6	0	6	0	6	0	6	0	6	0	6	0	6	0	6	0	6	0	6	0	6	0	6	0	6	0	6	0	6	0	6	0	6	0	6	0	6	0	6	0	6	0	6	0	6	0	6
Positive	354.025	1.62363	6	0	6	0	6	0	6	0	6	0	6	0	6	0	6	0	6	0	67.338	6	0	6	0	6	0	6	0	6	0	6	0	6	0	6	0	6	0	6	0	6	0	6	0	6	0	6	0
Positive	361.954	1.6155	6	0	6	0	139.267	175.476	152.027	75.502	57.246	362.19	103.056	180.66	6	0	6	0	99.9759	319.755	272.925	97.9446	6	184.224	83.777	6	0	6	0	6	110.706	6	0	6	184.664	126.002	113.17	160.565	6	0	6	0	6	0	89.2849	6	0	6	0
Positive	689.045	1.6155	6	0	6	0	6	0	6	0	6	0	6	0	6	71.4299	6	0	6	0	6	0	6	0	6	37.762	6	47.9559	6	0	127.382	6	0	6	0	6	0	6	0	6	0	6	0	134.677	193.85	6	0	6	0
Positive	137.966	1.63231	309.585	583.615	476.554	361.273	6	194.963	488.651	6	289.844	104.183	68.3544	426.903	6	513.227	373.31	204.643	254.983	6	434.117	161.107	426.98	307.642	6	144.374	6	305.065	187.609	6	144.875	6	526.534	6	0	6	843.563	74.4061	146.406	349.454	6	0	6	0	6	0	214.761	6	0
Positive	507.043	1.63242	6	0	6	0	6	0	6	0	6	0	6	0	6	0	6	0	6	0	6	0	6	0	6	0	6	0	6	0	6	0	6	0	6	0	6	0	6	0	6	0	6	0	6	0	6	0	6
Positive	573.112	1.63252	6	0	6	0	6	0	6	0	6	0	6	0	6	0	6	0	6	0	6	0	6	0	6	0	6	0	6	0	6	0	6	0	6	0	6	0	6	0	6	0	6	0	6	0	6	0	6
Positive	612.176	1.6324	6	0	6	0	6	0	6	0	6	0	6	0	6	0	6	0	6	0	6	0	6	0	6	0	6	0	6	0	6	0	6	0	6	0	6	0	6	0	6	0	6	0	6	0	6	0	6
Positive	442.055	1.64091	6	0	6	0	6	0	6	0	6	0	6	0	6	0	6	0	6	0	6	0	6	0	6	0	6	0	6	0	6	0	6	0	6	0	6	0	6	0	6	0	6	0	6	0	6	0	6
Positive	259.094	1.6496	6	0	6	0	6	0	6	0	6	0	6	0	6	0	6	0	6	0	6	0	6	0	6	0	6	0	6	0	6	0	6	0	6	0	6	0	6	0	6	0	6	0	6	0	6	0	6
Positive	378.003	1.64912	6	0	6	0	6	0	6	0	6	0	6	0	6	0	6	0	6	0	6	0	6	0	6	0	6	0	6	0	6	0	6	0	6	0	6	0	6	0	6	0	6	0	6	0	6	0	6
Positive	623.027	1.64952	6	0	6	46.935	6	0	6	0	6	0	6	0	6	0	6	0	6	0	6	0	6	0	6	75.5082	6	0	6	0	77.533	6	0	6	103.143	6	0	107.141	78.4979	6	40.3531	6	0	125.45	86.719	81.6175	6	0	59.186
Positive	522.211	1.65802	6	0	6	0	6	0	6	0	6	0	6	0	6	0	6	0	6	0	6	0	6	0	6	0	6	0	6	0	6	0	6	0	6	0	6	0	6	0	6	0	6	0	6	0	6	0	6
Positive	600.032	1.65807	6	0	6	67.3345	6	56.1275	6	0	6	0	6	0	6	0	6	0	6	0	6	0	6	0	37.686	6	0	6	0	6	0	6	0	6	0	6	0	6	0	6	0	6	0	6	0	6	0	6	0
Positive	130.05	1.66656	426.983	666.389	682.565	919.378	286.686	348.928	422.384	341.254	424.439	379.668	640.751	289.002	427.772	767.268	424.282	420.494	257.934	437.61	263.23	122.395	207.103	345.889	147.846	777.066	720.307	407.623	218.739	337.207	1937.7	618.814	551.042	865.261	1672.11	1294.85	270.397	1921.83	897.893	284.152	1298.52	1257.1	611.658	1003.88	908.04	917.209	703.074	784.728	873.364
Positive	297.084	1.6664	6	1346.97	177.502	1212.36	424.083	468.174	624.387	173.457	6	0	6	0	6	0	113.093	317.322	6	0	6	0	6	444.832	6	730.801	199.988	500.959	600.79	421.237	6	0	6	0	248.441	6	597.375	393.461	338.601	6	475.47	6	148.937	510.634	428.686	473.306	6	438.713	240.777
Positive	315.017	1.66662	6	0	6	0	6	0	6	0	6	0	6	0	6	0	6	0	6	0	6	0	6	0	6	0	6	0	6	0	69.3814	6	0	6	0	6	0	6	0	6	64.404	77.52	6	0	6	0	6	0	6
Positive	378.986	1.6663	6	65.8045	116.302	181.605	6	79.5946	6	66.8404	43.8769	132.642	163.236	72.8459	6	90.7991	6	0	6	78.5536	52.5474	6	0	6	0	230.073	72.4384	6	0	6	328.514	126.666	86.2065	154.084	115.417	192.817	6	107.12	6	0	6	0	166.297	268.327	139.761	171.384	72.9524	138.757	131.621
Positive	414.996	1.6665	6	62.2419	6	0	6	0	6	0	39.78	6	0	6	0	6	60.6901	6	0	6	0	6	0	6	0	6	0	6	0	6	135.696	6	0	121.414	6	0	6	0	6	0	54.081	63.2596	48.9781	6	84.6879	6	101.114	6	0
Positive	424.114	1.66643	6	0	6	0	6	0	6	0	6	137.345	6	0	6	0	6	0	6	0	6	0	6	0	6	217.414	6	0	6	0	748.695	6	0	63.2629	6	0	6	85.68	6	0	6	0	6	0	6	0	6	70.9039	154.588
Positive	115.965	1.6835	6	0	6	0	6	0	6	0	6	0	6	0	6	0	6	0	6	0	6	0	6	0	6	0	6	0	6	0	6	0	6	0	6	0	6	0	6	0	698.456	399.99	6	0	6	0	6	0	6
Positive	121.043	1.6836	6	0	6	0	6	0	6	0	6	0	6	0	6	0	6	0	6	0	6	0	6	0	6	0	6	0	6	0	6	0	6	0	6	0	6	0	6	0	6	0	6	0	6	0	6	0	6
Positive	231.977	1.68343	476.901	677.223	618.312	546.865	484.025	717.637	530.545	463.717	386.679	360.164	651.952	718.229	439.839	471.432	447.386	435.337	469.734	555.418	545.735	589.595	505.041	403.102	363.067	311.285	314.251	286.19	500.233	379.901	401.98	548.073	450.557	382.221	268.493	416.784	315.699	177.448	304.958	87.7484	514.365	402.005	410.144	345.858	249.449	239.75	400.968	455.543	469.326
Positive	277.037	1.68358	6	86.7318	93.8672	433.188	205.101	279.054	219.858	6	55.08	241.825	626.446	119.016	6	394.341	117.332	6	0	6	0	6	0	293.849	6	573.883	285.667	6	0	6	1419.19	325.692	451.976	613.835	801.485	660.128	6	0	222.404	6	295.795	90.7985	381.067	676.429	637.168	561.639	84.6861	475.447	740.731
Positive	281.053	1.67819	6	0	138.768	207.096	6	332.633	582.436	6	618.276	368.286	708.631	396.126	383.208	6	626.419	403.11	774.864	102.031	159.171	928.669	158.142	414.302	377.882	534.208	6	280.584	440.625	286.621	6	0	483.712	980.075	421.902	288.226	589.704	222.245	6	0	6	0	499.422	853.447	695.899	262.198	6	0	676.631
Positive	301.982	1.68342	70.38	190.875	130.585	209.166	87.7457	84.681	91.816	124.463	133.674	87.7495	168.355	68.7419	97.9484	157.111	122.434	102.168	6	91.816	35.7155	6	0	66.3331	79.0656	128.033	105.092	88.7629	39.78	79.576	351.487	146.908	104.567	165.297	148.09	304.039	6	105.08	139.701	6	259.305	308.156	164.248	103.02	163.244	121.417	159.154	165.275	119.36
Positive	366.105	1.68366	70.395	6	0	6	0	6	0	63.7675	6	0	124.475	6	0	6	0	6	0	6	0	6	0	69.3797	37.74	495.817	6	0	6	0	710.101	6	460.251	1474.42	2093.74	736.662	6	2638.66	6	0	155.056	56.6274	531.559	1884.21	245.888	520.83	160.696	1591.62	800.391
Positive	392.019	1.6835	6	0	6	0	6	0	6	0	6	0	6	0	6	0	6	0	6	0	6	0	6	0	6	54.0598	6	0	6	0	212.209	6	0	6	0	84.6854	6	51.0235	6	0	6	0	41.8375	73.4402	89.7809	86.7214	6	0	6
Positive	428.034	1.67502	6	0	6	0	6	0	6	0	6	0	6	0	6	0	6	0	6	0	6	0	6	0	6	0	6	0	6	0	6	0	6	0	6	0	6	0	6	0	6	0	6	0	6	0	6	0	6
Positive	502.12	1.68352	117.3	96.936	85.6934	58.14	6	53.0535	6	41.8324	83.6515	6	151.513	6	0	123.995	29.5799	6	0	223.454	175.493	6	0	124.458	140.788	118.32	156.104	29.589	6	0	501.951	80.0916	145.893	463.201	584.873	437.689	6	719.282	136.187	6	392.976	398.924	244.353	541.584	209.176	273.924	191.826	485.641	383.593
Positive	569.881	1.69478	51.026	74.561	91.317	34.68	6	69.3699	6	46.932	6	0	6	71.307	6	0	6	0	37.675	6	0	6	0	6	0	6	0	6	0	6	0	31.6375	6	35.2015	6	0	6	0	6	0	6	0	6	0	6	0	42.853	6	0
Positive	213.965	1.70079	2980.91	4441.65	5122.77	4404.47	3768.36	4181.85	4684.08	3641.15	3019.99	3556.72	3432.23	4727.59	2540.36	3073.88	2961.66	2838.44	2860.28	2215.02	2502.49	2990.14	2112.05	2215.03	2085.5	2520.25	1622.21	2126.47	2603.6	1921.94	2706.78	3659	2362.95	2445.48	1488.51	2784.34	2972.16	1435.64	1157.53	1461.04	1675.51	1782.12	2856.76	2570.82	2180.34	2280.13	2943.42	3095.49	2484.32
Positive	215.96	1.70064	6	0	6	0	6	0	6	0	6	0	6	0	6	0	6	0	6	0	6	0	6	0	6	0	6	0	6	0	6	0	6	0	6	0	6	0	6	0	6	0	6	0	6	0	6	0	6
Positive	228.97	1.70063	938.042	1117.75	1395.72	1309.52	971.113	1249.7	1178.42	908.023	821.314	1035.06	693.781	1296.16	680.499	807.549	821.28	756.587	765.923	406.047	625.875	859.076	621.385	519.323	581.224	749.909	392.787	554.61	714.188	477.149	739.692	1055.24	502.999	545.99	315.468	725.419	390.789	295.945	225.296	330.602	420.027	502.235	834.597	639.668	629.533	653.486	783.566	691.747	505.053
Positive	233.971	1.70015	6	199.102	108.153	410.26	104.062	403.368	345.38	294.846	144.349	180.618	144.371	319.699	291.404	171.422	204.07	267.464	265.641	176.517	308.11	276.056	149.471	288.746	170.273	6	111.226	91.8541	129.589	146.78	255.062	291.795	153.032	145.906	146.916	299.964	145.885	258.62	6	0	133.786	172.44	159.161	206.63	6	215.787	164.252	151.528	147.446
Positive	254.991	1.7006	2880.97	4313.94	5059.52	4125.95	3608.14	4104.36	4397.32	3561.56	2861.85	3580.18	3398.64	4534.62	2545.45	2939.26	2793.34	2751.77	2703.13	2296.66	2532.1	2919.47	2147.76	2176.25	1972.47	2403.75	1814.03	1997.37	2627	1895.4	2556.8	3599.55	2299.68	2456.63	1489.49	2614.97	2551.81	1336.79	1082.05	1609.35	1690.86	1712.76	2939.43	2583.08	2218.1	2221.98	2899.54	3014.86	2424.11
Positive	285.941	1.70043	171.409	311.421	354.019	303.038	240.786	232.597	295.865	193.859	186.694	250.966	203.038	274.968	120.384	125.496	134.669	145.048	130.491	81.6219	120.388	159.17	79.5821	122.968	95.8972	173.451	99.4844	78.5727	128.55	128.419	108.659	129.54	115.305	148.962	6	168.364	63.271	6	0	6	66.206	83.6545	153.048	163.768	81.6002	92.8465	190.796	124.489	118.847
Positive	303.975	1.70015	93.8559	128.547	268.841	308.112	130.61	54.087	179.565	241.799	112.216	143.335	309.132	194.04	60.1981	178.547	141.291	111.359	76.8975	91.8161	126.52	155.083	66.8211	119.892	98.863	73.4649	137.736	77.5745	99.4795	94.2665	215.27	272.063	45.9	145.407	6	152.524	6	0	72.944	6	0	135.709	232.043	81.613	159.151	174.471	92.8375	146.409	142.837
Positive	326.97	1.70062	1171.23	1703.98	1998.18	1749.75	1252.94	1638.64	1667.11	1361.06	1127.36	1309.07	1158.04	1865.56	688.655	974.362	806.99	879.386	839.884	693.776	741.785	1008.17	518.304	617.248	531.365	1075.89	446.892	632.661	823.373	546.413	898.871	1441.23	684.602	733.775	368.643	991.704	567.31	386.907	219.346	364.247	450.5	524.583	992.732	904.83	807.046	898.836	1050.86	1046.8	795.797
Positive	397	1.70062	6	0	85.2129	107.117	6	0	6	0	6	0	6	0	6	37.7595	6	0	6	0	6	0	6	0	6	134.686	6	0	6	0	310.156	136.189	6	108.152	215.413	122.423	6	77.5469	6	0	6	0	114.285	78.5605	40.821	6	0	57.1349	107.119
Positive	516.91	1.70067	126.516	180.768	186.694	158.136	125.504	133.641	140.796	113.247	44.8979	110.698	77.5385	169.29	55.0915	101.005	93.8637	48.045	104.48	58.6595	68.354	78.6709	6	70.4035	52.0325	46.92	6	38.7675	79.5765	42.7701	39.7879	129.556	74.4854	52.034	6	77.5475	37.758	6	0	34.68	6	0	89.281	6	69.378	44.88	116.317	54.0774	67.3434
Positive	571.866	1.70035	53.051	6	105.085	74.4705	80.6045	74.4835	111.207	47.9555	59.6805	6	66.2989	105.678	42.3446	52.5545	36.7201	32.7545	6	0	6	40.377	6	53.052	6	0	6	41.83	28.56	6	0	72.9455	39.2934	6	0	6	54.0744	6	0	6	0	6	62.245	6	0	6	60.7021	29.596	6
Positive	686.014	1.70035	6	0	6	0	6	0	6	0	6	0	6	0	6	0	6	0	6	0	6	0	6	0	6	0	6	0	6	0	6	0	6	0	69.5939	6	0	6	0	6	0	6	0	6	0	6	0	6	0
Positive	211.965	1.71697	341.179	522.655	760.078	539.729	468.199	643.819	512.66	289.231	136.68	356.099	293.84	589.105	384.639	342.794	419.309	380.9	358.848	200.343	326.417	441.816	304.047	230.567	239.746	298.946	166.292	241.847	420.348	175.341	273.428	564.486	177.537	283.766	121.544	272.42	193.871	170.799	91.3035	151.021	150.871	174.487	284.653	265.753	238.738	266.297	256.099	265.259	201.002
Positive	324.975	1.71762	79.5745	70.503	131.62	124.46	51.0176	160.197	97.9594	6	102.015	112.745	56.1164	103.626	6	59.1601	72.42	6	0	81.6329	6	87.827	6	0	6	0	6	0	6	0	6	88.7515	6	0	6	114.781	6	0	6	0	6	0	39.78	206.081	6	0	73.456	70.412	6
Positive	489.048	1.71747	6	0	6	0	6	0	6	0	6	0	6	0	6	0	6	0	6	0	6	0	6	0	6	0	6	0	6	0	6	0	6	0	6	0	6	0	6	0	6	0	6	0	6	0	6	0	6
Positive	146.065	1.73448	6	0	6	0	6	0	6	0	6	0	6	0	6	0	6	0	6	0	6	0	6	0	6	0	6	0	6	0	6	251.433	6	232.636	203.056	319.857	6	157.87	6	0	6	0	6	0	6	0	6	236.683	136.806
Positive	189.038	1.73462	6	0	6	260.776	6	0	155.077	6	0	6	0	6	0	116.322	126.43	138.252	6	0	6	0	6	0	6	345.954	6	0	6	0	481.573	201.493	6	137.753	112.395	263.242	6	194.756	6	0	6	0	6	227.513	171.404	316.3	6	0	129.046
Positive	256.984	1.72584	6	0	6	0	6	0	6	0	6	0	6	0	6	0	6	0	6	0	6	0	6	0	6	0	59.6884	6	0	6	0	6	0	6	0	6	0	120.379	6	0	6	0	6	0	6	0	6	0	6
Positive	141.969	1.75118	6	285.966	990.678	6	0	6	931.495	6	0	6	0	6	1799.18	6	1030.49	6	0	108.12	6	2549.86	6	0	6	0	6	0	6	0	6	0	386.264	839.869	6	256.099	6	107.1	6	0	626.504	6	297.901	442.287	6	241.283	6	0	6
Positive	154.97	1.76882	6	0	6	0	390.668	530.335	6	313.222	323.947	91.8286	6	0	90.8025	388.536	316.284	6	866.221	480.483	6	873.195	6	108.148	6	214.257	6	0	6	0	73.4596	6	0	6	0	6	0	6	701.358	669.71	77.5421	6	0	6	0	6	0	6	0
Positive	454.148	1.76844	6	0	6	0	6	0	6	0	6	0	6	0	6	0	6	0	6	0	6	0	6	0	6	0	6	0	6	0	6	0	6	0	6	0	6	0	6	0	6	0	6	0	6	0	6	0	6
Positive	143.96	1.78545	6	0	6	0	6	0	6	2077.39	6	0	6	0	6	0	6	0	6	0	6	0	6	0	6	0	6	0	6	0	2490.7	6	3494.32	3118.07	6	2580.5	7949.63	6	0	6	0	6	0	6	0	6	0	6	0
Positive	145.957	1.78558	6	0	6	0	4174.82	6	1708.91	6	0	6	0	6	3021.16	6	0	6	0	6	1748.33	6	0	6	0	6	0	2371.8	6	1078.52	971.3	6	0	6	904.236	6	0	770.126	6	0	1980.43	1849.18	6	0	6	889.415	6	0	6
Positive	184.987	1.78555	6	1214.49	6	0	2387.41	1162.59	6	0	6	0	6	0	6	0	6	0	6	0	3066.78	6	0	6	0	6	1932.83	2551.45	6	2693.51	716.223	6	0	1260.38	1081.05	6	2982.79	829.798	6	0	1834.52	6	1194.44	640.788	6	636.295	6	0	6
Positive	373.04	1.78541	6	0	6	0	6	0	6	0	6	0	6	0	6	0	6	0	6	0	6	0	6	0	6	0	6	0	6	0	6	0	6	0	6	0	6	0	6	0	6	0	6	0	6	0	6	0	6
Positive	419.049	1.78545	6	0	6	0	6	0	6	0	6	0	6	0	6	0	6	0	6	0	6	0	6	0	6	0	6	0	6	0	6	0	6	0	6	0	6	0	6	0	6	0	6	0	6	0	6	0	6
Positive	436.14	1.78563	6	0	6	0	6	0	6	0	6	0	6	0	6	0	6	0	6	0	6	0	6	0	6	0	6	0	6	0	6	0	6	0	6	0	6	0	6	0	6	0	6	0	6	0	6	0	6
Positive	510.115	1.78555	6	0	6	0	6	0	6	34.693	6	0	6	0	6	0	6	0	6	0	6	0	6	0	6	0	6	0	6	0	56.113	6	0	233.228	401.979	6	0	441.509	6	0	6	0	30.6	82.643	6	62.2489	6	116.822	32.6589
Positive	545.127	1.79398	6	0	6	0	6	0	6	0	6	0	6	0	6	0	6	0	6	0	6	0	6	0	6	0	6	0	6	0	6	0	6	0	6	0	6	0	6	0	6	0	6	0	6	0	6	0	6
Positive	751.249	1.79399	6	0	6	0	6	0	6	0	6	0	6	0	6	0	6	0	6	0	6	0	6	0	6	0	6	0	6	0	6	0	6	0	6	0	6	0	6	0	6	0	6	0	6	0	6	0	6
Positive	822.173	1.78572	6	0	6	0	6	0	6	0	6	0	6	0	6	0	6	0	6	0	6	0	6	0	6	0	6	0	6	0	6	0	6	0	6	0	6	0	6	0	6	0	6	0	6	0	6	0	6
Positive	883.294	1.78545	6	0	6	0	6	0	6	0	6	0	6	0	6	0	6	0	6	0	6	0	6	0	6	0	6	0	6	0	6	0	6	0	6	0	6	0	6	0	6	0	6	0	6	0	6	0	6
Positive	1086.27	1.78545	6	0	6	0	6	0	6	0	6	0	6	0	6	0	6	0	6	0	6	0	6	0	6	0	6	0	6	0	6	0	6	0	6	0	6	0	6	0	6	0	6	0	6	0	6	0	6
Positive	101.967	1.80253	1141.38	761.414	6	0	6	0	6	632.396	649.924	492.778	965.144	989.746	2818.16	6	0	6	2084.5	6	1001.83	6	0	6	0	676.595	1172.62	538.718	2568.73	1667.38	666.027	1267.19	969.228	503.252	567.31	932.622	4507.17	614.975	675.242	1438.26	791.776	1182.86	6	458.971	6	440.533	736.411	1237.59	498.882
Positive	140.996	1.80247	846.462	6	0	6	2223.42	877.057	264.74	172.87	2092.54	41.8425	2172.48	217.498	65.28	2152.21	147.938	6	2542.65	6	879.413	6	0	6	1166.92	6	0	858.109	6	88.2465	866.015	143.726	6	0	842.75	451.772	2445.62	61.2199	6	0	6	0	176.006	508.059	6	0	171.412	6	0
Positive	589.2	1.80245	6	0	6	0	6	0	6	0	6	0	6	0	6	0	6	0	6	0	6	0	6	0	6	0	6	0	6	0	6	0	6	0	6	0	6	0	6	0	6	0	6	0	6	0	6	0	6
Positive	619.212	1.80227	6	0	6	0	6	0	6	0	6	0	6	0	6	0	6	0	6	0	6	0	6	0	6	0	6	0	6	0	6	0	6	0	6	0	6	0	6	0	6	0	6	0	6	0	6	0	6
Positive	688.036	1.80247	6	0	6	0	6	0	6	0	6	0	6	0	6	0	6	0	6	0	6	0	6	0	6	0	6	0	6	0	6	0	6	0	6	0	6	0	6	0	6	0	6	0	6	0	6	0	6
Positive	788.207	1.80263	6	0	6	0	6	0	6	0	6	0	6	0	6	0	6	0	6	0	6	0	6	0	6	0	6	0	6	0	6	0	6	0	6	0	6	0	6	0	6	0	6	0	6	0	6	0	6
Positive	825.202	1.80245	6	0	6	0	6	0	6	0	6	0	6	0	6	0	6	0	6	0	6	0	6	0	6	0	6	0	6	0	6	0	6	0	6	0	6	0	6	0	6	0	6	0	6	0	6	0	6
Positive	1015.35	1.80225	6	0	6	0	6	0	6	0	6	0	6	0	6	0	6	0	6	0	6	0	6	0	6	0	6	0	6	0	6	0	6	0	6	0	6	0	6	0	6	0	6	0	6	0	6	0	6
Positive	124.041	1.81945	6	0	6	0	6	0	6	0	6	0	6	0	6	0	6	0	6	0	6	0	6	0	6	0	6	0	6	0	182.641	68.374	6	0	133.645	207.138	6	180.205	61.233	6	0	6	0	98.9402	144.876	99.9885	6	0	6
Positive	186.972	1.81945	180.598	6	483.62	562.187	6	774.948	856.998	687.425	244.836	506.033	322.413	6	1574.56	617.284	907.05	900.181	848.14	496.865	6	237.725	974.402	419.347	520.393	765.083	787.941	789.675	726.846	700.719	332.595	868.087	841.719	587.989	6	595.528	1986.45	550.703	217.328	6	962.955	492.795	587.635	716.74	265.272	6	712.852	608.064	437.697
Positive	270.1	1.81945	6	0	6	0	6	0	6	0	6	57.1198	108.12	6	0	6	0	6	0	6	0	6	56.1285	6	53.061	206.611	64.2831	54.0845	6	0	592.274	355.099	106.08	279.179	440.739	437.73	6	478.77	183.653	6	196.923	332.725	161.18	340.717	430.532	327.474	71.4345	6	104.064
Positive	278.572	1.81908	6	0	6	0	6	0	6	0	6	0	6	0	6	0	6	0	6	0	6	0	6	0	6	0	6	0	6	0	66.316	6	0	6	58.1401	6	0	56.9985	6	0	6	49.4846	6	0	6	59.6896	6	0	6
Positive	295.102	1.81925	6	0	6	0	6	0	6	0	6	0	6	0	6	0	6	0	6	0	6	0	6	0	6	0	6	0	6	0	32.6575	6	0	6	0	6	0	6	0	6	0	6	0	6	0	6	0	6	0
Positive	330.061	1.81956	6	0	6	0	6	0	6	0	6	0	6	0	6	0	6	0	6	0	6	0	6	0	6	0	6	0	6	0	6	0	6	0	6	0	6	0	6	0	6	0	6	0	6	0	6	0	6
Positive	341.029	1.81965	6	46.9385	85.1876	137.732	6	0	6	0	6	0	6	0	6	131.488	76.4999	6	0	51.0326	6	56.1206	37.7605	6	0	133.16	6	0	6	30.6	240.684	101.391	6	79.572	140.801	180.074	6	92.7624	6	0	6	0	61.2181	47.9635	157.125	150.478	51.0159	59.1819	76.518
Positive	456.141	1.81959	6	0	6	0	6	0	6	0	6	0	6	0	6	0	6	0	6	0	6	0	6	0	6	268.938	6	0	6	0	63.271	6	0	56.6304	260.596	53.5675	6	594.838	6	0	6	0	25.5	277.482	6	53.0581	6	41.8415	6
Positive	469.045	1.81965	6	0	6	0	6	0	6	0	6	0	6	0	6	0	6	0	6	0	6	0	6	0	6	0	6	0	6	0	6	0	6	0	6	0	6	0	6	0	6	0	6	0	6	0	6	0	6
Positive	470.123	1.81955	6	0	6	0	6	0	6	0	6	0	6	0	6	0	6	0	6	0	6	0	6	0	6	0	6	0	6	0	370.379	6	0	6	94.8821	56.1	6	125.895	6	0	6	0	6	0	6	0	6	0	6
Positive	487.163	1.81925	6	0	6	0	6	0	6	0	6	0	6	0	6	0	6	0	6	0	6	0	6	0	6	0	6	0	6	0	6	0	6	0	6	0	6	0	6	0	6	0	6	0	6	0	6	0	6
Positive	495.973	1.81933	6	0	6	0	6	44.8951	6	0	6	34.6934	6	0	40.8106	72.8559	45.9	30.6871	6	117.839	80.6007	6	0	6	0	6	45.912	6	0	6	0	109.082	60.1926	6	94.8056	86.6999	6	0	6	48.45	75.491	64.3266	88.253	85.6966	6	0	80.6015	144.88	89.844
Positive	626.153	1.81927	6	0	6	0	6	0	6	0	6	0	6	0	6	0	6	0	6	0	6	0	6	0	6	0	6	0	6	0	6	0	6	0	6	0	6	0	6	0	6	0	6	0	6	0	6	0	6
Positive	649.22	1.81947	6	0	6	0	6	0	6	0	6	0	6	0	6	0	6	0	6	0	6	0	6	0	6	0	6	0	6	0	6	0	6	0	6	0	6	0	6	0	6	0	6	0	6	0	6	0	6
Positive	663.198	1.81945	6	0	6	0	6	0	6	0	6	0	6	0	6	0	6	0	6	0	6	0	6	0	6	0	6	0	6	0	6	0	6	0	6	0	6	0	6	0	6	0	6	0	6	0	6	0	6
Positive	706.184	1.81967	6	0	6	0	6	0	6	0	6	0	6	0	6	0	6	0	6	0	6	0	6	0	6	0	6	0	6	0	6	0	6	0	6	0	6	0	6	0	6	0	6	0	6	0	6	0	6
Positive	732.072	1.81947	6	0	6	0	6	0	6	0	6	0	6	0	6	0	6	0	6	0	6	0	6	0	6	0	6	0	6	0	94.8851	6	0	6	0	6	0	6	0	6	0	6	0	6	0	6	0	6	0
Positive	805.113	1.8195	6	0	6	0	6	0	6	0	6	0	6	0	6	0	6	0	6	0	6	0	6	0	6	0	6	0	6	0	6	0	6	0	6	0	6	0	6	0	6	0	6	0	6	0	6	0	6
Positive	868.228	1.81963	6	0	6	0	6	0	6	0	6	0	6	0	6	0	6	0	6	0	6	0	6	0	6	0	6	0	6	0	6	0	6	0	6	0	6	0	6	0	6	0	6	0	6	0	6	0	6
Positive	869.227	1.81947	6	0	6	0	6	0	6	0	6	0	6	0	6	0	6	0	6	0	6	0	6	0	6	0	6	0	6	0	6	0	6	0	6	0	6	0	6	0	6	0	6	0	6	0	6	0	6
Positive	291.975	1.82565	6	0	6	0	6	96.8506	6	0	6	0	6	0	6	0	6	0	6	0	6	0	6	0	6	0	6	0	6	0	6	0	6	0	160.18	6	0	6	0	6	0	6	0	6	0	6	0	6	0
Positive	358.101	1.82791	6	0	6	0	6	0	6	0	6	0	6	0	6	0	6	0	6	0	6	0	6	0	6	0	6	0	6	0	160.188	124.479	6	67.335	215.775	131.108	6	77.47	6	0	6	0	6	60.1936	6	0	6	30.6125	53.0571
Positive	721.232	1.82776	6	0	6	0	6	0	6	0	6	0	6	0	6	0	6	0	6	0	6	0	6	0	6	0	6	0	6	0	6	0	6	0	6	0	6	0	6	0	6	0	6	0	6	0	6	0	6
Positive	158.964	1.83659	6	0	6	0	6	0	6	0	6	0	6	0	6	0	6	0	6	0	6	0	6	365.272	6	0	6	0	6	0	186.733	6	0	6	391.83	6	792.764	207.958	6	0	910.142	1356.15	6	53.5675	6	0	6	0	6
Positive	163.061	1.83673	6	0	6	0	6	0	6	0	6	0	6	0	6	0	6	0	6	0	6	0	6	0	6	0	6	0	6	0	6	0	6	0	6	0	6	0	6	0	6	0	6	0	6	0	6	0	6
Positive	173.139	1.83617	6	0	6	0	6	0	6	0	6	0	6	0	6	0	6	0	86.7	639.741	454.575	400.036	6	63.2401	112.228	6	0	6	0	6	0	6	0	6	0	6	0	6	0	6	0	6	0	6	0	6	0	6	0
Positive	196.053	1.83665	6	0	6	0	6	0	6	0	6	0	6	0	6	0	6	0	6	0	6	0	6	0	6	0	6	0	6	0	6	0	6	0	286.562	104.072	6	135.718	6	0	6	0	6	55.1005	6	0	6	0	6
Positive	308.089	1.83621	6	51.0001	6	549.911	6	0	6	0	6	0	6	0	194.87	6	0	349.457	94.8915	80.604	6	0	6	0	6	0	6	0	6	0	6	242.578	115.275	6	0	87.7675	6	0	6	0	6	0	6	0	6	0	6	0	6
Positive	332.134	1.83648	156.999	323.428	366.298	399.937	728.013	425.184	654.924	468.353	335.634	313.248	362.193	300.618	120.36	337.708	160.177	6	142.84	122.445	134.681	111.831	170.411	85.68	72.452	320.376	121.38	141.78	167.98	94.8936	495.889	267.162	108.154	141.823	293.827	421.427	6	228.116	90.8059	6	99.96	133.664	174.491	246.939	248.937	296.916	240.72	190.815	148.969
Positive	457.111	1.83631	6	0	6	40.8145	6	0	6	0	6	0	6	0	6	0	6	0	6	0	6	0	6	0	6	0	6	0	6	0	6	0	6	0	6	0	6	0	6	0	6	0	6	0	6	0	6	0	6
Positive	493.98	1.83645	6	0	6	0	6	0	6	0	6	65.2979	6	0	158.153	179.03	60.7005	71.4079	6	0	6	0	6	0	6	48.5725	136.759	6	0	6	271.379	237.585	85.1871	183.657	142.757	240.774	109.159	358.957	181.65	26.52	386.666	167.925	94.7985	178.034	131.649	164.197	55.08	196.911	78.5679
Positive	600.18	1.83647	6	0	6	0	6	0	6	0	6	0	6	0	6	0	6	0	6	0	6	0	6	0	6	0	6	0	6	0	6	0	6	0	6	0	6	0	6	0	6	0	6	0	6	0	6	0	6
Positive	633.14	1.83693	6	0	6	0	6	0	6	0	6	0	6	0	6	0	6	0	6	0	6	28.4934	6	0	6	0	6	0	6	0	6	0	6	0	6	0	6	0	6	0	6	0	6	0	6	0	6	0	6
Positive	662.204	1.83634	6	0	6	0	6	0	6	0	6	0	6	0	6	0	6	0	6	0	6	0	6	0	6	0	6	0	6	0	6	0	6	0	6	0	6	0	6	0	6	0	6	0	6	0	6	0	6
Positive	707.18	1.83645	6	0	6	0	6	0	6	0	6	0	6	0	6	0	6	0	6	0	6	0	6	0	6	0	6	0	6	0	6	0	6	0	6	0	6	0	6	0	6	0	6	0	6	0	6	0	6
Positive	811.266	1.83617	6	0	6	0	6	0	6	0	6	0	6	0	6	0	6	0	6	0	6	0	6	0	6	0	6	0	6	0	6	0	6	0	6	0	6	0	6	0	6	0	6	0	6	0	6	0	6
Positive	913.307	1.83617	6	0	6	0	6	0	6	0	6	0	6	0	6	0	6	0	6	0	6	0	6	0	6	0	6	0	6	0	6	0	6	0	6	0	6	0	6	0	6	0	6	0	6	0	6	0	6
Positive	325.113	1.85347	6	0	6	0	6	0	6	0	6	0	6	0	6	0	6	0	6	0	6	0	6	0	6	198.041	6	0	6	0	6	0	6	0	6	0	6	0	6	0	6	0	6	0	6	0	6	0	6
Positive	424.103	1.85366	577.514	562.176	498.924	1137.6	252.032	258.941	301.99	391.502	502.993	698.884	363.222	92.2869	102.02	353.717	193.339	208.126	113.254	109.16	44.8904	52.0429	35.716	296.387	97.9385	1218.53	197.089	471.376	115.182	285.774	1796.44	489.389	634.606	874.036	692.619	1959.31	6	1358.32	82.148	6	324.954	190.798	543.107	1009.04	1579.39	1103.43	1098.69	610.665	780.649
Positive	440.088	1.85355	6	0	6	0	6	0	6	0	6	0	6	0	6	0	6	0	6	0	6	0	6	0	6	0	6	0	6	0	6	0	6	0	6	0	6	0	6	0	6	0	6	0	6	0	6	0	6
Positive	458.149	1.85348	6	0	6	0	6	0	6	0	6	0	6	0	6	0	6	0	6	0	6	0	6	0	6	0	6	0	6	0	6	0	6	0	6	0	6	0	6	0	6	0	6	0	6	0	6	0	6
Positive	533.084	1.85347	6	0	6	0	6	0	6	0	6	0	6	0	6	0	6	0	6	0	6	0	6	0	6	0	6	0	6	0	6	0	6	0	6	0	6	0	6	0	6	0	6	0	6	0	6	0	6
Positive	673.147	1.85347	6	0	6	0	6	0	6	0	6	0	6	0	6	0	6	0	6	0	6	0	6	0	6	0	6	0	6	0	6	0	6	0	6	0	6	0	6	0	6	0	6	0	6	0	6	0	6
Positive	809.227	1.85347	6	0	6	0	6	0	6	0	6	0	6	0	6	0	6	0	6	0	6	0	6	0	6	0	6	0	6	0	6	0	6	0	6	0	6	0	6	0	6	0	6	0	6	0	6	0	6
Positive	127.041	1.86187	6	0	6	0	6	0	6	0	6	0	6	0	6	0	6	0	6	0	6	0	6	0	6	148.036	6	0	6	0	6	0	6	0	6	0	6	0	6	0	6	0	6	0	6	0	6	0	6
Positive	245.077	1.86187	6	0	6	0	6	0	6	0	6	0	6	0	6	0	6	0	6	0	6	0	6	0	6	0	6	0	6	0	55.0801	6	0	6	69.2601	6	0	6	0	6	0	6	0	6	0	6	0	6	0
Positive	411.031	1.86165	6	0	6	0	6	146.238	6	0	102.035	80.5938	426.483	170.316	132.66	122.369	223.947	140.943	6	194.367	6	0	6	0	6	74.6269	129.671	188.752	82.6381	6	0	209.11	65.816	76.0174	204.315	6	0	6	0	6	146.915	189.823	107.129	6	91.8299	6	0	162.214	69.3599
Positive	509.099	1.86183	6	0	6	0	6	0	6	0	6	0	6	0	6	0	6	0	6	0	6	0	6	0	6	0	6	0	6	0	6	0	6	0	6	0	6	0	6	0	6	0	6	0	6	0	6	0	6
Positive	521.111	1.8621	6	0	6	0	6	0	6	0	6	0	6	0	6	0	6	0	6	0	6	0	6	0	6	0	6	0	6	0	6	0	6	0	6	0	6	0	6	0	6	0	6	0	6	0	6	0	6
Positive	789.163	1.86174	6	0	6	0	6	0	6	0	6	0	6	0	6	0	6	0	6	0	6	0	6	0	6	0	6	0	6	0	6	0	6	0	6	0	6	0	6	0	6	0	6	0	6	0	6	0	6
Positive	113.034	1.87048	6	0	6	0	6	0	6	0	6	0	6	0	6	0	6	0	6	0	6	0	6	0	6	0	6	0	6	0	69.36	6	0	6	0	6	0	44.9015	6	0	6	0	6	0	6	0	6	0	6
Positive	193.036	1.8706	6	0	6	0	6	0	6	0	6	0	6	0	6	0	6	0	6	0	6	0	6	0	6	0	6	0	6	0	6	0	6	0	6	0	6	0	6	0	6	0	6	0	6	0	6	0	6
Positive	209.113	1.87067	6	0	6	0	6	0	6	0	6	0	6	0	6	0	6	0	6	0	6	0	6	0	6	0	6	0	6	0	6	0	6	0	6	0	6	0	6	0	6	0	6	0	6	0	6	0	6
Positive	231.099	1.87067	6	0	6	0	6	0	6	0	6	0	6	0	6	0	6	0	6	0	6	0	6	0	6	0	6	0	6	0	6	0	6	0	6	0	6	0	6	0	6	0	6	0	6	0	6	0	6
Positive	237.06	1.87051	6	0	6	0	6	0	6	0	6	0	6	0	6	0	6	0	6	0	6	0	6	0	6	0	6	0	6	0	6	0	6	0	6	0	6	0	6	0	6	0	6	0	6	0	6	0	6
Positive	265.088	1.87033	6	0	6	0	6	0	6	0	6	0	6	0	6	0	6	0	6	0	6	0	6	0	6	0	6	0	6	0	6	0	6	0	6	0	6	0	6	0	6	0	6	0	6	0	6	0	6
Positive	297.092	1.87028	6	0	845.804	6	0	6	0	251.997	212.206	512.289	233.641	6	682.403	1034.42	379.529	106.114	6	145.911	166.167	426.333	1068.18	46.92	6	87.7202	6	0	6	0	537.643	148.798	6	227.662	164.243	6	0	462.398	6	772.092	83.6901	111.18	716.221	6	354.023	6	528.584	6	277.719
Positive	311.027	1.87038	6	0	6	61.2335	6	0	6	0	6	0	6	0	6	0	46.939	6	0	6	0	6	0	6	0	6	0	6	0	6	0	6	0	6	0	6	0	6	0	6	0	6	0	6	0	6	0	6	0
Positive	351.092	1.87066	6	0	6	0	6	0	6	0	6	0	6	0	6	0	6	0	6	0	6	0	6	0	6	0	6	0	6	0	6	0	6	0	6	0	6	0	6	0	6	0	6	0	6	0	6	0	6
Positive	385.129	1.8705	6	0	6	0	6	0	6	0	6	0	6	0	6	0	43.881	6	0	6	0	6	0	6	0	45.9	6	0	6	0	111.18	42.7246	6	0	49.98	6	0	98.9754	6	0	6	39.78	38.6614	6	0	51	32.657	6	0
Positive	396.141	1.87047	6	0	6	0	6	0	6	0	6	0	6	0	6	0	6	0	6	0	6	0	6	0	6	0	6	0	6	0	6	0	6	0	6	0	6	0	6	0	6	0	6	0	6	0	6	0	6
Positive	405.104	1.87045	6	0	6	0	6	0	6	0	6	0	6	0	6	0	6	0	6	0	6	0	6	0	6	0	6	0	6	0	6	0	6	0	6	0	6	0	6	0	6	0	6	0	6	0	6	0	6
Positive	408.117	1.87048	80.5975	92.8351	160.172	203.036	6	0	6	0	6	0	6	0	6	101.948	6	0	6	0	6	0	6	0	6	194.94	6	0	6	0	425.874	6	0	35.718	208.131	393.758	6	409.034	6	0	6	0	6	121.921	329.628	87.7436	97.9639	109.166	6
Positive	410.108	1.87018	6	0	6	0	6	0	6	0	6	0	6	0	6	0	6	0	6	0	6	0	6	0	6	0	6	0	6	0	6	0	6	0	6	0	6	0	6	0	6	0	6	0	85.2014	6	0	6	0
Positive	445.163	1.87047	6	0	6	0	6	0	6	0	6	0	6	0	6	0	6	0	6	0	6	0	6	0	6	0	6	0	6	0	6	0	6	0	6	0	6	0	6	0	6	0	6	0	6	0	6	0	6
Positive	466.124	1.87051	6	0	6	0	6	0	6	0	6	0	6	0	6	0	6	0	6	0	6	0	6	0	6	0	6	0	6	0	6	0	6	0	6	0	6	0	6	0	6	0	6	0	6	0	6	0	6
Positive	471.611	1.87041	6	0	6	0	6	0	6	0	6	0	6	0	6	0	6	0	6	0	6	0	6	0	6	0	6	0	6	0	6	0	6	0	6	0	6	0	6	0	6	0	6	0	6	0	6	0	6
Positive	512.13	1.87033	24.495	6	0	6	0	6	0	6	0	6	0	6	0	6	0	6	0	6	0	6	0	6	0	73.4581	6	0	6	0	325.438	6	0	58.16	160.176	380.303	6	0	6	0	6	0	45.792	61.2159	82.6375	110.183	33.675	6	47.4465
Positive	519.132	1.87037	6	0	6	0	6	0	6	0	6	0	6	0	6	0	6	0	6	0	6	0	6	0	6	0	6	0	6	0	6	0	6	0	6	0	6	0	6	0	6	0	6	0	6	0	6	0	6
Positive	527.092	1.87055	6	0	6	0	6	0	6	0	6	0	6	0	6	0	6	0	6	0	6	0	6	0	6	0	6	0	6	0	6	0	6	0	6	0	6	0	6	0	6	0	6	0	6	0	6	0	6
Positive	595.016	1.87056	6	0	6	0	6	0	6	0	6	0	6	0	6	0	6	0	6	0	6	0	6	0	6	0	6	0	6	0	6	0	6	0	6	0	6	0	6	0	6	0	6	0	6	0	6	0	6
Positive	599.019	1.87055	6	0	6	0	6	0	6	0	6	0	6	0	6	0	6	0	6	0	6	0	6	0	6	0	6	0	6	0	6	0	6	0	6	0	6	0	6	0	6	0	6	0	6	0	6	0	6
Positive	601.023	1.87046	6	0	6	0	6	0	6	0	6	0	6	0	6	0	6	0	6	0	6	0	6	0	6	0	6	0	6	0	6	0	6	0	6	0	6	0	6	0	6	0	6	0	6	0	6	0	6
Positive	665.16	1.87041	6	0	6	0	6	0	6	0	6	0	6	0	6	0	6	0	6	0	6	0	6	0	6	0	6	0	6	0	6	0	6	0	6	0	6	0	6	0	6	0	6	0	6	0	6	0	6
Positive	747.221	1.87065	6	0	6	0	6	0	6	0	6	0	6	0	6	0	6	0	6	0	6	0	6	0	6	0	6	0	6	0	6	0	6	0	6	0	6	0	6	0	6	0	6	0	6	0	6	0	6
Positive	758.195	1.87047	6	0	6	0	6	0	6	0	6	0	6	0	6	0	6	0	6	0	6	0	6	0	6	0	6	0	6	0	6	0	6	0	6	0	6	0	6	0	6	0	6	0	6	0	6	0	6
Positive	782.255	1.87067	6	0	6	0	6	0	6	0	6	0	6	0	6	0	6	0	6	0	6	0	6	0	6	0	6	0	6	0	6	0	6	0	6	0	6	0	6	0	6	0	6	0	6	0	6	0	6
Positive	793.18	1.87049	6	0	6	0	6	0	6	0	6	0	6	0	6	0	6	0	6	0	6	0	6	0	6	0	6	0	6	0	6	0	6	0	6	0	6	0	6	0	6	0	6	0	6	0	6	0	6
Positive	803.158	1.87047	6	0	6	0	6	0	6	0	6	0	6	0	6	0	6	0	6	0	6	0	6	0	6	0	6	0	6	0	6	0	6	0	6	0	6	0	6	0	6	0	6	0	6	0	6	0	6
Positive	806.143	1.87066	6	0	6	0	6	0	6	0	6	0	6	0	6	0	6	0	6	0	6	0	6	0	6	0	6	0	6	0	6	0	6	0	6	0	6	0	6	0	6	0	6	0	6	0	6	0	6
Positive	809.101	1.87051	6	0	6	0	6	0	6	0	6	0	6	0	6	0	6	0	6	0	6	0	6	0	6	0	6	0	6	0	6	0	6	0	6	0	6	0	6	0	6	0	6	0	6	0	6	0	6
Positive	818.145	1.87049	6	0	6	0	6	0	6	0	6	0	6	0	6	0	6	0	6	0	6	0	6	0	6	0	6	0	6	0	6	0	6	0	6	0	6	0	6	0	6	0	6	0	6	0	6	0	6
Positive	867.155	1.87057	6	0	6	0	6	0	6	0	6	0	6	0	6	0	6	0	6	0	6	0	6	0	6	0	6	0	6	0	6	0	6	0	6	0	6	0	6	0	6	0	6	0	6	0	6	0	6
Positive	1001.29	1.87023	6	0	6	0	6	0	6	0	6	0	6	0	6	0	6	0	6	0	6	0	6	0	6	0	6	0	6	0	6	0	6	0	6	0	6	0	6	0	6	0	6	0	6	0	6	0	6
Positive	247.125	1.88747	6	0	6	0	6	0	6	0	6	0	6	0	6	0	6	0	6	0	6	0	6	0	6	130.725	6	0	6	0	106.08	6	0	6	0	6	0	127.041	6	0	6	0	6	0	44.88	6	0	6	0
Positive	312.132	1.88737	6	0	6	0	47.9635	6	0	6	0	6	0	6	0	6	0	6	0	6	0	6	54.0905	37.7555	6	0	6	0	6	0	79.5601	6	0	6	0	6	0	78.5401	6	0	6	0	6	0	51	46.8199	6	0	6
Positive	313.035	1.88757	6	0	6	0	6	0	6	0	6	0	6	0	6	0	6	0	6	0	6	0	6	0	6	0	6	0	6	0	6	0	6	0	6	0	6	0	6	0	6	0	6	0	6	0	6	0	6
Positive	377.046	1.88762	6	0	6	0	6	0	6	0	6	0	6	0	6	0	6	0	6	0	6	0	6	0	6	0	6	0	6	0	6	0	6	0	6	0	6	0	6	0	6	0	6	0	6	0	6	0	6
Positive	401.1	1.88766	6	0	6	0	6	0	6	0	6	0	6	0	6	0	6	0	6	0	6	0	6	0	6	0	6	0	6	0	6	0	6	0	6	0	6	0	6	0	6	0	6	0	6	0	6	0	6
Positive	409.08	1.88765	6	0	6	0	6	0	6	0	6	0	6	0	6	0	6	0	6	0	6	0	6	0	6	0	6	0	6	0	6	0	6	0	6	0	6	0	6	0	6	0	6	0	6	0	6	0	6
Positive	482.106	1.88747	6	0	52.032	64.2804	6	0	6	0	6	0	6	0	65.294	129.918	70.3935	90.798	6	0	6	0	6	0	6	0	6	0	37.6875	6	160.196	145.758	6	0	6	149.843	285.661	6	0	6	0	6	0	6	42.8485	26.532	6	0	6
Positive	574.15	1.88747	6	0	6	0	6	0	6	0	6	0	6	0	6	0	6	0	6	0	6	0	6	0	6	0	6	0	6	0	6	0	6	0	6	0	6	0	6	0	6	0	6	0	6	0	6	0	6
Positive	591.155	1.88762	6	0	6	0	6	0	6	0	6	0	6	0	6	0	6	0	6	0	6	0	6	0	6	0	6	0	6	0	6	0	6	0	6	0	6	0	6	0	6	0	6	0	6	0	6	0	6
Positive	666.079	1.88752	6	0	6	0	6	0	6	0	6	0	6	0	6	0	6	0	6	0	6	0	6	0	6	0	6	0	6	0	117.213	6	0	6	94.3897	6	0	153.023	6	0	6	0	6	0	6	0	6	0	6
Positive	686.098	1.88748	6	0	6	0	6	0	6	0	6	0	6	0	6	0	6	0	6	0	6	0	6	0	6	0	6	0	6	0	6	0	6	0	6	0	6	0	6	0	6	0	6	0	6	0	6	0	6
Positive	739.043	1.88757	6	0	6	0	6	0	6	0	6	0	6	0	6	0	6	0	6	0	6	0	6	0	6	0	6	0	6	0	39.801	6	0	6	59.0571	6	0	51.018	6	0	27.5399	6	0	6	0	31.525	6	0	6
Positive	767.245	1.88758	6	0	6	0	6	0	6	0	6	0	6	0	6	0	6	0	6	0	6	0	6	0	6	0	6	0	6	0	6	0	6	0	6	0	6	0	6	0	6	0	6	0	6	0	6	0	6
Positive	939.179	1.88748	6	0	6	0	6	0	6	0	6	0	6	0	6	0	6	0	6	0	6	0	6	0	6	0	6	0	6	0	6	0	6	0	6	0	6	0	6	0	6	0	6	0	6	0	6	0	6
Positive	946.304	1.88748	6	0	6	0	6	0	6	0	6	0	6	0	6	0	6	0	6	0	6	0	6	0	6	0	6	0	6	0	6	0	6	0	6	0	6	0	6	0	6	0	6	0	6	0	6	0	6
Positive	1050.22	1.88752	6	0	6	0	6	0	6	0	6	0	6	0	6	0	6	0	6	0	6	0	6	0	6	0	6	0	6	0	6	0	6	0	65.313	6	0	57.1376	6	0	6	0	6	0	6	0	6	0	6
Positive	1225.3	1.88705	6	0	6	0	6	0	6	0	6	0	6	0	6	0	6	0	6	0	6	0	6	0	6	0	6	0	6	0	6	0	6	0	6	0	6	0	6	0	6	0	6	0	6	0	6	0	6
Positive	115.966	1.90453	6	0	6	0	6	0	6	0	6	0	6	0	6	0	6	0	6	0	6	0	6	0	6	0	6	0	6	0	105.086	6	0	152.305	64.5056	1331.41	6	290.195	6	0	6	0	6	0	6	0	6	0	6
Positive	130.052	1.9042	6	0	6	0	6	0	6	0	6	0	93.8689	6	0	6	0	6	0	6	0	6	0	6	0	66.5071	122.545	6	0	6	351.909	6	102.042	233.143	411.808	241.674	6	373.417	165.278	6	183.655	180.586	196.938	107.143	71.4196	201.751	6	191.287	280.728
Positive	136.076	1.90448	6	131.616	6	57.12	168.3	179.556	6	89.76	151.005	139.784	138.761	71.635	6	45.9235	6	0	56.1	83.6669	87.72	117.3	70.38	86.6999	54.9349	6	0	6	58.1685	6	97.9499	6	0	6	48.99	6	0	6	0	6	0	6	0	6	44.903	6	0	6	38.76
Positive	165.055	1.90447	6	106.109	78.5735	90.78	388.62	470.285	316.296	159.12	324.446	337.724	342.81	217.162	120.36	130.634	102	78.5401	176.503	259.162	231.586	288.66	198.9	165.24	139.482	147.105	64.2955	65.2801	150.023	117.33	269.365	120.404	60.2098	109.14	127.572	133.225	6	130.608	70.3801	6	77.5197	72.4585	6	124.48	109.168	91.5777	108.12	71.4375	140.793
Positive	182.081	1.90438	139.74	266.283	167.345	304.001	789.611	1116.01	729.456	392.382	709.1	724.418	747.842	418.93	222.36	299.983	279.527	166.3	324.428	571.39	484.574	631.456	415.21	426.446	299.455	352.525	206.109	153	380.647	229.568	583.611	275.49	150.008	291.721	363.755	396.755	154.079	377.531	194.82	63.2745	177.479	216.323	187.129	323.445	277.517	283.14	264.18	230.599	348.925
Positive	218.997	1.90428	6	0	6	0	6	0	6	0	6	0	6	0	6	0	6	0	6	0	6	0	6	0	6	0	6	0	6	0	6	0	6	44.88	100.878	6	0	162.132	6	0	6	0	6	54.0601	6	0	6	0	6
Positive	269.562	1.89607	6	0	6	0	6	0	6	0	6	0	6	0	6	0	6	0	6	0	6	0	6	0	6	0	6	0	6	0	6	0	6	0	6	0	6	0	6	0	6	0	6	0	6	0	6	0	6
Positive	275.565	1.90424	6	0	6	0	6	0	6	0	6	0	6	0	6	0	6	0	6	0	6	0	6	0	6	0	6	0	6	0	60.1975	6	0	6	65.1586	6	0	6	0	6	0	61.231	6	0	6	0	6	0	6
Positive	289.975	1.90467	6	70.4105	102.04	89.7834	141.823	433.604	128.578	113.235	35.7	227.538	95.4025	221.903	6	0	6	0	6	110.192	134.77	117.329	6	205.067	107.526	191.606	48.98	37.74	184.549	53.072	278.015	336.48	6	103.02	232.306	256.915	205.583	328.443	6	0	67.3198	134.679	144	211.209	214.77	159.912	64.26	68.37	259.377
Positive	298.57	1.90434	6	0	6	0	6	0	6	0	6	0	6	0	6	0	6	0	6	0	6	0	6	0	6	0	6	0	6	0	107.129	6	0	42.84	184.519	50.8551	6	167.313	37.74	6	54.5699	81.6209	84.8316	6	0	80.4551	6	0	6
Positive	305.997	1.90438	6	0	6	0	6	0	6	0	6	0	32.64	6	0	6	0	6	0	6	0	6	0	6	0	6	0	6	0	6	0	6	0	6	0	6	0	6	0	6	0	6	0	111.741	6	0	6	0	6
Positive	307.078	1.90428	381.533	790.671	864.178	676.417	668.275	579.45	315.259	388.38	539.725	535.675	1340.67	57.3961	246.906	783.224	670.313	285.679	110.183	255.084	184.807	415.202	128.536	496.338	209.471	1251.35	1346.46	253.014	148.963	257.249	3566.69	761.406	729.029	1825.17	4430.04	2131.34	387.716	4464.91	2052.69	573.444	1619.16	2595.68	1903.52	1629.4	1331.53	2140.79	286.61	1172.28	1577.02
Positive	320.101	1.90438	6	0	6	0	6	0	6	0	6	0	6	0	37.74	87.6265	6	0	6	0	6	0	6	0	6	267.836	34.698	6	0	39.78	578.53	6	0	104.067	314.814	404.305	6	401.005	6	0	6	0	128.724	87.7514	203.066	285.25	66.3196	78.563	53.04
Positive	335.043	1.90419	6	0	6	0	6	0	6	0	6	0	53.0534	6	0	6	0	6	0	6	0	6	0	6	0	50.0769	37.7565	6	0	6	162.653	6	0	71.4001	186.521	68.1226	6	204.043	83.6585	6	93.3634	105.092	59.288	52.0485	89.7861	141.637	6	59.1795	74.472
Positive	346.055	1.90448	6	0	6	0	6	0	6	0	6	0	6	0	6	0	6	0	6	0	6	0	6	0	6	0	6	0	6	0	6	0	6	0	6	0	6	0	6	0	6	0	6	0	6	0	6	0	6
Positive	346.936	1.90477	6	0	6	0	6	0	6	0	6	0	6	0	6	0	6	0	6	0	6	0	6	0	6	0	6	0	6	0	6	0	6	0	6	0	6	0	6	0	6	0	6	0	6	0	6	0	6
Positive	355.075	1.90438	6	53.0601	64.2745	6	0	6	0	6	0	6	57.1359	6	0	62.25	28.573	6	0	6	0	6	0	6	0	73.0803	6	0	6	0	207.041	6	0	67.3201	215.022	118.655	6	276.476	94.8761	32.658	89.7709	146.92	163.409	119.897	6	116.135	6	30.616	70.3949
Positive	366.981	1.90467	6	0	6	0	6	62.2409	6	0	6	0	6	0	6	0	6	0	6	28.575	6	0	6	0	6	0	6	0	6	0	6	0	6	0	69.226	6	57.1435	66.3391	6	0	6	0	6	0	6	0	6	0	6
Positive	380.052	1.90447	6	0	6	0	6	0	6	0	6	0	6	0	6	0	6	0	6	0	6	0	6	0	6	0	6	0	6	0	6	0	6	0	6	0	6	0	6	0	6	0	6	0	6	0	6	0	6
Positive	381.02	1.90438	6	0	6	72.4519	6	0	6	0	6	0	6	0	6	0	6	0	6	0	6	0	6	0	6	0	6	0	6	0	62.257	6	0	6	0	6	0	6	0	6	0	6	0	6	0	6	0	6	0
Positive	383.048	1.89602	6	0	6	46.9344	6	0	6	0	6	0	6	0	6	0	6	0	6	0	6	0	6	0	6	0	6	0	6	0	6	0	6	0	6	0	6	0	6	0	6	0	6	0	6	0	6	0	6
Positive	413.022	1.90451	6	0	6	0	6	0	6	0	6	0	6	0	6	0	6	0	6	0	6	0	6	0	6	67.5209	6	0	6	0	199.976	61.2	6	0	266.629	171.24	6	340.645	6	0	6	0	6	0	62.2545	6	0	6	0
Positive	450.194	1.90457	6	0	6	0	6	0	6	0	6	0	6	0	6	0	6	0	6	0	6	0	6	0	6	0	6	0	6	0	6	0	6	0	6	0	6	0	6	0	6	0	6	0	6	0	6	0	6
Positive	484.122	1.9044	52.0301	118.351	148.451	89.7776	98.4414	87.74	44.8906	58.656	68.3685	112.232	167.328	6	114.263	189.227	141.3	47.9475	6	0	6	83.652	6	53.574	6	245.616	165.295	38.769	6	73.0105	682.374	6	104.065	270.353	801.184	374.051	6	893.7	286.671	110.207	244.864	473.407	288.992	307.623	235.704	388.242	56.1121	182.633	292.968
Positive	535.883	1.90487	6	0	6	0	6	0	6	0	6	0	6	0	6	0	6	0	6	0	6	0	6	0	6	0	6	0	6	0	6	0	6	0	6	0	6	0	6	0	6	0	6	0	6	0	6	0	6
Positive	538.134	1.90429	6	39.788	6	0	6	0	6	0	6	0	52.0291	6	0	55.6125	6	0	6	0	6	0	6	0	6	0	48.9875	6	0	6	159.167	6	0	65.8036	270.166	114.182	6	188.742	93.8686	27.553	61.2169	128.561	87.3679	64.2845	59.1716	97.7805	6	30.615	60.192
Positive	564.153	1.90465	6	0	6	0	6	0	6	0	6	0	6	0	6	0	6	0	6	0	6	0	6	0	6	0	6	0	6	0	6	0	6	0	6	0	6	0	6	0	6	0	6	0	6	0	6	0	6
Positive	564.665	1.90429	6	0	6	0	6	0	6	0	6	0	6	0	6	0	6	0	6	0	6	0	6	0	6	0	6	0	6	0	6	0	6	0	6	0	6	0	6	0	6	0	6	0	6	0	6	0	6
Positive	571.091	1.9042	6	0	6	0	6	0	6	0	6	0	6	0	6	0	6	0	6	0	6	0	6	0	6	0	6	0	6	0	6	0	6	0	6	0	6	0	6	0	6	0	6	0	6	0	6	0	6
Positive	613.162	1.9042	59.6835	129.575	135.694	113.235	64.2599	81.6104	6	59.1215	90.303	93.8705	268.339	6	0	134.672	87.7339	6	0	6	0	48.9601	6	37.7531	6	374.214	208.169	6	0	6	1750.21	111.646	114.268	457.051	2454.71	637.833	49.9969	2461.74	548.892	66.328	401.986	745.845	378.125	420.371	321.401	592.934	32.64	191.834	441.955
Positive	615.177	1.90443	6	0	6	0	6	0	6	0	6	0	6	0	6	0	6	0	6	0	6	0	6	0	6	0	6	0	6	0	6	0	6	0	6	0	6	0	6	0	6	0	6	0	6	0	6	0	6
Positive	623.171	1.90457	6	0	6	0	6	0	6	0	6	0	6	0	6	0	6	0	6	0	6	0	6	0	6	0	6	0	6	0	6	0	6	0	6	0	6	0	6	0	6	0	6	0	6	0	6	0	6
Positive	669.087	1.90428	6	0	6	0	6	0	6	0	6	0	6	0	6	0	6	0	6	0	6	0	6	0	6	34.7569	6	0	6	0	147.847	6	0	6	166.137	6	0	205.061	57.6435	6	31.6199	74.4789	6	0	6	98.8546	6	0	6
Positive	689.137	1.90449	6	0	6	0	6	0	6	0	6	0	6	0	6	0	41.829	6	0	6	0	6	0	6	0	6	0	6	0	6	105.022	43.8721	23.9785	6	0	38.6826	6	49.4866	6	0	6	0	6	0	6	0	6	0	6
Positive	691.118	1.90457	6	0	6	0	6	0	6	0	6	0	6	0	6	0	6	0	6	0	6	0	6	0	6	0	6	0	6	0	6	0	6	0	6	0	6	0	6	0	6	0	6	0	6	0	6	0	6
Positive	696.235	1.90448	6	0	6	0	6	0	6	0	6	0	6	0	6	0	6	0	6	0	6	0	6	0	6	0	6	0	6	0	6	0	6	0	6	0	6	0	6	0	6	0	6	0	6	0	6	0	6
Positive	735.045	1.9041	6	0	6	0	6	0	6	0	6	0	6	0	6	0	6	0	6	0	6	0	6	0	6	0	6	0	6	0	63.2694	6	0	6	0	6	0	6	0	6	0	6	0	6	0	6	0	6	0
Positive	741.053	1.90406	6	0	6	0	6	0	6	0	6	0	6	0	6	0	6	0	6	0	6	0	6	0	6	0	6	0	6	0	109.59	6	0	6	128.447	29.4874	6	124.465	6	0	6	48.9755	6	0	6	0	6	0	6
Positive	807.126	1.9042	6	0	6	0	6	0	6	0	6	0	6	0	6	0	6	0	6	0	6	0	6	0	6	0	6	0	6	0	6	0	6	0	6	0	6	0	6	0	6	0	6	0	6	0	6	0	6
Positive	814.262	1.90448	6	0	6	0	6	0	6	0	6	0	6	0	6	0	6	0	6	0	6	0	6	0	6	0	6	0	6	0	6	0	6	0	6	0	6	0	6	0	6	0	6	0	6	0	6	0	6
Positive	828.278	1.90453	6	0	6	0	6	0	6	0	6	0	6	0	6	0	6	0	6	0	6	0	6	0	6	0	6	0	6	0	6	0	6	0	6	0	6	0	6	0	6	0	6	0	6	0	6	0	6
Positive	920.249	1.89597	6	0	6	0	6	0	6	0	6	0	6	0	6	0	6	0	6	0	6	0	6	0	6	0	6	0	6	0	6	0	6	0	6	0	6	0	6	0	6	0	6	0	6	0	6	0	6
Positive	1198.9	1.89591	6	0	6	0	6	0	6	0	6	0	6	0	6	0	6	0	6	0	6	0	6	0	6	0	6	0	6	0	6	0	6	0	6	0	6	0	6	0	6	0	6	0	6	0	6	0	6
Positive	171.992	1.91283	130.56	271.398	251.011	303.002	208.08	539.699	227.539	269.312	125.46	366.308	445.841	428.411	159.12	162.264	191.329	162.218	109.181	196.915	189.779	118.359	82.6199	189.78	138.477	292.227	148.98	135.699	159.17	122.624	450.673	435.127	209.166	289.706	471.739	402.544	615.262	440.756	139.74	6	154.02	223.483	326.078	419.332	273.437	393.19	168.3	250.005	268.431
Positive	173.988	1.90934	53.061	103.069	95.9109	111.206	65.2801	221.387	97.9626	91.8001	6	140.811	76.5461	147.567	59.16	6	0	59.16	54.0835	57.152	58.1401	6	0	55.0801	47.7849	119.603	63.269	6	0	6	176.531	191.76	113.257	130.56	182.343	138.52	6	0	47.94	6	77.5197	100.009	107.173	122.448	111.232	111.18	6	0	96.9312
Positive	522.212	1.91303	6	0	6	0	6	0	6	0	6	0	6	0	6	0	6	0	6	0	6	0	6	0	6	0	6	0	6	0	6	0	6	0	6	0	6	0	6	0	6	0	6	0	6	0	6	0	6
Positive	523.159	1.91327	6	0	6	0	6	0	6	0	6	0	6	0	6	0	6	0	6	0	6	0	6	0	6	0	6	0	6	0	6	0	6	0	6	0	6	0	6	0	6	0	6	0	6	0	6	0	6
Positive	553.122	1.91288	6	0	6	0	6	0	6	0	6	0	6	0	6	0	6	0	6	0	6	0	6	0	6	0	6	0	6	0	6	0	6	0	6	0	6	0	6	0	6	0	6	0	6	0	6	0	6
Positive	101.023	1.92092	161.197	438.755	370.386	363.196	360.639	609.085	338.766	380.01	240.76	481.581	252.016	507.901	256.484	458.46	233.648	239.259	184.675	291.802	201.121	265.267	144.864	236.689	87.82	411.799	209.156	186.21	202.017	207.306	650.563	509.114	261.205	395.816	521.569	525.906	389.771	670.837	203.521	85.7025	202.98	258.166	391.641	446.893	407.127	443.26	232.502	318.882	285.807
Positive	213.974	1.92128	171.397	230.503	221.499	86.718	171.894	206.102	113.238	6	142.837	6	533.706	226.712	62.2201	105.117	67.32	55.0929	110.689	226.916	282.249	67.3399	6	278.076	139.507	183.564	158.137	37.758	89.7815	115.285	6	223.473	171.398	190.767	6	129.662	118.36	86.6999	6	0	86.7165	6	171.922	505.629	85.6801	6	68.3581	221.405	69.624
Positive	215.981	1.9212	297.908	475.449	482.602	77.026	445.813	961.06	451.983	568.22	234.6	712.168	121.326	768.699	359.101	297.787	400.452	273.43	235.685	432.597	401.633	197.938	158.1	390.719	327.025	562.028	346.928	222.422	259.152	217.627	732.173	743.479	476.498	519.266	786.675	706.419	883.612	870.616	237.708	125.46	351.455	448.407	514.803	708.077	537.716	595.158	334.593	470.351	541.919
Positive	217.97	1.91894	183.65	391.794	550.459	374.421	240.72	6	361.206	6	309.122	6	236.714	6	174.42	96.95	181.615	149.985	6	287.72	200.091	92.8201	121.38	6	0	6	0	163.249	131.617	159.379	519.064	6	267.319	6	0	6	0	6	0	6	225.42	243.89	283.115	403.009	396.899	437.267	6	257.104	6
Positive	241.157	1.92138	6	0	6	148.96	6	0	6	0	6	0	145.888	6	0	66.3231	6	0	6	0	6	0	6	0	6	294.327	6	0	6	0	336.145	346.815	6	0	167.338	286.224	151	162.238	6	0	6	0	101.521	213.246	241.893	263.626	165.21	156.614	164.399
Positive	254.987	1.92151	6	179.446	128.578	329.611	87.7481	175.479	269.341	256.591	113.775	156.035	112.234	235.949	69.3809	6	0	6	52.02	66.3289	264.397	42.861	6	0	6	0	124.471	6	97.945	65.3019	130.497	263.21	164.273	159.143	133.452	140.875	141.828	188.238	6	0	126.507	91.8185	6	488.784	47.964	35.7165	42.7124	350.996	271.696
Positive	259.003	1.92128	6	0	6	0	6	53.065	6	0	6	0	6	0	6	0	6	0	6	0	6	0	6	0	6	0	6	0	6	0	51.0243	6	0	6	53.9416	6	0	6	0	6	0	6	0	6	0	6	0	6	0
Positive	285.98	1.92129	6	0	6	0	6	0	6	0	6	47.962	6	0	6	0	6	0	6	0	6	0	6	0	6	0	6	0	6	0	82.6547	6	0	45.9	101.796	6	0	6	0	6	0	6	0	6	0	6	0	6	0
Positive	292.983	1.9211	6	57.148	77.5635	87.7464	6	338.73	6	135.66	6	154.092	55.1075	146.516	6	0	6	0	6	78.5761	6	0	6	34.68	6	158.438	6	0	6	0	307.153	149.94	90.8327	123.42	377.352	241.79	424.556	293.873	6	0	6	83.68	106.374	159.195	131.645	142.643	6	104.09	116.321
Positive	294.985	1.92119	6	0	6	0	6	0	6	0	6	75.5135	6	68.6431	6	0	6	0	6	0	6	0	6	0	6	57.342	6	0	6	0	6	41.82	6	0	197.625	6	0	6	0	6	0	6	0	62.246	84.1691	66.3	6	39.7995	55.0995
Positive	407.998	1.9211	6	0	6	0	6	328.528	6	0	6	126.547	6	113.748	6	0	6	0	6	0	6	0	6	0	6	124.959	6	0	6	0	368.372	133.62	6	62.2199	241.362	228.481	6	225.546	6	0	6	0	6	108.169	89.8085	6	0	48.9835	60.203
Positive	420.859	1.92128	6	0	6	0	6	64.2811	6	0	6	0	6	0	6	0	6	0	6	0	6	0	6	29.58	6	0	6	0	6	0	6	0	6	0	6	53.0401	76.5405	41.84	6	0	6	0	6	0	6	0	6	0	6
Positive	449.026	1.92148	6	0	6	0	6	0	6	0	6	0	6	0	6	0	6	0	6	0	6	0	6	0	6	0	6	0	6	0	6	0	6	0	6	0	6	0	6	0	6	0	6	0	6	0	6	0	6
Positive	532.189	1.92177	6	0	6	0	6	0	6	0	6	0	6	0	6	0	6	0	6	0	6	0	6	0	6	0	6	0	6	0	6	0	6	0	6	0	6	0	6	0	6	0	6	0	6	0	6	0	6
Positive	568.077	1.92138	6	0	6	0	6	0	6	0	6	0	6	0	6	0	22.4515	6	0	6	0	6	0	6	0	39.3745	6	0	6	0	6	23.46	6	0	6	0	6	0	6	0	6	0	6	0	6	0	21.42	6	0
Positive	573.089	1.92189	6	0	6	0	6	0	6	0	6	0	6	0	6	0	6	0	6	0	6	0	6	0	6	0	6	0	6	0	6	0	6	0	6	0	6	0	6	0	6	0	6	0	6	0	6	0	6
Positive	581.941	1.92133	6	0	6	0	6	0	6	0	6	0	6	0	6	0	6	0	6	0	6	0	6	0	6	0	6	0	6	0	6	0	6	0	6	0	6	0	6	0	6	0	6	0	6	0	6	0	6
Positive	509.996	1.93009	6	0	6	0	6	0	6	0	6	30.6	97.942	6	0	6	0	6	0	6	0	38.76	6	42.849	6	0	6	0	6	0	6	0	6	0	6	0	6	0	6	0	6	0	6	0	6	0	6	0	6
Positive	170.047	1.93839	6	0	6	0	6	0	6	0	6	0	6	0	6	0	6	0	6	0	6	0	6	0	6	47.967	6	0	6	0	92.7355	6	0	6	84.5599	112.154	6	0	6	0	6	0	6	0	72.4375	124.501	6	0	6
Positive	318.066	1.93817	6	0	6	0	75.4984	75.4802	54.06	6	0	37.7625	40.8	6	0	6	0	6	0	6	0	6	0	6	0	6	0	6	0	6	0	6	0	6	0	6	0	6	0	6	0	6	0	6	0	6	0	6	0
Positive	328.125	1.93844	6	0	6	0	6	0	6	0	6	0	6	0	6	0	6	0	44.8941	53.0556	6	0	6	0	6	0	6	0	6	0	6	0	6	0	6	0	6	0	6	0	6	0	6	0	6	0	6	0	6
Positive	500.132	1.93877	29.59	6	0	6	0	6	0	6	18.36	6	23.46	6	0	6	0	6	0	6	0	6	0	6	0	6	0	6	0	6	284.149	6	0	80.6045	6	0	6	153.991	6	0	6	0	6	47.9495	6	0	6	0	68.447
Positive	727.153	1.9385	6	0	6	0	6	0	6	0	6	0	6	0	6	0	6	0	6	0	6	0	6	0	6	0	6	0	6	0	6	0	6	0	6	0	6	0	6	0	6	0	6	0	6	0	6	0	6
Positive	941.189	1.9382	6	0	6	0	6	0	6	0	6	0	6	0	6	0	6	0	6	0	6	0	6	0	6	0	6	0	6	0	6	0	6	0	6	0	6	0	6	0	6	0	6	0	6	0	6	0	6
Positive	141.965	1.95323	6	0	6	0	6	0	1596	6	0	6	0	6	1344.72	6	0	6	0	6	0	6	0	895	321.689	1544.84	6	0	6	691.052	6	0	6	236.708	6	0	6	126.275	6	0	680.739	6	367.307	6	569.461	1118.86	870.397	6	0
Positive	394.98	1.95493	6	0	6	0	6	0	6	0	6	0	6	0	6	0	6	0	6	0	6	0	6	0	6	0	6	0	6	0	6	0	6	0	6	0	6	0	6	0	6	0	6	0	6	0	6	0	6
Positive	360.091	1.95538	6	0	6	0	6	0	6	0	6	0	6	0	6	0	6	0	6	0	6	0	6	0	6	0	6	0	6	0	6	0	6	0	6	0	6	0	6	0	6	0	6	0	6	0	6	0	6
Positive	362.083	1.9555	6	0	6	0	6	0	6	0	6	0	6	0	6	0	6	0	6	0	6	0	6	0	6	0	6	0	6	0	6	0	6	0	6	0	6	0	6	0	6	0	6	0	6	0	6	0	6
Positive	414.16	1.95568	6	49.9801	6	0	6	0	6	0	6	0	6	0	6	35.765	6	0	6	68.3401	34.68	63.2594	6	0	6	0	6	0	6	0	6	0	6	0	6	0	6	0	6	0	6	0	6	0	6	0	6	0	6
Positive	630.182	1.95568	6	0	6	0	6	0	6	0	6	0	6	0	6	0	6	0	6	0	6	0	6	0	6	0	6	0	6	0	6	0	6	0	6	0	6	0	6	0	6	0	6	0	6	0	6	0	6
Positive	646.26	1.9555	6	0	6	0	6	0	6	0	6	0	6	0	6	0	6	0	6	0	6	0	6	0	6	0	6	0	6	0	6	0	6	0	6	0	6	0	6	0	6	0	6	0	6	0	6	0	6
Positive	821.156	1.95548	6	0	6	0	6	0	6	0	6	0	6	0	6	0	6	0	6	0	6	0	6	0	6	0	6	0	6	0	6	0	6	0	6	0	6	0	6	0	6	0	6	0	6	0	6	0	6
Positive	147.049	1.97258	81.5005	76.9705	48.9759	6	52.02	6	0	6	0	6	0	6	0	80.4859	6	94.8996	6	0	6	98.9789	6	0	6	0	6	0	6	0	307.527	66.2998	6	0	207.06	306.026	467.336	178.562	6	54.0791	6	60.2075	80.6004	6	64.291	6	0	68.8595	6
Positive	286.091	1.97257	6	0	6	0	6	0	6	0	6	0	6	0	6	0	6	0	6	0	6	0	6	0	6	0	6	0	6	0	6	0	6	0	6	0	6	0	6	0	6	0	6	0	6	0	6	0	6
Positive	399.04	1.9725	6	0	6	0	6	0	6	0	6	0	6	0	6	0	6	0	6	0	6	0	6	0	6	0	6	0	6	0	6	0	6	0	6	0	6	0	6	0	6	0	6	0	6	0	6	0	6
Positive	498.101	1.97268	6	0	6	0	6	0	6	0	6	0	6	0	6	0	6	0	6	0	6	0	6	0	6	85.1175	6	0	6	0	300.978	6	0	39.79	116.818	482.22	6	202.992	6	0	6	0	6	25.5	206.171	57.1381	6	0	6
Positive	515.111	1.9725	6	0	6	0	6	0	6	0	6	0	6	0	6	0	6	0	6	0	6	0	6	0	6	0	6	0	6	0	6	0	6	0	6	0	6	0	6	0	6	0	6	0	6	0	6	0	6
Positive	516.099	1.97258	6	0	6	0	6	0	6	0	6	0	6	0	6	0	6	0	6	0	6	0	6	0	6	0	6	0	6	0	6	0	6	0	21.42	6	0	6	0	6	0	6	0	6	0	6	0	6	0
Positive	544.184	1.97267	6	0	6	0	6	0	6	0	6	0	6	0	6	0	6	0	6	0	6	0	6	0	6	0	6	0	6	0	93.928	6	0	6	104.076	71.445	6	80.0924	6	0	6	0	6	0	6	0	6	0	6
Positive	570.089	1.97253	6	0	6	0	6	0	6	0	6	0	6	0	6	0	6	0	6	0	6	0	6	0	6	0	6	0	6	0	6	0	6	0	6	0	6	0	6	0	6	0	6	0	6	0	6	0	6
Positive	648.273	1.9725	6	0	6	0	6	0	6	0	6	0	6	0	6	0	6	0	6	0	6	0	6	0	6	0	6	0	6	0	6	0	6	0	6	0	6	0	6	0	6	0	6	0	6	0	6	0	6
Positive	677.114	1.9724	6	0	6	0	6	0	6	0	6	0	6	0	6	0	6	0	6	0	6	0	6	0	6	0	6	0	6	0	6	0	6	0	6	0	6	0	6	0	6	0	6	0	6	0	6	0	6
Positive	734.164	1.9725	6	0	6	0	6	0	6	0	6	0	6	0	6	0	6	0	6	0	6	0	6	0	6	0	6	0	6	0	6	0	6	0	6	0	6	0	6	0	6	0	6	0	6	0	6	0	6
Positive	749.139	1.9725	6	0	6	0	6	0	6	0	6	0	6	0	6	0	6	0	6	0	6	0	6	0	6	0	6	0	6	0	6	0	6	0	6	0	6	0	6	0	6	0	6	0	6	0	6	0	6
Positive	778.299	1.97257	6	0	6	0	6	0	6	0	6	0	6	0	6	0	6	0	6	0	6	0	6	0	6	0	6	0	6	0	106.114	6	0	6	0	69.9406	6	0	6	0	6	0	6	0	6	0	6	0	6
Positive	896.33	1.97257	6	0	6	0	6	0	6	0	6	0	6	0	6	0	6	0	6	0	6	0	6	0	6	0	6	0	6	0	6	0	6	0	6	0	6	0	6	0	6	0	6	0	6	0	6	0	6
Positive	365.106	1.98081	6	0	6	0	6	0	6	0	6	0	6	0	6	0	6	0	6	0	6	0	6	0	6	0	6	0	6	0	6	0	6	0	6	0	6	0	6	0	6	0	6	0	6	0	6	0	6
Positive	654.274	1.98133	6	0	6	0	6	0	6	0	6	0	6	0	6	0	6	0	6	0	6	0	6	0	6	0	6	0	6	0	6	0	6	0	6	0	6	0	6	0	6	0	6	0	6	0	6	0	6
Positive	140.996	1.98978	753.964	6	0	6	0	6	0	6	0	6	0	6	0	6	0	6	0	6	0	6	0	6	0	6	0	6	0	6	0	6	0	6	317.328	872.63	2029.27	6	723.172	1393.23	122.447	1636.85	966.093	163.266	6	123.951	6	0	1823.69
Positive	268.104	1.9896	128.482	195.535	136.742	286.726	6	0	6	0	6	0	6	0	6	179.864	165.307	6	67.347	6	0	109.181	62.22	6	0	130.642	6	0	6	0	148.973	6	0	6	145.914	204.208	6	226.503	6	0	6	0	6	0	85.6801	146.93	6	85.68	6
Positive	310.063	1.9895	6	0	6	0	6	0	6	0	6	0	6	0	6	0	6	0	6	0	6	0	6	0	6	0	6	0	6	0	6	0	6	0	59.1789	101.07	6	0	6	0	6	0	6	0	62.3605	65.3145	6	0	6
Positive	639.092	1.9897	6	0	6	0	6	0	6	0	6	0	6	0	6	0	6	0	6	0	6	0	6	0	6	0	6	0	6	0	6	0	6	0	6	0	6	0	6	0	6	0	6	0	6	0	6	0	6
Positive	685.181	1.98968	6	0	6	0	6	0	6	0	6	0	6	0	6	0	6	0	6	0	6	0	6	0	6	0	6	0	6	0	130.606	6	0	6	54.0875	123.02	6	133.572	6	0	6	0	6	0	6	46.9329	6	0	6
Positive	765.222	1.98952	6	0	6	0	6	0	6	0	6	0	6	0	6	0	6	0	6	0	6	0	6	0	6	0	6	0	6	0	6	0	6	0	6	0	6	0	6	0	6	0	6	0	6	0	6	0	6
Positive	784.29	1.98952	6	0	6	0	6	0	6	0	6	0	6	0	6	0	6	0	6	0	6	0	6	0	6	0	6	0	6	0	6	0	6	0	6	0	6	0	6	0	6	0	6	0	6	0	6	0	6
Positive	823.157	1.9896	6	0	6	0	6	0	6	0	6	0	6	0	6	0	6	0	6	0	6	0	6	0	6	0	6	0	6	0	6	0	6	0	6	0	6	0	6	0	6	0	6	0	6	0	6	0	6
Positive	884.364	1.98968	6	0	6	0	6	0	6	0	6	0	6	0	6	0	6	0	6	0	6	0	6	0	6	0	6	0	6	0	6	0	6	0	6	0	6	0	6	0	6	0	6	0	6	0	6	0	6
Positive	902.312	1.98951	6	0	6	0	6	0	6	0	6	0	6	0	6	0	6	0	6	0	6	0	6	0	6	0	6	0	6	0	6	0	6	0	6	0	6	0	6	0	6	0	6	0	6	0	6	0	6
Positive	914.302	1.98952	6	0	6	0	6	0	6	0	6	0	6	0	6	0	6	0	6	0	6	0	6	0	6	0	6	0	6	0	6	0	6	0	6	0	6	0	6	0	6	0	6	0	6	0	6	0	6
Positive	1154.19	1.98968	6	0	6	0	6	0	6	0	6	0	6	0	6	0	6	0	6	0	6	0	6	0	6	0	6	0	6	0	6	0	6	0	6	0	6	0	6	0	6	0	6	0	6	0	6	0	6
Positive	1272.21	1.98968	6	0	6	0	6	0	6	0	6	0	6	0	6	0	6	0	6	0	6	0	6	0	6	0	6	0	6	0	6	0	6	0	6	0	6	0	6	0	6	0	6	0	6	0	6	0	6
Positive	388.128	2.00402	6	0	6	0	6	0	6	0	6	0	6	0	6	0	6	0	6	0	6	0	6	0	6	0	6	0	6	0	6	0	6	0	6	0	6	0	6	0	6	0	6	0	6	0	6	0	6
Positive	121.065	2.00617	6	0	6	0	6	0	6	0	6	0	6	0	6	143.041	6	79.6096	6	0	6	0	6	0	6	0	90.7802	6	0	6	473.44	259.164	6	147.948	340.797	301.123	377.519	337.736	421.399	191.76	491.817	640.595	207.06	230.586	322.698	273.436	6	0	51.1501
Positive	138.093	2.00632	6	0	6	0	6	0	6	0	6	0	6	0	6	0	6	0	6	0	6	0	6	0	6	0	6	0	6	0	151.01	77.5669	6	0	121.419	116.318	6	131.619	120.428	6	179.589	217.26	6	80.58	104.151	81.636	6	0	6
Positive	145.053	2.00662	6	0	6	0	6	0	6	0	6	0	6	0	53.97	6	0	6	0	6	0	6	0	6	0	172.818	6	0	6	0	250.959	73.4643	40.8	41.8425	145.381	105.08	6	0	109.174	6	59.16	49.98	42.8399	101.03	70.395	90.3029	6	61.2001	42.8615
Positive	154.971	2.00658	213.246	6	335.842	107.133	1390.49	238.79	6	160.016	6	248.958	6	0	128.555	742.531	6	0	6	248.797	321.366	6	863.191	6	0	82.6202	6	435.668	436.493	690.889	94.3634	6	0	854.106	114.261	725.452	1108.05	568.627	6	98.9843	138.763	6	477.474	130.585	335.675	269.342	210.003	479.533	6
Positive	339.094	2.007	6	0	6	0	6	0	6	0	6	0	6	0	6	0	6	0	6	0	6	0	6	0	6	30.5326	6	0	6	0	160.033	6	0	6	84.6768	57.1505	6	43.86	6	0	6	47.94	6	0	6	0	6	0	6
Positive	343.097	2.00629	6	0	6	0	6	0	6	0	6	0	6	0	6	0	6	0	6	0	6	0	6	0	6	171.824	6	0	6	0	480.501	6	49.992	183.133	315.264	277.683	6	417.156	6	0	6	0	63.7674	51.0159	110.287	184.15	6	0	6
Positive	358.106	2.0065	6	0	6	0	6	0	6	0	6	0	6	0	6	0	6	0	6	0	6	0	6	0	6	0	6	0	6	0	6	0	6	0	6	0	6	0	6	0	6	0	6	0	6	0	6	0	6
Positive	426.125	2.0065	6	0	6	0	6	0	6	0	6	0	6	0	6	0	6	0	6	0	6	0	6	0	6	0	6	0	6	0	96.8289	6	38.76	173.969	436.032	161.305	6	531.94	6	0	6	0	77.5415	272.92	84.738	204.982	6	210.173	114.924
Positive	448.149	2.00642	6	0	6	0	6	0	6	0	6	0	6	0	6	0	6	0	6	0	6	0	6	0	6	0	6	0	6	0	6	0	6	0	6	0	6	0	6	0	6	0	6	0	6	0	6	0	6
Positive	454.119	2.00612	6	0	6	0	6	0	6	0	6	0	6	0	6	0	6	0	6	0	6	0	6	0	6	93.8636	6	0	6	0	248.974	6	0	69.3859	246.41	170.984	6	329.965	6	0	6	0	45.9	126.515	87.8439	47.963	6	133.644	6
Positive	503.224	2.00679	6	0	6	0	6	0	6	0	6	0	6	0	6	0	6	0	6	0	6	0	6	0	6	0	6	0	6	0	6	0	6	0	6	0	6	0	6	0	6	0	6	0	6	0	6	0	6
Positive	509.198	2.00652	6	0	6	0	6	0	6	0	6	0	6	0	6	0	6	0	6	0	6	0	6	0	6	0	6	0	6	0	41.8445	6	0	6	0	6	0	6	0	6	0	6	0	6	0	6	0	6	0
Positive	550.176	2.0064	6	0	6	0	6	0	6	0	6	0	6	0	6	0	6	0	6	0	6	0	6	0	6	0	6	0	6	0	52.0465	6	0	6	0	6	0	60.1989	6	0	6	0	6	0	6	0	6	0	6
Positive	583.172	2.00629	6	0	6	0	6	0	6	0	6	35.709	6	0	6	0	6	0	6	0	6	0	6	0	6	88.6911	6	0	6	0	330.669	36.72	6	57.13	96.9001	157.181	6	137.727	6	0	6	0	29.59	6	59.1855	48.4634	6	0	6
Positive	589.158	2.00662	6	0	6	0	6	0	6	0	6	0	6	0	6	0	6	0	6	0	6	0	6	0	6	0	6	0	6	0	104.08	6	0	6	0	6	0	6	0	6	0	55.08	6	0	6	0	6	0	6
Positive	670.06	2.00673	6	0	6	0	6	0	6	0	6	0	6	0	6	0	6	0	6	0	6	0	6	0	6	0	6	0	6	0	60.2209	6	0	6	60.2076	48.985	6	0	6	0	6	28.56	6	0	6	77.0481	6	0	6
Positive	700.111	2.00612	6	0	6	0	6	0	6	0	6	0	6	0	6	0	6	0	6	0	6	0	6	0	6	0	6	0	6	0	6	0	6	0	6	0	6	0	6	0	6	0	6	0	6	0	6	0	6
Positive	726.24	2.00646	6	0	6	0	6	0	6	0	6	0	6	0	6	0	6	0	6	0	6	0	6	0	6	0	6	0	6	0	6	0	6	0	6	0	6	0	6	0	6	0	6	0	6	0	6	0	6
Positive	759.334	2.00642	6	0	6	0	6	0	6	0	6	0	6	0	6	0	6	0	6	0	6	0	6	0	6	0	6	0	6	0	6	0	6	0	6	0	6	0	6	0	6	0	6	0	6	0	6	0	6
Positive	1064.23	2.00642	6	0	6	0	6	0	6	0	6	0	6	0	6	0	6	0	6	0	6	0	6	0	6	0	6	0	6	0	164.191	6	0	6	158.032	6	0	46.9335	6	0	6	0	6	0	6	0	6	0	6
Positive	1096.13	2.0065	6	0	6	0	6	0	6	0	6	0	6	0	6	0	6	0	6	0	6	0	6	0	6	0	6	0	6	0	6	0	6	0	6	0	6	0	6	0	6	0	6	0	6	0	6	0	6
Positive	142.07	2.02338	6	0	6	0	6	0	6	0	6	0	6	0	6	0	6	0	6	0	6	0	6	0	6	0	6	0	6	0	162.126	6	0	6	92.8439	6	0	6	0	6	0	68.34	6	0	42.9659	6	0	6	0
Positive	160.081	2.02342	6	62.0254	58.14	115.789	6	62.2505	45.9	6	0	55.1149	6	0	90.6726	144.981	129.568	92.8575	67.3391	6	0	6	75.5	41.82	6	274.88	117.338	103.045	117.325	51.1659	714.961	361.18	137.73	210.179	599.913	343.933	193.885	446.856	174.452	6	289.762	281.579	201.96	298.955	327.874	272.413	116.28	173.453	243.108
Positive	192.052	2.02323	62.2495	149.737	133.683	182.615	101.014	110.193	82.62	6	0	113.277	6	155.952	208.845	255.27	283.596	194.868	94.8837	6	0	32.64	161.207	77.5201	80.6061	209.878	237.729	164.261	174.42	131.839	449.811	474.436	237.716	289.762	444.833	278.637	374.453	343.813	335.677	133.62	379.534	336.668	303.017	414.759	320.773	403.015	217.082	267.345	216.596
Positive	210.063	2.0234	6	138.537	129.571	205.058	110.2	111.228	95.9061	6	45.92	181.616	6	97.4701	192.567	302.198	267.277	196.906	79.56	6	0	51	134.682	148.946	86.212	256.561	207.117	179.568	212.217	81.79	1052.92	532.616	272.366	341.816	1137.6	707.267	421.428	635.606	437.682	6	524.412	569.263	345.862	420.398	521.032	482.597	201.96	270.394	249.242
Positive	265.986	2.02332	6	50.8609	46.92	64.2791	6	0	6	0	6	0	6	0	52.9251	103.11	95.904	69.389	6	0	6	0	6	0	6	104.864	85.7111	87.231	68.34	6	290.659	165.276	99.9602	149.47	237.737	190.859	203.057	180.56	159.15	6	168.36	162.213	114.28	143.882	144.166	169.382	86.6999	98.9714	100.189
Positive	353.066	2.02352	6	0	6	0	6	0	6	0	6	0	6	0	6	0	6	0	6	0	6	0	6	0	6	0	6	0	6	0	6	0	6	0	6	0	6	0	6	0	6	0	6	0	6	0	6	0	6
Positive	354.068	2.02352	6	0	6	0	6	0	6	0	6	0	6	0	6	0	6	0	6	0	6	0	6	0	6	0	6	0	6	0	6	0	6	0	6	0	6	0	6	0	6	0	6	0	6	0	6	0	6
Positive	372.115	2.02332	6	104.932	125.515	162.213	97.9576	116.326	111.209	6	53.054	131.619	54.0599	73.8721	188.488	273.655	247.897	177.518	76.5137	6	44.9055	6	98.9902	111.208	63.2616	276.111	210.182	178.548	134.68	97.0865	1380.06	477.513	235.653	386.697	1146.82	700.107	362.252	661.116	385.688	137.738	604.517	525.873	339.739	415.283	478.107	508.121	188.7	265.304	235.013
Positive	422.12	2.02352	6	0	6	0	6	0	6	0	6	0	6	0	6	0	6	0	6	0	6	0	6	0	6	0	6	0	6	0	6	0	6	0	6	0	6	0	6	0	6	0	6	0	6	0	6	0	6
Positive	425.03	2.02342	6	71.1481	105.592	91.825	64.296	74.4841	6	39.2836	6	78.0694	40.8175	72.8461	128.382	178.695	167.298	131.61	57.12	6	28.5755	6	78.5747	34.68	31.6335	174.221	110.186	111.211	113.244	64.409	394.653	331.589	126.503	181.615	299.966	270.45	169.389	265.231	179.551	6	211.207	220.351	149.96	234.67	214.587	279.565	112.2	106.122	209.454
Positive	428.041	2.02313	6	0	6	37.753	6	0	6	0	6	31.6365	6	0	6	94.9576	104.061	53.0398	6	0	6	0	6	0	6	97.7186	84.6845	73.4571	69.3796	6	85.4451	6	85.6955	117.339	304.579	158.154	194.897	229.528	110.186	6	0	6	113.246	6	147.239	6	76.4999	68.3705	41.9241
Positive	430.035	2.01595	6	0	6	0	6	0	6	0	6	0	6	0	6	60.2341	6	0	6	0	6	0	6	0	6	0	6	0	6	0	6	69.3786	32.64	6	114.269	6	0	190.776	67.3336	6	101.022	65.28	41.82	56.132	71.493	43.882	6	0	6
Positive	470.117	2.02362	6	0	6	0	6	0	6	0	6	77.5759	6	0	6	63.2609	6	0	6	0	6	0	6	0	6	255.73	6	0	6	0	1746.82	6	0	76.5345	379.517	1483.82	6	370.781	6	0	6	47.9615	243.857	104.067	800.112	529.521	47.94	6	0
Positive	490.029	2.02327	6	0	6	31.6335	6	0	6	0	6	0	6	0	6	0	6	0	6	26.4351	6	0	6	0	6	0	6	0	6	0	108.043	6	43.86	57.1401	103.058	6	0	71.9195	56.1	6	95.9051	33.66	6	52.0495	61.3135	70.4101	6	51.0001	6
Positive	505.994	2.02331	6	41.679	6	32.653	6	43.8805	29.58	6	0	63.2585	6	0	86.6051	75.5416	81.615	50	6	0	6	0	50.0026	75.498	6	71.2951	66.316	42.851	52.02	6	254.954	187.746	77.533	77.5559	207.13	138.812	71.433	129.556	117.325	6	118.365	124.44	79.5735	136.721	126.734	124.476	44.88	83.6591	92.4521
Positive	507.992	2.02332	186.729	366.663	366.295	485.637	288.76	293.834	297.891	143.861	130.593	295.747	197.819	302.67	522.76	716.877	664.33	496.845	256.07	111.033	125.501	95.9037	359.146	240.751	249.986	600.038	618.313	423.422	482.547	270.814	1987.79	1277.41	677.4	795.85	1866.1	1146.11	1218.24	1356.81	799.902	320.221	1081.46	1023.25	739.686	1068.28	1039.3	1069.31	459.707	667.785	642.806
Positive	649.221	2.02351	6	0	6	0	6	0	6	0	6	0	6	0	6	0	6	0	6	0	6	0	6	0	6	0	6	0	6	0	6	0	6	0	6	0	6	0	6	0	6	0	6	0	6	0	6	0	6
Positive	666.228	2.02352	6	0	6	0	6	0	6	0	6	0	6	0	6	0	6	0	6	0	6	0	6	0	6	0	6	0	6	0	6	0	6	0	6	0	6	0	6	0	6	0	6	0	6	0	6	0	6
Positive	702.133	2.0237	6	0	6	0	6	0	6	0	6	0	6	0	6	0	6	0	6	0	6	0	6	0	6	0	6	0	6	0	6	0	6	0	6	0	6	0	6	0	6	0	6	0	6	0	6	0	6
Positive	956.045	2.02318	6	0	6	0	6	0	6	0	6	0	6	0	6	0	6	0	6	0	6	0	6	0	6	0	6	0	6	0	173.373	6	0	6	89.7879	6	0	6	0	6	0	6	0	6	0	6	0	6	0
Positive	959.065	2.02323	6	0	6	0	6	0	6	0	6	0	6	0	6	0	6	0	6	0	6	0	6	0	6	0	6	0	6	0	259.169	6	0	6	231.607	153.081	6	150.972	6	0	120.399	6	0	6	0	44.8939	6	0	6
Positive	1156.21	2.02349	6	0	6	0	6	0	6	0	6	0	6	0	6	0	6	0	6	0	6	0	6	0	6	0	6	0	6	0	6	0	6	0	6	0	6	0	6	0	6	0	6	0	6	0	6	0	6
Positive	716.13	2.0322	6	0	6	0	6	0	6	0	6	0	6	0	6	0	6	0	6	0	6	0	6	0	6	0	6	0	6	0	6	0	6	0	6	0	6	0	6	0	6	0	6	0	6	0	6	0	6
Positive	261.988	2.04042	6	0	6	0	6	0	6	0	6	0	6	0	6	0	6	0	6	0	6	0	6	0	6	0	6	0	6	0	6	0	6	0	6	0	6	0	6	0	6	0	6	0	6	0	6	0	6
Positive	305.087	2.04052	6	0	6	0	6	0	6	0	6	0	6	0	6	0	6	0	6	0	6	0	6	0	6	0	6	0	6	0	6	0	6	0	6	0	6	0	6	0	6	0	6	0	6	0	6	0	6
Positive	308.089	2.0407	6	0	6	0	6	0	6	0	56.6255	6	0	6	0	6	0	95.9071	6	0	6	0	6	79.5741	6	106.615	6	0	6	0	6	82.6594	6	0	6	0	6	0	6	0	6	0	6	0	6	130.537	6	0	6
Positive	569.156	2.0406	6	0	6	0	6	0	6	0	6	0	6	0	6	0	6	0	6	0	6	0	6	0	6	0	6	0	6	0	6	0	6	0	6	0	6	0	6	0	6	0	6	0	6	0	6	0	6
Positive	780.317	2.04062	6	0	6	0	6	0	6	0	6	0	6	0	6	0	6	0	6	0	6	0	6	0	6	0	6	0	6	0	6	0	6	0	6	0	6	0	6	0	6	0	6	0	6	0	6	0	6
Positive	132.1	2.05752	392.816	469.007	455.519	697.865	1333.28	2217.11	1410.05	645.739	1017.13	1308.04	1423.86	735.64	771.33	770.741	729.707	561.205	762.132	963.21	771.37	981.707	812.833	770.343	516.191	1002.26	563.087	586.677	802.427	541.79	1541.03	988.681	577.501	775.356	1171.36	1157.44	754.033	1091	602.659	208.761	488.637	1246.8	498.928	796.768	820.376	810.102	592.071	626.485	965.094
Positive	284.099	2.0576	6	0	6	0	6	0	6	0	6	0	6	0	6	0	6	0	6	0	6	0	6	0	6	0	6	0	6	0	91.0532	6	0	6	0	55.08	6	92.8526	6	0	6	0	6	47.94	6	0	6	0	6
Positive	299.111	2.05743	6	0	6	123.963	6	0	6	0	6	0	6	0	6	0	6	0	6	0	6	0	6	0	6	0	6	0	6	0	6	0	6	0	6	0	6	0	6	0	6	0	6	0	6	0	6	28.56	41.912
Positive	366.131	2.05762	6	0	6	0	6	0	6	0	6	0	6	0	6	0	36.8484	6	0	6	0	6	0	6	0	6	0	6	0	6	0	6	0	6	72.3471	6	0	110.659	6	0	6	0	6	0	6	0	6	0	6
Positive	386.183	2.05713	6	0	6	0	6	0	6	0	6	0	6	0	6	0	6	0	6	0	6	0	6	0	6	0	6	0	6	0	6	0	6	0	6	0	6	0	6	0	6	0	6	0	6	0	6	0	6
Positive	402.17	2.05752	6	0	6	0	6	0	6	0	6	0	6	0	6	0	6	0	6	0	6	0	6	0	6	0	6	0	6	0	6	0	6	0	6	0	6	0	6	0	6	0	6	0	6	0	6	0	6
Positive	406.18	2.05752	6	0	6	0	6	0	6	0	6	0	6	0	6	0	6	0	6	0	6	0	6	0	6	0	6	0	6	0	6	0	6	0	6	0	6	0	6	0	6	0	6	0	6	0	6	0	6
Positive	818.295	2.05753	6	0	6	0	6	0	6	0	6	0	6	0	6	0	6	0	6	0	6	0	6	0	6	0	6	0	6	0	6	0	6	0	6	0	6	0	6	0	6	0	6	0	6	0	6	0	6
Positive	102.128	2.07423	6	57.12	6	90.7801	6	0	6	0	6	0	6	0	6	0	72.6284	6	0	6	0	6	101.803	6	0	6	0	6	0	6	0	39.8	6	0	6	0	6	0	6	0	6	0	6	0	6	0	6	0	6
Positive	127.04	2.06597	6	0	6	0	6	0	6	0	6	0	6	0	6	0	6	0	6	0	6	0	6	0	6	0	6	0	6	0	6	181.097	6	0	6	0	196.915	6	0	6	0	6	0	6	0	6	0	6	109.68
Positive	152.057	2.07443	6	0	6	0	6	0	6	0	6	0	6	0	6	0	6	0	6	0	6	0	6	0	6	0	6	0	6	0	118.67	6	0	6	0	60.18	6	101.81	6	0	6	0	51	60.206	42.8615	6	0	6	0
Positive	431.194	2.07453	6	0	45.9599	40.8	6	0	6	0	6	0	6	0	6	0	6	0	6	0	6	0	6	0	6	0	6	0	6	0	6	0	6	0	6	0	6	0	6	0	6	0	6	0	6	0	6	0	6
Positive	436.131	2.07438	6	0	6	0	6	0	6	0	6	0	6	0	6	0	6	0	6	0	6	0	6	0	6	0	6	0	6	0	77.0306	6	0	6	0	63.2735	6	0	6	0	6	0	6	0	6	0	6	0	6
Positive	446.149	2.07448	6	0	6	0	6	0	6	0	6	0	6	0	6	0	6	0	6	0	6	0	6	0	6	0	6	0	6	0	6	0	6	0	6	0	6	0	6	0	6	0	6	0	6	0	6	0	6
Positive	490.142	2.07471	6	0	6	0	6	0	6	0	6	0	6	0	6	0	6	0	6	0	6	0	6	0	6	0	6	0	6	0	6	0	6	0	6	0	6	0	6	0	6	0	6	0	6	0	6	0	6
Positive	496.134	2.07448	43.35	6	0	55.0979	6	0	6	28.57	6	69.3415	6	0	6	64.1995	6	0	6	0	6	0	6	0	6	254.917	28.569	63.255	6	30.1005	919.58	6	58.1601	198.955	404.971	859.158	6	556.697	6	0	83.6581	6	121.928	160.199	445.114	326.435	82.57	55.0905	93.359
Positive	522.207	2.07436	71.4256	167.208	199.116	308.189	6	0	6	0	6	0	6	0	6	0	6	0	6	0	6	0	6	0	6	0	6	0	6	0	6	0	6	0	6	0	6	0	6	0	6	0	6	0	6	0	6	0	6
Positive	626.018	2.07453	6	0	6	0	6	0	6	0	6	0	6	0	6	0	6	0	6	0	6	0	6	0	6	0	6	0	6	0	6	0	6	0	6	0	6	0	6	0	6	0	6	0	6	0	6	0	6
Positive	703.128	2.08321	6	0	6	0	6	0	6	0	6	0	6	0	6	0	6	0	6	0	6	0	6	0	6	0	6	0	6	0	6	0	6	0	6	0	6	0	6	0	6	0	6	0	6	0	6	0	6
Positive	356.157	2.09152	6	0	6	0	6	0	6	0	6	0	6	0	6	0	6	0	6	0	6	0	6	0	6	0	6	0	6	0	6	0	6	0	6	0	6	0	6	0	6	0	6	0	6	0	6	0	6
Positive	392.113	2.09145	6	0	6	0	6	0	6	0	6	0	6	0	6	0	6	0	6	0	6	0	6	0	6	0	6	0	6	0	6	0	6	0	6	0	6	0	6	0	6	0	6	0	6	0	6	0	6
Positive	493.978	2.09172	6	0	6	0	6	0	6	0	6	0	6	0	6	48.9791	6	0	6	0	6	0	6	0	6	0	6	0	6	0	6	0	6	0	6	106.109	6	88.7976	6	0	117.37	6	0	116.853	6	0	6	85.188	120.397
Positive	625.141	2.08939	6	0	6	0	6	0	6	0	6	0	6	0	6	0	6	0	39.7801	22.4399	36.7285	42.8049	6	0	6	0	6	0	6	0	6	0	6	0	6	0	6	0	6	0	6	0	6	0	6	0	6	0	6
Positive	380.121	2.09998	6	0	6	0	6	0	6	0	6	0	6	0	6	0	6	0	6	0	6	0	6	0	6	0	6	0	6	0	113.26	6	0	54.5885	90.2844	42.3299	6	121.274	6	0	6	0	6	0	6	0	6	0	67.3501
Positive	138.982	2.10862	6	0	6	0	6	0	6	0	181.593	109.994	261.48	6	0	6	0	6	0	6	0	6	1237.65	762.309	6	626.141	6	0	6	0	341.646	504.012	6	0	6	514.223	6	257.027	6	562.527	6	0	6	461.659	369.947	429.261	422.117	401.961	447.106
Positive	186.971	2.10834	348.955	639.213	755.302	840.714	6	725.449	1278.39	465.231	206.107	477.167	804.288	1020.87	622.96	1007.55	6	1267.18	1793.65	6	272.399	257.766	6	0	6	0	196.928	448.676	1113.32	6	493.878	540.752	217.261	1393.74	208.12	417.477	6	0	6	560.937	6	567.329	389.716	6	0	138.72	6	0	6
Positive	297.089	2.10839	146.921	810.899	6	0	528.482	6	390.926	134.662	103.051	274.336	6	0	6	0	120.382	370.344	636.747	57.0324	340.872	153.91	175.516	106.097	6	252.942	293.841	83.661	294.612	267.405	155.885	354.058	46.943	329.557	6	0	6	0	187.717	6	163.313	142.835	6	55.0802	6	68.3611	93.857	328.531	422.38
Positive	346.118	2.1084	6	0	6	0	6	0	6	0	6	0	6	0	6	0	6	0	6	0	6	0	6	0	6	0	6	0	6	0	6	0	6	0	6	0	6	0	6	0	6	0	6	0	6	0	6	0	6
Positive	352.062	2.10848	6	0	6	0	6	0	6	0	6	0	6	0	6	0	6	0	6	0	6	0	6	0	6	0	6	0	6	0	6	0	6	0	6	0	6	0	6	0	6	0	6	0	6	0	6	0	6
Positive	442.119	2.10853	6	0	6	0	6	0	6	0	6	67.335	6	0	6	0	6	0	6	0	6	0	6	0	6	90.7966	6	0	6	0	171.546	6	0	55.095	421.359	135.699	6	236.505	6	0	6	0	6	103.552	6	81.6186	6	0	6
Positive	664.232	2.1085	6	0	6	0	6	0	6	0	6	0	6	0	6	0	6	0	6	0	6	0	6	0	6	0	6	0	6	0	6	0	6	0	6	0	6	0	6	0	6	0	6	0	6	0	6	0	6
Positive	691.167	2.10863	6	0	6	0	6	0	6	0	6	0	6	0	6	0	6	0	39.7931	37.762	42.854	29.5801	6	0	6	0	6	0	6	0	6	0	6	0	6	0	6	0	6	0	6	0	6	0	6	0	6	0	6
Positive	742.125	2.10825	6	0	6	0	6	0	6	0	6	0	6	0	6	0	6	0	6	0	6	0	6	0	6	0	6	0	6	0	6	0	6	0	6	0	6	0	6	0	6	0	6	0	6	0	6	0	6
Positive	247.976	2.11698	6	0	6	0	6	0	6	0	6	0	6	0	6	0	6	0	6	0	33.66	6	0	6	0	6	0	6	0	6	30.6	6	0	6	0	6	0	6	0	6	0	6	0	6	0	6	0	6	0
Positive	250.976	2.11727	6	0	6	0	6	0	6	0	6	0	72.42	6	0	6	0	6	0	132.626	6	0	6	81.7244	6	0	6	0	6	0	74.9995	6	0	79.5795	64.272	6	0	68.3509	6	0	6	0	6	0	50.9999	6	76.39	6	0
Positive	375.113	2.12553	6	0	6	0	6	0	6	0	6	0	6	0	6	0	6	0	6	0	6	0	6	0	6	0	6	0	6	0	6	0	6	0	6	47.9398	6	0	6	0	6	0	6	0	38.7602	6	0	6	0
Positive	400.152	2.12543	6	0	6	0	6	0	6	0	6	0	6	0	6	0	6	0	6	0	6	0	6	0	6	0	6	0	6	0	37.759	6	0	6	0	6	0	6	0	6	0	6	0	6	0	6	0	6	0
Positive	484.127	2.13418	6	0	6	0	59.179	6	0	6	0	6	0	6	0	6	0	6	0	6	0	6	0	6	0	60.1965	6	0	6	0	63.3565	6	0	6	167.895	66.3135	6	76.527	6	0	6	50.5195	54.076	117.875	80.6065	152.485	6	33.6681	6
Positive	532.169	2.1255	6	0	6	0	6	0	6	0	6	0	6	0	6	0	6	0	6	0	6	0	6	0	6	0	6	0	6	0	6	0	6	0	6	0	6	0	6	0	6	0	6	0	6	0	6	0	6
Positive	613.174	2.12568	6	0	6	0	6	0	6	0	6	0	6	0	6	0	6	0	6	0	6	0	6	0	6	68.4185	6	0	6	0	139.678	6	0	74.988	91.2471	6	0	174.465	88.3014	6	87.7566	118.333	81.6104	64.2876	60.276	91.8218	6	57.128	78.2265
Positive	184.988	2.14234	6	0	6	0	6	0	6	0	6	0	6	0	6	0	6	0	6	0	6	0	6	0	6	1519.11	3042.42	6	0	6	1259.38	6	0	6	1145.59	6	0	1308.7	6	0	1330.75	6	1716.11	1793.95	1338.6	6	0	6	0
Positive	191.962	2.14245	110.192	6	0	46.92	6	0	6	0	87.7712	6	0	6	0	46.92	6	0	6	0	6	0	6	0	6	71.3997	6	0	6	38.7795	6	0	6	0	6	0	6	0	6	0	6	94.8973	40.818	58.14	78.54	64.2975	66.3335	6	0
Positive	232.989	2.14239	142.847	6	0	75.48	6	0	6	0	88.7968	75.303	53.067	6	0	63.24	51.0319	6	0	53.0635	6	0	6	0	6	92.8196	6	58.0276	6	0	148.973	6	0	6	64.2779	161.209	6	0	52.0445	6	89.8085	139.778	77.5511	78.5401	112.2	102.066	84.7025	6	35.718
Positive	424.111	2.14263	6	0	6	200.105	6	0	6	99.9859	6	0	6	0	6	0	6	0	6	0	6	0	6	0	6	64.2759	6	0	6	0	255.406	6	92.8509	154.565	169.341	294.351	6	242.822	6	0	6	0	146.915	114.269	126.51	46.9341	147.88	139.774	83.6699
Positive	460.231	2.14245	6	0	6	0	6	0	6	0	6	0	6	0	6	0	6	0	6	0	6	0	6	0	6	0	6	0	6	0	6	0	6	0	6	0	6	0	6	0	6	0	6	0	6	0	6	0	6
Positive	514.145	2.14262	6	0	6	0	6	0	6	0	6	0	6	0	6	0	6	0	6	0	6	0	6	0	6	56.1229	6	0	6	0	133.701	6	0	58.1474	122.45	72.951	6	237.12	6	0	6	0	6	56.1169	6	73.4675	6	31.62	6
Positive	140.992	2.15057	6	0	6	0	677.418	1945.2	6	1384.32	306.559	2077.62	146	6	0	6	0	6	0	1856.63	6	181.42	6	246.904	91.7341	6	346.88	1042.23	6	0	1032	6	392.807	137.221	6	0	6	0	1012.75	178.559	164.248	383.617	6	1378.65	6	0	6	0	6
Positive	158.971	2.15119	6	0	6	0	6	0	6	0	6	0	6	0	6	0	6	0	6	0	6	0	6	0	6	0	6	0	6	0	433.634	6	0	6	796.372	860.165	6	0	6	0	6	0	6	0	6	0	6	0	6
Positive	113.965	2.15937	373.928	6	0	517.303	6	0	207.102	6	503.471	442.085	437.255	350.892	6	719.136	1120.63	6	507.101	338.551	94.8875	713.93	975.409	6	282.756	56.128	6	0	6	0	343.64	6	87.7586	279.055	686.482	292.846	387.209	6	0	6	58.1636	50.002	6	334.125	216.296	157.023	6	0	6
Positive	143.962	2.15945	6	0	6	0	6	0	6	0	6	0	6	0	6	0	6	0	6	0	6	0	6	0	6	0	6	0	6	0	3308.72	6	0	6	0	6	0	6	0	6	0	6	0	6	0	6	0	6	0
Positive	302.124	2.15953	6	0	6	0	6	0	6	0	6	0	6	0	6	0	6	0	6	0	6	0	6	0	6	0	6	0	6	0	6	0	6	0	6	0	6	0	6	0	6	0	6	0	6	0	6	0	6
Positive	378.094	2.15937	6	0	6	0	6	0	6	0	6	0	6	0	6	0	6	0	6	0	6	0	6	0	6	0	6	0	6	0	98.8208	6	0	6	0	6	0	6	0	6	0	6	0	6	0	6	0	6	0
Positive	438.128	2.15955	6	0	6	0	6	0	6	0	6	31.5461	6	0	6	0	6	0	6	0	6	0	6	0	6	84.6719	6	0	6	0	179.414	6	0	81.617	321.258	87.7398	6	239.763	6	0	6	0	32.6545	144.877	45.923	63.2631	6	0	6
Positive	195.069	2.17647	6	0	6	0	64.2598	6	56.13	6	0	6	0	6	0	62.252	6	0	6	137.243	6	0	6	77.8108	70.4224	116.33	6	0	6	0	250.92	105.059	67.3595	76.5	163.2	162.179	6	164.266	127.737	6	141.285	6	0	132.6	122.449	95.8804	62.2199	79.56	99.9109
Positive	229.155	2.17657	6	0	6	0	6	0	6	0	6	0	6	0	6	61.2305	6	0	6	0	6	0	6	0	6	0	6	0	6	0	6	0	6	0	6	0	6	0	6	0	6	0	6	0	6	0	6	0	6
Positive	262.974	2.17645	6	0	6	81.641	6	0	6	0	6	0	6	0	6	51.0225	6	0	6	46.7999	6	54.0598	6	0	6	0	6	0	6	0	55.0802	6	0	6	43.86	6	0	6	0	6	0	6	0	6	32.656	6	0	6	0
Positive	410.133	2.17673	6	0	6	0	6	0	6	0	6	0	43.8601	6	0	6	0	6	0	6	0	6	0	6	0	93.8676	6	0	6	0	106.975	6	0	104.068	227.195	61.2182	6	216.325	6	0	6	0	6	101.009	6	59.1865	6	83.6402	63.2564
Positive	450.154	2.17655	6	0	6	0	6	0	6	0	6	0	6	0	6	0	6	0	6	0	6	0	6	0	6	0	6	0	6	0	6	0	6	0	6	0	6	0	6	0	6	0	6	0	6	0	6	0	6
Positive	468.164	2.17655	6	0	6	0	6	0	6	0	6	0	6	0	6	0	6	0	6	0	6	0	6	0	6	0	6	0	6	0	66.7023	6	0	6	43.3626	27.5399	6	53.0546	6	0	6	0	6	0	6	0	6	0	6
Positive	117.963	2.18505	6	0	6	0	1305.9	1271.03	6	0	6	0	6	0	6	0	6	0	6	1099.37	6	0	6	0	6	0	6	1308.81	6	0	231.33	6	0	6	1697.25	343.857	6	376.203	364.223	1326.12	1269.47	375.442	850.894	6	500.161	6	0	1388.55	6
Positive	180.089	2.19355	6	90.8322	79.6055	104.102	116.334	83.6917	100.005	6	84.7095	87.7195	110.16	92.3401	6	88.7404	6	57.15	98.9404	111.18	100.007	142.799	6	105.12	67.3203	165.24	6	0	83.3926	6	235.168	119.417	80.5803	86.7455	180.228	182.65	6	187.775	6	0	55.107	6	0	127.558	6	0	91.7995	113.221	146.912
Positive	261.146	2.19358	6	0	6	0	6	0	6	0	6	0	6	0	6	0	6	0	6	0	6	0	6	0	6	0	6	0	6	0	88.6679	6	0	6	0	6	0	6	0	6	0	6	0	6	0	6	0	6	0
Positive	342.141	2.19357	6	0	55.1135	89.8124	83.679	56.1331	6	61.2231	6	56.0997	74.4603	66.6901	6	52.0202	6	0	73.4403	97.9198	93.885	95.8795	6	65.3195	6	166.283	51.025	6	0	6	207.721	123.503	66.3003	6	159.828	140.811	6	151.032	6	0	6	0	6	110.204	92.8194	115.326	6	86.7004	94.8681
Positive	361.011	2.19351	6	0	6	0	6	0	6	0	6	0	6	0	6	0	6	0	6	0	6	0	6	0	6	0	6	0	6	0	6	0	6	0	6	0	6	0	6	0	6	0	6	0	6	0	6	0	6
Positive	413.97	2.1936	6	0	6	0	6	0	6	0	6	0	6	0	6	0	6	0	6	0	6	0	6	0	6	0	6	0	6	0	6	0	6	0	6	0	6	0	6	0	6	0	6	0	6	0	6	0	6
Positive	423.098	2.19354	6	0	6	0	6	0	6	0	6	0	6	0	6	0	6	0	6	0	6	0	6	0	6	0	6	0	6	0	6	0	6	0	6	0	6	0	6	0	6	0	6	0	6	0	6	0	6
Positive	444.171	2.19351	6	0	6	0	6	0	6	0	6	0	6	0	6	0	6	0	6	0	6	0	6	0	6	0	6	0	6	0	6	0	6	0	6	0	6	0	6	0	6	0	6	0	6	0	6	0	6
Positive	464.153	2.19345	6	0	6	0	6	0	6	0	6	0	6	0	6	0	6	0	6	0	6	0	6	0	6	0	6	0	6	0	6	0	6	0	6	0	6	0	6	0	6	0	6	0	6	0	6	0	6
Positive	565.072	2.19358	6	0	6	0	6	0	6	0	6	0	6	0	6	0	6	0	6	0	6	0	6	0	6	0	6	0	6	0	6	0	6	0	6	0	6	0	6	0	6	0	6	0	6	0	6	0	6
Positive	101.967	2.21065	6	1579.7	6	0	6	0	6	0	6	0	839.913	6	0	6	0	6	1756.89	6	0	6	0	6	0	1126.4	6	0	6	628.306	699.538	1896.34	6	974.37	937.329	6	0	6	0	1961.56	1009.2	734.605	6	725.396	1532.49	6	0	789.739	794.824
Positive	124.04	2.21055	6	0	6	0	6	0	6	0	6	0	6	0	6	0	6	0	74.4603	6	0	6	0	6	0	6	0	6	0	6	181.685	109.176	6	80.6269	112.782	74.5	6	69.4029	107.413	6	111.25	125.394	67.344	6	94.8604	86.4485	6	0	6
Positive	221.091	2.21085	6	0	83.6599	6	0	6	0	6	0	6	0	6	0	6	0	6	0	53.0739	6	0	6	0	6	0	6	0	6	0	6	0	6	0	6	0	6	0	6	0	6	0	6	0	6	0	47.4456	6	0
Positive	292.205	2.21047	6	0	6	0	6	0	6	0	6	0	6	0	6	0	6	0	6	0	6	0	6	0	6	0	6	0	6	0	6	0	6	0	6	0	6	0	6	0	6	0	6	0	6	0	6	0	6
Positive	322.108	2.21061	6	0	6	61.3592	6	0	6	0	6	0	6	0	6	83.679	6	69.3603	6	0	6	0	55.6093	6	0	6	0	6	0	6	80.2997	70.3796	6	0	6	0	6	0	6	0	6	0	6	0	6	0	41.8415	6	0
Positive	343.077	2.21046	6	0	6	0	6	0	6	0	6	0	6	0	6	0	6	0	6	0	6	0	6	0	6	0	6	0	6	0	67.2	6	0	6	0	6	0	6	0	6	0	6	0	6	0	6	0	6	0
Positive	355.066	2.21085	6	0	72.4367	6	0	6	0	6	0	6	0	6	0	6	0	6	0	6	0	6	0	6	0	103.049	6	0	6	0	36.605	6	0	6	0	6	0	73.392	6	0	6	0	6	0	6	0	6	0	6
Positive	357.036	2.21057	6	0	6	0	6	0	6	0	6	0	6	0	6	0	6	0	6	0	6	0	6	0	6	0	6	0	6	0	6	0	6	0	6	0	6	0	6	0	6	0	6	0	6	0	6	0	6
Positive	388.013	2.20632	6	0	6	0	6	0	6	0	6	0	6	0	6	0	6	0	6	0	6	0	6	0	6	0	6	0	6	0	6	0	6	0	6	0	6	0	6	0	6	0	6	0	6	0	6	0	6
Positive	481.114	2.21056	6	0	6	46.0591	6	0	6	0	6	0	6	0	6	0	6	0	6	0	6	0	6	0	6	0	6	0	6	0	6	0	6	0	6	0	6	0	6	0	6	0	6	0	6	0	6	0	6
Positive	546.208	2.21027	6	0	6	0	6	0	6	0	6	0	6	0	6	0	6	0	6	0	6	0	6	0	6	0	6	0	6	0	6	0	6	0	6	0	6	0	6	0	6	0	6	0	6	0	6	0	6
Positive	590.172	2.21056	6	0	6	0	6	0	6	0	6	0	6	0	6	0	6	0	6	0	6	0	6	0	6	0	6	0	6	0	6	0	6	0	6	0	6	0	6	0	6	0	6	0	6	0	6	0	6
Positive	665.089	2.21061	6	0	6	0	6	0	6	0	6	0	6	0	6	0	6	0	6	0	6	0	6	0	6	0	6	0	6	0	6	0	6	0	6	0	6	0	6	0	6	0	6	0	6	0	6	0	6
Positive	281.056	2.22747	108.154	515.124	404.021	119.364	585.113	6	0	6	292.203	6	0	313.956	221.399	6	81.6435	59.1778	256.166	6	110.71	351.377	468.825	314.302	120.911	269.43	167.836	656.34	464.46	481.466	151.828	144.366	440.766	6	0	6	165.277	224.881	139.419	6	127.539	6	215.28	91.8386	6	0	421.753	580.018	6
Positive	307.084	2.22747	6	0	6	0	189.771	6	0	174.971	75.5056	154.478	445.716	6	0	6	0	6	0	6	0	6	0	6	0	243.949	6	0	6	0	185.53	6	181.106	187.72	267.092	202.932	6	661.69	289.752	6	179.582	6	289.735	86.7177	85.7017	220.406	6	175.471	118.322
Positive	357.998	2.22747	6	0	6	0	6	0	6	0	6	0	6	0	6	0	6	0	6	0	6	0	6	0	6	0	6	0	6	0	6	0	6	0	6	0	6	0	6	0	6	0	6	0	6	0	6	0	6
Positive	361.135	2.2271	6	0	6	0	6	0	6	0	6	0	6	0	6	0	6	0	6	38.78	6	0	6	0	6	0	6	0	6	0	6	0	6	0	6	0	6	0	6	0	6	0	6	0	6	0	6	0	6
Positive	407.013	2.22732	6	0	6	0	6	0	6	0	6	0	6	0	6	0	6	0	6	0	6	0	6	0	6	0	6	0	6	0	6	0	6	0	6	0	6	0	6	0	6	0	6	0	6	0	6	0	6
Positive	420.129	2.22756	6	0	6	0	6	0	6	0	6	0	6	0	6	0	6	0	6	0	6	0	6	0	6	0	6	0	6	0	74.095	6	0	6	47.9584	40.8002	6	0	6	0	6	0	6	0	31.6201	6	0	6	0
Positive	440.182	2.22771	6	0	6	0	6	0	6	0	6	0	6	0	6	0	6	0	6	0	6	0	6	0	6	0	6	0	6	0	6	0	6	0	6	0	6	0	6	0	6	0	6	0	6	0	6	0	6
Positive	568.126	2.22751	6	0	6	0	6	0	6	0	6	0	6	0	6	0	6	0	6	0	6	0	6	0	6	0	6	0	6	0	6	0	6	0	6	0	6	0	6	0	6	0	6	0	6	0	6	0	6
Positive	686.2	2.22757	6	0	6	0	6	0	6	0	6	0	6	0	6	0	6	0	6	0	6	0	6	0	6	0	6	0	6	0	6	0	6	0	6	0	6	0	6	0	6	0	6	0	6	0	6	0	6
Positive	112.017	2.2362	6	0	6	0	6	0	6	0	6	0	6	0	6	0	6	0	6	0	6	0	6	0	6	0	6	0	6	0	6	0	6	0	6	0	6	0	6	0	6	0	6	0	6	0	6	0	6
Positive	137.06	2.24459	6	0	6	0	6	0	6	0	6	0	6	0	6	0	6	0	6	0	6	0	6	0	6	0	6	0	6	0	6	0	6	0	6	0	6	0	6	0	6	0	6	0	6	0	6	0	6
Positive	141.965	2.24472	6	0	6	0	6	0	6	0	6	0	6	0	6	0	2001.82	6	0	6	0	6	0	6	896.654	6	0	6	0	927.124	6	0	850.736	305.048	6	525.236	6	131.447	6	0	6	0	266.307	6	0	6	0	6	0
Positive	150.056	2.24453	6	0	6	0	6	0	6	0	6	0	6	0	6	0	6	0	6	0	6	0	6	0	6	0	6	0	6	0	64.2603	6	0	6	0	6	0	6	0	6	0	6	0	6	0	6	0	6	0
Positive	306.098	2.24472	6	0	6	0	6	0	6	0	6	0	6	0	6	0	6	0	6	0	6	0	6	0	6	0	6	0	6	0	6	0	6	0	6	0	6	0	6	0	6	0	6	0	6	0	6	0	6
Positive	339.1	2.24459	6	0	6	0	6	0	6	0	6	0	6	0	6	0	6	0	6	0	6	0	6	0	6	0	6	0	6	0	6	0	6	0	6	0	6	0	6	0	6	0	6	0	6	0	6	0	6
Positive	373.036	2.24458	6	0	6	0	6	0	6	0	6	0	6	0	6	0	6	0	6	0	6	0	6	0	6	0	6	0	6	0	6	0	6	0	6	0	6	0	6	0	6	0	6	0	6	0	6	0	6
Positive	396.019	2.24458	6	0	6	0	6	0	6	0	6	0	6	0	6	0	6	0	57.1465	6	0	6	0	6	0	6	0	6	0	6	0	6	0	6	0	6	0	6	0	6	0	6	0	6	0	6	0	6	0
Positive	412.051	2.24459	6	0	6	0	6	0	6	0	6	0	6	0	6	0	6	0	6	0	6	0	6	0	6	0	6	0	6	0	6	0	6	0	6	0	6	0	6	0	6	0	6	0	6	0	6	0	6
Positive	419.045	2.24487	6	0	6	0	6	0	6	0	6	0	6	0	6	0	6	0	6	0	6	0	6	0	6	0	6	0	6	0	6	0	6	0	6	0	6	0	6	0	6	0	6	0	6	0	6	0	6
Positive	426.084	2.24418	6	0	6	0	6	0	6	0	6	0	6	0	6	0	6	0	6	0	6	0	6	0	6	0	6	0	6	0	6	0	6	0	6	0	6	0	6	0	6	0	6	0	6	0	6	0	6
Positive	555.069	2.24455	6	0	6	0	6	0	6	0	6	0	6	0	6	0	6	0	6	0	6	0	6	0	6	0	6	0	6	0	6	0	6	0	6	0	6	0	6	0	6	0	6	0	6	0	6	0	6
Positive	604.079	2.24456	6	0	6	0	6	0	6	0	6	0	6	0	6	0	6	0	44.907	6	0	6	0	6	0	31.6201	6	0	6	0	6	0	6	0	6	0	6	0	6	0	6	0	6	0	6	0	6	0	6
Positive	609.163	2.24457	6	0	6	0	6	0	6	0	6	0	6	0	6	0	6	0	6	0	6	0	6	0	6	0	6	0	6	0	6	0	6	0	6	0	6	0	6	0	6	0	6	0	6	0	6	0	6
Positive	689.159	2.2446	6	0	6	0	6	0	6	0	6	0	6	0	6	0	6	0	6	0	6	0	6	0	6	0	6	0	6	0	6	0	6	0	6	0	6	0	6	0	6	0	6	0	6	0	6	0	6
Positive	848.174	2.24475	6	0	6	0	6	0	6	0	6	0	6	0	6	0	6	0	6	0	6	0	6	0	6	0	6	0	6	0	6	0	6	0	6	0	6	0	6	0	6	0	6	0	6	0	6	0	6
Positive	851.186	2.24447	6	0	6	0	6	0	6	0	6	0	6	0	6	0	6	0	6	0	6	0	6	0	6	0	6	0	6	0	6	0	6	0	6	0	6	0	6	0	6	0	6	0	6	0	6	0	6
Positive	217.967	2.25309	6	0	6	0	6	0	6	0	6	0	6	0	6	0	6	0	6	0	6	0	6	0	6	0	6	0	6	0	58.1725	6	0	6	0	6	0	70.2999	6	0	6	46.9394	6	0	42.8402	39.801	6	0	6
Positive	144.068	2.26162	6	0	6	0	6	0	6	0	6	0	54.0599	6	0	6	0	6	0	6	0	6	0	6	0	53.2201	6	0	6	0	63.2403	6	0	6	0	6	0	6	0	6	0	6	0	6	0	6	0	6	0
Positive	153.053	2.26157	6	0	6	0	6	0	6	0	6	0	6	0	6	0	6	0	6	0	6	0	6	0	6	0	6	0	6	0	90.7804	6	0	6	0	6	0	6	0	6	0	6	0	6	0	6	0	6	0
Positive	154.97	2.26155	332.786	375.466	6	880.697	6	1298.79	1394.7	539.476	530.548	183.416	868.977	6	0	6	0	6	0	193.737	6	1177.12	628.512	644.94	333.454	319.203	6	403.903	412.063	568.123	245.732	6	0	6	0	533.466	6	0	512.459	6	64.2603	6	399.961	143.98	126.651	6	143.695	494.833	6
Positive	233.991	2.26162	6	0	6	71.4211	6	0	6	0	6	0	6	0	6	92.8562	6	0	6	0	6	0	6	0	6	0	6	0	6	0	6	0	6	0	6	0	6	0	6	0	6	0	6	0	6	0	6	58.6686	6
Positive	254.162	2.26158	6	0	6	0	6	0	6	0	87.7645	6	0	83.1061	6	0	6	0	121.379	117.3	6	141.841	115.307	69.3901	68.3597	62.4481	6	62.2203	6	73.4403	81.6003	6	0	6	0	6	0	6	0	6	0	6	39.7802	6	71.3999	42.8402	45.9245	6	81.6293
Positive	321.049	2.26154	60.1803	104.065	126.507	190.806	6	0	6	0	6	0	6	0	146.88	365.233	169.391	64.2797	83.64	98.964	59.1779	47.9581	48.9781	40.8235	6	115.455	34.6879	6	32.6401	6	142.828	53.0675	35.6999	41.8349	71.3147	90.8054	6	79.7621	6	0	6	0	45.9002	115.467	55.0798	86.7445	6	157.125	73.4796
Positive	417.034	2.26159	6	0	6	0	6	0	6	0	6	0	6	0	6	0	6	0	6	0	6	0	6	0	6	0	6	0	6	0	6	0	6	0	6	0	6	0	6	0	6	0	6	0	6	0	6	0	6
Positive	418.132	2.26157	6	0	6	0	6	0	6	0	6	0	6	0	6	0	6	0	6	0	6	0	6	0	6	0	6	0	6	0	6	0	6	0	6	0	6	0	6	0	6	0	6	0	6	0	6	0	6
Positive	422.138	2.26167	6	0	6	0	6	0	6	0	6	0	6	0	6	0	6	0	6	0	6	0	6	0	6	0	6	0	6	0	6	0	6	0	6	0	6	0	6	0	6	0	6	0	6	0	6	0	6
Positive	434.091	2.26165	6	0	6	0	6	0	6	0	6	0	6	0	6	0	6	0	6	0	6	0	6	0	6	0	6	0	6	0	6	0	6	0	43.8599	6	0	93.8695	6	0	6	0	6	55.6979	6	0	6	0	6
Positive	491.066	2.26158	6	0	6	0	6	0	6	0	6	0	6	0	6	0	6	0	6	0	6	0	6	0	6	0	6	0	6	0	6	0	6	0	6	0	6	0	6	0	6	0	6	0	6	0	6	0	6
Positive	534.095	2.26184	6	0	6	0	6	0	6	0	6	0	6	0	6	0	6	0	6	0	6	0	6	0	6	0	6	0	6	0	6	0	6	0	46.9199	6	0	26.611	6	0	6	0	6	0	6	0	6	0	6
Positive	171.993	2.27848	6	0	6	0	6	0	6	0	6	0	6	0	6	0	6	0	6	0	6	0	6	0	6	0	6	0	6	0	6	0	6	0	6	0	6	0	6	0	6	0	6	0	6	0	6	0	6
Positive	176.972	2.27866	64.2603	143.854	6	85.6804	6	0	6	0	6	0	6	0	67.3197	185.705	82.6204	6	0	69.393	6	0	6	0	6	0	6	0	6	0	6	42.8398	6	0	6	60.209	6	64.9065	6	0	6	0	6	75.1635	6	47.9625	47.9655	76.5267	51.0214
Positive	351.102	2.27853	6	0	6	0	6	0	6	0	6	0	6	0	6	0	6	0	6	0	6	0	6	0	6	0	6	0	6	0	6	0	6	0	6	0	6	0	6	0	6	0	6	0	6	0	6	0	6
Positive	396.176	2.27858	6	0	6	0	6	0	6	0	6	0	6	0	6	0	6	0	6	0	6	0	6	0	6	0	6	0	6	0	6	0	6	0	6	0	6	0	6	0	6	0	6	0	6	0	6	0	6
Positive	416.192	2.27853	6	75.5185	6	0	6	0	6	0	6	0	6	0	6	0	6	0	6	0	6	0	6	0	6	0	6	0	6	0	6	0	6	0	6	0	6	0	6	0	6	0	6	0	6	0	6	0	6
Positive	550.159	2.27848	6	0	6	0	6	0	6	0	6	0	6	0	6	0	6	0	6	0	6	0	6	0	6	0	6	0	6	0	6	0	6	0	6	0	6	0	6	0	6	0	6	0	6	0	6	0	6
Positive	323.062	2.29548	30.6001	52.0361	59.6847	6	65.288	87.5674	6	0	6	0	73.4577	6	0	6	78.5758	6	41.8199	6	0	6	0	6	0	6	0	6	0	6	164.176	51.0179	6	0	177.442	65.2939	6	94.9946	86.717	6	59.16	163.252	42.864	78.1125	6	58.1536	6	0	36.738
Positive	383.138	2.29585	6	0	6	0	6	0	6	0	6	0	6	0	6	0	6	0	6	0	6	0	6	0	6	0	6	0	6	0	6	0	6	0	6	0	6	0	6	0	6	0	6	0	6	0	6	0	6
Positive	459.174	2.29553	6	0	6	0	6	0	6	0	6	0	6	0	6	0	6	0	6	0	6	0	6	0	6	0	6	0	6	0	6	0	6	0	6	0	6	0	6	0	6	0	6	0	6	0	6	0	6
Positive	512.117	2.29539	6	0	6	0	6	0	6	0	6	0	6	0	6	0	6	0	6	0	6	0	6	0	6	0	6	0	6	0	6	0	6	0	6	0	6	40.8106	6	0	6	0	6	0	6	0	6	0	6
Positive	641.141	2.29559	6	0	6	0	6	0	6	0	6	0	6	0	6	0	6	0	6	0	6	0	6	0	6	0	6	0	6	0	6	0	6	0	6	0	6	0	6	0	6	0	6	0	6	0	6	0	6
Positive	645.131	2.29558	6	0	6	0	6	0	6	0	6	0	6	0	6	0	6	0	6	0	6	0	6	0	6	0	6	0	6	0	6	0	6	0	6	0	6	0	6	0	6	0	6	0	6	0	6	0	6
Positive	184.986	2.3125	6	0	6	0	2754.68	6	0	6	0	6	0	6	0	6	0	6	0	6	0	6	0	6	0	6	0	6	0	6	0	6	0	6	0	6	0	6	0	6	0	6	0	6	0	6	0	6	0
Positive	334.037	2.31254	6	0	6	0	6	0	6	0	6	0	6	0	6	0	6	0	6	0	6	0	6	0	6	0	6	0	6	0	6	0	6	0	6	0	6	0	6	0	6	0	6	0	6	0	6	0	6
Positive	367.056	2.3124	6	0	6	0	6	0	6	0	6	0	6	0	6	0	6	0	6	0	6	0	6	0	6	0	6	0	6	0	6	0	6	0	6	0	6	0	6	0	6	0	6	0	6	0	6	0	6
Positive	493.977	2.31268	6	0	6	0	6	0	6	0	6	0	6	0	6	0	6	0	6	0	6	0	6	0	6	0	6	0	6	0	6	0	6	0	141.816	179.004	6	274.363	6	0	107.644	6	0	6	0	6	0	6	0
Positive	516.106	2.31287	6	0	6	0	6	0	6	0	6	0	6	0	6	0	6	0	6	0	6	0	6	0	6	0	6	0	6	0	64.2269	6	0	6	105.637	24.4166	6	36.7199	6	0	6	0	6	0	6	0	6	0	6
Positive	140.994	2.32119	1016.14	6	0	6	755.988	430.984	6	0	6	0	6	0	104.58	6	421.692	6	0	565.139	2165.76	295.882	6	0	6	0	6	187.052	6	228.556	6	0	6	0	627.272	216.086	6	0	6	0	6	0	6	185.672	1837.96	6	188.752	1965.03	215.721
Positive	103.059	2.32962	99.9598	145.943	178.5	134.691	6	0	6	0	6	0	6	0	6	0	6	0	6	0	6	0	6	0	6	79.5595	6	0	6	0	48.8272	6	0	6	0	6	0	6	0	6	0	6	0	6	77.5203	92.8195	6	0	6
Positive	110.978	2.3295	6	0	6	171.504	6	109.07	6	0	6	0	6	0	6	74.4792	81.5361	6	0	6	0	119.288	6	0	6	0	6	0	92.8369	91.3105	6	0	6	0	6	0	239.735	6	0	6	0	6	0	6	0	6	0	6	0
Positive	178.126	2.3296	6	0	6	46.943	6	0	6	0	6	0	6	0	6	0	6	0	6	0	40.82	6	0	6	0	106.08	6	0	6	0	6	94.9184	6	0	106.121	6	0	6	0	6	90.8215	6	0	78.5403	6	0	6	58.167	6
Positive	186.971	2.32939	6	1133.53	684.601	384.665	6	856.56	431.628	486.683	774.369	659.867	642.783	323.19	1124.39	348.65	6	509.126	174.421	684.505	894.723	435.685	366.249	951.187	559.352	6	0	6	0	6	148.964	233.651	6	0	226.497	768.094	558.046	388.744	328.488	356.067	405.38	822.078	1080.51	1524.6	6	846.49	310.164	558.063	1771.62
Positive	286.136	2.32978	6	0	6	0	6	0	6	0	6	0	6	0	6	0	6	0	6	43.8602	6	0	6	0	6	0	6	0	6	0	91.69	6	0	6	0	41.7351	6	0	6	0	6	0	6	0	6	0	6	0	6
Positive	297.524	2.3294	6	0	6	0	6	0	6	0	6	0	6	0	6	0	6	0	6	0	6	0	6	0	6	0	6	0	6	0	6	0	6	0	6	0	6	0	6	0	6	0	6	0	6	0	6	0	6
Positive	400.208	2.32955	6	0	6	0	6	0	6	0	6	0	6	0	6	0	6	0	6	0	6	0	6	0	6	0	6	0	6	0	6	0	6	0	6	0	6	0	6	0	6	0	6	0	6	0	6	0	6
Positive	506.213	2.32955	6	0	6	0	6	0	6	0	6	0	6	0	6	0	6	0	6	0	6	0	6	0	6	0	6	0	6	0	6	0	6	0	6	0	6	0	6	0	6	0	6	0	6	0	6	0	6
Positive	538.13	2.3292	129.666	320.898	229.573	671.513	6	0	6	0	6	40.8	6	0	388.761	354.919	271.874	139.75	6	40.8601	6	0	40.8265	60.2169	23.4601	133.648	128.591	154.514	165.529	36.737	1090.53	650.994	137.721	206.116	1260.97	489.471	560.037	819.279	239.252	68.359	226.507	352.971	272.409	284.606	425.304	377.493	122.43	103.044	179.071
Positive	594.049	2.32936	6	0	6	0	6	0	6	0	6	0	6	0	6	0	6	0	6	0	6	0	6	0	6	0	6	0	6	0	6	0	6	0	6	0	6	0	6	0	6	0	6	0	6	0	6	0	6
Positive	113.965	2.34662	6	1089.18	1262.28	354.388	787.643	922.355	478.6	340.247	6	0	6	0	6	0	6	0	6	0	6	0	6	352.067	371.245	132.655	154.056	351.823	6	222.42	69.3781	6	209.256	169.359	6	0	6	0	95.9008	370.748	142.444	180.605	230.592	6	171.294	216.814	98.957	6	133.125
Positive	308.11	2.3467	6	0	6	0	6	0	6	0	6	0	6	0	6	0	6	0	6	0	6	0	6	0	6	0	196.916	6	0	6	0	110.177	6	0	6	0	6	0	6	0	6	0	6	0	6	0	6	0	6
Positive	372.104	2.34687	6	0	6	0	6	0	6	0	6	0	6	0	6	0	6	0	6	0	6	0	6	0	6	113.243	6	0	6	0	168.211	6	0	6	95.4748	95.7846	6	0	6	0	6	0	6	0	6	0	6	0	6
Positive	433.229	2.3465	6	0	6	0	6	0	6	0	6	0	6	0	6	0	6	0	6	0	6	0	6	0	6	0	6	0	6	0	6	0	6	0	6	0	6	0	6	0	6	0	6	0	6	0	6	0	6
Positive	438.141	2.35499	6	0	6	0	6	0	6	0	6	0	6	0	6	0	6	0	6	0	6	0	6	0	6	0	6	0	6	0	6	0	6	0	36.7321	6	0	44.8933	6	0	6	0	6	0	6	0	6	0	6
Positive	325.134	2.36322	6	0	6	0	6	0	6	0	6	0	6	0	6	0	6	0	6	0	6	0	6	0	6	0	6	0	6	0	6	0	6	0	6	0	6	0	6	0	6	0	6	0	6	0	6	0	6
Positive	436.127	2.36355	6	0	6	0	6	0	6	0	6	0	6	0	6	0	6	0	6	0	6	0	6	0	6	0	6	0	6	0	6	0	6	0	6	0	6	0	6	0	6	0	6	0	6	0	6	0	6
Positive	466.136	2.36347	6	0	6	0	6	0	6	0	6	0	6	0	6	0	6	0	6	0	6	0	6	0	6	0	6	0	6	0	46.8201	6	0	6	102.163	43.8785	6	74.5051	6	0	6	0	6	0	6	0	6	0	6
Positive	500.134	2.36347	6	0	6	0	6	0	6	81.6003	24.4499	158.153	6	0	6	28.5252	6	0	6	0	6	0	6	30.6101	6	428.513	6	57.0906	6	0	746.953	6	63.2587	260.146	1082.6	415.667	6	879.509	24.4801	6	0	47.9491	249.957	455.099	327.076	361.201	55.0905	149.456	6
Positive	548.161	2.35505	6	0	6	0	6	0	6	0	6	0	6	0	6	0	6	0	6	0	6	0	6	0	6	0	6	0	6	0	6	0	6	0	6	0	6	0	6	0	6	0	6	0	6	0	6	0	6
Positive	138.984	2.38098	6	0	6	1142.19	6	0	973.568	6	309.148	647.231	207.088	1240.32	714.035	6	0	1562.07	6	481.728	1315.16	6	0	6	0	6	990.703	6	0	715.223	451.895	159.175	6	0	6	0	6	156.101	938.938	288.724	247.949	6	157.11	399.067	673.221	525.443	929.32	677.443	313.237
Positive	297.089	2.38078	62.2416	6	0	120.267	6	780.518	6	117.168	476.904	81.4519	372.571	207.252	738.793	323.248	219.243	104.065	6	92.9336	187.218	272.294	142.844	238.739	118.76	171.528	125.484	177.417	197.791	291.788	144.771	6	163.758	6	69.3722	6	515.825	318.834	6	228.529	112.231	6	369.442	166.933	481.95	6	296.904	6	0
Positive	354.004	2.38098	6	0	6	0	6	0	6	0	6	0	6	0	6	0	6	0	6	0	6	0	6	0	6	0	6	0	6	0	6	0	6	0	6	0	6	0	6	0	6	0	6	0	6	0	6	0	6
Positive	403.018	2.38066	6	0	6	0	6	0	6	0	6	0	6	0	6	0	6	0	6	0	6	0	6	0	6	0	6	0	6	0	6	0	6	0	6	0	6	0	6	0	6	0	6	0	6	0	6	0	6
Positive	405.046	2.37847	6	0	6	0	6	0	93.8748	61.2166	6	0	6	53.352	6	0	6	0	6	0	6	0	6	0	6	0	6	0	6	0	42.2574	6	0	6	0	6	0	6	0	6	0	6	0	6	0	6	0	6	0
Positive	439.064	2.38078	6	33.6745	6	50.1208	52.0554	6	0	51.027	6	54.0602	6	95.4181	6	0	6	0	6	0	6	0	6	0	6	42.8402	6	0	6	0	181.619	98.9637	46.92	6	154.194	95.898	74.4996	98.9737	51.0196	6	0	65.319	57.1416	54.0598	69.3831	59.1602	6	0	42.8615
Positive	502.068	2.38118	6	0	6	0	6	0	6	0	6	0	6	0	6	0	6	0	6	0	6	0	6	0	6	0	6	0	6	0	6	0	6	0	6	0	6	0	6	0	6	0	6	0	6	0	6	0	6
Positive	117.961	2.38906	6	0	6	0	6	0	6	0	6	0	1270.76	6	0	6	0	6	0	6	0	6	0	6	0	6	0	6	1978.21	6	0	6	0	6	0	6	0	6	0	6	0	6	0	1742.82	6	0	6	0	6
Positive	129.036	2.39778	873.278	92.8204	63.2403	194.951	139.796	221.417	80.5803	71.431	46.9198	84.701	107.1	68.7421	297.939	185.804	62.2198	115.792	320.379	6	0	6	846.028	561.143	124.982	57.1202	1191.09	6	357.078	6	220.386	150.96	6	57.1506	194.176	199.92	197.946	176.521	216.313	121.38	282.625	411.261	94.9035	169.32	191.824	179.521	52.0455	6	0
Positive	130.971	2.39766	189.871	238.111	448.488	247.51	98.9806	128.589	611.624	217.664	6	51.0225	86.6996	361.152	239.771	6	53.0398	277.025	6	0	6	0	49.9798	386.252	614.291	135.707	6	401.312	121.403	127.529	127.559	73.4403	6	0	6	0	139.802	117.338	254.638	265.268	220.38	96.7961	6	139.266	126.549	106.08	170.379	6	0
Positive	146.063	2.39742	393.632	684.425	515.229	459.815	964.201	1396.97	676.414	674.402	368.436	588.575	946.721	517.105	417.269	766.965	397.899	310.628	149.328	6	0	137.727	356.034	184.655	60.2105	612.178	261.198	281.409	311.18	91.8143	1527.92	1004.9	264.246	486.695	1314.62	1274.95	1118.31	1377.99	1414.09	724.246	1634.54	1994.8	756.066	1255.83	1175.13	1172.18	372.446	428.51	441.772
Positive	158.965	2.3975	6	0	6	0	6	0	6	0	6	0	6	0	6	0	6	0	6	0	6	0	6	0	6	0	6	0	6	0	6	0	6	0	6	781.213	6	0	6	0	6	845.811	6	0	6	0	6	0	6
Positive	168.047	2.39761	6	0	6	0	44.9005	77.5536	6	0	6	0	6	0	6	0	6	0	6	0	6	0	6	0	6	0	6	0	6	0	52.0425	56.1002	6	0	37.8391	6	128.577	6	78.5396	6	109.178	129.603	6	44.8802	50.007	6	0	6	0
Positive	247.991	2.39762	75.5165	175.487	112.201	89.0066	211.227	361.199	148.921	148.979	95.8797	125.513	213.18	100.548	76.4997	155.102	6	65.2797	6	0	6	0	6	0	6	107.128	6	64.2915	6	0	222.471	181.607	6	0	265.259	228.48	393.845	189.79	393.805	214.2	392.803	539.66	173.469	248.88	236.714	231.541	86.7499	6	46.944
Positive	258.998	2.39723	6	0	6	0	6	0	6	0	6	0	6	0	6	0	6	0	6	0	6	0	6	0	6	0	6	0	6	0	6	0	6	0	96.4543	6	0	95.382	6	0	6	66.3365	6	0	6	0	6	0	6
Positive	262.993	2.39762	6	0	6	0	60.2045	128.582	6	0	6	0	6	0	6	0	6	0	6	0	6	0	6	0	6	0	6	0	6	0	91.845	61.2003	6	0	6	113.22	85.7169	6	98.9696	6	118.369	217.383	6	0	85.7275	83.6403	6	0	6
Positive	290.988	2.39752	6	0	6	0	56.1265	132.666	6	51.0215	6	0	6	0	6	0	6	0	6	0	6	0	6	0	6	0	6	0	6	0	6	0	6	0	6	120.36	90.8174	93.8978	130.598	6	201.005	244.886	6	103.02	96.9594	82.6204	6	0	6
Positive	322.214	2.39774	6	0	6	0	6	0	6	0	6	0	6	0	6	0	6	0	6	0	6	0	6	0	6	0	6	0	6	0	6	0	6	0	6	0	6	0	6	0	6	0	6	0	6	0	6	0	6
Positive	380.128	2.39776	6	0	6	0	6	0	6	0	6	0	6	0	6	0	6	0	6	0	6	0	6	0	6	69.3603	6	0	6	0	129.619	6	0	67.3581	153.234	143.82	6	241.824	6	0	6	0	6	0	6	0	6	0	6
Positive	393.046	2.39759	6	0	6	0	6	127.559	6	0	6	0	6	0	6	0	6	0	6	0	6	0	6	0	6	0	6	0	6	0	79.6079	6	0	6	84.8672	94.8596	6	0	134.639	6	231.603	367.436	6	0	6	0	6	0	6
Positive	446.218	2.39772	6	0	6	0	6	0	6	0	6	0	6	0	6	0	6	0	6	0	6	0	6	0	6	0	6	0	6	0	6	0	6	0	6	0	6	0	6	0	6	0	6	0	6	0	6	0	6
Positive	524.003	2.39788	6	0	37.7402	6	0	6	0	6	0	6	0	6	0	6	0	6	0	6	0	6	0	25.4999	6	0	52.0197	26.5305	38.7846	6	0	6	0	6	0	6	0	6	0	6	0	6	0	6	0	6	0	6	0
Positive	667.072	2.39788	6	0	6	0	6	0	6	0	6	0	6	0	6	0	6	0	6	0	6	0	6	0	6	33.6601	6	0	6	0	331.677	67.3203	6	0	263.161	173.399	6	117.358	48.983	6	0	184.72	60.2105	84.6597	6	0	6	0	6
Positive	787.289	2.39752	6	0	6	0	6	0	6	0	6	0	6	0	6	0	6	0	6	0	6	0	6	0	6	0	6	0	6	0	6	0	6	0	6	0	6	0	6	0	6	0	6	0	6	0	6	0	6
Positive	165.058	2.41476	6	0	6	0	6	0	6	0	6	0	6	0	6	0	6	0	6	0	6	0	6	0	6	0	6	0	6	0	6	0	6	0	135.714	6	0	6	0	6	0	6	0	6	0	6	0	6	0
Positive	174.062	2.41419	6	0	6	0	6	113.278	6	0	6	0	6	0	6	0	6	0	6	0	6	0	6	0	6	0	6	0	6	0	126.553	6	0	6	153.063	116.279	6	110.159	6	0	269.361	479.694	6	0	6	90.7804	6	0	6
Positive	180.066	2.41452	6	98.9398	95.9295	151.025	6	88.7855	6	0	67.3197	6	0	6	0	89.7604	97.9735	75.4798	239.769	233.691	205.054	251.998	165.272	161.19	155.758	147.978	6	97.9204	109.194	6	155.04	138.743	76.539	6	79.599	80.5798	134.698	114.24	93.8395	6	0	132.672	52.047	6	111.18	87.7526	104.087	88.784	97.9195
Positive	206.068	2.41453	6	0	6	0	6	0	6	0	6	0	6	0	6	0	6	0	6	0	6	0	6	0	6	85.6804	6	0	6	0	161.224	156.06	6	84.6596	209.165	6	147.966	143.856	6	0	6	0	88.7929	82.6518	92.864	91.8004	6	0	6
Positive	224.079	2.41447	6	0	6	0	6	0	6	0	6	0	6	0	6	0	6	0	6	0	6	0	6	0	6	108.153	6	0	6	0	405.115	187.68	6	109.157	393.821	191.759	133.693	303.026	6	0	6	96.9445	6	138.719	130.616	160.141	6	0	6
Positive	226.07	2.41463	755.02	1311.55	1214.21	1646.51	489.682	351.034	613.071	378.478	809.956	473.22	1202.97	672.031	1067.31	1223.08	1150.97	920.211	2137.34	2363.06	1932.37	2404.79	1628.18	1599.07	1403.49	1647.87	870.1	993.669	1372.43	1093.72	2021.15	1384.35	979.541	988.521	1245.78	1130.82	637.768	1563.99	662.326	252.999	705.704	733.559	856.086	1299.91	1164.16	1245.71	1120.48	1076.52	1277.32
Positive	262.006	2.4148	6	0	6	0	6	0	6	0	6	0	6	0	6	0	6	0	6	0	6	0	6	0	6	0	6	0	6	0	6	0	6	0	6	0	6	0	6	0	6	0	6	0	6	0	6	0	6
Positive	279.999	2.41443	6	0	6	0	6	0	6	0	6	0	6	0	6	0	6	0	6	0	6	0	6	0	6	0	6	0	6	0	89.8	78.5403	6	0	107.1	61.1996	6	91.7995	6	0	6	0	6	0	6	0	6	0	6
Positive	366.033	2.41472	6	0	6	0	6	0	6	0	6	0	6	0	6	0	6	0	6	0	6	0	6	0	6	0	6	0	6	0	6	0	6	0	6	0	6	0	6	0	6	0	6	0	6	0	6	0	6
Positive	371.13	2.41438	6	0	6	0	6	0	6	0	6	0	6	0	6	0	6	0	6	0	6	0	6	0	6	97.9685	6	0	6	0	392.819	6	0	6	0	6	0	184.678	6	0	6	0	6	0	148.98	137.701	6	0	6
Positive	386.133	2.41452	6	0	6	105.106	6	0	6	0	6	0	6	0	6	0	6	0	6	0	6	0	6	0	6	169.346	6	0	6	0	436.727	166.261	72.4471	167.298	369.319	178.499	112.258	309.154	6	0	89.8132	79.5906	70.4165	178.565	129.614	124.458	6	0	6
Positive	403.119	2.41433	6	0	6	0	6	0	6	0	6	0	6	0	6	0	6	0	6	0	6	0	6	0	6	0	6	0	6	0	6	0	6	0	6	0	6	0	6	0	6	0	6	0	6	0	6	0	6
Positive	442.054	2.41442	6	0	6	0	6	0	6	0	6	0	6	0	6	0	6	0	6	0	6	0	6	0	6	0	6	0	6	0	6	0	6	0	93.8711	49.9798	74.4996	6	0	6	0	6	0	6	0	6	0	6	0
Positive	492.204	2.41462	6	0	6	0	6	0	6	0	6	0	6	0	6	0	6	0	6	0	6	0	6	0	6	0	6	0	6	0	6	0	6	0	6	0	6	0	6	0	6	0	6	0	6	0	6	0	6
Positive	520.016	2.41452	6	0	6	0	6	0	6	0	6	0	6	0	6	0	6	0	6	0	6	0	6	0	6	0	6	0	6	0	63.2675	6	0	21.4199	57.1202	40.7998	6	47.9625	6	0	6	0	20.4105	6	0	38.7602	6	0	6
Positive	522.01	2.41423	44.8965	80.5803	63.2551	106.308	6	0	6	0	6	0	6	0	59.1599	187.713	58.1561	6	0	6	0	6	0	6	0	181.618	125.496	43.8785	65.3263	6	564.24	317.26	118.352	194.841	618.257	326.423	301.058	499.957	100	6	128.611	128.571	176.53	259.136	230.628	274.421	97.9586	134.693	180.607
Positive	613.158	2.41462	6	0	6	0	6	0	6	0	6	0	6	0	6	0	6	0	6	0	6	0	6	0	6	0	6	0	6	0	168.295	6	0	6	126.067	6	0	143.856	6	0	6	142.322	6	0	6	73.4645	6	0	6
Positive	686.067	2.41458	6	0	6	0	6	0	6	0	6	0	6	0	6	0	6	0	6	0	6	0	6	0	6	0	6	0	6	0	6	0	6	0	6	0	6	32.6399	6	0	6	0	6	0	6	0	6	0	6
Positive	691.159	2.4145	6	0	6	0	6	0	6	0	6	0	6	0	6	0	6	0	6	0	6	0	6	0	6	31.636	6	0	6	0	235.696	6	0	6	143.857	6	0	82.6195	6	0	6	0	6	0	6	29.5801	6	0	6
Positive	101.968	2.43171	6	0	6	0	6	0	6	0	6	0	6	920.274	6	0	6	0	6	0	6	0	6	0	6	0	6	0	6	0	6	0	6	0	6	0	6	0	6	0	6	0	896.828	134.68	1285.76	1199.61	6	297.913	106.08
Positive	115.965	2.43138	6	0	6	0	6	0	6	0	6	0	6	0	6	0	6	0	6	0	6	4817.99	6	0	6	0	6	0	6	0	6	0	6	0	6	0	6	0	6	0	6	0	6	0	6	0	6	0	6
Positive	147.077	2.43142	6	0	6	0	6	0	6	0	6	0	6	0	6	0	6	0	6	0	6	0	6	0	6	0	6	0	6	0	6	0	6	0	6	0	6	0	6	0	6	0	6	0	6	0	6	0	6
Positive	164.072	2.43163	6	0	6	0	6	0	6	0	6	0	57.1485	6	0	6	0	6	0	6	0	6	0	6	0	6	0	6	0	6	83.6398	6	0	6	0	6	0	6	0	6	0	6	0	6	0	6	0	6	0
Positive	192.065	2.43153	6	0	6	0	6	0	6	0	6	0	6	0	6	0	6	0	6	0	6	0	6	0	6	0	6	0	6	0	66.2998	6	0	6	0	6	0	46.9202	6	0	6	0	6	0	6	0	6	0	6
Positive	210.076	2.43166	6	0	6	0	106.153	115.26	139.787	56.1296	176.534	126.229	316.347	125.172	6	0	6	0	6	0	6	0	337.739	329.57	309.114	281.618	162.181	172.38	300.899	215.298	530.486	266.311	224.503	197.954	333.698	320.404	166.26	324.411	136.679	6	102.048	151.979	144.84	197.963	174.419	6	0	197.914	225.452
Positive	223.059	2.43176	106.094	140.27	240.286	230.749	6	0	6	0	6	0	6	0	194.375	116.305	228.556	196.929	6	0	6	0	165.29	184.662	212.712	112.237	175.482	215.179	80.6111	214.241	123.954	6	64.2603	227.524	131.613	304.464	6	232.619	121.419	6	129.54	6	112.224	394.837	282.538	72.4558	254.061	6	203.017
Positive	508.156	2.43172	6	0	6	0	6	0	6	0	6	0	6	0	6	0	6	0	6	0	6	0	6	0	6	0	6	0	6	0	6	0	6	0	6	0	6	0	6	0	6	0	6	0	6	0	6	0	6
Positive	434.1	2.44854	6	0	6	0	6	0	6	0	6	0	6	0	6	0	6	0	6	0	6	0	6	0	6	0	6	0	6	0	6	0	6	0	6	0	6	0	6	0	6	0	6	0	6	0	6	0	6
Positive	469.145	2.44863	6	0	6	0	6	0	6	0	6	0	6	0	6	0	6	0	6	0	6	0	6	0	6	0	6	0	6	0	6	0	6	0	6	0	6	0	6	0	27.5525	6	0	71.3998	6	0	6	0	6
Positive	253.13	2.45698	6	0	6	0	6	0	6	0	6	0	6	0	6	0	6	0	6	0	6	0	6	0	6	0	6	0	6	0	6	0	6	0	6	0	6	0	6	0	6	0	6	0	6	0	6	0	6
Positive	125.022	2.46558	6	0	6	0	6	0	6	0	6	0	6	0	6	0	88.1661	6	0	6	0	6	0	6	0	6	0	6	0	6	0	212.218	6	0	6	0	6	0	6	0	6	0	139.775	6	0	6	0	6	0
Positive	156.984	2.46543	6	296.837	902.945	116.317	124.963	324.878	6	0	6	0	6	0	6	91.8229	107.649	87.7375	165.353	6	0	283.046	6	0	150.554	6	0	6	274.03	6	0	6	0	6	0	6	0	6	0	123.836	6	65.2949	6	0	6	0	6	0	6
Positive	181.005	2.46562	6	0	6	0	6	0	6	0	6	0	6	0	6	0	6	0	6	0	6	0	6	0	6	0	6	0	6	0	6	0	6	0	6	0	6	0	6	0	6	0	6	0	6	0	6	0	6
Positive	305.088	2.46563	6	0	6	0	6	0	6	0	6	0	6	0	6	0	6	0	6	0	6	0	6	0	6	0	6	0	6	0	6	0	6	0	6	0	6	0	6	0	6	0	6	0	6	0	6	0	6
Positive	307.082	2.4659	6	230.037	139.774	135.78	6	0	6	0	6	0	6	0	6	201.44	79.5209	6	0	6	0	6	0	34.697	6	64.7087	60.193	6	0	6	384.722	6	0	269.202	233.647	258.127	6	243.869	188.153	6	0	162.151	195.98	120.4	281.661	268.379	6	48.9674	124.987
Positive	322.113	2.46563	6	0	6	0	6	0	6	0	6	0	6	0	6	0	6	0	6	0	6	0	6	0	6	0	6	0	6	0	6	0	6	0	6	0	6	0	6	0	6	0	6	0	6	0	6	0	6
Positive	343.06	2.46555	6	0	6	0	6	0	6	0	6	0	6	0	6	0	6	0	6	0	6	0	6	0	6	0	6	0	6	0	6	0	6	0	6	0	6	0	6	0	6	0	6	0	6	0	6	0	6
Positive	357.999	2.46563	6	0	6	0	6	0	6	0	6	0	6	0	6	0	6	0	6	0	6	0	6	0	6	0	6	0	6	0	6	0	6	0	6	0	6	0	6	0	6	0	6	0	6	0	6	0	6
Positive	361.007	2.46563	6	0	6	0	6	0	6	0	6	0	6	0	6	0	6	0	6	0	6	0	6	0	6	0	6	0	6	0	6	0	6	0	6	0	6	0	6	0	6	0	6	0	6	0	6	0	6
Positive	400.015	2.46572	6	0	6	0	6	0	6	0	6	0	6	0	6	0	6	0	6	0	6	0	6	0	6	0	6	0	6	0	6	0	6	0	6	0	6	0	6	0	6	0	6	0	6	0	6	0	6
Positive	503.032	2.46563	6	0	6	0	6	0	6	0	6	0	6	0	6	0	6	0	6	0	6	0	6	0	6	0	6	0	6	0	6	0	6	0	6	0	6	0	6	0	6	0	6	0	6	0	6	0	6
Positive	514.153	2.46535	6	0	6	0	6	0	6	0	6	0	6	0	6	0	6	0	6	0	6	0	6	0	6	0	6	0	6	0	6	0	6	0	6	0	6	0	6	0	6	0	6	0	6	0	6	0	6
Positive	530.153	2.46554	6	0	6	0	6	0	6	0	6	0	6	0	6	0	6	0	6	0	6	0	6	0	6	0	6	0	6	0	6	0	6	0	6	0	6	0	6	0	6	0	6	0	6	0	6	0	6
Positive	658.101	2.47408	6	0	6	0	6	0	6	0	6	0	6	0	6	0	6	0	6	0	6	0	6	0	6	0	6	0	6	0	6	0	6	0	6	0	6	0	6	0	6	0	6	0	6	0	6	0	6
Positive	662.081	2.46565	6	0	6	0	6	0	6	0	6	0	6	0	6	0	6	0	6	0	6	0	6	0	6	0	6	0	6	0	6	0	6	0	6	0	6	0	6	0	6	0	6	0	6	0	6	0	6
Positive	665.088	2.46563	6	0	6	0	6	0	6	0	6	0	6	0	6	0	6	0	6	0	6	0	6	0	6	0	6	0	6	0	6	0	6	0	6	0	6	0	6	0	6	0	6	0	6	0	6	0	6
Positive	719.062	2.47408	6	0	6	0	6	0	6	0	6	0	6	0	6	0	6	0	6	0	6	0	6	0	6	0	6	0	6	0	6	0	6	0	6	0	6	0	6	0	6	0	6	0	6	0	6	0	6
Positive	962.181	2.46543	6	0	6	0	6	0	6	0	6	0	6	0	6	0	6	0	6	0	6	0	6	0	6	0	6	0	6	0	6	0	6	0	6	0	6	0	6	0	6	0	6	0	6	0	6	0	6
Positive	143.033	2.48245	6	267.328	6	0	6	0	6	0	6	0	6	0	6	0	6	0	485.519	6	0	6	0	6	0	6	0	6	0	6	0	6	0	6	0	6	0	6	0	6	0	6	0	6	0	6	0	6	0
Positive	247.131	2.48254	6	0	6	72.4203	6	0	6	0	6	0	6	0	6	0	6	0	6	0	6	0	6	0	6	0	6	0	6	0	6	0	6	0	6	0	6	0	6	0	6	0	6	0	6	0	6	0	6
Positive	287.095	2.48252	6	0	6	0	6	0	6	0	6	0	6	0	6	0	6	0	6	0	6	0	6	0	6	0	6	0	6	0	6	0	6	0	6	0	6	0	6	0	6	0	6	0	6	0	6	0	6
Positive	306.039	2.48302	6	61.237	73.4781	70.3799	6	0	6	0	6	0	6	0	36.74	49.9798	29.5955	6	0	46.9309	46.9199	71.4149	6	0	6	0	6	0	6	0	6	0	6	0	6	0	6	0	6	0	6	0	6	0	6	0	6	0	6
Positive	346.117	2.48262	6	0	6	0	6	0	6	0	6	0	6	0	6	0	6	0	6	0	6	0	6	0	6	0	6	0	6	0	6	0	6	0	6	0	6	0	6	0	6	0	6	0	6	0	6	0	6
Positive	355.052	2.48269	67.32	105.924	111.214	175.394	6	0	6	0	6	0	6	0	57.1516	93.883	53.0626	6	49.9802	111.212	79.5598	86.7001	6	0	6	24.491	6	0	6	0	43.8602	6	0	6	0	6	0	6	0	6	0	6	0	6	0	6	0	6	0
Positive	391.087	2.48278	6	0	6	0	6	0	6	0	6	0	6	0	6	0	6	0	6	0	6	0	6	0	6	0	6	0	6	0	6	0	6	0	6	0	6	0	6	0	6	0	6	0	6	0	6	0	6
Positive	451.082	2.48265	6	0	6	0	6	0	6	0	6	0	6	0	6	0	6	0	6	0	6	0	6	0	6	0	6	0	6	0	6	0	6	0	6	0	6	0	6	0	6	0	6	0	6	0	6	0	6
Positive	485.092	2.48248	6	0	6	0	6	0	6	0	6	0	6	0	6	0	6	0	6	0	6	0	6	0	6	0	6	0	6	0	6	0	6	0	6	0	6	0	6	0	6	0	6	0	6	0	6	0	6
Positive	610.137	2.48247	6	0	6	0	6	0	6	0	6	0	6	0	6	0	6	0	6	0	6	0	6	0	6	0	6	0	6	0	6	0	6	0	6	0	6	0	6	0	6	0	6	0	6	0	6	0	6
Positive	637.12	2.48243	6	0	6	0	6	0	6	0	6	0	6	0	6	0	6	0	6	0	6	0	6	0	6	0	6	0	6	0	6	0	6	0	6	0	6	0	6	0	6	0	6	0	6	0	6	0	6
Positive	641.133	2.48265	6	0	6	0	6	0	6	0	6	0	6	0	6	0	6	0	6	0	6	0	6	0	6	0	6	0	6	0	6	0	6	0	6	0	6	0	6	0	6	0	6	0	6	0	6	0	6
Positive	651.125	2.48248	6	0	6	0	6	0	6	0	6	0	6	0	6	0	6	0	6	0	6	0	6	0	6	0	6	0	6	0	6	0	6	0	6	0	6	0	6	0	6	0	6	0	6	0	6	0	6
Positive	704.102	2.48243	6	0	6	0	6	0	6	0	6	0	6	0	6	0	6	0	6	0	6	0	6	0	6	0	6	0	6	0	6	0	6	0	6	0	6	0	6	0	6	0	6	0	6	0	6	0	6
Positive	717.068	2.48253	6	0	6	0	6	0	6	0	6	0	6	0	6	0	6	0	6	0	6	0	6	0	6	0	6	0	6	0	6	0	6	0	6	0	6	0	6	0	6	0	6	0	6	0	6	0	6
Positive	917.26	2.48252	6	0	6	0	6	0	6	0	6	0	6	0	6	0	6	0	6	0	6	0	6	0	6	0	6	0	6	0	6	0	6	0	6	0	6	0	6	0	6	0	6	0	6	0	6	0	6
Positive	966.202	2.48252	6	0	6	0	6	0	6	0	6	0	6	0	6	0	6	0	6	0	6	0	6	0	6	0	6	0	6	0	6	0	6	0	6	0	6	0	6	0	6	0	6	0	6	0	6	0	6
Positive	969.207	2.48243	6	0	6	0	6	0	6	0	6	0	6	0	6	0	6	0	6	0	6	0	6	0	6	0	6	0	6	0	6	0	6	0	6	0	6	0	6	0	6	0	6	0	6	0	6	0	6
Positive	327.065	2.49123	6	0	6	0	6	0	6	0	6	0	6	0	6	0	6	0	6	0	6	0	6	0	6	0	6	0	6	0	6	0	6	0	6	0	6	0	6	0	6	0	6	0	6	0	6	0	6
Positive	111.018	2.49948	6	0	6	0	141.297	378.393	147.936	6	0	6	0	179.522	6	0	6	0	6	0	6	191.815	6	0	6	0	6	0	6	0	6	0	6	0	6	0	6	0	6	0	6	0	6	0	6	0	6	0	6
Positive	404.072	2.49962	6	0	6	0	6	0	6	0	6	0	6	0	6	0	6	0	6	0	6	0	6	0	6	0	6	0	6	0	6	0	6	0	6	0	6	0	6	0	6	0	6	0	6	0	6	0	6
Positive	587.291	2.49965	6	0	6	0	6	0	6	0	6	0	6	0	6	0	6	0	6	0	6	0	6	0	6	0	6	0	6	0	6	0	6	0	6	0	6	0	6	0	6	0	6	0	6	0	6	0	6
Positive	184.988	2.50805	6	0	6	0	6	0	6	0	6	0	6	0	6	0	6	0	6	0	6	0	6	0	6	0	6	0	6	0	6	0	6	0	6	0	6	0	6	0	1486.83	6	0	6	0	6	0	6	0
Positive	141.963	2.51627	6	0	6	0	6	0	6	0	6	0	6	0	6	0	6	0	6	0	6	0	6	0	6	0	6	0	6	0	6	0	6	0	6	0	6	0	6	0	1100.03	6	278.725	6	490.934	6	0	6	0
Positive	154.97	2.51683	6	622.186	6	604.856	6	0	6	0	332.639	683.44	591.561	487.35	6	0	6	499.938	6	831.514	6	267.315	6	689.705	194.89	209.077	1034.42	86.7237	478.65	6	211.308	6	0	311.173	6	0	6	1174.34	6	0	6	0	224.573	6	173.619	988.15	698.722	6	0
Positive	186.97	2.51683	6	0	6	0	6	0	6	0	6	0	6	0	541.83	1091.7	561.139	674.341	6	0	6	0	6	0	6	0	6	0	6	0	283.601	887.6	6	0	6	0	6	0	6	0	6	0	205.397	475.497	6	341.787	200.972	1495.72	6
Positive	476.185	2.51675	6	0	6	0	6	0	6	0	6	0	6	0	6	0	6	0	6	0	6	0	6	0	6	0	6	0	6	0	6	0	6	0	6	0	6	0	6	0	6	0	6	0	6	0	6	0	6
Positive	498.138	2.51675	6	0	6	0	6	0	6	0	6	0	6	0	6	0	6	0	6	0	6	0	6	0	6	0	6	0	6	0	34.6799	6	0	6	62.2614	6	0	67.8386	6	0	6	0	6	0	6	0	6	0	6
Positive	524.221	2.51645	6	0	6	0	6	0	27.459	6	0	6	29.5895	6	0	6	0	6	0	27.54	22.4505	32.1405	6	0	6	32.5986	6	0	6	0	57.1401	6	0	6	0	6	0	6	0	6	0	6	0	6	0	6	0	6	0
Positive	573.132	2.51598	6	0	6	0	6	0	6	0	6	0	6	0	6	0	6	0	6	0	6	0	6	0	6	0	6	0	6	0	6	0	6	0	6	0	6	0	6	0	6	0	6	0	6	0	6	0	6
Positive	595.147	2.51697	6	0	6	0	6	0	6	0	6	0	6	0	6	0	6	0	6	0	6	0	6	0	6	0	6	0	6	0	6	0	6	0	6	0	6	0	6	0	6	0	6	0	6	0	6	0	6
Positive	143.962	2.5336	6	0	6	0	6	0	6	0	6	0	6	0	6	0	6	0	6	0	6	0	6	0	6	0	6	0	6	0	6	0	6	0	6	0	6	0	6	0	6	0	6	0	6	0	6	0	6
Positive	311.071	2.53364	6	0	6	0	6	0	6	0	6	0	6	0	6	0	6	0	6	0	6	0	6	0	6	0	6	0	6	0	6	0	6	0	6	0	6	0	6	0	6	0	6	0	6	0	6	0	6
Positive	342.007	2.53355	6	0	6	0	6	0	6	0	33.6601	6	0	6	0	6	0	6	0	6	0	6	0	6	0	6	0	6	0	6	0	6	0	6	0	6	0	6	0	6	0	6	0	6	0	6	0	6	0
Positive	345.014	2.53375	6	0	6	0	6	0	6	0	6	0	6	0	6	0	6	0	6	0	6	0	6	0	6	0	6	0	6	0	6	0	6	0	6	0	6	0	6	0	6	0	6	0	6	0	6	0	6
Positive	552.144	2.53345	6	0	6	0	6	0	6	0	6	0	6	0	6	27.5399	6	0	6	0	6	0	6	0	6	0	6	0	6	0	70.418	37.7402	6	0	35.7002	43.8756	6	35.723	6	0	6	0	6	0	6	0	6	0	6
Positive	648.173	2.53299	6	0	6	0	6	0	6	0	6	0	6	0	6	0	6	0	6	0	6	0	6	0	6	0	6	0	6	0	26.534	6	0	6	49.9944	6	0	6	0	6	0	6	0	6	0	6	0	6	0
Positive	223.987	2.55055	6	0	6	0	6	0	6	0	6	0	6	0	6	0	6	0	6	0	6	0	6	0	6	0	6	0	6	0	6	0	6	0	6	0	6	0	6	0	6	0	6	0	6	0	6	0	6
Positive	328.19	2.55066	6	0	6	0	6	0	6	0	6	0	6	0	6	0	6	0	6	0	6	0	6	0	6	0	6	0	6	0	6	0	6	0	6	0	6	0	6	0	6	0	6	0	6	0	6	0	6
Positive	428.215	2.55065	6	0	6	0	6	0	6	0	6	0	6	0	6	0	6	0	6	0	6	0	6	0	6	0	6	0	6	0	6	0	6	0	6	0	6	0	6	0	6	0	6	0	6	0	6	0	6
Positive	454.177	2.55896	6	0	6	0	6	0	6	0	6	0	6	0	6	0	6	0	6	0	6	0	6	0	6	0	6	0	6	0	6	0	6	0	6	0	6	0	6	0	6	0	6	0	6	0	6	0	6
Positive	120.08	2.56775	590.69	988.613	823.527	1182.28	616.317	615.344	734.545	467.252	488.802	495.893	540.716	514.969	680.366	772.052	704.866	587.716	613.997	709.193	543.839	807.127	657.16	618.354	417.314	837.613	501.878	496.946	732.482	478.46	1156.05	633.724	464.397	621.386	618.27	870.378	258.839	761.143	445.225	6	374.5	465.369	429.419	611.117	654.214	664.184	525.189	518.216	843.748
Positive	166.083	2.56774	1133.6	2051.68	1713.36	2284.02	1251.01	1188.83	1412	871.251	1000.06	1043.34	1147.75	1042.25	1348.52	1558.17	1369.94	1218.32	1331.81	1381.63	1223.32	1543.83	1428.6	1211.21	952.977	1506.89	1032.4	915.348	1377.22	992.656	1991.7	1266.12	873.67	1289.18	1266.16	1582.59	442.555	1493.68	882.508	264.258	793.802	923.548	776.252	1267.11	1250.1	1196.86	1074.94	1052.75	1591.6
Positive	240.05	2.56805	229.054	523.259	610.183	603.093	171.456	215.298	200.94	113.26	155.089	213.263	408.029	126.151	418.235	441.136	466.186	421.262	1361.71	1674.54	1796.09	2566.32	960.12	983.722	933.662	2051.82	1018.12	895.849	1295.7	887.442	3484.5	2536.25	1233.11	1884.67	3016.65	2739.39	1828.1	2810.08	541.708	256.021	677.542	757.145	1815.71	2278.81	2610.94	2320.11	1273.72	1407.85	1935.61
Positive	412.203	2.56757	6	0	6	0	6	0	6	0	6	0	6	0	6	0	6	0	6	0	6	0	6	0	6	0	6	0	6	0	6	0	6	0	6	0	6	0	6	0	6	0	6	0	6	0	6	0	6
Positive	485.221	2.56793	6	0	6	0	6	0	6	0	6	0	6	0	6	0	6	0	6	40.8171	6	0	6	0	6	0	6	0	6	0	187.758	6	0	6	32.6401	6	0	39.8005	6	0	6	0	6	0	6	0	6	0	46.939
Positive	489.138	2.56793	6	0	6	0	6	0	6	0	6	0	6	0	6	0	6	0	6	0	6	0	6	0	6	0	6	0	6	0	6	0	6	0	6	0	6	0	6	0	6	0	6	0	6	0	6	0	6
Positive	538.13	2.56759	6	0	6	0	6	0	6	0	6	0	6	0	6	0	6	0	6	0	6	0	6	0	6	0	6	0	6	0	6	0	6	0	68.3555	6	0	6	0	6	0	6	0	6	0	6	0	6	0
Positive	127.039	2.58473	6	0	6	0	6	0	6	0	6	0	6	0	6	0	6	0	6	0	6	0	6	0	6	0	6	0	6	0	6	51.5266	230.573	6	0	6	523.514	6	0	6	0	6	0	6	0	6	0	6	0
Positive	196.064	2.58438	6	0	6	0	6	0	6	0	6	0	6	0	6	0	6	0	6	0	6	0	6	0	6	71.435	6	0	6	0	99.0038	71.3996	6	0	6	93.8396	6	0	6	0	6	0	6	0	6	69.3597	6	0	6
Positive	197.047	2.58188	6	0	6	0	374.493	378.471	342.719	327.536	324.361	379.629	326.45	378.461	6	0	6	0	6	0	6	0	6	0	6	0	6	0	6	0	6	0	6	0	6	0	6	0	6	0	6	0	6	0	6	0	6	0	6
Positive	236.133	2.57607	6	117.3	6	173.17	6	0	6	0	6	0	6	0	6	0	6	0	70.2184	6	0	6	0	6	0	76.5289	6	0	6	0	209.184	6	0	6	148.921	116.279	6	155.124	6	0	6	0	6	0	78.7742	79.5597	6	0	6
Positive	393.012	2.58457	6	0	6	0	6	0	6	0	6	0	6	0	6	0	6	0	101.628	44.8798	6	111.228	72.4203	49.9798	6	0	6	0	6	0	6	0	6	0	6	0	6	0	6	0	6	0	6	0	6	0	6	0	6
Positive	394.198	2.58458	6	0	6	0	6	0	6	0	6	0	6	0	6	0	6	0	6	0	6	0	6	0	6	70.411	6	0	6	0	149.009	6	0	6	82.6204	69.3802	6	79.6005	6	0	6	0	6	0	6	74.4597	6	0	54.0895
Positive	417.121	2.58457	6	0	6	0	6	0	6	0	6	0	6	0	6	0	6	0	6	0	6	0	6	0	6	0	6	0	6	0	6	0	6	0	6	0	6	0	6	0	6	0	6	0	6	0	6	0	6
Positive	442.028	2.58457	6	0	6	0	6	0	6	0	6	0	6	0	6	0	6	0	126.227	6	76.5202	96.948	117.3	75.4797	6	97.9555	63.2536	54.0598	69.3901	6	58.1706	52.0199	46.8101	6	0	6	0	56.1002	6	0	6	0	6	0	6	0	6	68.3785	74.4901
Positive	478.076	2.58457	6	0	6	0	6	0	6	0	6	0	6	0	6	0	6	0	97.7323	6	0	82.658	65.2803	6	0	54.0915	6	0	6	0	6	0	6	0	6	0	6	0	6	0	6	0	6	0	6	0	6	0	6
Positive	101.969	2.60161	6	772.009	6	0	1938.5	6	0	165.286	6	222.651	551.583	6	0	6	0	6	0	6	0	6	0	6	0	6	0	691.834	6	708.056	6	0	6	472.427	770.302	6	0	6	0	719.116	1511.2	1502.69	6	0	6	0	6	0	6
Positive	146.065	2.60191	6	0	6	0	494.639	743.791	429.553	288.787	307.061	434.615	367.183	308.689	6	88.7756	6	0	62.2485	6	0	6	131.623	6	0	378.419	6	102.069	155.14	6	221.13	308.489	139.757	197.82	435.669	396.909	259.164	208.601	184.563	6	164.341	6	0	159.154	103.139	137.853	79.5898	117.299	210.665
Positive	167.979	2.60189	6	0	6	0	6	0	6	0	6	0	6	0	6	0	6	0	6	0	6	0	6	0	6	0	6	0	6	0	6	0	6	0	6	0	6	0	6	0	6	0	6	0	6	0	6	0	6
Positive	223.057	2.60157	6	0	6	0	297.402	254.062	337.717	143.879	228.002	210.138	211.501	176.92	6	0	6	0	67.3371	209.164	149.971	102.022	6	0	6	0	6	0	6	0	135.704	69.3848	164.767	6	0	6	0	6	0	6	0	194.777	6	0	6	0	6	397.926	257.134
Positive	237.031	2.60195	6	156.108	134.677	6	83.6656	65.317	71.4211	91.815	6	77.5203	62.2396	6	114.279	75.4989	203.036	175.477	6	0	6	0	118.424	161.213	6	0	6	90.798	170.966	6	0	6	0	6	0	6	0	6	0	6	0	6	0	6	0	6	122.536	6	0
Positive	239.049	2.60177	6	0	6	0	72.4199	89.8065	72.4501	6	0	55.0802	6	48.1997	6	0	6	0	6	0	6	0	6	0	6	0	6	0	6	0	6	0	6	0	6	0	6	0	6	0	6	0	6	0	6	0	6	0	6
Positive	299.057	2.60147	6	0	53.0537	6	0	6	0	6	0	6	0	6	40.8126	220.402	6	0	6	0	6	0	6	0	6	68.3613	6	0	6	0	6	134.568	6	0	58.1598	68.3548	6	0	57.0723	6	92.8561	220.917	48.9598	87.7457	99.9793	236.761	6	35.716	6
Positive	319.105	2.60168	6	0	6	0	6	0	6	0	6	0	6	0	6	0	6	0	6	0	6	0	6	0	6	0	6	0	6	0	6	0	6	0	6	0	6	0	6	0	6	0	6	0	6	0	6	0	6
Positive	320.003	2.60158	6	0	6	0	6	36.7385	6	0	6	0	6	0	6	0	6	0	6	0	6	0	6	0	6	0	6	0	6	0	6	0	6	0	6	0	6	31.6199	6	0	6	0	6	0	6	0	6	0	58.1494
Positive	331.003	2.60183	6	0	6	0	6	0	6	0	6	0	6	0	6	0	6	0	6	0	6	0	6	0	6	0	6	0	6	0	6	0	6	0	6	0	6	0	6	0	6	0	6	0	6	0	6	0	6
Positive	368.095	2.60158	6	0	6	0	6	0	6	0	6	0	6	0	6	0	6	0	6	0	6	0	6	0	6	0	6	0	6	0	6	0	6	0	6	0	6	0	6	0	6	0	6	0	6	0	6	0	6
Positive	369.116	2.60167	6	0	6	0	6	0	6	0	6	0	6	0	6	0	6	0	6	0	6	0	6	0	6	0	6	0	6	0	6	0	6	0	6	0	6	0	6	0	6	0	6	0	6	0	6	0	6
Positive	377.002	2.60177	6	0	6	0	6	0	6	0	6	0	6	0	6	0	6	0	6	0	6	0	6	0	6	0	6	0	6	0	6	0	6	0	6	0	6	0	6	0	6	0	6	0	6	0	6	0	6
Positive	383.087	2.60177	6	0	6	0	6	0	39.799	6	0	31.6201	6	0	6	0	6	0	6	0	6	0	6	0	6	0	6	0	6	0	6	0	6	0	6	0	6	0	6	0	6	0	6	0	6	0	6	0	6
Positive	385.107	2.599	103.046	111.112	6	51.0002	349.924	386.705	286.688	232.666	173.428	289.725	236.528	231.794	64.2916	134.663	87.7596	6	0	174.474	116.28	6	85.1867	143.839	288.464	109.196	186.688	6	0	87.7379	350.449	6	111.724	108.649	146.409	68.3403	6	239.771	79.5962	6	138.747	65.8116	80.5959	285.674	6	0	67.3335	212.19	258.109
Positive	399.086	2.60177	6	0	6	0	56.1163	40.823	6	0	6	47.9402	28.575	6	0	6	0	6	0	6	0	6	0	6	0	6	0	6	0	6	0	6	0	6	0	6	0	6	0	6	0	6	0	6	0	6	0	6	0
Positive	401.101	2.60171	6	0	6	0	81.6232	69.3821	69.3886	43.879	48.9599	57.1202	61.2335	54.3513	6	0	6	0	6	0	6	0	6	0	6	0	6	0	6	0	36.7198	6	0	6	0	6	0	6	0	6	0	6	0	6	0	6	0	6	0
Positive	423.026	2.60177	6	0	6	0	6	0	6	0	6	0	6	0	6	0	6	0	6	0	6	0	6	0	6	0	6	0	6	0	6	0	6	0	6	0	6	0	6	0	6	0	6	0	6	0	6	0	6
Positive	463.976	2.60181	6	0	6	40.7176	6	0	6	0	6	0	6	0	6	0	6	0	6	0	6	0	6	0	6	108.16	6	0	6	0	303.033	104.04	6	49.9802	113.254	178.531	136.744	126.48	6	0	6	0	55.0996	6	112.237	95.9112	6	0	6
Positive	465.056	2.60177	6	0	6	0	6	0	6	0	6	0	6	0	6	0	6	0	6	0	6	0	6	0	6	0	6	0	6	0	6	0	6	0	6	0	6	0	6	0	6	0	6	0	6	0	6	0	6
Positive	465.959	2.60175	6	0	6	0	6	0	6	0	6	0	6	0	6	0	6	0	6	0	6	0	6	0	6	55.1075	6	0	6	0	6	68.3403	6	0	6	0	6	65.2803	6	0	6	0	6	0	6	0	6	0	6
Positive	473.044	2.60165	6	0	6	0	6	0	6	0	6	0	6	0	6	0	6	0	6	0	6	0	6	0	6	0	6	0	6	0	6	0	6	0	6	0	6	0	6	0	6	0	6	0	6	0	6	0	6
Positive	517.976	2.60167	6	0	6	0	184.141	195.908	136.732	100.013	116.296	117.327	83.679	122.037	6	0	6	0	6	0	6	0	6	0	6	0	6	0	6	0	40.7998	6	0	6	24.492	6	0	6	0	6	0	6	0	6	0	6	0	6	0
Positive	520.985	2.60167	6	0	6	0	368.292	376.503	292.809	177.563	218.309	288.74	212.226	223.578	6	0	6	0	6	0	6	0	6	0	6	0	6	0	6	0	93.8566	6	0	6	72.4581	67.3347	54.0855	33.6601	6	0	6	44.8802	6	29.5915	6	0	6	0	6
Positive	524.975	2.60205	6	0	6	0	64.2597	6	0	6	0	45.9002	6	0	6	0	6	0	6	0	6	0	6	0	6	0	6	0	6	0	6	0	6	0	6	0	6	0	6	0	6	0	6	0	6	28.56	6	0	6
Positive	536.974	2.60177	6	0	6	0	345.876	288.758	6	209.178	218.218	279.537	276.394	6	0	21.4199	6	0	29.5965	23.4599	6	0	6	0	6	0	6	27.0375	6	0	88.7571	42.8402	6	0	75.5028	99.976	53.0505	6	0	6	59.1677	6	0	6	38.777	6	0	6	0
Positive	554.985	2.60177	6	0	6	0	6	0	6	0	6	0	6	0	6	0	6	0	6	0	6	0	6	0	6	0	6	0	6	0	6	0	6	0	6	0	6	0	6	0	6	0	6	0	6	0	6	0	6
Positive	596.106	2.60157	6	0	6	0	6	0	6	0	6	0	6	0	6	0	6	0	6	0	6	0	6	0	6	0	6	0	6	0	6	0	6	0	6	0	6	0	6	0	6	0	6	0	6	0	6	0	6
Positive	809.048	2.60189	6	0	6	0	6	0	6	0	6	0	6	0	6	0	6	0	6	0	6	0	6	0	6	0	6	0	6	0	6	0	6	0	6	0	6	0	6	0	6	0	6	0	6	0	6	0	6
Positive	847.145	2.60167	6	0	6	0	6	0	6	0	6	0	6	0	6	0	6	0	6	0	6	0	6	0	6	0	6	0	6	0	6	0	6	0	6	0	6	0	6	0	6	0	6	0	6	0	6	0	6
Positive	849.163	2.60167	6	0	6	0	6	0	6	0	6	0	6	0	6	0	6	0	6	0	6	0	6	0	6	0	6	0	6	0	6	0	6	0	6	0	6	0	6	0	6	0	6	0	6	0	6	0	6
Positive	863.138	2.60175	6	0	6	0	6	0	6	0	6	0	6	0	6	0	6	0	6	0	6	0	6	0	6	0	6	0	6	0	6	0	6	0	6	0	6	0	6	0	6	0	6	0	6	0	6	0	6
Positive	219.021	2.61013	6	0	6	0	6	0	6	0	6	0	6	0	6	0	6	0	6	0	6	0	6	0	6	0	6	0	6	0	6	0	6	0	6	0	6	0	6	0	6	0	6	0	6	0	6	0	6
Positive	300.055	2.61014	6	0	6	0	6	0	6	0	6	0	6	0	6	0	6	0	6	0	6	0	6	0	6	0	6	0	6	0	6	0	6	0	6	0	6	0	6	0	6	0	6	0	6	0	6	0	6
Positive	327.987	2.61014	6	0	6	0	6	0	6	0	6	0	6	0	6	0	6	0	6	0	6	0	6	0	6	0	6	0	6	0	6	0	6	0	6	0	6	0	6	0	6	0	6	0	6	0	6	0	6
Positive	685.074	2.60593	6	0	6	0	6	0	6	0	6	0	6	0	6	0	6	0	6	0	6	0	6	0	6	0	6	0	6	0	6	0	6	0	6	0	6	0	6	0	6	0	6	0	6	0	6	0	6
Positive	703.991	2.60593	6	0	6	0	6	0	6	0	6	0	6	0	6	0	6	0	6	0	6	0	6	0	6	0	6	0	6	0	6	0	6	0	6	0	6	0	6	0	6	0	6	0	6	0	6	0	6
Positive	162.056	2.61858	6	0	6	0	136.58	6	57.1445	55.102	6	48.9602	6	0	6	0	103.061	6	0	60.2105	6	0	6	0	6	0	6	0	6	0	6	0	6	0	6	0	6	0	6	0	6	0	6	0	6	0	6	0	6
Positive	200.089	2.61882	6	0	6	0	6	0	6	0	6	0	6	0	6	0	6	0	6	0	6	0	6	0	6	0	6	0	6	0	6	0	6	0	6	0	6	0	6	0	6	0	6	0	6	0	6	0	6
Positive	297.085	2.61847	194.865	340.878	6	278.587	195.864	366.068	729.344	48.8401	155.469	197.925	6	94.3664	6	134.688	373.425	6	720.165	181.607	182.019	428.394	6	145.889	130.672	103.05	667.699	92.8354	138.746	119.355	159.69	307	140.204	454.798	213.241	154.06	6	0	368.248	6	108.65	6	0	178.546	271.979	250.482	118.358	205.079	291.811
Positive	330.092	2.61857	6	0	6	0	6	0	6	0	6	0	6	0	6	0	6	0	6	0	6	0	6	0	6	0	6	0	6	0	6	0	6	0	6	0	6	0	6	0	6	0	6	0	6	0	6	0	6
Positive	335.122	2.61857	6	0	6	0	6	0	6	0	6	0	6	0	6	0	6	0	6	0	6	0	6	0	6	0	6	0	6	0	6	0	6	0	6	0	6	0	6	0	6	0	6	0	6	0	6	0	6
Positive	363.166	2.61802	6	0	6	0	6	0	6	0	6	0	6	0	6	0	6	0	6	0	6	0	6	0	6	0	6	0	6	0	6	0	6	0	6	0	6	0	6	0	6	0	6	0	6	0	6	0	6
Positive	370.002	2.61847	6	0	6	0	6	0	6	0	6	0	6	0	6	0	6	0	6	0	6	0	6	0	6	0	6	0	6	0	6	0	6	0	6	0	6	0	6	0	6	0	6	0	6	0	6	0	6
Positive	482.155	2.61838	6	0	6	0	6	0	6	0	6	0	6	0	6	0	6	0	6	0	6	0	6	0	6	0	6	0	6	0	6	0	6	0	6	0	6	0	6	0	6	0	6	0	6	0	6	0	6
Positive	486.115	2.61801	6	0	6	0	6	0	6	0	6	0	6	0	6	0	6	0	6	0	6	0	6	0	6	0	6	0	6	0	6	0	6	0	6	0	6	0	6	0	6	0	6	0	6	0	6	0	6
Positive	487.051	2.61852	6	0	6	0	6	0	6	0	6	0	6	0	6	0	6	0	6	0	6	0	6	0	6	0	6	0	6	0	6	0	6	0	6	0	6	0	6	0	6	0	6	0	6	0	6	0	6
Positive	534.97	2.6182	6	0	6	0	319.362	361.18	407.033	244.89	247.286	357.079	362.965	307.729	6	47.8875	31.1196	6	0	52.0325	6	29.5905	6	0	6	0	27.5401	28.5601	6	0	130.658	70.3202	63.2549	30.6071	87.2291	74.4772	103.047	58.1501	49.9836	6	75.4891	127.582	56.1151	54.5935	86.727	113.343	6	0	6
Positive	765.174	2.61867	6	0	6	0	6	0	6	0	6	0	6	0	6	0	6	0	6	0	6	0	6	0	6	0	6	0	6	0	6	0	6	0	6	0	6	0	6	0	6	0	6	0	6	0	6	0	6
Positive	811.048	2.61857	6	0	6	0	6	0	6	0	6	0	6	0	6	0	6	0	6	0	6	0	6	0	6	0	6	0	6	0	6	0	6	0	6	0	6	0	6	0	6	0	6	0	6	0	6	0	6
Positive	113.966	2.63557	746.26	6	0	6	0	6	469.134	337.511	86.7257	156.618	98.96	6	0	488.739	351.987	6	335.81	358.684	337.693	6	1045.99	532.582	142.971	266.387	6	92.8403	6	469.319	398.943	1351.76	293.726	378.841	6	355.566	198.985	175.486	334.554	424.841	78.5592	479.423	6	0	282.212	191.977	6	364.233	161.2
Positive	163.984	2.63588	74.4603	109.169	94.8599	68.3403	62.2203	108.142	47.9402	6	0	57.1515	72.2918	6	0	52.9176	6	0	6	0	6	0	6	0	6	150.997	48.985	6	0	6	270.497	164.976	6	69.394	264.274	182.631	6	152.017	99.0406	6	90.8067	208.162	69.3603	119.379	189.771	181.008	6	0	71.9336
Positive	178.087	2.63558	6	0	6	0	6	0	6	0	51.0002	6	0	6	0	6	0	6	242.238	149.976	148.967	214.284	188.701	109.14	113.221	185.708	79.5151	70.3797	143.901	75.4796	287.045	110.159	6	0	174.479	280.563	297.987	114.24	6	0	6	67.5147	6	0	69.3945	52.0406	6	0	6
Positive	260.931	2.63587	6	0	6	59.1602	6	92.2409	6	0	6	0	6	156.978	6	0	6	0	6	0	6	0	6	0	6	57.147	6	0	6	0	84.6861	46.8101	6	0	104.067	76.4999	6	51.0204	6	0	6	105.1	6	75.4803	44.8759	100.177	6	0	6
Positive	262.926	2.63578	6	0	6	0	6	0	6	0	6	0	6	0	6	0	6	0	6	0	6	0	6	0	6	35.7175	6	0	6	0	6	42.7326	6	0	6	0	6	0	6	0	6	0	6	0	6	0	6	0	6
Positive	653.142	2.63565	6	0	6	0	6	0	6	0	6	0	6	0	6	0	6	0	6	0	6	0	6	0	6	0	6	0	6	0	6	0	6	0	6	0	6	0	6	0	6	0	6	0	6	0	6	0	6
Positive	140.996	2.65278	1456.45	6	0	6	0	324.464	6	2039.85	616.077	1035.02	320.754	6	0	6	0	6	0	6	0	6	0	231.596	6	0	6	0	6	0	1254.4	6	0	158.13	2211.43	639.663	3394.34	6	1005.73	1543.44	6	1559.66	6	1197.22	838.974	6	163.08	375.956	6
Positive	169.05	2.65291	6	0	6	0	6	0	98.9796	81.6533	56.9722	6	0	175.446	6	0	6	0	6	0	6	0	6	0	6	0	6	0	6	0	6	0	6	0	6	0	6	0	6	0	6	0	6	0	6	0	6	0	6
Positive	265.998	2.65277	6	0	6	0	6	70.3797	111.22	121.454	77.3345	62.2456	111.991	182.628	6	0	6	0	6	0	6	0	6	0	6	0	6	0	6	0	6	0	6	0	6	0	6	0	6	0	6	0	6	0	6	0	6	0	6
Positive	358.1	2.65275	6	0	6	0	6	0	6	0	6	0	6	0	6	0	6	0	6	0	6	0	6	0	6	0	6	0	6	0	85.7076	6	0	6	0	6	0	6	0	6	0	6	0	6	0	6	0	6	0
Positive	373.022	2.65275	6	0	6	0	6	0	6	0	6	0	6	0	6	0	6	0	6	0	34.695	46.9199	6	0	6	0	6	0	6	0	6	0	6	0	6	0	6	0	6	0	6	0	6	0	6	0	27.5399	6	37.7398
Positive	384.115	2.65279	150.961	193.877	223.441	307.087	133.408	6	182.643	116.354	139.427	62.2525	197.307	126.198	228.536	513.395	240.774	179.046	270.864	286.677	258.13	294.78	179.52	165.24	6	295.912	6	118.32	135.002	116.28	438.886	187.751	111.216	149.94	233.638	278.459	116.317	298.958	6	0	6	79.5598	144.863	266.335	222.679	233.902	135.66	176.514	245.921
Positive	433.027	2.65278	6	0	6	0	92.6827	105.06	205.098	184.692	135.437	109.184	161.852	261.63	6	0	6	0	6	0	6	0	6	0	6	0	6	0	6	0	6	39.801	6	0	6	0	6	0	6	0	6	40.7999	6	0	6	0	6	0	6
Positive	443.014	2.65258	6	0	6	0	6	0	6	0	6	0	6	0	6	0	6	0	6	0	6	0	6	0	6	0	6	0	6	0	6	0	6	0	6	0	6	0	6	0	6	0	6	0	6	0	6	0	6
Positive	493.981	2.65286	6	0	6	0	6	0	6	0	6	0	6	0	6	0	6	0	6	0	6	0	6	0	6	0	6	0	6	0	220.386	6	0	6	70.3915	6	92.917	6	0	6	0	6	0	6	0	6	0	6	0
Positive	514.203	2.65282	6	0	6	0	6	0	6	0	6	0	6	0	6	0	6	0	6	0	6	0	6	0	6	0	6	0	6	0	6	0	6	0	6	0	6	0	6	0	6	0	6	0	6	0	6	0	6
Positive	594.142	2.65281	6	0	6	0	6	0	6	0	6	0	6	0	6	0	6	0	6	0	6	0	6	0	6	0	6	0	6	0	6	0	6	0	6	0	6	0	6	0	6	0	6	0	6	0	6	0	6
Positive	633.155	2.65277	6	0	6	0	6	0	6	0	6	0	6	0	6	0	6	0	6	0	6	0	6	0	6	0	6	0	6	0	6	0	6	0	29.58	6	0	55.103	6	0	6	0	6	0	6	0	6	0	6
Positive	710.212	2.65278	6	0	6	0	6	0	6	0	6	0	6	0	6	0	6	0	6	0	6	0	6	0	6	0	6	0	6	0	6	0	6	0	6	0	6	0	6	0	6	0	6	0	6	0	6	0	6
Positive	865.105	2.65277	6	0	6	0	6	0	6	0	6	0	6	0	6	0	6	0	6	0	6	0	6	0	6	0	6	0	6	0	6	0	6	0	6	0	6	0	6	0	6	0	6	0	6	0	6	0	6
Positive	267.994	2.66108	6	0	6	0	6	0	64.29	6	0	6	0	6	0	6	0	6	0	6	0	6	0	6	0	6	0	6	0	6	0	6	0	6	0	6	0	6	0	6	0	6	0	6	0	6	0	6	0
Positive	717.149	2.66118	6	0	6	0	6	0	6	0	6	0	6	0	6	0	6	0	6	0	6	0	6	0	6	0	6	0	6	0	6	0	6	0	6	0	6	0	6	0	6	0	6	0	6	0	6	0	6
Positive	161.066	2.66978	6	0	6	0	6	0	6	0	6	0	6	0	6	0	6	0	6	0	6	0	6	0	6	0	6	0	6	0	136.679	6	0	6	94.8946	119.372	203.087	74.4597	6	0	6	0	6	0	6	0	6	0	6
Positive	194.087	2.66993	6	0	6	0	6	0	6	0	6	0	6	0	6	0	6	0	6	0	6	0	6	0	6	0	6	0	6	0	81.7825	6	0	6	67.349	110.195	94.9106	54.0598	6	0	6	0	6	0	6	0	6	0	6
Positive	195.122	2.6697	6	57.1485	311.698	502.701	6	262.24	6	0	6	0	94.722	6	69.3901	40.815	6	0	47.966	6	238.767	6	0	6	590.543	6	0	6	0	6	0	6	0	6	0	6	0	6	0	6	0	6	0	6	0	6	0	6	0
Positive	231.05	2.66973	6	0	6	0	6	0	6	0	6	0	6	0	6	0	6	0	6	0	6	0	6	0	6	0	6	0	6	0	6	0	6	0	6	0	6	0	6	0	6	0	6	0	6	0	6	0	6
Positive	256.042	2.6694	6	0	6	0	6	0	6	0	6	0	6	0	6	0	6	0	6	0	6	0	6	0	6	0	6	0	6	0	6	0	6	0	6	0	6	0	6	0	6	0	6	0	6	0	6	0	6
Positive	312.133	2.66992	6	0	6	0	6	0	6	0	6	0	6	0	6	0	6	0	6	0	6	0	6	0	6	0	6	0	6	0	6	0	6	0	6	0	6	0	6	0	6	0	6	0	6	0	6	0	6
Positive	317.089	2.66973	6	0	6	0	6	0	6	0	6	0	6	0	6	0	6	0	6	0	6	0	6	0	6	0	6	0	6	0	6	0	6	0	6	0	6	0	6	0	6	0	6	0	6	0	6	0	6
Positive	351.023	2.66978	6	0	6	0	6	0	6	0	6	0	6	0	6	0	6	0	6	0	6	0	6	0	6	0	6	0	6	0	6	0	6	0	6	0	6	0	6	0	6	0	6	0	6	0	6	0	6
Positive	390.035	2.6698	6	0	6	0	6	0	6	0	6	0	6	0	6	0	6	0	6	0	6	0	6	0	6	0	6	0	6	0	6	0	6	0	6	0	6	0	6	0	6	0	6	0	6	0	6	0	6
Positive	410.062	2.66997	6	0	6	0	6	0	6	0	6	0	6	0	6	0	6	0	6	0	6	0	6	0	6	115.26	6	0	62.2572	6	51.1287	106.114	6	0	6	52.0386	6	73.4398	6	0	6	0	6	0	6	0	6	0	75.4798
Positive	450.088	2.66923	6	0	6	0	6	0	6	0	6	66.3335	6	0	6	0	6	0	6	0	6	0	6	0	6	175.507	6	0	6	0	405.207	6	0	6	218.327	320.316	6	131.579	6	0	6	0	87.7204	65.3229	217.037	210.409	6	0	6
Positive	468.096	2.66948	6	0	6	0	6	0	6	0	6	0	6	0	6	0	6	0	6	0	6	0	6	0	6	0	6	0	6	0	128.569	6	0	6	77.5203	103.02	6	0	6	0	6	0	6	0	52.0965	6	0	6	0
Positive	479.103	2.6696	6	0	6	0	6	0	6	0	6	0	6	0	6	0	6	0	6	0	6	0	6	0	6	0	6	0	6	0	6	0	6	0	6	0	6	0	6	0	6	0	6	0	6	0	6	0	6
Positive	571.114	2.66942	6	0	6	0	6	0	6	0	6	0	6	0	6	0	6	0	6	0	6	0	6	0	6	0	6	0	6	0	6	0	6	0	6	0	6	0	6	0	6	0	6	0	6	0	6	0	6
Positive	642.125	2.6697	6	0	6	0	6	0	6	0	6	0	6	0	6	0	6	0	6	0	6	0	6	0	6	0	6	0	6	0	6	0	6	0	6	0	6	0	6	0	6	0	6	0	6	0	6	0	6
Positive	645.131	2.66966	6	0	6	0	6	0	6	0	6	0	6	0	6	0	6	0	6	0	6	0	6	0	6	0	6	0	6	0	6	0	6	0	6	0	6	0	6	0	6	0	6	0	6	0	6	0	6
Positive	664.183	2.66932	6	0	6	0	6	0	6	0	6	0	6	0	6	48.879	105.097	6	0	6	0	6	0	6	0	54.0725	6	0	6	0	176.641	6	0	6	0	74.46	6	44.3766	6	0	6	0	6	0	53.0963	53.048	6	0	6
Positive	681.136	2.66968	6	0	6	0	6	0	6	0	6	0	6	0	6	0	6	0	6	0	6	0	6	0	6	0	6	0	6	0	6	0	6	0	6	0	6	0	6	0	6	0	6	0	6	0	6	0	6
Positive	699.07	2.66958	6	0	6	0	6	0	6	0	6	0	6	0	6	0	6	0	6	0	6	0	6	0	6	0	6	0	6	0	6	0	6	0	6	0	6	0	6	0	6	0	6	0	6	0	6	0	6
Positive	939.218	2.66973	6	0	6	0	6	0	6	0	6	0	6	0	6	0	6	0	6	0	6	0	6	0	6	0	6	0	6	0	6	0	6	0	6	0	6	0	6	0	6	0	6	0	6	0	6	0	6
Positive	176.013	2.6781	6	0	6	0	6	0	6	0	6	0	6	0	6	0	6	0	6	0	6	0	6	0	6	0	6	0	6	0	6	0	6	0	6	0	6	0	6	0	6	0	6	0	6	0	6	0	6
Positive	277.106	2.67815	6	0	6	0	6	0	6	0	6	0	6	0	6	0	6	0	6	0	6	0	6	0	6	0	6	0	6	0	6	0	6	0	6	0	6	0	6	0	6	0	6	0	6	0	6	0	6
Positive	308.135	2.68402	6	0	6	0	75.2551	6	103.07	46.9198	6	79.5597	185.878	52.3258	77.5674	304.06	149.997	6	269.423	186.74	191.84	147.656	491.917	132.6	236.977	1241.53	366.263	257.197	500.721	245.916	497.509	1040.73	396.782	487.707	289.797	528.515	127.572	567.119	6	0	74.4595	142.116	159.183	228.566	144.886	303.059	294.869	397.799	652.907
Positive	447.095	2.67815	6	0	6	0	6	0	6	0	6	0	6	0	6	0	6	0	6	0	6	0	6	0	6	0	6	0	6	0	6	0	6	0	6	0	6	0	6	0	6	0	6	0	6	0	6	0	6
Positive	461.107	2.67668	6	0	6	0	6	0	6	0	6	0	6	0	6	0	6	0	6	0	6	0	6	0	6	0	6	0	6	0	6	0	6	0	6	0	6	0	6	0	6	0	6	0	6	0	6	0	6
Positive	503.189	2.67681	6	0	6	0	6	0	6	0	6	0	6	0	6	0	6	0	6	0	6	0	6	0	6	0	6	0	6	0	6	0	6	0	6	0	6	0	6	0	6	0	6	0	6	0	6	0	6
Positive	638.133	2.67815	6	0	6	0	6	0	6	0	6	0	6	0	6	0	6	0	6	0	6	0	6	0	6	0	6	0	6	0	6	0	6	0	6	0	6	0	6	0	6	0	6	0	6	0	6	0	6
Positive	141.964	2.68664	6	0	6	0	6	0	1651.81	6	0	6	0	6	0	6	2027.94	6	0	6	0	6	0	495.865	1732.84	574.164	6	105.06	6	653.984	6	0	1469.22	1016.71	6	0	6	390.59	6	0	6	0	118.32	6	0	1546.94	6	0	6
Positive	305	2.68668	6	0	6	0	6	0	6	0	6	0	6	0	6	0	6	0	6	0	6	0	6	0	6	0	6	0	6	0	6	0	6	0	6	0	6	0	6	0	6	0	6	0	6	0	6	0	6
Positive	323.062	2.68678	6	0	6	0	6	0	6	0	6	0	6	0	6	0	6	0	6	0	6	0	6	0	6	0	6	0	6	0	6	0	6	0	6	0	6	0	6	0	6	0	6	0	6	0	6	0	6
Positive	348.016	2.68649	6	0	6	0	6	0	6	0	6	0	6	0	6	0	6	0	6	0	6	0	6	0	6	0	6	0	6	0	6	0	6	0	6	0	6	0	6	0	6	0	6	0	6	0	6	0	6
Positive	382.024	2.6864	6	0	6	0	6	0	6	0	6	0	6	0	6	0	6	0	6	0	6	0	6	0	6	0	6	0	6	0	6	0	6	0	6	0	6	0	6	0	6	0	6	0	6	0	6	0	6
Positive	387.087	2.68623	6	0	6	0	6	0	6	0	6	0	6	0	6	0	6	0	6	0	6	0	6	0	6	0	6	0	6	0	6	0	6	0	6	0	6	0	6	0	6	0	6	0	6	0	6	0	6
Positive	429.131	2.6864	6	0	6	0	6	0	6	0	6	0	6	0	6	0	6	0	115.32	6	0	73.292	67.3471	6	0	6	0	6	0	6	0	6	0	6	0	6	0	6	0	6	0	6	0	6	0	6	0	6	0
Positive	439.218	2.6864	6	0	6	0	6	0	6	0	6	0	6	0	6	0	6	0	38.7785	273.49	233.667	221.196	6	0	6	0	6	0	6	0	6	0	6	0	6	0	6	0	6	0	6	0	6	0	6	0	6	0	6
Positive	455.056	2.68658	6	0	6	0	6	0	6	0	6	0	6	0	6	0	6	0	6	0	6	0	6	0	6	0	6	0	6	0	6	0	6	0	6	0	6	0	6	0	6	0	6	0	6	0	6	0	6
Positive	599.09	2.68663	6	0	6	0	6	0	6	0	6	0	6	0	6	0	6	0	6	0	6	0	6	0	6	0	6	0	6	0	6	0	6	0	6	0	6	0	6	0	6	0	6	0	6	0	6	0	6
Positive	684.147	2.68658	6	0	6	0	6	0	6	0	6	0	6	0	6	0	6	0	6	0	6	0	6	0	6	0	6	0	6	0	6	0	6	0	6	0	6	0	6	0	6	0	6	0	6	0	6	0	6
Positive	694.203	2.68653	6	0	6	0	6	0	6	0	6	0	6	0	6	0	6	0	6	0	6	0	6	0	6	0	6	0	6	0	6	0	6	0	6	0	6	0	6	0	6	0	6	0	6	0	6	0	6
Positive	871.181	2.68677	6	0	6	0	6	0	6	0	6	0	6	0	6	0	6	0	6	0	6	0	6	0	6	0	6	0	6	0	6	0	6	0	6	0	6	0	6	0	6	0	6	0	6	0	6	0	6
Positive	936.246	2.68658	6	0	6	0	6	0	6	0	6	0	6	0	6	0	6	0	6	0	6	0	6	0	6	0	6	0	6	0	6	0	6	0	6	0	6	0	6	0	6	0	6	0	6	0	6	0	6
Positive	117.964	2.7035	6	0	6	0	6	0	6	0	6	0	1269.34	6	0	6	0	6	0	6	0	6	0	6	0	6	0	6	0	6	1272.34	6	0	6	0	6	0	6	0	6	0	1942.34	6	0	6	0	6	0	6
Positive	151.041	2.69543	6	0	6	0	6	0	6	0	6	0	6	0	6	0	6	0	6	0	6	0	6	0	6	0	6	0	6	0	6	0	6	0	6	0	6	0	6	0	6	0	6	0	6	0	6	0	6
Positive	390.149	2.7037	6	0	6	0	6	0	6	0	6	0	6	0	6	0	44.8802	6	0	6	0	6	0	6	0	6	0	6	0	6	73.7251	6	0	6	0	6	0	6	0	6	0	6	0	6	60.1803	6	0	6	0
Positive	504.166	2.7034	6	0	6	0	6	0	6	0	6	0	6	0	6	0	6	0	6	0	6	0	6	0	6	0	6	0	6	0	6	0	6	0	6	0	6	0	6	0	6	0	6	0	6	0	6	0	6
Positive	697.087	2.69538	6	0	6	0	6	0	6	0	6	0	6	0	6	0	6	0	6	0	6	0	6	0	6	0	6	0	6	0	6	0	6	0	6	0	6	0	6	0	6	0	6	0	6	0	6	0	6
Positive	178.993	2.71208	6	480.988	403.013	1052.68	998.32	6	54.0598	67.3407	6	0	6	0	6	0	535.131	807.028	6	0	501.399	6	0	362.182	6	0	6	0	6	0	6	280.983	6	31.636	241.803	74.9794	1074.44	124.477	6	0	238.756	6	139.779	6	0	254.04	6	0	6
Positive	550.016	2.71232	6	0	6	0	6	0	6	0	6	0	6	0	6	0	6	0	6	0	6	0	6	0	6	0	6	0	6	0	6	0	6	0	6	0	6	0	6	0	6	0	6	0	6	0	6	0	6
Positive	108.965	2.72088	6	0	6	0	6	0	6	216.825	6	0	6	0	6	0	6	777.824	6	0	458.043	6	0	232.096	6	0	126.528	501.908	6	0	344.336	255.497	6	0	6	0	6	0	6	0	6	0	6	132.403	176.544	6	0	6	110.691
Positive	143.964	2.7208	6	0	6	0	6	0	6	0	6	0	6	0	6	0	6	0	6	0	6	0	6	0	6	0	6	0	6	0	4393.48	6	0	6	0	6	0	6	0	6	0	6	0	6	0	6	0	6	0
Positive	184.99	2.7207	2415.07	6	0	6	0	6	0	6	0	6	2497.25	6	0	6	0	6	0	6	0	6	0	6	2233.52	6	0	6	0	6	1236.04	6	2169.06	845.968	1416.14	691.78	3251.95	2105.73	6	0	6	1387.23	2025.46	2070.49	1899.97	6	0	6	0
Positive	186.97	2.7206	1468.98	677.457	914.209	1291.59	1175.4	1715.44	6	335.632	455.082	394.882	294.884	587.897	228.479	725.374	386.718	1025.1	1734.14	282.637	954.771	1774.88	615.627	1091.69	6	214.245	472.454	6	2013.99	1441.66	234.932	473.387	6	263.949	685.607	880.47	1302.18	268.313	6	739.488	6	133.62	561.143	6	941.9	706.31	505.327	6	119.401
Positive	322.213	2.7206	6	0	6	0	6	0	6	0	6	0	6	0	6	0	6	0	6	0	6	0	6	0	6	0	6	0	6	0	6	0	6	0	6	0	6	0	6	0	6	0	6	0	6	0	6	0	6
Positive	333.007	2.7206	6	0	6	0	6	0	6	0	6	0	6	0	6	0	6	0	6	0	6	0	6	0	6	0	6	0	6	0	6	0	6	0	6	0	6	0	6	0	6	0	6	0	6	0	6	0	6
Positive	339.959	2.7206	6	0	6	0	6	0	6	0	6	0	6	0	6	0	6	0	6	0	6	0	6	0	6	0	6	0	6	0	6	0	6	0	6	0	6	0	6	0	6	0	6	0	6	0	6	0	6
Positive	379.015	2.72064	6	0	6	0	6	0	6	0	6	0	6	0	6	0	6	0	6	0	6	0	6	0	6	0	6	0	6	0	6	0	6	0	6	0	6	0	6	0	6	0	6	0	6	0	6	0	6
Positive	532.125	2.72032	6	0	6	0	6	0	6	0	6	0	6	0	6	0	6	0	6	0	6	0	6	0	6	0	6	0	6	0	20.463	6	0	6	67.846	6	0	6	0	6	0	6	0	6	0	6	0	6	0
Positive	566.053	2.72003	6	0	6	0	6	0	6	0	6	0	6	0	6	0	6	0	6	0	6	0	6	0	6	0	6	0	6	0	6	0	6	0	6	0	6	0	6	0	6	0	6	0	6	0	6	0	6
Positive	651.064	2.72027	6	0	6	0	6	0	6	0	6	0	6	0	6	0	6	0	6	0	6	0	6	0	6	0	6	0	6	0	6	0	6	0	6	0	6	0	6	0	6	0	6	0	6	0	6	0	6
Positive	138.982	2.73762	6	0	348.936	1023.12	6	0	6	0	6	0	1199.17	6	0	6	0	6	0	6	0	6	0	6	264.264	6	0	6	0	6	460.103	2202.49	6	0	6	0	6	506.888	692.597	505.892	731.711	6	927.624	1405.91	215.277	386.686	261.196	412.176	866.197
Positive	154.97	2.73779	791.616	941.866	1473.28	834.164	6	146.803	389.736	178.554	124.468	6	276.305	308.903	6	0	6	0	6	0	6	393.816	448.103	6	358.258	6	0	440.903	367.271	87.7517	118.185	6	0	6	946.665	399.954	1875.48	6	119.378	6	0	6	0	166.931	569.39	6	239.902	208.144	6
Positive	261.078	2.73727	6	0	6	0	6	0	6	0	6	0	6	0	6	0	6	0	6	0	6	0	6	0	6	0	6	0	6	0	6	0	6	0	6	0	6	0	6	0	6	0	6	0	6	0	6	0	6
Positive	387.998	2.73727	6	0	6	0	6	0	6	0	6	0	6	0	6	0	6	0	6	0	6	0	6	0	6	0	6	0	6	0	6	0	6	0	6	0	6	0	6	0	6	0	6	0	6	0	6	0	6
Positive	391.279	2.73762	6	0	59.1749	6	106.186	90.8091	6	0	6	0	6	0	6	0	6	0	6	0	6	0	6	0	6	0	6	0	6	0	6	0	6	0	6	0	6	0	6	0	6	0	6	0	6	0	6	0	6
Positive	409.012	2.73722	6	0	6	0	6	0	6	0	6	0	6	0	6	0	6	0	6	0	6	0	6	0	6	0	6	0	6	0	6	0	6	0	6	0	6	0	6	0	6	0	6	0	6	0	6	0	6
Positive	442.218	2.73786	6	0	6	0	6	0	6	0	6	0	6	0	6	0	6	0	6	0	6	0	6	0	6	0	6	0	6	0	6	0	6	0	6	0	6	0	6	0	6	0	6	0	6	0	6	0	6
Positive	520.198	2.73786	6	0	6	0	6	0	6	0	6	0	6	0	6	0	6	0	6	0	6	0	6	0	6	0	6	0	6	0	6	0	6	0	6	0	6	0	6	0	6	0	6	0	6	0	6	0	6
Positive	608.165	2.73778	6	0	6	0	6	0	6	0	6	0	6	0	6	0	6	0	6	0	6	0	6	0	6	0	6	0	6	0	6	0	6	0	6	0	6	0	6	0	6	0	6	0	6	0	6	0	6
Positive	613.152	2.73761	6	0	6	0	6	0	6	0	6	0	6	0	6	0	6	0	6	0	6	0	6	0	6	0	6	0	6	0	69.903	6	0	6	103.044	123.442	6	110.267	6	0	6	0	6	0	6	0	6	0	6
Positive	158.966	2.75462	6	0	6	0	6	0	6	0	6	0	6	0	6	0	6	0	6	0	6	0	6	0	6	0	207.137	6	0	6	0	6	0	6	0	6	0	6	0	6	0	6	0	6	0	6	0	6	0
Positive	225.074	2.7545	6	0	6	0	6	0	6	0	6	0	6	0	6	0	6	0	6	0	6	0	6	0	6	0	6	0	6	0	91.2025	6	0	6	0	6	0	6	0	6	0	6	0	6	0	6	0	6	0
Positive	259.06	2.74606	6	0	6	0	6	0	6	0	6	0	6	0	6	0	6	0	6	0	6	0	6	0	6	0	6	0	6	0	6	0	6	0	6	0	6	0	6	0	6	0	6	0	6	0	6	0	6
Positive	270.064	2.75452	6	0	6	0	6	0	6	0	6	0	6	0	6	0	6	0	6	0	6	0	6	0	6	0	6	0	6	0	6	0	6	0	6	0	6	0	6	0	6	0	6	0	6	0	6	0	6
Positive	271.069	2.7546	6	0	6	0	6	0	6	0	6	0	6	0	6	0	6	0	6	0	6	0	6	0	6	0	6	0	6	0	6	0	6	0	6	0	6	0	6	0	6	0	6	0	6	0	6	0	6
Positive	276.986	2.7462	6	0	6	0	6	0	6	0	6	0	6	0	6	0	6	0	6	0	6	0	6	0	6	0	6	0	6	0	6	0	6	0	6	0	6	0	6	0	6	0	6	0	6	0	6	0	6
Positive	279.135	2.75456	6	0	6	0	6	0	6	0	6	0	6	0	6	0	6	0	6	0	6	0	6	0	6	43.88	6	0	6	0	82.6204	52.0202	6	0	56.0999	105.082	85.6997	71.1872	6	0	6	0	6	0	52.5476	6	0	6	0
Positive	289.083	2.75498	6	0	6	0	6	0	6	0	6	0	6	0	6	0	6	0	6	0	6	0	6	0	6	0	6	0	6	0	6	0	6	0	6	0	6	0	6	0	6	0	6	0	6	0	6	0	6
Positive	343.01	2.75472	6	0	6	0	6	0	6	0	6	0	6	0	6	0	6	0	6	0	6	0	6	0	6	0	6	0	6	0	6	0	6	0	6	0	6	0	6	0	6	0	6	0	6	0	6	0	6
Positive	356.075	2.75482	6	0	6	0	6	0	6	0	6	0	6	0	6	0	6	0	6	0	6	0	6	0	6	0	6	0	6	0	6	0	6	0	6	0	6	0	6	0	6	0	6	0	6	0	6	0	6
Positive	384.846	2.75462	6	169.359	6	350.383	6	107.142	117.323	6	65.2414	6	0	233.401	6	0	159.159	133.566	6	0	6	0	165.381	6	0	6	0	90.813	6	117.847	6	0	6	0	6	0	6	0	6	0	6	0	93.8665	6	0	219.428	146.007	67.337	202.522
Positive	449.225	2.74644	6	0	6	0	6	0	6	0	6	0	6	0	6	0	6	0	6	0	6	0	6	0	6	0	6	0	6	0	6	0	6	0	6	0	6	0	6	0	6	0	6	0	6	0	6	0	6
Positive	743.214	2.75452	6	0	6	0	6	0	6	0	6	0	6	0	6	0	6	0	6	0	6	0	6	0	6	0	6	0	6	0	6	0	6	0	6	0	6	0	6	0	6	0	6	0	6	0	6	0	6
Positive	770.178	2.75468	6	0	6	0	6	0	6	0	6	0	6	0	6	0	6	0	6	0	6	0	6	0	6	0	6	0	6	0	6	0	6	0	6	0	6	0	6	0	6	0	6	0	6	0	6	0	6
Positive	182.045	2.77157	6	0	6	0	6	0	6	0	6	0	6	0	6	0	6	0	6	0	6	0	6	0	6	0	6	0	6	0	6	0	6	0	6	0	6	0	6	0	6	0	6	0	6	0	6	0	6
Positive	206.045	2.77172	6	72.4203	6	111.384	6	0	6	48.986	6	68.374	6	0	74.4598	88.7395	91.7998	6	0	92.8204	6	0	6	0	6	97.9864	6	0	6	54.0602	108.868	48.9599	6	0	6	65.2148	6	97.7202	6	0	6	0	6	0	61.1998	6	70.415	6	85.7154
Positive	210.04	2.77163	6	0	6	0	6	0	6	0	6	0	6	0	6	0	6	0	6	0	6	0	6	0	6	0	6	0	6	0	6	0	6	0	6	0	6	0	6	0	6	0	6	0	6	0	6	0	6
Positive	228.05	2.77124	6	0	6	0	6	0	6	0	6	0	6	0	6	0	6	0	6	0	6	0	6	0	6	0	6	0	6	0	6	0	6	0	6	0	6	0	6	0	6	0	6	0	6	0	6	0	6
Positive	253.068	2.77143	6	0	6	0	6	0	6	0	6	0	6	0	6	0	6	0	6	396.822	337.651	119.34	6	219.3	374.727	6	79.6128	6	0	6	0	6	81.6564	134.215	114.24	6	0	172.903	77.5672	6	175.54	69.2552	6	216.981	6	0	6	145.912	223.472
Positive	281.051	2.77133	6	0	434.617	6	0	710.468	229.57	498.769	6	79.5794	126.325	334.971	6	777.926	226.487	421.805	834.452	245.889	207.126	572.349	6	131.603	147.021	473.567	6	0	140.9	6	0	6	117.334	101.952	6	252.515	6	156.126	69.3757	6	425.512	230.029	221.921	277.011	6	391.276	482.127	97.95	6
Positive	282.99	2.77124	6	0	6	0	6	0	6	0	6	0	6	0	6	0	6	0	6	0	6	0	6	0	6	0	6	0	6	0	6	0	6	0	6	0	6	0	6	0	6	0	6	0	6	0	6	0	6
Positive	329.981	2.77166	6	0	6	0	6	0	6	0	6	0	6	0	6	0	6	0	6	0	6	0	6	0	6	0	6	0	6	0	6	0	6	0	6	0	6	0	6	0	6	0	6	0	6	0	6	0	6
Positive	415.119	2.77142	6	0	6	0	6	0	6	0	6	0	41.8256	6	47.9398	32.656	36.7199	6	125.474	711.119	539.232	298.716	137.831	354.039	516.696	65.3145	112.266	6	131.088	102	140.508	69.36	126.555	187.033	157.081	41.7829	6	301.29	128.602	6	281.689	6	62.2203	332.807	53.0402	98.9781	6	207.138	330.618
Positive	467.035	2.77169	6	0	6	0	6	0	6	0	6	0	6	0	6	0	6	0	6	0	6	0	6	0	6	0	6	0	6	0	6	0	6	0	6	0	6	0	6	0	6	0	6	0	6	0	6	0	6
Positive	504.013	2.77169	6	0	6	0	6	0	6	0	6	0	6	0	6	0	6	0	6	0	6	0	6	0	6	0	6	0	6	0	6	0	6	0	6	0	6	0	6	0	6	0	6	0	6	0	6	0	6
Positive	508.012	2.77166	6	0	6	0	6	0	6	0	6	0	6	0	6	0	6	0	6	0	6	0	6	0	6	0	6	0	6	0	6	0	6	0	6	0	6	0	6	0	6	0	6	0	6	0	6	0	6
Positive	509.029	2.77165	6	0	6	0	6	0	6	0	6	0	6	0	6	0	6	0	6	0	6	0	6	0	6	0	6	0	6	0	6	0	6	0	6	0	6	0	6	0	6	0	6	0	6	0	6	0	6
Positive	511.01	2.77143	6	0	6	0	6	0	6	0	6	0	6	0	6	0	6	0	6	0	6	0	6	0	6	0	6	0	6	0	6	0	6	0	6	0	6	0	6	0	6	0	6	0	6	0	6	0	6
Positive	576.979	2.77165	6	0	6	0	6	0	6	0	6	0	6	0	6	0	6	0	6	0	6	0	6	0	6	0	6	0	6	0	6	0	6	0	6	0	6	0	6	0	6	0	6	0	6	0	6	0	6
Positive	580.983	2.77161	6	0	6	0	6	0	6	0	6	0	6	0	6	0	6	0	6	0	6	0	6	0	6	0	6	0	6	0	6	0	6	0	6	0	6	0	6	0	6	0	6	0	6	0	6	0	6
Positive	582.982	2.77168	6	0	6	0	6	0	6	0	6	0	6	0	6	0	6	0	6	0	6	0	6	0	6	0	6	0	6	0	6	0	6	0	6	0	6	0	6	0	6	0	6	0	6	0	6	0	6
Positive	634.949	2.77165	6	0	6	0	6	0	6	0	6	0	6	0	6	0	6	0	6	0	6	0	6	0	6	0	6	0	6	0	6	0	6	0	6	0	6	0	6	0	6	0	6	0	6	0	6	0	6
Positive	735.067	2.77169	6	0	6	0	6	0	6	0	6	0	6	0	6	0	6	0	6	0	6	0	6	0	6	0	6	0	6	0	6	0	6	0	6	0	6	0	6	0	6	0	6	0	6	0	6	0	6
Positive	738.061	2.77168	6	0	6	0	6	0	6	0	6	0	6	0	6	0	6	0	6	0	6	0	6	0	6	0	6	0	6	0	6	0	6	0	6	0	6	0	6	0	6	0	6	0	6	0	6	0	6
Positive	862.977	2.7717	6	0	6	0	6	0	6	0	6	0	6	0	6	0	6	0	6	0	6	0	6	0	6	0	6	0	6	0	6	0	6	0	6	0	6	0	6	0	6	0	6	0	6	0	6	0	6
Positive	865.937	2.77169	6	0	6	0	6	0	6	0	6	0	6	0	6	0	6	0	6	0	6	0	6	0	6	0	6	0	6	0	6	0	6	0	6	0	6	0	6	0	6	0	6	0	6	0	6	0	6
Positive	101.966	2.7888	6	0	6	0	1730.62	6	0	6	0	6	0	6	2052.05	2117.5	6	1905.62	6	780.566	6	0	6	1430.55	6	608.307	6	447.724	6	0	6	1296.32	6	922.785	6	0	6	0	6	0	6	0	6	1253.85	6	952.125	6	0	1319.23
Positive	111.018	2.789	6	162.222	264.256	179.078	6	0	6	0	98.9585	6	0	51.2651	215.487	265.774	245.885	204.924	6	0	6	162.665	128.672	6	0	6	0	6	143.905	6	0	105.591	6	0	6	115.306	713.231	6	169.375	51.0168	6	0	6	0	6	0	6	0	6
Positive	156.983	2.7887	135.304	472.983	6	63.2611	6	0	121.31	194.177	6	154.146	91.8291	831.043	6	234.06	6	459.036	327.51	6	79.0756	255.988	6	0	130.592	470.995	88.757	132.696	64.2811	132.632	118.35	6	149.971	166.617	142.834	29.5945	6	0	32.6399	6	0	6	181.101	6	63.2554	139.792	84.6772	36.7395	150.054
Positive	165.061	2.78887	6	0	6	0	6	0	6	0	6	0	6	0	6	0	6	0	6	0	6	0	6	0	6	0	6	0	6	0	6	0	6	0	6	0	6	0	6	0	6	0	6	0	6	0	6	0	6
Positive	203.141	2.78856	441.709	907.883	663.169	835.046	6	0	6	0	6	0	6	0	6	0	6	0	6	0	6	0	6	0	6	0	6	0	6	0	6	0	6	0	6	0	6	0	6	0	6	0	6	0	6	0	6	0	6
Positive	224.132	2.78872	6	0	6	0	6	0	6	0	6	0	6	0	6	0	6	0	6	0	6	0	6	0	6	0	6	0	6	0	6	0	6	0	6	0	6	0	6	0	6	0	6	0	6	0	6	0	6
Positive	260.164	2.78882	6	0	6	0	6	0	6	0	6	0	6	0	6	0	6	0	6	0	6	0	6	0	6	0	6	0	6	0	6	0	6	0	6	0	6	0	6	0	6	0	6	0	6	0	6	0	6
Positive	330.997	2.78834	6	0	6	0	6	0	6	0	6	0	6	0	6	0	6	0	6	0	6	0	6	0	6	0	6	0	6	0	6	0	6	0	6	0	6	48.9602	6	0	6	0	6	0	6	0	6	0	6
Positive	471.104	2.78872	6	0	50.0005	6	99.9604	112.25	69.3603	86.7433	140.555	69.3599	196.046	87.2101	6	0	6	0	6	0	6	0	6	0	6	133.851	6	0	6	0	148.63	6	0	6	155.092	150.944	6	98.9404	79.5597	6	90.7797	187.325	97.9531	182.026	197.928	222.381	58.2512	48.985	6
Positive	516.234	2.789	6	0	6	29.5799	6	0	6	0	6	0	6	0	6	56.1084	6	0	6	19.3905	6	0	6	0	6	0	6	0	6	0	6	0	6	0	6	0	6	0	6	0	6	0	6	0	6	0	6	0	6
Positive	524.146	2.78863	6	0	6	0	6	0	56.1002	6	0	40.7999	6	126.198	6	0	6	0	6	0	6	0	6	0	6	0	6	0	6	0	6	0	6	0	6	0	6	0	6	0	6	0	6	0	6	0	6	0	6
Positive	607.286	2.78882	6	0	6	0	6	0	6	0	6	0	6	0	6	0	6	0	6	0	6	0	6	0	6	0	6	0	6	0	6	0	6	0	6	0	6	0	6	0	6	0	6	0	6	0	6	0	6
Positive	254.09	2.79719	6	0	6	0	6	0	6	0	6	0	6	0	6	0	6	0	6	0	6	0	6	0	6	0	6	0	6	0	6	0	6	87.1381	148.957	6	0	6	0	6	0	6	0	6	0	6	0	138.772	6
Positive	307.085	2.79727	6	0	6	0	6	0	6	0	6	0	6	0	6	0	6	0	6	0	6	0	6	0	6	0	6	0	6	0	244.345	6	85.7059	124.476	410.156	136.206	6	288.739	196.918	6	0	440.788	125.498	160.286	6	300.467	6	132.639	263.225
Positive	470.182	2.79698	6	0	6	0	6	0	6	0	6	0	6	0	6	0	6	0	6	0	6	0	63.2403	6	0	115.707	6	0	6	0	6	84.4456	6	54.9273	6	0	6	66.3355	6	0	6	0	6	0	6	0	6	50.9999	57.1202
Positive	221.089	2.80538	65.2969	291.819	113.754	296.823	6	0	6	0	6	0	6	0	6	0	6	0	6	0	6	0	6	0	6	0	6	0	6	0	6	0	6	0	6	0	6	0	6	0	6	0	6	0	6	0	6	0	6
Positive	318.009	2.80563	6	0	6	0	6	0	6	0	6	0	6	0	6	0	6	0	6	0	6	0	6	0	6	0	6	0	6	0	6	0	6	0	6	0	6	0	6	0	6	0	6	0	6	0	6	0	6
Positive	341.132	2.80573	6	0	6	0	6	0	6	0	6	0	6	0	6	47.9402	6	0	76.538	89.8075	82.665	6	0	6	54.0598	58.2932	6	0	6	0	66.3	6	0	6	46.9485	6	0	6	0	6	0	6	0	6	0	6	0	6	0
Positive	417.14	2.80602	6	144.915	212.221	256.232	6	0	6	0	6	0	6	0	6	0	6	0	6	0	6	0	6	0	6	0	6	0	6	0	6	0	6	0	6	0	6	0	6	0	6	0	6	0	6	0	6	0	6
Positive	612.283	2.80587	6	0	6	0	6	0	6	0	6	0	6	0	6	0	6	0	6	0	6	0	6	0	6	0	6	0	6	0	6	0	6	0	6	0	6	0	6	0	6	0	6	0	6	0	6	0	6
Positive	205.099	2.82249	6	92.8641	84.6601	111.86	6	0	6	0	6	0	6	0	6	0	6	0	6	0	6	0	6	0	6	0	6	0	6	0	6	0	6	0	6	0	6	0	6	0	6	0	6	0	6	0	6	0	6
Positive	255.092	2.82262	6	0	6	0	6	0	6	0	6	0	6	0	6	0	6	0	6	0	6	0	6	0	6	0	6	0	6	0	6	0	6	0	6	0	6	0	6	0	6	0	6	0	6	0	6	0	6
Positive	326.084	2.82258	6	0	6	0	6	0	6	0	6	0	6	0	6	0	6	0	6	0	6	0	6	0	6	0	6	0	6	0	6	0	6	0	6	0	6	0	6	0	6	0	6	0	6	0	6	0	6
Positive	361.079	2.82274	6	0	6	0	6	0	6	0	6	0	6	0	6	0	6	0	6	0	6	0	6	0	6	0	6	0	6	0	6	0	6	0	6	0	6	0	6	0	6	0	6	0	6	0	6	0	6
Positive	389.177	2.82211	6	0	6	0	6	0	6	0	6	0	6	0	6	0	6	0	6	0	6	0	6	0	6	0	6	0	6	0	6	0	6	0	6	0	6	0	6	0	6	0	6	0	6	0	6	0	6
Positive	414.22	2.82282	6	0	6	0	6	0	6	0	6	0	6	0	6	0	6	0	6	0	6	0	6	0	6	0	6	0	6	0	6	0	6	0	6	0	6	0	6	0	6	0	6	0	6	0	6	0	6
Positive	457.044	2.82249	6	0	6	0	6	0	6	0	6	0	6	0	6	0	6	0	6	0	6	0	6	0	6	0	6	0	6	0	6	0	6	0	6	0	6	0	6	0	6	0	6	0	6	0	6	0	6
Positive	469.228	2.82253	6	0	6	0	6	0	6	0	6	0	6	0	6	0	6	0	6	133.62	36.735	130.56	6	0	6	0	6	0	6	0	6	0	6	0	6	0	6	0	6	0	6	0	6	0	6	0	6	0	6
Positive	497.097	2.82253	6	37.7577	6	58.9851	6	0	6	0	6	0	6	0	6	0	6	0	6	0	6	0	6	0	6	0	6	0	6	0	6	0	6	0	6	0	6	0	6	0	6	0	6	0	6	0	6	0	6
Positive	537.07	2.82249	6	0	6	0	6	0	6	0	6	0	6	0	6	0	6	0	6	0	6	0	6	0	6	0	6	0	6	0	6	0	6	0	6	0	6	0	6	0	6	0	6	0	6	0	6	0	6
Positive	553.031	2.82282	6	0	6	0	6	0	6	0	6	0	6	0	6	0	6	0	6	0	6	0	6	0	6	0	6	0	6	0	6	0	6	0	6	0	6	0	6	0	6	0	6	0	6	0	6	0	6
Positive	596.176	2.82258	6	0	6	0	6	0	6	0	6	0	6	0	6	0	6	0	6	0	6	0	6	0	6	0	6	0	6	0	6	0	6	0	6	0	6	0	6	0	6	0	6	0	6	0	6	0	6
Positive	236.99	2.83099	53.065	136.757	148.921	191.378	160.179	6	0	6	0	6	0	587.88	6	0	6	0	6	0	6	0	6	0	6	0	6	0	6	0	6	0	6	0	6	0	6	110.268	6	0	6	0	6	0	6	0	6	0	6
Positive	574.111	2.83104	6	0	6	0	6	0	6	0	6	0	6	0	6	0	6	0	6	0	6	0	6	0	6	0	6	0	6	0	6	0	6	0	6	0	6	0	6	0	6	0	6	0	6	0	6	0	6
Positive	113.966	2.84003	901.414	1538.75	6	1277.67	1515.09	6	147.93	6	263.105	106.281	181.369	900.788	6	295.857	283.667	6	0	245.874	385.575	6	0	438.729	6	153.206	614.05	528.599	6	142.822	246.905	1043.31	354.045	286.681	6	0	6	0	6	244.854	279.616	574.411	723.457	465.225	241.788	470.345	115.306	116.326	73.4399
Positive	176.972	2.83983	6	0	6	47.8051	6	0	6	0	6	0	6	0	6	0	6	0	6	0	6	0	6	0	6	0	6	0	6	0	6	0	6	0	6	0	6	0	6	0	6	0	6	0	6	0	6	0	6
Positive	220.096	2.83982	86.7267	205.107	172.38	210.154	213.819	187.681	177.479	125.528	177.541	138.799	238.681	159.03	123.461	193.883	134.722	87.7204	162.263	206.16	157.08	168.301	113.631	131.623	124.441	372.159	286.714	184.684	184.694	151.017	823.323	704.886	332.57	492.81	778.512	682.567	592.896	734.125	290.788	139.819	369.241	437.69	480.603	515.243	589.785	576.477	221.34	359.093	412.188
Positive	354.022	2.83983	6	0	6	0	6	0	6	0	6	0	6	0	6	0	6	0	6	0	6	0	6	0	6	0	6	0	6	0	74.4868	6	0	6	0	6	0	127.58	6	0	6	0	6	0	6	0	6	0	6
Positive	377.038	2.83945	6	0	6	0	6	0	6	0	6	0	6	0	6	0	6	0	6	0	6	0	6	0	6	0	6	0	6	0	6	0	6	0	6	0	6	0	6	0	6	0	6	0	6	0	6	0	6
Positive	544.085	2.83972	6	0	6	0	6	0	6	0	6	0	6	0	6	0	6	0	6	0	6	0	6	0	6	0	6	0	6	0	6	0	6	0	6	0	6	0	6	0	6	0	6	0	6	0	6	0	6
Positive	264.987	2.85629	6	0	6	0	6	0	6	0	6	0	71.4172	6	0	6	0	6	0	6	0	6	0	6	0	6	0	6	0	6	0	6	0	6	0	6	0	94.8852	6	0	6	0	6	0	6	0	6	0	6
Positive	419.128	2.85659	6	0	6	0	6	0	6	0	6	0	6	0	6	0	6	0	6	0	6	0	6	0	6	0	6	0	6	0	6	0	6	0	6	0	6	0	6	0	6	0	6	0	6	0	6	0	6
Positive	463.041	2.85703	6	0	6	0	6	0	6	0	6	0	6	0	6	0	6	0	6	0	35.7205	6	0	6	0	6	0	6	0	6	0	6	0	6	0	6	0	6	0	6	0	6	0	6	0	6	0	6	0
Positive	581.166	2.85641	6	0	6	0	6	0	55.1131	6	0	33.6931	6	140.562	6	0	6	0	6	0	6	0	6	0	6	0	6	0	6	0	6	0	6	0	6	0	6	0	6	0	6	0	6	0	6	0	6	0	6
Positive	593.037	2.85722	6	0	6	0	6	0	6	0	6	0	6	0	6	0	6	0	6	0	6	0	6	0	6	0	6	0	6	0	6	0	6	0	6	0	58.172	6	0	6	0	6	0	29.6789	36.7375	6	0	6	0
Positive	775.098	2.86495	6	0	6	0	6	0	6	0	6	0	6	0	6	0	6	0	6	0	6	0	6	0	6	0	6	0	6	0	70.3798	6	0	6	0	6	0	6	0	6	0	6	0	6	0	6	0	6	0
Positive	796.121	2.85655	6	0	6	0	6	0	6	0	6	0	6	0	6	0	6	0	6	0	6	0	6	0	6	0	6	0	6	0	6	0	6	0	6	0	6	0	6	0	6	0	6	0	6	0	6	0	6
Positive	170.102	2.87365	6	0	6	0	6	0	6	0	6	0	6	0	6	0	6	0	6	0	6	0	6	0	6	0	6	0	6	0	205.062	76.5003	6	48.9825	194.96	6	68.3715	145.916	6	0	6	60.2016	6	0	79.5926	86.7405	6	0	6
Positive	178.989	2.87378	394.819	477.058	6	0	6	0	271.398	6	363.043	6	0	617.644	6	768.695	6	0	243.85	6	251.078	141.827	443.377	6	203.048	142.84	458.032	187.67	187.731	344.412	139.257	6	262.216	211.701	6	0	6	0	6	0	6	0	109.167	322.779	440.266	6	135.802	124.481	393.326
Positive	188.112	2.87365	6	112.251	6	131.654	6	71.1574	6	0	6	0	6	0	6	114.284	6	44.8802	6	112.259	6	0	42.8399	87.7566	58.1402	284.303	188.768	98.9766	92.8695	6	1018.17	546.773	210.149	345.907	1030.6	638.696	391.842	760.584	187.743	6	209.101	319.341	333.759	388.757	495.894	491.822	145.861	202.981	278.543
Positive	192.142	2.87374	189.803	238.754	158.196	231.649	6	170.77	6	0	6	81.8143	6	0	175.498	201.06	182.682	89.7604	426.544	254.144	185.753	200.028	472.309	252.025	177.481	920.452	400.98	265.281	521.496	323.48	939.762	834.446	289.678	577.493	799.091	605.069	403.04	700.506	753.993	287.809	782.342	1382.46	525.528	775.078	673.371	940.824	365.161	624.298	732.562
Positive	199.057	2.87393	6	0	6	0	6	0	6	0	6	0	6	0	6	0	6	0	6	0	6	0	6	0	6	0	6	0	6	0	6	0	6	0	6	0	6	0	6	0	6	0	6	0	6	0	6	0	6
Positive	238.094	2.87364	108.185	211.235	162.284	257.039	64.2905	107.716	6	0	6	107.348	6	0	6	175.518	120.43	86.7004	6	183.698	103.076	6	0	102.033	84.6603	441.772	289.793	153.051	135.743	93.8935	2089.32	825.24	294.779	567.311	2139.86	1157.97	656.159	1443.2	331.607	112.269	422.281	520.313	581.651	675.887	831.637	830.58	212.161	338.641	475.451
Positive	294.015	2.87365	6	0	107.142	71.436	6	0	6	0	6	42.9442	6	0	52.0424	92.8619	6	0	6	0	6	0	6	42.858	6	158.503	90.821	44.8941	6	54.0905	372.37	293.784	121.379	189.805	407.128	295.891	317.377	320.602	90.8186	61.2399	130.56	176.501	176.53	212.686	241.826	248.963	86.7004	113.221	167.33
Positive	296.009	2.87335	6	56.1002	6	99.4799	51.026	6	0	6	0	6	44.8974	45.144	6	56.1265	6	0	55.1065	80.6294	66.3449	78.5909	6	49.999	6	83.9469	55.105	6	62.2609	6	224.467	6	68.3397	74.4904	183.671	6	0	192.944	85.7101	6	0	6	0	145.293	6	133.675	6	0	6
Positive	355.111	2.87374	6	0	54.0767	61.2331	62.251	6	71.4294	6	57.12	6	94.8886	6	30.6145	6	0	6	69.392	131.634	115.32	120.432	60.1799	54.0865	6	92.4931	6	0	6	0	88.7642	61.2003	6	0	83.6593	6	0	6	0	6	0	6	0	6	0	6	66.3132	6	0
Positive	363.99	2.87327	6	0	6	0	6	0	6	0	6	0	6	0	6	0	6	0	6	0	6	0	6	0	6	0	6	0	6	0	90.8071	6	0	6	74.5042	6	0	59.1875	6	0	6	0	6	0	6	0	6	0	6
Positive	365.976	2.87365	6	0	6	0	6	0	6	0	6	0	6	0	6	0	6	0	6	0	6	0	6	0	6	38.8904	6	0	6	0	106.109	6	0	37.7565	111.25	59.1836	6	92.8548	6	0	6	0	6	0	62.246	6	0	6	0
Positive	367.128	2.87365	6	0	6	0	6	0	6	0	6	0	6	0	6	0	6	0	6	0	6	0	6	0	6	0	6	0	6	0	273.405	84.6603	6	59.1911	227.557	132.637	6	167.329	6	0	6	0	6	67.5516	89.7961	94.9116	6	0	6
Positive	370	2.87349	6	0	6	0	6	0	6	0	6	0	6	0	6	0	6	0	77.5496	6	50.0055	55.107	52.0348	6	0	64.5031	6	0	67.3446	6	0	6	0	6	0	6	0	6	0	6	0	6	0	6	0	6	33.6601	6	0
Positive	380.1	2.87365	6	0	6	0	6	0	6	0	6	0	6	0	6	0	6	0	6	0	6	0	6	0	6	0	6	0	6	0	6	0	6	0	6	0	6	0	6	0	6	0	6	0	6	0	6	0	6
Positive	392.1	2.87365	6	0	6	0	6	0	6	0	6	0	6	0	6	0	6	0	6	0	6	0	6	0	6	0	6	0	6	0	6	0	6	0	6	0	6	0	6	0	6	0	6	0	6	0	6	0	6
Positive	400.146	2.87363	88.787	181.645	151.063	183.696	59.1846	116.893	6	0	6	102.272	6	0	6	176.54	100.025	65.2803	60.2085	176.565	84.7015	51.0285	6	107.142	95.8804	448.961	253.063	126.48	144.931	109.204	2476.95	868.061	290.699	582.61	2595.99	1160	669.452	1626.87	304.077	83.6929	401.881	488.672	511.226	768.426	846.935	756.102	194.821	376.415	510.14
Positive	419.012	2.87403	6	0	6	0	6	0	6	0	6	0	6	0	6	0	6	0	6	51.0181	6	42.8402	50.9998	6	38.7602	6	0	6	45.92	6	0	6	0	6	0	6	0	6	0	6	0	6	0	6	0	6	0	6	0
Positive	453.062	2.87363	6	77.5555	6	85.7276	6	0	6	0	6	37.8411	6	0	6	65.3084	6	0	6	57.146	6	0	6	0	6	145.205	105.105	6	0	6	361.162	297.878	108.12	146.946	347.942	240.777	182.682	326.674	90.8126	38.7795	108.121	188.749	152.045	208.789	226.542	244.889	60.1803	103.02	115.306
Positive	456.073	2.87365	6	47.963	6	0	6	0	6	0	6	0	6	0	6	46.9318	6	0	6	0	6	0	6	0	6	0	6	0	6	0	6	0	74.4596	6	0	6	208.181	6	65.3031	6	78.5403	113.221	6	156.545	6	0	51.0002	81.6003	121.414
Positive	458.06	2.87375	6	0	6	0	6	0	6	0	6	0	6	0	6	0	6	0	6	0	6	0	6	0	6	0	6	0	6	0	6	0	6	0	157.14	6	0	6	0	6	49.9802	6	0	6	0	6	0	6	0
Positive	472.219	2.87361	6	0	6	0	6	0	6	0	6	0	6	0	6	0	6	0	6	0	6	0	6	0	6	0	6	0	6	0	6	0	6	0	6	0	6	0	6	0	6	0	6	0	6	0	6	0	6
Positive	480.104	2.87365	6	0	6	0	6	0	6	0	6	0	6	0	6	0	6	0	6	0	6	0	6	0	6	0	6	0	6	0	123.42	6	0	6	135.715	6	0	106.111	6	0	6	0	6	0	6	0	6	0	6
Positive	492.109	2.87353	40.867	6	0	6	0	6	0	6	0	41.8941	6	0	6	0	6	0	6	0	6	0	6	64.7815	6	268.724	6	0	6	0	157.111	6	94.8737	152.025	115.308	109.162	6	198.093	6	0	6	0	63.277	116.486	88.7739	159.685	6	105.077	64.2811
Positive	529.025	2.87337	6	0	6	0	6	0	6	0	6	0	6	0	6	0	6	0	6	0	6	0	6	0	6	0	6	0	6	0	6	0	6	0	6	0	6	0	6	0	6	0	6	0	6	0	6	0	6
Positive	529.218	2.87403	6	0	6	0	6	0	6	0	6	0	6	0	6	0	6	0	30.6119	6	0	6	0	6	0	6	0	6	0	6	0	6	0	6	0	6	0	6	0	6	0	6	0	6	0	6	0	6	0
Positive	534.028	2.87355	6	45.9185	6	62.2577	6	0	6	0	6	0	6	0	6	44.9035	6	0	6	31.637	6	0	6	27.551	6	104.392	60.2031	6	0	19.391	245.861	221.358	64.2598	89.7989	278.562	175.48	110.225	229.684	67.351	6	90.7804	109.16	111.254	149.467	142.859	182.639	60.1803	66.3003	92.8412
Positive	536.025	2.87355	165.304	364.3	283.672	311.282	146.927	214.732	57.1439	58.1402	6	215.641	6	90.2881	168.357	334.568	276.567	147.9	96.9391	313.829	173.498	103.081	200.958	170.392	193.8	622.589	454.037	223.445	288.842	212.754	1802.68	1282.22	504.942	857.064	1931.57	1305.92	1339.98	1681.34	613.708	191.875	679.961	809.013	774.485	1009.15	1126.56	1192.8	370.26	529.431	831.521
Positive	575.031	2.87365	6	0	6	0	6	0	6	0	6	0	6	0	6	0	6	0	6	0	6	0	6	0	6	0	6	0	6	0	79.5598	6	0	6	99.9927	78.0427	6	82.7196	6	0	6	0	6	45.048	37.759	46.9461	6	0	6
Positive	615.204	2.87383	6	0	6	0	6	0	6	0	6	0	6	0	6	0	6	0	6	0	6	0	6	0	6	0	6	0	6	0	65.7225	6	0	6	0	6	0	6	0	6	0	6	0	6	0	6	0	6	0
Positive	695.122	2.87325	6	0	6	0	6	0	6	0	6	0	6	0	6	0	6	0	6	0	6	0	6	0	6	0	6	0	6	0	6	0	6	0	6	0	6	0	6	0	6	0	6	0	6	0	6	0	6
Positive	698.079	2.87365	6	0	6	0	6	0	6	0	6	0	6	0	6	0	6	0	6	0	6	0	6	0	6	0	6	0	6	0	60.1798	6	0	6	0	6	0	6	0	6	0	6	0	6	0	6	0	6	0
Positive	723.132	2.87382	6	0	6	0	6	0	6	0	6	0	6	0	6	0	6	0	6	0	6	0	6	0	6	0	6	0	6	0	165.771	6	0	6	95.9158	6	0	6	0	6	0	6	0	6	69.3965	6	0	6	0
Positive	725.122	2.87373	6	0	6	0	6	0	6	0	6	0	6	0	6	0	6	0	6	0	6	0	6	0	6	0	6	0	6	0	6	0	6	0	6	0	6	0	6	0	6	0	6	0	6	0	6	0	6
Positive	772.089	2.87326	6	0	6	0	6	0	6	0	6	0	6	0	6	0	6	0	6	0	6	0	6	0	6	0	6	0	6	0	76.5142	6	0	6	121.434	6	0	119.34	6	0	6	0	6	0	6	0	6	0	6
Positive	850.127	2.87378	6	0	6	0	6	0	6	0	6	0	6	0	6	0	6	0	6	0	6	0	6	0	6	0	6	0	6	0	66.2999	6	0	6	0	6	0	6	0	6	0	6	0	6	0	6	0	6	0
Positive	879.248	2.87365	6	0	6	0	6	0	6	0	6	0	6	0	6	0	6	0	6	0	6	0	6	0	6	0	6	0	6	0	430.439	6	0	6	448.166	84.6737	6	0	6	0	6	0	6	0	6	32.656	6	0	6
Positive	896.133	2.87365	6	0	6	0	6	0	6	0	6	0	6	0	6	0	6	0	6	0	6	0	6	0	6	0	6	0	6	0	6	0	6	0	6	0	6	0	6	0	6	0	6	0	6	0	6	0	6
Positive	935.167	2.87327	6	0	6	0	6	0	6	0	6	0	6	0	6	0	6	0	6	0	6	0	6	0	6	0	6	0	6	0	136.68	6	0	6	0	6	0	6	0	6	0	6	0	6	0	6	0	6	0
Positive	959.212	2.87365	6	0	6	0	6	0	6	0	6	0	6	0	6	0	6	0	6	0	6	0	6	0	6	0	6	0	6	0	148.92	6	0	6	0	6	0	6	0	6	0	6	0	6	0	6	0	6	0
Positive	1012.12	2.87365	6	0	6	0	6	0	6	0	6	0	6	0	6	0	6	0	6	0	6	0	6	0	6	0	6	0	6	0	134.64	6	0	6	0	6	0	6	0	6	0	6	0	6	0	6	0	6	0
Positive	1015.12	2.87365	6	0	6	0	6	0	6	0	6	0	6	0	6	0	6	0	6	0	6	0	6	0	6	0	6	0	6	0	469.199	6	0	6	534.834	6	0	6	0	6	0	6	0	6	0	6	0	6	0
Positive	1552.19	2.87365	6	0	6	0	6	0	6	0	6	0	6	0	6	0	6	0	6	0	6	0	6	0	6	0	6	0	6	0	6	0	6	0	6	0	6	0	6	0	6	0	6	0	6	0	6	0	6
Positive	453.153	2.88233	6	0	6	0	6	0	6	0	6	0	6	0	6	0	6	0	6	0	6	0	6	0	6	0	6	0	6	0	6	0	6	0	6	0	6	0	6	0	6	0	6	0	6	0	6	0	6
Positive	458.216	2.88239	6	0	6	0	6	0	6	0	6	0	6	0	6	0	6	0	6	0	6	0	6	0	6	0	6	0	6	0	6	0	6	0	6	0	6	0	6	0	6	0	6	0	6	0	6	0	6
Positive	117.961	2.89074	6	0	6	0	6	0	6	0	6	0	6	0	6	0	6	0	6	0	6	0	6	0	6	0	6	0	6	0	6	0	6	0	821.348	6	0	2111.94	6	0	6	0	6	987.907	319.343	797.854	6	0	6
Positive	121.032	2.89073	6	0	6	0	6	0	6	0	6	0	6	0	6	0	6	0	6	0	6	0	6	0	6	0	6	0	6	0	6	0	6	0	6	0	6	0	6	0	6	0	6	0	6	0	6	0	6
Positive	677.096	2.89013	6	0	6	0	6	0	6	0	6	0	6	0	6	0	6	0	6	0	6	0	6	0	6	0	6	0	6	0	6	0	6	0	6	0	6	0	6	0	6	0	6	0	6	0	6	0	6
Positive	836.117	2.89065	6	0	6	0	6	0	6	0	6	0	6	0	6	0	6	0	6	0	6	0	6	0	6	0	6	0	6	0	6	0	6	0	6	0	6	0	6	0	6	0	6	0	6	0	6	0	6
Positive	140.99	2.8984	6	117.351	6	0	6	0	6	0	646.633	6	562.168	6	0	6	0	6	0	2023.01	238.747	2100.63	6	0	6	116.279	165.285	433.64	148.454	6	0	6	0	6	0	6	0	6	0	342.82	6	213.235	500.432	6	58.1402	6	0	6	0
Positive	186.969	2.90782	6	0	6	0	421.391	6	0	6	254.071	6	0	936.765	6	0	6	0	6	0	416.245	348.251	6	0	6	0	944.475	331.851	173.494	6	178.542	851.645	6	711.163	558.094	226.53	218.339	613.393	1627.91	226.531	6	0	6	0	6	0	291.811	225.457	247.939
Positive	437.151	2.90755	6	0	6	0	6	0	6	0	6	0	6	0	6	0	6	0	6	0	6	0	6	0	6	0	6	0	6	0	6	0	6	0	6	0	6	0	6	0	6	0	6	0	6	0	6	0	6
Positive	540.178	2.90774	6	0	6	0	6	0	6	0	6	0	6	0	6	0	6	0	6	0	6	0	6	0	6	0	6	0	6	0	6	0	6	0	6	0	6	0	6	0	6	0	6	0	6	0	6	0	6
Positive	135.102	2.92495	49.9802	67.5984	75.518	99.6351	6	0	6	0	6	0	6	0	6	0	6	0	6	45.9235	6	58.3107	6	0	6	0	6	0	6	0	6	0	6	0	6	0	6	0	6	0	6	0	6	0	6	0	6	0	6
Positive	162.055	2.91627	6	0	6	0	6	0	6	0	6	0	6	0	6	0	6	0	6	0	6	49.0562	6	0	6	0	6	0	6	0	6	0	6	0	6	0	6	0	6	0	6	0	6	0	6	0	6	0	6
Positive	247.129	2.92485	6	0	6	0	6	0	6	0	6	0	6	0	6	0	6	0	6	0	6	0	6	0	6	0	6	0	6	0	6	0	6	0	6	0	6	0	6	0	6	0	6	0	6	0	6	0	6
Positive	314.178	2.92495	6	0	80.623	123.165	6	0	6	0	6	0	6	0	6	0	6	0	6	52.0424	6	66.4766	6	0	6	0	6	0	6	0	94.8832	6	0	44.8802	68.377	40.7999	6	67.3197	6	0	6	0	6	0	6	0	6	35.6999	47.9398
Positive	319.136	2.92467	6	0	53.066	74.3227	43.8775	6	0	6	0	6	0	6	0	77.5387	88.7733	81.5789	74.5044	48.9855	6	118.532	83.6599	63.2549	6	111.351	6	0	68.375	6	127.521	54.0602	6	0	6	131.608	6	0	6	0	6	0	6	0	81.6167	6	61.2097	6	0
Positive	342.212	2.92495	6	0	6	0	6	0	6	0	6	0	6	0	6	0	6	0	6	0	6	0	6	0	6	0	6	0	6	0	6	0	6	0	6	0	6	0	6	0	6	0	6	0	6	0	6	0	6
Positive	346.07	2.92485	6	0	6	0	6	0	6	0	6	0	6	0	6	0	6	0	6	0	6	0	6	0	6	0	6	0	6	0	6	0	6	0	6	0	6	0	6	0	6	0	6	0	6	0	6	0	6
Positive	350.065	2.92499	6	0	66.335	6	0	6	0	6	0	6	0	6	0	6	0	6	0	6	0	6	0	6	0	6	0	6	0	6	0	6	0	6	0	6	0	6	0	6	0	6	0	6	0	6	0	6	0
Positive	353.074	2.92495	6	65.5464	73.477	91.6202	6	0	6	0	6	0	6	0	6	0	6	0	6	0	6	0	6	0	6	0	6	0	6	0	75.4803	6	0	6	0	6	0	6	0	6	0	6	0	6	0	6	0	6	0
Positive	387.092	2.92486	6	0	6	0	6	0	6	0	6	0	6	0	6	0	6	0	6	0	6	0	6	0	6	0	6	0	6	0	6	0	6	0	6	0	6	0	6	0	6	0	6	0	6	0	6	0	6
Positive	399.062	2.92465	6	0	6	0	6	0	6	0	6	0	6	0	6	0	6	0	6	0	6	0	6	0	6	0	6	0	6	0	6	0	6	0	6	0	6	0	6	0	6	0	6	0	6	0	6	0	6
Positive	459.047	2.92485	6	0	6	0	6	0	6	0	6	0	6	0	6	0	6	0	6	0	6	0	6	0	6	0	6	0	6	0	6	0	6	0	6	0	6	0	6	0	6	0	6	0	6	0	6	0	6
Positive	465.096	2.92467	6	0	6	0	6	0	6	0	6	0	6	0	6	0	6	0	6	0	6	0	6	0	6	0	6	0	6	0	6	0	6	0	6	0	6	0	6	0	6	0	6	0	6	0	6	0	6
Positive	474.17	2.92408	6	0	6	0	6	0	6	0	6	0	6	0	6	0	6	0	6	0	6	0	6	0	6	0	6	0	6	0	6	0	6	0	6	0	6	0	6	0	6	0	6	0	6	0	6	0	6
Positive	522.224	2.92447	6	0	6	0	6	0	6	0	6	0	6	0	6	0	6	0	6	0	6	0	6	0	6	0	6	0	6	0	6	0	6	0	6	0	6	0	6	0	6	0	6	0	6	0	6	0	6
Positive	607.124	2.92448	6	0	6	0	6	0	6	0	6	0	6	0	6	0	6	0	6	0	6	0	6	0	6	0	6	0	6	0	6	0	6	0	6	0	6	0	6	0	6	0	6	0	6	0	6	0	6
Positive	619.136	2.92477	6	0	6	0	6	0	6	0	6	0	6	0	6	0	6	0	6	0	6	0	6	0	6	0	6	0	6	0	6	0	6	0	6	0	6	0	6	0	6	0	6	0	6	0	6	0	6
Positive	710.209	2.92465	6	0	6	0	6	0	6	0	6	0	6	0	6	0	6	0	6	0	6	0	6	0	6	0	6	0	6	0	6	0	6	0	6	0	6	0	6	0	6	0	6	0	6	0	6	0	6
Positive	755.195	2.92485	6	0	6	0	6	0	6	0	6	0	6	0	6	0	6	0	6	0	6	0	6	0	6	0	6	0	6	0	6	0	6	0	6	0	6	0	6	0	6	0	6	0	6	0	6	0	6
Positive	757.179	2.92477	6	0	6	0	6	0	6	0	6	0	6	0	6	0	6	0	6	0	6	0	6	0	6	0	6	0	6	0	6	0	6	0	6	0	6	0	6	0	6	0	6	0	6	0	6	0	6
Positive	789.209	2.92467	6	0	6	0	6	0	6	0	6	0	6	0	6	0	6	0	6	0	6	0	6	0	6	0	6	0	6	0	6	0	6	0	6	0	6	0	6	0	6	0	6	0	6	0	6	0	6
Positive	322.996	2.92503	6	0	6	0	6	0	6	0	6	0	6	0	6	0	6	0	6	0	6	0	6	0	6	0	6	0	6	0	6	0	6	0	6	0	6	0	6	0	6	0	6	0	6	0	6	0	6
Positive	335.11	2.93311	6	0	6	67.1201	6	0	6	0	6	0	6	0	6	0	6	0	6	0	6	0	6	0	6	0	6	0	6	0	6	0	6	0	6	0	6	0	6	0	6	0	6	0	6	0	6	0	6
Positive	679.956	2.93326	6	0	6	0	6	0	6	0	6	0	6	0	6	0	6	0	6	0	6	0	6	0	6	0	6	0	6	0	6	41.8311	6	0	6	0	6	0	6	0	6	0	6	0	6	0	6	0	6
Positive	137.061	2.94167	6	0	6	0	6	0	6	0	6	0	6	0	6	0	6	0	6	0	6	0	6	0	6	0	6	0	6	0	6	0	6	0	6	0	6	0	6	0	6	0	6	0	6	0	6	0	6
Positive	243.135	2.94167	6	0	6	0	6	0	6	0	6	0	6	0	6	0	6	0	6	0	6	0	6	0	6	0	6	0	6	0	6	0	6	0	6	0	6	0	6	0	6	0	6	0	6	0	6	0	6
Positive	293.013	2.94185	6	0	6	0	6	0	6	0	6	0	6	0	6	0	6	0	6	0	6	0	6	0	6	0	6	0	6	0	6	0	6	0	6	0	6	0	6	0	6	0	6	0	6	0	6	0	6
Positive	493.042	2.94167	6	0	6	0	6	0	6	0	6	0	6	0	6	0	6	0	6	0	6	0	6	0	6	0	6	0	6	0	6	0	6	0	6	0	6	0	6	0	6	0	6	0	6	0	6	0	6
Positive	520.992	2.94175	6	0	6	0	6	0	6	0	6	0	6	0	6	0	6	0	6	0	6	0	6	0	6	0	6	0	6	0	6	0	6	0	6	0	6	0	6	0	6	0	6	0	6	0	6	0	6
Positive	570.102	2.94167	6	0	6	0	6	0	6	0	6	0	6	0	6	0	6	0	6	0	6	0	6	0	6	0	6	0	6	0	73.4539	6	0	6	37.7402	6	40.7997	6	24.4935	6	0	6	0	6	0	6	0	6	0
Positive	575.301	2.94203	6	0	6	0	6	0	6	0	6	0	6	0	6	0	6	0	6	0	6	0	6	0	6	0	6	0	6	0	6	0	6	0	6	0	6	0	6	0	6	0	6	0	6	0	6	0	6
Positive	310.164	2.95905	82.1314	121.561	210.167	145.748	6	0	6	0	6	0	6	0	6	0	6	0	6	0	6	0	6	0	6	0	6	0	6	0	6	0	6	0	6	0	6	0	6	0	6	0	6	0	6	0	6	0	6
Positive	579.046	2.95877	6	0	6	0	6	0	6	0	6	0	6	0	6	0	6	0	6	0	6	0	6	0	6	0	6	0	6	0	6	0	6	0	6	0	6	0	6	0	6	0	6	0	6	0	6	0	6
Positive	674.218	2.95895	6	0	6	0	6	0	6	0	6	0	6	0	6	0	6	0	6	0	6	0	6	0	6	0	6	0	6	0	6	0	6	0	6	0	6	0	6	0	6	0	6	0	6	0	6	0	6
Positive	711.201	2.95887	6	0	6	0	6	0	6	0	6	0	6	0	6	0	6	0	6	0	6	0	6	0	6	0	6	0	6	0	6	0	6	0	6	0	6	0	6	0	6	0	6	0	6	0	6	0	6
Positive	741.227	2.95886	6	0	6	0	6	0	6	0	6	0	6	0	6	0	6	0	6	0	6	0	6	0	6	0	6	0	6	0	6	0	6	0	6	0	6	0	6	0	6	0	6	0	6	0	6	0	6
Positive	746.24	2.95877	6	0	6	0	6	0	6	0	6	0	6	0	6	0	6	0	6	0	6	0	6	0	6	0	6	0	6	0	6	0	6	0	6	0	6	0	6	0	6	0	6	0	6	0	6	0	6
Positive	782.127	2.95872	6	0	6	0	6	0	6	0	6	0	6	0	6	0	6	0	6	0	6	0	6	0	6	0	6	0	6	0	6	0	6	0	6	0	6	0	6	0	6	0	6	0	6	0	6	0	6
Positive	141.969	2.98437	6	0	6	0	6	0	6	0	6	0	6	0	6	0	6	0	6	0	6	0	6	0	6	0	6	0	6	0	6	0	6	0	6	0	258.129	665.945	6	0	6	0	210.151	6	205.095	6	0	455.021	6
Positive	426.1	2.97553	6	0	6	0	6	0	6	0	6	0	6	0	6	0	6	0	6	0	6	0	6	0	6	0	6	0	6	0	6	0	6	0	6	0	6	0	6	0	6	0	6	0	6	0	6	0	6
Positive	443.236	2.98417	6	0	6	0	6	0	6	0	6	0	6	0	6	0	6	0	6	0	6	0	6	0	6	0	6	0	6	0	6	0	6	0	6	0	6	0	6	0	6	0	6	0	6	0	6	0	6
Positive	627.123	2.98433	6	0	6	0	6	0	6	0	6	0	6	0	6	0	6	0	6	0	6	0	6	0	6	0	6	0	6	0	6	0	6	0	6	0	6	0	6	0	6	0	6	0	6	0	6	0	6
Positive	130.066	2.99287	153.551	370.365	278.571	299.402	50.0065	64.2603	6	0	6	0	116.134	6	199.988	549.989	367.34	181.56	346.083	6	0	6	383.608	43.8795	6	853.028	410.184	180.571	263.264	150.036	698.327	580.902	167.306	315.18	472.439	320.398	116.344	357.049	64.2875	6	0	6	64.2884	135.705	142.801	185.717	324.417	445.788	575.326
Positive	246.976	2.99297	62.0378	115.3	138.78	174.1	6	0	68.3807	6	0	6	61.0812	6	109.202	180.613	119.383	123.42	86.6998	123.491	6	85.7314	81.5997	92.8541	6	183.712	74.5438	76.5003	80.6146	66.337	316.269	160.141	86.6997	135.66	236.731	229.591	183.722	257.04	6	0	6	70.4095	116.339	184.673	188.701	210.195	125.49	111.18	160.14
Positive	248.973	2.99288	6	43.8825	6	0	6	0	6	0	6	0	6	0	6	0	67.3481	6	0	6	0	6	0	6	0	6	0	6	0	6	135.69	6	0	50.9999	95.9393	91.8534	6	0	6	0	6	0	6	72.4476	90.7804	6	0	6	0
Positive	285.986	2.99297	6	63.268	63.2669	62.0609	6	0	6	0	6	0	6	0	6	0	6	0	6	0	6	0	6	0	6	0	6	0	6	0	157.11	6	0	6	0	6	0	115.26	6	0	45.924	6	56.1285	85.7136	77.5203	6	0	6	85.6799
Positive	288.002	2.9929	68.1751	125.509	153.058	185.366	6	0	76.5391	6	58.1398	6	82.4801	6	165.304	202.088	179.574	162.18	6	130.641	90.831	120.404	86.6996	97.9546	73.4403	212.236	83.7388	103.02	96.9386	64.293	310.135	203.019	109.14	138.72	305.097	230.606	207.196	264.18	68.3685	6	101.029	117.344	129.601	225.481	195.841	195.903	139.776	156.081	169.32
Positive	289.998	2.99287	6	65.3056	72.4484	6	0	6	41.8446	6	0	6	41.7138	6	72.456	105.1	82.6516	6	0	85.7319	6	0	6	0	6	0	54.1178	56.1002	6	41.8425	6	96.9004	42.8399	83.6398	6	0	88.7934	120.36	6	0	46.9475	65.308	60.2034	93.8731	6	131.642	69.3603	6	78.5398
Positive	350.988	2.99297	6	0	6	0	6	0	6	0	6	0	6	0	6	0	6	0	6	0	6	0	6	0	6	0	6	0	6	0	140.761	6	0	6	0	75.5254	6	103.02	6	0	6	0	6	0	6	0	6	0	6
Positive	434.015	2.99297	6	0	6	0	6	0	6	0	6	0	6	0	6	0	6	0	6	0	6	0	6	0	6	0	6	0	6	0	116.281	6	0	6	0	6	0	6	0	6	0	6	0	6	0	6	0	6	0
Positive	437.023	2.99282	6	0	6	0	6	0	55.1045	6	0	6	41.8198	6	0	6	0	6	0	6	0	6	0	6	0	6	0	6	0	6	348.841	6	0	6	0	186.769	6	222.36	6	0	6	0	6	0	6	0	6	0	6
Positive	444.238	2.99287	6	0	6	0	6	0	6	0	6	0	6	0	6	0	6	0	6	0	6	0	6	0	6	0	6	0	6	0	6	0	6	0	6	0	6	0	6	0	6	0	6	0	6	0	6	0	6
Positive	558.911	2.99297	6	0	6	0	6	0	6	0	6	0	6	0	6	0	6	0	6	0	6	0	6	0	6	0	6	0	6	0	6	0	6	0	6	0	6	0	6	0	6	0	6	0	6	0	6	0	6
Positive	562.911	2.99268	6	0	6	0	6	0	6	0	6	0	6	0	6	0	6	0	6	0	6	0	6	0	6	0	6	0	6	0	26.5201	6	0	6	0	6	0	6	0	6	0	6	0	6	0	6	0	6	0
Positive	752.962	3.00123	6	0	6	0	6	0	6	0	6	0	6	0	6	0	6	0	6	0	6	0	6	0	6	0	6	0	6	0	6	0	6	0	6	0	6	0	6	0	6	0	6	0	6	0	6	0	6
Positive	111.019	3.00977	6	0	6	0	259.146	6	280.057	6	0	6	0	6	0	6	0	6	96.4182	67.3364	150.998	94.0168	43.8805	6	242.299	6	0	106.508	317.798	58.1581	6	0	6	0	6	0	6	0	6	0	6	0	6	0	6	0	125.001	6	189.776
Positive	143.96	3.00983	4163.73	6	0	6	0	6	0	6	0	6	0	6	3633.23	6	5985.85	2559.81	5706.51	6	0	6	6806.55	6	0	6	0	6	0	6	0	6	0	6	0	6	0	6	0	6	0	6	0	6	0	6	0	6	0
Positive	348.038	3.00943	6	0	6	0	6	0	6	0	6	0	6	0	6	0	6	0	6	0	6	0	6	0	6	0	6	0	6	0	6	0	6	0	6	0	6	0	6	0	6	0	6	0	6	0	6	0	6
Positive	365.582	3.00943	6	0	6	0	6	0	6	0	6	0	6	0	6	0	6	0	6	0	6	0	6	0	6	0	6	0	6	0	6	0	6	0	6	0	6	0	6	0	6	0	6	0	6	0	6	0	6
Positive	430.022	3.00948	6	0	6	0	6	0	6	0	6	0	6	0	6	0	6	0	6	0	6	0	6	0	6	0	6	0	6	0	76.5003	6	0	6	0	6	0	6	0	6	0	6	0	6	0	6	0	6	0
Positive	547.165	3.00988	6	0	6	0	6	0	6	0	6	0	6	0	6	0	6	0	6	0	6	0	6	0	6	0	6	0	6	0	6	0	6	0	6	0	6	0	6	0	6	0	6	0	6	0	6	0	6
Positive	564.911	3.0093	6	0	6	0	6	0	6	0	6	0	6	0	6	0	6	0	6	0	6	0	6	0	6	0	6	0	6	0	41.8202	6	0	6	0	6	0	6	0	6	0	6	0	6	0	6	0	6	0
Positive	683.037	3.00966	6	0	6	0	6	0	6	0	6	0	6	0	6	0	6	0	6	0	6	0	6	0	6	0	6	0	6	0	6	0	6	0	6	0	6	0	6	0	6	0	6	0	6	0	6	0	6
Positive	406.139	3.01828	6	0	6	0	6	0	6	0	6	0	6	0	6	0	6	0	6	0	6	0	6	0	6	0	6	0	6	0	6	0	6	0	6	0	6	0	6	0	6	0	6	0	6	0	6	0	6
Positive	146.062	3.02668	6	0	6	0	6	0	6	0	6	0	6	0	6	0	6	0	6	0	6	0	6	0	6	0	6	0	6	0	6	0	6	0	6	0	6	90.9068	6	0	6	0	6	0	39.7802	6	0	6	0
Positive	154.97	3.02648	6	0	6	0	319.326	6	231.576	407.849	200.988	446.11	399.64	541.728	1623.4	1261.92	274.228	184.692	6	0	6	0	6	431.591	274.428	429.655	6	0	686.621	100.361	571.88	1005.51	833.575	6	743.788	138.768	916.717	6	988.646	6	0	6	0	219.341	6	374.435	188.745	105.096	6
Positive	158.964	3.02678	1743.05	6	0	6	0	6	0	6	0	6	0	6	0	6	0	6	0	6	0	6	0	6	0	6	2289.08	6	0	6	0	6	0	6	1984.62	1426.31	943.802	97.9363	6	0	1041.69	6	0	6	0	6	0	6	0
Positive	184.99	3.02688	6	0	6	0	6	0	6	0	6	0	6	0	6	0	6	1088.61	6	1326.05	6	0	6	0	6	0	737.354	6	0	6	1007.02	6	0	795.812	1177.37	6	0	6	0	6	0	6	0	6	0	6	769.283	6	0
Positive	239.147	3.02685	6	0	271.36	741.437	6	586.78	6	0	6	0	119.392	6	129.54	6	48.9599	6	0	6	603.899	74.4603	6	0	1276.41	6	0	6	0	6	0	73.48	6	0	6	0	6	0	6	0	6	0	6	82.6204	6	129.541	6	0	6
Positive	307.08	3.02658	6	0	6	0	6	0	6	0	6	0	6	0	6	0	6	0	6	0	6	0	6	0	6	102.106	6	0	6	0	6	0	6	0	6	0	6	126.497	6	0	6	0	6	0	6	0	6	0	6
Positive	339.098	3.02682	6	0	6	0	6	0	6	0	6	0	121.423	6	0	6	0	6	0	6	0	6	0	6	0	6	0	6	0	6	0	6	0	6	0	6	0	6	0	6	44.8939	6	0	6	50.9879	6	0	6	0
Positive	432.243	3.02673	6	0	6	0	6	0	6	0	6	0	6	0	6	0	6	0	6	0	6	0	6	0	6	0	6	0	6	0	6	0	6	0	6	0	6	0	6	0	6	0	6	0	6	0	6	0	6
Positive	510.2	3.02622	6	0	6	0	6	0	6	0	6	0	6	0	6	0	6	0	6	0	6	0	6	0	6	0	6	0	6	0	26.5325	6	0	6	27.5401	6	0	24.4915	6	0	6	0	6	0	6	0	6	0	6
Positive	101.967	3.04387	6	620.549	382.582	6	0	2084.85	6	0	6	0	6	0	6	0	330.315	6	0	340.784	6	0	6	0	6	498.894	6	0	6	0	343.847	6	0	6	435.658	6	0	6	0	6	0	6	871.291	6	0	6	1553.88	6	0
Positive	115.969	3.03527	6	0	6	0	6	0	6	0	6	0	6	0	6	0	6	0	6	0	6	0	6	0	6	0	6	0	6	0	1591.69	6	0	6	0	6	0	6	0	6	0	6	0	6	0	6	0	6	0
Positive	138.982	3.0351	6	0	6	815.703	6	0	6	0	6	0	1047.75	6	0	6	0	6	0	688.7	6	0	6	0	1012.38	1461.18	1199.63	6	0	1465.32	419.352	6	0	948.613	194.882	6	0	506.248	485.736	6	1024.34	6	0	6	828.954	486.641	6	237.718	552.016
Positive	254.141	3.04348	6	0	6	0	6	0	6	0	6	0	6	0	6	0	6	0	6	0	6	0	6	0	6	0	6	0	6	0	6	0	6	0	6	0	6	0	6	0	6	0	6	0	6	0	6	0	6
Positive	298.097	3.04388	113.184	180.076	252.007	225.993	91.816	109.164	116.823	104.833	120.4	166.312	168.375	101.574	222.913	223.449	153.056	278.548	250.494	185.697	160.194	202.603	170.376	258.094	134.704	408.103	246.261	188.258	194.893	362.932	845.771	301.869	234.617	435.665	824.442	592.742	6	1010.45	248.911	6	433.131	293.8	289.767	580.509	363.192	459.129	197.897	480.535	419.28
Positive	316.066	3.04368	6	0	6	0	6	0	6	0	6	0	6	0	6	0	6	0	6	0	6	0	6	0	6	0	6	0	6	0	6	0	6	0	6	0	6	0	6	0	6	0	6	0	6	0	6	0	6
Positive	471.199	3.0435	6	0	6	0	6	0	53.064	6	0	33.6601	6	0	6	0	6	0	6	0	6	0	6	0	6	0	6	0	6	0	6	0	6	0	6	0	6	0	6	0	6	0	6	0	6	0	6	0	6
Positive	117.963	3.05227	6	0	6	0	6	0	6	0	6	0	1456.35	6	0	6	0	6	0	6	0	6	0	6	0	6	0	6	0	6	0	1191.33	6	0	6	0	6	0	6	0	2308.13	1652.81	6	0	6	0	6	0	6
Positive	125.967	3.05214	153.961	784.744	376.461	373.138	795.833	97.9561	189.769	616.362	88.7624	229.425	6	295.468	6	258.135	6	310.145	741.601	291.794	308.226	641.226	234.648	382.618	265.251	934.141	6	326.882	543.804	299.846	6	65.1376	128.052	6	171.921	304.096	6	532.091	118.343	303.964	311.682	341.8	433.703	89.7943	100.001	146.936	518.799	6	228.539
Positive	133.066	3.0606	6	0	6	0	6	0	6	0	6	0	6	0	6	0	6	0	6	0	6	0	6	0	6	0	6	0	6	0	6	0	6	0	6	0	6	0	6	0	6	0	6	0	6	0	6	0	6
Positive	415.063	3.0606	6	0	6	0	6	0	6	0	6	0	6	0	6	0	6	0	6	0	6	0	6	0	6	0	6	0	6	0	6	0	6	0	6	0	6	0	6	0	6	0	6	0	6	0	6	0	6
Positive	449.109	3.06107	6	0	6	0	6	0	6	0	6	0	6	0	6	0	6	0	6	0	6	0	6	0	6	0	6	0	6	0	6	0	6	0	6	0	6	0	6	0	6	0	6	0	6	0	6	0	6
Positive	584.217	3.06065	6	0	6	0	6	0	6	0	6	0	6	0	6	0	6	0	6	0	6	0	6	0	6	0	6	0	6	0	6	0	6	0	6	0	6	0	6	0	6	0	6	0	6	0	6	0	6
Positive	611.158	3.06087	6	0	6	0	6	0	6	0	6	0	6	0	6	0	6	0	6	0	6	0	6	0	6	0	6	0	6	0	6	0	6	0	6	0	6	0	6	0	6	0	6	0	6	0	6	0	6
Positive	667.086	3.06078	6	0	6	0	6	0	6	0	6	0	6	0	6	0	6	0	6	0	6	0	6	0	6	0	6	0	6	0	6	0	6	0	6	0	6	0	6	0	6	0	6	0	6	0	6	0	6
Positive	773.215	3.0608	6	0	6	0	6	0	6	0	6	0	6	0	6	0	6	0	6	0	6	0	6	0	6	0	6	0	6	0	6	0	6	0	6	0	6	0	6	0	6	0	6	0	6	0	6	0	6
Positive	826.139	3.06069	6	0	6	0	6	0	6	0	6	0	6	0	6	0	6	0	6	0	6	0	6	0	6	0	6	0	6	0	6	0	6	0	6	0	6	0	6	0	6	0	6	0	6	0	6	0	6
Positive	829.149	3.06078	6	0	6	0	6	0	6	0	6	0	6	0	6	0	6	0	6	0	6	0	6	0	6	0	6	0	6	0	6	0	6	0	6	0	6	0	6	0	6	0	6	0	6	0	6	0	6
Positive	178.038	3.07789	6	62.2401	6	0	6	58.1716	6	0	6	0	56.1002	6	0	6	0	6	0	6	0	6	0	6	0	129.579	6	0	6	0	74.4779	6	0	6	65.2798	107.134	6	0	57.1455	6	0	94.8946	6	120.395	143.85	126.53	6	0	6
Positive	186.969	3.0777	653.664	804.28	721.291	700.915	6	0	6	0	298.945	6	0	602.216	2509.81	785.225	153	6	161.16	505.031	397.173	577.509	469.356	413.18	6	0	170.385	744.572	1278.43	1090.07	6	0	6	0	6	0	6	0	796.867	360.899	288.71	329.545	274.478	6	0	295.919	6	0	6
Positive	208.137	3.07798	6	0	6	0	6	0	6	0	6	0	6	0	6	0	6	0	6	0	6	0	69.3901	6	0	94.8599	6	0	6	0	6	59.0201	6	0	6	0	6	54.084	6	0	6	0	6	0	6	0	6	72.4481	84.7154
Positive	308.092	3.07772	6	0	6	0	6	0	6	0	6	0	6	0	6	0	6	0	6	0	6	0	6	0	6	0	6	0	6	0	61.7336	6	0	6	86.2026	34.698	6	0	6	0	92.8348	69.3841	6	0	38.7209	41.8405	6	0	6
Positive	364.01	3.07771	6	0	6	0	6	0	6	0	6	0	6	0	6	0	6	0	6	0	6	0	6	0	6	0	6	0	6	0	6	0	6	0	6	0	6	0	6	0	6	64.291	6	50.0065	6	55.104	6	0	6
Positive	428.101	3.0779	6	0	6	0	6	0	6	0	6	0	6	0	6	0	6	0	6	0	6	0	6	0	6	0	6	0	6	0	6	0	6	0	6	0	6	0	6	0	6	0	6	0	6	0	6	0	6
Positive	451.131	3.07775	6	0	6	0	6	0	6	0	6	0	6	0	6	0	6	0	6	0	6	0	6	0	6	0	6	0	6	0	6	0	6	0	6	0	6	0	6	0	6	47.964	6	0	6	0	6	0	6
Positive	469.142	3.0778	6	0	6	0	35.7175	6	0	6	0	6	0	6	0	6	0	6	0	6	0	6	0	6	0	6	0	6	0	6	0	6	0	6	0	34.699	6	0	6	0	6	68.373	6	0	50.9499	46.94	6	0	6
Positive	478.118	3.07771	6	0	6	0	6	0	6	0	6	0	6	0	6	0	6	0	6	0	6	0	6	0	6	78.5755	43.8602	6	0	6	234.694	6	60.2065	70.4125	79.576	215.805	6	70.4036	6	0	47.9398	6	0	6	58.0768	6	0	6	108.169
Positive	485.119	3.0777	335.714	403.017	384.632	319.362	893.856	1123.43	490.703	661.566	689.634	763.209	998.67	523.26	259.171	281.52	131.424	103.02	136.729	6	23.4601	6	325.455	65.317	6	884.638	215.22	124.225	156.113	6	940.808	294.437	48.9731	138.795	1035.64	987.728	188.699	733.592	1122.42	402.293	994.615	1929.47	970.431	1512.19	1622.5	1849.86	412.164	401.992	372.435
Positive	538.032	3.0777	6	0	6	0	6	0	6	0	6	0	6	0	6	0	6	0	6	0	6	0	6	0	6	0	6	0	6	0	6	0	6	0	6	0	6	0	6	0	6	0	6	0	6	0	6	0	6
Positive	538.167	3.07797	6	0	6	0	6	0	6	0	6	0	6	0	6	0	6	0	6	0	6	0	6	0	6	0	6	0	6	0	6	0	6	0	6	0	6	0	6	0	6	0	6	0	6	0	6	0	6
Positive	541.046	3.07762	6	0	6	0	6	0	6	0	6	0	6	0	6	0	6	0	6	0	6	0	6	0	6	0	6	0	6	0	6	0	6	0	6	0	6	0	6	0	6	0	6	0	6	0	6	0	6
Positive	548.158	3.07771	6	0	6	0	6	0	6	0	6	0	6	0	6	0	6	0	6	0	6	0	6	0	6	0	6	0	6	0	6	0	6	0	6	0	6	0	6	0	6	0	6	0	6	0	6	0	6
Positive	613.006	3.0777	6	0	6	0	6	0	6	0	6	0	6	0	6	0	6	0	6	0	6	0	6	0	6	0	6	0	6	0	6	0	6	0	6	22.451	6	0	6	0	6	0	6	0	6	0	6	0	6
Positive	627.3	3.07767	6	0	6	0	35.7185	6	0	6	34.1816	6	0	6	0	6	0	6	0	6	0	27.5525	6	0	6	0	6	0	6	0	6	0	6	0	6	0	6	0	6	0	6	0	6	0	6	0	6	0	6
Positive	113.97	3.0948	6	0	6	0	6	0	680.49	822.52	469.35	301.884	406.909	6	0	6	0	6	0	286.709	6	0	6	0	6	165.334	6	0	6	0	6	0	6	0	133.62	233.684	113.275	132.66	6	0	6	0	6	0	6	0	67.3619	6	49.1081
Positive	160.081	3.09472	6	96.8995	53.0399	87.7197	65.2798	108.12	6	56.1002	6	43.8599	94.8604	6	0	81.619	83.5299	6	0	6	0	6	0	6	0	157.105	6	0	6	0	309.059	173.197	64.291	103.049	208.109	312.668	6	229.585	275.501	160.205	338.699	482.598	147.589	267.33	156.282	127.499	123.468	6	136.703
Positive	532.159	3.0946	6	0	6	0	6	0	6	0	6	0	6	0	6	0	6	0	6	0	6	0	6	0	6	0	6	0	6	0	6	0	6	0	6	0	6	0	6	0	6	0	6	0	6	0	6	0	6
Positive	843.152	3.09494	6	0	6	0	6	0	6	0	6	0	6	0	6	0	6	0	6	0	6	0	6	0	6	0	6	0	6	0	128.545	6	0	6	0	68.378	6	0	6	0	6	0	6	0	6	0	6	0	6
Positive	957.208	3.09494	6	0	6	0	6	0	6	0	6	0	6	0	6	0	6	0	6	0	6	0	6	0	6	0	6	0	6	0	6	0	6	0	6	0	6	0	6	0	6	0	6	0	6	0	6	0	6
Positive	1037.18	3.09498	6	0	6	0	6	0	6	0	6	0	6	0	6	0	6	0	6	0	6	0	6	0	6	0	6	0	6	0	110.16	6	0	6	0	6	0	6	0	6	0	6	0	6	0	6	0	6	0
Positive	1104.29	3.09494	6	0	6	0	6	0	6	0	6	0	6	0	6	0	6	0	6	0	6	0	6	0	6	0	6	0	6	0	6	0	6	0	6	0	6	0	6	0	6	0	6	0	6	0	6	0	6
Positive	1231.2	3.0949	6	0	6	0	6	0	6	0	6	0	6	0	6	0	6	0	6	0	6	0	6	0	6	0	6	0	6	0	6	0	6	0	6	0	6	0	6	0	6	0	6	0	6	0	6	0	6
Positive	1240.2	3.09498	6	0	6	0	6	0	6	0	6	0	6	0	6	0	6	0	6	0	6	0	6	0	6	0	6	0	6	0	232.609	6	0	6	0	122.468	6	0	6	0	6	0	6	0	6	0	6	0	6
Positive	1054.95	3.10339	6	0	42.8569	6	0	6	0	6	0	6	0	6	0	6	0	6	0	6	0	6	0	6	0	6	0	6	0	6	0	6	0	6	78.5396	118.383	81.6494	6	0	6	0	6	0	6	0	6	0	6	0
Positive	229.157	3.11188	6	0	6	0	6	0	6	0	6	0	6	0	6	0	6	0	6	0	6	0	6	0	6	0	6	0	6	0	6	0	6	0	6	0	6	0	6	0	6	0	6	0	6	0	6	0	6
Positive	422.132	3.112	6	0	6	0	6	0	6	0	6	0	6	0	6	0	6	0	6	0	6	0	6	0	6	0	6	0	6	0	6	0	6	0	6	127.544	6	0	6	0	6	0	6	0	6	0	6	0	6
Positive	511.197	3.11123	6	0	6	0	6	0	6	0	6	0	6	0	6	0	6	0	6	0	6	0	6	0	6	0	6	0	6	0	6	0	6	0	6	0	6	0	6	0	6	0	6	0	6	0	6	0	6
Positive	1093.11	3.112	6	0	6	0	6	0	6	0	6	0	6	0	6	0	6	0	6	0	6	0	6	0	6	0	6	0	6	0	274.447	6	0	6	0	147.989	6	0	6	0	6	0	6	0	6	60.2189	6	0	6
Positive	1322.13	3.112	6	0	6	0	6	0	6	0	6	0	6	0	6	0	6	0	6	0	6	0	6	0	6	0	6	0	6	0	48.9602	6	0	6	0	6	0	6	0	6	0	6	0	6	0	6	0	6	0
Positive	162.043	3.12928	236.64	633.726	547.954	693.864	118.873	6	155.584	6	0	6	0	93.8791	344.85	457.978	534.513	378.536	6	0	6	102.016	6	0	6	1012.18	173.399	196.916	214.201	114.681	1403.82	881.568	224.482	307.138	1005.94	1008.06	620.483	913.185	95.9112	6	0	6	418.901	292.855	766.254	834.125	445.901	196.937	241.82
Positive	316.949	3.12897	6	108.179	84.6933	147.951	6	0	6	0	6	0	6	0	74.4599	113.219	94.8881	95.9158	6	0	6	0	6	0	6	86.7281	6	0	6	0	229.555	151.019	6	66.3376	93.8397	141.811	183.687	110.189	6	0	6	0	88.8778	51.0275	92.8422	6	82.6779	6	0
Positive	324.097	3.12927	218.28	694.987	621.423	761.223	6	0	6	0	6	0	6	0	316.279	493.697	538.604	334.658	6	0	6	0	6	0	6	1042.85	174.475	158.101	219.301	83.9462	2104.69	1150.02	195.924	276.531	757.893	1388.71	671.538	627.525	6	0	6	44.8802	512.579	283.677	1092.34	869.357	425.514	140.818	158.165
Positive	392.149	3.12857	67.351	124.484	82.1518	258.137	6	0	6	0	6	0	6	0	6	282.626	495.651	6	59.1602	6	0	6	0	6	0	359.662	62.257	78.5914	91.8272	6	419.854	129.589	141.817	6	128.571	328.56	6	106.603	6	0	6	0	163.252	143.844	484.723	231.609	186.702	113.247	97.9442
Positive	395.018	3.12908	232.56	474.458	515.324	493.839	6	0	6	0	6	0	6	0	299.954	360.085	401.936	300.979	6	0	6	0	91.8343	6	0	491.807	165.291	184.672	261.139	195.157	514.186	671.446	165.36	195.915	318.774	435.671	319.407	328.524	6	0	6	0	333.923	228.562	436.715	421.389	289.778	173.465	110.203
Positive	449.988	3.12917	36.7201	6	91.8312	96.9604	6	0	6	0	6	0	6	0	50.9998	69.3596	6	0	6	0	6	0	6	0	6	88.7696	6	0	6	0	162.209	121.425	6	0	77.5196	140.298	6	0	6	0	6	0	75.4799	6	96.9193	89.8055	61.2399	6	75.521
Positive	451.983	3.12927	6	126.551	101.017	125.503	6	0	6	0	6	0	6	0	57.1199	75.4797	93.8394	6	0	6	0	6	0	6	0	115.303	6	0	6	0	169.39	153.061	6	75.5063	112.2	156.128	154.108	108.169	6	0	6	0	81.7348	55.1075	139.795	84.7104	87.7511	69.3829	6
Positive	477.983	3.12933	1497.44	3365.07	3212.32	3393.63	6	0	6	0	6	0	6	0	2028.35	2737.23	2773.64	2155.86	465.204	6	0	79.6099	619.31	179.571	6	3028.3	1387.65	1322.38	1635.21	738.178	3935.97	4003.65	1574.41	1834.64	2784.22	3458.73	4307.99	2530.34	360.212	113.268	90.7798	503.036	2368.23	1746.87	3012.44	2988.5	2097.82	1153.03	1062.3
Positive	536.136	3.12898	6	259.221	246.934	314.377	6	0	6	0	6	0	6	0	6	134.639	6	0	6	0	6	0	6	0	6	557.166	6	0	6	0	1786.36	530.649	6	0	392.698	948.973	273.531	249.001	6	0	6	0	146.88	86.7485	525.336	407.242	136.781	6	0
Positive	598.285	3.1287	6	0	6	0	6	0	6	0	6	0	6	0	6	0	6	0	6	0	6	0	6	0	6	0	6	0	6	0	6	0	6	0	6	0	6	0	6	0	6	0	6	0	6	0	6	0	6
Positive	616.103	3.12842	6	0	6	0	6	0	6	0	6	0	6	0	6	0	6	0	6	0	6	0	6	0	6	173.527	6	0	6	0	514.209	151.032	6	0	131.579	289.853	120.433	104.091	6	0	6	0	79.5598	6	186.661	134.73	6	0	6
Positive	621.872	3.12894	35.7002	82.1436	49.9984	64.2975	6	0	6	0	6	0	6	0	6	0	6	40.8169	6	0	6	0	6	0	6	0	28.5733	36.7201	6	0	6	76.0154	6	0	6	0	131.625	6	0	6	0	6	0	6	0	61.7336	46.945	6	0
Positive	714.959	3.12888	6	0	65.3089	76.5494	6	0	6	0	6	0	6	0	6	0	6	0	6	0	6	0	6	0	6	62.2396	6	0	6	0	6	80.6225	6	0	57.1197	74.4831	126.555	63.2664	6	0	6	0	48.9599	6	77.5421	73.4666	6	0	6
Positive	763.178	3.12888	6	153.087	113.265	165.359	6	0	6	0	6	0	6	0	6	0	6	0	6	0	6	0	6	0	6	292.868	6	0	6	0	993.653	238.791	6	0	166.259	490.81	226.586	132.665	6	0	6	0	83.6398	6	283.561	184.742	6	0	6
Positive	769.997	3.12888	6	130.638	6	0	6	0	6	0	6	0	6	0	6	0	6	0	6	0	6	0	6	0	6	179.597	6	0	6	0	502.957	204.102	6	0	146.879	303.099	154.12	95.926	6	0	6	0	143.447	6	196.909	180.659	6	0	6
Positive	792.926	3.12888	6	95.9335	91.8343	105.13	6	0	6	0	6	0	6	0	6	62.2197	85.7	6	0	6	0	6	0	6	0	77.5456	6	0	6	0	94.8931	118.377	38.7831	40.8246	92.8196	88.7642	137.779	94.8937	6	0	6	0	70.4788	6	0	83.6904	6	0	6
Positive	794.926	3.12917	6	0	6	0	6	0	6	0	6	0	6	0	6	0	6	0	6	0	6	0	6	0	6	78.5894	6	0	6	0	91.8381	120.424	6	0	87.7195	109.18	6	0	6	0	6	0	113.325	6	84.6817	6	0	6	0
Positive	819.105	3.12888	6	55.1075	6	0	6	0	6	0	6	0	6	0	6	0	6	0	6	0	6	0	6	0	6	79.6094	6	0	6	0	173.432	65.314	6	0	6	111.243	6	61.2315	6	0	6	0	6	0	6	70.418	6	0	6
Positive	847.156	3.1287	6	0	6	0	6	0	6	0	6	0	6	0	6	0	6	0	6	0	6	0	6	0	6	0	6	0	6	0	6	0	6	0	6	0	6	0	6	0	6	0	6	0	6	0	6	0	6
Positive	899.058	3.12889	6	154.105	139.787	6	0	6	0	6	0	6	0	6	0	6	0	60.1998	6	0	6	0	6	0	6	264.289	6	0	6	0	576.457	251.04	6	60.2105	201.959	385.775	203.11	150.01	6	0	6	0	115.26	6	274.436	218.412	105.13	6	0
Positive	901.046	3.12893	6	0	6	112.281	6	0	6	0	6	0	6	0	6	0	6	0	6	0	6	0	6	0	6	0	6	0	6	0	6	0	6	0	6	0	6	0	6	0	6	0	6	0	6	0	6	0	6
Positive	916.069	3.12898	6	209.225	154.077	170.461	6	0	6	0	6	0	6	0	6	96.8996	6	49.9958	6	0	6	0	6	0	6	219.386	6	0	6	0	319.332	305.123	6	78.5806	213.179	246.964	77.565	153.065	6	0	6	0	115.26	57.1535	242.761	211.271	92.8868	6	0
Positive	928.006	3.12888	6	0	6	0	6	0	6	0	6	0	6	0	6	0	6	0	6	0	6	0	6	0	6	0	6	0	6	0	128.553	78.5805	6	0	77.5197	75.517	6	54.0891	6	0	6	0	6	0	77.5203	72.461	6	0	6
Positive	1052.95	3.12899	6	0	6	0	6	0	6	0	6	0	6	0	6	0	6	0	6	0	6	0	6	0	6	0	6	0	6	0	153.045	78.5785	6	0	62.2197	101.015	6	54.085	6	0	6	0	6	0	91.8004	6	0	6	0
Positive	1378.04	3.12888	6	78.5864	6	0	6	0	6	0	6	0	6	0	6	0	6	0	6	0	6	0	6	0	6	0	6	0	6	0	6	113.275	6	0	6	0	6	67.3484	6	0	6	0	6	0	6	0	6	0	6
Positive	140.994	3.13726	6	886.599	6	374.395	6	2210.73	6	0	6	277.521	6	0	6	0	6	0	6	0	1601.08	6	1831.69	1420.54	720.263	6	0	898.884	1794.73	1541.24	6	0	6	0	6	534.611	569.366	6	1318.12	6	406.099	1468.16	191.809	1375.33	6	117.327	6	0	6
Positive	591.181	3.13754	6	0	6	0	6	0	6	0	6	0	6	0	6	0	6	0	6	0	6	0	6	0	6	0	6	0	6	0	6	0	6	0	6	0	6	0	6	0	6	0	6	0	6	0	6	0	6
Positive	665.094	3.13768	6	0	6	0	6	0	6	0	6	0	6	0	6	0	6	0	6	0	6	0	6	0	6	0	6	0	6	0	6	0	6	0	6	0	6	0	6	0	6	0	6	0	6	0	6	0	6
Positive	928.995	3.13709	6	0	6	0	6	0	6	0	6	0	6	0	6	0	6	0	6	0	6	0	6	0	6	0	6	0	6	0	6	89.7991	6	0	6	75.522	69.399	6	0	6	0	6	0	6	0	6	0	6	0
Positive	1376.03	3.13705	6	67.3575	6	0	6	0	6	0	6	0	6	0	6	0	6	0	6	0	6	0	6	0	6	90.8364	6	0	6	0	128.564	85.7265	6	0	66.2996	103.073	6	0	6	0	6	0	6	0	88.7404	6	0	6	0
Positive	132.05	3.14533	6	247.97	224.471	264.287	6	0	6	0	6	0	6	0	91.7999	156.06	161.221	104.082	6	0	6	0	6	0	6	362.235	6	0	6	0	873.279	370.402	6	101.054	217.259	450.991	234.725	192.848	6	0	6	0	131.58	6	341.748	270.44	156.117	6	0
Positive	145.053	3.14572	6	113.281	106.124	125.497	6	0	6	0	6	0	6	0	73.4399	88.7397	119.375	87.7559	6	0	6	0	6	0	6	107.125	6	42.8402	6	51.1831	61.2397	147.954	6	86.7272	123.438	127.539	142.874	117.327	6	0	6	0	95.9998	88.7706	133.674	118.374	95.933	59.1945	59.1786
Positive	180.054	3.14553	291.72	864.356	747.931	963.244	6	0	6	0	6	0	6	0	400.959	561.022	625.292	453.01	72.4197	6	0	6	0	6	0	1278.56	246.905	229.501	279.481	141.327	2798.42	1236.74	285.719	331.637	878.258	1766.24	697.046	754.044	6	0	6	81.6003	577.07	333.677	1158.03	1048.94	572.444	184.751	182.656
Positive	250.147	3.14572	77.5198	182.654	165.239	185.732	6	0	6	0	6	0	6	0	81.5999	84.6598	72.4504	6	0	6	0	69.4034	6	0	6	100.001	6	0	6	0	220.439	6	0	6	222.361	108.121	152.999	154.117	6	0	6	0	6	0	60.2036	6	87.7715	6	109.217
Positive	268.106	3.14572	6	0	6	0	6	0	6	0	6	0	6	0	6	0	6	0	6	0	6	0	6	0	6	0	6	0	6	0	6	0	6	0	6	0	6	0	6	0	6	0	6	0	6	0	6	0	6
Positive	342.106	3.14542	329.459	855.185	853.042	1044.89	6	0	6	0	6	0	6	0	445.847	618.244	722.217	463.216	72.4197	6	0	6	77.5488	6	0	1467.36	284.651	257.041	292.769	126.801	3356.45	1420.41	292.866	442.856	1073.08	1939.72	777.649	896.888	6	0	6	75.5071	656.786	403.057	1324.36	1218.85	627.544	226.528	219.385
Positive	374.071	3.14572	6	84.7035	6	111.254	6	0	6	0	6	0	6	0	6	0	6	0	6	0	6	0	6	0	6	179.645	6	0	6	0	680.478	194.893	6	0	141.779	363.314	93.8925	107.152	6	0	6	0	67.3198	6	220.321	157.175	6	0	6
Positive	398.023	3.14562	6	0	6	0	6	0	6	0	6	0	6	0	6	0	6	0	6	0	6	0	6	0	6	0	67.3197	6	0	6	210.164	6	90.8117	98.9742	6	190.786	6	0	6	0	6	0	6	0	213.216	6	0	6	0
Positive	420.07	3.15417	6	0	6	0	6	0	6	0	6	0	6	0	6	0	6	0	6	0	6	0	6	0	6	0	6	0	6	0	44.8802	6	0	6	0	6	0	6	0	6	0	6	0	6	0	6	0	6	43.8785
Positive	446	3.14542	6	122.457	115.296	111.22	6	0	6	0	6	0	6	0	6	83.6397	91.824	6	0	6	0	6	0	6	0	107.129	6	0	6	0	123.448	120.408	6	0	62.2199	149.98	176.559	96.9322	6	0	6	0	75.5848	66.3434	116.308	54.0905	70.418	6	0
Positive	470.997	3.14572	6	100.017	77.5472	86.7524	6	0	6	0	6	0	6	0	6	68.3397	63.2644	62.2454	6	0	6	0	6	0	6	76.5221	6	0	43.8602	6	159.655	113.265	6	0	69.3597	92.8551	173.49	64.2925	6	0	6	0	43.8599	6	76.5003	63.277	55.1135	6	0
Positive	475.981	3.14523	105.06	252.064	274.501	271.41	6	0	6	0	6	0	6	0	167.28	6	227.453	162.241	6	0	6	0	6	0	6	355.065	6	83.6403	138.721	6	0	408.15	6	128.567	203.506	6	140.833	204.065	6	0	6	0	160.383	126.529	6	0	6	65.3229	6
Positive	493.98	3.146	113.247	197.416	138.766	217.305	6	0	6	0	6	0	6	0	166.313	163.244	157.102	173.946	108.14	6	30.6808	44.902	92.8481	49.9961	31.6335	261.704	72.4399	91.847	150.472	87.8802	203.548	205.599	94.8798	113.764	229.05	221.406	107.132	173.956	57.1366	47.9599	32.6399	85.7074	146	132.144	85.7129	143.354	89.7671	114.785	62.256
Positive	495.978	3.14592	67.3354	97.4436	6	87.2248	6	0	6	0	6	0	6	0	63.24	6	78.5593	6	0	6	0	6	56.1216	6	0	44.9	6	54.0895	111.202	6	29.5799	147.429	39.7908	6	0	147.937	32.6545	22.4484	28.5599	6	25.5	6	72.5269	73.4606	6	81.62	6	60.1945	35.2024
Positive	516.989	3.14542	53.0398	157.147	137.744	131.628	6	0	6	0	6	0	6	0	85.7053	92.8196	112.247	116.312	6	0	6	0	6	0	6	140.802	59.1788	39.7802	6	0	166.292	195.93	67.3413	63.2644	111.209	181.609	255.084	98.9716	6	0	6	0	79.7038	66.3365	129.567	101.043	101.019	53.0784	6
Positive	543.153	3.14582	6	0	6	0	6	0	6	0	6	0	6	0	6	0	6	0	6	0	6	0	6	0	6	0	6	0	6	0	6	0	6	0	6	54.0599	6	0	6	0	6	0	6	0	6	0	6	0	6
Positive	566.037	3.14572	6	0	6	0	6	0	6	0	6	0	6	0	6	0	6	0	6	0	6	0	6	0	6	0	6	0	6	0	6	0	6	0	6	0	6	0	6	0	6	0	6	0	6	0	6	0	6
Positive	640.056	3.14573	6	0	6	0	6	0	6	0	6	0	6	0	6	0	43.8784	6	0	6	0	6	0	6	0	99.4757	6	0	6	0	122.416	86.7321	6	0	196.886	153.039	67.3508	73.4857	6	0	6	0	6	0	75.5002	48.983	6	0	6
Positive	696.279	3.14618	6	0	6	0	6	0	6	0	6	0	6	0	6	0	6	0	6	0	6	0	6	0	6	0	6	0	6	0	6	0	6	0	6	0	6	0	6	0	6	0	6	0	6	0	6	0	6
Positive	712.955	3.14535	6	105.124	6	0	6	0	6	0	6	0	6	0	6	0	6	0	6	0	6	0	6	0	6	78.5651	6	0	6	0	74.4831	101.032	6	0	48.9598	70.413	97.9735	6	0	6	0	6	0	6	0	74.4876	6	0	6
Positive	802.131	3.1459	6	0	6	0	6	0	6	0	6	0	6	0	112.2	6	142.878	100.017	6	0	6	0	6	0	6	417.2	110.159	77.5203	98.9404	6	852.458	427.382	123.492	221.465	604.883	614.04	207.059	704.099	6	0	6	0	223.03	304.095	357.142	347.822	217.348	154.113	147.999
Positive	918.055	3.1458	6	0	6	0	6	0	6	0	6	0	6	0	6	0	6	0	6	0	6	0	6	0	6	0	6	0	6	0	6	0	6	0	6	0	6	99.9947	6	0	6	0	6	0	6	0	6	0	6
Positive	334.036	3.16262	6	0	6	0	6	0	6	0	6	32.654	6	0	45.8998	6	0	6	43.881	6	0	6	0	6	0	6	0	6	0	6	76.5003	6	0	6	0	72.4198	42.859	77.5195	6	0	6	0	6	53.0402	6	57.1202	6	0	6
Positive	379.122	3.16253	6	0	6	0	6	0	6	0	6	0	6	0	6	0	6	0	6	0	6	0	6	0	6	0	6	0	6	0	6	0	6	0	6	0	6	0	6	0	6	0	6	0	6	0	6	0	6
Positive	381.071	3.16273	6	0	6	0	6	0	6	0	6	0	6	0	6	56.1002	6	36.7395	48.9799	58.1402	6	62.2198	6	46.9202	6	138.743	6	0	59.1598	6	226.46	81.5998	6	0	116.316	127.528	125.512	140.8	6	0	6	0	63.452	6	78.5859	77.5203	6	70.4068	122.445
Positive	408.115	3.1628	6	0	6	0	6	0	6	0	6	0	6	0	6	0	6	0	6	0	6	0	6	0	6	0	6	0	6	0	6	0	6	0	6	0	6	0	6	0	6	0	6	0	6	0	6	0	6
Positive	443.999	3.16282	6	0	6	0	6	0	6	0	6	0	6	0	6	0	6	0	6	0	6	0	6	0	6	0	6	0	6	0	6	0	6	0	6	0	6	0	6	0	6	0	6	0	6	0	6	0	6
Positive	447.014	3.16282	6	0	6	0	6	0	6	0	6	0	6	0	6	0	6	0	6	0	6	0	6	0	6	0	6	0	6	0	6	0	6	0	6	0	6	0	6	0	6	0	6	0	6	0	6	0	6
Positive	453.043	3.16283	6	0	6	0	6	0	6	0	6	0	6	0	6	0	6	0	6	0	6	0	6	0	6	0	6	0	6	0	6	0	6	0	6	0	6	0	6	0	6	0	6	0	6	0	6	0	6
Positive	486.017	3.16283	6	0	6	0	6	0	38.7826	6	0	6	0	6	0	6	0	6	0	6	0	6	0	6	0	6	0	6	0	6	0	6	0	6	0	6	0	6	0	6	0	6	0	6	0	6	0	6	0
Positive	488.059	3.16283	6	0	6	0	6	0	6	0	6	0	6	0	6	0	6	0	6	0	6	0	6	0	6	0	6	0	6	0	6	0	6	0	6	0	6	0	6	0	6	0	6	0	6	0	6	0	6
Positive	800.133	3.16242	6	0	6	0	6	0	6	0	6	0	6	0	6	0	6	0	6	0	6	0	6	0	6	0	6	0	6	0	6	0	6	0	6	0	6	0	6	0	6	0	6	50.0105	6	0	6	0	6
Positive	813.163	3.16253	6	0	6	0	6	0	6	0	6	0	6	0	6	0	6	0	6	0	6	0	6	0	6	0	6	0	6	0	6	0	6	0	6	0	6	0	6	0	6	0	6	0	6	0	6	0	6
Positive	820.111	3.16272	6	0	6	0	6	0	6	0	6	0	6	0	6	0	6	0	6	0	6	0	6	0	6	0	6	0	6	0	205.576	6	0	6	0	105.082	6	0	6	0	6	0	6	0	6	0	6	0	6
Positive	837.094	3.16282	6	0	6	0	6	0	6	0	6	0	6	0	6	0	6	0	6	0	6	0	6	0	6	0	6	0	6	0	6	0	6	0	6	0	6	0	6	0	6	0	6	0	6	0	6	0	6
Positive	111.019	3.17983	129.067	246.414	109.7	133.639	252.517	344.845	233.121	57.1475	6	0	6	333.424	205.586	174.989	61.2003	420.842	413.715	6	0	130.601	162.218	6	0	294.361	6	0	388.731	6	0	139.779	172.938	6	64.7814	70.9044	1845.72	89.7734	6	0	139.767	6	325.63	210.67	248.96	134.15	109.166	113.243	6
Positive	284.157	3.18002	6	0	6	0	6	0	6	0	6	0	6	0	6	0	6	0	6	0	6	0	6	0	6	0	6	0	6	0	6	0	6	0	6	0	6	0	6	0	6	0	6	0	6	0	6	0	6
Positive	318.157	3.1799	6	0	6	0	6	0	6	0	6	0	6	0	6	0	6	0	6	0	6	0	6	0	6	0	6	0	6	0	6	0	6	0	6	0	6	0	6	0	6	0	6	0	6	0	6	0	6
Positive	354.041	3.17973	6	0	6	0	6	0	6	0	6	0	6	0	6	0	6	0	6	0	6	0	6	0	6	0	6	0	6	0	6	0	6	0	6	0	6	0	6	0	6	0	6	0	6	0	6	0	6
Positive	355.09	3.17972	6	0	6	0	6	0	6	0	6	0	6	0	6	0	6	0	6	0	6	0	6	0	6	0	6	0	6	0	6	0	6	0	6	0	6	0	6	0	6	0	6	0	6	0	6	0	6
Positive	401.247	3.1799	6	0	6	0	6	0	6	0	6	0	6	0	6	0	6	0	6	0	6	0	6	0	6	0	6	0	6	0	43.8598	6	0	6	59.6896	6	0	6	0	6	0	6	0	6	0	6	0	6	0
Positive	498.166	3.17957	6	0	6	0	6	0	6	0	6	0	6	0	6	0	6	0	6	0	6	0	6	0	6	0	6	0	6	0	6	0	6	0	6	0	6	0	6	0	6	0	6	0	6	0	6	0	6
Positive	642.301	3.17991	6	0	6	0	6	0	6	0	6	0	6	0	6	0	6	0	6	0	6	0	6	0	6	0	6	0	6	0	6	0	6	0	6	0	6	0	6	0	6	0	6	0	6	0	6	0	6
Positive	715.14	3.17992	6	0	6	0	6	0	6	0	6	0	6	0	6	0	6	0	6	0	6	0	6	0	6	0	6	0	6	0	239.824	6	0	6	79.5598	79.5597	6	0	6	0	6	0	6	0	6	0	6	0	6
Positive	778.116	3.17973	6	0	6	0	6	0	6	0	6	0	6	0	6	0	6	0	6	0	6	0	6	0	6	0	6	0	6	0	55.0799	6	0	6	0	6	0	6	0	6	0	6	0	6	0	6	0	6	0
Positive	850.122	3.17992	6	0	6	0	6	0	6	0	6	0	6	0	6	0	6	0	6	0	6	0	6	0	6	0	6	0	6	0	202.031	6	0	6	45.9085	41.8199	6	0	6	0	6	0	6	0	6	0	6	0	6
Positive	857.387	3.17945	6	0	6	0	6	0	6	0	6	0	6	0	6	0	6	0	6	0	6	0	6	0	6	0	6	0	6	0	6	0	6	0	6	0	6	0	6	0	6	0	6	0	6	0	6	0	6
Positive	121.065	3.19672	6	0	6	0	6	0	6	0	6	0	6	0	6	0	6	0	6	0	6	0	6	0	6	0	6	0	6	0	6	0	6	0	6	0	6	0	6	0	6	0	6	0	6	0	6	0	6
Positive	176.979	3.19692	6	0	6	0	6	0	6	0	6	0	6	0	6	0	6	0	6	0	6	0	6	0	6	0	6	0	6	0	218.351	6	0	6	137.73	127.523	108.164	97.4352	6	0	6	0	6	44.8799	117.284	39.7799	6	0	6
Positive	178.998	3.1969	6	0	6	0	6	0	6	0	294.861	449.538	434.506	629.476	6	0	686.099	1011.51	277.939	760.625	49.9931	493.223	6	0	6	0	6	0	6	0	164.28	519.669	6	139.175	144.897	152.014	6	374.04	462.716	6	80.5959	147.821	6	176.498	6	121.918	369.851	327.58	79.5784
Positive	211.072	3.19709	6	0	6	0	6	0	6	0	6	0	6	0	6	0	6	0	6	0	6	0	6	0	6	115.26	6	0	6	0	464.284	6	0	6	221.401	118.32	6	96.9341	6	0	6	0	6	46.9198	58.13	84.6597	6	0	6
Positive	265.089	3.19644	6	0	6	0	6	0	6	0	6	0	6	0	6	0	6	0	6	0	6	0	6	0	6	0	6	0	6	0	6	0	6	0	6	0	6	0	6	0	6	0	6	0	6	0	6	0	6
Positive	341.09	3.19655	6	0	6	0	6	0	6	0	6	0	6	0	6	0	6	0	6	0	6	0	6	0	6	0	6	0	6	0	6	0	6	0	6	0	6	0	6	0	6	0	6	0	6	0	6	0	6
Positive	357.049	3.19644	6	0	6	0	6	0	6	0	6	0	6	0	6	0	6	0	6	0	6	0	6	0	6	0	6	0	6	0	6	0	6	0	6	0	6	0	6	0	6	0	6	25.5125	6	0	6	0	6
Positive	607.172	3.19682	6	0	6	0	6	0	6	0	6	0	6	0	6	0	6	0	6	0	6	0	6	0	6	0	6	0	6	0	6	0	6	0	6	0	6	0	6	0	6	0	6	0	6	0	6	0	6
Positive	137.025	3.21363	6	0	6	0	6	0	6	0	6	0	6	0	6	0	6	0	6	0	55.0802	6	0	6	0	71.9099	6	0	6	41.9518	70.4031	6	0	6	0	6	0	6	0	6	0	6	0	6	0	6	0	6	51.1578
Positive	193.054	3.21392	6	0	6	0	6	0	6	0	6	0	6	0	6	0	6	0	6	0	6	0	6	0	6	333.586	6	0	6	0	1277.54	6	0	136.52	767.221	433.526	206.124	360.158	6	0	6	0	179.52	162.18	194.976	293.813	126.479	74.4603	6
Positive	251.98	3.21363	6	0	6	0	6	0	6	0	6	0	6	0	6	0	6	0	6	55.0797	6	70.3798	61.23	6	41.838	6	0	6	0	6	0	42.8399	6	0	6	0	6	0	6	0	6	0	6	0	6	0	6	57.151	62.4187
Positive	310.156	3.20533	6	0	6	0	6	0	6	0	6	0	6	0	6	0	6	0	6	0	6	0	6	0	6	0	6	0	6	0	6	0	6	0	6	0	6	0	6	0	6	0	6	0	6	0	6	0	6
Positive	339.991	3.21382	6	0	6	0	83.6397	72.458	78.5668	61.2003	88.7885	48.9599	87.7501	64.6038	6	67.3198	6	0	126.517	125.46	153.001	226.439	167.366	90.7795	93.8652	116.28	66.3003	63.2397	149.94	92.1234	107.152	104.04	73.4835	69.3975	6	105.06	6	89.8189	6	0	6	43.8598	59.1599	67.3199	6	72.4199	87.7582	78.5855	102.238
Positive	382.017	3.21363	6	0	6	0	6	0	6	0	6	0	6	0	6	0	6	0	65.2803	6	56.1002	84.6597	6	0	6	59.1597	6	0	58.1398	6	45.924	49.9799	6	0	6	0	6	0	6	0	6	0	6	0	6	0	6	0	6
Positive	384.023	3.21365	6	0	6	0	90.7797	6	0	56.1002	71.4429	56.0998	63.2591	6	49.9802	6	0	6	147.94	141.78	158.101	199.919	198.481	122.399	107.142	111.18	51.0002	77.5196	106.08	6	97.9828	90.7796	88.7964	86.749	6	79.5597	6	110.229	6	0	6	44.8798	56.0999	72.4199	77.701	67.3199	131.652	86.7579	120.662
Positive	386.012	3.21382	6	0	6	0	6	0	6	37.7402	6	0	50.0001	6	0	6	0	6	0	6	0	6	0	67.3197	6	52.0197	6	45.8997	6	72.6805	6	54.0598	6	0	6	0	6	52.0495	6	0	6	0	6	0	6	41.8199	68.3751	6	0
Positive	389.004	3.21374	6	0	6	0	83.6397	50.006	77.5196	6	88.79	62.2197	108.153	87.1587	42.8402	57.1197	6	0	184.668	163.2	149.941	199.919	159.188	156.1	127.552	125.459	72.4203	73.4398	124.439	122.694	92.8768	102	85.7305	112.245	68.3403	82.6197	6	153.09	6	30.615	6	0	65.2799	92.8199	96.9957	78.5551	121.445	132.654	141.11
Positive	391.008	3.21337	6	0	6	0	6	0	6	0	6	0	6	0	6	0	92.8369	6	65.2803	80.5796	65.2803	6	0	6	0	6	0	6	0	6	41.8405	6	94.8765	97.4531	6	0	128.563	6	0	6	0	6	0	6	30.637	53.5656	6	55.1144	6
Positive	413.143	3.21383	6	0	6	0	6	0	64.2844	6	67.3565	47.9398	6	54.3504	6	0	6	0	6	0	6	0	6	0	6	0	6	0	6	0	135.738	6	0	6	89.7596	91.7998	6	80.6141	6	0	6	0	6	59.1598	61.318	6	0	6	0
Positive	423.032	3.21363	6	0	6	0	6	0	6	0	6	0	6	0	6	0	6	0	6	0	52.0202	74.4597	6	0	33.6775	31.6198	6	0	6	0	6	40.7999	6	0	6	0	6	0	6	0	6	0	6	0	6	0	30.615	6	0
Positive	425.049	3.21373	6	0	6	52.02	83.6398	63.273	85.6795	59.1602	89.808	74.4597	118.364	65.6273	61.2003	58.1397	6	41.839	230.568	180.54	161.161	199.92	174.504	140.799	130.609	135.66	103.02	87.7196	155.065	126.974	141.86	119.34	108.181	108.186	83.6399	122.4	106.08	162.236	6	0	48.9796	6	58.1399	119.34	92.9645	71.4253	121.442	131.661	155.569
Positive	427.046	3.21407	6	0	6	0	6	0	6	0	51.03	6	65.3056	38.9694	6	0	6	0	6	0	6	0	6	52.0198	6	0	6	0	6	0	6	0	56.123	6	0	6	0	6	0	6	0	6	0	6	0	6	0	6	0
Positive	626.054	3.21368	6	0	6	0	6	0	6	0	6	0	6	0	6	0	6	0	6	0	87.7204	109.139	64.2915	6	0	83.6398	6	0	6	0	6	0	6	0	6	49.9798	6	0	6	0	6	0	6	0	6	0	6	0	6
Positive	628.207	3.21392	6	0	6	0	6	0	6	0	6	0	6	0	6	0	6	0	6	0	6	0	6	0	6	0	6	0	6	0	6	0	6	0	6	0	6	0	6	0	6	0	6	0	6	0	6	0	6
Positive	629.064	3.21363	6	0	6	0	6	0	6	0	6	0	6	0	6	0	6	0	118.32	167.279	140.761	182.579	94.913	6	0	95.8795	6	0	55.0797	6	88.8009	6	0	6	0	6	0	6	0	6	0	6	0	6	0	6	82.6697	6	0
Positive	670.088	3.21193	6	0	6	0	6	0	6	0	6	0	6	0	6	0	6	0	6	49.9797	6	43.8598	6	0	6	0	6	0	6	0	6	0	6	0	6	35.6998	6	0	6	0	6	0	6	0	6	0	6	0	6
Positive	757.215	3.21393	6	0	6	0	6	0	6	0	6	0	6	0	6	0	6	0	6	0	6	0	6	0	6	31.6198	6	0	6	0	6	0	6	0	78.5608	44.8798	6	52.0202	6	0	6	0	6	0	6	0	6	0	6
Positive	188.07	3.21585	151.98	355.019	310.165	432.532	897.677	1351.89	1433.6	661.108	767.351	993.451	1589.71	1499.56	277.465	352.02	313.499	219.407	327.529	428.46	352.921	447.814	348.925	256.019	203.063	409.076	276.468	234.357	329.541	213.8	895.829	509.017	234.687	294.634	510.109	487.592	267.3	539.782	451.859	105.06	461.209	715.018	225.42	359.039	378.541	334.623	252.004	222.467	340.536
Positive	135.974	3.23092	283.631	6	0	660.49	6	0	6	0	6	66.3137	6	592.602	160.679	213.744	604.519	6	69.3841	167.834	59.1602	94.8597	328.11	64.2596	270.961	77.021	156.61	6	59.1598	6	46.9425	49.9798	122.426	6	75.4989	111.72	125.985	70.415	6	0	147.435	6	0	6	316.802	201.498	53.0635	408.726	57.3057
Positive	146.062	3.23047	6	0	6	0	6	0	6	0	6	0	41.84	6	0	6	0	6	0	6	0	6	0	6	0	6	0	6	0	6	0	6	0	6	0	6	0	6	0	6	0	6	0	6	0	6	0	6	92.4374
Positive	154.972	3.23065	621.366	6	324.452	268.33	6	0	6	0	6	0	6	0	6	0	6	0	146.921	317.134	6	0	6	232.619	6	103.02	6	989.307	270.4	98.9819	106.151	442.788	6	348.795	6	84.6596	6	85.7314	6	378.415	6	689.701	6	0	6	0	87.761	6	361.189
Positive	191.035	3.2306	142.842	147.969	142.884	227.525	6	113.241	6	0	84.6961	39.7802	6	0	240.784	366.304	156.34	183.651	259.168	6	106.727	237.719	268.83	136.702	157.128	342.846	143.869	71.2051	227.546	79.5603	268.854	370.358	171.389	173.248	270.394	226.503	171.928	356.027	53.0402	6	118.367	124.969	143.844	224.431	240.666	264.269	169.35	236.695	291.018
Positive	205.097	3.23037	81.5997	223.425	170.39	272.339	573.298	813.159	936.699	407.085	464.283	514.464	1140.75	999.024	170.341	201.012	170.44	141.856	188.788	308.085	246.841	276.42	198.901	180.54	119.407	276.46	172.413	139.74	187.746	133.97	747.907	284.58	138.784	240.569	350.95	316.201	130.56	332.658	298.859	6	313.26	406.979	149.94	253.98	256.224	268.306	150.959	153.073	245.426
Positive	296.152	3.23093	6	0	6	0	6	0	6	0	6	0	6	0	6	0	6	0	6	0	6	0	6	0	6	0	6	0	6	0	6	0	6	0	6	0	6	0	6	0	6	0	6	0	6	0	6	0	6
Positive	303.099	3.23027	6	0	6	0	6	0	6	0	6	0	6	0	6	0	6	0	6	0	6	0	6	0	6	0	6	0	6	0	6	0	6	0	6	0	6	0	6	0	6	0	6	0	6	0	6	0	6
Positive	328.146	3.23092	6	0	6	0	6	0	6	0	6	0	6	0	6	0	6	0	6	0	6	0	6	0	6	0	6	0	6	0	6	0	6	0	6	0	6	0	6	0	6	0	6	0	6	0	6	0	6
Positive	479.984	3.23027	6	69.3881	22.4531	6	0	6	0	6	0	6	0	6	0	6	0	6	0	6	34.7608	6	0	6	0	68.8635	6	0	6	0	6	0	6	0	6	38.2636	6	38.7602	6	0	6	0	6	59.1795	25.5001	6	0	6	0
Positive	483.066	3.23157	6	0	6	0	38.776	6	48.9781	32.6605	27.54	28.4901	6	0	6	0	6	0	6	0	6	0	6	0	6	0	6	0	6	0	6	0	6	0	6	0	6	0	6	0	6	0	6	0	6	0	6	0	6
Positive	611.168	3.23113	6	0	6	0	6	0	6	0	6	0	6	0	6	0	6	0	6	0	6	0	6	0	6	0	6	0	6	0	6	0	6	0	6	0	6	0	6	0	6	0	6	0	6	0	6	0	6
Positive	682.082	3.23092	6	0	6	0	6	0	6	0	6	0	6	0	6	0	6	0	6	0	6	0	6	0	6	0	6	0	6	0	6	0	6	0	6	0	6	0	6	0	6	0	6	0	6	0	6	0	6
Positive	830.244	3.23103	6	0	6	0	6	0	6	0	6	0	6	0	6	0	6	0	6	0	6	0	6	0	6	0	6	0	6	0	6	0	6	0	6	0	6	0	6	0	6	0	6	0	6	0	6	0	6
Positive	307.169	3.24836	6	0	6	0	6	0	6	0	6	0	172.936	6	0	6	0	6	0	47.966	34.6975	6	0	6	0	103.081	82.633	6	0	6	160.194	6	0	68.2372	85.7041	79.6104	6	89.7597	6	0	97.9395	6	0	100.003	71.4003	61.2264	53.0402	62.2446	86.7281
Positive	312.157	3.24793	6	0	6	0	6	0	6	0	6	0	6	0	6	0	6	0	6	0	6	0	6	0	6	0	6	0	6	0	6	0	6	0	6	0	6	0	6	0	6	0	6	0	6	0	6	0	6
Positive	459.038	3.24793	6	0	6	0	6	0	6	0	6	0	6	0	6	0	6	0	6	0	6	0	6	0	6	0	6	0	6	0	6	0	6	0	6	0	6	0	6	0	6	0	6	0	6	0	6	0	6
Positive	595.128	3.24755	6	0	6	0	6	0	6	0	6	0	6	0	6	0	6	0	6	0	6	0	6	0	6	0	6	0	6	0	6	0	6	0	6	0	6	0	6	0	6	0	6	0	6	0	6	0	6
Positive	1055.85	3.24813	6	0	6	0	6	0	6	0	6	0	6	0	6	0	6	0	6	0	6	0	6	0	6	0	6	0	6	0	6	0	6	0	6	0	6	0	6	0	6	0	6	0	6	0	6	0	6
Positive	195.067	3.25643	6	0	6	0	6	0	6	0	6	0	6	0	6	0	6	0	6	0	6	0	6	0	6	0	6	0	6	0	6	0	6	0	6	0	6	0	6	0	6	0	6	0	6	0	6	0	6
Positive	244.651	3.26473	6	0	6	0	6	0	6	0	6	0	6	0	6	0	6	0	6	0	6	0	6	0	6	0	6	0	6	0	6	0	6	0	6	0	6	0	6	0	6	0	6	0	6	0	6	0	6
Positive	375.223	3.26473	6	0	6	0	6	0	6	0	6	0	6	0	6	0	6	0	6	0	6	0	6	0	6	0	6	0	6	0	6	0	6	0	6	0	6	0	6	0	6	0	6	0	6	0	6	0	6
Positive	394.132	3.26498	6	0	6	0	6	0	6	0	6	0	6	0	6	0	6	0	40.7999	6	0	6	75.515	6	40.7999	163.246	6	0	6	0	6	112.263	6	0	6	0	6	0	6	0	6	0	6	0	6	0	6	40.9121	6
Positive	405.102	3.26485	6	0	6	0	6	0	6	0	6	0	6	0	6	0	6	0	6	0	6	0	6	0	6	0	6	0	6	0	6	0	6	0	6	0	6	0	6	0	6	0	6	0	6	0	6	0	6
Positive	461.039	3.26475	6	0	6	0	6	0	6	0	6	0	6	0	6	0	6	0	6	0	6	0	6	0	6	0	6	0	6	0	6	0	6	0	6	0	6	0	6	0	6	0	6	0	6	0	6	0	6
Positive	561.12	3.26457	6	0	6	0	6	0	6	0	6	0	6	0	6	0	6	0	6	0	6	0	6	0	6	0	6	0	6	0	6	0	6	0	6	0	6	0	6	0	6	0	6	0	6	0	6	0	6
Positive	765.164	3.25587	6	0	6	0	6	0	6	0	6	0	6	0	6	0	6	0	6	0	6	0	6	0	6	0	6	0	6	0	6	0	6	0	6	0	6	0	6	0	6	0	6	0	6	0	6	0	6
Positive	1055.36	3.26461	6	0	6	0	6	0	6	0	6	0	6	0	6	0	6	0	6	0	6	0	6	0	6	0	6	0	6	0	6	0	6	0	6	0	6	0	6	0	6	0	6	0	6	0	6	0	6
Positive	281.06	3.26503	836.626	6	353.592	6	684.587	6	329.636	6	0	6	0	6	156.551	275.978	44.8798	6	0	106.09	188.316	171.915	6	402.576	6	0	6	0	6	0	340.271	384.958	93.867	6	129.063	222.932	103.549	185.182	204.649	126.514	134.673	156.099	76.0054	6	0	6	128.539	145.383	399.069
Positive	309.154	3.27331	6	0	6	0	6	0	6	0	6	0	6	0	6	0	6	0	6	0	6	0	6	0	6	0	6	0	6	0	6	0	6	0	6	0	6	0	6	0	6	0	6	0	6	0	6	0	6
Positive	533.073	3.27316	6	0	6	0	6	0	6	0	6	0	6	0	6	0	6	0	6	0	6	0	6	0	6	0	6	0	6	0	6	0	6	0	6	0	6	0	6	0	6	0	6	0	6	0	6	0	6
Positive	638.297	3.26503	6	0	6	0	6	0	6	0	6	0	6	0	6	0	6	0	6	0	6	0	6	0	6	0	6	0	6	0	6	0	6	0	6	0	6	0	6	0	6	0	6	0	6	0	6	0	6
[truncated: 11,082 more rows]
[truncated: 97 more columns]
