# Supplementary material for: iMet-Q: A User-Friendly Tool for Label-Free Metabolomics Quantitation Using Dynamic Peak-Width Determination
Source: PLoS One. 2016 Jan 19;11(1):e0146112. doi: 10.1371/journal.pone.0146112 (PMC4718670; doi:10.1371/journal.pone.0146112)
Supplement: S8 Table — (XLSX) [file pone.0146112.s013.xlsx]

## Sheet: S8 Table
S8 Table. The combined quantitation result generated using XCMS
			cotypedons	cotypedons	cotypedons	cotypedons	stem	stem	stem	stem	stem	stem	stem	stem	leaf	leaf	leaf	leaf	leaf	leaf	leaf	leaf	leaf	leaf	leaf	leaf	leaf	leaf	leaf	leaf	leaf	leaf	leaf	leaf	leaf	leaf	leaf	leaf	leaf	leaf	leaf	leaf	leaf	leaf	leaf	leaf	leaf	leaf	leaf
Acquired mode	mz	rt(min.)	ATME01_1_2	ATME01_2	ATME01_3	ATME01_4	ATME27_1	ATME27_2	ATME27_3	ATME27_4_2	ATME28_1_2	ATME28_2_2	ATME28_3_2	ATME28_4	ATME10_1	ATME10_2	ATME10_3	ATME10_4	ATME12_1	ATME12_2_2	ATME12_3_2	ATME12_4	ATME13_1	ATME13_2_2	ATME13_3_2	ATME13_4_2	ATME14_1_2	ATME14_2_2	ATME14_3	ATME14_4_2	ATME15_1_2	ATME15_2	ATME15_3_2	ATME15_4_2	ATME16_1_2	ATME16_2_2	ATME16_3	ATME16_4_2	ATME19_1_2	ATME19_2_2	ATME19_3_2	ATME19_4_2	ATME20_1_2	ATME20_2_2	ATME20_3_2	ATME20_4_2	ATME21_1_2	ATME21_2_2	ATME21_3_2
Positive	258.125	0.918117	72.4265	97.911	82.6554	91.8245	477.477	254.089	324.44	198.991	348.033	230.584	395.869	271.882	144.853	147.914	105.107	109.189	112.252	502.983	152.022	152.017	118.309	97.929	157.094	106.09	76.5211	120.434	149.954	147.941	180.546	107.11	82.6402	93.8659	244.868	99.9867	259.104	127.553	212.219	236.705	181.61	181.577	81.6225	97.9462	97.9433	167.326	87.7415	135.697	108.13
Positive	175.116	0.933861	118.334	185.64	122.466	155.082	116.294	170.407	103.035	47.9529	81.646	132.636	116.294	67.7143	246.87	278.494	298.981	222.447	292.862	243.846	146.941	310.209	304.973	117.317	99.9723	208.111	229.562	132.672	240.785	169.391	553.928	229.527	221.394	267.312	642.773	372.4	884.318	515.302	195.893	93.8653	132.636	142.817	187.731	289.758	161.203	188.779	182.629	161.227	245.85
Positive	184.072	0.933907	551.899	673.227	520.402	529.521	395.865	623.462	415.106	308.09	409.221	414.23	404.998	430.955	421.327	450.904	388.763	333.669	501.014	324.446	413.252	521.422	420.257	392.756	398.876	484.569	349.953	280.637	423.456	381.667	585.576	569.253	355.054	458.102	674.413	537.814	1049.86	577.544	369.338	408.058	426.43	332.568	362.201	556.059	484.629	593.87	373.373	497.902	401.798
Positive	304.149	0.93455	309.106	473.29	434.687	486.675	154.059	239.792	139.761	120.378	95.929	150.999	96.9145	127.235	375.416	516.186	394.891	184.695	166.327	160.181	153.059	119.386	125.463	114.257	104.056	364.193	206.097	138.791	142.855	114.296	574.346	403.98	184.667	288.74	745.827	451.071	1423.26	727.539	149.978	168.343	180.567	231.575	326.49	508.09	385.667	401.022	225.454	384.696	289.686
Positive	120.065	0.935017	222.393	328.447	307.177	363.221	260.139	219.386	232.595	184.691	149.015	102.002	187.708	183.65	453.958	439.686	465.298	554.084	199.997	159.164	162.242	183.67	281.526	136.718	169.367	388.678	385.667	289.831	351.015	281.63	532.576	427.444	318.369	392.8	497.887	431.635	805.817	574.48	285.673	248.945	347.909	287.683	273.43	410.145	330.614	337.75	348.929	464.343	546.802
Positive	133.061	0.935258	187.71	212.175	209.197	210.176	116.298	110.201	87.7169	74.4639	74.4874	95.9052	74.4652	75.9294	214.234	282.589	219.382	192.852	143.901	134.649	138.771	160.2	130.569	92.8266	85.6953	228.521	174.467	144.91	161.22	110.211	427.447	269.294	132.637	245.91	492.844	290.835	515.136	377.535	177.527	195.892	260.142	231.581	189.771	141.818	191.832	253.05	146.906	218.362	196.832
Positive	147.075	0.951217	1549.61	2160.53	1616.26	1691.6	740.651	662.218	621.17	437.615	476.508	392.803	569.206	641.291	1772.05	2246.45	2058.1	1662.17	755.212	693.656	665.286	825.477	770.163	501.929	476.424	1205.95	1338.61	787.8	953.022	771.473	2499.34	1671.96	1088.62	1651.97	3633.13	1758.12	5622.69	3173.62	1573.27	1978.3	2355.61	1792.45	1241.68	1564.09	1453.89	1620.34	927.332	1434.64	1467.64
Positive	134.045	0.951283	263.19	371.247	410.217	421.381	336.69	373.486	291.798	76.5318	65.3188	57.1353	178.548	240.077	423.337	468.222	474.505	510.221	362.251	192.832	255.106	352.057	388.598	226.466	300.935	369.283	313.224	97.9811	380.607	87.7435	118.352	526.381	347.913	347.913	1187.6	49.9858	1439.35	1056.16	178.548	78.561	257.107	82.6298	105.072	531.558	136.739	178.574	68.3577	334.709	387.645
Positive	159.074	0.951967	210.154	278.48	433.665	483.612	45.9075	48.9787	30.5983	25.5018	21.4278	27.547	17.3428	33.8604	569.253	586.596	616.304	772.42	108.171	65.2907	55.1	75.5074	166.269	68.3437	65.2907	171.388	122.431	119.396	112.241	117.355	191.791	127.507	95.9061	77.5401	155.079	147.97	340.699	215.302	65.2966	44.8873	78.5528	66.3108	147.938	163.244	134.689	148.977	169.348	156.117	171.335
Positive	185.032	0.968448	2036.19	3090.43	2522.47	2269.04	2018.11	1933.74	1856.86	1651.03	1174.69	1512.05	1335.54	1980.13	2919.56	2548.24	2954.19	2659.21	2068.38	1185.56	1202.05	1928.64	2318.4	1157.83	1245.56	1645.44	2019.13	1615.63	2390.51	1566.38	2783.88	2640.05	1806.91	2190.54	2786.38	2078.25	3356.17	2939.82	1595.71	2080.35	2109.93	1599.53	1960.97	1982.4	1796.66	1833.69	1898.74	1925.58	2094.29
Positive	365.102	0.968517	323.368	819.013	893.909	1131.47	497.889	464.301	649.909	349.961	473.553	325.474	911.096	425.839	560.045	525.436	397.972	407.156	787.781	1908.92	1188.81	754.106	599.725	1002.92	864.015	377.433	353.022	404.153	477.649	292.867	276.5	421.309	481.565	314.242	361.184	395.863	192.802	491.859	226.505	61.2159	506.066	320.372	215.282	424.433	242.868	381.645	291.796	298.989	400.906
Positive	148.06	0.9686	1687.35	2593.02	2414.35	2595.57	1866.09	2245.83	1926.83	1254.82	1263.54	1451.64	1676.12	1502.17	2452.73	2731.05	2522.36	2705.01	1633.78	1157.78	1195.87	1382.62	1761.44	1371.98	1221.15	2347.39	1819.13	1635.82	1981.59	1420.4	3463.21	2707.83	1779.63	2337.43	2620.06	3059.32	3749.78	4067.43	1200.87	935.501	1319.09	1218.1	1973.22	2380.28	2078.26	2406	1879.16	2223.74	2462.19
Positive	454.146	0.968967	34.6825	30.6089	26.5325	46.9319	46.9336	39.7901	44.8918	36.7373	43.8903	31.628	30.6144	45.144	35.7013	36.7307	34.6964	34.6964	36.7373	43.8727	39.7988	32.6554	36.7147	21.4262	15.3011	35.7091	19.3849	32.6634	40.8267	31.628	75.4992	36.7213	26.5277	37.7496	37.7496	63.2699	42.8431	41.8397	25.5065	21.4254	17.3444	36.7293	30.6078	21.4254	52.0446	52.0446	38.7699	33.6759	30.6022
Positive	130.05	0.969142	2605.42	3084.4	2750.03	3054.67	1627.33	1688.8	1513.09	912.122	1080.81	1142.69	1249.82	1278.53	3628.51	4723.58	4180.67	2567.27	1798	1228.2	1278.6	1701.04	3043.6	1282.47	1265.98	4953.76	2892.45	1986.05	4397.45	3192.9	4694.26	6352.2	2502.79	3917.84	4405.53	6007.22	2826.82	5222.65	2626.18	2359.87	3115.48	4261.09	2900.23	2967.87	3556.17	4168.42	3309.31	3343.92	4468.18
Positive	104.106	0.969433	2222.82	3591.21	2962.61	3961.76	2853.75	3717.39	2949.56	2356.82	2500.46	2280.29	3377.67	3404.18	3872.42	4727.31	4373.45	4501.13	3048.03	2446.06	2898.59	3482.25	3260.86	2607.47	3121.48	3254.18	3312.81	2442.25	3796.4	2157.17	3153.15	3736.23	2446.66	3697.87	5849.21	3903.92	2346.26	5116.31	1966.06	2161.94	2722.06	2628.91	3314.84	4533.07	2582.65	3044.01	2787.35	3237.31	3508.28
Positive	342.14	0.976767	53.0447	146.871	178.574	173.446	108.149	126.529	109.169	30.6136	46.9493	30.6082	42.8515	83.1035	105.069	185.69	157.15	128.577	90.8205	54.0745	31.6341	72.4523	48.9571	36.7298	42.8438	103.029	52.0339	32.6604	66.3276	43.8717	104.068	170.355	39.7906	87.7435	167.325	175.487	131.592	163.268	30.6082	21.4257	59.1758	48.9731	54.0745	77.5407	68.3705	89.8	60.1961	59.1864	54.0648
Positive	359.099	0.976983	15.3006	122.376	158.174	266.283	120.393	120.393	138.753	75.5185	59.2041	294.861	32.6566	139.536	307.032	411.157	421.376	302.038	62.2517	30.6072	26.5273	28.5678	109.124	53.0525	24.4818	794.798	190.792	206.185	147.935	137.738	1527.36	837.453	198.947	314.246	899.887	863.157	12.2405	772.503	214.259	17.3448	200.995	330.571	457.081	279.554	763.305	772.352	190.792	294.861	394.755
Positive	358.097	0.985987	12.2405	782.187	968.494	1645.71	794.798	876.645	759.088	450.964	389.915	1705.91	193.891	793.098	1858.51	2417.04	2595.59	1791.96	364.311	62.2371	49.9937	99.9874	627.172	219.36	95.8838	4105.66	925.367	1105.44	989.672	688.669	6490	4972.69	1208.01	1820.18	4884.07	5404.21	42.8417	4097.4	1131.49	13.2636	1321.22	2255.84	2538.38	1737.54	4365.5	4473.88	1281.49	1930.37	2126.7
Positive	381.077	0.986	3580.53	7294.37	8184.16	9550.85	9494.74	8342.33	9824.33	7207.35	7345.44	6752.22	11080.2	8289.83	4499.62	5053.54	4162.36	3675.27	4003.18	3573.02	2556.87	2688.85	4200.99	5757.41	4852.57	5072.93	4789.09	3340.51	4091.83	3262.76	5431.98	4803.62	6023.79	6022.54	7218.27	7291.63	1885.13	10671.6	1793.65	761.13	3583.72	2884.83	2926.73	7483.3	4264.54	4806.15	3480.18	5427.71	7785.36
Positive	325.112	0.986067	518.209	697.614	571.453	499.942	569.304	344.913	618.276	372.465	354.164	240.781	185.687	423.725	295.819	366.215	281.645	258.182	357.158	142.841	118.35	307.107	278.434	112.211	74.4671	371.315	110.191	185.761	283.668	259.154	447.893	360.094	168.348	170.383	246.902	639.601	375.396	279.604	81.6206	45.9116	106.107	170.356	223.401	197.93	330.626	312.258	248.943	242.821	222.381
Positive	705.185	0.986067	98.9511	182.57	155.105	158.14	459.129	126.533	897.844	511.235	409.261	151.002	383.617	616.609	59.1666	66.3074	38.7763	54.0903	98.9816	92.846	82.6431	77.5526	66.2963	40.8046	44.885	48.9655	40.8103	42.8659	86.7243	52.0419	65.2873	45.9039	36.7303	35.709	54.0751	78.5598	30.6034	51.0229	19.3854	22.4457	30.6077	40.8044	16.3241	42.852	47.9534	46.9397	53.0549	49.9926	40.8046
Positive	706.189	0.986067	32.6423	63.2334	59.1869	62.2374	159.159	53.0641	281.589	171.438	107.171	46.9315	106.11	217.512	18.3613	41.8317	29.5935	34.697	43.88	46.9331	34.6885	55.0954	24.4766	19.3854	9.18064	19.3814	18.3651	19.3934	33.6753	25.5071	30.6075	26.5219	7.142	19.3854	37.7493	19.3854	20.4014	18.3684	20.405	17.3442	30.6086	18.3645	14.284	33.6683	16.3274	26.533	16.324	29.5883	14.281
Positive	493.986	0.986142	67.3224	1080.03	1094.98	841.714	1079.46	1354.18	779.506	379.613	366.424	534.63	135.722	880.308	1705.56	2872.1	2204.24	1895.24	394.92	81.6229	47.9534	93.8673	716.956	99.9854	129.549	928.436	582.568	730.824	1143.98	638.682	1368.2	2363.43	583.603	1170.23	1359.02	3951.46	163.211	1282.75	486.676	33.6686	1851.77	3050.55	1772.19	635.645	1621.55	1184.76	2016.11	869.261	703.826
Positive	234.018	0.986233	808.934	1254.52	1323.51	1399.83	1204.73	1291.87	1446.49	933.386	991.865	997.679	752.829	1491.76	1160.06	1043.56	973.318	1171.5	1509.27	898.895	1030.48	1661.02	1273.86	823.216	857.899	882.381	610.128	916.521	1243.53	996.038	569.211	1135.36	671.345	758.069	655.015	502.999	1112.92	669.407	364.307	511.161	377.573	447.821	783.576	667.264	694.684	770.312	878.462	873.361	779.352
Positive	163.069	0.986523	199.935	234.567	186.748	176.505	283.632	212.26	381.577	222.465	198.009	128.557	99.9854	245.214	107.108	138.755	125.492	112.253	174.502	104.066	64.2787	144.877	151.958	76.5194	57.1241	162.192	55.096	94.922	128.553	111.212	126.517	120.369	82.641	71.4207	108.151	207.12	361.093	104.089	35.7104	62.2358	54.0757	71.4207	91.8267	77.5397	105.087	124.476	141.816	108.151	108.128
Positive	145.053	0.99462	578.39	684.379	722.452	582.571	528.486	507.151	630.529	363.282	350.068	259.149	243.845	500.673	522.3	607.992	542.875	428.647	515.33	305.062	311.183	531.562	508.951	288.693	287.665	414.156	224.458	309.244	447.9	373.42	324.37	505.964	283.636	279.555	294.859	574.409	738.568	327.562	171.406	309.14	225.478	352.951	305.059	226.505	313.221	329.607	474.437	329.546	294.805
Positive	236.032	0.994733	143.832	221.328	245.923	236.7	179.569	178.58	199.97	163.267	134.717	170.388	131.616	243.155	216.264	220.344	225.521	223.474	287.757	359.141	434.697	287.761	274.365	410.086	364.171	196.877	170.383	158.193	216.301	172.452	217.284	275.431	219.36	165.285	156.102	166.302	280.531	153.064	163.244	125.495	118.353	110.169	190.793	140.799	163.241	204.086	139.779	192.861	143.832
Positive	127.039	1.00183	627.375	918	820.402	807.038	610.035	564.281	661.041	438.718	398.014	315.219	261.152	601.221	631.471	579.445	586.738	512.253	753.074	591.76	724.395	750.922	660.944	521.361	493.739	501.901	313.224	380.665	599.907	496.947	255.069	520.262	358.117	344.853	286.697	517.251	719.1	354.084	245.886	249.961	228.542	281.555	364.236	305.068	305.104	344.904	383.623	381.63	339.702
Positive	543.135	1.00294	708.999	665.04	625.508	565.225	4222.89	1608.17	4768.73	20.4054	86.7477	74.4796	5361.6	3279.41	238.708	390.763	262.244	191.836	280.614	173.45	166.328	231.634	200.94	172.404	139.76	353.99	139.776	118.385	245.92	31.6374	269.312	272.372	155.084	228.54	378.52	90.8266	317.303	388.783	177.527	29.5878	477.427	84.6701	130.594	1128.43	272.416	280.614	35.705	510.207	375.413
Positive	373.009	1.00297	62.2162	153.047	139.774	131.62	112.228	116.308	158.148	86.7212	88.7944	82.6149	72.4644	125.172	82.6402	117.336	87.7415	80.6343	109.167	76.5234	83.6605	100.003	103.995	62.2391	45.8972	119.377	43.8734	65.3483	104.072	70.4102	128.552	89.749	72.4422	91.8225	134.673	110.194	168.29	139.826	44.9075	56.1138	39.8044	68.3568	70.3972	112.228	79.5844	104.066	102.025	117.331	134.632
Positive	515.09	1.0031	70.3891	384.54	477.557	700.934	96.9244	65.3069	113.249	68.3572	91.8508	80.6008	159.165	82.0882	257.067	215.274	212.248	157.149	589.797	1970.12	1528.58	594.905	410.029	1173.15	850.79	142.818	198.956	200.033	275.514	236.738	82.6304	94.8722	354.038	125.495	67.3369	80.6133	38.7697	133.675	33.6685	22.4458	41.8308	34.6845	53.0468	229.559	66.3274	85.7154	102.011	255.105	366.227
Positive	311.127	1.00312	45.9124	94.868	103.057	178.548	89.7752	94.8937	94.8584	34.6829	40.8145	68.3525	22.4419	83.1116	192.816	215.256	187.747	202.035	87.7689	38.7632	36.733	70.4054	142.81	65.2844	27.5447	109.158	66.3179	73.4741	124.485	87.7615	215.256	275.423	70.399	79.5896	69.3851	189.807	138.732	106.119	51.0138	20.4052	55.0902	75.4928	71.4193	56.1152	163.244	106.119	88.755	64.2828	66.2923
Positive	381.099	1.0032	3580.54	7292.31	8181.98	9550.94	9411.88	8240.15	9803.66	7202.35	7343.54	6746.97	10992.6	8285.72	4499.5	5055.58	4160.38	3673.74	4003.23	3567.84	2574.11	2686.34	4199.96	5752.33	4851.58	5086.2	4854.54	3340.57	4092.5	3255.75	5431	4800.58	6027.68	6036.04	7239.75	7289.61	1825.97	10666.8	1791.57	763.153	3587.23	2880.75	2926.66	7471.35	4264.47	4838.22	3481.12	5412.47	7818.02
Positive	196.058	1.00336	284.619	155.044	52.0413	17.3447	14.282	114.284	28.5639	590.742	485.775	1944.61	244.833	14.3637	23.4632	30.6042	13.2651	22.4487	40.8158	72.4398	30.6119	49.9994	82.62	29.584	29.584	705.937	134.674	1467.53	52.0402	968.355	6567.66	91.8126	30.6084	2496.62	140.795	8978.46	32.6407	3065.47	562.161	2330.32	20.4051	4164.21	3334.2	39.7909	3957.69	3750.1	2351.74	465.364	1149.7
Positive	499.113	1.01923	59.171	208.094	268.382	310.19	81.6069	78.5692	97.9183	85.7032	87.7689	105.069	152.006	49.2563	153.026	165.262	147.94	141.834	241.826	625.366	532.629	295.88	150.973	406.07	244.862	203.014	130.593	98.9852	148.973	144.906	200.977	149.965	184.689	176.505	245.886	129.6	56.1104	365.296	38.7705	34.6859	70.3919	44.8876	85.7032	229.562	119.382	91.8326	88.755	243.871	346.759
Positive	244.092	1.01932	831.393	1309.6	1059.37	1100.89	97.9285	83.6762	94.8709	49.9843	56.1243	82.6295	80.5893	81.0517	501.97	685.519	480.559	414.294	475.526	285.682	265.269	353.042	387.578	207.083	128.535	220.345	359.133	273.526	394.786	296.948	742.624	594.71	247.931	346.89	416.268	855.996	1012.8	480.614	464.301	597.875	573.488	1070.1	316.282	211.201	354.032	316.282	211.195	154.087	225.44
Positive	513.962	1.01958	111.196	236.645	291.866	407.133	412.097	430.611	397.858	341.828	293.944	800.733	990.565	447.382	349.911	481.49	418.313	403.102	245.912	155.063	212.218	275.469	227.465	274.454	231.598	575.364	1457.94	269.415	263.231	168.363	1477.21	908.027	1104.08	2489.42	4236.19	788.674	192.788	4861.25	2715.98	79.5816	4316.79	1184.39	684.606	3604.62	1261.2	860.183	244.866	1077.66	2156.59
Positive	802.14	1.01997	135.683	336.619	435.745	720.392	177.487	191.834	189.752	124.473	130.636	235.633	140.784	175.459	496.815	391.783	470.344	452.039	323.462	274.427	252.035	228.54	321.318	285.681	181.608	647.81	360.157	368.404	346.931	337.782	573.326	433.614	503.05	498.912	434.635	349.004	125.479	681.617	182.628	58.1556	147.939	129.56	237.723	376.479	370.393	361.216	155.063	605.162	721.262
Positive	138.055	1.01997	18.3625	19.38	22.4518	31.6287	36.72	114.284	34.6847	23.4696	17.3515	66.3	12.2417	35.9092	20.4028	26.5236	25.5099	24.49	29.5921	16.3222	18.365	21.4229	25.5	9.18251	9.18251	18.3625	15.3042	19.3902	33.6646	14.2859	52.0271	36.725	18.3671	16.3245	40.8112	98.9671	66.3	34.6934	35.7098	29.5881	32.6489	36.725	12.2433	20.4051	22.4487	29.5881	19.3849	15.3059	23.4632
Positive	272.111	1.01998	37.7424	57.1146	54.0839	63.256	65.2862	34.6959	98.9491	39.7825	68.3703	31.629	60.1838	82.0774	38.7698	55.0852	44.8928	26.5317	39.7976	95.9043	80.6029	69.3797	36.7235	28.5627	29.5828	25.5024	23.4659	22.4499	39.7838	21.4298	45.9044	27.5426	28.5672	17.3444	26.5275	42.8508	34.6767	25.5113	28.5726	53.0551	50.0021	68.3465	21.4254	51.0145	40.8103	29.5875	36.7305	43.8725	22.4414
Positive	542.133	1.02008	966.082	754.782	577.561	383.623	178.548	206.126	164.267	16.3244	34.6996	48.9732	22.446	164.176	191.784	276.495	146.941	129.591	331.638	101.005	108.165	246.943	227.46	95.9035	46.9269	104.055	51.0138	56.131	192.884	81.632	139.778	132.616	68.3584	92.845	119.372	83.6749	389.745	96.9404	36.7299	24.4866	49.9861	53.0476	77.5314	60.1933	91.836	120.41	133.636	81.632	95.8941
Positive	704.185	1.02008	375.401	314.143	294.9	268.333	163.244	86.7354	182.599	101.021	124.511	23.4664	36.729	113.883	77.5306	73.448	64.2862	30.6175	202.042	211.197	166.305	267.349	128.513	59.1664	63.2469	36.724	19.3853	58.1742	94.8858	91.8375	17.3424	35.7039	41.8314	23.4657	19.3853	61.2167	28.5631	30.6133	20.4056	15.3038	15.3042	9.18097	8.16222	18.365	12.2433	21.4288	37.7503	29.5881	19.3821
Positive	383.087	1.02038	453.959	945.561	1139.94	1345.73	1273.15	1127.54	1319.06	1012.99	1026.66	896.834	1504.7	1131.78	613.113	684.614	568.363	491.833	526.526	576.451	436.731	402.038	541.62	795.704	663.087	636.563	639.707	433.717	560.2	431.686	766.12	709.008	808.051	819.274	1010.09	1112.38	261.154	1516.31	273.437	102.029	484.574	392.751	411.167	1035.59	583.593	671.423	456.01	755.096	1028.29
Positive	741.198	1.02052	638.566	371.228	423.5	293.835	90.8031	183.687	106.107	160.216	143.914	90.8064	55.094	165.186	226.456	237.72	177.525	35.7169	73.4747	96.9246	134.679	249.964	219.268	63.2561	21.4216	112.208	55.096	111.253	86.722	135.699	124.476	111.188	84.6815	81.6237	87.7455	242.831	285.61	123.478	27.548	28.5673	26.5277	51.0148	61.2178	67.3371	85.7018	120.395	125.492	51.0148	44.8833
Positive	511.11	1.02058	34.6846	58.1413	62.2436	60.1961	31.6285	20.4082	21.4257	16.3244	9.18491	21.4257	15.3041	22.574	51.0068	51.008	35.7143	47.9592	39.796	33.669	79.5919	56.1225	27.5406	28.5645	30.6041	41.8256	22.446	30.6164	40.8164	27.5541	61.2082	39.7853	30.6082	37.7501	81.6218	46.944	37.7501	98.9775	22.446	22.446	18.3625	28.5638	32.6487	45.9123	18.3649	26.5306	52.0281	47.9592	43.86
Positive	198.041	1.02801	41.8218	121.354	147.938	254.056	101.006	133.688	126.512	43.8712	51.0261	46.932	35.7107	97.47	249.964	337.706	379.537	252.069	110.216	112.238	121.411	71.4183	102.998	117.335	72.4231	469.22	152.019	44.9144	150.999	39.7953	66.317	610.98	155.08	221.406	466.259	62.2359	65.28	456.173	76.5391	39.7902	146.955	75.4993	70.398	213.235	91.8235	202.02	51.013	232.619	132.606
Positive	837.088	1.0281	67.3271	321.291	369.401	488.713	215.279	240.818	267.313	154.083	124.511	271.387	82.6425	267.779	419.276	398.863	469.386	325.522	171.43	45.9125	78.5721	109.185	222.348	94.8703	82.6288	420.286	151.001	267.393	248.982	221.4	333.576	519.249	197.934	214.258	244.86	292.864	58.1463	338.784	44.891	26.5272	68.3568	96.9106	260.128	144.878	291.847	394.912	133.656	265.308	194.841
Positive	822.086	1.03628	25.5022	432.455	385.727	413.207	289.755	240.824	285.674	194.904	160.232	202.018	75.4996	376.531	425.389	662.056	423.483	335.774	238.783	104.067	117.334	94.8983	254.978	130.575	55.0848	270.323	98.9657	208.2	293.845	220.377	187.691	353.981	157.121	200.992	183.653	920.279	1139.47	215.313	21.4262	23.4668	114.273	194.837	213.241	111.209	196.945	235.722	372.397	219.395	150.973
Positive	247.039	1.03632	490.671	717.042	811.36	1035.58	425.395	580.62	646.763	45.9118	125.531	65.2985	752.838	485.285	531.489	1070.12	713.274	620.505	623.477	2032.36	1815.09	747.969	401.859	1119.06	814.044	643.688	659.09	72.4592	497.901	68.3682	82.6307	1134.39	700.921	418.308	1002.94	83.6616	274.373	1067.36	1102.93	60.1971	2102.82	104.051	95.9072	1382.49	181.607	232.656	78.5623	488.782	289.71
Positive	445.056	1.03633	366.212	355.96	298.981	238.74	170.388	166.332	167.322	132.656	116.348	101.008	121.411	152.87	196.883	216.264	172.455	153.088	216.331	245.889	288.741	200.004	210.108	183.621	214.219	145.876	149.979	128.598	233.645	137.76	161.178	158.114	146.921	143.856	173.449	161.202	396.824	166.332	85.704	125.493	98.9657	110.169	122.432	115.293	138.756	156.126	200.998	143.857	153.013
Positive	275.997	1.03638	307.02	381.387	442.804	366.288	252.002	328.617	314.252	198.949	200.989	268.326	123.42	354.996	407.094	363.227	385.65	339.843	367.398	186.715	191.807	401.978	330.48	152.025	162.18	371.28	163.24	239.829	324.455	225.486	479.517	481.44	209.151	206.101	359.128	469.331	421.239	356.163	128.589	116.308	112.26	194.81	282.619	206.088	377.506	397.917	230.577	234.657	223.38
Positive	247.044	1.03641	489.658	721.076	813.157	1094.75	428.438	580.639	629.396	45.9041	128.577	71.4191	893.762	486.31	533.603	1021.17	710.11	613.275	615.334	1984.55	1800.77	742.759	377.378	1126.18	799.775	654.898	655.015	72.4523	496.784	69.3888	91.8082	1102.74	705.008	417.292	1036.59	978.442	253.957	1063.31	1107.17	57.1353	2096.02	104.052	102.027	1319.21	191.811	1330.6	79.5813	488.798	296.855
Positive	264.018	1.03647	295.832	350.861	474.571	550.95	447.829	600.005	465.171	437.699	432.739	510.139	730.4	470.921	247.887	553.92	364.289	310.215	216.334	259.144	249.968	206.096	181.55	413.145	322.355	576.363	538.707	314.34	247.887	251.029	1145.58	660.012	596.846	772.35	1109.04	959.061	195.829	1263.28	566.254	152.021	732.559	595.745	668.282	1204.95	831.504	773.371	495.855	549.93	787.526
Positive	197.046	1.03651	35.7015	97.92	119.404	175.485	73.4596	58.1555	97.9462	26.5271	26.5401	27.5474	29.5945	102.6	223.38	196.913	258.126	207.166	59.189	34.6893	40.8109	47.9528	71.3841	54.0738	33.6615	55.0964	88.7637	28.5816	55.0947	27.5474	62.2366	492.681	86.7232	41.8312	126.514	45.9137	107.1	119.404	40.8109	37.7501	86.7232	36.7298	34.6893	176.507	41.8293	52.0339	35.7095	46.9325	53.0424
Positive	265.016	1.03656	406.018	589.546	650.004	679.499	522.377	686.739	534.621	571.35	520.486	538.702	791.728	599.241	392.747	798.755	521.432	429.595	362.247	388.722	369.39	385.717	289.68	517.202	449.883	826.299	703.985	419.451	339.798	330.654	1343.53	849.782	702.965	908.039	1316.15	1115.31	411.109	1335.78	663.174	294.858	879.471	712.062	793.769	1423.27	1051.9	933.657	640.637	770.413	987.502
Positive	360.093	1.03663	39.791	155.083	171.433	272.415	97.9471	111.211	155.04	38.7649	57.143	202.016	30.6085	138.527	287.675	267.314	339.797	215.312	126.55	28.56	24.4898	84.6941	101.997	45.9058	21.4226	569.317	122.431	132.673	162.27	81.6328	1104.94	677.263	167.326	227.551	636.832	321.478	83.6505	555.117	148.961	11.2231	135.677	155.079	293.834	237.726	544.817	608.165	97.9323	253.03	316.105
Positive	382.085	1.03695	586.582	1338.29	1485.86	1830.58	1745.29	1607.12	1771.99	1356.1	1431.92	1330.13	2081.13	1628.42	863.162	1149.7	842.756	749.985	731.618	618.207	444.88	466.271	738.495	959.049	854.982	1177.39	883.55	650.065	703.913	631.612	1403.74	1152.92	1158.14	1445.74	1582.46	1958.91	415.157	2410.16	537.68	153.04	1042.84	909.986	839.695	1539.61	1189.77	1073.45	741.822	1152.14	1725.06
Positive	116.07	1.03698	877.346	1078.16	1308.28	1710.99	1140.42	995.895	876.312	351.993	530.71	675.278	501.925	295.51	1422.12	1823.01	1368.33	1355.07	613.24	1025.37	426.521	778.553	738.522	489.729	355.06	1431.28	611.153	664.333	765.288	624.534	1667.98	1315	714.269	984.578	1388.59	1703.2	1591.47	1512.2	494.831	428.513	1371.09	1199.72	1073.32	1078.42	1355.07	1298.95	1042.6	991.907	1113.01
Positive	263.015	1.03706	2929.73	3675.26	4615.82	4946.29	4251.92	5747.26	4635.27	4613.67	4412.35	5093.27	7456.12	4891.37	2450.72	5575.85	3846.45	3064.22	1697.96	2578.98	2493.75	1382.67	1687.15	4141.75	3125.64	6311.49	5795.25	3283.03	2107.66	2171.65	10563.1	6467.52	6090.02	7881.68	10709.8	8885.68	1396.55	11469.2	5920.51	1608.99	7304.06	5744.66	6116.53	11739.5	8161.79	7617.35	4586.72	5981.64	7797.62
Positive	790.107	1.03708	49.9871	247.865	260.233	227.544	81.6033	52.0402	103.034	36.7335	22.4537	42.8417	57.1293	65.6707	122.42	176.478	114.273	86.7336	103.058	43.8661	48.978	51.0143	94.8619	57.1352	57.1352	80.5915	53.0541	46.9435	113.238	15.3056	77.5327	102.027	86.7336	86.723	87.7433	149.98	122.405	110.203	30.6081	19.3851	43.877	49.988	37.7508	52.0338	63.2645	60.2021	52.0402	98.9885	112.216
Positive	293.094	1.03724	157.108	192.796	222.458	172.442	173.414	180.605	180.537	120.382	131.638	145.872	189.754	191.874	126.501	176.492	138.756	129.589	151.029	160.153	106.118	175.486	150.972	164.25	103.047	218.319	185.689	142.865	138.77	150.009	362.165	233.622	128.566	208.134	401.985	315.319	1204.72	330.599	108.148	32.6459	126.501	134.664	126.513	253.026	196.931	188.768	165.27	205.094	181.542
Positive	790.146	1.03754	74.4681	284.572	268.37	274.455	98.9669	86.7378	126.511	80.6151	64.296	60.1964	71.4194	89.2596	148.936	198.922	144.903	112.246	142.862	174.468	137.756	117.351	137.696	90.7924	104.051	109.152	59.1761	98.9993	126.514	86.7378	133.635	115.273	115.288	90.8047	101.007	219.36	134.655	102.042	53.0544	36.73	73.46	67.3273	73.46	73.46	84.6808	72.4496	152.021	94.9013	115.273
Positive	585.107	1.04486	34.6851	142.808	134.705	236.729	121.387	94.8968	94.8758	60.1956	52.0498	226.457	53.0488	73.8775	286.668	360.16	357.099	291.83	70.406	108.138	87.7525	69.378	90.785	136.716	62.2361	741.652	240.782	180.627	119.384	86.7417	1466.98	779.496	279.583	561.145	1342.69	534.732	113.237	1319.35	229.564	28.5679	309.111	175.466	348.93	455.046	676.51	672.429	144.864	393.909	612.091
Positive	535.055	1.05272	231.57	869.018	912.256	881.523	582.566	488.777	884.562	518.303	488.85	417.295	382.606	656.706	383.569	426.414	380.617	324.494	713.285	456.055	344.907	714.287	451.849	388.669	305.011	370.297	170.387	288.82	404.093	394.899	293.782	306.039	265.267	240.787	244.868	342.861	382.548	364.29	71.4197	60.1966	121.414	131.597	178.551	205.073	242.86	265.307	298.89	335.723	326.441
Positive	358.133	1.05307	1313.91	2131.8	2325.83	2121.4	2493.9	3138.84	1799.53	995.776	867.445	2531.7	407.037	2222.26	4364.17	7147.12	5866.84	4545.9	735.712	95.8934	161.205	216.27	1449.42	366.28	183.647	5004.8	2709.82	2352.36	2475.89	1527.55	16681	9592.73	3596.93	7016.34	11503.7	17945.4	15002.2	7460.18	1894.89	2812.93	7330.58	8963.79	6496.01	2998.62	5609.4	5555.33	3886.27	5992.84	3823.41
Positive	836.09	1.05309	98.9552	822.167	951.115	1377.38	539.611	479.584	612.094	440.75	287.811	816.047	186.689	565.37	1086.47	1062.11	1247.94	887.748	465.29	160.183	83.6705	223.462	495.739	189.772	104.068	1309.89	417.292	819.454	656.1	574.536	685.545	1479.26	594.889	699.908	721.334	920.491	88.7536	917.333	136.717	30.6082	140.782	228.515	638.68	384.643	902.027	1019.37	283.604	687.81	610.054
Positive	337.062	1.05325	51.0134	167.292	226.523	253.044	79.5809	36.7296	92.8265	83.6532	76.5281	62.2429	146.906	105.685	120.392	192.81	142.852	113.262	173.497	345.804	204.075	193.871	131.589	187.673	167.309	196.912	173.449	85.7205	117.331	115.302	179.551	137.724	167.324	224.482	296.955	176.525	61.2096	369.415	74.4796	23.4662	100.996	47.9484	117.321	334.683	140.799	118.364	124.473	232.621	344.73
Positive	584.125	1.05333	43.8717	88.7499	97.9625	108.158	56.1063	68.363	56.1016	28.5656	33.6741	37.75	33.6633	48.2287	152.023	172.414	173.446	142.85	86.7437	59.1617	73.4657	60.2011	73.4472	67.3266	47.9528	192.847	117.331	33.6741	75.4948	39.7973	87.736	287.696	124.484	216.316	912.276	112.249	102.011	735.729	168.345	26.5271	379.541	115.281	71.419	184.685	221.399	61.2214	47.9528	134.685	136.672
Positive	645.161	1.05333	23.4638	24.4818	37.7582	39.7908	93.8467	60.2015	74.4653	54.0737	39.8031	43.8623	51.0082	53.3559	46.9284	29.5848	43.8759	35.7136	40.8148	35.7064	36.7333	43.8717	46.9225	43.8719	42.8515	41.8268	29.5879	26.5323	47.9579	50.0041	62.23	38.7663	23.4689	56.1153	49.9934	70.4132	33.6655	43.8759	41.8306	46.9325	46.9284	47.9477	59.1758	30.6078	38.7748	49.9987	48.9679	49.9978	41.8185
Positive	571.086	1.0534	99.9861	86.7113	126.533	135.717	49.9859	110.19	64.2625	83.6553	45.9192	158.143	70.3883	72.8555	171.418	206.08	209.157	164.276	79.5985	48.9619	107.136	98.9659	84.67	104.052	80.5956	309.165	133.655	111.218	93.8572	96.9405	685.574	364.264	162.239	287.719	1050.02	484.703	182.601	929.614	142.828	44.8917	175.486	176.495	284.654	271.413	366.276	399.981	111.218	196.927	284.573
Positive	839.094	1.05358	210.148	498.767	532.666	507.074	304.038	345.927	335.675	145.898	73.4817	227.519	98.9655	304.753	392.742	325.464	375.519	360.213	304.085	194.875	80.6133	245.921	331.491	115.275	110.175	351.945	145.899	178.604	317.384	183.673	223.438	401.923	146.922	234.661	163.242	195.923	145.898	242.863	92.8439	43.8716	58.1554	96.9125	213.208	138.749	196.938	263.269	90.7896	190.821	195.866
Positive	838.086	1.05363	54.0688	614.073	610.259	831.526	312.142	276.52	377.387	275.475	211.263	467.193	147.924	402.221	729.419	690.653	749.972	541.827	318.356	146.92	98.9759	130.61	309.077	149.981	89.7844	815.113	224.461	502.081	411.209	396.967	558.092	877.359	391.829	468.299	413.212	624.546	51.0083	558.153	127.535	29.5847	108.138	146.904	467.279	215.279	496.929	608.141	171.388	461.207	401.823
Positive	838.133	1.05379	53.0479	601.813	589.862	827.436	302.985	268.363	366.235	275.476	211.27	463.149	136.697	395.044	723.288	688.603	737.759	525.506	310.199	134.674	93.876	128.572	299.893	133.655	74.4695	803.865	206.097	501.076	398.981	382.696	552.993	862.029	378.525	455.036	401.991	623.433	45.901	536.726	113.251	28.5679	96.9268	143.841	462.188	213.239	489.788	602.031	167.326	444.947	387.658
Positive	840.085	1.05402	113.241	366.21	298.999	377.532	216.258	189.789	206.037	113.252	63.2747	132.611	93.8556	215.496	301.975	250.962	342.817	333.662	128.567	150.985	175.501	136.719	226.459	139.777	109.169	279.554	182.629	173.478	303.021	231.644	255.047	339.716	208.156	207.115	237.727	190.829	95.8975	307.132	140.797	46.9278	111.21	103.037	175.49	166.304	202.034	286.725	109.169	208.156	230.493
Positive	263.031	1.05413	3036.96	3740.34	4664.86	5060.47	4249.9	5759.24	4628.37	4612.04	4498.52	5039.07	7559.23	4924.22	2574.83	5733.17	3859.22	3108.12	1769.39	2723.12	2614.25	1581.65	1768.72	4334.57	3216.5	6341.19	5848.24	3216.73	2361.25	2280.9	10625.8	6565.62	6154.29	7948.94	10772.1	8897.85	1419.84	11507	5989.04	1608.98	7399.06	5783.3	6138	11779.1	8319.28	7647.86	4603.5	6064.02	7940.77
Positive	256.08	1.0545	162.207	251.954	271.445	292.85	173.407	261.218	245.862	176.507	187.79	223.393	248.922	433.004	191.788	298.939	187.729	232.652	386.726	170.369	170.404	398.925	262.155	182.632	135.695	223.418	248.944	235.736	399.991	222.469	596.79	585.632	209.179	360.155	373.419	463.298	446.827	393.873	487.689	642.77	696.776	949.763	306.079	302.004	495.903	423.46	161.187	148.993	143.844
Positive	445.073	1.05454	183.613	99.9495	88.7819	22.4465	46.9319	40.8193	16.3241	91.8433	66.3457	47.9522	63.2584	79.002	38.7614	63.2584	39.7988	38.7783	34.6958	125.492	149.978	85.7018	98.9256	94.8876	141.79	53.0439	75.4992	102.07	103.046	95.9079	84.6815	56.102	57.1366	58.1548	54.0737	67.3371	180.553	30.6144	35.7091	106.107	47.9522	48.9724	59.175	36.7293	41.8382	81.6237	112.229	47.9522	72.4253
Positive	533.061	1.05461	464.151	1762.56	1744.02	1939.53	1168.2	926.549	1725.22	1112.25	1137.95	840.692	832.553	1471.24	790.586	899.738	668.373	627.573	1423.53	876.425	860.221	1636.77	790.5	698.776	628.388	674.293	291.799	643.999	877.611	866.216	439.668	372.341	549.93	426.476	373.411	526.549	622.227	620.413	30.6075	56.1141	48.9733	85.6896	271.394	323.419	358.176	523.495	549.915	628.584	681.434
Positive	476.009	1.05479	227.494	835.426	1061.3	1395.89	826.246	861.205	706.98	488.761	405.18	1572.05	580.477	772.65	1657.94	2298.44	2044.62	1540.84	449.986	224.438	259.176	156.119	760.963	767.242	341.79	2297.65	2398.65	1025.56	917.118	615.292	4185.68	3252.99	2687.67	3870.88	6698.86	3205.03	300.917	6869.53	2305.83	164.263	3088.36	2575.18	1905.86	3240.36	3386.66	2565.25	1077.53	2888.01	3951.13
Positive	802.167	1.05482	137.725	337.648	435.732	723.44	181.575	195.91	189.717	126.513	133.681	237.679	145.886	176.483	501.922	396.851	474.424	457.132	327.57	276.443	253.051	232.621	324.387	290.752	186.709	651.897	364.235	374.511	349.986	344.918	579.464	437.659	507.122	501.971	439.735	352.055	128.53	685.686	185.689	61.211	150.985	132.624	240.783	380.559	371.413	367.332	156.088	607.118	724.129
Positive	250.972	1.05966	184.643	494.688	562.24	573.395	266.292	411.231	252.002	131.615	166.354	192.832	157.122	240.108	529.445	453.956	510.212	476.538	514.294	181.609	223.473	496.947	382.5	161.184	160.16	326.44	228.542	236.773	421.436	251.055	203.005	534.545	180.589	223.44	336.691	307.186	1172.29	269.386	136.717	87.7437	142.839	190.763	299.961	183.649	299.954	327.548	287.675	250.004	247.89
Positive	157.012	1.06238	431.52	588.54	724.487	781.539	387.646	568.371	537.617	344.851	367.402	448.918	584.544	523.248	546.784	706.945	630.61	563.263	655.106	1208.8	919.394	731.637	475.32	592.703	442.742	745.724	349.952	424.553	532.58	368.37	935.452	864.041	401.986	462.182	539.722	783.671	621.165	532.651	320.364	301.999	381.58	472.328	632.562	462.179	680.61	778.576	522.377	406.183	436.612
Positive	836.138	1.06274	126.499	886.399	983.666	1448.78	551.904	519.384	644.724	460.09	342.892	846.729	213.208	592.054	1129.31	1073.2	1306.11	927.544	502.037	206.094	149.999	294.896	548.772	239.731	145.879	1314.95	436.684	847.024	685.709	606.197	973.356	1483.31	576.451	692.761	720.324	878.551	125.463	876.524	188.753	43.8715	189.774	236.676	685.634	396.884	944.89	1026.52	344.85	705.173	615.154
Positive	837.138	1.06274	85.695	340.704	394.927	510.188	235.637	265.298	283.605	162.225	136.757	280.52	98.9573	275.017	429.495	417.246	499.94	348.968	183.667	68.3508	84.6911	132.637	229.516	118.351	95.9069	448.879	178.55	281.648	269.355	244.911	366.244	544.823	221.421	253.031	304.045	317.37	68.352	395.906	63.2566	47.9526	91.8241	117.321	278.538	160.182	307.133	413.252	143.858	310.221	216.278
Positive	358.148	1.06307	1328.24	2183.94	2377.74	2372.41	2521.54	3211.11	1865.9	1083.66	966.516	3305.31	573.328	2239.97	4463.7	7462.45	5991.05	4606.05	771.416	136.704	178.569	227.547	1489.26	448.921	254.048	5659.46	2786.37	2475.71	2500.4	1554.06	18245.5	10833.3	3662.16	7111.28	15930.6	20106.8	15038.7	11579.2	2735.36	2826.16	7407.9	9464	6842.98	4455.54	7232.54	7092.75	4770.24	6059.67	5596.58
Positive	555.163	1.07023	43.866	88.74	100.012	91.823	108.135	88.7744	74.4702	51.0198	58.1771	52.0271	61.2084	64.6365	95.8931	160.162	124.491	76.5304	69.3869	84.6812	133.672	80.6131	81.6019	76.5192	68.3493	220.35	44.8923	53.069	77.5412	47.9597	675.425	152.001	55.0951	93.8657	229.563	716.203	76.5	212.242	44.8923	32.6489	114.271	204.028	76.5209	79.5818	183.671	191.834	98.9671	71.4391	118.336
Positive	425.041	1.07025	104.044	113.204	136.745	145.897	64.2787	101.009	83.6613	85.7204	71.4493	91.8267	76.5361	97.47	77.5256	119.37	107.151	106.142	168.379	280.571	377.51	341.861	72.4069	124.472	102.004	114.269	41.8306	61.24	78.5771	67.3371	81.6237	133.63	65.2966	93.8639	91.8267	114.269	225.436	93.8843	33.6698	37.751	25.5074	48.9724	79.5831	64.2763	82.659	85.7204	88.7658	115.314	82.623
Positive	292.019	1.07045	122.416	157.076	167.351	239.77	103.047	173.474	145.899	101.007	106.139	119.372	178.552	149.816	141.795	148.959	160.208	165.306	257.142	619.304	589.81	398.989	173.395	286.696	234.631	155.061	116.311	129.612	212.284	160.208	120.392	172.398	161.203	147.943	135.696	151.044	238.743	191.841	95.9054	83.6622	97.9304	119.372	130.595	227.52	140.816	127.554	143.835	180.612	259.114
Positive	476.038	1.07051	220.353	812.957	1045.01	1330.59	825.198	856.108	704.925	484.696	401.113	1554.71	543.73	770.608	1651.84	2281.01	2026.02	1583.65	427.553	197.91	243.844	144.88	742.576	722.345	316.288	2258.91	2390.52	966.405	908.839	608.166	4126.53	3243.48	2663.22	3845.45	6147.24	3193.45	289.686	6084.59	3164.87	155.083	4922.37	2567.72	1902.83	3350.61	3308.71	2445.63	1067.33	2877.5	3851.07
Positive	513.97	1.07062	26.5238	97.92	127.549	264.287	337.62	324.492	263.191	285.675	244.932	747.66	929.353	304.715	220.378	344.809	308.077	288.784	65.3072	69.3716	122.433	53.0463	92.82	217.322	158.142	485.59	1413.07	219.421	127.515	84.6985	1434.33	764.181	1022.44	2318.09	4185.17	750.917	72.42	4785.81	2679.64	12.2432	4265.36	1175.21	623.384	3599.51	1219.22	818.255	191.81	1025.52	2112.72
Positive	396.049	1.07075	313.166	667.043	758.319	1180.44	991.551	946.958	978.29	599.827	567.454	1835.49	639.594	933.634	1075.2	1565.88	1345.76	1084.72	347.966	189.768	144.881	250.99	491.612	367.241	205.043	2367.69	1539.61	758.285	684.497	453.083	4155.95	3105.23	1630.37	3004.74	5116.73	3337.26	381.459	5372.56	2037.51	153.043	3134.25	2195.29	1906.87	2856.72	3441.78	2698.66	680.536	2008.94	2887.94
Positive	515.968	1.07083	33.6645	47.9411	79.6008	58.1633	124.44	125.509	81.6112	97.9468	90.8276	266.19	343.787	124.16	87.7552	139.759	111.197	107.143	32.6534	88.7521	35.709	39.7882	46.92	76.5205	52.0339	180.588	417.292	81.6428	76.5017	56.1217	501.909	287.717	348.983	867.237	1359.01	339.751	46.921	1635.68	905.091	28.5672	1278.77	408.056	232.622	1224.35	480.548	271.394	97.958	377.546	705.934
Positive	233.971	1.07098	795.7	1230.09	1308.2	1387.55	1176.39	1267.36	1420.2	925.396	944.022	978.45	721.321	1472.46	1151.72	1035.43	978.573	1168.37	1493.88	882.544	983.675	1637.8	1259.67	808.962	852.827	878.33	599.915	899.13	1222.48	982.665	558.01	1124.18	671.346	754.99	646.859	497.96	1121.12	669.406	367.302	505.043	369.333	444.776	777.435	656.041	690.731	755.104	865.199	863.276	772.237
Positive	460.203	1.07098	38.7663	120.365	127.549	175.487	133.655	92.8568	131.583	71.419	73.4685	92.8446	69.3784	72.8519	76.5109	108.138	92.856	92.8541	84.7032	70.3915	45.9178	89.7948	77.5232	67.331	34.6857	156.085	45.9122	66.3346	80.6113	41.8409	240.754	112.202	53.0541	52.0338	119.372	132.665	57.1282	152.039	34.6892	15.3024	25.5036	28.5641	44.8919	67.3379	71.419	107.142	26.5238	56.1146	87.7042
Positive	478.005	1.07102	131.597	255.006	293.914	362.197	291.726	252.041	228.511	164.282	137.789	410.049	180.564	239.053	503.957	703.894	576.526	511.282	106.12	180.588	142.838	92.8552	234.6	224.46	116.31	666.149	650.93	301.054	304.041	168.364	1132.38	848.753	665.307	1044.76	1561.02	901.916	346.808	1454.07	621.346	117.331	1204.96	693.693	651.965	861.105	912.238	719.388	327.506	759.269	907.919
Positive	396.059	1.07103	134.662	186.667	213.289	176.525	314.173	616.319	63.2489	693.864	650.143	2082.15	788.586	239.082	552.987	475.387	673.31	252.033	66.3252	114.256	51.0133	57.128	93.8438	78.5609	173.428	2583.38	1867.1	861.311	160.143	512.239	5083.47	1695.9	1949.96	4048.49	7079.62	4022.89	230.529	5100.96	2555.51	132.634	4336.17	2182.99	2155.84	1642.64	3957.55	2565.26	881.622	2659.13	3691.98
Positive	968.979	1.07103	159.149	160.157	217.357	218.357	200.961	247.947	194.82	65.2918	83.6766	311.156	116.301	219.597	370.356	570.283	506.06	483.65	115.31	114.25	107.137	141.816	128.532	136.705	74.4737	461.167	507.072	206.132	180.586	67.3499	913.065	1004.98	559.162	1078.43	1816.07	2015.36	131.594	1601.96	690.665	68.3526	1330.43	989.579	613.18	890.692	977.504	668.342	241.807	710.17	971.987
Positive	130.997	1.07112	272.36	334.511	461.174	522.373	218.343	291.858	219.364	139.776	155.085	126.512	172.386	180.569	345.868	350.905	314.24	333.697	715.358	1395.75	1587.51	1158.04	509.017	579.402	503.917	216.256	158.14	266.351	393.749	307.165	148.925	395.774	217.323	173.444	133.654	144.877	524.318	169.4	132.663	222.417	119.396	162.191	197.93	198.951	180.553	194.87	270.369	253.024	247.878
Positive	441.017	1.07115	175.457	216.211	371.456	582.572	108.149	134.704	139.778	77.541	94.9209	79.5815	264.243	165.18	185.652	240.736	213.236	263.28	736.764	2610.55	2973.57	1225.36	354.924	787.491	763.035	185.658	99.987	145.954	304.022	239.765	187.731	231.563	192.832	146.92	135.697	162.196	310.101	271.444	40.811	65.2977	58.1557	63.2464	144.854	299.958	183.648	140.798	169.366	263.231	294.81
Positive	533.089	1.07139	460.05	1997.98	2121.55	2244.59	1115.15	919.44	1449.8	1096.91	1122.29	835.626	832.538	1467.13	786.497	889.5	660.113	621.464	1674.59	870.287	855.011	1631.41	985.191	695.685	626.321	671.204	283.634	644.02	1030.3	836.63	435.54	366.216	547.883	424.431	368.328	525.437	657.944	620.444	25.5117	53.0556	44.8917	84.6655	268.33	322.404	356.073	524.417	542.782	624.403	676.304
Positive	196.073	1.07215	349.89	144.832	40.8176	12.2432	9.18106	107.146	22.4426	660.106	525.594	2008.55	257.018	10.2597	13.2634	14.2816	8.16235	14.2862	29.5924	76.5199	49.993	34.69	71.4082	30.6077	28.5625	814.051	133.655	1586.79	45.9053	1267.39	6983.71	88.7502	28.568	3026.08	140.797	9756.23	46.9174	8.16353	660.225	2411.98	17.3475	4800.54	3678.05	38.7712	4696.28	2574.13	2521.15	464.301	1265.93
Positive	141.017	1.07666	426.334	619.102	756.052	645.818	507.064	558.077	447.917	286.69	271.387	313.217	239.759	393.984	859.051	542.806	713.155	766.489	644.014	291.809	331.581	461.153	617.062	308.134	328.42	336.683	368.31	367.425	617.289	349.946	257.103	662.919	400.958	309.136	275.467	433.606	2519.25	241.888	352.116	579.502	294.961	322.281	344.844	246.9	393.817	378.513	314.237	361.168	281.503
Positive	177.04	1.07666	58.1371	417.057	796.854	791.714	82.6443	134.719	78.5631	48.972	53.0556	63.2555	26.5265	48.222	767.228	337.719	483.622	686.763	333.72	136.72	152.017	134.68	115.26	82.6402	61.2	86.7212	45.9113	56.1302	230.588	60.1947	66.3162	402.9	44.8932	48.972	53.053	365.25	3610.8	57.1508	31.637	54.0759	46.9453	42.8505	59.1745	58.1571	397.897	127.531	54.0759	55.0935	71.3965
Positive	366.982	1.07666	255.017	456.915	622.485	629.505	244.816	403.084	373.357	311.12	230.58	312.202	225.398	477.075	581.552	476.387	474.424	561.257	433.698	202.019	174.466	317.303	258.085	157.095	179.538	367.236	124.473	240.83	340.713	212.257	378.445	540.635	177.526	249.965	304.039	424.431	2388.61	315.314	89.8011	130.594	103.067	174.403	330.566	236.702	434.634	335.668	330.566	271.444	312.14
Positive	683.163	1.07969	10.2009	54.0569	26.5361	32.6485	31.6236	25.511	29.5834	33.6629	29.5928	22.4465	38.7634	26.6752	29.5834	21.4225	32.6485	17.3475	25.511	28.5674	16.3247	32.6494	44.8761	17.3415	30.6026	40.8035	24.4864	37.7618	44.8852	33.6746	211.158	30.6035	13.2634	84.682	34.69	143.857	33.6581	27.5519	59.1856	11.2232	17.3445	31.6227	64.2767	18.3653	102.009	79.5806	48.9741	36.7295	78.5468
Positive	250.013	1.08673	97.931	166.251	185.718	207.112	93.8505	130.615	106.092	41.8305	68.3783	74.4683	108.129	123.117	164.263	159.138	149.982	141.84	234.699	301.996	321.39	378.526	168.295	171.403	173.419	115.273	97.9474	86.7389	174.44	108.165	85.704	145.876	98.9677	108.147	122.434	116.309	126.473	132.657	62.2461	72.4403	97.9611	126.494	117.333	136.719	108.15	98.9649	110.191	136.741	137.715
Positive	182.033	1.08728	24.4663	186.712	210.179	101.008	227.524	178.55	178.55	118.353	108.15	220.567	20.4057	171.342	271.396	470.352	356.08	142.86	114.272	39.7911	53.0549	59.1766	143.739	35.71	43.8723	134.678	35.71	178.65	171.408	95.9069	578.502	400.972	59.1766	118.353	85.704	716.241	155.083	90.8817	27.5709	14.296	97.0086	303.025	300.984	47.9534	485.656	404.033	285.68	81.6229	52.0346
Positive	291.017	1.08765	204.008	405.899	532.681	783.567	204.054	263.269	288.736	191.811	190.826	199.98	547.885	280.087	348.932	329.547	313.234	401.057	836.81	2300.68	2453.84	1474.52	470.149	974.357	845.612	331.512	267.311	303.154	487.689	416.27	217.317	267.25	468.304	379.54	255.077	250.929	383.549	485.74	127.562	70.3986	135.726	112.23	231.601	609.124	321.385	218.338	407.087	639.709	836.432
Positive	293.012	1.08765	159.131	233.556	269.398	334.65	175.482	203.069	213.238	171.441	126.561	214.258	231.603	242.128	244.825	294.86	250.01	235.736	339.821	618.287	550.949	570.334	235.588	261.191	282.559	161.171	127.534	283.742	287.766	297.921	380.563	218.295	160.183	187.731	154.062	412.191	468.227	228.588	64.2774	123.449	89.7843	394.847	275.474	236.704	273.489	196.953	332.61	265.272	267.258
Positive	306.994	1.0877	473.333	815.954	1068.39	1644.63	368.313	375.518	504.942	344.857	444.982	374.434	801.81	448.349	728.362	600.83	631.645	780.65	2226.83	6257.58	7298.08	3566.33	1209.77	2951.11	2438.82	676.336	421.378	758.306	1018.25	937.774	496.796	411.106	916.191	671.348	488.717	454.027	345.809	419.396	351.989	148.958	325.471	442.73	506.062	1042.7	608.073	613.192	652.965	902.953	1127.23
Positive	371.01	1.0877	185.664	351.891	380.676	386.68	213.208	225.513	254.013	214.255	180.638	154.04	159.136	295.48	209.127	195.865	198.956	211.227	293.881	219.357	190.794	289.762	200.935	185.688	163.217	270.335	106.107	138.799	224.429	145.92	192.83	204.021	142.841	188.749	210.18	162.222	399.83	274.489	56.1232	61.2174	56.1145	74.4677	113.249	203.039	185.688	190.789	165.287	270.412	281.549
Positive	969.028	1.08781	217.297	243.801	282.674	242.827	238.696	269.377	227.452	112.229	118.375	266.238	118.34	240.1	440.716	526.411	545.897	519.368	197.972	157.107	141.831	187.748	225.435	175.488	101.008	376.445	500.958	257.159	267.337	134.703	837.564	924.184	549.979	1058.03	1176.36	1913.39	160.151	1017.31	392.801	126.502	1369.05	936.521	634.615	497.888	731.604	501.01	242.802	733.645	505.859
Positive	236.956	1.08798	745.693	1123.89	1183.51	923.341	886.612	1146	518.295	944.767	995.975	905.997	761.119	1249.63	956.021	712.007	816.213	931.686	1154.15	922.381	880.49	1415.11	1185.12	743.629	934.412	732.408	609.105	859.246	1102.69	910.24	443.743	947.673	669.295	695.822	501.971	413.221	1148.6	431.657	393.9	629.51	332.672	418.241	733.596	494.829	556.975	624.403	771.322	796.835	730.392
Positive	535.088	1.08807	214.235	756.881	852.102	792.741	484.578	370.399	359.027	509.008	481.624	391.787	378.487	430.951	278.505	289.727	255.097	214.278	620.52	407.009	267.342	655.09	414.15	272.36	266.268	353.998	105.088	246.957	365.299	379.619	244.84	260.114	172.424	190.809	183.67	241.854	259.094	319.376	38.7706	34.6893	26.5243	80.5944	125.494	65.2978	179.585	219.38	245.864	289.788	314.115
Positive	153.999	1.08835	127.509	195.819	292.873	411.175	112.208	107.149	103.027	63.2444	101.005	76.5214	128.502	109.778	163.246	138.73	145.896	194.909	581.685	1117.17	1209.03	970.292	323.351	392.728	325.403	109.148	88.7649	144.896	255.018	188.792	57.124	93.8466	145.896	88.7649	58.1563	62.2374	129.545	71.4475	61.23	54.0751	66.3325	50.9929	85.704	119.373	102.007	56.1157	141.79	188.753	153.011
Positive	239.982	1.08835	48.9653	87.7176	83.6742	110.208	73.436	71.4311	72.4279	68.3586	62.2454	75.4779	72.418	62.5843	76.5208	79.5708	82.629	74.4904	181.639	970.126	1327.37	208.103	106.092	411.172	329.55	60.1866	45.9125	83.6719	88.7497	104.085	65.2871	76.5208	81.6333	66.3181	59.1761	62.2369	91.795	57.1527	56.1244	64.2775	35.7156	65.2764	95.9061	87.7439	84.6831	74.4803	59.1664	89.7991	93.8502
Positive	271.973	1.09124	162.194	523.23	572.467	460.139	331.538	368.379	271.351	164.263	160.209	194.837	146.867	244.181	562.166	399.886	540.756	517.364	397.972	203.033	184.668	337.717	412.128	185.688	169.335	278.484	173.445	182.659	468.234	198.986	278.532	593.708	194.876	199.972	325.464	234.647	1545.21	258.172	277.56	214.262	139.8	250.942	240.782	255.074	308.12	319.343	228.546	216.334	230.54
Positive	172.977	1.10427	378.479	884.359	881.722	1100.87	589.637	655.097	681.464	515.302	506.251	532.452	766.137	709.977	886.496	706.952	816.327	866.308	1239.79	2438.43	3204.65	1551.01	1206.69	2110.95	1656.71	633.519	808.051	693.963	1048.83	709.178	353.012	720.216	913.258	555.025	340.769	281.595	456.96	515.307	655.011	209.155	444.836	408.062	480.546	895.799	456.113	475.506	520.336	734.784	820.205
Positive	704.025	1.10438	130.576	181.56	261.26	203.033	161.16	199.999	163.223	64.2769	62.2617	53.04	40.8049	229.819	302.982	681.441	444.837	291.839	103.059	75.4906	56.1148	106.108	116.28	62.2364	52.0346	422.33	186.712	55.109	169.34	90.8181	104.055	747.767	241.838	258.134	687.661	203.033	687.48	560.208	84.6823	40.8114	274.457	401.936	303.025	316.283	269.349	378.529	91.8236	263.267	191.787
Positive	233.039	1.10458	231.566	326.381	392.802	426.471	296.846	384.706	349.89	222.386	212.252	225.478	240.748	331.389	360.153	334.589	335.667	371.441	427.565	385.682	396.883	470.342	360.039	294.805	246.868	208.098	182.627	209.227	350.91	238.797	175.46	286.653	176.506	207.12	234.661	136.719	593.606	275.519	157.148	124.472	119.392	145.877	174.465	228.539	198.952	213.241	208.134	261.233	242.788
Positive	326.96	1.10465	1956.59	2050.08	2365.38	3094.55	1659.68	2407.22	3104.22	2277.23	2176.6	2138.82	2256.11	3820.71	1442.65	1737.26	1516.13	1998.02	3837.88	2675.21	2187.45	5176.82	2098.38	1391.68	1354.72	1358.8	667.253	1584.75	2197.33	2159.25	968.231	1425.1	970.44	1263.09	923.34	1115.18	1964.35	1086.98	360.216	735.611	335.725	444.694	1494.69	1035.57	1260.03	1282.47	1966.05	1613.32	1548.54
Positive	325.97	1.10518	564.127	587.52	733.775	840.701	467.227	651.015	821.221	619.303	586.823	576.452	577.389	1014.69	487.62	540.678	440.819	569.391	1028.58	1137.6	1338.78	1364.27	626.265	674.317	698.786	351.95	349.954	536.809	644.902	584.704	339.701	351.942	412.188	394.844	216.297	308.165	418.2	303.059	419.33	296.9	278.535	263.191	395.867	343.833	325.468	400.003	588.699	444.905	451.915
Positive	324.964	1.10528	4000.86	4024.82	5146.72	6348.1	3589.75	5169.51	6835.88	4805.44	4714.05	4612.61	4692.61	8637.67	3048.08	3385.82	2924.56	4080.71	8163.28	5658.53	4214.71	11145.6	4579.68	2682.96	2787.01	2426.9	1084.55	3215.89	4817.68	4646.03	1438.35	2473.76	1840.6	2368.03	1437.55	2320.09	3561.75	1943.87	379.538	1359	374.439	739.595	2816.97	1734.46	2388.77	2153.09	4150.46	3102.11	3125.61
Positive	326.971	1.10528	1946.38	1875.78	2332.73	3071	1641.59	2285.71	3079.22	2255.15	2152.45	2021.18	2248.65	3801.22	1446.49	1723.99	1508.21	2008.23	3834.77	2644.58	2187.43	5176.93	2101.08	1378.18	1335.33	1297.59	655.005	1560.5	2192.53	2167.39	908.922	1380.18	965.19	1238.59	900.887	1102.91	1854.57	1050.03	346.887	737.646	332.606	431.508	1231.48	993.738	1211.05	1219.41	1954.83	1616.09	1516.91
Positive	277.97	1.10532	1172.1	1175.01	1587.78	1793.64	1083.53	1531.64	1691.39	1089.65	1153.9	1174.33	1054.79	2277.65	1042.58	1045.61	967.37	1223.48	2116.28	1183.53	1097.81	3090.34	1320.9	681.43	824.247	893.612	359.135	907.285	1475.32	1278.59	572.296	1009.93	519.318	702.966	609.117	800.912	677.352	669.404	166.304	357.095	190.796	334.595	903.983	613.182	822.338	740.834	1203.92	792.876	848.73
Positive	321.959	1.10547	742.653	788.416	1060.24	1161.06	739.686	1091.87	1115.15	806.139	817.501	777.436	679.491	1554.35	701.821	771.206	651.041	790.842	1326.55	794.786	659.086	1973.23	880.209	435.59	500.878	571.266	214.256	589.917	1004.95	790.842	406.005	682.439	387.709	466.258	335.665	539.72	432.528	394.911	107.127	273.431	114.27	233.607	610.118	343.829	496.869	522.376	797.847	522.376	502.918
Positive	324.97	1.10593	3939.68	3984.12	5097.97	6443.99	3547.89	5106.24	6853.13	4702.46	4582.7	4564.76	4675.2	8601.74	2994.01	3254.14	2765.97	4001.07	8195.16	5571.73	4148.34	11127.7	4524.47	2615.46	2771.59	2332.02	1021.28	3115.9	4777.15	4617.39	1300.87	2379.91	1771.23	2296.6	1318.17	2138.46	3549.91	1858.21	374.445	1356.98	368.323	739.583	2693.52	1663.01	2298.98	2084.45	4073.97	2992.95	3008.33
Positive	328.957	1.1132	481.474	530.326	554.015	744.783	382.607	532.701	667.267	465.234	491.778	522.368	531.439	808.459	343.824	430.47	442.804	487.782	870.456	676.449	474.416	1167.21	491.674	359.065	366.206	376.406	214.252	347.978	550.839	509.212	278.479	345.804	295.883	393.817	346.885	288.731	450.872	300.027	115.312	191.814	131.64	150.971	361.168	394.851	379.467	362.189	435.662	428.505	474.333
Positive	317.964	1.12165	382.525	424.278	545.843	646.849	374.438	527.581	641.622	459.03	411.235	431.573	478.411	784.865	320.367	334.582	290.779	479.619	801.066	766.22	677.457	987.618	468.134	363.144	377.426	290.719	132.639	329.611	442.709	410.214	224.422	372.337	236.702	249.965	206.101	264.249	453.93	239.813	71.4303	161.202	61.229	132.613	305.062	197.934	270.318	260.168	404.026	323.435	342.754
Positive	322.966	1.1217	596.777	619.14	867.358	995.803	586.559	913.277	798.76	576.459	644.997	636.64	565.151	1212.7	578.4	669.204	548.987	622.457	1057.15	516.263	452.994	1423.51	646.663	335.623	356.026	662.065	277.512	468.446	777.435	613.273	700.828	794.662	391.788	462.188	543.797	714.184	514.08	685.723	181.606	230.579	208.134	251.972	584.611	562.165	682.644	642.875	626.442	524.496	538.629
Positive	396.991	1.12177	929.448	1381.08	1616.32	1679.37	961.962	1352.07	1257.79	1111.07	1022.64	1210.04	747.759	1477.4	1083.35	1810.72	1306.95	1168.36	1095.94	1047.82	898.858	1182.49	857.798	731.418	634.522	1907.58	693.784	1245.13	1147.62	1073.49	1884.14	1829.09	1000.89	1181.47	1259.01	1718.12	1315.72	1347.98	372.399	435.655	377.5	764.081	1721.18	1216.15	1762.22	1890.57	1638.55	1253.09	1206.79
Positive	277.988	1.12222	1189.49	1190.34	1652.25	1869.16	1097.67	1611.22	1740.36	1094.74	1227.72	1145.75	1070.13	2349.49	1055.83	1057.89	978.578	1233.67	2187.75	1256.99	1112.24	3141.83	1396.38	689.617	828.359	903.847	375.456	916.452	1526.53	1316.32	593.709	1024.2	536.67	715.204	634.603	808.161	682.38	690.804	178.546	380.567	200.993	345.828	916.201	630.526	829.597	755.1	1172.29	803.171	876.282
Positive	702.012	1.13842	108.134	315.172	346.939	221.429	159.12	225.516	149.959	68.3572	34.6948	30.5992	64.2584	152.893	325.462	883.387	565.151	394.909	108.163	83.6505	90.8028	56.1071	125.476	82.6428	59.1749	533.525	245.882	34.6939	214.227	101.021	292.777	968.248	298.988	384.637	786.618	418.305	161.16	727.571	104.082	34.6896	384.695	415.192	313.219	487.695	520.331	438.71	161.205	396.94	281.555
Positive	627.993	1.13847	60.1864	514.067	659.287	568.291	547.811	727.549	535.571	202.012	281.673	343.784	157.096	627.895	735.615	1175.19	923.369	889.817	439.801	510.132	407.096	434.643	442.668	211.196	195.861	466.189	200.993	425.588	679.408	384.703	674.394	989.505	314.249	547.881	727.466	1781.3	138.716	730.61	119.389	46.9324	455.113	704.893	858.047	367.307	823.358	549.922	1074.34	498.991	525.356
Positive	385.023	1.1385	153.018	171.36	179.591	175.485	140.78	151.02	163.219	89.783	108.176	131.598	167.303	166.208	121.397	177.505	158.164	106.122	124.489	182.627	210.203	144.897	97.92	135.695	99.974	195.863	93.8663	116.342	147.938	110.206	271.396	187.706	104.067	140.799	240.787	234.662	396.78	279.594	38.7709	54.0739	85.704	98.9539	174.469	177.526	144.897	191.836	150.999	150.02	157.102
Positive	629.989	1.13865	66.309	283.545	337.762	366.27	335.617	433.682	285.632	125.494	139.82	193.821	81.6089	372.428	488.713	751.822	558.092	565.311	170.414	115.289	46.9328	114.271	241.733	78.5593	78.5507	321.335	162.225	232.664	393.763	223.474	424.436	595.745	176.508	417.294	571.356	1086.6	134.633	642.88	54.0836	34.6897	313.272	446.809	512.183	277.516	547.893	382.604	647.881	368.385	356.02
Positive	231.974	1.13928	1734.28	2375.44	2379.24	2769	2034.02	2393.98	2780.76	1966.33	1794.19	1949.48	1665.8	2914.8	2172.94	1841.22	2060.18	2222.76	3190.84	1882.39	1957.94	3533.21	2649.81	1570.9	2003.84	1417.96	1082.53	1711.22	2513.57	1995.92	896.687	1920.89	1320.23	1357.98	984.584	901.921	2302.3	1052.09	643.888	991.697	604.101	752.847	1366.17	1123.32	1216.17	1306.96	1659.97	1577.62	1590.36
Positive	494.001	1.14742	70.3849	1252.38	1230.72	936.59	1321.27	1622.6	852.959	413.201	418.39	579.522	161.2	998.262	1887.13	3379.5	2481.33	2137.87	425.534	83.6634	46.9331	97.9474	800.588	118.349	143.83	1026.19	672.345	774.695	1308.93	678.466	1575.27	2585.88	695.835	1393.66	1648.78	4847.38	1925.89	1501.16	565.337	31.6289	2162.93	3679.4	1933.04	772.302	1851.75	1320.2	2460.93	1035.55	828.298
Positive	495.999	1.14742	26.5211	643.477	620.345	511.151	716.231	864.325	393.825	230.582	243.845	268.332	87.72	575.561	1051.89	1853.92	1384.49	1118.49	181.657	38.7704	46.9325	82.6421	416.178	103.046	84.6636	560.004	322.402	401.074	714.191	360.152	864.171	1463.7	368.318	698.887	911.104	2711.28	635.46	822.541	319.431	21.4257	1194.01	1939.02	1071.05	374.404	1043.73	755.002	1411.02	537.684	483.501
Positive	628.03	1.1556	58.1477	507.932	656.128	565.23	547.8	727.557	534.538	202.015	280.66	343.777	154.037	639.181	733.58	1172.11	932.527	895.94	436.75	510.153	403.01	433.618	440.628	211.196	195.861	470.282	199.974	422.533	674.293	383.708	664.201	995.626	312.205	547.889	714.194	1721.17	132.593	730.618	118.372	33.6692	453.077	701.836	857.033	362.199	823.364	547.889	1074.35	497.977	522.297
Positive	397.014	1.15593	1052.75	1445.3	1716.37	1938.53	966.045	1368.4	1289.42	1116	1026.54	1216.17	742.641	1470.22	1079.3	1839.26	1412.05	1165.35	1093.89	1038.64	910.088	1184.54	853.695	730.4	633.487	2003.5	701.946	1246.13	1136.4	1079.62	1834.23	1865.78	996.811	1184.54	1269.23	1511.02	1440.2	1354.11	368.37	434.635	373.419	772.222	1686.57	1218.2	1726.52	1931.39	1565.06	1248.98	1223.11
Positive	491.974	1.15608	47.9434	220.289	236.756	198.949	203.037	337.786	133.653	91.8257	68.3855	88.7649	36.729	183.648	391.707	631.557	516.265	408.186	88.7804	68.3568	53.0549	72.4403	104.025	73.458	66.3046	246.857	86.7212	145.961	280.569	126.511	331.593	575.32	108.15	174.469	273.437	907.864	156.071	228.592	98.9677	17.3449	298.933	609.002	348.864	141.81	385.654	283.639	389.749	161.2	172.392
Positive	277.044	1.15626	290.741	996.54	1440.81	1722.44	1003.68	1187.75	1272.09	895.79	905.226	1272.81	2151.48	1337.03	695.835	1047.64	982.398	715.32	526.529	781.448	606.036	394.795	442.68	1524.31	628.496	2381.01	1610.01	563.342	601.814	495.94	2701.33	1988.49	1706.16	1901.77	3492.36	915.196	394.749	3379.58	1802.05	117.33	1300.18	688.596	1134.56	3282.18	2019.15	2610.89	483.672	1767.34	2559.54
Positive	494.972	1.1643	98.9472	397.74	400.962	369.334	370.358	529.639	243.844	159.156	144.906	196.912	109.169	304.711	466.275	784.41	621.338	552.08	209.195	139.777	110.189	178.547	265.161	149.945	124.449	330.492	202.021	236.756	379.454	244.865	424.352	760.975	239.763	367.297	480.547	1274.35	646.704	483.708	172.458	30.6081	501.047	821.162	492.803	256.085	538.716	380.56	582.574	307.101	255.019
Positive	118.086	1.17283	526.383	1062.84	1123.61	1376.37	2204.17	1793.91	1741.35	1054.96	1434.87	973.08	1252.72	1070.09	1246.77	1584.3	1404.91	1300.02	861.23	665.135	547.897	925.273	924.12	540.742	441.776	1339.42	696.843	872.559	987.502	829.597	2673.74	1438.34	635.718	1031.49	1548.75	2104.83	1600.38	1480.59	666.331	300.986	802.946	1229.25	877.431	681.556	1486.51	1482.45	880.507	679.58	1021.14
Positive	130.086	1.17327	1441.47	1149.56	349.018	719.385	403.929	816.313	344.811	932.638	1115.55	1102.64	1312.94	227.767	1504.68	2760.51	1916.29	1054.06	720.396	1392.51	610.194	640.737	1867.69	571.355	680.529	3551.14	1825.29	2101.25	3072.74	2122.54	2723.82	4735.26	1574.46	1903.82	2271.12	3851.53	2472.62	1573.24	2806.8	2498.67	1951.8	2871.03	1703.84	1490.6	2193.83	1518.54	2277.5	3009.52	3380.56
Positive	212.059	1.17353	12.2418	23.461	22.4512	28.5707	33.6614	18.3669	27.544	13.2651	15.3094	17.3404	12.2418	12.3133	21.4236	33.6648	26.5272	27.5538	25.5099	12.2418	11.223	26.5244	22.4405	13.2635	13.2636	13.2635	12.2433	12.2461	30.6045	18.3669	28.5647	35.7089	19.3875	21.4257	25.5073	30.6083	25.501	14.2857	13.2635	14.2836	20.4077	17.3425	20.4055	24.4866	22.4489	19.3877	24.4897	22.4484	19.3828
Positive	700.018	1.18112	129.56	492.68	674.551	620.403	272.351	294.89	247.894	64.2844	71.4443	108.137	74.4717	240.108	661.128	1775.05	1276.37	809.177	118.365	81.6112	120.391	84.6733	206.048	165.285	112.218	1066.19	334.652	34.697	424.337	93.8768	120.379	1762.2	453.052	543.812	1316.14	82.6427	239.71	1362.37	194.851	42.8509	571.357	316.25	87.7441	1287.72	525.496	330.573	51.019	408.152	564.148
Positive	720.021	1.19799	69.3701	229.505	304.112	232.647	189.724	259.183	155.063	87.7438	83.6923	80.5918	85.6925	195.986	278.534	952.819	536.61	322.441	89.7937	80.5918	61.2166	47.953	87.7237	81.6221	55.089	649.916	193.853	35.7164	215.224	54.0814	67.3298	1098.98	255.096	386.685	879.478	11.2228	220.325	746.936	121.413	60.1963	373.468	280.541	82.6419	467.287	280.569	340.772	118.367	358.162	250.962
Positive	700.062	1.20647	32.6449	80.5818	47.9588	52.0404	44.881	99.9992	33.6644	160.182	118.379	230.555	60.1879	46.175	33.6732	63.2496	51.0076	27.5544	75.5096	113.235	68.3594	59.169	67.3215	113.25	65.29	381.58	285.681	605.097	63.2414	276.528	2039.29	23.4694	445.915	601.957	85.7043	2788.43	28.5606	136.751	476.465	43.8715	382.65	951.805	1489.62	110.203	1273.32	1333.49	1051.01	555.098	630.456
Positive	969.028	1.20647	88.7539	106.084	148.992	136.732	172.383	228.567	162.206	59.1825	76.5474	298.902	96.9155	184.698	294.863	492.739	410.149	383.666	28.5709	35.7057	34.689	27.5477	41.8217	48.9737	38.7701	428.52	475.444	156.132	93.8531	41.8359	909.967	931.621	498.97	1074.34	1702.82	1982.37	107.104	1484.66	582.571	47.9525	1293.85	972.196	605.017	733.585	905.084	629.579	232.653	684.68	936.51
Positive	358.114	1.20805	12.24	813.779	985.583	1659.98	836.624	922.573	769.286	456.062	401.987	1716.1	192.78	802.332	1872.2	2483.34	2610.88	1812.49	365.355	64.2772	46.9325	99.9867	637.5	220.379	97.92	4113.66	936.61	1113.37	1010.07	700.927	6559.33	4989.04	1221.27	1869.14	5031.99	5657.41	88.74	4194.44	1143.01	11.223	1392.02	2424.17	2578.23	1748.75	4366.77	4472.88	1385.53	1963	2150.16
Positive	493.97	1.22337	1543.39	4179.68	4103.3	4754.91	3906.54	4362.07	3105.39	1768.29	1707.39	3220.71	1503.75	3021.76	6097.11	9001.05	7121.46	6148.31	1411.16	305.034	304.014	391.749	2718.52	1071.29	885.519	6737.92	3780.46	3233.86	4105.83	2298.7	5799.73	8914.94	3864.17	5702.8	8052.69	10689.5	5240.25	8509.86	4723.43	1747.55	6075.69	8438.59	5763.49	6947	8263.81	7436.51	6783.4	4655.93	5929.31
Positive	297.009	1.22352	106.092	133.613	164.287	117.329	150.976	182.655	130.574	117.332	108.182	156.077	140.775	122.091	90.8047	111.192	113.251	113.266	182.66	182.635	118.352	139.778	142.796	125.491	99.9709	178.519	72.4397	121.453	91.81	115.317	196.914	178.519	97.9467	118.352	244.867	178.54	379.419	219.39	84.6969	74.4803	102.044	122.413	147.94	142.839	140.798	151.001	129.575	112.249	141.795
Positive	411.003	1.22353	135.673	413.044	392.806	317.306	363.218	481.668	260.17	123.449	132.658	167.325	106.105	291.374	541.766	1008.85	723.369	608.208	167.354	79.5815	165.285	117.332	236.616	156.071	97.9296	465.151	252.008	228.588	399.867	168.374	600.841	834.445	277.515	418.299	524.422	1279.46	986.407	462.279	230.621	96.9262	581.656	1201.68	514.219	333.627	546.774	534.606	643.794	333.63	268.287
Positive	718.026	1.22368	102.016	478.399	456.163	404.07	221.353	372.446	218.314	70.3993	91.854	86.7136	56.1055	259.603	515.241	1513.92	1026.28	557.193	78.56	67.3304	81.6224	72.4399	122.405	89.7829	64.2701	1220.23	315.26	102.051	275.411	91.8234	52.0282	1736.72	336.725	583.6	1602.03	49.9927	302.952	1457.27	133.641	42.8518	609.095	125.482	12.2431	836.63	232.619	238.746	63.2648	549.985	331.552
Positive	718.068	1.22529	28.564	35.7	15.3061	43.8778	22.44	26.5305	41.8249	109.171	82.6528	261.157	44.88	4.10449	27.5509	2.04029	14.282	18.3675	38.7763	17.342	38.7709	21.423	26.5231	15.304	29.5841	113.25	34.6897	331.616	14.28	126.533	2310.62	1.02041	40.8162	269.355	0	3351.58	33.66	0	118.353	48.9726	33.6741	1206.66	1572.26	16.3265	1397.79	1449.83	933.54	106.122	306.043
Positive	481.97	1.2266	225.446	201.948	219.395	172.425	243.801	214.293	118.334	157.121	118.371	198.889	251.925	263.675	244.864	237.687	218.337	126.535	97.9624	92.8468	108.148	72.4388	128.535	111.209	116.293	241.768	182.627	187.761	177.5	134.698	391.782	292.765	194.904	317.302	405.045	406.065	1193.56	270.417	190.822	369.336	409.197	398.797	338.728	263.228	318.323	328.525	267.309	269.396	294.814
Positive	309.016	1.23998	474.376	672.207	649.044	767.332	461.058	565.295	570.26	473.46	400.08	502.88	447.852	538.704	602.916	899.766	689.713	585.703	542.846	689.617	728.542	564.218	462.078	535.639	477.494	799.888	450.966	479.64	516.203	470.399	841.635	892.732	526.52	595.847	621.354	528.508	899.676	568.356	488.707	332.606	422.441	488.658	688.693	700.922	793.862	885.697	531.622	631.696	650.864
Positive	442.072	1.24052	27.548	16.3177	20.4093	17.3449	20.4014	16.328	13.2609	28.567	36.738	49.9748	21.4178	19.4933	22.4455	38.7627	25.5071	19.3895	11.2251	14.284	24.4869	12.2434	11.2231	35.71	22.4416	122.409	12.243	37.7506	14.281	44.9004	200.989	36.7226	64.2915	132.632	237.727	124.472	17.3376	259.207	15.3043	14.284	25.5063	39.7758	82.6402	117.333	94.8833	97.944	26.5219	115.317	63.2444
Positive	688.047	1.27453	23.4672	33.6456	39.7897	41.8302	35.7109	48.993	34.6885	27.5467	29.5891	29.5873	18.3577	31.8041	26.5265	110.153	64.2797	30.6075	25.5156	13.2681	10.2025	23.4672	16.325	27.5383	15.2981	75.4754	20.405	27.5484	24.4785	22.4537	230.492	95.9035	30.6094	64.2758	306.075	331.581	381.457	289.751	19.3848	24.4785	43.8708	91.7606	72.4377	106.112	136.663	85.701	63.2594	56.1138	77.5105
Positive	495.963	1.27515	926.245	2325.01	2202.14	2670.28	2256.24	2437.41	1594.53	975.389	968.499	1832.23	849.816	1763.67	3406.67	5190.24	4003.52	3379.74	770.371	199.956	211.176	270.349	1455.67	625.432	508.007	3704.92	2097.86	1697.03	2321.73	1238.62	3218.64	5072.76	2299.93	3144.75	4459.58	5975.24	2916.45	4940.58	2706.52	1016.11	3380.14	4707.51	3284.24	3914.76	4575.29	4220.9	3713.09	2608.04	3165.64
Positive	479.957	1.28278	416.228	327.444	324.513	346.932	320.297	343.865	183.63	193.874	206.16	345.837	193.832	384.785	476.461	656.987	583.599	497.95	164.283	205.054	234.689	141.819	244.813	222.421	196.892	479.531	377.503	313.288	334.615	238.771	792.669	787.726	442.841	605.025	944.777	842.841	1992.36	888.839	443.772	648.885	531.565	635.564	591.761	474.472	658.151	617.335	546.919	562.285	609.039
Positive	277.032	1.29143	327.474	1122.21	1631.72	2010.15	1182.26	1377.49	1433.37	1008.13	1019.55	1420.08	2649.39	1475.49	785.599	1280.32	1148.83	817.393	580.537	891.646	652.022	443.858	491.673	1726.31	679.435	2761.89	1801.81	627.586	660.052	535.645	3600.19	2322.33	2021.34	2397.89	4197.77	1480.42	428.429	3867.56	1990.36	134.676	1554.9	789.613	1314.12	3773.94	2345.85	3025.42	535.69	2132.77	3181.92
Positive	555.142	1.30835	10.2025	26.5163	37.7572	22.4502	61.1914	56.1275	30.6021	17.3449	24.4911	22.4376	18.3581	33.8568	38.7709	87.7261	49.9835	35.71	30.6139	26.5274	21.426	27.5419	28.568	19.3854	20.405	22.4416	12.2434	26.5274	26.5219	18.3684	129.549	55.0954	20.4093	44.891	83.6634	607.07	48.9531	66.3162	19.3854	11.2208	67.3389	160.118	31.6289	32.6491	52.0346	39.7897	45.9129	28.574	29.5821
Positive	143.959	1.35223	5390.42	7907.2	7138.72	10036.3	6263.82	6712.25	7741.93	6035.8	7705.38	5059.95	3882.65	7110.97	7483.65	6356.49	7309.47	7458.07	8457.96	4611.03	5063.65	7281.73	7121.64	5094.25	5989.96	4511.67	5008.55	5244.71	7577.58	5425.81	2607.48	6291.84	4653	3063.87	2759.85	2538.4	9747.12	2728.56	4729.53	6308.32	2858.26	3967.32	4166.85	3594.47	3771.91	4197.33	5272.43	4237.8	3888.86
Positive	1100.2	1.35988	8.16206	4.07961	5.10233	13.2659	14.2786	18.3681	11.2211	4.08116	9.18406	6.11942	5.09952	15.3895	20.4052	29.5828	18.3617	14.2863	17.3477	17.3416	14.2841	5.10048	7.14203	10.2026	8.16206	6.12039	14.2841	10.2026	12.2412	12.2458	16.3215	23.4667	5.10226	6.12174	7.14203	15.3039	9.17913	18.3681	12.2435	9.18261	20.4058	10.199	10.2026	26.5275	8.16206	9.18261	12.2408	9.18406	14.2813
Positive	396.061	1.37637	110.188	131.595	190.82	111.227	211.128	452.05	48.9655	181.611	186.738	348.879	299.863	215.484	111.227	243.807	203.003	192.863	44.8926	42.8448	24.4869	24.4862	65.2965	60.1952	26.523	516.25	514.224	177.525	77.5157	111.211	1433.26	630.731	556.134	1508.24	3169.45	2745.59	205.043	3197	756.925	115.292	2143.62	1597.5	563.198	788.659	1058.04	735.626	465.315	954.101	1171.26
Positive	1100.18	1.37647	6.12166	3.05969	6.1229	12.2456	12.2388	18.3687	11.2208	3.06083	9.18434	8.1589	4.07945	15.3926	19.3852	34.6823	12.2412	11.2229	14.2868	16.3239	10.2024	5.10052	7.14193	10.2027	8.16221	5.10133	10.2028	13.2636	9.17907	10.2045	13.2609	23.4663	5.10241	4.0811	7.14193	15.3041	9.17907	14.2839	12.2429	8.16055	15.3067	6.11938	7.14193	20.4055	9.18248	11.223	11.2253	8.16359	11.2208
Positive	332.061	1.38539	35.7043	52.02	85.714	83.674	62.22	47.959	88.7504	49.994	29.5917	56.1079	15.3	83.1159	44.8982	38.7654	53.0476	39.7962	60.2053	28.5633	28.568	69.3697	42.845	20.4054	18.3622	76.5201	29.5883	22.4479	41.82	25.5107	69.3697	78.5719	29.5917	30.6086	65.2983	43.8715	339.66	55.1182	24.4869	22.4458	17.347	26.52	36.7305	50.0003	51.0134	64.278	24.4863	44.8978	45.9064
Positive	660.115	1.38539	13.2633	16.3196	26.5307	29.5926	30.5993	24.4896	36.7245	32.6488	31.6324	18.3622	25.4981	18.4703	36.7357	32.644	32.6441	30.6169	28.5677	23.4629	25.5069	19.3852	22.4462	17.3444	12.2415	30.6085	15.3041	19.3852	13.26	15.3064	89.771	41.8368	19.3876	19.3852	38.7762	107.13	22.4395	33.6786	12.2415	18.365	26.5273	40.799	39.791	19.3854	58.1561	41.8313	45.9124	30.6127	13.2616
Positive	169.035	1.38542	333.626	724.285	760.252	978.591	108.12	130.612	115.273	93.8641	90.816	94.8733	88.74	106.716	331.632	429.47	314.204	326.575	320.37	238.708	172.424	291.795	360.15	187.728	136.699	206.098	116.313	216.296	306.007	254.051	227.492	228.571	142.857	96.9271	106.122	152.023	153	104.096	149.961	80.6007	92.8581	242.76	172.427	120.391	197.934	221.402	202.017	92.8568	102.014
Positive	1102.19	1.41038	24.4827	32.6382	16.3267	19.3879	26.5186	27.552	19.3821	19.3853	16.3267	49.9786	9.17975	18.4675	34.6894	40.8044	59.1664	17.3476	31.6338	13.2614	14.2839	30.6033	22.4424	16.3244	12.2433	20.4022	25.5069	14.2854	13.2614	18.368	287.671	77.5411	15.3063	40.8111	87.7439	167.326	222.348	89.8113	16.3271	8.16222	41.8382	42.8377	55.095	32.6489	98.9669	86.7236	16.3218	28.5724	14.2816
Positive	277.03	1.41066	338.673	1155.79	1712.31	2111.13	1223.01	1447.77	1473.15	1048.75	1059.21	1527.24	2796.1	1516.39	807.989	1380.31	1166.08	831.654	578.537	915.044	658.078	459.085	506.99	1763.04	693.669	2958.8	1864.18	642.874	675.259	547.973	3829.46	2385.37	2098.89	2504.95	4418.81	1608.97	441.71	4104.92	2044.63	143.847	1616.09	838.654	1365.11	3976.01	2590.66	3308.47	564.212	2200.89	3335.52
Positive	732.04	1.41907	146.886	275.444	361.217	322.44	175.426	265.301	181.589	148.962	135.712	231.577	85.6834	184.695	301.018	804.909	505.999	364.318	106.12	45.9073	58.1493	60.1969	120.391	84.6816	73.4515	1225.33	262.208	269.35	219.309	140.797	1427.21	906.115	324.483	506.112	1118.34	1736.48	259.09	1126.63	246.904	80.5929	315.3	642.703	803.981	962.124	1296.75	1423.27	513.193	463.256	542.716
Positive	1101.19	1.42738	57.127	23.4629	17.3472	15.3064	15.2978	24.4902	11.2214	6.12165	4.0817	13.262	5.1	24.6252	14.2859	34.6842	62.2276	33.6735	13.2652	12.2415	9.18135	6.12075	14.2838	10.2027	8.1622	29.588	23.4692	25.5069	16.3176	18.365	299.924	66.3374	24.4902	55.1016	158.166	286.697	250.957	141.818	18.3627	43.8654	81.622	75.4985	36.7299	28.5677	56.1138	34.6893	28.5719	36.7353	29.588
Positive	914.295	1.44448	6.12178	14.2836	10.2048	19.3888	9.17867	20.4096	10.2007	8.16207	4.08193	7.14026	8.15881	19.4974	17.3482	19.3814	9.18067	10.2048	11.2204	10.2007	1.02026	13.2634	15.3044	15.3043	6.12178	18.3651	14.2836	19.3856	15.2978	6.12156	7.14026	11.2277	17.3488	11.2229	22.4506	10.2026	14.2805	23.4711	19.3807	7.14181	7.14181	13.261	8.16207	20.4059	7.14181	6.12156	11.2253	10.2048	15.3044
Positive	476.014	1.46158	189.748	603.93	699.988	794.885	565.02	619.378	333.59	198.955	201.017	326.449	303.966	394.017	928.576	1705.69	1216.02	889.895	255.098	193.829	124.459	87.7443	479.523	460.138	168.325	762.135	1140.68	452.996	642.614	306.085	1705.69	1202.04	1367.32	1738.78	3133.62	3062.87	250.925	3370.35	1902.58	144.862	1921.18	2211.69	890.707	1500.8	1504.92	988.654	992.714	1344.88	1813.83
Positive	179.048	1.46172	299.96	655.918	600.027	1044.95	538.528	558.189	523.307	241.805	321.443	268.292	166.25	457.637	1093.91	985.359	1095.61	1103.11	653.995	186.677	169.365	456.062	732.556	289.757	224.462	476.467	364.237	621.346	760.875	523.4	1099.7	1314.58	417.366	313.224	207.152	874.374	718.165	282.67	228.507	225.48	323.426	357.032	338.723	249.969	829.489	562.17	603.089	175.518	317.305
Positive	308.089	1.46177	2080.02	7854.05	6813.28	15820.1	6568.05	6158.33	6699.2	1670.2	2867.32	3120.62	409.02	5102.76	14309.2	15182.7	13644.4	13803.4	8056.26	910.079	573.32	5082.01	9328.44	3864.79	2026.23	7463.26	4527.95	7738.82	9850.14	7160.32	18175.9	19632.5	5661.1	3635.75	1751.03	11584.2	7010.28	4357.15	1895.46	46.92	3485.3	3246.1	2980.25	2189.49	12395.3	8722.34	7086.81	770.406	3384.28
Positive	150.058	1.4618	227.525	360.219	459.203	591.862	125.448	143.884	117.311	85.7017	82.6566	117.311	118.309	114.926	487.776	610.018	490.636	440.835	204.019	105.07	95.9043	185.687	193.855	109.171	53.0551	326.483	125.492	199.977	174.403	155.084	1002.76	414.382	145.929	177.559	533.696	540.737	257.064	434.712	265.217	64.2763	188.748	398.921	427.488	264.255	510.129	430.549	317.36	134.7	161.206
Positive	310.086	1.46193	166.28	697.783	605.112	1324.46	530.309	510.2	557.002	144.879	237.753	215.246	39.779	419.675	1341.92	1474.06	1258.83	1358.19	640.827	77.5314	67.3282	421.374	785.615	288.738	153.019	563.188	368.319	645.818	934.137	595.841	1726.05	1852.06	477.547	287.76	146.938	1126.38	650.744	376.481	131.596	9.18	260.17	262.172	243.846	163.24	1120.26	679.503	645.913	75.5096	245.886
Positive	455.021	1.46218	58.1567	124.458	118.365	162.246	189.72	256.124	187.706	177.527	129.59	350.88	204	141.601	106.123	165.264	107.108	122.467	82.6417	191.787	139.777	119.371	84.6823	145.902	108.136	349.952	83.662	128.557	99.96	99.9887	741.629	274.492	135.712	227.552	845.924	422.391	194.82	908.278	104.052	42.8451	115.29	233.58	240.783	360.155	447.898	457.08	156.101	151.02	254.016
Positive	309.092	1.4622	337.661	1248.03	1057.15	2478.56	989.099	937.665	1059.82	241.804	467.35	419.27	56.0987	813.695	2511.27	2805.34	2432.02	2614.38	1251.89	139.777	72.4287	758.077	1502.88	532.58	250.951	1126.38	621.345	1216.16	1710.45	1152.9	3240.93	3620.91	809.203	575.514	268.363	2147.68	1303.56	651.956	267.272	16.32	578.492	513.134	480.55	311.176	2003.8	1323.28	1253.07	129.59	495.779
Positive	308.106	1.46237	2090.29	7939.82	6903.03	15870	6615.18	6245.89	6725.84	1644.67	2903.05	3138	448.818	5136.58	14355.8	15207.4	13714.9	13891.2	8091.64	988.524	592.717	5155.82	9415.11	3963.77	2063.76	7473.53	4598.87	7806.09	9906.45	7208.25	14134.2	19721.4	5694.76	3697.95	1907.14	11646.5	7218.69	4625.49	1986.26	59.1686	3514.78	3288.95	2980.24	2216.04	12434.9	8786.75	7151.12	791.834	3425.66
Positive	309.112	1.47807	338.689	1276.2	1056.13	2501.06	1034.13	956.129	1096.66	242.824	468.37	418.25	56.1	811.645	2580.63	2825.75	2456.45	2654.13	1307.15	141.8	74.4689	756.019	1563.05	527.482	250.956	1112.1	707.046	1176.37	1780.92	1219.22	3217.68	3628.14	856.107	578.575	273.471	2055.91	1302.51	655.012	267.272	15.3	579.512	513.121	481.567	311.182	2011.97	1366.14	1206.14	130.613	495.862
Positive	494.973	1.47832	454.957	978.343	1020.47	1170.36	855.766	1133.53	669.229	446.879	437.82	786.561	375.421	719.274	1369.2	2010.75	1294.71	1383.73	393.857	195.872	138.745	255.046	632.452	315.264	248.925	1538.57	896.902	755.133	957.764	573.399	1326.24	2170.11	968.334	1249.96	1787.69	2447.66	1036.22	1967.27	1068.13	449.901	1286.58	1824.27	1363.1	1583.45	1898.72	1757.95	1513.2	1126.48	1384.39
Positive	438.062	1.4784	164.244	172.406	141.834	88.774	213.157	253.03	25.5033	91.8254	69.3866	184.624	72.4215	166.219	183.67	205.051	240.756	233.692	33.6736	41.8253	21.4232	20.403	96.9248	42.851	31.6247	486.664	231.629	166.303	96.8897	106.109	1345.58	656.028	315.301	775.514	1894.87	2154.84	1039.4	1474.47	245.857	357.008	827.449	1011.99	593.804	229.559	734.603	616.251	467.279	571.419	534.56
Positive	929.034	1.4784	143.86	75.5144	66.3325	68.3735	99.946	107.149	51.0036	8.162	7.14325	27.5419	15.2979	64.6492	229.604	432.51	312.142	278.612	14.281	9.18064	13.2632	8.162	22.4463	5.10143	12.2434	270.376	130.597	12.2434	96.8898	33.6694	26.5219	557.29	196.957	208.138	729.632	127.536	318.262	702.104	72.4251	7.14175	378.513	62.2244	14.2835	304.045	93.8663	25.5071	6.12279	283.689	226.503
Positive	935.032	1.4784	141.797	84.6724	87.7566	48.9804	124.422	120.392	45.9056	15.3041	16.3268	41.8251	7.13983	75.9277	187.754	464.168	351.952	268.368	17.3447	12.2415	17.3421	15.3023	36.7299	11.223	12.2433	274.454	165.305	10.2027	91.7865	39.7907	31.6239	565.302	219.391	393.884	973.462	119.372	589.632	1002.93	55.0868	7.14088	473.408	56.1151	19.3852	287.718	103.048	91.8247	13.2655	384.691	139.778
Positive	310.107	1.47853	166.281	695.727	602.048	1336.74	531.42	510.218	555.97	144.876	237.762	214.227	38.759	417.624	1416.33	1527.13	1285.36	1356.13	639.717	76.5192	70.3977	419.336	812.124	292.821	153.019	561.155	368.313	648.899	978.155	598.906	1725.04	1869.67	477.564	287.756	144.898	1096.79	650.76	375.52	130.573	9.18115	260.165	264.213	242.827	162.221	1071.28	677.45	644.915	76.5308	245.851
Positive	482.103	1.4787	139.748	473.353	404.072	615.285	267.225	319.38	149.963	67.3381	81.6314	58.1499	37.7421	105.686	806.104	1236.43	895.695	763.327	301.016	39.786	42.8473	211.172	430.505	68.3584	44.8876	220.379	138.772	194.886	501.812	192.835	787.574	1415.27	175.504	123.467	89.7945	948.868	1656.48	187.772	55.0956	12.2418	139.793	258.099	120.392	91.8242	608.08	325.472	383.621	49.9988	85.6945
Positive	196.04	1.47913	1234.35	2618.87	3066.38	4099.79	3102.96	3884.18	2476.03	210.16	167.363	158.13	250.967	2762.1	5331.95	8666.53	6700.14	5501.18	1126.47	281.576	276.517	327.507	1913.75	712.161	428.452	6927.2	3180.45	138.779	3135.04	147.962	229.543	11444.4	4126.32	3371.26	15078.6	205.089	7180.11	14806.2	1062.02	134.665	7049.07	163.244	145.899	6876.65	178.56	1928.32	161.201	5368.53	2681.28
Positive	487.049	1.4792	82.6301	163.22	170.411	172.448	195.812	309.189	166.28	141.818	127.553	285.642	144.84	151.863	209.182	340.722	258.098	211.223	97.9464	138.756	151.001	126.514	116.311	98.9667	128.536	312.204	173.447	135.697	158.1	139.778	657.997	363.271	190.819	234.692	741.849	605.023	232.56	650.011	195.864	85.68	231.602	407.03	265.272	367.299	427.495	445.849	256.127	218.366	294.816
Positive	251.068	1.47926	71.42	219.325	80.6139	137.758	38.7589	37.7559	49.9856	18.3646	25.5114	25.5029	15.2991	52.332	210.208	169.339	131.587	118.37	150.977	28.5632	13.2633	45.9129	169.367	67.3389	43.8723	508.088	94.8839	195.895	137.692	91.8257	805.89	633.793	203.071	260.209	255.107	602.972	140.776	265.311	43.8637	8.16206	97.9447	67.337	97.9447	213.24	557.06	446.873	203.071	108.165	147.941
Positive	495.965	1.48777	912.963	2315.8	2184.61	2651.98	2243.92	2422.15	1590.45	965.086	964.248	1827.13	843.598	1755.46	3395.79	5175.91	3992.97	3357.36	753.032	183.632	187.712	243.822	1446.58	598.905	479.433	3682.57	2073.42	1684.58	2313.32	1224.46	3218.65	5037.04	2294.81	3133.55	4454.47	5973.13	2883.74	4907.46	2676.2	1000.79	3373.4	4698.93	3274.08	3894.34	4566.78	4206.18	3700.49	2569.29	3104.71
Positive	746.152	1.4954	178.548	66.3314	57.1451	56.1247	73.4301	70.399	41.8228	28.5677	24.4908	36.7225	24.4775	86.1956	240.834	375.385	268.278	294.925	52.0235	35.7024	19.3852	37.7502	53.0543	25.5069	33.668	58.1656	53.0543	99.987	110.145	58.1557	870.119	349.064	86.7381	113.274	82.6591	943.755	2101.34	83.6796	29.582	17.3447	152.021	147.915	88.764	33.6691	156.102	64.2774	117.352	35.7169	45.9124
Positive	747.135	1.49543	135.695	53.0422	60.2095	43.8824	71.3854	43.8833	39.7816	18.3645	20.4108	27.5411	14.2777	64.6517	177.567	289.692	276.431	238.741	31.6277	35.7015	24.487	29.5885	51.0146	15.3039	25.5125	42.851	43.8708	58.1519	83.6229	32.656	736.44	296.027	67.353	80.5998	56.116	832.533	1706.53	59.1745	16.3247	11.2232	124.501	112.2	64.2758	26.5276	114.268	66.3162	119.403	31.6368	39.7914
Positive	746.137	1.4955	179.535	72.4388	65.3074	64.2888	77.5026	78.573	42.8448	30.6088	26.5315	39.7846	30.5982	89.2722	242.869	378.453	274.411	302.055	54.0756	39.7845	20.4024	44.8916	56.1141	27.5471	38.7698	66.3172	54.0751	101.006	114.234	60.1969	890.563	361.292	87.7579	121.433	87.7579	949.886	2107.56	92.8434	32.6438	22.4425	154.063	151.004	94.8866	38.7698	159.165	70.4003	125.513	36.7354	52.0331
Positive	745.136	1.49585	509.123	185.661	144.901	104.084	195.829	159.189	99.9715	3.06079	9.18397	6.12053	14.2792	194.951	637.768	1195.39	857.937	888.793	34.683	10.2012	10.2026	23.4668	107.13	15.3043	24.4869	54.0736	73.4591	8.16235	322.301	8.16212	22.4419	1042.26	202.047	34.695	92.8601	10.2026	8374.92	203.065	20.4018	7.14185	536.655	16.3219	18.3646	45.9129	25.5064	20.4053	11.2249	44.8994	37.7506
Positive	665.169	1.49586	156.102	85.6896	83.6751	92.8579	98.9345	77.5547	56.1063	35.71	39.7967	49.9856	50.9986	72.8501	179.598	291.753	248.894	220.41	60.1952	42.8448	33.6694	61.2171	90.8047	49.9936	39.7908	79.5795	78.5598	71.42	105.054	54.0736	670.215	282.709	69.3891	115.308	178.58	692.75	1379.19	219.39	67.3275	44.8926	144.881	139.756	78.5614	98.9669	148.957	117.33	135.717	45.9206	89.7826
Positive	159.966	1.4959	320.315	753.985	720.414	739.802	633.299	701.045	655.931	475.449	569.408	467.211	470.207	488.429	623.482	637.569	629.409	589.801	680.525	568.202	541.679	737.661	670.322	495.855	574.416	551.97	400.969	469.328	630.326	513.2	399.884	608.268	381.636	371.442	336.747	343.834	547.8	368.313	522.297	261.148	387.706	435.659	412.184	434.638	527.473	510.139	455.118	383.687	429.537
Positive	157.975	1.49612	483.548	1318.03	1168.39	1235.74	928.176	902.038	859.956	887.633	768.377	957.914	878.206	959.401	1109.18	1230.27	1057.86	917.335	1203.07	893.581	802.865	1080.49	1060.07	948.872	832.407	1001.93	764.283	800.906	869.04	834.594	826.316	1136.89	747.946	702.045	600.004	564.218	1133.19	732.565	935.471	376.38	618.279	714.083	736.629	870.283	947.823	828.472	763.263	681.63	844.797
Positive	493.969	1.49612	1555.64	4200.08	4112.43	3914.27	3859.62	4367.79	3083.04	1780.24	1718.56	3243.21	1521.09	3034.82	6064	8947.93	7148.5	6122.49	1417.28	308.095	310.162	396.857	2726.7	1080.46	889.531	6789.46	3807.94	3249.08	4125.96	2302.96	5924.77	8999.92	3929.4	5801.76	8239.84	10813.8	5263.74	8794.47	4809.19	1782.28	6195.1	8492.75	5815.55	6496.18	8319.3	7495.28	6810.93	4729.32	6048.63
Positive	745.129	1.49622	509.037	184.698	146.942	107.148	196.817	158.118	97.9282	4.08103	9.18386	8.16091	14.2792	199.066	639.809	1214.96	864.037	891.905	36.7293	10.2011	11.2213	25.5028	109.168	15.3043	24.4862	55.0954	75.5117	8.16229	322.259	7.142	23.4626	1076.55	208.173	34.6946	92.859	8.16229	8375.14	200.996	18.3621	8.16091	536.67	16.3241	22.4463	43.8711	22.4463	21.426	11.2247	40.8171	41.8317
Positive	411.005	1.49627	733.53	1437.4	1605.08	1826.41	1189.42	1455.93	1042.53	690.644	606.115	1157.95	650.815	1049.63	1809.87	2513.78	2068.21	1741.82	576.561	326.41	400.99	355.055	770.166	588.66	442.742	2588.44	1112.16	919.376	1242.61	682.689	2429.98	3047.36	1215.23	1540.8	2241.81	2931.6	1487.38	2409.02	1310.98	567.236	1425.25	2282.35	1852.82	2305.82	2528.38	2675.15	1952.68	1472.34	1806.67
Positive	495.972	1.4971	914.01	2320.92	2186.62	2660.1	2202.18	2399.69	1590.44	970.194	965.267	1833.27	849.729	1757.48	3398.84	5192.31	3940.31	3340.9	757.112	183.631	189.77	245.86	1447.62	599.927	481.479	3258.76	2080.54	1688.66	2314.38	1227.51	3235.7	5072.82	2188.51	3130.39	3867.89	5991.93	2713.06	4384.15	2371.79	1003.85	3345.46	4688.18	3279.19	3638.37	3585.2	3547.99	3702.56	2451.06	2769.35
Positive	665.2	1.50396	145.899	49.9755	26.531	51.0221	70.3758	39.7977	34.6831	22.446	18.3682	23.4621	22.4387	53.3596	116.332	222.38	178.516	206.132	25.5068	19.3817	17.3446	25.5068	28.5676	20.4059	24.4829	24.4871	31.6285	58.1555	67.314	45.9123	646.738	173.508	28.5727	52.0339	17.3477	637.685	1361.82	22.4493	29.5826	29.5879	135.696	131.596	61.2164	22.446	109.169	85.7029	115.311	21.4295	15.3041
Positive	436.135	1.51193	18.3615	44.8876	35.7125	41.8353	30.5995	32.6487	34.6858	26.5245	26.5294	26.5245	30.6026	26.6751	32.6519	42.8429	31.6253	29.5933	28.5706	45.9076	33.6691	41.8269	24.4841	26.5272	18.3615	56.1205	20.4075	25.5086	20.3997	15.3056	74.4726	44.8919	33.6719	31.6318	57.1354	72.4344	29.582	63.2694	18.365	22.4437	27.5501	31.6253	45.9122	38.7703	49.9933	45.9078	43.8717	47.9575	34.6892
Positive	128.054	1.5124	90.7917	89.7693	76.5336	59.1859	103.001	73.4703	48.9663	51.0132	51.0211	97.9326	25.4993	57.4619	141.839	229.524	172.398	83.6755	33.6687	19.382	14.2818	35.7037	45.9118	29.5876	18.3652	193.855	58.164	95.9047	53.0318	41.8319	473.341	291.886	104.083	210.207	384.699	740.73	375.408	401.994	90.7917	109.151	219.357	329.545	216.296	114.269	289.755	268.336	222.452	171.431	180.591
Positive	1368.09	1.5124	51.0071	31.62	24.4897	22.4489	18.36	16.3265	6.12086	7.14183	12.2463	21.423	10.2012	23.6007	47.9601	65.2891	69.3697	26.5305	6.12243	10.2014	1.02029	9.18257	11.22	12.2431	16.3246	58.1549	59.1766	5.10202	14.28	11.2245	577.401	208.138	58.1631	235.68	436.682	693.794	436.56	235.714	24.4897	35.71	237.782	269.318	110.191	39.7911	75.5011	113.249	19.3877	148.979	61.2086
Positive	1370.09	1.5124	21.4238	9.18097	20.4089	24.4889	11.2202	12.2431	18.3633	11.222	6.12222	11.221	9.18	16.4155	28.5673	85.689	81.6222	42.8594	6.12212	8.16086	7.14183	12.2413	12.2422	11.223	9.18083	25.5069	20.4071	14.2839	18.3586	11.2249	470.305	158.143	63.2629	157.134	339.747	445.861	379.48	275.496	22.4441	113.23	228.559	225.461	134.675	36.73	96.9336	78.5542	56.1059	106.117	63.2619
Positive	747.18	1.51252	9.18245	13.2635	12.2465	7.14382	10.1973	14.287	14.2806	10.2027	8.164	18.36	11.217	13.341	22.452	16.3207	13.2606	20.4073	15.3041	23.461	12.2433	14.2838	21.4257	5.10136	16.3287	23.4663	15.3041	47.9528	24.4745	27.5547	719.1	29.5966	28.5753	36.7298	22.446	821.31	23.46	25.5068	10.2027	7.14191	8.164	110.16	45.9123	16.3251	108.149	31.6285	112.255	17.3485	26.5271
Positive	745.179	1.51297	40.8109	21.4257	18.3676	24.4909	31.6181	26.5318	26.5224	22.446	33.675	34.6841	19.3788	14.3657	25.5114	15.3014	20.4006	26.5318	29.5835	20.4018	16.3244	20.4055	27.5474	14.2838	8.16218	78.561	31.6285	208.136	24.4778	125.497	2842.12	18.3715	16.3273	228.582	38.7773	3082.23	45.9055	37.7557	38.7635	13.2635	11.223	396.886	206.095	31.6285	440.758	209.156	375.527	30.6136	41.8312
Positive	440.981	1.51323	48.9653	85.7033	90.8181	131.634	554.774	1504.15	449.869	282.617	264.295	1016.02	744.58	456.619	63.2666	77.5284	76.5083	62.2454	162.224	972.1	637.569	530.544	118.353	276.495	238.747	164.265	39.79	81.6222	127.493	183.646	528.418	202.076	75.5108	167.353	1669.38	550.95	294.812	1696.72	61.2067	23.4626	106.107	302.002	168.342	226.503	336.685	234.664	124.496	102.046	159.165
Positive	746.182	1.51344	94.8703	58.1558	19.3884	20.4089	42.8307	37.7503	23.4626	28.567	19.3884	26.5229	24.4787	40.0183	19.3879	43.8648	26.5236	31.6329	26.5265	28.5631	11.2213	20.4022	25.5069	17.3447	25.5069	26.5272	25.5104	98.9669	19.3763	41.8314	866.074	29.5921	33.6747	88.7763	31.6333	919.271	23.4632	56.1153	20.4022	12.2413	90.8047	141.819	78.5614	15.3042	142.839	58.1558	108.164	17.3471	38.7706
Positive	687.998	1.51362	53.0458	86.7236	79.5947	114.287	613.923	1192.9	399.884	189.767	190.823	600.862	131.576	511.005	77.5517	175.459	106.092	93.8783	96.9237	37.7441	69.3694	61.2067	140.798	49.9936	53.0544	180.589	81.6333	149.981	199.882	206.096	746.721	369.451	159.189	376.534	2180.66	1282.49	824.272	1813.03	114.256	82.629	320.358	633.575	338.723	434.638	581.543	391.787	219.396	227.559	296.901
Positive	393.98	1.51365	189.747	233.613	246.936	334.683	324.334	659.095	355.011	292.788	246.936	485.599	347.834	333.443	191.834	348.847	277.48	215.321	220.405	436.676	298.908	319.306	200.993	185.689	214.204	452.026	116.325	181.608	228.461	241.804	614.14	429.534	183.671	263.262	661.135	430.51	173.404	674.399	106.097	108.124	115.291	231.578	340.77	279.554	483.618	519.254	256.119	233.671	277.485
Positive	358.096	1.51378	1336.32	2228.91	2426.43	3255.98	2570.4	3249.56	1888.37	1115.05	995.876	3547.15	767.112	2264.31	4502.47	7631.02	6066.98	4659.35	777.518	179.537	168.345	238.721	1501.72	433.621	361.114	7453.19	2880.49	2509.08	2525.52	1573.55	18710.6	10504.7	3750.8	7279.28	13148.2	20580	15050.3	12421.9	3377.09	2842.21	7557.79	9608	6930.72	5279.92	5945.14	5243.43	4888.11	6175.25	5720.17
Positive	682.993	1.51378	55.0871	64.2683	69.3886	81.6337	399.778	760.214	214.228	117.33	107.147	316.233	92.8176	358.111	45.9195	102.013	61.2063	67.3478	66.3171	53.0468	34.6836	42.8522	89.7855	44.8927	18.3652	174.47	68.3576	69.3797	193.795	149.979	618.184	284.742	120.41	258.167	1313.07	974.376	420.283	1178.39	89.7693	60.1862	246.904	579.509	216.296	280.572	337.707	297.917	173.476	162.247	180.591
Positive	437.971	1.5138	15.301	31.635	63.2689	147.965	234.531	699.903	240.736	116.311	110.212	430.482	299.909	153.926	111.233	415.252	157.091	102.045	98.9668	399.866	273.387	271.338	63.2565	127.56	117.332	56.1266	53.0643	42.8512	98.9174	99.9894	130.573	96.9622	46.9406	62.2494	557.184	185.728	53.0436	795.815	24.4824	7.14047	52.0336	58.1647	40.8179	356.076	113.247	92.8473	33.6754	28.5731	54.0741
Positive	441.982	1.52137	20.4055	32.6549	26.5321	41.8384	113.204	268.335	87.7261	49.994	50.0027	178.512	135.669	90.3001	23.4711	47.9434	44.88	32.6554	37.7426	154.031	112.231	73.4606	28.5677	60.1963	39.7908	46.9406	20.4057	24.4869	28.556	41.8302	98.9469	52.0552	28.573	47.9618	328.601	153.041	72.4251	301.032	25.5018	13.2637	31.6289	75.4879	54.0746	66.3179	76.5207	61.215	36.7367	36.738	49.9922
Positive	197.05	1.5216	221.367	261.157	263.263	308.168	310.036	351.026	230.553	144.878	130.613	249.93	133.62	236.003	368.373	703.884	457.016	406.129	140.817	107.115	94.8713	124.473	185.69	144.879	90.7934	536.665	283.636	255.067	233.58	154.062	1304.74	774.616	354.075	607.147	1374.5	1973.21	1136.25	1322.24	329.499	346.8	627.469	897.707	569.313	527.482	750.922	620.323	479.6	456.125	505.036
Positive	686.001	1.52161	113.234	114.254	150.004	204.082	1023.93	2160.21	669.202	309.145	295.926	1025.25	244.8	867.013	101.021	262.173	192.804	175.511	150	65.288	118.335	100.992	261.192	107.13	92.8457	379.545	144.898	171.406	391.622	332.612	1142.54	648.058	226.531	711.226	3635.21	2177.28	1354.73	3352.19	209.126	137.717	575.425	1205.94	507.067	729.502	917.211	716.22	293.886	424.497	458.107
Positive	689.993	1.52198	53.0549	49.9858	76.5331	52.0419	189.709	344.909	136.696	34.689	66.3287	172.395	47.9372	193.925	60.2053	100.992	75.4842	87.7569	41.8236	27.5432	24.4864	17.345	40.8114	22.4463	20.4057	95.9042	42.8511	29.5885	95.8745	76.5199	207.078	185.749	69.39	171.434	699.002	380.556	255.022	662.258	62.2254	47.9524	140.797	232.587	133.654	190.793	190.788	148.959	84.6966	105.105	143.857
Positive	360.094	1.52234	196.894	263.2	255.093	307.138	335.561	404.029	231.576	113.237	110.2	247.87	131.588	238.023	427.544	844.786	585.57	467.393	88.7741	53.0482	46.9326	60.1893	144.879	81.6235	52.023	569.379	294.893	208.136	237.642	161.222	1816.9	966.2	380.599	824.477	1853.84	2570.8	1530.06	1727.49	336.652	352.934	957.017	1269.08	644.813	707.05	906.004	686.566	544.816	569.379	566.252
Positive	129.019	1.52898	452.934	519.254	509.187	520.411	767.95	1066.21	575.349	470.355	518.371	758.989	565.08	662.827	493.881	537.615	588.624	454.074	634.698	806.916	633.511	723.284	567.269	475.442	469.323	539.719	333.668	406.067	564.999	495.85	950.776	652.045	321.431	408.166	1322.46	951.91	890.585	1238.61	390.716	399.897	419.34	579.512	486.68	491.769	703.985	596.857	408.166	409.186	432.594
Positive	442.976	1.52898	20.4019	26.5317	38.7778	53.0635	217.207	646.858	210.139	118.35	136.745	412.106	288.687	170.343	25.5113	48.9646	55.0835	39.7976	82.6409	424.359	263.177	191.778	40.8113	97.9479	117.333	83.6797	25.5109	42.8522	37.7308	78.5617	178.511	68.3832	34.6954	80.6157	688.805	217.363	131.588	697.879	32.6421	12.2411	65.296	98.965	55.0939	102.026	128.553	103.046	48.9825	56.1241	76.5211
Positive	687.003	1.52922	35.703	48.9653	41.8376	58.1661	272.281	513.27	168.323	71.4194	69.3883	239.726	88.7352	225.745	55.1047	102.011	77.5287	72.4525	61.2167	42.8447	33.6637	47.9531	76.5193	43.8711	24.4862	149.982	39.7908	19.3848	100.977	93.8656	300.933	217.388	87.7558	225.518	986.758	470.352	358.059	914.15	77.5284	25.5028	129.575	318.327	164.266	188.748	237.727	177.528	69.3883	89.7967	164.261
Positive	291.969	1.52929	76.5101	136.74	127.552	258.169	572.111	928.301	611.047	398.929	395.922	755.902	677.243	493.493	81.6356	82.6155	96.9103	102.049	396.888	806.908	602.886	714.078	298.941	556.047	561.138	181.608	80.6151	175.488	237.608	332.611	321.335	261.231	125.511	187.762	599.001	341.791	373.361	631.552	177.499	69.3676	159.163	252.009	206.062	354.036	330.57	255.069	171.43	155.108	240.786
Positive	442.97	1.52967	10.2026	17.3454	23.4733	29.5968	201.897	636.644	197.87	113.249	130.634	398.82	274.38	159.079	17.3498	41.8308	36.72	32.6484	71.4184	405.939	257.106	180.531	32.6484	90.8315	104.067	63.2759	21.4255	39.7903	32.6316	72.4611	160.14	44.9191	27.5556	56.1174	663.171	192.889	123.42	662.151	23.46	10.2026	55.1113	92.8439	50.0058	72.4462	102.026	73.4627	37.7614	44.9055	63.2563
Positive	438.976	1.52972	35.71	52.0236	51.0232	74.4939	148.904	306.15	102.007	77.539	89.804	199.934	127.487	80.0419	57.146	110.168	63.2443	52.0437	55.0819	163.211	132.637	123.455	57.136	56.1157	64.2774	99.988	22.4455	37.7506	60.1716	41.8302	183.606	142.895	42.861	67.3365	371.462	91.8257	65.2846	369.408	23.4616	7.142	38.7695	65.2846	75.4985	135.697	150.997	96.9237	39.7995	60.2095	48.9737
Positive	664.119	1.52973	155.078	157.094	175.521	166.336	112.19	127.555	71.4087	21.4259	10.2044	35.7033	55.0749	64.6459	236.745	307.048	266.244	231.646	94.8687	32.643	51.0141	77.539	112.228	44.891	41.8302	187.732	130.596	9.18225	132.592	64.2777	69.3664	345.992	167.352	223.483	427.563	53.0546	326.43	637.782	105.07	25.507	198.955	238.702	85.7036	252.009	188.752	163.245	119.391	132.657	215.279
Positive	289.979	1.52977	96.9136	216.27	213.267	485.713	889.417	1496.74	941.575	734.606	699.998	1214.98	1112.82	1040.29	133.674	167.28	152.001	157.142	666.324	1460.86	1070.13	1176.25	551.978	948.844	1015.17	420.348	157.142	283.639	436.499	572.367	548.837	530.61	244.897	454.08	1282.68	574.407	879.363	1361.04	371.332	111.196	314.243	470.341	311.137	676.454	617.262	526.455	294.897	270.414	529.519
Positive	196.047	1.52985	1547.44	2649.42	2680.5	2660.11	2916.13	3816.88	2250.52	1403.77	1241.79	3085.03	870.131	2356.64	4566.79	8600.39	5907.88	4481.92	957.104	292.764	278.537	312.176	1671.2	517.277	454.957	5354.92	2614.18	2800.63	2841.67	1538.84	13551.8	8379.63	3214.16	7098.92	15331.5	18853.5	7174.26	11758.7	2947.55	2544.34	7134.4	9950.71	7237.89	5731.95	6566.45	5884.06	5563.06	4609	4875.31
Positive	493.978	1.52997	1531.15	4168.41	4078.64	4722.21	3870.84	4242.3	3088.05	1775.12	1715.25	3212.57	1407.88	3006.08	6014.08	9008.37	7070.51	6091.11	1399.95	299.93	300.98	366.247	2673.11	1034.55	853.797	5961.38	3544.8	3214.87	4082.48	2201.92	5879.76	7635.59	3866.14	5765.02	7217.44	10742.1	5160.71	7651.15	4335.59	1770.02	6123.28	8444.91	5757.49	6936.82	6681.9	6311.72	6782.76	4702.76	5395.85
Positive	443.002	1.53014	21.4214	26.5321	37.7573	53.0643	217.196	645.829	210.141	118.351	136.743	411.087	287.659	170.338	26.5321	48.9648	55.0854	42.8596	81.6213	419.261	263.177	191.816	39.7904	98.9659	117.331	84.6987	24.4864	41.8309	36.7164	75.4997	178.512	70.4237	34.6959	77.5555	685.731	217.317	131.589	703.984	32.6421	12.2412	64.2768	98.9659	55.0944	107.128	131.614	101.006	48.9824	56.1238	75.4997
Positive	686.038	1.53016	98.9483	111.189	145.923	196.948	1019.77	2152.11	655.917	304.045	286.74	995.635	237.647	861.936	97.9624	254.001	190.761	173.478	148.962	64.2654	114.253	93.8637	261.188	105.086	92.8441	367.303	137.74	166.302	382.489	329.555	1344.52	637.886	225.515	704.096	3594.97	2140.55	1350.63	3407.25	205.043	128.535	572.385	1148.57	497.904	725.408	906.021	699.916	293.887	413.279	448.916
Positive	139.002	1.5302	324.395	426.539	428.592	437.771	586.369	913.284	584.525	398.921	375.518	682.456	520.171	611.562	440.825	412.125	461.103	418.371	597.871	719.181	543.721	648.775	535.65	451.983	515.24	289.759	301.026	308.126	484.405	414.236	415.187	397.962	311.239	282.659	795.934	479.531	1135.41	808.06	297.873	379.472	322.401	366.272	300.976	314.246	342.806	306.086	315.312	288.781	303.025
Positive	687.036	1.5302	36.7247	48.9662	46.9406	61.2253	272.299	515.313	168.322	75.499	71.4305	239.731	91.7977	227.795	57.1436	102.013	78.5481	74.4907	64.2762	42.8444	35.7045	49.9852	76.5197	44.8927	28.5681	152.023	39.7964	20.4053	103.004	93.8666	306.038	218.404	90.8188	226.531	1028.57	486.678	358.057	916.22	78.5499	25.5026	130.594	319.342	164.262	190.789	238.742	180.59	69.3886	89.7971	167.327
Positive	682.985	1.53022	51.0125	52.0221	58.1685	68.3735	398.742	757.242	204.008	111.212	104.091	304.992	77.5042	353.016	41.8405	89.7637	54.0622	64.2758	59.1769	38.7615	33.6696	35.7102	85.7045	35.7088	11.2255	128.552	63.2555	65.296	188.663	143.891	583.464	275.603	111.234	252.012	1231.49	954.954	415.157	1046.78	73.461	55.0958	238.797	569.182	211.192	233.647	295.873	253.032	166.348	155.122	163.247
Positive	441.006	1.53044	45.9124	81.6055	86.741	118.372	549.726	1504.17	446.789	282.616	261.244	1047.61	737.385	454.594	62.2473	74.465	72.4249	60.2064	161.171	1025.17	636.652	527.483	114.271	269.353	238.745	142.839	36.7308	80.6018	122.388	177.532	500.854	193.924	70.4133	164.264	1714.41	538.706	291.74	1722.57	57.1239	24.4864	103.044	298.889	163.239	210.177	324.448	214.258	120.415	101.026	149.981
Positive	688.033	1.53044	52.0269	86.7253	79.5947	113.268	613.926	1193.72	399.882	189.77	190.821	581.467	132.596	510.975	77.5517	175.463	106.094	91.8389	96.9257	38.7641	69.3692	61.2081	139.778	51.0135	53.0544	182.628	81.6333	151	199.883	206.096	747.739	365.315	161.228	376.54	2228.62	1261.06	825.289	1883.43	114.255	80.5888	319.347	635.628	338.732	433.618	579.518	391.784	219.39	227.553	298.941
Positive	146.064	1.53082	415.181	870.202	927.513	902.004	787.427	1004.96	690.653	445.82	415.289	767.178	316.226	687.398	1199.95	1774.04	1400.71	1167.39	408.153	221.376	157.121	233.622	530.487	252.01	213.197	1547.9	761.194	720.355	851.686	581.619	2425.76	1974.22	815.273	1441.78	2501.73	3036.26	1266.94	2301.15	943.762	450.921	1402.01	1874.08	1337.59	1398.79	1852.83	1763.9	1354.91	1090.77	1297.91
Positive	437.995	1.53083	14.2805	32.6554	61.2279	148.993	237.58	698.913	239.724	116.311	109.188	428.429	300.92	152.901	111.234	420.268	164.232	97.968	103.048	400.901	271.338	271.393	62.2353	126.515	119.369	56.1255	54.0746	44.8906	99.9499	101.007	125.468	97.9851	46.9406	65.3109	555.124	182.663	51.0034	802.937	24.4817	7.14048	49.994	61.2166	39.7981	360.173	109.171	94.8857	31.6344	30.6134	48.972
Positive	688.998	1.53878	27.5424	53.0542	34.6955	62.2469	184.576	392.875	128.531	61.2164	33.675	135.676	60.1764	145.709	68.3684	126.491	82.6295	67.3491	47.9528	12.2411	32.6439	18.3649	53.0542	30.6079	24.4865	109.168	52.0339	31.6285	79.5553	68.3583	169.335	213.303	95.9227	160.207	707.175	452.998	292.775	645.948	60.1872	67.328	137.737	241.805	98.9665	189.771	210.176	204.055	85.7182	120.414	104.068
Positive	440.974	1.54672	53.0478	92.8337	112.247	153.064	559.898	1511.03	454.976	285.677	269.392	1061.95	755.801	460.696	84.6932	89.7732	95.8938	68.3685	196.913	1125.2	675.323	589.647	129.575	291.799	256.087	180.589	42.8568	88.7639	140.739	188.751	545.767	215.31	83.6749	173.472	1757.13	566.253	309.098	1779.36	65.288	27.5434	113.251	307.103	181.582	241.805	371.38	247.927	130.614	112.244	177.528
Positive	444.961	1.54672	83.6496	70.4104	96.9419	71.4309	110.135	212.184	81.6071	51.0147	65.3082	133.635	126.491	72.8502	45.9191	51.0059	48.9656	34.695	53.0553	140.772	93.8508	72.4284	39.7906	59.1754	34.689	57.1447	31.6337	30.6079	41.8104	33.6687	107.112	70.4104	50.0016	64.2878	281.642	129.574	72.4284	277.514	38.7645	32.6438	51.0147	71.4206	66.3057	107.129	85.7029	65.2969	56.1243	50.0016	78.5604
Positive	454.145	1.54677	70.3919	57.1285	62.243	77.5478	40.7977	53.0537	51.0075	36.7261	52.0392	56.1031	91.8051	46.1683	44.8969	57.1263	56.1095	41.8389	40.8158	76.5113	54.074	52.0287	37.7498	65.2972	37.7421	140.81	36.7336	49.9929	46.9174	43.877	214.212	44.8918	68.3653	128.568	316.288	165.28	45.9025	307.101	42.8471	22.4412	36.7302	54.069	93.866	165.284	104.069	123.441	59.1753	136.731	99.997
Positive	394.001	1.54692	43.8708	66.3027	93.888	93.886	214.156	526.578	214.209	133.658	133.685	338.654	261.067	208.32	72.4555	99.9641	109.144	76.5187	105.09	330.493	206.099	241.809	84.6842	116.308	124.501	121.41	49.9943	85.701	90.7615	109.198	228.489	152.092	64.2915	107.131	445.867	186.706	125.465	460.133	45.9131	25.5073	65.312	132.605	119.369	144.881	164.26	197.937	82.6605	83.681	113.248
Positive	683.993	1.54697	39.785	42.8454	53.0619	57.1444	206.004	356.081	116.292	41.8316	51.0205	158.12	38.759	177.507	40.8174	107.113	39.785	61.2262	45.9127	29.583	38.7649	21.4227	74.4806	26.5267	24.4862	92.8457	50.0006	42.8508	89.7465	89.7855	251.972	175.515	91.8369	185.719	623.471	469.33	187.704	657.045	49.9863	18.3624	140.799	233.645	121.395	146.921	180.59	174.468	110.205	113.267	106.107
Positive	683.029	1.54704	56.1071	64.2683	69.3896	81.6328	399.78	761.226	214.227	117.33	107.147	316.24	92.8177	358.111	45.9185	102.013	61.2077	67.3471	66.3171	53.0467	34.6844	42.8454	89.7848	44.8924	18.3651	177.529	68.3675	69.3792	193.771	149.981	618.198	284.737	120.41	258.167	1350.02	863.138	420.283	1234.54	89.7713	61.2062	246.902	581.546	216.294	280.578	338.725	297.922	173.474	164.286	180.59
Positive	396.071	1.54716	96.9279	76.5441	152.024	73.4866	154.011	253.018	19.3856	113.285	98.9971	276.404	212.221	161.137	36.7412	72.4367	108.114	123.498	20.3988	21.4188	13.2631	12.2428	47.9511	33.6794	18.3642	410.276	393.834	140.801	20.3988	79.5554	977.442	418.586	445.002	1098.86	2250.4	849.905	19.3856	2358.72	587.486	77.5424	1239.66	662.16	376.489	471.349	728.49	552.999	217.385	701.932	866.23
Positive	276.002	1.54723	185.67	259.117	299.996	287.746	236.621	323.426	215.25	159.146	141.835	242.8	147.906	200.062	323.465	461.059	324.413	312.235	163.263	119.357	130.595	164.246	155.081	129.574	87.7325	380.6	230.605	185.689	243.76	141.835	792.572	557.136	292.854	492.851	993.744	1144.7	723.298	986.602	231.573	208.114	498.923	570.331	367.305	445.858	559.108	466.216	313.262	419.383	439.836
Positive	198.047	1.54803	96.9119	225.481	227.555	291.839	248.843	351.995	206.065	80.5899	78.5727	78.5516	119.34	228.793	386.732	715.02	486.6	393.874	108.147	118.335	92.8337	109.153	139.778	134.675	85.6905	547.963	274.488	57.1354	218.248	60.1962	113.234	795.912	346.945	598.975	1463.07	93.8515	1160.93	1450.83	270.34	54.068	708.053	925.304	95.9035	586.658	85.7031	150.978	72.4502	390.823	461.164
Positive	494.003	1.5557	1514.95	3976.61	3848.84	4480.45	3724.9	4099.48	2888.09	1637.37	1612.21	2646.25	1469.93	2776.25	5588.57	8543.12	6550.49	5635.1	1271.38	259.122	273.434	348.897	2484.38	1026.4	837.466	6399.76	3558.03	2965.95	3821.8	2050.94	5805.46	8218.34	3666.26	5337.56	7907.15	10669.9	5197.28	8415.15	4608.09	1755.71	5855.27	8207.24	5779.87	6824.64	7883.54	7096.28	6781.35	4376.45	5801.19
Positive	495.999	1.56403	911.943	2313.76	2173.38	2593.79	2235.8	2412.96	1581.27	961.008	963.234	1540.38	839.519	1717.46	3370.33	5171.76	3958.28	3315.52	740.792	183.632	173.449	240.761	1423.29	585.644	473.313	3620.29	2044.82	1682.42	2293.9	1208.12	3221.49	4990.19	2225.44	3082.55	4395.39	5915.59	2875.58	4878.88	2608.82	1001.81	3378.44	4699.96	3259.75	3874.01	4550.37	4189.8	3634.57	2518.31	3085.28
Positive	454.17	1.56423	14.282	23.4664	17.3467	21.4283	20.3977	19.3853	16.3222	18.3625	21.4283	15.3024	15.3003	21.545	19.3875	16.32	24.4833	14.2855	18.365	14.2819	22.4461	24.4833	12.2433	16.3245	16.3222	14.2855	9.18356	12.2433	21.4176	9.18356	38.7609	14.2855	16.3263	18.3675	16.3244	21.4234	15.3021	14.2839	12.2416	10.2014	11.2228	9.18245	16.3241	24.4867	17.3443	14.2822	21.4288	9.18377	13.2651
Positive	931.072	1.56479	604.933	387.642	435.721	333.656	505.94	558.09	260.149	162.224	157.158	492.713	129.556	423.727	956.94	2063.87	1496.86	1137.79	93.8728	72.4278	78.5611	78.5484	200.948	102.027	88.7507	1290.65	604.051	506.137	460.001	218.374	3503.1	2740.46	879.535	2010.1	4140.27	5424.8	2251.41	4067.83	632.519	988.486	2118.09	2683.32	1765.07	1362.07	2167.38	2048.55	1161.07	1542.78	1365.24
Positive	443.984	1.57225	45.9056	61.2165	69.3889	78.5708	202.95	423.414	175.462	106.093	82.6544	258.098	126.48	178.52	65.3056	89.76	93.8515	68.3668	56.1138	109.153	52.0277	77.5295	74.4801	48.9732	49.9861	151.019	51.02	68.3584	98.9254	113.251	245.85	188.774	95.92	166.325	605.023	394.788	288.702	601.962	82.6321	54.068	135.693	262.211	167.321	191.812	217.319	191.784	116.328	129.594	122.433
Positive	325.077	1.5729	84.6826	109.15	100.005	80.6159	127.492	176.533	90.7908	63.2569	58.1659	113.23	59.1547	98.5047	163.268	344.791	206.064	176.539	33.6687	25.503	25.5068	17.3446	69.3785	28.5676	23.4663	236.703	123.453	90.8043	89.7547	53.0542	625.316	344.965	119.393	271.393	624.5	943.752	481.497	627.58	108.13	119.372	300.98	438.639	231.602	263.23	293.839	270.372	221.439	226.534	248.947
Positive	502.113	1.58105	148.943	184.648	156.12	133.672	95.8696	96.9274	70.3907	59.169	143.876	75.4915	196.864	80.0211	56.122	182.584	120.378	72.4484	54.0812	289.724	261.194	78.552	43.8722	170.388	218.313	206.121	196.937	47.9525	66.2928	61.224	572.307	129.591	199.998	513.261	744.811	527.409	45.907	875.389	179.547	55.0882	417.296	405.046	285.679	712.162	298.936	345.825	220.406	560.2	554.072
Positive	359.1	1.58959	233.616	269.322	289.788	327.546	359.012	501.978	237.697	120.379	124.486	295.846	109.144	267.776	506.056	1003.84	654.941	537.747	102.04	37.7415	40.8112	37.7459	167.323	66.3178	60.1835	709.173	366.324	246.903	298.837	153.075	2319.57	1130.59	451.008	1010.2	2396.64	3406.7	1853.63	2256.8	430.508	496.818	1255.04	1514.1	803.976	867.233	1147.81	942.628	707.054	828.549	737.822
Positive	1368.13	1.59013	45.9131	19.3848	18.369	6.123	4.07933	13.2638	7.14029	4.08117	7.1435	13.26	6.12025	14.3669	30.615	60.1825	38.7616	22.451	2.04008	1.02004	1.02025	5.10146	4.08117	8.162	11.2232	23.4715	22.4455	2.04058	7.13854	2.0405	534.48	135.76	36.738	210.172	387.79	622.352	421.277	278.596	12.24	29.5885	232.617	263.171	84.6808	39.7914	78.5593	43.8708	14.2876	132.665	31.629
Positive	876.112	1.59777	7.14187	14.2893	14.2893	19.3927	19.3775	31.6283	9.183	3.062	5.10333	5.10133	11.2229	9.237	53.0734	126.513	74.4503	56.1367	7.13907	7.13953	2.04053	2.04053	15.304	11.2229	8.16213	14.2893	45.912	13.2635	12.2392	14.2781	107.086	156.213	57.1573	156.162	411.302	204.08	9.1824	300.09	18.3576	5.10167	214.256	203.033	97.9456	44.8917	79.5808	76.52	24.496	92.8443	74.4795
Positive	732.088	1.59823	34.6857	165.267	73.4667	61.2222	41.8185	134.677	42.8469	128.541	99.9963	211.178	62.2244	60.5318	61.2222	66.3036	74.4722	52.0446	35.713	25.5041	45.9125	41.8267	48.9733	26.5272	33.6618	904.048	92.8537	235.683	56.098	114.281	1468.9	93.8656	44.8963	414.278	405.05	1736.36	119.347	166.323	163.227	53.0487	84.6815	600.876	778.458	56.1153	1261.04	1398.67	486.673	289.79	494.826
Positive	929.067	1.60611	147.91	91.8403	82.6591	76.5336	107.067	106.109	62.2242	23.4663	27.553	90.7861	23.4616	72.8558	251.03	436.59	327.453	285.726	28.5677	21.4214	22.4415	14.2839	46.9327	15.3041	20.4055	284.715	132.636	111.21	105.049	68.3585	547.777	567.484	206.138	374.505	741.866	785.612	322.342	713.317	124.448	204.021	411.171	462.185	308.123	309.144	427.496	386.685	238.793	291.848	257.11
Positive	491.971	1.60628	208.114	417.35	442.849	543.876	411.001	486.598	316.238	166.284	178.573	341.749	167.28	337.538	676.535	924.12	700.838	611.251	154.061	69.3683	57.135	65.2878	300.979	116.313	113.233	860.201	408.166	342.81	465.053	231.634	698.7	1278.55	416.329	522.452	883.552	1059.01	374.394	975.393	528.423	200.964	540.742	768.262	540.742	847.838	971.295	967.099	629.596	468.37	654.086
Positive	877.1	1.61478	47.9459	25.5106	25.51	19.3876	22.4367	34.6842	40.805	7.14088	10.204	22.4428	16.32	23.5968	44.8992	138.717	72.4289	59.1846	14.2838	18.3622	16.3244	12.2415	21.4258	17.3447	11.2214	48.9864	62.2459	21.4258	18.3569	10.2043	215.246	206.126	75.5096	202.044	489.732	423.373	681.443	372.394	41.8251	3.06038	326.488	199.974	64.2778	73.4603	92.8457	79.5697	67.3464	147.962	73.4706
Positive	932.024	1.61491	132.614	87.7572	95.9196	49.9999	146.853	164.237	69.3672	12.2416	16.3269	20.4022	15.2996	126.195	278.578	545.671	420.285	328.579	11.223	9.18095	18.3619	9.18097	40.8108	15.3041	7.14076	371.487	167.349	16.3243	119.318	29.5884	26.5228	778.818	268.374	189.8	1241.91	41.8255	787.523	1267.16	43.8646	4.08053	624.401	58.1554	6.12162	389.743	118.354	31.6242	12.2451	264.292	189.774
Positive	931.022	1.61523	550.867	280.613	274.494	142.859	386.514	438.718	155.063	12.2415	23.4694	25.5032	23.4594	279.065	751.014	1753.38	1206.84	938.791	29.5874	13.262	18.3623	13.2613	101.007	18.365	18.3622	896.954	493.886	11.2231	336.55	21.4289	42.8454	2133.66	738.796	771.43	3712.36	6.12075	2192.26	3705.72	182.603	8.161	1801.81	16.3245	19.3852	1123.34	42.8516	89.7713	5.102	1029.59	547.968
Positive	933.019	1.61523	337.667	202.042	179.593	110.204	275.36	307.101	113.236	12.2415	21.4282	25.503	9.18	228.787	558.167	1208.7	858.96	603.059	26.527	18.3626	16.3243	16.322	69.3799	10.2029	16.3223	687.753	383.676	17.345	242.725	23.4695	48.9659	1496.93	482.656	644.902	2707.81	6.121	1565.89	2595.53	257.071	5.10061	1263.09	76.5201	12.2432	835.59	22.4459	43.8652	31.6321	962.251	671.433
Positive	358.116	1.61523	1331.3	1601.49	1549.1	1743.86	1919.54	2515	1210.96	694.736	644.878	1878.94	590.559	1547.15	2798.64	5679.68	3711.72	3046.9	452.997	127.507	129.574	164.229	925.294	379.538	301.965	4080.11	1999.98	1467.13	1662.36	918.442	12517.5	6310.01	2621.35	5572.28	13407.3	17403	15038.3	12576.4	2462.69	2834.74	6417.58	8170.38	4535.16	4895.23	6120.34	5423.21	3950.1	4331.5	4316.68
Positive	359.121	1.61523	232.601	274.423	296.936	330.603	372.279	508.089	243.817	125.48	125.509	298.906	108.124	272.905	509.17	1046.58	665.144	547.944	105.099	39.7899	43.8712	38.7667	169.363	67.3385	60.1824	712.225	366.316	252.008	305.982	155.101	2338.95	1135.68	457.139	1011.2	2404.75	3438.21	1852.43	2257.88	433.56	495.749	1275.35	1537.41	815.204	865.18	1154.96	950.786	711.205	833.644	738.842
Positive	928.062	1.61523	241.768	173.473	160.209	115.31	191.717	208.134	121.394	42.8508	33.6741	170.359	27.5385	172.388	485.73	877.301	658.977	487.799	27.5469	22.4425	13.2615	24.4821	64.2767	23.4668	23.4661	567.284	272.458	190.793	216.198	87.7453	1106.82	1184.94	376.549	729.606	1435.74	1698.79	599.812	1448.82	256.049	394.774	742.753	1092.7	668.273	578.49	863.144	852.959	502.057	557.154	513.208
Positive	932.065	1.61523	55.0849	9.18382	18.3682	19.3886	9.17788	11.2213	13.2611	27.5474	23.4705	117.314	9.18082	16.4179	12.2451	13.2612	20.4024	10.2042	18.3649	9.18079	5.10061	14.2816	20.4055	10.2027	12.2433	16.3273	16.3271	143.858	16.3162	43.8714	1003.8	14.2859	6.12273	389.802	21.4295	1361.04	11.2213	18.3649	148.938	312.156	15.3044	671.339	474.427	10.2027	522.38	507.076	336.746	180.618	220.377
Positive	930.009	1.62358	118.338	61.2092	83.6705	66.3242	96.8945	108.149	45.9069	22.4438	11.2242	23.4613	16.3209	98.4922	218.364	379.461	297.886	230.626	24.4892	10.2015	11.223	19.3829	37.7502	24.4866	14.2805	249.991	135.711	24.4865	100.974	21.4281	36.7221	531.563	163.262	177.547	689.702	131.605	243.794	678.483	91.8138	15.3006	361.177	147.922	25.5069	269.352	241.805	141.804	32.6486	254.076	213.236
Positive	935.017	1.62359	140.775	74.4904	89.7991	48.9813	124.416	118.333	41.8246	15.3017	17.3476	38.7642	6.12067	74.898	184.695	448.788	347.858	263.275	20.405	11.2212	14.2816	13.2614	34.6885	11.2231	10.2011	275.565	168.369	9.1825	88.7231	39.7908	20.4022	557.148	217.355	386.738	964.136	98.9669	588.604	953.934	53.0458	9.18125	471.356	32.6489	18.365	283.63	104.068	90.7899	11.2249	381.636	143.859
Positive	928.015	1.63173	238.706	154.087	146.94	97.96	187.645	188.72	105.071	15.3042	13.2654	69.3674	16.3196	154.922	477.568	867.973	642.67	481.65	18.365	12.2413	8.16086	19.3821	53.0544	14.2835	16.3218	554.086	266.333	14.2838	207.022	34.6892	40.8043	1178.61	372.452	710.229	1410	98.9669	598.805	1403.86	186.68	3.06032	726.438	272.412	105.074	574.416	106.109	333.584	17.3476	540.829	504.017
Positive	929.014	1.63173	143.839	79.5937	72.4507	67.3485	103.004	107.117	53.0468	8.16086	14.2861	30.6032	15.302	67.7142	234.699	432.469	311.133	287.762	13.2635	11.2214	14.2838	11.2214	27.5473	8.16238	10.2014	274.54	132.656	16.3246	98.9221	35.7151	27.5428	557.156	200.005	211.23	733.569	138.757	319.294	709.088	75.4878	9.18097	380.561	58.155	17.3446	306.081	102.027	27.5428	14.2857	281.639	226.536
Positive	934.025	1.63175	143.835	70.4091	77.552	44.899	122.378	115.275	47.9462	19.3825	14.2859	43.8657	11.2212	91.3116	183.673	423.289	344.806	214.291	31.629	10.2013	5.10145	18.3624	19.385	8.16216	6.12065	278.622	152.047	9.18237	97.9023	42.8577	39.7851	525.509	194.9	265.309	859.327	19.3821	545.772	907.242	97.9326	5.10066	447.907	46.9333	6.12174	295.878	32.6493	35.7037	42.8577	329.596	92.8583
Positive	438.051	1.63178	177.503	178.574	180.615	207.145	313.083	787.562	255.033	158.12	129.593	535.569	334.603	223.662	262.251	530.386	381.529	305.106	130.594	415.194	286.694	287.67	132.634	157.125	136.694	500.071	276.534	167.323	178.472	168.369	1337.19	705.111	353.066	780.622	2182.34	1557.08	1047.68	2023.2	245.845	354.997	814.17	845.798	538.699	569.341	707.042	638.602	407.148	570.415	539.803
Positive	1368.07	1.63178	47.9532	23.4664	21.4301	21.4301	23.4554	16.3238	15.3006	12.2434	15.3072	18.3607	13.2564	21.5502	38.7806	135.665	64.2625	48.985	4.08016	5.1002	5.1014	10.2028	15.3042	10.2024	13.2636	30.6144	23.4664	4.08112	18.3564	4.08208	546.741	172.508	43.8806	213.239	419.434	636.655	430.457	341.868	20.4008	29.5881	237.725	266.23	86.7238	58.156	86.7238	53.0546	19.3891	136.75	40.8112
Positive	1370.06	1.63178	25.5033	19.388	25.5105	23.4697	20.3963	26.5241	20.4026	15.302	9.18379	8.16105	14.2818	22.5714	36.7356	117.297	90.7917	54.0823	11.2229	14.2818	11.2229	12.2413	16.3242	9.18261	5.10053	33.6782	22.4493	13.2634	26.5159	11.2246	467.148	164.288	61.2253	161.227	342.808	415.29	376.429	280.574	22.4423	113.232	228.539	224.458	132.634	48.9756	98.9655	83.6508	57.1436	116.328	74.4907
Positive	797.143	1.63191	87.7313	56.1232	65.3069	51.0211	73.4289	64.2681	41.8253	31.6233	33.6739	61.2063	26.5234	59.5065	115.308	280.493	203.001	155.104	30.6079	35.7045	29.5876	27.5435	44.8916	20.4058	29.5838	125.531	122.451	58.1565	65.2702	34.6943	1567.9	408.168	124.491	438.781	1106.99	1753.92	1620.95	819.292	61.2063	340.715	609.097	672.353	311.18	165.283	280.572	230.544	173.472	280.616	169.39
Positive	875.1	1.63191	105.071	50.0004	46.9399	24.49	57.1091	81.6086	37.7441	12.2417	13.2658	31.6234	16.3218	56.4285	152.042	336.582	215.243	154.083	14.2839	16.3218	11.2212	16.3218	33.6689	9.1825	13.2614	133.696	105.106	25.5069	41.812	18.3649	885.456	473.473	179.598	508.168	1316.35	343.777	1810.7	1079.45	41.8246	12.2416	787.649	456.064	155.078	155.082	259.151	232.585	111.228	351.033	204.054
Positive	494.972	1.63193	341.748	652.964	667.345	835.712	544.618	688.594	448.861	291.76	311.228	590.661	286.659	436.03	972.31	1350.66	1078.29	882.65	191.812	66.3	34.6895	73.45	384.648	172.424	138.739	1247.79	744.906	535.647	618.035	354.126	952.702	2138.49	782.643	967.335	1455.94	1431.43	1077.27	1856.9	935.468	406.016	891.709	1182.5	923.337	1300.87	1440.61	1414.93	1003.96	886.744	1120.25
Positive	795.143	1.63203	259.104	127.555	106.129	60.2058	156.022	184.671	88.7482	35.7098	35.7164	132.612	29.5827	140.579	317.356	933.386	541.67	405.114	38.7707	21.422	21.422	24.4868	56.1155	22.4462	33.6693	328.591	252.009	141.819	131.568	61.215	4903.59	1194.13	388.787	1387.8	3320.61	5669.7	5209.62	2606.82	174.436	885.439	1876.24	2025.26	862.111	413.214	796.815	663.163	452.074	904.135	508.1
Positive	796.146	1.63207	114.255	72.4499	73.4703	37.7556	70.3691	81.6105	47.9462	34.6836	28.5718	44.8846	25.5033	77.972	138.777	327.412	231.57	174.492	35.7092	29.5838	21.4255	29.5838	43.8724	27.5478	30.6039	140.84	86.7358	58.1565	75.4664	36.7352	1599.53	434.699	154.084	520.415	1145.76	1728.06	1698.48	872.325	82.6285	300.939	633.583	640.725	289.755	173.449	270.37	252.986	175.512	312.249	173.472
Positive	931.059	1.63219	8.16052	12.2456	22.4499	13.2663	14.2761	14.2822	13.2612	71.4197	54.0832	298.887	31.6229	10.2616	13.2659	15.3014	14.2814	16.3272	14.2839	12.2411	16.3215	5.10047	14.2836	19.3855	11.2228	16.3272	6.12263	344.844	17.3358	138.758	2898.09	11.225	14.2861	970.466	14.2861	3881.8	1.02009	4.08103	327.45	944.607	19.3855	2221.15	1389.86	9.1829	1662.05	1511.04	1002.08	318.377	588.689
Positive	933.062	1.63223	336.637	210.204	190.823	116.328	283.507	309.093	128.534	53.047	58.1646	247.893	24.4826	232.896	567.352	1222.91	859.954	621.434	36.7297	26.5228	24.4832	31.6234	70.3992	26.5272	35.7039	709.305	391.846	255.068	263.111	131.615	2116.78	1504.09	494.91	1300	2713.92	2737.98	1584.23	2677.21	385.611	739.598	1276.36	1616.15	1037.59	852.952	1270.25	1103.75	685.731	964.309	809.074
Positive	934.069	1.63223	10.2009	15.3066	13.2657	15.3066	14.2768	15.3017	12.241	24.4864	8.16353	52.026	20.3988	4.10447	10.2044	31.6227	12.2414	12.2453	12.2432	10.2009	13.2615	15.3017	20.4053	10.2026	18.3648	4.08176	10.2044	95.9049	13.257	22.4458	705.921	25.511	16.3271	196.945	46.9403	1264.11	14.2816	16.3242	66.3076	208.104	11.2232	526.457	335.677	16.3242	444.848	406.077	237.763	20.4088	215.276
Positive	494.997	1.63278	346.846	671.42	688.776	843.878	562.963	715.199	460.083	299.921	310.2	597.802	285.6	450.394	999.867	1420.99	1123.2	919.389	203.036	67.3292	34.6887	77.5306	395.866	175.487	137.721	1282.65	749.991	541.768	644.567	357.147	976.14	1531.63	797.967	977.539	1476.34	1634.48	1087.47	1670.19	941.589	404.995	924.367	1284.53	957.016	1408.01	1378.38	1373.14	1087.61	896.928	1198.11
Positive	795.187	1.64059	199.934	110.212	55.1061	12.2458	23.4529	37.7438	18.3612	29.588	21.4301	127.509	14.281	16.4188	15.3067	30.6083	18.3619	12.2454	20.4055	11.2208	9.18062	11.2211	13.2636	7.14338	19.3852	248.998	65.3087	133.656	14.2781	47.953	4879.29	50.002	236.752	1361.32	1878.65	5513.57	4881.03	682.565	154.03	876.239	1864.04	2000.15	852.951	29.588	772.349	653.997	430.644	882.688	493.814
Positive	875.147	1.64059	110.168	61.2279	47.9635	29.5935	69.3357	82.646	42.843	20.4057	26.5321	53.0437	19.3814	67.7278	160.213	341.712	218.295	161.233	24.4869	24.4817	18.3613	31.6277	30.6075	20.4057	18.3651	136.747	105.089	51.0125	60.1737	44.8926	1843.27	483.802	185.725	519.416	1332.73	1936.91	1823.89	1088.87	81.6057	327.443	795.823	657.064	309.147	161.2	292.822	265.274	183.684	350.019	239.767
Positive	935.065	1.64059	8.16091	27.5516	19.3881	22.4501	8.15817	22.4461	14.2816	20.4051	18.3677	71.408	13.2593	23.6006	12.2451	12.2414	7.1408	9.18437	20.4051	17.3419	10.2011	21.4218	15.3039	13.2637	11.2228	17.3449	19.3881	87.7446	25.495	30.6083	755.905	17.3473	16.3273	127.554	18.3677	951.927	6.12069	20.4057	87.7298	203.002	30.6086	550.939	368.323	21.4254	397.911	298.944	239.804	15.3064	202.017
Positive	796.189	1.64896	16.3206	32.656	37.75	11.2251	8.15877	24.4809	14.2838	17.3452	18.369	33.6613	12.2432	35.91	53.066	19.3807	72.4227	23.4715	7.14188	9.18035	11.2204	13.2605	15.304	12.246	10.2004	121.462	48.984	41.831	47.9328	26.521	1550.81	228.592	59.189	503.106	1034.55	1610.7	16.3243	200.993	69.3626	229.509	599.918	614.318	274.452	63.2567	243.854	230.537	147.972	283.635	152.022
Positive	378.009	1.64912	34.6844	60.2042	39.796	64.2858	34.6748	61.2077	26.5233	44.8856	32.6539	53.0467	66.3083	40.012	32.6531	59.16	42.8454	31.6327	28.5672	53.0467	30.6077	52.0265	29.5882	51.0141	33.6642	110.221	36.7348	31.6287	32.6351	32.6531	128.517	57.143	39.797	64.2858	106.107	90.7937	22.4428	97.9471	47.9448	17.3422	43.871	48.9723	51.0128	87.7443	80.6003	86.7109	50.0014	54.0817	53.0613
Positive	948.047	1.64912	114.261	137.704	145.922	131.635	160.144	159.163	100.998	51.01	46.9364	127.504	33.6666	133.376	335.669	530.459	435.656	322.455	48.9765	54.0615	43.8717	57.1264	84.6825	37.7532	31.6258	476.467	219.375	129.564	169.299	79.5871	363.161	659.095	212.234	375.491	631.504	829.481	214.224	667.258	203.051	169.339	349.979	454.99	338.73	620.325	616.287	634.511	321.336	296.925	402.017
Positive	495.964	1.65701	890.569	1644.68	1572.47	2182.67	1495.1	1515.91	1199.67	731.448	716.338	1560.83	759.881	1157.3	2352.75	3250.6	2624.78	2189.8	570.334	151.98	142.839	163.22	1037.62	514.3	407.03	3134.78	1786.72	1289.63	1566.72	875.632	2367.71	3532.66	1923.5	2422.43	3534.23	3104.72	1859.73	4184.15	2366.75	986.461	2226.24	2669.37	2217.33	3559.74	3541.81	3443.94	2297.66	2036.77	2683.03
Positive	396.049	1.6658	99.9872	127.576	171.407	167.38	278.445	282.617	157.123	124.515	107.158	280.485	223.441	215.518	174.521	415.253	287.624	225.555	40.7978	39.78	34.6894	28.5662	85.7033	71.4389	31.6269	426.592	443.821	144.879	116.274	87.7152	989.669	524.737	479.687	1107.36	2261.55	864.175	25.5069	2398.52	595.648	110.19	1269.23	689.708	387.706	746.843	737.673	561.153	227.584	732.759	910.088
Positive	130.049	1.6659	576.367	1066.19	842.854	1239.82	623.135	550.877	542.703	466.204	618.365	570.26	886.38	371.403	878.466	2049.42	1103.92	901.017	565.225	602.82	435.659	343.788	566.179	569.319	276.452	2146.93	932.65	856	1387.04	666.418	3748.5	1717.34	1009.18	1588.77	2789.44	2729.58	669.214	2833.27	1477.16	409.077	1799.78	2199.99	1494.89	1362.11	1669.38	2107.61	1350.83	1018.36	1497.11
Positive	411.011	1.66606	601.888	1165.01	1334.68	1587.72	936.284	1160.05	806.935	535.578	477.549	962.017	556.875	814.61	1414.07	2088.24	1579.19	1303.03	414.232	243.79	247.927	216.271	550.949	447.901	367.254	2080.96	901.01	706.027	935.264	498.014	1931.96	2338.77	1020.38	1236.73	1904.86	2257.87	802.857	2024.01	1122.18	430.502	1067.2	1689.57	1405.91	2029.35	1999.75	2157.58	1718.12	1212.23	1458.33
Positive	233.977	1.66632	320.316	609.196	541.848	595.93	490.526	535.558	564.121	359.08	497.969	360.1	475.373	421.674	340.823	429.468	331.537	372.456	448.926	357.04	484.636	510.057	311.187	365.324	300.934	308.221	252.043	272.416	338.631	266.332	327.503	432.662	288.781	320.415	312.207	349.909	316.235	316.289	274.411	197.902	365.252	388.783	303.016	349.958	326.482	306.026	312.26	338.792	313.272
Positive	259.107	1.66756	21.4229	38.7758	40.8178	58.1638	35.6932	32.6436	29.5832	28.5631	30.6133	30.6033	56.1061	32.8311	27.5512	37.7472	33.6646	26.5308	23.4664	45.905	39.7897	25.5035	24.4867	26.5316	21.4223	45.9263	24.49	18.365	20.3989	22.4498	71.4117	40.8167	19.3884	41.8371	36.73	58.1527	28.5639	42.8517	24.4827	15.3017	29.5881	30.6133	34.6894	30.6083	47.9531	67.3273	38.7769	32.6533	33.6793
Positive	476.004	1.6828	170.353	282.684	319.348	477.603	231.495	237.679	163.238	106.134	90.8227	196.868	227.522	185.728	393.913	611.148	547.761	393.921	141.819	138.725	56.1022	37.7415	237.725	333.697	89.782	473.503	757.196	241.806	283.504	168.307	744.804	518.424	930.714	1101.14	1885.85	696.851	24.4867	1977.33	1347.47	124.445	1531.44	637.825	389.747	805.997	724.407	532.586	361.25	885.777	1326.36
Positive	231.976	1.68302	635.526	878.569	927.573	908.185	690.412	783.443	875.253	639.625	636.75	596.779	928.298	871.051	631.559	694.767	655.945	633.681	823.38	830.368	938.649	1042.58	652.968	629.607	674.307	505.194	451.019	476.466	632.383	501.032	534.537	762.255	495.93	578.57	411.18	551.027	481.504	462.179	396.833	323.383	532.595	551.034	571.436	609.113	462.179	460.069	591.851	631.648	629.69
Positive	315.027	1.6833	33.6623	64.2894	46.9327	103.069	34.6755	46.9246	47.9541	42.8512	51.0233	38.7701	61.216	36.9348	40.811	56.1095	48.9633	35.7169	40.8107	39.7761	26.5269	22.4422	22.4453	33.6691	22.4423	73.4897	45.9217	32.6485	21.4179	22.4495	137.682	61.229	50.0029	75.5145	58.1552	93.8717	25.5069	72.4396	45.903	20.402	110.19	114.292	57.1354	66.3179	74.4801	68.3445	64.2774	46.9323	57.1586
Positive	317.022	1.68347	37.7442	71.42	67.3389	102.046	47.9374	35.704	44.8913	65.2983	56.1236	67.3275	64.267	37.9609	35.71	67.337	57.1344	53.0623	25.5064	45.8987	27.5469	28.5624	44.885	28.572	23.462	102.043	61.2257	71.42	35.6981	52.0419	149.957	60.2053	52.0433	91.8386	98.9649	99.988	39.7911	90.8054	74.4683	30.6034	62.2374	135.717	89.7851	72.4383	103.063	92.8304	85.7016	68.3577	108.184
Positive	366.096	1.68375	132.618	73.4601	74.4906	96.9398	26.5164	31.6258	45.9063	110.175	85.7132	115.276	176.46	26.6754	58.1559	102.014	82.6407	60.2033	28.5678	103.022	55.0951	39.7854	33.6646	212.218	97.9334	724.497	88.7744	71.4179	29.5766	74.499	978.18	60.2033	489.79	1432.74	2924.1	877.56	27.5438	3910.27	51.007	10.2014	204.056	104.068	477.491	2379.3	443.872	638.607	223.436	1639.78	1014.41
Positive	411.004	1.69952	582.504	1027.41	1218.38	1285.72	789.386	947.716	731.445	504.96	443.88	933.278	513.06	720.235	1273.29	1669.16	1384.54	1146.95	373.418	228.48	225.479	202.98	505.993	420.411	337.668	2134.71	834.699	670.332	802.625	461.294	1764.94	2226.54	951.026	1097.97	1633.45	1702.83	460.075	1866.87	1082.35	426.35	899.877	1187.76	1265.13	1975.29	1973.48	2103.49	1305.97	1098.99	1517.57
Positive	301.979	1.69983	137.715	277.553	221.436	313.276	153.991	153.017	149.956	198.922	211.232	174.439	215.243	145.688	167.348	250.968	209.123	172.455	85.7033	166.278	122.43	93.8528	73.46	113.266	106.092	256.173	163.267	163.244	111.174	128.576	435.611	268.377	155.108	253.063	257.11	344.854	38.7642	216.299	220.344	30.6033	309.144	365.319	275.475	242.826	270.374	272.37	241.845	216.328	226.57
Positive	502.125	1.69998	149.961	178.547	142.858	127.551	93.8265	93.8557	61.2088	55.0866	132.654	73.4488	188.727	79.0002	55.0945	178.521	118.334	73.4691	54.0742	289.68	250.986	67.328	38.7702	172.428	212.19	202.045	192.858	47.9526	58.1317	52.0486	555.9	125.51	201.017	491.84	734.593	528.582	44.8854	864.167	176.481	54.0665	413.209	407.087	260.168	699.904	280.574	332.568	217.317	547.963	546
Positive	444.055	1.70013	49.9861	55.0949	76.5413	81.632	210.09	418.25	178.521	107.116	90.8178	257.04	116.28	180.572	63.2555	72.4289	89.7842	66.326	73.4598	102	60.1962	91.8	79.5697	61.2255	52.0264	136.737	58.1628	76.5206	106.065	119.39	233.637	176.529	92.8587	173.472	595.841	375.461	160.16	548.827	83.6502	65.28	140.794	253.059	169.362	199.974	209.213	183.627	112.216	124.492	114.302
Positive	502.111	1.71713	160.171	217.269	184.698	159.187	112.206	108.148	90.8037	84.6766	170.398	105.065	238.727	102.597	73.4592	198.923	142.839	90.818	87.7498	353.958	290.78	119.346	64.2776	199.988	250.969	262.229	233.66	74.4746	89.7507	72.4449	656.914	162.225	252.026	582.618	883.493	562.167	66.3078	1045.86	198.983	65.2877	433.681	419.302	320.364	790.779	356.101	396.827	244.829	682.615	595.885
Positive	215.959	1.71735	1550.68	2208.91	2481.77	2122.47	1810.47	2119.8	2266.76	1735.32	1528.57	1658.38	1607.69	3102.54	1261.07	1787.49	1454.9	1276.59	1466.12	1092.48	1263.09	1467.74	963.146	1109.23	1044.58	1118.41	832.713	968.242	1232.04	907.866	1283.27	1814.28	1098.86	1263.26	1465.1	1335.55	1378.38	1475.35	808.953	750.8	765.21	856.199	1378.36	1272.28	1071.45	1122.1	1400.56	1577.34	1686.06
Positive	254.99	1.71763	3117.63	4417.78	5101.72	4264.36	3749.1	4159.84	4546.76	3700.03	2957.12	3617.94	3668.94	4856.98	2637.36	2958.44	2839.97	2797.98	2854.73	2418.38	2791.46	2985.65	2056.87	2304.01	2135.12	2478.63	2017.36	2057.88	2744.34	1840.98	2756.76	3645.78	2379.54	2632.66	1640.61	2694.53	2609.47	1521.94	1069.06	1638.12	1858.09	1761.24	2938.36	2839.4	2210.53	2251.42	3009.42	3395.89	2727.89
Positive	366.117	1.71779	124.456	71.4197	69.3896	93.8801	25.4955	31.624	41.8253	107.113	83.6736	110.174	172.376	23.5974	49.9938	99.9869	79.58	56.1226	26.5273	98.9375	53.0547	39.785	30.6038	207.143	94.8719	690.835	86.7349	68.3572	28.5593	72.4491	936.478	56.1226	487.756	1518.41	2905.76	865.199	25.5031	3851.56	48.9662	10.2013	199.975	95.921	475.451	2388.42	435.781	626.359	217.315	1675.51	959.33
Positive	256.977	1.73339	2285.17	3277.16	3719.96	3245.91	2844.36	3096.25	3216.93	2481.3	2206.02	2470.73	2658.45	3716.08	1777.75	2246.04	2062.99	1958.18	2093.59	1692.18	1779.34	2135.92	1520.2	1596.73	1707.94	1814.34	1381.61	1539.58	2072.59	1271.46	1732.88	2808.11	1563.25	1692.89	1093.62	1766.11	1459.83	904.97	863.049	1029.27	1316.16	1317.39	1943.61	1986.46	1646.16	1628.18	1890.99	2411.15	1890.06
Positive	213.965	1.73368	3159.52	4622.86	5190.52	4491.91	4042.42	4365.72	4700.36	3664.88	3160.15	3618.96	3719.38	5118.6	2619.06	3153.97	2913.89	2864.26	2907.81	2371.5	2763.91	3070.63	2191.57	2339.7	2278.95	2500.01	1678.55	2219.08	2678.14	2028.58	2631.27	3714.13	2414.02	2637.78	1574.26	2874.16	3156.25	1607.73	1158.88	1482.12	1819.33	1778.7	2868.96	2911.88	2267.69	2244.36	3094.26	3314.32	2631.96
Positive	228.966	1.73387	985.43	1150.86	1418.41	1270.26	987.36	1205.78	1230.44	968.251	885.732	998.526	786.506	1373.76	731.545	842.756	811.267	818.407	831.533	509.972	713.174	887.377	690.617	602.053	601.867	834.711	453.077	592.781	780.151	543.897	789.587	1078.59	563.277	573.497	395.868	787.661	462.189	383.563	282.571	407.978	455.047	562.25	896.831	746.849	691.87	698.776	820.303	794.796	625.628
Positive	326.966	1.7343	1199.6	1741.99	2016.07	1799.08	1290.17	1621.27	1706.92	1325.93	1137.8	1359.24	1145.77	1874.44	723.376	1027.43	856.86	925.561	874.385	750.618	793.782	1040.47	559.111	670.304	574.299	1103.35	493.914	668.281	857.704	571.47	950.544	1471.51	727.438	782.723	433.617	998.871	544.833	479.513	265.218	381.506	495.854	555.124	1029.46	940.699	869.275	960.937	1094.76	1084.55	842.041
Positive	255.006	1.73438	3179.74	4545.36	5220.42	4242.97	3756.09	4363.09	4612	3707.15	2990.85	3691.29	3626.1	4835.42	2691.5	3032.28	2896.58	2879.67	2860.87	2432.64	2794.55	3016.06	2135.13	2326.54	2145.33	2582.66	2004.14	1951.83	2759.7	1968.42	2573.56	3806.23	2476.56	2663.37	1740.6	2814.96	2806.37	1624.04	1199.67	1543.4	1889.56	1855.11	3008.81	2833.32	2331.99	2311.61	2909.87	3361.32	2720.82
Positive	277.044	1.73443	45.9018	155.083	249.969	377.504	220.329	245.839	187.724	150.966	152.022	256.09	627.325	165.141	104.044	332.611	174.502	105.109	49.9918	132.605	47.9532	59.1623	58.1446	233.644	58.1286	566.255	248.997	77.5422	75.483	50.0035	1129.18	385.651	390.767	599.022	910.054	692.77	42.8518	703.993	237.679	25.501	314.185	148.996	232.624	682.541	569.428	622.223	74.4629	413.213	761.457
Positive	143.959	1.75989	12460.6	640.56	15701	14673.3	11666.6	15327.6	16387.7	12119	11224.9	11058.6	12140.3	16021.6	8925.26	10542.1	18950.5	17234.6	17433.7	11769.4	12778.9	18101.4	17613	11871.6	13159.8	10087.1	14125.5	12207.9	19143.8	12461.4	7796.88	14651.2	11332.9	8150.84	8210.61	8217.75	20748.5	8020.97	11355.1	14605.4	7644.72	10281.6	10806.8	9485.06	9325.22	10107.5	11017.4	10609.6	9799.32
Positive	545.131	1.78445	9.1806	12.2433	16.3244	24.4916	14.281	9.18062	9.18248	11.2211	12.2433	5.10241	15.301	13.3376	11.223	16.3244	21.4214	10.2045	12.2433	13.2587	3.06083	14.281	13.2636	15.3041	3.05959	19.3892	13.2658	5.10138	9.17907	4.08193	29.582	15.3067	7.14193	10.2045	30.6083	20.4055	9.18248	27.5474	16.3217	1.02007	13.2636	17.3476	5.10138	14.2839	23.4703	22.4415	9.18248	13.2636	23.4751
Positive	270.104	1.79452	58.1491	94.8749	113.275	114.298	71.3958	109.157	94.8842	59.1693	98.9769	124.433	165.285	117.988	65.2979	102.016	98.9672	107.142	99.9874	96.8924	95.9063	120.353	106.109	109.194	121.411	274.482	175.509	125.48	143.795	115.292	902.735	462.241	195.913	329.589	664.124	588.702	329.513	717.172	290.814	137.705	370.405	422.437	297.922	533.606	584.746	473.308	124.46	137.754	180.629
Positive	346.055	1.81918	63.2476	111.196	162.265	132.651	144.84	128.535	145.897	98.9684	114.286	115.244	103.047	148.766	82.6437	139.757	101.007	91.8373	86.7228	100.966	77.5404	130.56	93.8647	86.7477	77.5404	147.96	82.6536	79.5809	93.8269	72.4494	236.708	142.858	74.4903	107.144	127.534	178.551	52.0349	145.877	90.8039	45.9	70.4086	107.141	98.9684	124.473	136.736	132.619	116.297	110.189	104.09
Positive	425.121	1.82012	180.561	138.736	125.527	303.06	48.96	70.3899	89.7851	124.472	102.04	156.042	97.9451	67.7144	47.9534	89.7726	57.1347	65.3074	53.0549	72.4099	32.6491	35.7	20.4052	86.7465	33.6686	318.366	55.1031	114.256	39.7698	77.5417	683.575	97.9611	148.979	210.203	159.142	649.922	24.4869	344.808	36.7311	19.38	93.8794	75.51	206.098	225.483	355.109	296.855	311.144	155.08	181.657
Positive	332.13	1.83654	188.723	386.627	429.652	432.65	811.92	483.539	693.787	192.832	195.922	86.6876	410.151	415.52	159.163	404.99	211.197	83.6728	211.197	153.998	174.467	172.38	219.359	116.346	110.19	376.537	159.182	28.5641	225.388	112.245	82.6423	346.936	160.207	180.611	369.34	41.8313	145.899	295.836	111.21	22.44	120.407	101.021	34.6893	313.224	201.019	333.581	75.4911	235.684	188.792
Positive	512.132	1.83712	49.986	33.664	26.534	45.9176	15.3	27.5433	22.4459	28.5675	15.3062	18.3574	42.8513	26.6754	20.4059	58.147	28.5675	30.6124	20.4059	20.3971	19.3851	18.36	14.2838	20.4112	25.5067	150.001	36.7349	29.5842	19.3772	14.2858	211.196	65.3065	50.0003	127.549	308.128	430.564	13.2638	443.753	24.4864	6.12	35.7145	24.49	78.5625	131.615	131.633	182.602	39.7857	46.9323	82.6595
Positive	424.096	1.85292	1118.06	716.145	690.828	1374.64	257.04	331.541	431.576	537.606	537.685	872.207	466.323	226.74	185.69	444.774	267.312	328.569	176.508	175.414	96.9261	123.417	94.8856	397.956	172.426	1627.58	294.903	574.33	184.566	374.441	2767.6	580.608	759.066	1097.98	1025.23	2539.46	59.176	1704.38	115.308	22.44	385.721	279.59	728.476	1251.86	1928.6	1466.98	1329.22	790.713	1046.06
Positive	332.153	1.85301	205.042	391.722	435.725	431.648	809.859	490.685	702.966	573.301	400.966	381.531	412.2	412.441	162.224	406.003	212.218	86.7378	214.257	163.196	178.547	174.411	225.445	119.373	114.268	375.513	169.392	191.811	223.339	136.738	590.643	338.788	162.244	185.719	372.399	469.328	57.1351	295.832	130.595	67.3164	123.453	173.474	223.441	309.144	310.215	387.641	280.53	242.824	199.016
Positive	424.12	1.85388	1136.45	725.328	698.045	1444.04	260.106	332.571	434.643	542.79	539.787	878.143	475.506	239.053	191.813	449.887	273.436	334.695	177.529	181.54	102.028	123.407	96.9268	410.25	180.586	1676.43	298.977	579.448	188.659	377.507	2810.22	590.819	771.416	1076.51	1045.66	2542.53	73.4603	1662.84	118.365	23.4605	387.752	282.651	739.705	1280.45	1828.59	1446.39	1306.59	800.909	1070.52
Positive	689.114	1.86149	15.3019	31.6232	36.7403	28.5715	27.54	20.4026	20.4056	19.3849	20.4082	57.12	20.4056	28.7273	28.5672	41.8253	43.8721	22.449	38.7707	29.5793	38.7707	37.7391	37.7446	24.4935	26.5273	52.0409	27.5518	48.9735	26.516	27.5518	172.423	63.2654	37.7552	51.0205	54.0749	88.7623	41.8305	43.8655	12.2434	9.17977	16.3245	34.6939	84.6813	40.8113	55.1022	25.5026	62.2276	45.9127	41.8431
Positive	818.139	1.8868	25.5029	47.9455	30.6132	39.7972	30.6035	38.7645	28.5674	26.5223	25.5074	25.4985	30.6132	41.0318	41.8236	48.9642	45.9199	39.7972	39.7903	32.6381	27.5471	30.5974	24.4871	45.9199	27.5431	56.1162	25.511	30.6035	37.7313	19.385	79.5806	59.1651	30.6079	15.3066	51.0044	40.8118	19.385	54.057	25.511	15.2991	43.8726	28.5724	24.4864	41.8305	42.8585	35.7041	26.5185	40.8118	46.9484
Positive	311.028	1.88717	65.2886	111.192	89.7981	175.514	43.8658	74.4699	49.9999	57.1261	34.6892	61.1984	58.1653	57.4454	78.5483	111.195	93.8798	85.7163	49.9932	104.034	52.0342	68.3273	53.0555	77.5529	46.925	89.7838	65.3077	48.9665	52.0104	53.0541	132.596	88.7635	64.277	87.7572	119.353	120.392	70.3986	130.577	66.3271	19.379	82.6441	59.1858	75.5	89.7838	71.4303	84.6578	63.2383	74.4817	98.9977
Positive	313.023	1.88732	38.7634	57.1266	51.0221	95.9076	26.5223	39.7846	15.3044	22.4426	21.4256	29.5834	44.8916	31.7996	52.0335	58.1501	47.9594	34.695	35.7103	56.0968	27.5471	37.7433	39.7903	34.695	27.5424	50.0016	28.5719	34.684	35.687	30.6136	69.378	55.0959	37.7498	44.8994	66.3191	41.8309	36.7295	46.9254	45.9119	12.2393	37.7509	45.9205	48.9727	39.7915	62.2469	66.3076	34.678	57.1353	43.8866
Positive	101.023	1.90413	380.486	542.787	548.903	570.45	488.613	796.674	542.787	471.288	333.63	579.634	408.028	678.163	458.104	447.901	433.617	444.915	422.394	423.257	378.522	467.192	387.639	400.968	338.594	579.634	352.055	328.529	491.59	364.312	821.156	737.784	437.698	475.529	735.619	667.26	857.032	800.917	360.097	279.507	376.491	455.12	521.361	604.003	502.061	606.941	373.418	442.8	438.892
Positive	689.201	1.90513	36.7301	41.8242	37.7563	45.9238	31.6205	38.7678	25.507	17.3433	30.6106	20.3988	28.5678	44.1174	40.8106	33.661	45.9079	37.7531	43.8752	23.4627	20.4053	40.8006	26.5269	22.4478	31.6259	42.8585	24.4885	29.583	28.5538	33.6716	157.071	31.6309	33.6716	36.7327	69.373	83.6629	26.5246	75.4941	25.5088	12.2412	28.5699	37.7503	28.5674	35.7124	45.9126	42.8443	39.7875	32.6513	46.9403
Positive	615.157	1.91222	41.825	64.2677	66.3254	75.5107	65.2878	49.98	52.0411	42.8461	34.6891	34.6792	82.6536	41.0332	54.0678	70.3901	52.0337	57.1432	52.0349	41.826	47.9526	41.82	52.0337	48.9799	30.608	88.774	80.6128	36.7253	49.9669	35.7094	429.358	72.4287	65.2972	117.345	538.637	173.45	71.4188	536.584	117.362	41.82	99.9863	128.572	82.6437	103.062	95.919	159.116	38.76	78.5607	116.341
Positive	614.162	1.92071	46.9275	49.987	50.005	53.0665	49.982	65.2826	25.5102	46.9322	31.632	43.8618	110.202	22.5716	35.7093	52.0273	63.2501	42.8563	25.5066	37.737	28.5674	49.977	44.8926	23.4689	23.4661	95.928	84.6922	28.5646	28.5514	23.4661	652.748	34.6935	43.8767	182.649	803.792	264.261	53.0538	849.796	196.935	52.0221	126.528	246.934	153.04	146.936	135.712	249.91	32.6452	103.049	163.282
Positive	411.069	1.92082	44.8856	32.6441	43.8776	28.5715	18.3623	16.3221	17.3444	25.5032	22.4462	25.5032	34.6948	18.4675	49.9938	60.1876	41.8368	32.6531	28.5672	63.2384	52.0331	19.3824	53.0547	37.7561	27.5434	55.1035	35.7144	44.8856	26.5113	19.3849	73.4492	43.871	33.6693	54.0817	91.8115	69.3792	14.2839	110.174	22.449	13.259	34.6939	31.6311	55.0938	57.1344	43.8776	58.1385	63.2479	43.8721	35.7197
Positive	275.091	1.92118	15.3042	29.5742	29.5957	35.7182	12.2434	16.3212	11.2231	11.2204	10.2028	18.3572	12.2462	8.20608	32.6413	23.4609	31.6361	22.4462	31.6287	23.4556	29.5951	24.4708	26.5273	17.3488	7.14168	39.7909	14.287	13.261	17.3335	18.3697	36.7142	33.6613	20.4056	18.365	24.4762	29.5881	18.365	30.6024	18.373	5.1002	14.2873	14.2839	22.4462	26.5273	14.2873	20.396	19.3771	18.365	16.3313
Positive	614.197	1.92132	44.8864	44.8854	40.8166	48.9799	47.9469	61.2073	20.4083	43.8652	27.5472	40.8049	108.164	22.5715	30.608	46.9256	59.184	36.7349	23.4662	35.7	23.4662	41.82	40.8107	21.4287	18.3626	91.8505	80.6128	28.564	25.4929	19.3851	640.56	32.6486	39.7905	177.552	790.5	259.148	44.8918	837.54	193.879	44.88	120.409	240.818	145.898	141.838	132.654	244.8	29.5835	95.9052	152.064
Positive	615.188	1.92178	33.664	46.9267	46.9391	50.0075	40.8	39.7848	30.608	25.5037	24.4864	27.5433	65.3065	25.6494	33.6689	40.8059	36.7297	52.0411	38.7702	24.4765	29.5878	20.4	32.6486	32.6533	16.3243	83.674	55.1024	23.4628	33.6503	24.4864	417.18	45.9187	40.8107	94.8986	452.945	162.227	51.0146	483.468	98.9802	32.6384	86.7352	114.278	74.4796	67.3377	83.674	144.84	32.6439	63.2566	105.115
Positive	613.157	1.9218	108.15	220.358	228.566	193.91	167.291	173.415	97.9554	106.109	130.607	188.697	394.889	62.5849	96.9267	284.6	183.632	109.179	73.4665	109.149	84.6818	137.695	90.8034	125.518	61.2095	456.152	340.801	74.4663	95.8589	87.7426	2455.1	186.727	207.138	654.056	3123.81	870.21	136.718	3116.53	716.299	129.549	578.559	970.387	566.256	599.977	484.633	858.899	105.078	315.294	669.431
Positive	484.116	1.93718	121.412	195.871	213.264	177.569	147.906	151.986	110.201	82.6332	105.087	152.004	266.321	41.0392	103.049	230.557	207.093	107.141	47.9534	77.523	73.4591	118.311	70.3993	109.181	59.1683	354.117	242.855	47.9475	61.182	74.4804	904.58	167.344	175.486	392.849	972.193	504.971	154.063	1138.52	398.972	115.265	322.44	590.8	422.396	454.073	360.159	569.193	78.5523	288.734	392.892
Positive	215.992	1.93831	1855.6	2719.71	3084.71	2677.57	2262.63	3279.3	2685.76	2308.59	1825.3	2403.41	2159.17	3140.51	1597.74	1796.43	1783.68	1615.28	1736.5	1502.46	1658.96	1747.26	1182.49	1516.3	1386.38	1770.63	1284.7	1250.67	1604.01	1192.69	2115.48	2646.58	1663.08	1870.42	1565.7	2081.4	1399.81	1621.99	824.495	923.1	1180.62	1314.28	1943.61	2122.46	1644.91	1814.58	1808.72	2116.05	1772.67
Positive	307.581	1.93833	205.075	326.455	391.826	266.367	251.961	228.495	142.851	155.082	215.296	205.017	542.833	74.8967	139.778	390.686	327.475	159.18	82.6507	144.85	125.494	199.917	79.5815	213.279	80.5936	504.114	520.393	128.529	85.6612	138.758	1503.45	303.053	378.554	757.121	1844.2	827.36	133.657	1937.3	792.835	266.238	637.737	959.14	722.355	710.172	539.726	839.554	128.542	444.84	659.232
Positive	484.143	1.93842	124.457	195.867	204.084	176.528	146.9	158.1	111.223	97.9334	128.555	174.444	267.35	51.2988	105.089	222.39	207.14	106.124	57.1343	79.56	82.6407	122.4	78.5597	106.124	59.1681	344.949	240.819	79.5724	74.4417	101.008	994.483	168.342	175.488	382.648	1098.54	545.849	158.143	1236.41	407.138	147.9	327.547	577.557	453.004	440.811	359.187	571.213	98.9535	282.611	406.182
Positive	613.192	1.93842	79.5818	166.287	130.609	82.6702	85.6934	129.548	67.3451	88.7524	115.292	171.387	367.34	36.9353	63.2561	179.527	97.9354	57.1413	49.999	77.5322	54.0741	96.9038	62.2371	71.4271	37.7415	423.512	299.992	57.1234	61.182	66.3169	2241.23	134.69	144.878	640.804	3071.65	841.632	117.331	3050.28	702.027	113.224	547.944	893.878	547.88	390.813	458.106	773.177	84.6733	293.841	619.443
Positive	307.079	1.95531	731.528	1226.18	1284.71	939.907	792.633	875.318	556.051	697.753	830.564	928.13	1924.23	208.275	484.632	1244.49	1017.11	541.816	315.292	527.388	413.21	707.891	290.779	788.805	327.479	1798.87	1976.47	450.847	277.394	448.922	5087.68	1028.52	1099.96	2637.6	6721.02	2922.83	574.414	6966.89	2947.83	940.554	2387.65	3629.83	2527.19	2629.44	1955.86	3125.54	488.668	1565.22	2694.96
Positive	307.598	1.95547	204.053	325.436	386.763	266.367	247.877	228.496	139.791	154.062	212.237	202.977	541.819	74.8967	133.657	388.647	325.436	159.18	81.6295	143.83	124.474	198.897	77.5413	213.279	79.5737	504.114	515.289	126.489	82.6015	135.698	1457.56	298.973	376.516	754.065	1962.82	827.362	133.657	2001.58	788.745	266.238	635.7	982.621	722.359	709.156	532.587	881.341	125.482	440.756	655.138
Positive	209.136	1.97206	13.2609	17.3383	20.4093	17.3479	12.2408	17.3383	15.307	10.201	10.2027	12.2384	12.2456	8.2064	24.4816	12.2412	17.3491	12.2432	13.2656	7.1393	8.16213	25.4925	16.3243	11.2248	10.2027	14.2865	7.14327	12.2408	11.2167	7.14303	23.4569	24.4816	11.2229	9.1824	10.197	19.3857	19.3851	15.2985	7.14467	3.0597	10.2047	7.1421	10.2027	21.4298	18.3684	20.398	6.1194	4.08107	9.1857
Positive	703.126	1.97222	10.2011	19.3825	27.5514	26.5309	22.4428	14.2796	25.5105	17.3422	10.2026	10.2	22.4493	18.4647	29.5838	42.8455	21.4283	21.4294	24.4863	17.3396	23.4661	30.5946	29.5876	27.5514	31.6282	26.5309	18.3676	20.4032	29.5755	16.3242	35.6991	29.5831	17.3449	19.388	19.3795	30.6087	44.8927	26.5227	19.388	13.2597	22.4456	8.16358	12.2435	22.4493	37.7566	68.3382	19.3795	13.2634	22.4525
Positive	507.99	1.98951	207.12	380.405	383.701	527.589	302.008	320.303	316.349	154.026	141.816	384.484	208.178	322.094	539.619	740.574	695.981	509.109	272.409	161.137	143.888	114.203	375.469	340.841	273.429	884.817	609.227	436.592	505.736	284.714	2143.73	1305.68	700.918	829.501	1930.27	1147.79	1239.62	1449.52	1048.26	329.472	1124.57	1042.7	774.377	1096.77	1049.05	1190.17	485.449	682.578	794.107
Positive	509.985	1.99803	108.132	204.023	220.41	300.002	151.997	198.895	172.455	89.7701	86.7243	223.368	114.288	188.748	284.611	413.135	356.125	306.125	156.099	94.8574	76.5193	69.3562	206.096	211.226	132.636	506.127	326.533	266.249	281.459	146.916	1222.91	729.379	389.749	469.397	1044.45	735.62	652.965	803.716	542.959	182.575	695.924	629.614	470.335	622.369	595.923	674.183	273.353	411.172	451.098
Positive	778.297	2.00584	5.10132	10.1968	20.4116	12.2469	9.18237	9.18237	12.2432	6.11968	11.2235	8.15747	5.10289	8.20758	10.1995	13.2634	15.3087	9.18237	12.2432	14.2756	3.06174	9.17953	7.14194	3.06174	8.16463	17.3454	5.10132	7.13963	8.15747	7.14405	47.9524	14.2837	6.12158	12.2432	25.4908	43.8736	8.16211	27.5301	5.10447	6.12	7.14405	3.06079	6.12333	15.3039	20.4122	10.2	9.17716	16.3242	16.3343
Positive	210.075	2.00638	77.5403	160.124	157.149	237.769	125.494	144.826	112.253	60.1859	59.1755	160.119	87.7615	129.251	218.301	326.421	289.765	215.276	111.209	75.4874	57.1461	65.2736	158.141	151.029	97.9456	411.235	233.643	220.335	240.649	101.024	1370.53	587.558	291.806	372.397	1196.11	736.633	476.48	850.736	473.584	139.754	558.195	606.044	365.267	524.52	555.134	642.537	227.438	310.164	378.663
Positive	510.016	2.00638	109.153	207.085	220.409	303.059	151.999	198.9	174.495	93.8538	88.7639	226.434	116.33	188.752	286.662	417.231	357.096	306.12	157.122	96.9142	78.5612	70.3783	206.096	212.248	136.717	510.2	328.572	266.253	285.516	146.917	1164.67	731.43	391.786	475.506	1133.22	742.76	653.996	810.88	552.125	182.58	701.015	632.654	474.428	628.489	595.914	678.283	276.42	415.255	456.192
Positive	508.018	2.00643	206.095	380.375	380.655	518.299	300.977	319.274	315.274	153	137.737	382.418	207.115	321.053	538.583	737.493	689.858	507.076	269.352	157.047	142.87	113.196	373.415	334.739	267.311	881.516	604.149	434.539	502.624	283.705	2129.31	1321.98	691.745	821.32	1952.37	1138.62	1236.57	1474.61	1039.89	328.44	1117.47	1041.7	771.317	1123.37	1026.6	1183.2	482.357	675.421	786.003
Positive	372.118	2.00654	70.3849	131.566	152.049	201.031	120.368	137.71	130.592	56.1039	65.2983	140.74	74.4951	103.601	202.994	300.921	273.484	200.989	98.985	76.4893	71.42	61.1936	118.353	115.312	90.8054	409.135	235.727	195.854	157.025	115.312	1409.97	502.895	266.285	406.145	1189.2	719.301	385.654	839.166	430.737	147.869	599.013	533.665	358.108	469.331	503.089	556.845	208.051	305.065	385.817
Positive	386.194	2.02371	10.2026	40.7943	30.6139	30.6139	9.18257	13.2605	15.3075	11.2208	11.2231	7.139	5.1025	11.2844	14.281	14.2805	19.3848	8.16229	17.3442	19.3814	9.18418	18.3574	19.3854	11.2255	6.12171	15.307	10.2029	9.18064	13.2558	10.2046	27.5361	13.2637	10.2029	8.162	16.3149	17.3442	13.2637	19.3814	7.14475	10.2007	9.18418	9.18225	9.18225	7.1435	13.266	18.3574	11.2184	16.3246	9.18611
Positive	160.084	2.02417	43.8713	89.7322	88.7904	122.469	82.6413	89.7832	83.6875	25.5079	45.9142	104.008	56.1289	63.612	127.493	174.465	161.251	133.654	76.5197	47.9252	29.5876	36.7086	89.7832	63.2726	61.2347	221.397	138.756	126.473	137.657	75.4995	656.677	342.808	168.352	234.661	557.767	376.594	232.62	391.68	205.2	81.6	333.729	312.201	244.863	287.803	360.264	330.48	141.736	207.113	194.931
Positive	343.093	2.03202	73.4595	55.0845	62.2417	60.207	48.9681	40.8068	40.8108	70.38	60.1957	57.1228	52.039	35.9094	38.7709	67.3255	53.0497	36.7328	51.0183	86.7072	46.9323	61.199	48.973	58.1613	26.5218	305.091	58.1603	53.0391	37.7325	51.0144	690.472	72.4453	103.047	242.847	487.648	424.391	34.693	648.828	49.9931	27.5423	53.0594	52.0338	121.414	172.443	208.135	279.499	79.5745	114.27	123.475
Positive	133.104	2.03952	52.0359	75.4476	93.8975	101.005	275.484	357.087	263.224	86.7212	176.514	233.48	268.424	138.502	106.073	129.572	122.475	87.7415	106.106	122.347	97.944	139.723	114.275	122.475	108.193	160.12	93.863	74.4554	142.739	93.863	306.075	161.209	101.005	126.511	193.776	238.826	74.4783	191.748	110.268	34.6779	102.062	124.471	86.7212	138.762	153.094	142.844	99.9171	89.7875	165.341
Positive	470.129	2.03963	21.4257	53.0372	50.0012	96.9539	17.3418	33.6591	28.5714	45.9049	19.3841	120.357	19.3882	13.3359	28.5637	112.194	39.7905	34.6892	26.5355	16.3217	11.223	23.4556	27.548	27.5517	12.2416	364.294	45.9195	53.047	15.2947	16.3269	2049.82	65.2886	57.1351	173.446	542.626	1723.01	14.2838	483.468	35.7199	8.15957	38.7754	84.6959	304.041	184.695	854.981	626.263	117.297	62.2365	66.3386
Positive	132.101	2.03982	640.852	977.996	949.032	1199.09	2695.25	3602.88	2823.72	1133.53	2042.64	2242.64	2745.1	1273.22	1385.25	1605.87	1389.61	1051.9	1188.59	1542.35	1158.27	1595.87	1484.5	1218.68	901.085	1860.99	1131.51	1087.29	1437.62	966.413	3044.61	1934.46	1000.9	1602.81	2261.63	2284.96	1389.61	2221.5	1045.2	391.706	1091.9	1180.46	942.72	1456.23	1558.96	1611.37	1109.7	1174.31	1790.23
Positive	268.098	2.05675	156.101	245.855	175.511	315.353	53.0463	48.96	34.6941	28.5641	32.6486	39.78	58.1636	50.2656	129.555	224.4	187.734	119.371	96.9533	113.236	98.966	136.66	74.4796	50.0003	47.9459	162.246	53.0616	53.04	86.6772	36.7349	176.439	84.6701	54.0742	60.2045	181.56	238.709	173.45	270.3	54.0897	28.56	52.0411	70.4086	53.054	119.39	107.129	186.66	82.618	108.148	105.115
Positive	496.13	2.06603	72.4386	24.4834	25.5107	67.3561	16.3219	17.34	21.4285	34.6849	29.5876	17.3404	25.5101	30.775	23.4633	102	49.994	25.5065	23.4726	30.6043	22.4463	21.417	20.4052	51.0214	30.6036	309.19	56.1223	30.6	21.4145	36.7354	330.441	56.1065	146.918	224.494	424.32	526.394	28.568	622.2	22.452	5.1	71.43	40.8162	97.9474	208.163	464.23	280.5	29.58	89.783	125.524
Positive	522.208	2.09048	169.368	289.719	288.776	276.565	26.5241	24.4805	33.6728	13.2617	15.304	11.2188	24.4909	24.6203	29.5839	35.7	28.5675	19.3851	22.4488	22.443	25.5068	33.6563	29.5877	22.4488	23.4636	21.4284	15.3061	12.24	28.5532	19.3852	36.7159	31.6248	21.4256	14.2856	24.48	29.5845	40.8107	25.5006	21.4315	15.3003	19.3878	16.3265	13.2635	25.51	18.3648	21.4205	18.3604	20.4055	25.5136
Positive	496.149	2.09145	89.7848	45.8988	48.9809	80.6246	30.6038	32.6392	31.6327	46.9259	57.1358	54.06	39.797	46.1631	38.7649	105.057	64.2778	59.1749	38.7814	34.6844	27.5469	42.8337	36.7292	63.267	42.8454	314.294	68.3675	79.56	39.7683	65.3079	940.302	69.3687	152.022	232.618	426.36	897.713	53.0547	625.244	41.8431	12.2397	79.594	60.2042	148.961	213.266	479.533	348.831	97.92	106.107	140.838
Positive	416.189	2.24422	6.12169	98.9309	53.0628	27.5467	9.18253	9.18225	14.2839	9.17916	6.12169	15.2964	10.2063	8.20775	9.18225	18.3617	11.221	14.2839	11.2252	21.4259	12.2411	16.319	16.327	10.2044	17.3448	20.4056	13.2635	8.15806	14.2765	14.2813	25.4985	23.4665	12.2411	8.16225	17.3416	20.4019	10.2044	18.3617	10.2037	4.08038	6.12263	13.2616	8.1635	10.2047	16.3245	15.3014	19.3818	10.2028	12.2434
Positive	417.195	2.24422	3.06134	37.7362	24.4866	15.3072	9.18248	11.223	9.18248	3.05969	7.14193	6.1194	8.16524	12.312	13.2636	18.3575	10.2007	13.2636	10.2048	17.3447	10.2007	18.3612	9.18434	11.2253	8.16221	18.365	16.3232	14.2758	6.11917	13.2609	19.3775	16.3244	12.2433	8.16221	21.4214	15.3016	15.3072	17.3447	11.2253	5.10138	5.10241	6.12041	10.2048	10.2045	15.3041	12.2412	13.2609	14.2834	14.2839
Positive	416.212	2.27877	6.12288	95.8838	51.014	25.513	6.12168	7.14196	7.14196	9.17862	4.08112	13.2574	8.16384	6.156	7.14196	13.2605	9.18036	14.2839	7.14364	15.3072	11.2204	13.2605	12.2462	8.16224	17.3407	15.3042	8.1616	6.1176	11.2178	11.2204	22.4303	17.3448	10.2028	7.14196	13.2605	20.4016	8.16416	13.2636	8.1616	4.08112	4.08112	11.2209	7.14364	10.2048	13.2636	12.2405	17.3448	10.2028	11.2231
Positive	417.218	2.27877	4.08107	38.7563	25.5075	17.3451	11.2229	12.2436	8.16213	9.17913	6.1216	12.2388	8.16533	13.3376	13.2639	17.3451	11.2211	13.2635	10.2027	17.3445	13.2613	18.3612	13.2661	10.2047	8.16213	17.3445	16.3243	13.2561	6.1194	16.3216	17.3349	14.2837	12.2408	8.16213	21.4221	16.3211	17.3479	18.3648	10.2047	6.1216	5.10233	8.16053	12.2456	9.1842	17.3445	11.2207	15.304	15.304	14.2837
Positive	645.125	2.32853	16.3243	18.3574	37.755	26.527	18.3647	38.77	28.5673	15.3	12.2434	7.13917	18.3621	17.4416	20.4024	16.3223	19.385	12.2432	20.4052	18.3626	25.5036	16.32	20.4052	9.18364	19.385	15.3021	16.3242	13.2581	22.44	14.2837	41.8151	25.5036	19.3827	18.3647	46.9266	30.6073	22.4489	42.846	24.4897	9.18	20.4081	22.4431	12.2449	28.5713	23.4693	22.4463	7.13917	20.4052	21.4285
Positive	538.125	2.32927	171.406	379.419	306.112	756.111	49.9935	82.6422	40.811	34.6813	30.6046	15.2994	73.4511	28.7269	473.353	436.634	338.731	193.83	79.581	67.3314	38.771	56.0968	79.5906	111.221	48.9788	199.955	227.52	22.4413	198.907	42.8556	74.4642	736.553	204.031	280.484	1494.55	96.9261	606.108	1006.78	280.606	40.8016	305.097	191.793	86.7333	389.962	254.073	231.601	56.0968	182.628	231.651
Positive	286.149	2.33015	24.495	35.6978	52.0328	45.9281	44.8937	51.0125	27.5569	19.3788	31.6277	29.5764	20.405	23.598	41.8302	65.272	28.5583	31.6297	34.7013	81.65	39.7897	45.9141	38.7719	27.5467	17.3389	60.2169	24.4875	22.4304	29.5764	18.3645	122.385	45.9141	23.4657	42.8505	57.134	87.7092	22.4455	63.2594	26.5281	6.1215	23.4672	27.5467	27.5467	35.7219	52.0168	44.8937	32.648	31.6297	47.9547
Positive	324.061	2.34553	41.8309	65.2814	63.2656	78.5708	56.1143	81.6226	62.2359	41.8218	44.8857	42.8363	95.8923	38.9872	47.9533	93.842	64.2778	44.8868	63.2575	87.7443	65.2897	61.1948	48.9788	51.0196	44.8972	75.509	43.8712	35.7008	52.0222	42.8464	116.282	64.2696	35.7053	52.0145	98.9548	77.5283	44.8982	86.7037	54.0819	32.6407	57.1492	81.6122	52.04	67.3788	62.2439	73.4588	40.8009	60.1954	68.3575
Positive	500.118	2.34585	25.5072	40.7937	40.8168	42.8511	23.4667	30.6087	42.8522	87.7177	47.9524	171.329	34.6889	15.3896	27.5436	56.1101	28.5674	27.5471	40.8105	32.6442	17.3422	34.6791	15.3043	58.164	37.7497	503.932	14.2841	63.2286	16.3171	44.8916	650.743	52.0254	117.315	348.939	1193.52	448.858	9.18379	988.504	56.1232	3.06032	28.5718	45.9047	278.575	452.04	338.78	419.274	61.1889	213.24	62.2377
Positive	100.508	2.35494	7907.68	11082.7	10893.7	10986.1	11280.5	11083.4	11431.2	8215.36	1821.16	7932.71	8335.25	11168.7	11297.5	11197.6	11229	11440.3	11138.3	8387.78	8471.32	11040.2	11248.1	8810.98	8557.48	5562.1	8764.17	8141.97	11374.1	8285.13	2029.58	10791	8840.2	8067.98	8397.42	7350.72	20740.2	7799.57	8468.78	8551	8383.09	7960.19	3261.14	8515.93	2453.77	8046.46	7931.69	8206.49	8097.26
Positive	323.563	2.36253	11.2241	23.4619	28.5703	18.363	23.4661	46.9238	18.3651	16.3213	18.3615	15.3025	51.0042	10.2597	16.3245	27.5445	18.3651	21.4236	22.4462	21.4239	6.1216	18.3615	14.2851	12.2444	11.224	22.4481	7.14198	9.18075	15.3012	8.16293	69.3589	22.4418	6.1211	16.32	57.1303	32.6487	20.4073	34.6862	35.7128	21.4217	25.5117	84.6738	33.6726	25.5212	29.5906	27.5472	10.2008	13.2637	26.5321
Positive	323.061	2.36283	42.8557	60.179	79.5878	84.6741	129.574	189.736	73.4595	69.3658	72.426	82.6337	194.836	43.0906	54.0744	127.521	79.5821	63.2505	74.4872	77.5342	59.1757	72.426	73.4668	78.5687	49.998	93.8727	62.2365	56.1047	60.185	59.1816	304.975	102.008	48.9681	82.6186	253.006	164.264	87.7521	169.35	154.074	69.3646	150.01	299.93	127.547	127.606	108.158	156.101	74.4662	109.169	91.8412
Positive	146.06	2.4307	466.256	851.651	586.714	596.861	1520.21	1953.64	1178.42	1073.08	826.248	1132.24	1431.28	960.318	561.151	1000.72	593.788	411.131	463.196	365.223	260.145	326.375	599.991	319.377	225.507	1194.74	515.239	525.33	596.723	281.59	2115.6	1463.78	540.683	892.449	1910.75	1795.55	1397.94	1946.23	1674.43	884.374	2025.67	2334.12	955.069	1626.36	1463.21	1502.86	626.316	721.334	840.706
Positive	166.087	2.56733	1185.35	2114.38	1771.17	2358.22	1303.93	1226.94	1465.88	911.62	1013.78	1056.39	1212.26	1087.52	1407.2	1611.75	1428.36	1262.88	1383.25	1436.56	1244.48	1586.5	1479.65	1285.53	1029.64	1558.23	1092.52	943.901	1424.55	1023.32	2061.94	1303.44	944.61	1331.74	1336.54	1637.57	369.403	1601.81	932.368	278.486	859.233	962.971	819.423	1345.99	1289.85	1225.56	1119.26	1122.32	1697.71
Positive	142.99	2.62673	673.464	1069.27	1027.41	925.117	1001.9	991.44	1014.03	710.94	717.06	732.658	746.533	1037.26	1046.96	1075.08	991.562	1021.15	983.539	767.352	800.796	963.133	961.217	788.673	743.78	610.214	736.598	762.031	1070.27	734.593	606.973	922.057	766.13	715.937	709.086	641.674	1219.4	689.706	748.77	735.51	770.395	693.7	664.297	684.053	656.037	725.515	731.537	768.262	692.762
Positive	534.959	2.63535	15.304	38.779	35.7098	39.765	370.362	393.661	302.003	265.16	261.071	335.843	344.56	328.307	45.9208	56.1021	56.1148	45.9035	45.8983	76.5202	40.8031	56.1148	40.82	38.7702	43.8815	75.5312	51.014	45.9234	44.902	27.5465	130.596	123.401	66.3025	69.3338	180.588	109.169	116.311	128.554	82.6418	40.8015	102.052	161.204	77.5551	84.7762	112.255	118.38	37.75	53.0546	58.156
Positive	536.961	2.63542	31.62	45.902	36.7298	40.7891	388.724	316.285	341.715	235.567	243.726	305.143	297.774	272.903	43.8835	43.8717	36.7298	34.68	59.16	82.6421	48.96	62.22	36.7396	59.1758	41.8424	48.9731	63.2562	44.892	51.0273	32.6483	129.575	120.333	35.7016	45.8775	137.737	90.8043	354.129	250.92	78.54	25.5	82.6624	83.64	43.8835	45.96	77.5615	78.5785	40.8109	51.0136	102.027
Positive	228.057	2.77992	18.3624	33.6696	31.6284	25.4919	10.2027	13.2618	24.4832	19.374	21.4194	16.3269	17.3342	17.4415	18.3678	37.7449	19.3851	17.3418	36.7247	31.6284	16.3217	28.5676	16.3265	19.3851	20.4081	10.2043	10.2013	11.2215	17.3474	14.2815	37.75	24.4787	13.2617	14.2774	19.385	27.5473	13.2655	23.4662	17.3422	12.2416	7.14284	22.4423	17.3474	20.4211	22.4495	36.7361	15.3041	10.2029	15.3041
Positive	188.109	2.8733	70.3984	157.152	124.473	174.403	63.2565	103.01	58.1552	43.8729	33.6556	85.736	36.7092	46.17	80.6169	147.91	103.023	79.5678	73.4592	160.187	94.9034	53.0539	83.6783	161.207	106.129	326.603	230.535	129.574	115.291	68.3579	1109.07	602.741	246.905	402.781	1149.88	690.721	684.599	931.503	225.479	97.9107	246.953	362.195	390.762	456.495	557.102	544.822	173.482	242.823	326.485
Positive	220.084	2.88234	233.642	385.749	385.662	486.467	327.58	368.164	265.27	191.767	220.328	330.717	204.989	246.24	218.387	368.234	244.809	217.268	263.229	342.81	262.269	259.207	239.808	226.5	222.427	591.003	362.114	302	329.547	267.311	1204.94	930.1	418.31	610.75	948.85	959.089	629.506	934.567	372.398	190.747	471.453	611.026	680.52	666.964	869.269	802.952	358.195	463.202	530.54
Positive	339.05	2.9406	36.7293	58.1657	70.4112	86.692	55.0957	80.5724	48.9724	44.8999	77.5249	33.6749	226.433	98.4929	62.2475	86.7082	69.3775	49.9832	70.3978	68.3465	62.2475	85.7179	46.9334	81.6232	44.8928	67.3626	37.7424	29.5828	48.9724	30.6135	74.4671	68.3337	29.5875	48.9554	79.5826	59.1768	37.7495	84.6975	55.0852	33.6621	87.7588	85.6881	51.0226	79.6103	72.4383	56.116	56.1248	65.311	70.4112
Positive	310.66	2.97532	24.486	62.2505	71.4325	47.9333	9.18257	6.11917	6.12171	4.08186	3.06021	1.02046	4.07957	5.12982	5.10232	5.10036	9.18257	6.12171	4.081	2.04014	3.06139	8.16371	6.12171	4.08114	2.04057	5.10232	3.06021	3.05959	8.16221	4.08186	8.16229	5.10036	3.06086	8.16057	5.10143	5.10143	6.1215	5.10232	8.16057	3.06021	5.10143	2.04057	3.06144	3.06139	10.2025	5.10143	3.06086	2.041	6.123
Positive	310.177	3.00977	114.27	199.973	262.232	210.105	25.5071	26.5247	26.527	14.2825	15.3016	20.4054	27.538	30.7791	36.7329	39.787	32.6486	37.7472	34.6836	41.831	24.4844	37.7533	29.593	26.5293	19.3868	48.9808	25.5026	36.7205	25.509	34.6918	79.581	48.9614	39.787	30.5987	41.8349	70.3985	30.6107	40.8113	18.3619	23.4648	19.3883	28.565	26.5313	32.6652	40.8072	45.9164	40.8107	31.626	51.0142
Positive	100.509	3.03523	4854.49	6594.82	6444.82	6478.02	6907.06	6813.6	7011.14	5011.16	4910.39	4842.8	5082.98	6708.77	6620.44	6729.86	6554.12	6712.52	6794.13	4868.11	4840.2	6575.7	6633.63	5020.35	4992.23	4483.21	4971.14	4889.53	6752.05	4950.96	3726.06	6080.22	4831.05	4665.46	4366.79	4266.81	10926.2	4282.11	4991.09	5080.41	4952.77	4662.68	4604.13	4587.04	4363.63	4481.07	4708.21	4806.17	4584.64
Positive	485.116	3.07758	382.602	481.624	458.151	408.029	954.975	1195.53	525.497	677.538	741.58	792.823	1083.09	568.435	327.543	357.019	181.609	157.108	189.751	70.3913	62.2358	67.3452	379.616	102.038	36.7337	943.018	271.364	95.8868	202.032	37.7541	928.448	362.087	77.5411	195.812	1144.73	971.3	227.522	753.982	1193.72	421.328	1072.52	2031.36	1013.24	1633.45	1669.02	1908.13	303.021	435.656	421.373
Positive	162.045	3.11182	300.987	745.823	632.801	774.403	121.415	110.192	123.456	99.0313	82.6425	77.5155	65.2988	141.626	454.031	577.477	610.136	462.167	173.447	80.5754	101.038	116.314	181.602	83.6641	86.75	832.56	271.383	86.665	317.311	168.407	562.15	965.884	273.434	382.479	675.396	383.631	728.478	644.826	138.712	86.695	108.151	132.638	241.893	380.57	777.464	762.16	64.2748	261.271	226.584
Positive	477.979	3.12855	1561.04	3498.56	3335.95	3537.21	33.6686	47.9517	42.8602	30.6204	21.426	27.5419	30.6075	21.5497	2133.42	2817.93	2888.43	2219.12	531.457	80.5856	94.8866	152.019	663.313	213.285	81.62	3149.15	1440.34	1367.68	1679.39	780.655	4117.92	4160.87	1652.81	1897.33	2926.18	3577	4448.45	2680.29	402.999	127.509	123.481	541.772	2453.2	1830.71	3129.22	3087.38	2199.74	1217.16	1110.27
Positive	478.984	3.12855	378.52	778.576	771.422	763.98	51.0138	58.14	60.2036	23.4695	38.7656	32.6536	59.1614	51.3061	493.881	636.571	699.904	545.844	179.541	111.196	84.6823	121.445	176.534	87.7557	81.6234	755.197	340.728	321.3	385.661	190.818	974.363	934.454	412.198	448.864	670.316	861.127	950.89	638.78	125.493	40.8107	81.6332	140.797	534.697	472.508	703.985	649.911	531.56	272.418	293.875
Positive	481.983	3.12855	257.103	520.327	513.312	515.247	11.2227	11.2227	15.3075	12.249	11.2232	11.2205	12.243	14.3669	295.812	385.67	439.746	326.493	107.104	21.4209	33.6696	39.7897	112.255	61.2325	20.405	499.943	212.221	213.145	231.606	165.321	606.053	616.104	227.516	264.191	481.578	575.421	659.108	423.404	64.2784	26.5211	29.5945	86.7212	351.052	287.781	446.888	471.356	338.737	200.018	152.054
Positive	326.11	3.12909	35.7091	97.9662	113.273	126.462	7.14181	4.08119	13.2634	5.10241	9.18233	13.2629	8.15881	9.23567	60.1953	88.7464	98.9651	66.3193	30.6075	19.3814	25.512	19.3891	33.6698	17.3482	11.2257	183.647	36.7213	27.536	41.8306	24.4916	297.927	162.192	37.751	39.7814	108.151	188.755	82.641	101.006	11.2229	8.1603	10.203	21.4262	71.4337	69.3776	131.613	110.188	93.8639	36.7373	31.6349
Positive	395.031	3.1449	244.8	501.977	543.897	526.463	18.365	10.2028	15.3042	7.14622	13.2636	16.3191	22.4461	16.4151	319.347	393.827	423.415	318.327	71.4194	23.4587	25.5139	28.5678	122.433	47.9531	25.5069	513.172	194.82	198.824	276.495	153.083	539.727	715.02	193.853	220.32	326.489	456.064	341.793	351.996	47.9374	12.24	26.5243	77.5411	352.111	246.894	449.918	449.942	280.576	203.102	131.659
Positive	479.001	3.1449	375.397	768.261	765.325	756.035	40.812	51.0133	54.0847	21.434	36.7296	29.5829	54.0741	46.1773	488.724	631.56	696.842	541.762	173.411	103.027	82.6416	116.333	168.377	83.677	73.4592	746.971	337.653	315.149	380.559	187.766	966.193	927.268	409.136	446.804	663.173	851.923	944.789	632.586	122.432	39.7839	75.5145	134.675	529.622	467.358	699.903	642.768	528.498	266.298	289.813
Positive	392.168	3.14563	85.6881	46.9334	30.6135	34.6833	11.2228	18.3646	13.2659	19.3886	17.3444	14.2809	14.2814	12.3139	41.8306	32.6431	108.151	22.4464	65.2862	73.447	30.6077	29.5875	46.9423	34.6954	48.9724	383.69	85.6935	115.249	30.6087	41.8391	443.826	53.045	32.6483	83.6453	53.0551	368.313	78.5599	24.4823	36.7293	9.18087	14.2865	22.4457	177.559	32.6545	576.446	296.904	234.667	152.017	136.741
Positive	479.994	3.15332	873.348	1976.51	1890.8	1991.84	39.7904	27.5406	28.5712	21.4284	28.5637	23.4692	26.5206	34.8832	1269.38	1582.23	1675.28	1340.48	337.671	56.1086	82.6434	82.6632	407.131	136.734	61.216	1898.44	758.979	778.192	921.301	491.833	2321.87	2531.7	937.625	1120.98	1658.99	1964.03	2590.46	1564.27	237.722	62.2363	100.01	358.075	1314.28	1042.08	1741.41	1676.3	1327.54	745.815	646.849
Positive	478.005	3.1619	1572.43	3518.32	3355.06	3556.45	39.7906	54.0622	52.0402	36.7343	27.5439	33.6731	38.7616	31.8053	2147.93	2835.04	2897.57	2224.94	541.761	98.9663	102.027	165.324	675.488	224.487	85.7027	3161.96	1455.6	1375.87	1689.57	787.746	4144.85	4178.09	1660.99	1913.79	2953.03	3488.31	4458.58	2703.03	415.199	130.611	132.665	546.809	2461.19	1848.35	3137.65	3101.62	2212.22	1231.32	1127.4
Positive	295.152	3.24693	26.5232	35.7095	40.8182	64.2657	24.4865	41.8312	28.5727	20.4091	24.4865	21.4219	28.5634	22.574	26.5271	40.8109	33.669	27.5467	34.6831	27.5433	34.6893	27.5515	34.6955	31.6341	67.338	43.8795	24.4836	15.2991	20.4055	22.45	63.2569	36.7233	21.4257	27.5425	36.7298	33.669	24.4865	42.8515	19.3852	18.3649	25.5114	19.3852	25.5114	32.6545	36.7298	28.5676	25.5068	29.5879	31.6341
Positive	296.157	3.24768	24.4885	24.4886	26.5293	31.6235	22.446	35.7039	23.4682	20.4071	15.3004	21.4256	16.3207	27.7016	23.4681	29.5857	33.6716	29.5853	29.5878	18.3649	20.4054	30.6055	20.407	24.4864	21.4262	24.4925	22.4441	17.3419	35.7099	22.4479	40.8109	36.7241	21.4224	21.4206	23.4682	19.3867	16.3243	20.4037	18.3633	18.3651	16.3269	22.446	19.3881	11.2285	24.4807	39.7967	23.4681	20.4037	17.3446
Positive	445.072	3.31592	31.6337	63.2569	47.9614	39.7903	23.4663	20.4055	31.6341	17.3534	28.5633	27.5425	41.8312	32.8311	36.7298	63.2564	43.8782	42.8524	39.7903	65.2975	57.1353	43.8717	32.6536	109.187	40.8109	91.8397	106.108	29.5774	53.0542	27.5564	92.8448	62.2361	89.7678	72.4394	117.349	64.2767	52.0335	199.943	33.664	26.5365	84.6952	43.8717	39.7977	130.618	54.0504	63.2569	90.8043	67.326	124.473
Positive	163.075	3.31615	82.6497	108.159	108.159	164.233	89.7835	84.6669	97.9552	77.5479	74.4672	84.6821	90.7874	105.676	123.464	125.495	140.811	109.169	103.047	140.797	108.15	126.513	119.373	99.9861	86.7156	191.848	83.655	113.218	115.281	105.098	397.911	139.765	98.9495	144.88	137.75	279.58	269.35	154.06	100.998	70.4053	142.851	90.8052	121.434	135.722	211.137	181.628	135.695	131.601	174.466
Positive	280.025	3.3235	43.8784	81.6206	77.5526	98.9649	36.7303	33.6685	54.0827	31.6439	39.7845	28.5632	41.8305	35.909	75.5011	73.4591	74.4913	57.136	75.5018	88.7649	54.0751	96.9109	82.6408	70.4115	60.1952	84.6956	41.8317	47.9373	87.7298	70.4214	94.8839	102.029	62.2272	66.3186	53.0623	69.3775	51.0147	79.5689	36.7241	21.4326	33.6741	44.8913	46.9397	60.2053	71.39	62.2357	57.136	59.1666	99.988
Positive	278.032	3.33227	36.7352	74.4811	57.1436	66.3188	33.6696	26.5275	20.4084	15.3114	20.4022	25.5033	40.8116	23.5974	71.4203	68.3581	75.4995	56.1145	72.4392	89.7832	76.5197	77.53	47.9536	61.2253	49.9942	82.6541	46.9321	29.5747	57.1259	38.782	60.1955	80.5904	45.9061	58.1554	70.4091	58.1565	55.0946	97.9326	49.9852	17.3476	61.2253	48.9739	39.7974	83.6745	44.8719	65.2985	39.7903	56.1072	82.6413
Positive	829.197	3.33292	13.2633	25.5064	16.327	20.4026	3.06085	10.2028	18.3678	9.18497	16.3245	10.2013	14.2814	18.4675	16.3245	23.4665	31.6287	33.6685	20.4056	39.79	18.3647	11.2231	25.5103	26.5313	8.16205	16.3266	8.16103	19.3766	24.4868	13.2657	65.2964	23.4629	14.2836	14.2839	15.3063	28.5672	17.3448	16.3221	6.12077	6.12246	12.2449	26.5267	20.4082	22.4493	22.4366	17.3448	18.3651	23.4629	9.18254
Positive	278.045	3.34845	52.0413	94.886	97.9602	87.744	49.9937	47.9531	29.5921	26.5375	31.6243	32.64	48.9734	45.142	103.048	115.307	113.279	77.5394	109.167	124.471	106.109	95.8931	89.7846	81.6223	65.2889	116.328	82.6426	52.02	88.7521	66.3348	138.758	145.9	85.682	98.9671	173.467	112.243	155.079	185.665	114.258	34.6982	111.223	86.7237	64.2937	134.695	84.6503	95.9193	72.4382	83.6514	97.9468
Positive	280.044	3.35072	88.7707	147.938	133.678	158.116	82.6426	81.6012	96.9251	52.038	72.4273	60.1965	78.5502	74.8958	132.646	162.224	152.033	104.059	141.817	145.9	90.7892	166.303	132.636	121.422	100.999	153.079	92.8374	91.8106	136.715	113.249	211.18	172.397	112.211	117.322	138.768	165.3	136.715	193.85	84.6759	54.0787	88.7771	101.008	100.003	134.71	144.855	140.811	102.035	108.15	154.06
Positive	548.03	3.40042	142.867	264.247	253.079	257.105	102.03	158.14	63.2699	24.4871	35.7013	15.3011	89.7828	92.34	350.982	375.469	369.414	349.949	157.126	120.391	143.83	172.393	272.409	178.591	154.059	304.103	372.395	35.6948	388.648	36.7307	28.5673	819.298	353.966	95.9253	557.183	32.6483	509.128	600.824	132.61	9.186	373.496	21.4254	59.175	504.118	55.05	75.4992	64.2763	217.276	130.569
Positive	203.127	3.40091	34.695	92.8441	51.0221	114.27	31.6291	66.3172	31.6337	23.4781	14.2816	62.2272	34.689	44.1167	110.192	160.182	158.168	119.371	64.2785	68.3577	24.4869	42.8449	96.9251	74.4922	45.9119	389.809	190.79	136.672	183.616	122.474	977.414	591.771	243.808	440.754	893.906	691.739	557.081	858.939	199.942	110.224	233.681	386.68	331.643	479.607	586.382	545.842	214.256	260.13	377.509
Positive	551.037	3.40091	57.1456	187.729	129.594	173.449	63.2577	180.591	43.8797	18.3664	8.16091	21.4188	48.9737	58.4804	233.645	284.66	255.121	318.32	133.657	89.7826	116.29	87.7298	215.28	162.221	130.575	353.078	502.987	25.4986	418.247	30.6129	35.709	843.776	452.855	193.856	700.014	32.6537	938.663	738.603	24.4821	14.2884	527.562	22.4463	17.3473	623.482	20.3954	31.6289	22.4457	151.997	84.6813
Positive	138.053	3.40117	24.4925	33.6686	44.8915	34.6889	19.385	22.4457	21.431	16.3242	21.4209	29.5888	14.2837	27.695	34.6889	62.2359	41.8325	46.932	34.6889	61.2313	52.0222	29.5813	34.6889	35.7015	29.5724	102.052	71.4213	57.1224	36.7216	38.7699	359.132	149.978	64.2469	105.114	226.556	234.66	91.8235	225.43	63.2427	35.7274	74.4981	93.864	112.229	105.114	173.319	159.161	61.2183	73.4243	88.7438
Positive	470.077	3.40899	68.3674	120.391	94.8972	112.23	76.52	144.879	74.4892	65.3141	52.0279	103.022	56.115	83.1042	167.325	191.835	202.014	175.487	72.4389	91.8245	63.2579	52.027	130.595	93.8651	76.5102	311.225	315.264	196.843	249.939	188.774	525.449	590.659	346.808	451.978	634.689	529.592	804.99	612.082	336.651	182.653	348.977	397.904	422.506	415.303	495.665	443.874	284.656	295.839	376.478
Positive	308.028	3.40908	91.839	196.918	159.193	200.999	86.7227	134.68	82.6578	45.912	53.0452	161.171	65.2992	66.6878	231.601	307.11	298.997	283.634	165.283	106.108	99.9665	111.187	260.176	139.804	113.253	386.744	367.296	297.801	373.344	274.506	580.532	703.984	422.32	542.782	738.818	612.18	910.078	719.147	423.328	265.373	430.637	545.861	477.5	541.868	608.761	504.028	332.607	340.702	448.844
Positive	467.072	3.41684	96.9389	195.892	170.408	184.668	140.798	237.724	109.184	72.4587	64.27	150.96	101.007	98.4938	249.967	256.088	267.311	296.904	106.108	115.291	76.5205	80.5908	226.501	142.837	108.134	403.058	329.548	268.23	358.076	209.184	458.102	708.067	353.94	438.717	593.878	532.642	554.008	578.417	377.45	242.857	344.891	491.771	470.461	494.898	519.122	471.366	307.102	285.638	351.994
Positive	202.121	3.41723	249.964	516.203	352.066	595.777	116.312	283.606	105.089	77.5496	39.7865	334.578	75.4923	89.2588	618.288	905.069	897.942	750.911	248.948	289.754	193.814	129.561	560.133	326.524	244.84	2232.57	1364.98	855.733	1038.64	728.558	5056.4	3456.32	1604.55	2752.71	4803.99	4136.58	3087.36	4588.67	1311.93	657.13	1597.9	2086.47	2219.55	2718.3	3199.97	2892.75	1299.83	1630.4	2241.55
Positive	550.036	3.41725	352.029	699.906	552.034	651.953	274.458	689.619	180.588	22.4542	67.3296	18.3607	73.4595	184.673	1026.39	1181.59	1268.35	1128.42	432.595	205.074	300.943	276.465	966.196	565.299	424.389	1612.33	1905.87	31.6175	1683.45	43.8824	45.9122	3318.6	1971.74	212.216	3335.57	29.5915	3766.84	3244.47	94.8736	23.4688	2072.57	37.75	26.5335	2331.77	51.002	55.1014	28.5674	1262.1	274.453
Positive	552.035	3.41732	205.097	420.354	283.666	379.535	175.488	374.442	103.059	22.454	22.4433	23.461	71.4194	92.3362	571.363	664.269	676.528	624.409	276.495	234.664	174.445	189.752	543.807	345.874	271.365	878.55	1060.07	26.5167	865.195	36.7384	33.6691	1873.03	1045.54	1016.17	1878.51	52.0406	2219.1	1809.74	1069.12	27.5506	1195.91	42.8516	44.9034	1290.81	42.8409	76.5303	37.7502	846.83	583.586
Positive	234.095	3.41753	179.628	329.55	264.252	245.887	164.265	353.016	92.8756	87.7439	38.7579	325.469	48.9733	86.156	458.105	537.686	489.733	545.819	224.461	137.779	150.952	103.048	511.315	246.907	215.208	718.51	802.959	569.129	801.938	593.802	1033.54	1348.81	841.729	1098.18	1323.73	1120.27	720.316	1088.28	881.52	650.342	882.781	1037.57	953.96	953.251	1045.84	924.372	675.424	661.764	832.275
Positive	451.224	3.42576	7.14323	54.0743	48.9766	24.4874	21.4257	24.4865	23.4715	33.6689	19.3807	22.4468	27.5473	20.52	19.3851	12.2437	17.3446	15.304	12.2432	26.533	17.3413	19.3815	20.4054	24.4865	15.3006	16.328	10.2027	12.2409	12.2405	17.3446	24.4865	14.2838	10.1985	19.3888	13.2665	17.3446	18.3648	18.3607	11.223	6.12432	17.3498	20.4054	9.18242	17.3485	16.3138	20.4054	14.2838	18.3572	19.3815
Positive	552.064	3.42591	22.4497	15.304	31.6337	11.2229	9.18238	15.304	19.3884	97.9454	41.8248	305.982	15.304	41.04	16.3242	24.4906	21.4293	31.6291	15.304	28.5682	19.3822	26.5223	26.5269	23.4661	22.4419	47.9607	15.3044	658.882	29.5834	605.017	1303.93	24.4864	21.4188	493.808	6.12265	1408.21	26.5269	22.4419	47.9455	658.298	37.7563	1225.34	1215.35	22.4497	1326.71	1119.24	882.554	40.8035	547.787
Positive	234.099	3.42594	190.818	347.917	278.577	268.333	177.529	366.28	111.227	99.007	46.9255	336.6	63.2573	101.572	475.45	558.174	505.165	567.262	242.822	158.14	164.262	120.376	526.464	263.226	226.471	743.885	843.771	583.44	813.051	605.185	1109.04	1333.52	873.12	1187.61	1459.17	1169.34	1417.14	1412.9	934.451	657.224	929.589	1056.09	941.852	1028.59	1080.06	905.992	693.774	711.037	842.747
Positive	550.068	3.43395	17.3474	39.7905	26.5312	23.4662	19.3851	23.4662	26.5312	140.844	39.7842	585.449	52.0338	17.4415	34.6892	17.3446	26.5312	19.3851	26.527	183.649	20.4053	21.4223	18.3654	27.5473	25.5027	201.025	35.7095	1143.36	33.6645	1118.39	2293.59	16.3243	59.1569	2395.59	18.3676	2647.95	38.7703	32.6435	1943.3	1106.32	36.7356	2278.26	2174.83	45.9189	2405.5	2185.45	1570.2	329.495	1783.43
Positive	706.247	3.43408	40.8146	56.1095	57.148	54.0753	42.8473	53.049	42.8521	55.1008	49.9932	78.5444	72.4391	49.2462	43.8716	56.1212	46.9425	44.8868	58.1553	65.2972	53.043	55.0893	53.06	54.0855	39.7822	54.0804	41.831	42.8376	48.9729	43.8765	136.732	56.1148	39.7822	39.7912	67.3454	84.6919	40.8108	71.4119	44.8876	25.512	32.6523	62.2435	44.902	56.1212	65.2837	70.4065	46.9324	61.2162	56.1159
Positive	450.219	3.43426	27.5503	170.386	175.506	68.3571	33.6691	38.7705	91.8345	25.516	36.7254	116.285	57.1355	70.7911	33.6691	33.6726	30.6121	21.4258	26.5272	41.8313	31.6246	39.7866	38.7705	22.4461	26.5244	24.4892	23.4664	30.5974	27.5475	26.5333	57.1355	33.6656	26.5211	21.4254	46.9386	44.8978	19.3853	38.7657	22.4433	14.2857	26.5305	34.6894	25.5133	25.5096	24.4805	34.6937	24.4866	40.8111	24.4861
Positive	548.07	3.43517	10.2046	20.4062	15.3075	14.2843	22.4459	12.2437	13.2665	36.7297	19.3807	128.525	17.3446	11.2856	16.3243	17.3452	17.3485	14.2838	21.4254	36.7297	17.3407	7.14188	17.3485	17.3485	10.2027	162.253	12.2432	227.417	13.2635	174.506	495.851	26.527	15.3044	351.993	24.492	492.79	14.2838	20.4008	246.849	153.104	38.779	480.547	406.067	12.246	474.121	464.24	308.121	136.685	283.581
Positive	310.032	3.44351	45.9217	112.229	76.5278	112.233	51.0148	78.56	36.7373	32.6495	30.6011	65.2847	33.6686	44.118	114.273	148.963	133.654	161.201	60.1953	61.2289	35.7026	63.2446	119.37	82.641	52.0238	219.404	189.768	112.208	185.647	128.557	304.037	329.556	211.109	282.673	377.578	339.746	466.258	341.725	233.639	121.459	241.872	297.916	263.284	267.376	298.762	243.842	180.586	167.256	199.935
Positive	506.982	3.4506	918.434	1499.82	1481.74	1751.83	665.22	528.503	790.874	296.903	450.872	470.252	611.145	379.62	1362.07	1598.79	1437.86	1254.94	1063.14	960.08	932.345	1111.88	851.93	875.375	758.931	858.14	662.159	714.947	833.425	596.861	807.038	1034.56	712.01	644.933	870.456	712.153	993.758	759.951	584.501	240.875	614.31	529.523	701.95	972.537	759.515	890.713	790.687	892.56	757.911
Positive	130.065	3.45072	1621.48	2508.81	2351.08	2924.08	1154.93	977.406	1049	633.793	979.31	887.499	1234.51	818.725	2265	2785.38	2550.08	2179.29	2008.94	1958.95	1708.69	2026.97	1635.52	1693.69	1490.35	2062.31	1316.17	1417.8	1635.24	1166.35	2043.63	1937.48	1470.76	1415.1	1872.54	1615.08	1493.7	1745.42	1097.64	521.527	1191.89	1077.39	1424.52	1841.87	1516.4	1758.92	1687.55	2003.5	1686.49
Positive	504.985	3.45099	1767.45	2783.33	2928.75	3283.27	1244.74	1038.65	1113.33	554.098	877.308	901.763	1180.47	783.84	2558.87	3042.48	2811.48	2463.98	2106.88	1930.31	1808.63	2156.48	1687.55	1661.99	1454.65	1674.59	1308	1368.71	1594.41	1061.29	1552.82	1882.42	1305.72	1253.93	1617.39	1361.06	1793.65	1294.55	1154.75	401.118	1161.26	1023.34	1314.36	1721.53	1331.8	1607.96	1525.27	1652.55	1419.21
Positive	505.014	3.4515	1764.41	2778.19	2921.69	3275.06	1239.63	1034.56	1108.26	554.006	875.226	900.907	1175.36	782.838	2555.8	3037.34	2798.63	2459.96	2103.8	1923.6	1805.47	2150.24	1680.4	1659.98	1447.78	1668.52	1302.9	1366.85	1590.24	1059.04	1495.73	1876.28	1298.51	1251.13	1604.23	1349.83	1791.59	1370.93	1152.9	400.138	1158.27	1019.29	1288.6	1719.54	1321.4	1606.92	1522.26	1649.09	1413.77
Positive	507.014	3.45156	926.556	1518.14	1492.9	1771.21	680.528	541.77	812.247	307.236	452.937	481.428	622.368	414.494	1391.66	1626.33	1481.64	1275.32	1077.42	969.268	944.781	1130.3	858.051	897.826	768.157	920.433	673.386	724.182	850.805	612.338	846.813	1076.4	739.481	677.467	919.39	742.859	1013.14	791.619	601.876	241.874	623.471	536.655	720.518	996.966	797.52	930.474	769.3	907.914	784.597
Positive	390.169	3.46887	15.307	26.5274	21.426	28.567	86.7243	27.5467	82.6258	43.8708	27.5419	23.4616	34.6958	65.648	20.41	27.5525	29.5945	20.4057	16.328	35.7163	31.6157	19.3814	19.3814	20.4014	24.4817	25.5116	15.3043	12.24	18.3651	14.284	52.0346	24.4869	10.1986	12.2458	15.3078	34.6958	11.2231	15.3011	13.2609	5.10339	13.2637	10.2025	21.4297	15.3072	20.3971	25.512	18.3651	15.3011	24.4817
Positive	369.133	3.50163	862.204	1644.54	1673.41	2387.64	470.306	326.46	414.234	186.709	327.505	290.753	523.444	249.31	1607.07	2412.13	1971.36	1322.26	1136.59	1250.63	947.667	1152.81	886.692	891.876	721.14	2007.05	800.909	764.93	923.27	541.769	2588.65	1524.28	888.502	912.048	1941.74	1565.23	848.874	1676.17	559.063	145.911	700.922	655.011	885.753	1638.85	1180.25	1629.36	1019.25	1445.74	1394.72
Positive	252.116	3.5025	345.907	825.324	602.084	1019.25	199.955	553.957	128.556	128.554	61.2161	489.634	89.7836	139.531	1151.88	1754.02	1637.7	1279.28	434.642	432.594	309.082	256.065	904.052	576.572	417.209	4424.35	2629.23	1488.99	1766.11	1207	10839.4	6958.52	3003.09	5251.41	10285.4	8283.4	5691.15	9627.43	2672.87	1031.6	3067.25	4040.68	4380.93	5409.01	6402.99	6121.23	2533.33	3010.81	4185.21
Positive	757.222	3.57053	211.22	547.826	655.161	747.869	901.821	309.109	814.183	115.276	30.6084	25.501	1138.74	1658.98	656.044	731.627	614.372	648.811	289.76	239.761	149.931	214.234	385.704	356.151	230.529	1370.38	534.627	33.658	476.415	138.758	87.7527	1244.75	586.523	694.811	1636.69	87.7533	687.669	1593.5	487.636	22.4508	734.674	292.815	36.738	1076.52	476.35	293.841	46.9375	947.84	1048.81
Positive	757.259	3.58777	32.6533	26.5232	39.8015	16.3243	21.4261	17.3425	16.3243	757.039	853.965	467.16	47.9526	15.3896	17.345	25.5104	16.329	15.304	26.5276	46.9323	15.2982	30.6044	27.5472	28.5716	32.6447	22.4491	20.4054	398.82	24.4864	220.351	3196.96	14.2841	12.24	18.367	34.6941	1109.19	23.4667	27.544	42.8461	211.251	12.2451	471.436	641.841	29.592	478.369	884.699	605.019	59.1756	67.3294
Positive	758.263	3.58777	95.92	223.407	249.018	331.589	332.61	147.918	343.824	322.407	314.199	209.1	455.043	665.858	240.785	311.23	237.788	285.677	136.717	140.798	99.9457	142.821	202.014	158.162	93.8515	502.049	220.379	216.24	200.994	157.103	1200.02	459.124	247.86	297.957	617.342	444.905	290.778	598.828	188.728	78.5824	277.552	314.294	277.556	384.7	327.412	446.946	246.907	399.945	441.713
Positive	749.156	3.62173	39.797	84.6706	67.3513	81.6226	40.8051	36.7246	48.9735	39.785	27.5476	28.5636	38.7707	35.9091	57.1358	70.4083	61.2246	57.1344	53.0547	43.8776	40.794	52.0265	41.8316	46.9459	35.7045	79.594	54.0736	43.86	54.0736	39.785	153.062	113.251	63.2384	76.5327	104.082	102.041	63.2575	138.737	41.8305	35.7197	55.1049	66.3267	61.2246	79.594	85.68	79.5928	68.3572	63.2478	85.6908
Positive	465.122	3.63817	56.1222	90.7933	90.8141	127.535	46.9278	35.7052	61.2153	39.7817	40.8102	88.7436	53.061	73.8705	71.4283	111.224	94.9075	67.3298	48.9733	71.4194	49.9759	43.8673	54.0814	42.8614	31.6213	86.7344	55.0949	41.8165	54.0679	48.968	163.265	148.96	46.922	105.099	111.222	108.163	105.088	128.541	57.1295	42.8614	68.3581	81.6217	81.6323	87.7584	88.7419	103.048	75.5083	68.3585	90.793
Positive	611.157	3.63884	1607.12	3388.93	4076.46	3856.59	1051.78	370.315	153.039	1532.1	693.788	561.084	583.676	1760.58	813.252	768.348	741.824	1080.34	299.961	245.888	154.004	237.695	542.86	354.121	229.51	1847.93	667.265	625.273	627.394	564.144	4230.63	1683.43	805.834	885.6	1846.93	1226.54	687.666	1949.51	382.604	172.468	489.736	529.527	822.453	977.649	1047.56	1388.6	836.721	1322.12	1331.27
Positive	603.074	3.63913	18.3677	28.5632	32.6546	38.7709	28.5672	20.4023	27.5469	26.5267	15.3017	22.4425	20.4057	38.9869	32.6482	36.7365	34.6946	37.7506	32.6482	21.4296	20.3954	32.6437	22.4463	23.4699	17.3419	38.7774	20.4057	13.2615	19.3849	13.2615	91.8257	34.6887	34.6791	26.5311	56.1236	45.9206	33.6685	35.703	22.4463	13.2678	22.4494	20.4091	18.3682	31.6333	17.339	28.5728	35.709	24.4827	26.523
Positive	612.193	3.63928	502.016	1146.69	1338.7	1246.88	400.939	154.037	200.991	473.448	227.521	226.484	231.602	510.934	337.738	229.58	270.395	388.723	158.143	131.604	65.2865	135.687	204.071	132.656	123.423	561.196	222.419	247.829	196.896	211.215	1440.62	541.764	273.391	313.198	584.668	473.519	203.037	641.706	133.645	86.7243	171.394	171.406	241.846	310.186	379.477	457.083	269.352	465.246	460.104
Positive	708.117	3.63928	22.4485	59.1695	59.1837	56.1213	23.4638	38.7662	33.6694	21.4209	35.7093	32.6413	40.8155	38.9872	51.0194	42.8563	44.9024	46.9266	52.0346	46.9266	57.1166	62.23	42.8563	33.6768	25.498	94.8961	47.9525	38.7569	46.9275	37.746	128.569	67.3389	41.8217	43.8714	94.8961	67.3456	59.1766	56.109	41.8267	20.4098	48.9727	48.9727	41.8359	37.7589	74.454	58.1551	40.8106	53.0549	64.2703
Positive	612.162	3.64734	540.792	1189.54	1390.75	1301.98	433.58	197.917	370.36	489.732	234.663	248.926	246.907	559.154	389.778	318.353	317.333	435.651	212.217	176.493	111.192	181.594	247.945	169.395	138.724	607.116	281.592	296.778	233.626	232.623	1513.07	619.307	303.99	366.248	649.971	524.548	279.555	724.334	177.513	98.9667	221.381	219.359	286.742	402.051	478.434	528.503	301.997	508.095	499.892
Positive	611.19	3.65511	1659.09	3514.51	4174.24	3990.6	1091.6	394.78	203.035	1600.93	729.5	590.689	634.611	1794.42	838.73	808.12	773.494	1118.23	320.368	277.491	171.379	254.027	567.321	378.584	243.784	1917.24	693.787	665.002	659.042	593.851	4429.02	1723.38	839.545	914.091	1881.56	1289.93	710.114	2021	401.954	188.768	514.182	568.293	870.436	1019.33	1095.62	1434.49	878.461	1370.23	1387.46
Positive	564.07	3.65519	17.3468	37.7446	35.7166	42.8516	32.644	26.5233	23.4663	24.483	29.588	22.4433	24.4866	32.8312	34.6893	53.0621	46.9384	36.7245	11.223	40.817	35.6947	25.5031	32.6536	24.4932	23.46	47.96	35.7096	33.66	28.5677	20.4025	144.897	81.62	33.66	51.02	127.55	83.6749	70.3972	37.7446	44.8921	23.4727	45.9214	57.1438	41.8374	44.8987	48.96	76.5319	36.7299	48.966	44.8855
Positive	664.069	3.65555	92.8541	128.542	213.258	162.24	76.5134	36.7264	61.2171	83.6488	40.8107	48.9686	59.1818	120.038	103.057	94.8949	71.4338	88.7633	58.1553	387.627	470.204	49.9888	76.5281	93.8844	183.597	147.954	113.25	60.179	63.2509	59.1755	538.758	140.812	69.3649	88.7555	251.012	94.8949	61.2161	190.77	62.2298	21.4299	69.3782	104.067	70.4059	158.172	111.188	144.878	58.155	181.611	179.567
Positive	603.103	3.65577	21.4292	34.6844	38.7756	39.791	30.6038	23.4629	34.6896	35.6991	27.5476	24.4825	36.7403	49.2394	38.7814	36.7357	42.8572	45.9058	39.791	34.6939	25.4962	45.9058	28.5672	35.7153	15.2973	46.9401	23.4659	14.2796	26.5233	14.2818	105.102	43.8721	36.7191	31.6335	64.2858	48.9797	34.6896	45.9058	23.4629	14.2879	34.6939	34.6893	18.3674	42.8583	27.5393	35.7099	38.7756	32.6441	32.644
Positive	613.2	3.65577	190.807	355.026	468.34	409.163	141.808	59.1666	96.9248	181.624	97.9464	96.9179	86.7234	189.805	141.83	107.138	122.443	159.162	76.5207	84.6756	69.3669	95.8991	87.7512	89.7977	55.0815	260.191	126.503	106.067	111.2	93.8733	554.01	176.507	126.494	160.17	341.821	199	115.292	344.828	96.9179	59.1766	92.8371	126.514	135.72	130.605	171.377	237.724	110.19	193.852	212.199
Positive	562.077	3.65581	21.4286	43.8655	34.6948	46.933	11.2214	14.2818	18.3646	22.44	12.2431	16.3221	26.5347	23.5939	31.6375	47.9605	30.6123	25.5032	36.7292	46.9401	26.5153	36.7246	23.4665	25.5103	21.42	29.5919	35.7099	22.4394	21.4227	24.4831	58.164	32.6482	18.36	43.8776	39.796	36.7357	18.3646	36.7246	18.3623	15.3085	19.388	35.7101	13.2657	29.5934	48.9588	33.6693	27.5511	32.6441	47.946
Positive	609.148	3.65621	59.1829	99.9737	102.028	110.203	57.1278	56.1077	68.3587	43.86	33.6692	41.8257	57.1421	62.5758	84.6928	80.612	86.7356	81.6112	87.7446	120.39	77.5112	97.9334	88.7764	61.2321	49.9675	137.753	86.7237	82.62	84.6716	67.3292	1120.42	124.474	70.38	87.744	603.067	293.874	110.191	218.31	128.555	69.3964	143.856	177.525	113.264	114.3	145.86	178.545	79.5818	104.057	96.9133
Positive	389.222	3.65628	35.7131	70.3917	69.3854	137.75	413.176	174.449	373.419	321.327	220.379	135.683	230.581	287.275	68.365	71.4261	75.5139	36.7298	60.1963	73.4522	52.0191	63.2516	51.0186	44.9009	44.8793	61.2224	28.5647	28.5567	47.9488	26.5248	76.5203	68.365	28.5624	34.6892	45.9168	35.7196	37.75	39.7873	21.4239	27.5496	35.7059	37.75	36.7334	54.0798	52.0191	48.973	42.8514	48.973	51.0042
Positive	609.172	3.67205	49.9981	71.4123	42.8555	39.7951	51.0088	28.5649	44.8924	35.7037	29.5876	36.7263	34.6925	42.0646	43.8766	49.9989	53.0651	37.7504	46.9321	77.5333	55.0781	46.9281	39.7944	32.6552	20.3997	54.0795	48.9726	64.2589	31.6254	39.7903	1093.83	41.8351	27.5424	44.8877	37.7536	248.971	67.3374	75.494	56.1087	46.9418	33.6658	112.231	76.5276	28.5733	86.706	107.129	42.8511	40.8112	49.9929
Positive	713.086	3.67257	113.264	184.649	215.304	196.933	80.5926	38.7661	78.5616	80.5832	52.0343	42.8417	74.4877	99.5201	74.4804	79.5896	77.558	97.9354	67.3385	138.742	114.233	100.996	51.019	89.8058	53.0358	208.158	93.8658	60.1765	100.996	74.4717	305.1	210.198	110.164	136.701	247.957	202.035	141.819	220.355	89.7741	36.7376	95.9044	87.7424	109.181	153.075	168.29	159.161	68.3574	111.211	156.084
Positive	610.183	3.68979	68.3649	80.594	102.037	92.8538	85.6949	89.7685	101.007	95.8876	117.332	125.481	141.818	96.4395	57.1408	70.4056	67.3498	53.0543	59.1759	59.1703	49.98	41.8273	35.7124	38.7778	36.72	88.7723	54.072	72.4131	65.2924	68.3464	504.015	60.2019	38.7631	63.251	69.3852	142.877	48.9732	88.7554	59.1703	46.9363	64.271	89.7837	64.2834	54.0797	86.7	98.9662	70.3978	72.4392	68.3464
Positive	433.11	3.74052	189.799	697.768	696.853	1028.59	1636.29	1488.36	2002.51	1825.8	777.455	913.015	527.565	1719.28	2261.54	2508.2	2447.94	2429.27	1040.82	793.657	728.262	928.317	1381.43	992.874	756.729	4788.85	1537.57	1208.67	1416.95	1103.78	7880.63	4129.66	1894.14	2975.07	6186.75	5793.97	4387.18	7241.02	704.909	178.596	845.686	694.812	2421.49	3133.76	3289.42	3726.07	2761.88	3227.69	3909.13
Positive	773.218	3.74922	138.774	275.439	337.71	387.743	75.4908	51.0073	69.3784	64.2613	35.7095	43.8716	44.8965	94.3786	109.182	127.549	74.4889	80.6014	37.75	55.0946	44.8763	58.1483	39.7954	47.9645	30.5944	130.611	36.7298	33.6614	49.9882	34.685	127.549	126.529	61.2025	66.3176	107.142	86.7319	99.9865	124.458	42.8514	23.472	40.8058	46.9325	64.2836	104.093	85.6835	73.4595	63.2568	70.3915	131.599
Positive	1137.36	3.75725	25.5111	51.0056	72.4397	127.556	19.3821	17.3419	26.5229	9.1795	14.2839	13.2614	25.5104	13.3355	98.9831	271.438	92.8579	125.494	44.8983	24.4867	32.6391	20.4022	18.365	18.368	17.3368	37.7503	87.7439	43.8588	27.543	12.2413	211.226	163.271	68.3363	52.0342	217.313	62.2471	52.0342	79.5795	189.741	93.8962	694.715	778.472	35.7146	121.43	69.3582	98.9669	17.3447	28.5631	39.7822
Positive	743.242	3.75733	137.757	461.096	539.725	839.81	1295.56	1123.15	1494.48	30.5993	28.5677	17.3447	213.264	1388.97	1748.01	1939.83	1925.49	1967.09	761.218	340.772	446.76	688.584	1014.15	690.828	538.481	3243.45	1149.85	20.3971	1135.42	22.4428	33.6732	3385.77	1431.06	1126.38	4335.68	21.4316	2955.74	4785.09	256.051	16.3264	634.44	33.6691	21.4284	2252.08	52.02	33.6691	17.3447	2148.38	689.605
Positive	773.256	3.75767	19.3879	13.2619	11.2246	21.4256	33.6639	10.2012	19.3851	48.9588	39.7905	22.4426	26.5301	15.3896	16.3266	27.5512	52.0411	17.3425	30.608	26.5301	25.4963	25.5036	31.6329	22.4523	16.3177	32.6533	34.6889	42.84	37.7454	27.544	178.573	23.4662	25.4994	31.6329	92.8577	70.4069	17.3446	14.2817	22.4459	17.3495	31.6329	18.3648	42.857	22.4491	43.86	39.7914	35.7145	19.3828	24.4823
Positive	1137.28	3.75793	12.2449	34.6844	67.3369	124.49	9.18115	8.16082	17.3422	6.12	8.16226	7.14197	14.2861	6.15492	93.8919	269.388	79.592	121.414	34.6939	9.18115	16.3196	9.18115	9.18254	4.08164	10.1985	32.6531	76.5212	28.5593	17.3422	7.1409	76.5327	151.021	63.24	36.7292	202.043	37.7561	40.8103	67.3285	138.737	28.5758	689.607	710.116	12.2452	117.35	57.1186	80.6003	9.18254	17.3422	24.4831
Positive	1138.29	3.75793	6.1218	13.2613	44.8917	37.7573	4.08027	11.2211	10.201	3.05971	2.04053	8.16053	10.2047	6.1558	64.2768	157.152	47.9619	42.8442	17.3479	8.1608	8.15923	10.199	10.2027	8.16373	10.197	16.3243	50.0029	21.4221	20.4013	5.10033	37.7573	78.5734	40.796	24.4856	105.067	18.3684	27.5472	23.4615	61.216	33.6743	419.261	274.461	13.2661	60.2075	17.3451	31.6293	7.14187	4.08187	9.1818
Positive	651.089	3.7582	65.3072	187.702	257.116	277.564	435.579	386.626	500.88	390.625	218.338	236.661	175.518	442.115	503.069	505.125	602.068	543.708	254.097	223.44	217.247	265.184	363.217	274.494	228.426	671.339	392.805	340.65	378.454	292.766	804.118	804.995	425.302	561.15	850.039	707.175	1165.15	808.932	216.259	81.6485	265.224	181.609	444.918	556.148	570.129	560.13	491.771	526.461	629.415
Positive	744.253	3.76616	62.2457	161.181	175.49	258.167	416.212	351.936	433.554	350.871	178.546	216.267	139.801	349.803	503.145	530.619	533.68	575.443	236.738	181.612	168.296	205.046	315.259	209.186	156.036	843.888	321.389	273.353	342.764	245.852	1354.1	956.135	421.249	600.935	1053.93	1003.1	830.494	1309.82	164.237	67.3582	187.704	174.47	518.387	597.967	648.703	661.148	513.192	635.542	764.039
Positive	741.223	3.77373	1192.86	4023.36	4527.95	6649.02	11026.8	9599.54	13364.9	76.5	67.3377	13.2638	3494.4	10949.7	12377.2	15195	16888.9	17156.8	6653.1	4776.21	4559.29	5596.52	8984.48	6877.59	4851.44	34177.7	10117	20.4	9319.04	117.317	17.347	31543.1	12580.7	19576.9	52536.5	11.2246	30774.6	56794.6	4341.74	17.3494	6036.06	72.439	6290.86	21773.3	261.12	9964.96	18.3648	21486.8	25827.2
Positive	742.246	3.77382	460.19	1550.66	1627.41	2620.38	4146.99	3571.6	4780.03	4407.66	1873.2	2375.22	1336.57	4537.91	5575.28	5884.63	6029.41	6562.34	2514.95	1822.23	1617.66	2210.71	3375.41	2505.3	1851.23	12024.3	3830.07	3070.09	3638.93	2566.75	24108.8	10567	4931.97	7273.46	18593.3	16577.7	9406.84	19637.9	1767.1	512.229	2274.04	1792.6	5963.09	8285.36	7927	8722.4	6576.62	8075.66	9808.86
Positive	742.225	3.77412	436.731	1530.2	1592.64	2584.67	4132.56	3543.94	4761.98	40.8009	36.7304	31.6283	1249.13	4522.95	5552.72	5868.32	5989.75	6525.77	2485.69	1775.26	1598.17	2181.05	3361.85	2488.76	1834.78	12001.9	3817.92	22.4376	3595.03	58.1476	30.6087	10537.7	4919.57	7025.71	18528.4	15.3077	9378.29	19537.4	1614.91	20.408	2227.73	45.912	51.02	8245.91	109.142	52.0336	30.6087	7948.88	5823.94
Positive	1138.37	3.77415	25.5106	28.5635	60.1962	57.1438	22.4428	30.6038	15.3019	18.3595	16.3244	21.4226	21.4316	21.5423	79.5931	173.472	79.5931	62.2368	36.7344	20.4055	16.3176	29.5836	16.3244	26.5311	18.3574	31.6332	54.0746	31.62	31.6239	11.2214	110.206	103.063	47.9388	52.034	119.372	40.817	33.6691	51.0063	93.8515	57.1522	422.342	427.495	33.6732	72.4591	53.04	68.3584	22.446	21.4226	28.5621
Positive	799.14	3.77442	23.4698	89.771	93.8653	101.021	241.776	203.005	300.944	13.26	17.3448	11.223	45.9191	248.249	317.391	342.858	321.426	353.015	113.266	40.805	71.3983	149.962	97.9464	129.592	69.3498	204.082	233.643	20.3995	200.965	22.4433	37.7557	556.132	265.2	21.4258	437.762	36.7353	612.154	591.687	21.4226	10.2055	97.932	22.446	15.3064	409.195	20.3995	27.5474	14.2838	32.644	22.4433
Positive	743.222	3.77451	153.053	488.676	571.4	872.401	1307.9	1137.43	1517.14	41.8346	41.8311	30.606	222.419	1403.41	1774.38	1960.08	1943.94	1985.44	796.832	364.206	465.172	714.2	1034.64	714.306	552.863	3268.23	1174.33	39.7783	1161.99	31.6262	64.2771	3414.1	1455.68	1150.77	4394.68	46.9443	2986.59	4833.63	275.45	21.4275	645.787	45.9122	31.6333	2276.42	72.4271	55.0947	33.669	2172.16	724.332
Positive	741.214	3.77463	1185.56	4016.1	4525.93	6641.12	11023.4	9597.3	13360.5	75.4755	66.3177	11.223	3493.06	10945	12386.9	15191.5	16884.4	17146.7	6652.34	4774.34	4555.93	5592.34	8980.44	6873.58	4848.95	33778.2	10113.9	15.3014	9318.53	115.274	16.3273	31541.3	12572.8	19573.4	52350.2	8.16364	30803.1	56868	4342.28	17.3467	6032.82	71.4191	6290.17	21726.5	261.19	9965	11.223	21332.9	25385.1
Positive	794.13	3.78296	42.8553	100.997	146.922	170.404	231.575	221.378	247.925	25.501	24.4865	31.6283	113.252	288.301	362.23	364.277	383.665	331.587	187.73	188.753	139.732	221.378	232.648	164.297	152.991	259.178	219.358	49.9772	224.434	51.0087	94.885	650.993	277.45	74.4797	499.988	83.6905	331.587	534.561	33.6689	25.5096	143.844	40.8108	41.8358	387.783	70.384	60.197	47.9527	102.017	158.109
Positive	742.268	3.79105	465.291	1582.3	1672.23	2669.3	4189.89	3605.96	4824.44	4437.31	1905.86	2409.88	1402.88	4621.08	5639.13	5948.79	6080.35	6625.94	2601.96	1947.7	1719.84	2267.05	3471.99	2599.92	1927.73	12198.6	3902.54	3099.67	3709.31	2623.35	24237.6	10711.9	5018.75	7389.8	18816.7	16640.6	9466.02	19902.6	1793.47	513.252	2292.06	1809.96	5992.32	8396.67	7957.45	8759	6625.65	8264.32	10026.3
Positive	794.181	3.79105	21.4294	43.8657	14.2841	31.6331	15.302	13.2617	16.3221	231.534	119.371	114.255	13.2675	17.4389	22.4527	26.5309	21.4294	13.2617	12.2451	33.6687	29.5792	18.3624	21.4255	15.3067	23.4559	268.371	9.18237	182.575	20.4026	125.476	502.047	26.5309	34.6791	315.261	30.6126	489.802	20.4058	45.9058	83.6508	17.3494	25.5026	116.31	273.473	27.5556	375.35	425.45	330.565	308.08	341.744
Positive	741.264	3.79111	16.3262	21.4236	16.3243	30.6115	8.16138	28.5616	9.1826	11498.1	5086.04	6269.55	75.5085	16.4138	19.3891	12.2446	14.2854	11.223	23.4662	51.0135	12.2393	24.4842	17.3446	11.2242	37.7336	31.6319	34.6892	7736.26	31.6248	7186.1	64021.2	23.4688	21.4212	19936.4	8.16308	47254.6	7.14188	12.2421	183.628	1298.95	17.3429	4790.16	12451.8	9.18346	22014.5	14062.4	20678.8	5.10087	300.917
Positive	797.144	3.79153	72.4463	228.517	239.761	344.885	479.478	438.624	584.556	579.392	252.009	309.144	189.772	573.399	699.036	721.402	725.496	738.601	332.647	248.948	243.798	325.463	430.557	299.989	239.687	1083.52	477.49	416.145	468.255	373.3	1277.39	1165.26	586.532	871.317	1189.77	1285.95	1309.14	1274.05	240.759	60.2029	287.656	268.333	708.227	881.504	792.598	931.497	759.091	858.98	928.251
Positive	799.185	3.79182	20.4086	52.0273	18.3651	51.0202	19.3827	38.7654	20.4029	241.74	108.148	129.573	56.1223	27.6975	24.4931	45.9182	32.653	34.6889	31.6325	77.5417	31.62	7.141	93.8641	25.5107	43.8549	337.762	22.4458	178.5	24.4834	157.102	656.12	29.5924	18.3604	373.416	135.714	609.182	75.5011	59.1683	85.69	29.5959	49.98	113.252	345.917	28.572	420.24	408.114	331.585	387.654	439.682
Positive	492.004	3.81679	169.386	516.191	435.659	516.32	26.5236	30.6042	33.6646	16.3204	23.4664	14.2836	28.5717	35.9043	292.897	339.792	429.59	331.591	145.92	39.7909	52.02	121.397	151.001	60.2033	27.5369	395.913	116.312	144.82	193.827	67.3292	617.269	445.913	142.803	117.332	309.18	321.473	301.996	210.149	51.007	10.204	65.28	54.0748	186.737	140.818	319.26	344.854	203.036	80.591	83.6514
Positive	309.16	3.84192	37.7538	69.3725	53.0541	54.0789	34.6858	21.4214	19.3852	22.4415	21.4256	24.4865	17.3446	20.5176	30.6112	38.7739	33.6723	35.7095	32.6485	74.4798	53.0391	65.2974	34.6915	38.778	35.6964	38.7742	20.4054	22.4396	26.5248	20.3997	43.8717	42.8557	16.3213	23.4662	21.4278	29.5962	22.4481	37.7463	24.4865	19.3871	25.5042	22.446	24.4885	28.5704	35.703	65.2974	33.6689	31.6258	36.7224
Positive	309.172	3.84339	28.5715	54.0672	38.7704	36.7347	22.4435	11.2215	13.2618	17.3404	17.3446	14.2838	11.223	16.4135	20.4082	23.4694	24.4893	27.5474	23.4691	43.8717	36.72	46.9273	25.5068	25.5102	26.517	32.6487	15.302	17.3381	19.3826	14.2822	28.5676	28.5715	10.2002	16.3244	10.2041	21.4338	15.3041	28.5676	15.3024	15.3058	17.34	14.2838	16.3265	24.4865	22.4405	52.0339	23.4663	22.446	29.5807
Positive	251.095	3.85962	68.3636	113.241	116.32	152.033	284.633	283.589	257.109	196.88	237.724	197.934	295.877	218.516	109.178	189.785	159.177	126.504	111.21	205.058	131.584	140.786	106.117	93.8806	92.8213	147.951	79.5818	91.8026	104.059	87.7287	290.754	152.033	71.401	146.92	189.787	177.57	116.321	192.799	122.433	67.3443	130.586	173.447	110.208	164.276	169.352	195.89	99.9874	103.04	160.156
Positive	326.167	3.85965	26.5296	46.9269	40.8106	49.9985	15.3025	31.6217	23.4639	21.4212	9.18255	15.3042	21.4278	19.4893	46.9421	32.6521	35.7136	27.5475	34.6928	40.8104	30.5983	31.6286	36.7302	18.3668	30.5983	39.7947	17.3447	24.4791	24.484	34.6787	44.8925	36.7336	17.341	30.6085	35.7139	46.9473	19.3854	35.7058	17.3429	14.2854	17.341	18.3648	34.6928	34.6928	34.6819	72.4388	48.9733	29.5844	29.5816
Positive	280.156	3.86033	22.4491	13.2616	30.608	34.6941	17.3421	22.4427	20.4024	21.42	13.2635	18.3648	19.3851	25.6457	18.3675	23.4695	26.5308	34.6891	18.3677	18.3648	12.24	30.6	22.4459	10.2041	17.3375	21.4261	23.4662	18.3574	20.4029	13.2616	27.5479	14.2858	17.34	19.3851	15.3062	20.4137	22.4459	10.2012	16.3223	13.2635	9.18	15.304	17.3466	15.304	19.38	17.3446	19.3851	22.4459	13.2597
Positive	492.026	3.86039	158.139	493.68	415.262	494.967	10.2	12.24	16.32	7.1379	8.1644	9.18495	21.4316	19.4931	274.528	300.042	403.137	307.095	131.621	33.6501	26.5122	90.8067	131.651	42.8757	16.3152	373.411	92.8427	134.633	177.524	59.16	591.919	419.446	111.207	80.58	218.344	301.994	61.218	163.248	34.6885	5.10125	50.9975	40.81	177.524	94.9112	303.103	329.444	193.847	55.1124	54.0759
Positive	494.021	3.86039	111.228	294.807	278.537	328.581	15.3014	20.4019	33.6631	14.2787	10.2028	28.5626	21.4292	33.8508	170.413	230.619	304.1	231.561	108.171	49.9922	46.9171	76.4953	89.7848	58.1649	33.6507	264.253	108.15	111.17	116.291	68.3463	583.708	264.253	108.11	116.312	316.345	306.131	212.219	188.717	77.5271	21.4292	52.0248	90.8023	148.984	125.514	262.116	275.467	134.677	87.7442	64.2659
Positive	312.174	3.86738	21.4279	32.6448	40.8111	59.183	9.18134	13.2606	16.3227	17.3404	14.2839	14.2839	12.2433	22.5659	30.6115	34.693	31.6323	30.6081	33.6733	31.6286	17.3404	24.4836	27.5475	16.326	21.4183	31.6284	17.3447	16.3187	18.3627	24.4805	28.5677	26.5297	12.2403	24.4866	20.4081	23.4747	8.16221	16.3223	9.18134	7.14268	13.2603	11.223	17.3469	15.3041	28.5606	62.2369	24.4866	22.4456	22.4409
Positive	489.048	3.86782	109.167	231.561	233.637	292.866	76.507	76.507	88.7509	60.1745	65.298	38.7707	67.3509	91.3112	339.806	461.238	447.986	348.936	286.752	347.788	210.101	277.423	276.496	200.006	160.102	440.748	316.345	206.059	251.963	142.813	946.995	543.893	308.012	327.45	815.205	615.324	689.71	635.518	458.106	178.571	395.796	478.512	391.86	443.89	421.363	499.938	193.853	250.007	257.111
Positive	310.178	3.87624	26.5307	32.6441	33.6693	46.9389	17.3422	25.5032	16.3221	40.799	13.2637	61.2169	13.2637	20.5195	17.347	31.6335	14.2861	12.2431	25.5103	37.7504	18.3595	19.3795	22.4462	16.3266	11.218	25.5064	16.3245	16.3196	16.3221	30.6038	24.4862	27.5511	29.5793	20.4056	31.6327	28.5801	14.2839	17.3422	27.5435	16.3245	16.32	25.5064	19.3878	18.3674	38.7649	1431.46	6.12169	53.0547	44.8856
Positive	386.114	3.87653	85.7032	157.103	147.94	198.979	51.0074	36.7215	33.6649	36.7215	27.5475	44.8912	37.7502	33.8531	276.524	421.427	391.827	259.15	180.608	163.224	86.7018	172.405	196.913	105.099	68.3343	368.32	224.461	134.646	209.13	109.131	917.229	522.436	228.49	257.104	709.077	487.865	294.891	544.76	316.286	162.221	335.587	453.003	306.153	322.407	356.077	464.226	136.717	177.528	180.57
Positive	326.182	3.87739	25.5093	45.9071	39.7907	48.9779	15.3024	30.6012	20.4031	21.4208	8.1622	16.3244	21.4258	19.4892	46.9425	32.6519	34.6933	25.5069	33.6732	39.7907	28.5616	27.5474	34.6893	17.3463	30.5982	37.7538	15.3041	24.4786	24.4838	33.6581	44.8921	36.7334	17.341	29.588	34.6933	45.9282	17.3447	35.7055	17.3427	12.2447	14.2808	19.3852	31.6322	32.6488	34.6813	73.4584	47.9529	28.5649	27.5411
Positive	489.079	3.87741	81.62	133.635	120.393	208.165	23.4626	30.6033	48.9653	49.9773	44.8922	40.8111	42.8517	52.3246	167.348	204.089	269.397	190.792	147.94	310.122	130.556	248.866	166.305	158.165	112.176	405.039	296.941	200.935	144.856	132.614	978.446	160.205	217.248	346.838	801.938	607.346	586.66	597.785	463.206	174.439	349.85	498.902	380.615	297.962	431.577	470.348	193.853	264.295	294.812
Positive	600.286	3.89325	24.4892	39.7858	48.9733	44.8978	61.2089	30.6013	49.9873	30.6013	16.3244	19.3853	21.4259	31.7974	49.9992	58.163	40.8153	54.0747	58.1618	35.7099	40.8009	36.7208	57.1343	35.7134	29.5775	61.2166	38.7681	32.6366	54.0679	39.7817	81.6221	86.7326	49.9821	38.7697	60.2026	37.7636	39.79	42.8463	42.8471	10.2038	23.4605	22.4461	20.4083	47.953	66.3014	58.1558	42.851	44.8922	47.942
Positive	377.142	3.91043	35.7098	57.1253	83.6631	104.088	33.6631	32.6429	32.643	18.3583	22.4496	22.4462	28.5679	36.9349	53.0628	92.8627	62.2467	55.0935	58.156	106.093	88.7346	80.5874	57.1358	51.0234	68.3233	70.3994	31.6287	37.7378	49.9846	42.8439	122.43	75.5147	45.9042	38.7636	55.0952	72.4777	45.9127	72.4377	33.6683	17.3416	34.6779	29.5873	40.8175	54.0832	72.4533	73.4603	54.0749	57.1463	54.065
Positive	225.08	3.91086	114.283	254.02	236.703	320.401	97.9331	189.745	386.632	222.365	208.136	257.109	335.677	777.587	376.573	559.172	566.327	329.548	323.47	319.352	215.225	300.94	287.717	168.364	141.764	613.252	357.095	185.619	288.699	163.225	2799.63	671.414	364.148	442.798	1821.43	1164.6	597.88	1044.62	591.679	248.98	578.353	769.286	464.286	522.449	644.654	713.171	237.724	247.898	258.06
Positive	630.299	3.93573	18.3675	27.5439	31.6289	43.878	22.4431	27.54	22.4431	22.44	21.4255	14.2837	11.2231	20.5186	50.001	27.5516	26.5305	35.7098	33.6734	24.4834	25.5	41.82	29.5876	20.4084	20.3977	32.6489	21.4255	16.32	29.5835	14.282	35.7092	30.6126	18.36	12.2429	23.466	23.4759	17.3445	29.584	23.466	13.2637	22.44	20.4057	27.5509	22.4463	19.3827	22.4463	21.4255	16.3246	30.6043
Positive	661.326	3.93643	12.2433	19.3821	28.5676	26.5308	24.4827	19.3789	19.3821	14.2792	23.4702	11.2231	17.3447	19.4935	25.5111	24.49	19.3884	17.3447	28.5678	42.8458	28.5592	24.4827	20.4056	22.4498	11.2176	17.3442	17.3447	15.2996	17.3419	16.3217	44.891	22.4498	18.359	11.2212	18.365	30.6225	17.3447	26.5272	10.2028	13.2614	15.2996	20.4056	12.245	26.5272	14.2862	18.3649	12.2433	22.4498	22.4424
Positive	660.311	3.94428	19.3853	45.9061	34.6893	29.5915	19.3826	20.4	19.3826	14.28	13.2635	17.3447	21.4259	23.5943	28.5717	34.6939	35.7147	21.4254	21.4257	43.866	28.5606	43.8659	30.6068	17.3471	21.4176	24.4867	18.3646	12.24	19.3831	18.358	38.7704	37.7555	20.4005	23.4631	23.4663	30.6202	20.4082	28.5639	24.4865	15.3021	27.5406	23.4663	21.4283	29.5879	25.507	27.5474	20.4051	18.3674	21.4229
Positive	311.172	3.94468	15.3041	31.6242	33.669	40.8164	17.3423	25.5006	22.443	24.4805	20.4055	26.5271	17.3446	22.5685	18.3674	30.6123	28.5715	18.3649	18.3649	23.4631	23.46	22.446	22.446	17.347	26.517	26.5271	19.3852	22.44	17.3427	23.4574	38.7704	25.5105	12.2403	16.3225	16.3244	23.4752	17.347	18.3629	14.2838	11.2215	11.22	19.3852	26.5336	12.2433	29.5879	283.636	19.3852	29.5919	23.4637
Positive	630.338	3.9611	9.18233	15.3011	17.345	24.492	18.3613	23.4617	13.261	10.1985	14.2867	9.18267	8.16385	13.3375	31.6349	18.369	15.3072	18.3648	16.3243	17.3375	18.3573	25.5037	18.3687	11.2251	13.2552	18.3648	15.3039	9.18033	20.4052	11.2208	16.3277	15.3069	10.2004	9.18067	13.2634	11.2253	7.14188	14.2836	18.3647	10.2026	11.2204	6.12156	14.2867	9.18433	13.2663	14.2836	13.2634	10.2048	12.2436
Positive	661.355	3.9611	39.7948	57.1297	62.2421	67.3439	45.9078	46.9232	42.8472	48.9633	47.953	26.5272	38.7698	42.0582	62.2421	67.3439	58.1616	49.9884	66.3247	70.3978	52.0244	68.3458	60.1963	61.2228	48.9592	52.0341	41.8313	37.7394	69.3788	47.9432	95.8962	53.0597	45.9031	41.8313	49.9986	57.1519	46.9374	61.199	31.6253	30.6083	36.7231	52.0332	33.6754	47.953	44.8876	48.9724	36.7299	54.0746	60.1841
Positive	660.349	3.96146	29.5909	69.3721	64.2777	53.0595	59.1702	40.8028	53.0546	31.6222	34.6891	33.6687	42.8562	45.1338	60.2084	66.3244	56.1206	48.9729	52.0337	70.3994	52.0182	70.3994	60.1935	42.8558	48.9591	58.1614	61.2158	37.7387	52.0289	42.8393	64.2766	69.3855	37.7426	44.8918	40.815	64.2971	38.7743	58.1492	44.8871	32.652	43.8675	48.9735	45.9166	52.0391	48.9634	47.9526	44.8916	40.807	46.9232
Positive	385.043	3.97886	31.6284	76.5081	79.5832	108.166	41.8244	36.719	34.6846	25.4993	31.6334	16.3243	25.5068	34.8776	129.591	144.901	151.024	144.878	66.3176	52.0255	42.8389	74.4916	106.125	93.8773	49.9707	178.547	119.372	103.017	105.088	89.7461	193.851	194.897	129.554	170.363	169.365	144.947	152.02	181.608	36.7297	19.3826	24.4794	31.6284	115.309	155.081	137.755	135.695	138.757	173.474	170.358
Positive	291.077	3.97922	35.7096	54.0666	53.0543	61.224	34.6842	22.4395	20.4025	21.4195	20.408	20.4055	22.446	28.7231	27.5515	41.8364	47.96	39.7907	33.6689	59.1687	34.68	31.6285	27.5461	28.5719	23.4566	47.9529	21.4258	27.54	23.4635	15.2978	63.2555	45.9191	23.46	27.5434	43.8718	47.9729	39.7966	58.1557	26.5265	11.2214	25.5	27.5474	32.6528	41.8313	38.7762	35.7096	27.5474	41.8374	38.7647
Positive	720.332	3.99488	15.3045	22.4429	24.4869	33.6739	20.4021	17.3391	18.3624	19.379	11.2246	21.4255	23.4662	28.7228	16.3269	18.3676	25.5108	15.3041	29.5876	22.4429	20.3995	14.2861	23.4681	22.4493	21.416	28.5681	12.2432	20.3995	19.3856	11.218	30.6079	22.4495	16.3221	23.4624	19.385	19.3939	14.2859	26.527	14.2837	6.12065	16.3196	26.5275	11.2245	31.629	16.3269	23.4667	19.3851	28.5718	16.3217
Positive	290.091	3.99523	24.4869	71.4092	66.3171	93.8787	29.5831	26.5193	17.3418	23.4594	14.2837	14.2837	19.3855	16.4147	34.6943	35.7147	40.8168	29.5884	23.4661	72.4293	55.0786	64.2666	54.0739	41.8373	30.5953	36.7304	25.5053	14.2796	36.7247	30.6	46.9333	28.5718	25.4993	24.4825	32.6484	33.6843	15.3039	43.8713	29.5876	9.18118	15.2996	30.6087	24.4907	40.8116	24.4901	22.4462	30.6079	37.7556	49.9864
Positive	721.344	3.99528	21.426	33.6639	43.8714	44.8989	26.5223	19.3789	16.3219	23.458	15.3066	18.3679	20.4059	23.5933	32.6541	43.879	28.5724	25.5071	33.6687	27.5432	38.7578	38.7768	41.8357	31.6386	34.6781	32.6491	27.5471	27.5385	36.7306	24.4744	41.8309	42.858	29.5885	27.5424	41.8309	38.7902	21.4293	36.7303	20.4053	22.4426	25.4985	32.6494	23.4661	27.5471	25.511	36.7306	41.8309	35.7154	30.6026
Positive	723.341	3.99568	20.4058	34.6833	23.4667	43.8794	24.4823	29.5781	24.4823	20.3981	12.2454	15.3039	11.2232	30.7771	29.5931	36.7363	38.7772	31.629	31.628	32.643	31.617	44.8914	22.4503	25.5161	16.3185	24.487	22.4441	24.4777	34.6899	25.5024	37.7495	41.8385	29.5875	27.5426	26.5267	36.7502	22.4457	37.7495	23.4659	10.201	22.4379	20.4058	32.6485	37.7507	20.409	28.5681	27.547	33.6749	25.5023
Positive	752.323	3.99568	13.2633	24.4825	25.5064	33.6735	28.5635	13.2597	30.6038	19.3795	10.2044	17.3448	16.3241	24.6197	21.4286	29.5919	24.4905	31.6287	23.4665	20.4025	25.4994	38.7707	20.4056	21.4286	17.3369	21.4254	14.2838	26.52	27.5435	17.3375	30.6085	32.6531	19.3795	10.2013	28.5679	35.7251	28.5679	15.3042	8.16226	6.12077	15.2996	18.3651	9.18379	18.3646	30.6123	22.4456	24.4868	25.5103	27.5434
Positive	449.119	3.99573	559.164	1417.02	1719.16	1701.98	476.426	199.937	447.854	512.083	408.108	266.291	431.618	728.304	553.097	567.327	434.679	528.448	293.863	195.892	208.077	229.542	399.946	247.951	182.577	918.336	403.007	414.113	420.317	287.635	2091.38	823.441	445.777	462.183	918.336	737.864	388.762	961.94	236.683	88.771	385.592	353.014	520.437	698.955	614.091	836.622	446.879	768.188	724.248
Positive	450.125	3.99618	148.96	332.569	443.82	403.06	100.995	49.981	110.176	108.125	78.5597	47.953	91.8249	163.11	109.183	114.285	105.102	96.9141	66.318	78.5515	61.2013	68.3585	97.9445	73.4691	49.9758	200.994	76.5191	93.842	95.896	66.2945	390.717	173.469	123.425	114.257	185.69	160.24	108.163	187.688	61.2166	37.7455	96.902	96.9263	115.318	140.798	114.271	177.528	94.8837	141.836	136.7
Positive	612.167	3.99652	490.753	1136.45	1331.45	1229.59	390.716	150.963	178.526	462.07	198.954	206.095	181.608	450.349	288.774	228.571	229.591	344.81	142.839	108.138	55.0823	110.176	192.831	117.346	103.011	501.976	206.116	224.405	182.61	182.565	1359.88	471.427	238.685	273.4	490.753	420.503	123.469	494.721	111.21	73.4505	149.946	133.655	215.326	263.231	331.59	429.536	239.764	405.097	432.542
Positive	611.158	4.01186	1623.25	3413.32	4044.32	3888.8	964.015	309.06	156.078	1444.32	595.93	523.398	494.83	1522.33	702.045	659.181	606.126	989.684	280.572	225.452	156.06	213.236	504.025	363.268	211.11	1541.63	595.851	578.34	566.181	491.571	3482.18	1392.87	696.66	724.301	1341.64	917.594	445.917	1450.86	303.025	140.777	381.48	406.074	688.862	756.014	788.781	1124.33	675.434	1124.5	1145.62
Positive	613.169	4.01188	210.176	360.111	484.629	460.199	155.062	83.6417	135.679	178.507	97.946	104.068	95.9055	214.404	159.182	156.121	134.692	165.267	101.007	118.339	73.443	99.9743	92.8446	105.101	80.5734	248.945	127.547	100.984	116.299	94.8522	506.003	203.059	114.245	152.002	311.183	191.877	108.162	304.992	101.009	57.1282	95.8839	114.27	140.829	172.426	164.264	211.196	124.473	190.814	189.747
Positive	715.079	4.01218	51.014	99.9845	103.024	124.501	36.72	13.2605	32.648	47.942	20.4058	29.5945	16.3247	35.9012	42.861	46.9334	36.729	39.7914	46.9315	28.5612	17.3442	39.7995	28.5752	24.486	19.3762	72.4377	23.4667	39.7719	18.3607	38.7521	149.946	39.7995	27.5479	37.7415	74.4783	64.3072	29.5945	63.2574	29.5885	10.2004	46.9104	31.6213	47.9635	46.9315	64.2784	80.5833	42.8522	34.6885	66.3027
Positive	289.074	4.01223	108.15	239.733	208.133	243.874	17.342	20.4	25.503	26.5206	21.4259	20.4052	35.71	25.6459	64.2855	64.2849	73.4691	45.9126	46.9318	58.1481	33.66	38.77	44.8926	30.6119	36.7158	65.2979	28.568	29.58	33.6647	26.517	64.278	42.8566	32.6407	51.007	52.033	53.0759	44.8974	59.1762	25.507	11.2216	24.48	34.6897	32.6575	67.3384	53.061	32.6489	55.0954	48.9794	62.2287
Positive	612.192	4.01227	477.489	1109.89	1294.72	1204.1	369.284	132.6	170.36	426.36	182.654	176.506	168.344	419.562	270.41	207.144	207.141	336.691	123.452	103.035	47.94	86.7228	178.551	110.206	99.9457	449.941	190.795	202.98	161.183	167.256	1111.07	442.864	220.352	241.775	423.411	322.541	114.286	464.225	104.067	64.2677	137.7	114.27	194.922	249.966	297.961	361.175	199.977	378.574	392.756
Positive	713.082	4.01248	98.9677	191.781	217.321	200.004	76.5086	24.4786	69.3678	97.9145	40.8171	37.7495	70.3997	100.528	59.1865	69.3891	59.1849	107.127	57.1344	125.474	106.074	112.247	46.9371	80.6274	45.8987	184.672	82.6408	46.9174	75.5011	52.0098	275.469	134.7	81.6229	113.233	234.659	181.697	73.4709	136.714	63.2559	19.3822	60.1766	40.8114	100.002	123.455	163.273	146.921	93.8637	157.146	146.892
Positive	664.072	4.01257	76.5214	116.293	178.551	157.146	56.1063	16.3191	39.7845	65.2763	20.4086	22.4457	31.6289	68.7286	66.3297	59.1849	75.5117	45.9116	40.8114	144.856	237.647	34.6946	47.9575	66.339	103.017	102.029	70.3977	38.7578	41.8317	31.6138	462.176	104.087	60.1952	78.5488	211.199	48.997	47.9615	136.714	51.0129	17.3419	49.9772	88.763	51.0214	109.171	84.6979	103.047	22.4457	91.8397	74.4663
Positive	610.144	4.013	66.3162	124.456	149.981	155.103	103.031	109.134	138.735	105.054	134.699	128.576	149.981	120.019	89.7967	91.8375	87.7582	79.5687	80.6019	85.6917	60.1784	72.4516	78.5721	70.4202	52.0172	93.863	64.2775	69.3581	78.5593	63.2279	491.774	115.307	64.2775	88.7494	235.682	144.927	63.2658	142.816	97.9459	44.8849	80.5778	103.045	62.2471	105.088	90.8196	112.231	71.4194	86.7378	79.5687
Positive	611.193	4.01342	1623.24	3413.4	4051.46	3888.8	968.116	315.18	156.082	1440.24	597.957	527.488	504.009	1529.51	703.059	657.147	606.12	990.697	278.533	227.492	156.064	215.275	508.102	363.268	211.11	1541.63	595.847	579.374	566.179	493.611	3483.17	1393.89	696.758	720.221	1343.72	921.662	443.88	1454.93	304.038	140.78	383.52	404.024	688.87	761.115	788.773	1119.23	675.429	1129.59	1151.74
Positive	723.378	4.02114	8.16232	19.3812	16.3241	28.5726	10.2006	14.2786	10.2006	8.15923	5.10242	7.14316	4.08116	12.3092	11.225	12.2431	9.18406	19.3855	19.3849	15.3015	19.3782	16.3272	6.1229	9.18581	6.11942	14.2841	10.2029	11.2189	11.2232	12.2365	16.3246	20.409	21.4261	19.3818	15.3039	18.3716	3.06135	25.5073	18.3652	6.12058	8.15923	15.3044	14.2863	14.2836	9.18406	16.3215	12.2435	10.2045	11.2211
Positive	720.361	4.02895	32.6486	46.9267	48.9729	61.2249	31.6245	28.56	33.6648	39.78	21.4287	37.7508	32.6486	43.0848	36.7349	48.9799	45.9176	32.6438	45.9121	38.7646	35.7	32.6501	48.9799	38.7748	29.5758	51.0134	30.608	35.7	39.7905	23.4566	46.9323	39.7956	34.6841	41.826	34.6891	45.9307	27.5505	57.135	23.4662	13.2619	32.6392	35.7094	30.6168	42.8513	35.7145	90.8039	32.6486	42.8564	33.6648
Positive	643.145	4.02901	72.4387	124.456	138.755	144.9	59.1674	45.8988	53.0467	56.0986	47.9593	36.7302	45.9115	72.8329	84.6941	85.7145	85.7154	70.3982	58.1561	99.9726	71.4	94.8982	68.3675	61.2347	46.9117	71.4184	62.2372	54.06	73.4603	63.2289	123.454	105.103	65.2882	65.2882	94.8862	103.092	45.9185	108.151	53.0547	35.7045	59.1585	60.1951	65.3161	78.5597	82.6541	83.661	55.0952	84.6941	94.8719
Positive	291.099	4.02923	38.7701	56.1075	57.1349	61.2245	38.7659	23.4605	21.4228	21.4205	23.4689	26.5269	23.4661	32.8269	32.6528	46.9388	55.1016	40.8055	39.7906	65.29	40.8009	34.6853	36.7304	30.6123	28.5569	52.0339	22.4464	28.5606	29.5845	16.3204	71.4093	44.898	24.4838	32.6444	45.9123	50.0123	39.796	62.2295	30.6082	11.2215	27.5406	31.6283	34.6974	43.8717	40.816	43.8715	31.629	46.9384	44.8868
Positive	752.36	4.02964	27.5473	57.1291	43.8714	61.2238	41.8267	34.6814	52.0283	38.7616	24.4864	32.6487	33.6689	41.0342	47.9586	63.264	53.0606	53.0476	45.9129	41.826	37.7415	59.1697	57.1352	39.7954	41.8166	39.7906	31.6284	38.7616	44.8864	39.7816	68.3496	55.1014	31.6175	24.4839	44.8926	58.1756	45.9184	45.9019	21.4256	20.4033	29.5812	35.7093	30.6156	42.8511	43.8815	41.8309	38.7703	54.0816	52.0283
Positive	664.108	4.02982	64.2792	109.144	168.348	129.601	47.942	9.18039	29.5812	54.049	16.328	17.3489	24.4925	61.5575	53.0671	44.902	36.7388	30.6078	30.6075	123.425	185.602	23.466	35.7183	40.8313	76.4837	75.5025	56.1143	28.5612	30.6091	24.481	427.589	84.7033	46.9334	55.0823	191.807	32.6567	34.6885	112.229	39.7897	13.264	39.7719	75.5016	39.7902	81.6433	59.1903	94.8871	18.3647	81.64	63.2555
Positive	713.115	4.0299	102.028	195.869	221.4	201.019	77.5295	26.5193	73.449	97.9176	41.8374	39.7907	72.4395	102.582	63.2648	69.3872	61.2255	108.133	58.1557	127.519	109.14	116.328	48.9792	83.6728	47.9318	192.832	82.6423	47.94	77.5409	57.1118	277.515	138.774	82.6301	116.294	242.825	189.85	75.5096	147.918	65.2976	21.4226	62.22	40.81	104.096	127.534	165.309	147.94	94.8856	157.145	147.918
Positive	643.178	4.0469	44.8926	65.2891	77.5515	68.3671	25.5071	21.42	17.3424	49.98	44.8978	35.7142	40.8114	32.8267	34.6897	40.8105	71.4283	28.564	35.71	61.2086	41.82	59.1752	32.653	40.8219	29.58	48.9737	26.5268	37.74	24.4897	37.74	93.8641	60.2053	20.4052	49.987	48.9737	87.7671	20.4086	49.98	27.5471	23.4633	19.38	39.7911	46.9386	39.7911	62.252	69.3681	39.7902	56.1223	68.348
Positive	505.024	4.06293	123.452	260.145	259.174	343.864	171.404	133.629	177.511	94.8665	45.9126	43.8715	105.088	230.822	227.52	265.296	246.931	279.529	172.445	222.399	178.512	153.011	183.651	180.624	161.154	311.18	210.197	67.3318	159.165	110.168	292.821	328.561	249.921	217.297	465.248	118.386	329.579	429.405	152.022	24.4839	165.251	90.805	106.128	392.801	176.525	156.103	114.272	333.66	348.9
Positive	303.059	4.11425	61.2162	136.694	121.412	97.9615	54.0672	42.8389	57.1261	79.5579	40.8173	33.6734	66.3176	108.736	66.3281	96.9257	66.3271	59.1663	103.05	204.022	186.65	116.314	98.9819	91.8511	77.518	142.838	47.9527	41.8178	58.1554	55.0785	145.875	93.8798	53.0456	76.5101	90.8065	82.6672	54.0829	84.669	38.7703	21.4223	45.8976	41.8311	66.3264	77.5405	83.6755	81.6086	71.4189	109.186	111.195
Positive	310.161	4.12282	33.6691	46.928	40.8154	54.0804	16.3243	24.4786	17.3429	46.9218	14.2854	62.2364	15.3058	29.7501	21.4257	36.7338	18.3671	24.4838	31.6283	41.8271	24.4814	26.527	32.656	19.3891	14.2792	23.4666	22.4459	19.3833	23.4688	34.682	41.831	29.5908	31.6283	22.4434	27.5473	29.5976	18.3669	22.4413	34.6931	12.2421	18.361	27.5473	25.5125	25.5072	42.8606	1439.63	16.3262	62.2435	49.9875
Positive	465.126	4.1319	41.8316	62.2278	61.2158	87.7553	36.7246	25.4994	42.8454	24.4794	23.4694	30.6123	39.791	45.1361	50.0014	79.592	52.0422	54.0668	60.1966	100.993	63.24	42.8518	50.0001	44.9059	34.6791	57.1344	31.6279	40.799	26.5273	34.6791	117.315	47.9605	26.5233	57.1272	55.0952	58.1722	37.7561	54.0668	31.6287	17.3422	39.78	26.5268	34.6943	35.709	38.7814	43.871	36.7292	54.0837	49.9863
Positive	480.178	4.132	36.7306	79.5692	84.682	88.7758	357.031	415.116	389.685	355.959	412.258	406.136	526.472	410.318	56.1243	39.7961	68.3696	51.0132	53.0538	51.0059	30.5983	47.9607	45.9172	34.701	26.5185	64.2785	26.5269	25.4985	48.9741	29.5732	138.756	77.5535	30.6079	56.1065	76.5199	72.4764	61.2265	87.7428	29.5877	13.2615	27.5384	30.6088	45.9119	47.9538	92.8601	65.2988	62.2361	58.1651	75.4865
Positive	1344.4	4.14905	10.2026	106.095	199.997	288.772	11.2215	13.26	9.18126	10.2	12.245	3.06126	10.2026	8.2067	305.098	588.768	226.533	276.458	174.468	85.6917	6.12014	37.7503	23.4691	74.499	15.3	26.5267	320.368	226.445	131.631	31.62	2048.44	838.765	199.975	432.539	1229.44	391.894	303.057	783.378	1528.37	108.135	3837.33	4278.95	204.084	314.239	401.07	670.308	10.2028	18.3675	31.6243
Positive	1344.36	4.16618	21.426	136.699	457.152	724.487	28.568	26.52	22.4431	18.3604	23.4693	10.204	10.2029	19.4908	336.694	1076.39	331.632	491.709	233.641	93.8531	15.3	55.0941	44.8978	93.8904	27.54	41.8317	356.071	227.46	188.775	48.96	2039.5	1152.06	332.613	423.349	1168.23	403.116	305.108	851.7	1467.14	113.236	3681.18	4209.7	207.142	449.946	413.312	664.113	22.4458	23.4693	37.7444
Positive	1343.35	4.16673	31.6291	182.606	722.454	1021.41	20.4054	27.5393	26.5237	23.4605	16.3265	9.18373	14.2841	27.6974	495.85	1407.99	481.636	659.015	292.815	90.793	37.74	85.7025	68.3678	94.9122	35.7	44.8929	556.046	270.3	243.879	52.02	3047.54	1718.38	470.352	671.238	1830.35	542.938	469.391	1246.44	2349.66	129.559	5553.9	6068.7	330.614	638.699	527.617	936.491	27.5472	45.9187	45.9055
Positive	700.169	4.18199	23.4666	38.7654	22.4494	32.653	26.5274	20.4	21.423	10.2002	11.2245	13.2653	20.4057	29.7492	14.284	19.3854	35.7142	55.0877	34.6889	36.7251	38.76	45.9118	34.6938	29.6	19.38	28.568	35.7092	62.22	29.5917	26.52	304.038	29.592	32.6491	73.4486	34.6889	102.055	17.3469	22.44	121.411	38.7654	33.66	743.788	66.3263	30.6086	62.252	94.8733	27.5471	24.4897	48.9657
Positive	1344.43	4.18222	14.284	112.216	208.167	276.53	19.3854	20.4	27.5439	13.2603	23.4693	7.14283	12.2434	16.4133	297.923	571.36	221.428	241.774	176.505	87.7323	20.4	42.851	30.6121	79.6139	23.46	36.7303	320.362	240.72	133.673	35.7	2066.03	824.487	203.037	437.631	1206.97	407.199	290.815	758.88	1467.14	121.397	3629.16	4231.12	230.611	299.964	401.066	665.133	22.4458	34.6938	40.8048
Positive	1343.43	4.18245	14.284	112.216	406.131	207.142	7.142	19.3804	10.2014	7.14017	9.18364	6.12243	9.18257	15.3875	270.376	468.311	240.816	437.641	130.594	73.4503	16.32	43.8713	30.6121	76.5518	22.44	19.3854	381.578	277.478	170.408	48.96	3112.82	1187.75	403.013	656.957	1745.67	532.733	231.632	906.78	2336.4	145.88	5457	6274.76	344.897	80.6026	522.515	919.149	19.385	28.5713	34.684
Positive	1345.43	4.18278	14.2838	36.7244	173.47	144.899	19.3851	20.4	9.1811	10.2	13.2654	8.16332	24.4864	15.3874	113.25	311.182	89.7836	144.861	54.0742	32.6447	14.28	21.4256	31.6329	23.4763	19.38	21.4256	142.838	106.095	42.8574	29.58	809.087	501.024	92.8466	187.702	533.6	201.051	87.7557	262.14	616.242	48.9659	1522.86	1741.64	101.021	91.8241	164.31	262.178	15.3044	17.347	15.3021
Positive	325.06	4.2329	110.192	141.815	348.925	194.877	27.5467	24.4788	18.3645	29.5887	18.3645	33.6782	20.4	18.4626	674.418	665.236	635.616	432.607	259.144	131.619	24.486	111.24	451.971	303.014	204.06	1596.75	616.231	597.72	564.226	529.224	1776.32	1046.06	605.038	843.747	977.399	1227.06	267.384	1041.42	61.218	23.46	67.32	79.5834	830.728	956.76	944.798	986.63	1104.93	966.177	1225.98
Positive	193.049	4.23324	563.196	1056.88	1532.66	1715.31	92.8457	108.111	109.156	85.6818	109.182	92.8556	142.855	157.981	2457.86	3120.02	2752.67	2587.08	1471.25	545.781	166.263	683.575	1899.19	1394.18	897.619	3791.37	2279.26	2359.61	2368.33	1805.59	4443.33	3645.94	2510.16	3068.62	3480.14	3735.11	2166.34	3618.02	255.098	113.237	304.986	222.422	2621.39	2888.42	2959.45	2897.34	3249.95	3228.52	3551.07
Positive	438.284	4.23439	17.3444	29.5924	35.715	31.6333	22.4501	27.5385	24.4903	24.4862	25.5064	31.6386	20.4051	31.7998	41.8247	35.709	22.4463	35.709	26.5276	36.7293	21.426	20.4057	35.716	26.5311	20.4023	33.6685	20.4051	21.429	26.5311	23.4626	58.1465	31.628	28.572	30.6086	40.8114	48.9888	32.6537	34.679	23.4699	17.3419	14.2816	12.2431	29.5924	47.9454	30.6077	23.4659	34.7004	32.6491	36.7241
Positive	303.13	4.25058	63.2566	137.737	121.413	101.021	58.1557	45.9	64.2773	79.56	47.9588	37.7548	68.3668	115.921	78.5607	104.067	70.3985	60.1872	109.169	206.065	176.508	114.271	105.117	97.9739	81.6	161.179	55.0935	47.9526	61.2165	59.1687	167.325	93.8781	55.1016	81.61	79.5815	89.8072	56.1228	88.74	35.714	21.4226	44.88	44.8855	73.4688	81.622	89.7965	87.7308	85.7157	116.311	124.455
Positive	235.174	4.27612	3138.35	5491.45	5652.99	6417.03	5420.7	5349.46	5540.07	4258.67	4437.7	4820.35	4920.35	5526.28	5660.46	5597.21	5833.91	5743.1	5781.87	5318.39	4457.02	5865.51	5806.65	5111.29	4255.09	5038.1	4399.41	4427.14	5514.53	4577.95	6287.93	5969.19	4288.72	4188.8	4761.6	4642.35	2974.39	5358.28	5099.94	2109.7	4656.4	5045.24	4556.07	5114.62	5125.84	5011.98	4493.31	4152.5	5086.55
Positive	164.019	4.28453	136.718	168.346	190.811	161.22	346.888	402.877	289.788	276.431	215.304	229.613	335.712	283.137	190.789	162.225	185.687	162.244	153.042	124.46	113.238	139.792	193.895	130.624	131.57	177.529	160.184	124.46	187.732	104.044	145.9	166.322	135.711	125.465	188.748	147.974	231.626	168.307	156.118	137.738	191.768	168.346	173.448	226.502	168.344	170.367	148.993	155.08	164.246
Positive	596.17	4.301	1370.23	3515.87	4869.65	5395.58	3873.53	3858.66	4990.9	6110.55	1278.4	2338.81	743.872	5032.84	6295.1	4973.93	5664.57	6919.51	2510.88	1574.09	1518.17	2081.36	4033.21	2764.3	1745.18	10154.7	3880.11	3541.81	3859.7	3214.41	16910.6	10054.2	4702	6467.59	12044.3	9586.26	6665.35	18267.2	953.077	221.367	1204.62	913.034	5230.7	7023.57	6694.02	7428.73	6293.89	7459.23	8916.91
Positive	698.091	4.301	52.0346	141.82	187.776	230.574	220.433	214.14	263.234	275.477	68.3591	96.9271	46.9441	218.477	261.12	188.744	275.464	271.32	126.515	85.7	94.8866	120.394	170.435	122.463	106.11	281.586	167.327	155.12	165.333	134.64	335.674	366.283	184.723	267.315	321.39	299.95	311.26	391.57	60.2137	10.2029	79.5786	73.4606	211.258	241.74	225.536	253.019	215.341	249.958	307.106
Positive	236.183	4.30102	686.636	1396.75	1395.17	1733.44	1323.62	1301.19	1410	1047.82	1100.87	1214.11	1234.52	1413.45	1477.02	1480.42	1492.71	1462.68	1460.01	1372.31	1080.46	1413.06	1489.96	1319.57	844.657	1369.21	1020.26	1046.03	1443.02	1174.07	1943.6	1455.91	1089.94	979.462	1219.23	1238.6	720.473	1299.23	1255.27	438.712	1113.15	1259	1128.7	1302.54	1306.27	1271.29	1136.86	958.066	1234.2
Positive	648.075	4.30108	162.22	325.528	495.946	418.39	415.344	486.472	510.232	617.251	129.576	224.51	80.6167	553.905	601.842	443.809	530.549	668.287	258.132	139.774	185.692	248.95	435.753	255.116	217.275	762.153	339.755	323.555	439.82	296.841	747.843	932.532	396.961	476.473	651.963	646.861	486.779	784.298	103.067	31.6289	118.353	89.782	458.204	526.467	506.044	585.624	484.822	458.108	583.603
Positive	595.166	4.30158	4266.76	10827.1	14694.9	16133.7	12149.1	11957.5	16577.7	23708.2	4290.3	7120.45	2552.06	15360.1	19616.7	14534.1	16900.7	20430.3	7882.59	4945.67	4713.64	6566.6	12432.2	8455.16	5732.4	42101.4	14178	10951.1	12019.8	9913.78	67918.3	35301.6	15783.9	23604.1	48017.2	38274.1	25327.7	61382.6	2936.75	664.099	3975.96	2975.77	17631.7	25413	25658.7	28156	24978.2	29219.1	34121.8
Positive	379.047	4.3016	162.227	233.642	242.824	344.952	65.3077	48.9587	68.3672	48.973	38.7703	59.1851	61.2259	55.3952	225.484	263.23	238.743	163.269	479.527	827.308	574.412	717.25	520.421	381.642	290.731	443.759	191.811	203.061	388.723	309.093	267.268	288.782	178.576	183.619	131.615	224.531	88.7776	212.154	82.655	33.6643	100.977	80.5885	130.615	159.162	146.923	147.916	277.594	264.257	346.837
Positive	697.126	4.3019	194.872	449.925	556.263	570.332	604.136	623.053	685.623	880.507	186.712	360.156	104.068	740.566	678.3	530.549	647.873	787.44	384.648	172.426	210.176	272.413	504.149	339.842	255.068	885.597	491.771	448	462.307	411.06	1003.95	999.867	546.899	733.585	1095.79	758.029	1001.13	1122.72	144.881	34.6893	180.588	152.021	602.161	718.08	681.724	748.89	646.005	758.063	747.66
Positive	489.032	4.30217	133.655	263.229	301.999	366.381	378.574	368.22	444.901	34.685	25.5073	16.3266	66.327	427.781	486.668	429.533	463.202	501.972	289.756	145.857	140.797	237.728	353.055	239.797	193.823	442.796	280.574	28.5716	342.81	93.8535	45.9066	625.514	357.137	404.997	522.39	51.0268	739.801	648.72	88.7761	18.3622	115.257	19.3823	26.5308	431.573	41.831	96.9116	42.8625	417.29	459.066
Positive	597.179	4.30217	428.522	970.27	1339.61	1505.35	1159.2	1105.65	1430.63	1698.74	364.234	641.845	242.86	1499.78	1750.82	1433.47	1764.08	2015.33	703.982	503.945	420.348	591.753	1187.77	714.295	523.314	2946.14	1093.72	986.747	1122.29	876.27	4082.46	2941.95	1266.34	1829.09	3092.42	2682.08	1821.5	3704.54	255.105	59.1676	363.111	278.496	1456.14	1921.21	1889.58	2108.61	1632.93	2154.85	2482.94
Positive	699.128	4.30218	104.068	275.509	362.196	426.569	319.345	341.714	432.648	464.119	146.935	224.51	109.182	399.057	443.818	405.048	390.764	491.821	223.439	173.425	148.96	223.467	300.027	174.509	163.187	465.243	306.081	269.318	312.209	247.9	591.757	636.727	371.419	434.538	625.426	499.024	569.381	658.947	169.384	28.5676	328.453	138.74	340.77	439.737	365.257	403.978	355.141	396.885	439.692
Positive	595.159	4.31008	4279.06	10865	14740.7	16177	12173.8	11977.9	16713.7	23702.7	4289.16	7117.36	2553.07	15417.4	19663.8	14595.1	16981.5	20438.3	7904.95	4965.98	4765.74	6609.39	12461.3	8478.8	5751.48	42110.1	14164.2	10949.2	12059.4	9915.65	67840.6	35374.4	15828.6	23549.7	48023.7	38248.7	25335.4	61374.9	2941.84	667.162	3984.02	2988.98	17611.3	25284.6	25654.8	28154.5	24949.7	28699.5	33842.8
Positive	697.091	4.31802	217.319	468.3	589.725	606.12	639.715	665.04	720.406	893.52	197.959	377.555	143.876	802.22	729.5	569.306	699.911	845.696	417.297	228.511	252.005	317.307	545.98	369.438	286.62	931.369	554.012	462.186	496.876	453.9	1127.41	1108.16	589.808	801.832	1196.8	813.366	1073.47	1211.76	185.718	44.8861	257.046	187.728	630.61	803.966	722.341	823.255	673.553	806.007	799.789
Positive	699.086	4.31827	107.128	277.513	364.277	435.704	323.425	344.741	440.756	472.287	153.058	233.695	112.242	416.501	445.858	421.371	400.966	501.009	225.484	173.429	151.986	226.525	302.062	176.563	165.231	470.344	310.162	276.467	317.34	251.954	610.121	642.842	375.494	440.665	641.749	500.04	574.477	666.085	174.482	31.6283	337.639	147.939	347.918	445.858	370.36	408.062	356.154	402.032	444.795
Positive	236.197	4.31848	699.916	1413.1	1412.32	1749.08	1341.96	1320.77	1421.56	1060.04	1116.15	1231.48	1247.77	1427.89	1493.38	1495.74	1509	1476.35	1477.32	1381.47	1093.75	1423.3	1498.04	1348.08	912.135	1381.47	1037.59	1059.45	1454.16	1184.3	1957.86	1470.23	1108.22	1005.97	1234.55	1251.86	736.801	1350.29	1273.54	449.946	1122.31	1272.3	1138.84	1325.07	1311.07	1316.17	1149.28	970.292	1241.43
Positive	648.117	4.31882	172.425	330.566	500.95	420.422	413.272	494.671	495.941	597.875	130.598	222.456	85.7022	547.79	618.191	436.673	533.614	667.253	257.114	140.772	210.175	247.924	428.578	258.172	228.5	771.187	347.91	321.439	439.81	295.826	721.221	959.215	409.197	481.496	649.927	647.053	545.936	811.85	107.146	34.684	125.456	97.9462	439.803	532.547	498.909	595.835	478.522	454.018	578.407
Positive	596.203	4.31887	1373.29	3519.88	4869.81	5395.78	3873.44	3863.67	4995.93	6110.47	1278.41	2335.75	745.931	5029.72	6302.24	4966.73	5664.57	6932.77	2510.85	1574.84	1516.1	2083.4	4030.62	2763.31	1747.47	10158.9	3881.13	3545.98	3863.78	3215.43	16930	10055.3	4702.05	6462.51	12054.3	9591.13	6669.4	18290.2	950.002	221.367	1202.55	911.995	5232.66	7023.62	6699.13	7425.51	6300.88	7467.44	8929.15
Positive	595.197	4.31901	4266.79	10820	14695	16125.1	12145.1	11954.1	16575.8	23707.3	4285.15	7118.31	2549.02	15361.1	19596.6	14528.7	16885.7	20445.2	7879.39	4944.55	4713.67	6564.61	12430.5	8460.34	5732.08	42130.2	14171.6	10942.1	12019.6	9913.82	68142.9	35336.3	15841.7	23584.8	48088.6	38221.6	25322.9	61445.3	2933.65	664.101	3967.7	2974.68	17624.3	25253.8	25639.7	28149.3	24971.8	28733	33888.4
Positive	235.186	4.31925	3146.9	5501.97	5659.44	6425.43	5430.9	5360.21	5565.24	4265.23	4448.38	4828.08	4959.12	5536.52	5675.77	5600.38	5843.4	5759.11	5789.02	5352.81	4493.27	5877.48	5805.74	5139.24	4234.99	5053.4	4416.75	4435.68	5522.73	4587.6	1477.34	5976.34	4321.38	4219.91	4798.92	4650.51	2978.17	5387.86	1654.03	2112	4690.15	5053.91	4566.73	5147.27	5141.25	5026.36	4514.78	4111.71	5133.37
Positive	379.075	4.33583	117.332	203.036	180.59	113.268	45.9127	29.5793	56.1155	38.76	41.8305	48.9772	56.124	36.9305	189.768	87.7443	146.917	83.6505	371.373	829.364	581.561	621.352	377.614	369.444	286.613	419.273	146.921	191.813	296.902	307.058	254.011	269.388	127.551	167.301	98.9649	207.175	72.4491	168.296	71.4287	35.7045	94.8577	79.57	107.143	85.7037	131.636	131.597	267.354	233.645	325.428
Positive	565.149	4.34377	52.0348	96.9245	127.556	109.171	91.8406	69.3534	107.127	115.293	57.1345	61.2271	44.8914	113.865	118.331	115.293	112.228	127.532	76.5194	78.5624	73.4586	76.5194	121.434	95.9225	54.0754	313.17	99.9853	101.009	94.902	73.447	600.837	220.383	128.577	178.545	451.974	283.739	168.375	547.69	53.0635	17.3416	65.2862	46.9334	137.761	212.18	172.456	185.693	166.334	219.355	281.538
Positive	692.108	4.34409	61.2157	187.754	264.249	234.69	113.264	91.802	149.999	117.318	59.1768	60.2115	57.1424	199.014	154.059	138.756	115.289	145.919	94.8869	61.2093	57.1349	81.632	120.42	82.6517	64.2532	184.667	104.069	101.006	115.293	80.5923	162.205	220.405	134.69	128.523	164.263	126.545	149.999	182.584	44.8976	19.3851	90.782	66.3101	101.009	144.878	108.148	150.983	95.9301	148.959	137.721
Positive	449.101	4.35237	499.943	1265.14	1608.11	1514.42	343.831	151.971	355.091	417.189	289.792	190.837	282.65	516.005	393.822	344.852	277.514	387.75	190.791	162.203	130.581	134.676	282.684	179.608	149.928	677.474	314.243	313.234	307.1	219.304	1616.11	610.197	348.975	342.769	665.217	500.055	272.446	684.448	148.978	55.0888	260.111	246.906	372.444	491.781	430.554	602.906	330.642	573.392	545.778
Positive	626.203	4.3534	105.101	220.405	236.703	268.364	115.291	51.001	103.06	134.659	68.3581	94.9084	93.8764	125.154	96.9257	94.8852	78.5512	159.182	69.378	113.239	64.2771	86.7336	54.0876	40.82	36.717	69.3784	63.2568	76.5125	71.419	55.0879	368.273	97.956	49.9994	58.1424	118.366	172.468	52.0338	121.385	63.2645	25.5073	71.4029	77.5327	88.7636	74.4798	68.3595	106.097	92.8674	60.196	102.015
Positive	627.185	4.36118	55.1014	124.488	111.21	115.305	54.081	49.981	78.5705	98.9562	41.8311	63.271	69.3869	104.637	49.9943	82.6419	104.057	53.0671	55.1003	73.4503	45.9122	47.958	52.0391	47.9586	46.9219	99.9865	46.9266	47.9527	48.9727	66.3108	192.811	56.1218	60.2034	61.2025	90.8152	85.722	38.7711	62.2213	37.7546	26.527	28.5606	57.1282	84.6825	78.5609	111.21	112.211	67.3537	67.3379	86.7142
Positive	678.083	4.36134	17.3442	36.7299	37.7502	43.88	26.5274	15.3011	30.6083	19.3852	24.4866	19.3895	20.4014	29.7478	22.4455	46.9311	27.5477	31.6277	23.4663	25.5017	26.5272	26.5274	28.5677	20.405	16.3211	49.9922	29.5883	26.5219	22.4502	7.14048	41.8143	29.5935	33.6691	35.7024	34.6894	41.8493	24.4916	48.9549	30.6083	10.2007	32.6367	17.3447	27.553	35.7097	47.9618	48.9716	45.9032	23.4663	39.7854
Positive	626.18	4.36138	109.182	234.685	241.806	281.62	119.373	52.0228	105.098	137.708	75.5074	97.9662	94.8944	133.363	104.068	105.087	83.6537	166.323	72.4476	115.279	69.3789	98.9777	66.3313	47.9622	39.7786	72.4394	66.3108	80.5932	75.5006	58.1432	373.422	103.059	55.101	69.3638	128.569	178.584	57.1356	131.589	64.2845	26.5267	72.4253	80.6005	91.825	79.5802	71.4181	110.168	96.9457	67.3383	108.138
Positive	625.176	4.369	225.485	480.615	589.729	602.125	222.45	83.64	286.737	218.343	268.331	222.482	218.337	387.763	104.067	102.027	84.6823	271.466	70.3985	139.76	77.5404	36.7349	78.5719	66.327	34.68	120.392	62.2364	142.855	46.9391	123.435	930.351	129.594	53.0616	102	156.101	399.039	63.2657	214.2	146.94	71.4102	156.06	194.876	177.527	142.838	155.084	175.486	170.409	85.7025	95.896
Positive	727.097	4.36947	25.5066	38.7701	39.7915	81.6353	28.5727	28.5584	22.446	18.3653	22.4458	14.2864	25.5068	49.2395	57.1251	51.0132	56.115	72.4388	36.7295	28.5634	35.7093	28.5676	35.7159	36.7359	20.4024	66.3057	38.7704	15.3041	38.7761	18.3621	182.601	106.126	61.2265	41.8236	99.9859	82.6715	45.9199	87.7149	44.8994	13.2612	86.695	53.0553	51.0227	69.378	72.4501	61.2159	44.892	73.4591	57.1251
Positive	889.233	4.3702	12.2433	34.6936	37.7502	33.6782	24.4902	11.22	20.4085	33.6691	10.2027	13.2675	13.2636	18.4648	25.5031	33.6683	44.8921	26.5343	35.7096	34.6851	17.3447	18.3677	17.3472	13.2652	12.24	43.8718	24.4866	10.204	14.2856	9.18112	41.8251	41.8374	24.4902	16.32	60.1962	34.6996	38.7762	49.98	16.3268	7.14088	47.94	20.4055	20.4055	42.8516	26.5271	30.6083	25.5106	36.7299	28.5635
Positive	727.13	4.37036	25.5069	46.9404	41.8382	91.8375	30.6125	30.5992	29.5921	25.5069	26.527	24.49	29.5881	53.3419	55.086	64.277	68.3586	70.4087	37.751	37.7564	33.6692	32.6533	41.8371	45.92	25.5028	83.6628	48.9733	25.5069	41.8382	29.5832	197.902	120.393	69.3883	43.8648	113.248	89.8113	45.9195	94.8548	43.8779	10.2028	97.9307	62.2369	64.2775	68.3474	89.7844	74.4803	57.1527	75.5006	66.3072
Positive	544.266	4.37042	24.4865	24.4904	32.6538	31.6284	25.5108	14.2796	26.5312	10.2027	22.4459	17.3496	22.4459	17.4388	23.4625	32.6486	19.3851	18.3678	21.4262	28.5676	21.4257	18.3675	38.7764	14.2861	20.4022	23.4662	18.3649	18.3649	26.5312	25.5034	25.5034	27.5473	16.3265	25.5034	25.5068	30.617	18.3678	35.6981	15.3061	7.14189	19.3821	22.4459	23.4662	24.4826	21.4257	30.6081	22.4528	28.5676	24.4832
Positive	545.285	4.37042	15.3042	37.7564	19.3884	22.4492	8.16333	10.1997	16.3267	18.365	9.1825	9.18375	16.3244	13.3355	25.5028	25.5069	12.2433	18.3675	8.16238	25.5111	21.4258	22.4492	14.2858	23.4702	14.2816	21.4258	14.2839	9.1825	17.3476	11.2212	26.5229	22.4461	21.4288	15.3017	18.3645	11.2264	13.2658	22.4388	27.5512	15.3042	12.2413	15.3042	17.3447	21.4223	14.2839	14.2839	18.3705	16.3244	22.4424
Positive	627.221	4.37104	33.6686	82.6623	69.3955	79.6007	32.6567	15.3007	44.903	39.7919	23.467	31.6362	26.5336	69.765	22.44	40.8104	53.0536	36.7388	33.67	43.8712	29.5876	21.4255	22.4534	25.513	26.52	40.8104	12.2437	24.4925	23.472	29.5951	110.193	25.5065	17.3481	23.461	21.4255	42.851	13.2634	26.5143	16.3283	10.2052	12.2431	32.6483	51.0152	21.4255	43.8712	49.9928	29.6027	33.6686	32.6497
Positive	625.208	4.37813	235.71	487.745	591.766	619.388	230.58	84.6634	292.851	223.416	275.472	228.594	230.612	393.929	113.249	120.393	95.8934	277.545	77.5495	158.125	89.7833	41.8359	85.7229	69.3933	39.7768	128.556	71.4186	147.924	49.993	139.762	970.175	143.875	63.264	111.196	165.303	421.471	66.3172	222.369	157.14	81.6229	167.287	207.093	188.749	152.02	176.509	195.871	177.569	103.047	106.095
Positive	449.128	4.37827	501.978	1272.29	1609.14	1551.16	345.868	151.971	355.092	420.256	290.814	190.833	282.651	516.006	393.82	346.895	296.896	397.948	192.833	164.246	133.641	137.751	284.719	183.712	156.048	687.669	315.267	314.222	309.145	220.329	1622.25	630.595	348.97	345.794	666.23	504.127	274.482	731.369	151.016	55.0951	260.11	249.969	372.402	495.856	435.66	604.955	332.683	576.447	547.826
Positive	519.039	4.38628	23.466	43.8815	34.697	56.1148	11.2255	12.2404	17.3485	12.2432	13.2635	8.164	16.328	10.2596	30.6012	37.75	33.6689	25.5125	23.4671	14.2838	19.3851	31.6355	22.451	18.369	16.3206	24.4865	13.265	17.3485	19.3895	14.2838	25.5067	28.5675	18.3683	13.261	10.2027	20.4054	12.246	21.4169	20.4092	9.1845	12.2432	11.223	12.2432	16.3243	15.304	11.223	26.539	16.3243	20.4054
Positive	1291.25	4.3865	10.2027	31.6332	24.4866	24.4932	29.5923	25.5	27.5515	16.3244	10.2027	14.2881	13.2636	25.6456	18.3622	26.5271	34.6893	31.637	20.4055	14.2821	8.1622	21.4289	24.4902	11.2247	11.2197	20.4055	18.365	14.2838	12.2448	13.2616	35.7044	25.5106	15.306	17.34	23.4663	33.6782	13.2655	24.4794	10.204	9.18112	16.32	20.4055	19.3852	14.2831	35.7096	32.6488	20.4085	28.5677	24.483
Positive	771.231	4.38687	42.8517	122.434	122.444	155.094	85.7026	70.382	174.468	158.105	63.2619	74.4927	34.6922	155.934	139.776	220.396	145.9	135.707	93.8725	72.4336	66.301	83.6617	74.4927	46.9444	30.6004	337.712	30.6081	108.14	67.3443	83.6496	544.782	179.582	138.768	207.084	285.699	489.854	22.4458	203	38.7734	28.5678	66.3067	57.1307	186.709	233.644	248.966	362.168	253.071	213.254	210.156
Positive	514.253	4.3874	48.9729	74.491	87.7566	118.368	55.1016	60.18	54.0825	41.8313	47.9538	40.822	37.7502	57.4464	80.5896	90.8039	84.6823	69.3981	84.6843	117.314	82.6423	126.53	92.8564	54.082	42.839	132.635	54.0746	47.9526	86.7352	77.5295	135.677	87.7557	48.9792	57.127	67.3365	78.5813	46.9391	91.7978	35.714	32.6486	41.8251	49.9935	55.0949	61.2075	58.1553	72.4395	48.9804	65.2976	98.9545
Positive	514.267	4.38775	15.3041	26.5317	11.2253	18.365	22.4499	16.3211	13.2658	19.3852	16.3244	21.4294	6.1229	8.20607	18.3612	15.3041	10.2024	11.2253	20.4055	28.5677	13.2636	37.7566	30.6145	11.2253	10.2007	14.2839	22.4461	16.3272	17.3482	32.6422	60.1963	18.365	8.16386	22.4415	13.2658	35.7097	14.2863	21.4171	12.2458	3.06134	14.2834	14.2839	26.5272	16.3239	17.3447	35.7097	20.4131	29.587	17.3447
Positive	506.244	4.403	58.1635	96.9372	72.4401	91.8352	56.1215	59.1613	55.1011	35.7099	33.6693	35.7183	48.9736	66.6801	79.5803	73.4588	78.5517	60.2108	72.4478	89.7734	65.2967	78.5701	70.407	47.9584	67.3214	55.0941	53.0479	55.0941	59.184	38.7658	100.995	66.3254	50.0002	43.8609	43.8768	62.2518	55.0953	49.9811	48.9798	37.7505	40.8009	52.0344	47.9533	43.8712	49.9938	66.3141	51.0196	61.2157	69.3733
Positive	502.016	4.40338	29.5875	64.2789	82.6578	66.3173	55.1034	54.0549	42.8526	43.8715	17.3445	24.4912	15.304	68.7286	70.3846	62.2363	82.6416	69.3781	37.7499	23.4615	18.3654	44.8917	61.228	37.7573	54.0634	90.8037	49.9931	17.3445	53.0643	36.7224	59.1639	111.227	45.921	41.8309	87.7429	26.5365	52.0421	96.8908	11.2251	8.1608	42.8428	28.5675	43.8801	98.9465	40.8187	53.0539	46.9338	53.0539	57.1256
Positive	287.052	4.42068	112.244	227.549	293.837	289.794	302.038	312.127	388.772	389.742	157.124	253.092	121.414	398.028	430.506	354.033	388.679	466.384	230.61	193.829	177.526	202.039	319.385	224.488	161.164	641.748	320.328	289.756	310.202	270.341	822.245	619.383	356.12	462.07	630.607	642.922	552.997	738.48	120.407	37.7499	132.603	130.594	381.588	405.028	425.451	502.97	398.976	483.606	507.016
Positive	239.075	4.45448	24.4869	44.903	45.9257	70.3997	19.39	18.36	22.4515	18.3651	18.3651	17.3489	19.3909	19.4931	40.8	58.1563	41.8298	33.6883	43.8723	66.3186	44.8905	33.6694	35.7183	32.6583	32.64	37.7506	23.4666	23.4727	28.576	28.576	76.5214	36.7303	23.472	31.62	53.0524	33.6694	28.568	33.66	34.6978	21.431	33.6694	58.1563	31.62	36.7303	33.6679	30.6086	26.541	39.7911	31.6289
Positive	558.205	4.45448	27.547	35.7091	37.7578	31.628	15.3072	22.4369	18.3687	14.2841	11.2233	7.1413	15.3044	20.5156	32.6412	34.6888	29.5886	24.4809	28.5683	33.6686	27.547	21.4262	27.553	14.2867	27.547	26.521	10.203	17.3482	24.4916	15.3011	32.6424	24.4862	10.2048	13.2639	26.5277	25.5125	24.4916	29.5746	20.4104	18.3607	21.4254	32.6483	27.553	16.3206	15.3038	27.547	19.3899	12.2431	21.4216
Positive	559.21	4.45448	9.18394	29.5936	46.9401	45.9127	22.4503	17.339	26.5322	21.4252	26.5273	18.3684	18.3679	28.7219	30.6028	49.9938	34.6832	28.5723	35.7098	77.5414	32.649	44.9006	30.6141	29.5927	24.4823	26.5273	16.3245	16.3277	28.5723	23.4622	39.7897	28.5679	16.327	18.3622	28.5731	26.5273	25.507	29.5773	16.327	9.18422	14.2839	27.5476	25.507	30.6084	22.446	25.507	18.3718	22.4462	19.3853
Positive	560.208	4.45448	30.613	46.9399	40.8173	63.2568	25.5108	22.4394	34.6947	25.5068	27.5473	14.2861	22.4459	22.5678	42.8445	52.0338	39.7853	53.0625	44.8978	72.4392	53.0541	62.2464	41.8366	36.7356	28.5638	31.6284	24.4826	22.4492	41.8377	24.4832	52.0338	37.75	25.5108	23.4625	24.4904	30.6075	22.4465	31.6183	24.4904	18.3678	18.3649	29.5878	21.4257	15.3016	26.527	37.748	36.7404	38.7703	23.4631
Positive	561.202	4.45448	19.3854	49.9998	48.9794	63.2562	36.7354	37.7409	39.7958	21.4255	23.466	22.4515	22.4458	31.8008	33.6647	44.8915	43.8661	37.755	44.8989	72.4386	35.71	46.9397	38.7763	30.6121	33.6647	57.1347	29.5835	22.4458	38.7754	17.3424	81.6114	30.6086	15.3061	31.6244	39.7967	28.575	24.4869	41.82	18.3673	19.385	20.4029	18.3647	17.3445	37.7444	35.7094	34.6849	35.7192	31.6289	35.705
Positive	797.259	4.45448	37.7566	109.192	62.2473	102.028	30.6145	28.5619	37.7579	10.2028	14.2839	9.18434	32.6543	41.0331	54.0637	107.129	66.3045	59.186	75.5004	40.811	25.5069	61.229	38.7783	34.6952	22.4415	43.8719	23.4663	21.4305	25.5121	27.5419	43.8719	25.5069	21.4301	28.5629	32.6554	19.3852	16.3244	20.3979	12.2458	9.18434	18.365	17.3447	22.4461	17.3447	21.4256	28.5677	21.4345	11.223	26.5272
Positive	798.263	4.45448	33.6737	56.1228	65.3065	101.007	41.837	39.78	45.9187	32.6486	37.7499	36.7393	47.9526	30.7749	62.2274	84.6823	71.4102	54.082	76.5311	63.2566	56.1148	77.5515	61.2249	43.8778	40.8059	65.2972	34.6841	40.8107	59.184	48.967	95.8938	48.9729	40.8166	53.0476	53.0616	61.233	45.9132	70.3783	32.6533	16.3243	37.7445	42.8513	31.6283	57.1268	49.9931	54.0716	47.9664	58.1553	62.2289
Positive	877.22	4.45448	16.3266	30.6124	16.3266	47.9526	10.2041	13.26	15.3062	18.3648	17.3446	14.2875	17.3446	20.5166	27.5433	28.5675	13.2619	26.5308	20.4083	34.6891	21.4256	29.592	26.5308	22.4491	10.2015	39.7905	28.5634	17.3446	25.5104	12.2418	46.9267	35.7094	9.18373	26.5238	45.9187	24.4932	21.4261	25.4994	17.347	12.2432	36.7244	33.6689	36.7297	39.7848	31.6283	27.5459	19.3907	43.8715	28.5641
Positive	878.224	4.45448	8.16343	23.4705	25.5107	22.4463	16.3273	14.2796	21.4296	23.4659	9.18231	16.3273	13.2633	17.4386	25.5029	16.3246	33.6638	24.4903	22.4457	32.6491	32.6491	29.5933	21.429	14.286	17.3419	22.4463	20.4051	12.2453	19.3881	13.2615	32.6482	24.4869	24.4903	17.3419	22.4501	18.3648	8.16229	31.6182	13.2656	8.16366	22.4463	16.3246	17.3444	22.4425	20.4057	16.3246	27.5562	23.4666	26.523
Positive	879.221	4.45448	6.12189	5.10263	12.2469	22.4527	7.14405	5.1	11.2258	7.14184	2.04053	10.2058	18.3704	11.2854	10.2	4.08105	10.2026	12.2507	7.14184	20.4053	2.04053	6.12	4.08232	8.16463	15.3	22.4469	7.14184	8.16711	16.3293	3.06174	24.4863	10.2032	10.2058	14.2837	13.2634	6.12189	8.16253	6.12	16.3293	3.06079	8.16253	10.2026	13.2634	14.2844	11.2224	8.16211	6.12505	9.18284	9.18237
Positive	933.142	4.45448	18.3681	34.6954	35.7158	45.9116	29.5931	18.3583	33.6749	24.4862	19.3855	18.3681	25.5113	23.5928	34.6822	40.8103	37.7436	34.6954	25.5073	26.5267	43.8725	25.5113	31.635	13.2659	29.5828	29.5875	23.4667	27.5526	28.5726	27.5426	102.026	35.709	21.4295	35.7034	39.7976	56.1142	18.3652	42.8359	18.3681	11.225	28.5672	47.9521	35.7102	44.8914	38.7698	40.8103	31.64	31.628	32.6493
Positive	957.182	4.45448	11.2245	24.4905	25.5103	36.7302	12.2452	19.38	14.2861	17.3444	11.2228	14.2879	7.14179	16.4131	15.3019	27.5476	37.7447	28.5715	16.3245	38.7707	18.3651	23.47	19.3883	22.449	11.2214	42.8518	17.3444	15.3042	20.4082	24.4831	57.1272	22.4462	19.3878	34.6852	29.5926	39.8026	18.3651	31.6192	15.3062	6.12169	17.3422	29.5882	22.4456	36.7246	37.7504	25.5071	22.453	27.5476	26.5233
Positive	1411.23	4.45448	5.10271	8.164	5.10271	5.10146	3.0615	11.2205	10.205	5.10146	2.0405	8.164	3.06162	8.20767	14.2806	10.2029	1.02004	6.1245	7.1435	5.10146	4.081	12.2435	2.041	8.16433	3.06013	8.16233	4.081	3.06157	4.082	4.08217	6.12175	3.06087	3.0615	9.18225	1.0205	16.3247	7.14029	11.2205	6.123	7.1435	3.06087	8.16233	9.18	9.18262	6.1215	4.08117	2.0415	12.2435	7.14175
Positive	1412.24	4.45448	3.06075	7.14175	5.1025	6.12175	10.205	3.0594	7.14175	4.08117	7.14204	2.0405	4.08017	11.2833	3.06013	7.14204	11.2227	10.2004	2.04058	6.123	6.1215	2.0405	7.14204	4.082	1.02025	9.18225	2.04058	5.10146	3.06162	7.14029	13.2605	8.162	15.305	7.14204	3.06087	9.18704	2.041	7.13854	4.08117	3.06013	4.08017	3.06087	1.0205	9.18037	3.06157	2.04058	7.14204	7.14175	10.2004
Positive	1413.23	4.45448	5.10139	5.10139	8.16489	14.2839	9.185	2.03937	8.16222	7.14194	5.10139	6.12167	5.10139	9.231	8.15956	8.16222	11.2224	14.2792	4.08111	7.14194	3.06083	7.14156	9.1825	6.12367	8.16222	16.3244	7.14428	4.08235	12.2473	7.13961	14.2839	8.16222	6.122	9.1825	14.2839	3.06083	4.08222	15.2942	7.14194	3.06083	4.08111	7.14194	9.185	10.2028	8.16518	7.14194	12.2433	3.06083	10.2028
Positive	576.028	4.45786	18.3681	36.7363	34.6954	38.771	18.3681	15.3015	29.5931	9.18261	12.2435	12.2454	24.4908	31.799	56.1035	39.7901	46.9245	35.7158	43.8794	32.6483	34.6888	21.4295	33.6749	15.3068	27.5426	26.5275	30.6029	19.3886	22.4506	20.4019	37.7507	80.6004	35.7169	21.422	100.004	29.5875	36.7293	74.4529	82.6592	6.12271	105.087	15.3039	18.3652	61.2155	40.8103	47.9491	17.351	31.628	23.4667
Positive	177.054	4.4715	79.594	124.493	105.105	115.292	144.898	134.64	93.8777	116.312	111.208	111.225	133.657	120.021	113.234	124.474	132.617	143.878	129.592	105.105	62.2372	123.47	97.9594	101.023	78.5499	103.048	64.2762	93.8659	101.021	76.5096	165.261	142.839	75.5104	99.9851	109.184	115.325	101.005	138.717	95.9186	86.724	110.174	145.9	105.086	129.556	124.474	149.981	86.7479	93.8659	100.99
Positive	399.128	4.4715	43.8726	96.9394	88.7761	126.513	46.9391	40.801	36.734	34.6891	36.7297	46.938	88.7633	60.5239	76.511	125.493	104.052	104.082	97.9598	113.266	108.151	80.6128	66.327	77.5515	70.3901	89.7836	119.354	73.4593	71.429	40.8049	483.538	213.241	76.5311	142.817	368.37	194.925	87.7431	270.3	240.818	104.067	361.132	561.148	111.209	196.884	154.062	257.077	52.0474	71.4205	68.3482
Positive	479.091	4.4715	72.4389	105.097	115.292	131.626	77.5402	53.0496	80.6084	42.8439	48.9735	50.0022	61.2225	59.5017	84.682	110.201	106.1	69.3791	126.525	152.008	105.079	145.898	81.6363	64.2826	72.42	97.9455	52.0343	72.4333	65.297	72.4389	209.119	87.7509	48.9772	68.3463	108.158	102.056	54.0699	85.6879	52.0343	47.9532	64.2659	130.572	101.016	89.7834	98.9662	126.482	80.6158	66.3173	83.6618
Positive	934.146	4.4715	7.14233	14.2835	15.3112	11.2237	7.14525	3.0595	2.0405	2.0405	4.081	6.1215	7.14525	9.234	8.15867	7.14233	11.2227	12.244	11.2227	11.2237	13.2632	13.2578	8.166	10.2075	6.122	14.2847	3.06075	3.06245	14.2905	11.2292	15.3038	12.244	3.06225	5.10125	12.243	10.2033	5.10167	10.1983	7.14525	5.10125	12.244	14.2835	3.06075	11.2237	9.18655	15.305	7.14525	13.2643	10.2025
Positive	935.14	4.4715	9.18379	20.4089	28.5718	29.5884	16.3267	10.2	18.3676	3.06079	14.2837	9.18379	12.2432	14.3614	13.2617	27.5478	14.2815	35.7147	15.3039	16.3272	22.4464	18.3676	39.7964	16.3267	18.3624	39.7913	22.4458	10.2029	12.2451	9.18095	44.8846	22.4464	26.5309	9.18118	34.6943	20.4119	21.4255	40.7989	19.388	7.14203	19.3825	19.3855	13.2634	27.5436	8.16232	21.4261	22.4527	27.5478	31.6233
Positive	144.07	4.47171	32.6494	37.7548	38.7752	51.0134	44.8987	23.46	40.816	24.4866	29.588	21.4284	27.5474	34.8781	47.9469	49.9935	40.8049	39.7962	45.9191	31.6324	23.4663	39.7966	44.8987	31.6329	27.544	38.7702	31.6245	39.7914	48.9799	36.7245	65.288	43.8726	29.5923	31.6239	37.7557	45.9252	34.6893	37.74	46.9395	44.8929	38.7657	49.9935	27.5474	24.483	37.7508	33.6649	52.0481	40.811	32.644
Positive	398.119	4.47171	13.2668	28.5746	24.4925	40.8122	15.3078	8.16035	12.2463	8.16243	13.2634	14.2873	11.2257	15.3893	34.6815	30.6078	22.44	19.3949	24.4925	20.4052	31.6281	26.5268	18.3694	13.2668	22.441	21.4264	16.3242	10.2052	17.3489	11.2257	44.8934	30.6091	16.3283	17.3444	28.5746	18.3647	13.26	23.461	29.5951	11.2257	20.4052	43.8731	16.32	27.547	12.2431	19.385	17.3533	14.2837	19.385
Positive	238.077	4.47192	24.4867	46.9404	45.92	74.4803	32.6537	42.8377	27.5516	19.3853	26.5272	22.4494	34.6897	41.0322	38.7643	55.095	46.9315	45.92	56.1153	58.1644	32.6489	39.7967	36.7354	39.7973	30.6033	41.8314	39.7911	30.6086	30.6137	27.543	96.9106	65.2978	29.5921	29.5832	77.539	51.03	28.5717	63.2366	38.7758	37.7506	65.2871	87.7439	39.7911	44.8849	51.0139	57.1356	25.515	45.9125	30.6034
Positive	933.11	4.47192	8.16371	7.1435	14.2865	18.3651	14.2865	6.12043	17.3479	13.2632	15.3038	9.18418	15.3075	9.23368	21.4215	20.4057	7.1405	17.3479	7.142	12.2434	14.2839	10.2029	11.2251	6.12279	4.08029	11.2231	10.2025	13.2665	10.2046	16.3246	29.5883	13.2637	6.12279	13.2614	20.41	24.4869	8.16229	18.3574	10.2046	1.0205	10.2029	4.0811	5.10125	22.4463	15.3043	15.3043	10.2068	13.2636	11.2227
Positive	934.115	4.47192	2.0404	5.1015	3.0624	4.0808	4.0836	2.0394	1.0203	0	1.0203	3.0609	6.1248	4.104	4.0788	5.101	6.1218	6.1212	3.0609	4.0812	5.1015	6.1182	4.084	4.0832	4.0808	6.1212	2.0406	1.0209	0	1.0209	3.0624	5.101	1.0209	3.0609	10.203	3.0609	1.0202	4.0788	1.0209	3.0609	9.1827	8.1624	2.0406	6.1212	5.104	6.1212	0	8.1616	6.1218
Positive	935.113	4.47192	8.16218	21.4289	19.3886	27.5474	15.3068	8.16097	16.3273	3.06082	13.2635	7.14318	10.2042	12.3095	8.16073	14.2838	16.3215	30.6136	10.2045	14.2838	22.4458	19.3886	31.6341	12.2451	15.3018	30.6082	14.2817	8.16364	14.2864	7.14062	29.5879	17.3446	14.2864	6.12055	26.5318	19.3852	10.2027	32.6381	12.2455	7.14318	15.3041	15.3018	10.2027	19.3846	6.12164	22.4426	19.3921	27.5471	18.3649
Positive	206.051	4.48073	70.3983	102.044	120.412	121.415	74.4922	58.1467	70.4104	66.3191	59.1771	55.1038	64.2878	77.9604	80.587	87.7428	92.828	92.8601	109.187	69.378	61.2159	85.7171	76.5331	66.3287	54.0662	87.7453	68.3479	58.1651	101.024	63.2473	157.125	114.27	67.3491	68.3479	91.8397	98.9657	61.2159	96.8944	77.5535	45.9199	113.249	123.431	60.1974	74.4793	106.108	82.6271	88.7937	64.2767	93.8671
Positive	237.068	4.48896	84.6826	179.592	195.919	190.791	88.7748	70.3816	80.6123	52.0339	76.5205	89.805	122.432	84.119	148.939	172.426	165.266	118.367	139.796	152.02	109.169	132.652	123.468	94.898	87.7317	133.656	132.635	86.7232	113.265	77.5318	509.058	252.007	104.079	134.661	409.184	234.72	135.696	227.46	259.178	127.533	392.751	537.61	133.655	227.49	183.649	258.094	65.3141	89.784	115.278
Positive	205.045	4.489	78.5623	85.7154	93.8848	101.006	76.5316	74.4581	85.7154	55.0942	62.2361	50.0006	84.6818	86.1685	97.9326	87.7426	74.4696	96.94	80.6133	83.6637	87.7426	104.083	100.001	64.2865	71.4092	62.2361	81.6105	66.3274	91.8379	76.5079	63.2563	99.9884	63.2661	65.2867	95.9221	58.155	66.3188	73.4381	94.8992	58.164	98.9681	67.3287	59.1753	53.0455	76.5217	71.4092	69.3994	72.4406	62.2264
Positive	130.066	4.48923	401.025	674.491	440.817	380.568	230.615	267.233	195.921	113.251	226.503	119.389	471.374	127.201	142.815	216.3	172.402	124.491	209.184	98.9655	81.6211	140.818	177.553	121.43	67.3269	241.802	177.503	99.9858	172.451	86.7112	387.65	229.559	106.125	157.1	359.184	231.671	184.671	257.033	281.64	103.047	307.099	535.638	155.084	314.199	273.431	317.292	115.325	173.444	205.046
Positive	401.127	4.48928	36.7298	70.4093	66.3335	83.6624	22.4493	22.438	29.5923	13.2635	13.2635	15.3064	20.4055	22.5672	66.3059	61.2164	43.8717	52.0432	46.9325	53.0542	48.9731	45.9191	31.6341	51.0227	24.4822	67.338	34.6893	26.531	44.9	30.6027	106.108	58.1555	30.6136	32.6429	73.4705	49.9919	20.4055	52.0154	29.5932	29.5923	42.8515	70.3988	18.3649	61.2055	32.6487	52.0339	40.8242	46.9325	54.0648
Positive	400.128	4.49732	38.7704	59.1846	58.1642	74.4801	22.449	21.4195	26.5311	18.365	19.3852	16.3266	29.588	14.3615	46.9258	61.2165	48.9672	38.7762	53.0608	82.6423	33.6691	51.02	58.1634	40.817	22.4428	57.1354	55.0869	25.51	46.9395	27.544	81.622	86.7234	35.714	45.9056	87.7566	56.1138	36.7299	75.4781	68.3668	13.2652	89.7848	129.556	29.588	61.2075	43.8718	62.2276	30.6169	41.8313	25.5037
Positive	100.511	4.50493	6854.22	9417.31	11943.3	9868.1	9639.56	10054.6	10029.3	7303.22	6777.56	6910.03	7432.72	9868.69	9233.37	11227.1	9247.84	9133.45	9835.47	6920.54	7039.03	9233.5	9419.16	6925.48	6894.01	6154.31	6908.29	6668.2	9239.76	6823.78	5338.47	8428.53	7014.11	6046.26	7727.3	6190.55	14346.1	6209.89	7127.38	7145.74	7244.98	6775.83	6587.59	7113.55	4245.33	6250.82	6502.69	2416.97	6380.01
Positive	538.012	4.5225	676.441	1236.74	1373.44	1668.15	45.9184	29.5839	30.6123	32.6451	28.5676	28.5715	43.8766	60.5246	77.5321	113.25	79.5706	67.347	41.8368	63.2569	62.2283	51.0136	70.4082	39.7951	35.7095	56.115	62.245	43.878	69.3878	52.027	172.407	116.311	63.2654	79.5706	173.47	83.6717	98.9665	130.563	112.245	54.0817	158.142	166.286	55.1021	90.7942	88.7632	112.2	40.8218	54.0745	57.1353
Positive	161.083	4.52332	55.0942	84.6959	81.6346	110.188	68.369	64.2583	66.3281	56.1149	64.2787	57.1442	97.9615	76.9358	98.9505	137.736	121.396	114.29	108.166	81.6216	68.3581	90.8185	76.5324	88.7766	66.3068	119.371	95.8927	69.3894	74.4896	52.0269	206.095	178.546	84.6936	104.054	213.27	161.203	104.068	150.956	193.877	117.35	221.399	260.128	105.091	138.757	137.736	163.217	68.3798	77.5405	82.6441
Positive	536.001	4.53151	98.9662	170.41	182.66	246.912	37.756	30.6041	57.1436	18.3624	28.5674	18.3676	65.3059	50.2647	68.3472	97.9459	74.4679	61.2259	67.3485	66.3176	33.6635	60.1959	55.1027	52.0407	43.8658	73.4614	77.54	51.0216	68.369	20.4026	256.053	149.98	48.9808	77.53	214.288	99.9865	96.9257	145.856	148.981	85.7163	206.093	276.456	46.9321	108.148	103.047	154.04	27.5561	38.77	46.9324
Positive	536.996	4.53977	74.4796	103.063	107.145	172.425	56.1228	65.28	58.1636	37.7445	67.3377	58.1636	106.123	75.9114	116.294	137.736	113.236	92.8577	124.491	82.6417	69.37	67.3377	87.7557	77.5515	53.0463	98.966	170.409	57.1432	92.8577	58.1483	473.337	235.682	98.9802	186.687	422.456	243.844	202.013	265.2	324.487	166.328	441.776	574.329	139.78	246.875	206.094	299.916	56.1309	70.3985	77.5422
Positive	160.073	4.54006	149.98	281.633	235.717	406.069	235.714	117.303	238.778	136.701	325.467	235.717	371.379	262.615	401.934	579.515	382.56	339.789	391.837	309.143	197.911	257.109	327.547	227.551	164.242	393.825	581.546	310.204	327.551	201.992	1585.29	952.935	391.828	648.821	1402.04	843.878	440.758	929.22	1173.47	685.715	1439.6	1933.16	594.819	812.029	758.063	1027.28	196.961	281.595	300.947
Positive	534.998	4.54009	80.6026	196.938	170.408	220.382	79.5916	67.32	129.591	25.5036	84.6823	104.081	157.142	105.66	175.465	254.047	199.948	140.816	187.756	133.654	121.397	135.695	166.326	113.268	85.692	146.921	294.897	118.367	145.921	83.6517	802.852	476.473	202.042	282.58	760.202	426.469	384.641	495.72	617.345	286.734	783.561	1047.69	231.605	417.238	357.092	488.637	98.9931	125.492	133.657
Positive	537.991	4.54009	659.22	1220.46	1354.13	1637.56	30.6145	17.3412	22.4499	11.223	17.3447	18.3681	25.5121	38.9866	69.367	95.9059	53.0437	53.066	27.553	44.8921	35.7097	36.7299	30.6145	27.5525	23.4616	39.7897	42.8429	28.573	35.7163	28.5726	152.021	89.782	44.9012	56.1038	152.052	66.3162	71.4048	116.264	92.8639	34.6958	138.758	156.102	37.7502	73.4574	58.1542	85.6887	18.3718	33.6691	42.8516
Positive	455.038	4.54015	136.742	211.244	261.239	260.173	32.6549	16.3211	18.3687	14.2835	22.4455	7.14337	20.41	23.5972	43.8631	47.9534	41.8229	24.4911	43.8723	30.6086	22.4463	23.4666	26.5325	26.5321	24.4817	18.3651	26.5265	16.328	24.4911	17.3449	19.3854	85.704	20.4093	23.4625	134.706	15.3043	39.7911	63.2311	51.0232	13.2665	109.171	17.3449	27.5465	76.5214	7.142	44.8926	18.3722	24.4869	26.5265
Positive	538.985	4.54015	179.568	300.001	308.168	441.779	32.6536	26.52	38.7762	18.3622	40.811	24.4902	26.5304	32.8264	55.0868	53.053	55.0868	52.0417	55.1029	67.3381	46.9258	45.9124	39.7966	59.1832	45.9056	43.8718	64.2773	32.6536	64.2852	30.6045	147.918	106.109	40.817	65.2896	138.779	99.9869	99.9869	89.76	95.9186	42.8578	125.494	132.616	45.9124	87.7329	79.5815	80.5899	39.8024	45.9124	63.257
Positive	537.015	4.54789	72.44	97.9604	105.106	171.407	56.1232	64.2681	57.1436	35.7046	67.3374	58.164	102.042	71.8071	111.194	131.617	105.073	87.7553	119.389	81.6232	65.2867	63.2563	85.7154	76.5327	51.0064	93.8659	167.323	54.0823	92.8583	56.1072	467.22	229.563	94.8992	183.624	419.393	236.707	198.951	265.193	321.433	165.308	441.774	574.334	134.675	240.782	195.896	296.858	51.0289	68.3576	70.3982
Positive	535.022	4.5564	78.5614	182.66	159.189	209.159	78.5721	66.3072	125.511	23.4626	85.7033	104.082	155.108	102.597	170.359	237.725	188.726	135.715	190.818	119.373	111.195	131.594	159.185	104.087	78.5486	138.759	280.615	111.228	139.801	83.6628	788.546	469.328	196.946	276.45	741.843	414.233	396.877	477.334	609.189	280.622	778.472	1042.55	220.38	412.192	354.036	484.553	84.7084	112.231	123.454
Positive	540.025	4.55757	360.157	593.921	672.498	817.241	20.409	21.4214	24.4916	12.2408	14.2839	22.4506	26.5326	24.6232	35.7024	44.8921	45.9047	28.5783	35.7169	37.7502	20.4021	30.6072	27.5521	15.3072	15.301	23.4663	30.6134	19.3892	34.6964	22.4461	71.4193	39.7908	32.6621	30.6021	40.8179	44.8921	55.0837	44.883	35.7157	15.3072	40.811	53.0436	18.3619	26.5272	31.6286	16.3211	24.4957	38.7705	28.5677
Positive	433.111	4.62533	802.962	2529.55	4414.21	4100.52	5672.36	5567.99	8465.17	9027.33	3293.45	5051.96	1726.5	8677.65	8895.73	7205.24	7930.66	9486.58	4206.05	2793.47	2694.22	3163.9	5942.76	4023.49	2938.41	15270.6	6072.72	5660.11	6386.77	4987.52	28050.1	13738.1	7656.09	9641.43	20546.4	14091.6	10095.5	22171.2	2034.7	357.137	2767.97	2340.23	9103.93	10584	10070	11915.9	9913.35	11086.3	12890.3
Positive	434.119	4.62553	222.42	646.929	1038.76	1010.07	1484.64	1413.96	2260.13	2238.22	797.855	1287.71	424.434	2217.92	2331.06	1785.48	2063.82	2443.79	1043.86	749.988	681.478	831.524	1584.64	1030.6	750.922	4003.56	1544.7	1356.97	1662.22	1220.11	5631.64	3676.05	1804.05	2427.97	4285.56	3757.88	2629.25	5019.61	543.869	82.6422	672.283	567.207	2311.14	2684.03	2575.17	3177.48	2588.98	2888.4	3376.72
Positive	582.182	4.63394	45.9115	131.636	259.184	243.841	352.05	348.884	568.383	426.414	219.355	272.456	107.143	593.013	588.614	486.666	498.843	534.695	265.316	179.57	189.744	218.34	394.909	232.654	174.464	753.969	352.068	289.804	394.899	304.036	943.619	891.704	376.531	516.185	804.103	678.573	411.177	864.96	133.674	42.8583	188.752	141.798	477.552	576.459	539.729	572.206	497.027	631.555	673.369
Positive	681.095	4.64118	66.3189	184.704	320.416	280.582	407.166	374.376	639.833	577.471	270.371	376.552	159.193	673.034	671.226	495.866	522.273	589.83	305.12	260.176	246.905	219.357	415.33	373.491	297.859	827.436	554.934	352.061	495.947	362.254	806.011	872.328	725.552	806.899	970.464	696.842	809.933	1028.45	222.462	43.8801	276.492	223.402	593.795	860.085	661.154	754.874	593.007	879.47	909.058
Positive	581.182	4.64147	158.142	523.463	982.641	902.953	1380.6	1352.88	2119.36	1978.1	820.314	1267.33	459.169	2346.14	2248.4	1712.19	2017.85	2356.83	1049.99	743.853	747.767	715.21	1524.47	1064.26	678.411	3399.59	1481.43	1274.47	1666.51	1103.93	4450.42	3606.64	1701.85	2237.23	3782.78	3092.82	1901.59	4100.85	517.277	90.8152	786.629	582.503	2036.71	2494.56	2246.87	2793.84	2217.59	2653.03	3052
Positive	579.168	4.6417	1571.2	5446.92	10660.2	9556.85	15159.5	14113.3	26531.5	30819.8	9523.12	15005.1	4971.41	27006.8	24854.3	19515.4	20995.7	22387.7	10914.4	7549.94	7376.65	8075.56	17543.2	12285.8	7988.81	54863.8	16301.9	15335.7	18870.3	14510.2	70826.9	47667.1	25217.2	30326.8	64099.4	49001.9	28174.4	74530.8	6102.02	932.65	8383.69	6461.58	28864.2	36641.7	32131.1	40289	31855.4	38016.8	46781.5
Positive	580.172	4.64174	527.484	1757.16	3579.55	3005.67	4746.99	4797.24	7752.12	7378.67	3089.33	4463.31	1546.92	8187.29	8215.18	6465.22	6750.26	8319.28	3614.32	2339.5	2399.37	2569.06	5277.36	3634.65	2603.4	13981.6	5468.95	4743.93	5623.4	4267.29	20647.6	12651.5	6574.41	8186.81	16506.4	11437.6	6773.73	19060.7	2029.29	267.35	2782.3	2064.76	7478.48	9526.35	8068.37	10166.3	7920.55	9678.2	11203.9
Positive	678.114	4.64177	55.0935	240.82	379.609	343.835	398.998	421.376	656.133	255.023	142.838	28.5719	136.741	698.685	750.809	587.79	600.835	732.809	325.52	212.217	235.641	265.271	492.88	309.193	200.965	791.738	470.346	41.8379	552.057	355.118	58.1555	958.015	521.545	557.99	802.077	34.6949	756.91	832.396	176.539	30.6131	200.994	181.582	290.778	655.015	515.147	580.346	60.2169	649.914	700.032
Positive	674.11	4.64237	32.6486	68.3735	170.423	149.98	204.092	210.128	291.863	263.229	76.5202	191.854	67.353	354.983	339.673	257.108	268.28	303.157	169.397	81.6215	97.9458	126.537	252.054	133.685	115.264	384.642	233.642	163.28	245.94	168.344	171.444	502.993	271.514	272.35	358.182	204.054	323.364	394.755	74.4965	20.41	113.25	59.1622	270.32	290.777	269.351	289.702	153.104	269.351	339.75
Positive	681.137	4.64258	491.768	1100.04	1496.99	1566.11	418.381	403.955	674.512	596.752	292.816	405.115	188.782	698.686	1416.94	1483.45	1480.19	1409.23	669.429	681.537	534.542	512.099	773.494	771.454	498.838	1672.21	964.317	658.185	865.334	711.247	2070.78	1716.09	1204.12	1563.8	2328.65	1487.55	1839.27	2501.84	371.441	71.4309	471.362	412.128	1072.14	1939.52	1419.19	1617.91	1068.56	1780.36	1995.64
Positive	676.114	4.64993	96.9251	278.584	590.843	539.72	822.462	838.664	1276.59	632.456	278.534	32.6545	250.011	1350.18	1328.16	1027.6	1014	1276.79	545.927	375.46	396.827	454.021	876.544	565.324	439.671	1503.87	794.792	19.3886	980.657	666.238	105.088	1832.4	944.089	1103.74	1501.04	80.6159	1584.25	1651.52	293.891	31.6341	455.042	202.998	187.73	1292.69	694.806	1323.88	27.5564	1255.96	1377.37
Positive	677.118	4.65022	75.5005	198.975	333.672	302.002	325.502	289.759	460.193	36.7254	95.906	13.265	73.4691	477.019	529.457	505.1	441.724	521.361	267.34	147.94	169.345	195.893	389.786	251.019	195.869	592.781	313.225	44.8969	406.163	82.6424	194.848	781.532	399.998	451.926	562.231	85.714	567.203	664.034	142.839	17.3465	187.727	69.3701	76.5303	527.472	199.999	267.251	92.8665	485.702	482.651
Positive	571.081	4.65029	65.2968	223.478	330.616	286.694	429.597	397.851	567.354	476.401	264.248	339.8	190.819	575.571	583.515	465.252	505.985	575.517	333.678	278.539	229.53	240.751	395.923	311.228	264.248	545.841	386.74	345.932	453.067	344.849	561.072	697.86	482.659	533.515	646.947	543.884	573.388	681.422	221.431	36.7361	253.032	179.543	456.128	554.017	478.516	533.446	471.507	569.322	543.8
Positive	632.08	4.65806	72.4396	171.438	327.57	287.718	377.573	401.985	503.09	452.924	258.127	268.383	144.902	561.203	619.18	439.735	503.913	549.112	290.833	238.742	239.716	265.269	415.33	284.705	247.927	615.221	363.215	341.856	470.42	327.516	588.694	817.241	411.315	448.844	517.377	527.581	344.783	536.556	168.377	44.9005	185.689	192.793	459.12	479.523	528.412	572.145	484.817	457.079	476.465
Positive	580.205	4.65828	545.843	1778.51	3596.81	3025.14	4763.54	4816.29	7783.36	7400.15	3106.71	4476.35	1560.01	8226.56	8255.19	6498.82	6789.32	8353.26	3640.67	2385.62	2428.04	2602.74	5309.99	3661.08	2626.42	14056.2	5527.9	4763.63	5644.11	4290.29	20631.9	12708.4	6629.8	8253.31	16516.8	11503.7	6799.52	19007.2	2051.8	277.513	2812.88	2082.36	7505.82	9582.58	8096.61	10221.3	7953.52	9861.9	11355.1
Positive	717.139	4.65842	77.5411	204.089	312.205	318.327	304.134	310.164	504.086	454.97	211.163	328.574	198.987	494.519	630.429	448.996	559.021	577.572	323.472	253.07	234.632	270.366	403.065	296.949	232.611	639.714	384.645	318.379	388.779	311.227	753.088	760.107	473.409	500.875	703.067	618.389	640.543	704.897	296.901	37.7564	421.375	295.832	533.591	616.248	585.639	665.022	498.045	576.551	619.309
Positive	676.153	4.65861	116.312	309.188	618.375	569.303	839.828	860.076	1296.96	1161.9	530.537	751.03	278.575	1364.55	1343.51	1043.89	1035.43	1305.1	577.573	414.227	420.294	500.883	903.073	590.818	455.997	1531.4	824.373	767.368	1007.14	710.323	1734.18	1849.77	960.216	1126.2	1519.45	1492.86	1598.3	1664.6	307.147	68.3692	476.475	343.784	1205.98	1321.24	1286.58	1396.34	1252.22	1305.97	1424.51
Positive	579.201	4.65864	1574.28	5455.04	10676.5	9570.14	15175.1	14124.6	26546.3	30860.4	9535.45	14999.8	4989.78	27035.4	24884.9	19555.9	21047.6	22415.4	10942.5	7587.91	7392	8095.85	17559.8	12335.6	8034.83	54724.3	16181.6	15369.9	18894.9	14522.6	70830.6	47670.1	25078.3	30631.9	64511.2	48997.6	28186.6	73971.4	6117.54	937.725	8417.11	6470.8	28899.9	36774.6	32202.7	40449.5	31837.2	38238.9	46690.3
Positive	678.153	4.65864	74.4788	255.109	420.42	379.533	408.188	433.62	666.346	644.699	260.172	372.46	156.127	705.866	823.216	607.16	620.217	739.968	358.185	235.678	257.064	302.003	515.337	325.52	216.26	895.779	487.694	458.176	571.445	393.901	790.602	970.287	528.684	608.996	849.03	851.045	767.989	889.522	182.664	39.7971	219.36	208.099	626.453	659.082	711.005	788.388	662.386	712.156	754.126
Positive	532.075	4.65911	78.5759	268.383	341.862	45.912	197.971	88.7458	34.6952	617.261	391.782	478.583	203.073	208.271	307.05	113.25	60.1859	84.6987	271.444	303.019	300.981	143.862	584.727	402.064	308.07	798.869	480.451	515.336	76.535	424.431	822.335	409.127	373.491	646.743	717.388	728.47	908.067	573.165	265.321	56.1257	242.831	263.229	612.16	509.113	652.971	729.369	662.391	680.524	710.106
Positive	532.052	4.67542	321.388	717.341	947.952	845.812	647.941	658.014	859.177	672.285	449.943	544.894	286.727	812.481	1140.54	1089.77	1095.63	1186.59	662.227	532.638	542.725	633.578	884.669	642.852	507.059	1191.69	752.02	719.368	901.101	625.419	1237.58	1435.53	874.38	978.333	1197.93	1110.19	1147.68	1362.77	459.117	119.386	518.302	422.346	847.936	1105.98	974.475	1097.56	956.208	1020.4	690.719
Positive	530.057	4.6756	263.231	661.191	962.244	897.934	1152.1	1135.45	1565.23	1241.67	782.548	946.89	471.365	1464.96	1598.63	1440.78	1432.32	1659.82	994.853	702.017	693.715	795.812	1194.86	826.507	710.184	1567.14	1092.71	990.772	1337.85	885.595	1738.54	1949.58	1261.06	1399.67	1841.77	1533.45	1953.63	1810.63	576.453	135.708	718.283	573.392	1370.36	1486.39	1284.64	1598.31	1386.81	1523.29	1495.57
Positive	976.248	4.67653	16.3244	68.3675	71.4305	87.7437	34.6939	24.4866	21.4286	31.624	21.4259	18.3674	24.4905	30.7793	62.2276	80.6136	55.0881	51.0138	44.8981	52.034	40.8051	36.7254	51.0205	24.4902	29.5836	74.4801	81.6226	43.8772	33.6735	50.0076	245.85	107.129	61.2246	70.3888	247.96	65.3072	76.5	116.277	79.582	19.3876	254.05	373.367	52.0331	67.3386	78.5727	90.78	54.0899	69.3792	81.6328
Positive	977.267	4.67653	7.14194	17.3471	12.2453	33.6692	12.245	7.14194	26.5308	16.3218	7.142	24.49	5.10222	5.12986	16.3218	36.736	19.3821	18.368	16.3269	16.3244	11.2212	13.2636	22.4492	21.4293	4.08044	13.2636	13.2636	15.3063	15.3087	5.10222	57.1356	23.4664	9.1854	11.2212	66.3271	23.4702	15.2996	14.2816	29.5881	16.3267	34.6885	120.373	17.3447	11.2231	17.3447	18.3595	17.3499	24.49	11.2249
Positive	975.238	4.67657	26.527	67.3474	108.164	140.8	33.6737	31.6291	37.7553	25.5037	24.487	23.4695	27.5512	33.8572	60.1872	142.858	63.2476	76.522	69.3882	79.5809	55.0879	61.2073	44.9004	56.1228	34.6841	154.061	120.395	60.2045	69.3865	48.9858	399.897	209.155	101.019	91.8132	517.35	125.511	161.16	169.32	146.922	53.0616	585.634	863.023	88.7761	120.392	91.8241	125.46	64.2953	88.7633	137.756
Positive	975.276	4.68398	14.2837	29.592	47.9595	21.426	23.4695	17.3449	29.592	13.2619	11.2232	12.245	15.3062	23.5975	40.8048	81.6332	13.2619	33.6694	31.6329	36.7297	28.5641	34.6841	21.4297	20.4081	15.3018	22.4458	34.69	41.8366	32.6525	18.3697	245.855	34.6889	34.6933	33.6648	164.287	62.2447	47.94	17.34	87.7452	43.8774	123.452	838.54	16.3266	33.6689	33.6734	25.5	17.3495	17.3446	21.4287
Positive	977.248	4.68477	21.4256	52.0417	30.6127	74.4796	29.592	22.4459	40.8166	35.7044	19.3852	30.6124	25.5104	27.7013	58.147	68.3685	45.9066	43.8715	32.6536	62.2364	28.5641	42.8461	47.9583	48.9799	31.6238	99.9863	83.662	54.082	48.9858	26.5346	248.91	58.1553	63.2648	99.9723	154.084	116.327	55.08	110.157	69.3787	21.4287	117.331	151.998	78.5625	61.2165	87.7557	77.52	66.3349	127.534	151.021
Positive	977.29	4.6919	7.14189	18.3678	12.2452	33.6689	12.2449	7.14189	26.5312	16.3217	8.16216	24.4904	5.10216	5.12986	16.3217	36.7356	19.3826	19.3882	17.3469	16.3243	12.2416	13.2635	22.4489	22.4495	5.10054	13.2635	15.3041	15.3065	17.3496	5.10216	59.1757	23.4662	10.2059	11.2212	66.3264	24.4904	16.3196	14.2815	31.6284	16.3269	34.6892	125.473	17.3451	12.2432	17.3474	18.3595	17.3496	24.4904	11.2248
Positive	976.295	4.69224	10.2027	31.6329	36.7349	27.5477	20.4083	13.2638	13.2654	7.14102	9.18263	6.12249	12.245	15.3896	18.3622	22.4491	9.1811	26.5276	20.4083	33.6689	21.4231	14.2817	26.532	13.2653	20.4024	15.3039	35.7102	16.3266	12.2447	20.4107	187.707	31.6281	27.5505	22.4432	95.919	30.6124	29.58	28.56	57.1364	10.2041	167.324	349.902	8.16332	21.4256	17.3446	22.44	23.4729	15.304	19.3879
Positive	503.203	4.6925	114.279	174.479	241.822	370.391	94.9	65.2923	109.186	83.6628	86.7236	81.6344	140.808	115.927	301.932	341.821	348.906	281.616	222.436	478.549	204.039	292.84	195.907	204.069	130.606	325.469	168.346	180.588	216.331	188.749	508.057	248.948	167.326	171.393	258.148	426.54	147.916	270.352	212.232	72.4397	221.4	206.096	270.392	308.099	298.966	365.175	216.349	246.904	348.906
Positive	975.296	4.69276	5.10141	29.5927	29.5927	18.3651	22.4503	10.2009	20.4088	11.2231	8.16225	6.12281	9.18394	16.4155	34.6832	78.5593	11.221	21.4292	21.4298	25.5063	23.4622	22.4421	12.2464	12.2453	9.18084	22.4462	25.507	28.5731	27.5522	12.2454	235.649	29.5882	29.5927	27.5425	153.07	47.9532	45.9042	15.2986	84.6989	42.859	114.272	815.055	13.2637	30.6084	28.5679	23.4622	4.08245	15.3042	21.4259
Positive	976.235	4.6932	8.1622	38.7756	38.7762	60.1962	16.3264	11.223	9.1836	25.5031	14.2838	13.2652	13.2655	23.5974	45.9056	61.2255	45.9068	30.6083	25.5106	21.4258	20.4025	20.403	27.5508	15.3064	10.2012	64.2773	47.9529	27.5508	25.5138	30.6172	66.3081	79.5815	37.7548	56.1067	152.041	31.6332	48.96	89.7578	30.6085	10.204	91.8247	26.5233	44.8921	46.933	63.2664	72.42	34.6987	56.1234	62.2459
Positive	978.24	4.6932	28.5682	63.2648	65.3065	70.3985	32.6533	23.4662	28.5716	28.5641	21.4256	15.3062	22.4486	34.8832	35.7051	55.1024	40.8049	36.7349	43.8778	52.0399	37.7445	44.8854	53.0616	47.9595	28.5641	51.0146	46.9323	27.5512	24.4935	40.8215	96.9255	62.2379	24.4864	54.0678	93.8791	63.2657	35.7	66.3095	25.5069	15.3062	52.0337	42.8461	60.1958	38.7704	45.9176	50.9988	54.0897	46.9391	65.3065
Positive	610.193	4.70122	79.5813	160.199	257.135	214.257	80.6181	74.4733	123.465	126.513	161.205	141.832	146.934	110.794	79.5725	71.4262	79.5742	74.4719	59.1818	70.4059	64.2712	51.0143	38.7743	44.8968	40.8153	65.2975	56.1157	46.9376	62.2488	51.0143	234.662	68.3583	49.9931	63.2511	90.8134	88.7637	32.6457	100.985	49.9931	32.6522	40.8107	44.8918	53.0595	49.9931	68.3656	86.697	60.2084	78.5606	81.6229
Positive	559.28	4.70953	18.365	29.5924	26.5311	24.486	18.3682	22.4461	18.3677	14.2812	16.3244	15.3064	9.18386	13.3376	36.7241	23.4696	24.4827	23.4734	17.3476	24.4862	15.3017	33.6638	29.5933	12.245	17.3419	25.5063	14.284	17.3473	21.429	29.5974	35.709	25.5069	10.2044	14.2816	14.2864	16.3269	16.3191	14.2816	9.18386	11.2247	16.3246	16.3218	8.16229	18.3646	18.3646	14.2792	15.309	14.284	20.4091
Positive	560.283	4.70953	20.4056	25.5109	42.8572	32.649	30.6131	18.3651	31.6335	14.2818	13.2633	17.3474	16.3266	23.5974	26.5233	22.449	21.4227	32.649	24.4905	24.4868	15.3019	28.5636	30.6123	16.327	18.3623	32.649	16.3241	18.3676	18.3674	22.4524	29.5837	28.5679	18.3674	13.2617	27.5518	25.5103	19.3795	15.2996	15.3038	7.14305	14.2839	21.4227	20.4056	37.7504	21.4259	13.2597	23.473	19.3854	27.5511
Positive	609.179	4.70967	119.371	329.592	479.592	459.184	83.6829	42.8512	104.082	86.7232	70.3988	62.2444	62.2444	117.987	86.7132	78.5715	41.8264	121.412	67.3455	96.938	63.2496	77.5403	54.0812	44.898	36.7344	67.338	39.7904	37.7548	55.1088	38.7752	424.486	58.1491	40.8164	47.9464	83.6717	125.493	26.5206	128.537	46.9325	19.3876	72.4405	72.4389	33.669	44.892	68.3668	83.6309	64.2922	80.6015	81.6213
Positive	439.245	4.70978	41.8321	69.39	95.9215	91.8238	57.1447	42.8511	55.1038	33.6639	47.9524	46.9403	70.4104	48.2206	67.3278	74.4922	68.3459	67.3608	56.1243	83.6641	53.0446	78.5604	63.2674	44.8994	47.9455	70.3983	46.9322	42.8585	57.1447	48.9812	74.4815	70.4003	40.8247	57.1266	45.9199	55.1038	50.9956	52.026	39.7903	31.6337	38.7701	48.9656	39.7903	53.0553	43.8651	46.9173	61.2371	49.993	51.0221
Positive	560.07	4.70978	66.317	108.163	130.612	93.8641	41.8366	29.5876	27.5509	45.9064	61.2171	37.755	61.2243	47.1949	108.135	98.9793	97.9337	68.3575	63.2651	90.8048	63.2489	88.7521	63.268	68.3671	45.9064	89.783	54.0751	39.7958	62.2534	58.1712	139.76	106.107	62.2447	61.2086	95.918	108.163	62.22	133.62	45.9129	34.6938	58.1549	65.2876	78.573	101.006	94.8976	96.9	59.1911	71.4283	75.5117
Positive	590.268	4.70988	17.3444	32.6537	18.3677	31.628	17.3478	26.5274	24.4903	19.3822	19.3854	13.2656	24.4903	31.8051	26.523	19.3881	30.6034	21.429	35.715	39.7911	32.6436	27.5477	19.3881	20.4086	16.3218	27.5469	22.4461	13.2656	23.4705	15.3069	47.9601	35.709	18.3708	11.2213	20.4086	24.4903	20.3989	26.523	16.3246	11.2247	11.2231	14.2816	23.4666	28.5672	25.5064	24.4787	25.515	18.3677	31.6338
Positive	558.277	4.71811	14.2836	40.8164	45.9185	43.871	23.4694	19.3852	30.6123	16.3221	13.2637	9.18369	18.3674	23.5974	26.5239	19.3878	30.6038	28.5715	33.6735	30.6083	19.3824	37.7446	28.5715	28.5715	20.4026	32.6482	27.5476	18.3672	20.4113	17.3496	52.0265	40.8103	20.4087	17.3422	24.4898	13.2652	14.2796	23.4629	15.3042	10.204	17.3444	15.3019	15.3042	42.8508	26.5304	43.8589	23.473	19.3878	41.8379
Positive	438.234	4.72602	47.9524	61.2259	60.2055	82.6413	47.9591	58.155	47.9603	41.8244	49.9932	47.9603	101.023	36.9351	60.1878	74.4916	49.9864	55.1027	54.0815	66.3188	44.8859	70.3982	66.3264	52.0415	39.7851	44.8916	36.7297	30.6126	54.0907	29.5925	59.1757	58.155	30.6178	29.5831	55.1019	44.8985	38.759	45.9059	27.5473	14.2859	43.8716	48.9652	30.6089	51.0135	48.9802	49.9787	53.0695	57.1442	48.9808
Positive	559.313	4.72696	21.4258	33.6732	30.6123	32.6488	19.3878	27.5474	21.4286	18.3622	21.4258	16.3266	12.2449	17.4416	41.8261	26.5311	26.5233	25.5106	21.4284	25.5069	15.3019	35.7044	30.6123	14.2859	19.3829	25.5069	18.3651	20.408	25.5141	31.6375	39.785	31.6285	11.2247	15.3019	16.3264	21.4284	17.34	19.3829	11.223	13.2652	19.3849	20.4026	8.16226	22.446	23.4692	17.34	16.329	14.2859	21.4292
Positive	560.316	4.72696	17.3446	24.4902	38.7766	25.5068	25.5109	14.2817	28.5723	11.221	9.18245	12.2453	12.2453	19.4934	21.4225	19.3852	16.3215	27.5572	20.4091	17.3446	12.2411	24.4822	24.4913	12.2455	15.3041	29.5879	11.2252	14.2864	14.2864	20.4088	19.3823	19.3852	12.2455	12.2411	26.531	23.4698	18.3622	14.2817	13.2659	7.14318	14.2835	19.3824	17.3416	29.5879	17.3446	12.2415	18.3712	16.3244	21.4259
Positive	590.301	4.72696	17.3449	27.5514	19.3877	30.6087	18.3678	23.4667	27.5517	20.4026	18.3647	14.2861	27.5509	31.8052	27.5436	22.4493	30.6032	25.5112	33.6739	42.8511	32.6435	31.6233	19.3882	19.3885	20.4026	30.6087	23.4662	16.3267	25.5105	14.2879	45.9059	37.7507	18.3676	13.2617	21.4288	22.4493	20.3995	26.5234	16.3242	13.2655	12.2432	12.2416	24.4865	27.5478	31.6282	27.5393	26.5355	23.4667	37.756
Positive	609.214	4.72697	117.332	322.446	468.368	447.89	76.5327	35.7096	96.939	85.6926	66.3179	56.124	62.245	117.987	76.5094	76.53	34.6842	115.305	63.2664	84.6834	51.0064	75.4892	52.0422	41.8364	29.5836	62.2368	36.7302	35.7149	50.007	36.7403	408.164	55.0949	38.7704	43.8654	81.634	120.41	25.4994	121.395	41.8313	16.3268	67.3386	69.3687	30.6085	42.8516	65.3056	80.578	59.1927	77.5504	73.4714
Positive	612.224	4.72697	10.2026	37.7614	27.5471	32.64	20.4056	9.18474	10.2032	13.26	8.16211	14.2886	14.2839	15.3892	11.2229	17.3454	21.4189	22.4527	17.3498	40.8105	23.4588	46.9321	19.385	23.4661	29.5892	27.5556	13.2679	9.18	15.3039	16.3244	22.44	19.385	7.14184	20.3989	13.2675	22.4527	18.3591	25.5066	12.2432	9.18521	19.3853	12.24	15.3039	25.5079	16.3242	13.2559	10.2028	20.4053	26.5268
Positive	611.194	4.72782	71.4194	142.854	144.895	142.852	77.5566	90.8047	61.2222	141.819	64.2775	73.4667	84.7	102.598	60.1833	57.1411	69.3713	55.089	76.5278	104.08	51.0093	88.7545	67.3444	73.468	43.8759	80.6019	53.0544	44.8971	58.1674	47.9574	143.859	72.4397	41.8314	54.0688	77.5481	73.46	53.0439	98.9454	41.8352	23.4689	48.9787	57.1356	49.9981	78.5614	56.1214	60.1778	50.009	85.7033	88.7642
Positive	558.312	4.74358	14.2836	40.8168	45.9189	43.871	22.4496	18.3651	30.6126	16.3217	13.2637	9.18379	20.4082	23.5974	26.5233	19.3878	30.6038	28.5715	33.6735	28.5679	19.3824	36.7246	27.5514	28.5715	20.4026	32.6482	27.5476	17.347	19.3907	16.3293	51.0205	40.8103	20.4084	16.3221	23.4697	13.2653	14.2796	23.4629	15.3039	10.2041	17.3448	13.2617	15.3043	42.8511	25.5103	43.8589	22.4524	19.388	40.8174
Positive	292.209	4.76968	10.2025	15.3067	21.4252	20.4057	11.2231	9.18257	13.266	10.2007	2.04055	7.14325	6.12279	12.3116	20.4057	19.3892	19.3814	20.4136	10.2048	7.14175	11.2208	11.2231	10.205	15.307	10.2007	13.2632	4.08114	4.08186	10.2029	14.287	8.16057	16.324	7.14338	9.18062	11.2253	9.18418	8.1589	17.3442	8.16386	5.10232	18.3651	7.1405	4.08114	7.14169	6.12043	7.139	12.2481	12.2434	9.1845
Positive	528.27	4.7941	18.365	31.6344	20.4057	34.6894	16.3274	19.3892	17.3449	25.5018	11.2208	17.3479	12.2434	24.6232	25.5063	28.5735	21.4214	21.4301	21.4294	27.5535	13.2609	20.405	13.2632	19.3852	14.2839	29.594	13.2637	11.2208	17.3479	25.5116	23.4666	20.4055	7.14048	9.18064	16.3274	19.3895	16.3183	28.5677	16.3211	6.12279	8.162	8.16057	17.3442	19.3854	23.4715	29.5769	22.4463	20.4093	21.426
Positive	529.271	4.79472	20.4054	32.6543	44.8916	44.8919	26.5344	16.3243	28.5718	22.4458	14.2837	24.4901	25.5105	21.5454	35.7046	25.5105	36.7239	26.5312	14.2859	25.5105	14.2818	27.5471	22.4493	26.5312	16.3243	25.5068	12.2432	24.4904	24.4901	15.3063	52.0415	32.6486	20.4053	23.4624	22.4493	28.5714	21.4194	19.3851	15.3039	17.3474	17.3449	16.3246	21.4255	24.4869	38.7703	23.4594	33.6791	34.6898	37.7497
Positive	306.092	4.79487	321.381	574.491	336.744	239.766	170.434	240.787	171.429	97.9323	134.657	107.143	267.354	62.5844	55.0881	147.963	77.5297	58.1634	83.6736	47.9605	46.9259	68.3572	48.9797	52.0409	39.791	123.454	90.8051	59.1838	106.137	26.5307	207.148	101.005	37.7561	40.8051	118.368	122.449	76.4981	92.8317	143.86	66.3267	183.646	294.817	119.37	212.219	175.489	197.88	83.6875	85.7145	86.724
Positive	528.298	4.79498	20.4055	32.6545	26.5271	35.7095	21.4289	20.4091	20.4091	29.5879	13.2634	19.3886	13.2635	26.6752	27.5474	30.6132	21.4219	21.4295	21.4293	30.6127	15.3014	21.4257	15.3041	21.4257	16.3244	32.6487	13.2635	12.2433	20.4091	25.5106	28.5676	24.4865	10.2009	10.2009	18.3682	23.4698	16.319	28.5676	16.3215	7.14318	11.223	8.16242	23.4663	20.4055	26.5271	33.657	29.5932	21.4257	25.5068
Positive	397.161	4.79544	64.2771	129.591	144.896	180.606	38.7798	53.0552	36.7343	40.8108	46.9325	36.7343	42.861	56.4289	183.604	177.545	170.364	142.838	133.672	229.589	130.581	172.405	152.039	122.448	89.793	116.311	72.4407	98.9784	93.886	87.763	105.101	88.7636	73.4584	74.4722	56.1222	97.946	49.9759	89.7728	73.4676	25.5099	48.979	48.973	78.5609	95.906	91.8356	72.4141	90.8375	83.6622	120.394
Positive	529.302	4.8119	19.385	32.6535	44.8927	43.8724	25.5108	15.3043	28.5721	23.4667	14.2837	24.4904	26.5305	24.6234	38.77	26.5316	37.7449	25.5066	14.2859	23.4693	14.2815	29.5884	21.4291	27.5514	16.3267	25.5066	12.2432	24.4901	23.4697	14.2861	51.0149	31.6282	21.4261	23.463	20.4084	27.5471	21.4194	19.385	16.3246	18.3676	15.3041	16.3246	21.4255	24.4863	36.7304	27.5358	31.6384	33.6687	36.7304
Positive	468.254	4.81283	32.648	56.1241	59.1763	63.2574	42.8584	46.9401	33.6683	33.6693	45.9127	35.7153	44.8924	40.0128	55.0952	56.1258	60.1855	54.065	55.1053	87.7576	58.1453	71.4197	56.1155	51.0141	36.7369	56.1241	26.5273	33.6631	36.7369	44.9006	130.596	57.1253	38.7636	54.065	53.0644	61.215	33.6569	45.9113	69.3664	41.8379	70.3994	128.552	45.9127	37.7493	53.0628	72.4	34.6885	51.0141	39.791
Positive	469.248	4.82865	151	304.086	361.177	441.778	69.3909	53.0542	57.1438	43.8652	63.2569	37.7568	61.2273	28.7272	112.213	165.314	113.23	102.042	166.334	357.106	235.641	195.892	119.393	102.042	78.547	71.4191	53.0542	51.0227	65.3091	72.4523	91.8409	71.4191	48.9731	41.8237	62.2477	53.0628	42.8362	54.0745	86.7232	17.3472	79.5813	33.664	68.3583	52.0339	69.3785	62.2163	53.0715	69.3888	69.3909
Positive	499.278	4.84653	33.669	43.8776	25.5102	28.5708	16.3287	28.5683	24.4898	34.6893	27.5469	18.3674	15.3078	33.8573	28.56	24.4893	23.4631	21.4257	32.6531	33.6735	30.6048	39.7906	22.4485	26.5306	24.4893	27.5474	22.446	28.5715	36.7347	26.53	27.551	23.4663	15.3061	27.5437	18.3674	18.3649	13.2585	25.5034	15.3058	14.2857	11.2245	30.6082	27.5474	26.5271	24.4865	18.358	16.3309	33.669	29.5879
Positive	188.113	4.85434	106.119	239.788	226.519	242.849	122.445	200.993	125.516	104.068	66.3176	111.221	102.047	110.804	140.758	164.28	137.723	159.162	116.323	211.217	102.017	121.422	112.241	121.424	96.9354	132.635	84.6825	88.7724	119.396	94.9026	565.23	241.804	105.088	142.824	406.108	340.771	237.656	383.584	238.767	121.424	253.048	563.199	145.913	235.683	271.419	240.716	119.405	130.595	136.716
Positive	498.258	4.85455	23.4664	54.081	37.7503	33.6738	17.3491	37.7503	23.4691	30.6084	19.3853	35.7138	27.5551	24.6234	30.6007	39.7963	38.7653	21.4259	20.4079	39.7963	25.5035	19.3853	26.5303	33.6738	16.3267	22.4461	23.4664	19.3875	29.5915	20.4084	41.8372	28.5678	18.365	18.3625	20.4079	25.5064	19.3773	17.3443	12.245	13.2651	18.3671	20.4056	22.4461	11.2228	24.4867	24.4772	20.4135	38.7697	23.4664
Positive	130.064	4.86258	472.384	782.658	445.857	387.758	276.572	326.494	256.124	175.486	293.837	172.45	566.411	152.87	119.34	202.042	166.28	111.209	195.92	71.429	67.328	122.432	158.164	100.001	55.1011	222.418	171.405	97.9598	147.96	80.6128	400.003	193.851	85.7025	134.659	324.492	229.559	140.74	225.479	287.757	130.613	325.512	669.312	171.405	316.283	300.979	341.659	119.42	147.939	162.223
Positive	500.276	4.87912	22.4458	36.7352	22.4458	33.6743	21.4288	25.5105	16.3267	17.3445	13.2638	15.3063	18.3681	22.5714	27.5436	36.7352	21.4228	16.3242	21.4288	31.6331	26.5234	22.4464	11.2229	20.4053	17.3472	27.5514	23.4667	17.3445	32.6535	13.2655	41.8308	15.3039	20.4026	16.3221	9.18379	19.385	13.2576	14.2837	13.2638	15.3063	13.2655	19.385	12.2435	22.4458	18.3652	26.5152	18.3704	22.4458	24.4869
Positive	523.078	4.87987	43.8721	77.548	107.139	113.261	36.7371	33.6687	44.9008	20.4053	31.6282	39.7951	40.8189	34.8834	67.3188	105.098	85.6962	43.8675	74.4882	83.6697	62.2307	88.7644	62.2435	41.8351	56.1203	52.0343	36.7312	35.7135	64.2898	45.9166	60.1953	61.2168	31.6282	30.6053	58.162	47.9532	44.8839	41.8229	38.774	11.2242	24.4888	40.8105	39.7944	49.9938	43.8758	40.7993	50.008	42.8518	61.2155
Positive	355.113	4.88046	420.394	856.119	1031.48	1136.72	480.548	533.602	619.45	407.082	453	460.199	673.53	480.149	863.975	1095.91	1004.84	804.056	603.054	803.052	548.838	742.939	615.299	643.857	415.293	1315.13	583.595	592.85	736.726	557.136	2127.31	1182.49	556.039	819.18	1305.1	1283.5	437.544	1404.06	669.385	260.201	684.686	891.717	863.043	1298.81	1337.6	1254.5	920.623	826.419	1130.46
Positive	356.117	4.88046	212.241	385.711	404.023	447.961	146.936	147.941	166.345	116.31	148.961	141.834	164.304	128.247	343.747	481.635	452.948	367.341	293.873	310.199	193.829	224.491	311.226	239.792	202.037	436.672	254.05	247.955	283.675	195.919	662.163	389.74	235.682	291.764	379.589	446.874	149.924	469.38	217.345	88.774	227.547	271.389	296.902	381.58	423.417	415.096	279.659	308.119	325.47
Positive	498.284	4.88054	32.6513	78.574	56.1194	51.0176	24.4888	46.9281	39.7972	45.9119	35.7093	44.8923	34.695	37.9609	47.9407	52.0383	55.0856	36.7295	37.7505	55.0943	41.8278	37.7563	43.8758	48.9727	28.5674	32.6485	33.6731	31.6309	42.8548	29.5902	58.1551	48.9727	21.4256	33.6663	28.5703	39.7875	31.6232	32.6461	19.3867	20.4088	22.4478	25.5066	32.6485	17.3448	41.8345	39.7806	42.8622	48.9734	33.6687
Positive	257.101	4.89713	25.5019	52.0351	46.9319	55.106	21.4301	21.4309	13.2634	14.2836	15.3039	18.3647	21.4301	20.52	56.102	64.2903	45.9117	47.933	43.8807	56.1265	38.7628	55.082	47.9522	29.5886	41.8473	34.6901	33.6698	32.6483	35.7169	29.594	41.8321	34.6901	25.5009	24.4871	24.4871	23.466	25.4963	17.3444	25.5065	22.4457	42.8602	38.7699	28.5735	33.6698	31.6349	31.61	30.6144	32.6483	38.7713
Positive	472.065	4.89713	228.541	319.395	238.743	365.315	29.5918	39.7969	42.8514	19.3851	31.6284	38.7764	30.613	41.0389	93.835	82.655	62.2266	78.5608	81.6324	80.6142	54.067	78.5733	89.7855	64.277	60.2055	79.5937	64.277	61.2065	55.1034	64.2872	96.9257	67.3378	59.1663	74.4679	55.1019	51.0149	41.8122	79.5832	47.9527	30.6122	63.2651	67.3374	66.3188	67.3378	62.2464	59.1493	54.0829	96.9275	73.4595
Positive	325.104	4.90582	746.933	1385.72	1434.5	1273.46	212.243	204.053	181.657	210.176	261.194	290.814	358.207	226.741	1204.65	1204.07	1378.23	1077.54	730.606	869.381	688.605	719.398	853.054	850.902	638.77	1255.95	892.733	780.504	762.239	703.056	1558.97	1289.62	854.983	1030.36	1154.06	1192.69	652.729	1299.99	622.436	260.202	633.668	685.619	951.93	1246.77	1228.4	1220.81	947.158	1064.14	1233.5
Positive	1081.16	4.9136	847.849	1906.9	2066.06	2163.42	28.5735	51.0241	37.7502	19.3852	45.9124	62.2368	69.3905	31.806	1668.88	2025.66	2030.01	1791.9	783.704	678.621	441.705	654.884	872.336	741.741	472.579	1514.09	839.687	737.659	890.851	655.128	1986.48	1768.14	919.113	1274.32	1685.84	1613.06	1063.54	1686.52	414.232	78.5612	517.385	501.976	1042.9	1507.97	1504.22	1435.72	1069.47	1213.11	1412.06
Positive	437.198	4.91362	99.9873	148.981	94.886	97.958	93.8785	59.1843	43.883	130.596	166.302	113.266	362.29	55.4027	105.062	134.692	120.379	111.21	110.203	138.774	97.9334	126.532	92.856	71.4195	56.123	138.758	48.9723	57.1356	86.7336	62.2441	171.403	83.6629	48.9723	62.2285	62.2441	94.886	49.9743	66.3181	69.3869	32.6534	58.1639	136.717	77.5412	96.9265	115.289	135.645	69.4043	91.8251	105.086
Positive	394.042	4.91378	1625.33	2475.47	2452.72	2347.97	558.167	801.025	740.91	69.3782	35.7094	110.205	112.246	747.936	2407.2	2479.61	2448.35	2315.04	2042.87	606.126	1532.22	1939.81	2161.95	1699.77	1525.52	1169.26	1676.3	246.905	2066.34	321.431	141.817	2341.57	1797.45	388.666	2030.63	260.168	2524.2	2181.33	404.026	15.3062	1456.13	111.209	307.101	1935.5	255.067	307.996	263.298	1347.81	460.141
Positive	436.181	4.91382	56.1155	108.165	133.656	138.776	54.0831	35.7144	55.1022	30.6083	32.6488	54.0858	38.7756	33.8572	275.4	292.855	184.648	234.665	217.351	235.715	193.824	251.021	234.665	147.937	160.204	215.312	89.7826	154.039	147.959	115.306	220.375	117.332	96.9142	122.418	92.8587	99.9876	50.9925	65.2981	87.7437	41.8379	179.597	102.028	112.231	120.392	83.661	141.759	117.362	138.758	129.573
Positive	521.081	4.91418	30.6087	46.9319	65.2965	56.1248	19.3892	20.409	25.5113	15.3039	16.3241	13.2638	12.2454	21.546	45.8971	46.9408	38.7649	43.8558	33.6749	42.859	27.5417	65.2986	30.6077	24.4862	22.4542	43.8725	18.3646	14.2841	34.6954	18.3681	37.7495	37.7507	13.2613	22.4457	27.5531	27.5478	11.2172	32.6493	21.4261	10.2029	16.3277	24.487	22.4499	30.6087	31.634	24.4738	24.4908	29.5884	40.8103
Positive	442.136	4.91419	40.8105	58.164	58.1546	43.8781	16.3267	33.6739	33.6739	32.6484	48.9739	26.533	29.5922	23.5974	49.9787	71.4295	59.1676	36.7295	80.6133	64.2865	63.2482	67.3478	53.0551	39.7903	26.5309	44.8985	28.5674	63.2465	40.8168	44.8985	77.54	53.0537	31.6241	58.1475	29.5922	49.9942	31.6143	45.913	39.7913	31.6331	37.7556	49.9929	63.2579	28.5674	46.9321	78.5262	101.035	40.8116	32.6484
Positive	238.05	4.91514	70.3826	95.9044	78.56	102.048	107.151	113.273	78.5771	87.7423	51.013	79.5831	81.6385	64.638	82.608	76.5361	92.8436	65.2705	89.7861	67.3518	66.3048	83.6643	91.8267	65.2966	61.2422	68.3574	47.9626	63.2561	84.7	48.9831	84.6815	96.9246	46.9217	53.0535	77.5425	70.4004	91.7867	69.3801	61.2156	45.9117	60.2084	69.3776	62.2494	69.3801	91.8433	70.3596	72.4542	77.5425	69.3776
Positive	680.147	4.93028	324.446	678.479	900.898	909.877	37.7585	55.107	33.6689	30.6081	39.7905	41.831	52.0337	44.118	630.55	779.662	729.355	652.677	257.166	301.048	222.368	283.581	310.162	286.696	186.794	736.634	288.736	258.128	319.416	225.53	1051.9	682.557	330.492	447.898	693.809	688.682	234.556	708.063	132.605	31.6283	183.655	204.054	438.815	682.56	629.649	661.73	424.432	513.215	605.02
Positive	179.074	4.93062	211.22	325.539	279.551	314.277	261.192	259.151	295.945	316.281	260.166	318.327	234.715	284.191	302.952	337.746	310.129	298.977	247.952	265.299	223.415	281.658	259.177	250.989	212.218	285.678	204.052	238.746	307.134	254.075	396.881	307.104	210.169	233.617	239.789	240.786	272.324	238.774	239.789	188.792	205.1	285.678	273.403	236.705	280.572	310.062	274.541	256.09	242.822
Positive	441.136	4.93093	85.7129	165.323	173.447	253.052	66.3178	46.9272	85.7228	39.7907	67.3381	43.8718	66.3319	67.7134	182.591	202.038	183.628	165.304	181.626	195.915	149.966	223.492	170.402	92.845	87.7436	160.183	87.7436	120.392	112.241	80.6094	205.075	112.23	84.6812	40.8063	78.5687	167.306	54.0569	95.9169	37.7538	33.6768	115.304	102.027	99.9773	91.8247	117.332	103.014	178.606	86.7233	113.25
Positive	240.093	4.93113	29.5881	48.98	60.1964	65.3067	25.5069	17.3447	23.4699	14.2839	13.2636	14.2816	17.3471	19.4935	54.0571	58.1638	45.9125	51.0056	42.8587	36.735	31.6234	61.225	48.9733	31.6286	23.4734	42.8505	24.4867	30.6083	31.6338	31.6329	48.972	44.8922	22.4424	34.6885	34.6894	31.6286	25.4986	29.5921	24.4867	15.3063	23.4702	31.6286	27.5475	20.405	39.7963	31.6141	34.6942	32.6489	33.6692
Positive	1072.16	4.93118	216.302	437.788	458.106	532.592	27.5522	21.4295	36.7305	25.5065	33.6685	39.7976	32.6483	46.1685	424.427	472.469	453.929	445.937	194.906	196.947	124.448	190.788	231.599	166.302	113.256	352.067	184.667	188.718	225.52	170.415	458.11	441.786	208.093	266.237	348.994	351.046	200.921	412.197	105.067	23.4704	96.9245	115.293	265.267	318.331	369.403	367.165	259.154	253.024	275.47
Positive	682.165	4.93148	199.973	493.881	444.837	618.356	31.6329	27.5512	30.6168	27.5472	32.6488	28.5716	41.837	23.5974	366.18	298.974	497.831	380.56	160.205	259.185	130.579	145.919	184.669	177.531	125.511	464.222	234.667	221.398	150.001	170.405	833.559	374.438	198.928	365.212	634.698	448.918	363.068	648.891	101.007	23.4695	114.286	123.452	287.716	546.864	409.137	433.438	246.976	428.513	477.497
Positive	681.157	4.93156	556.051	1211.27	1413.1	1667.09	67.3493	68.3698	101.024	92.8453	66.3181	72.4496	68.3679	105.675	972.034	1230.69	1212.95	1082.34	503.079	542.965	376.431	411.228	432.598	535.646	286.745	1234.54	552.991	434.567	452.045	400.003	2278.28	1059.05	633.489	908.919	1711.24	1277.39	1053.46	1880.37	202.01	38.7769	274.5	258.13	707.033	1435.53	1087.79	1233.96	729.618	1097.82	1332.48
Positive	464.24	4.93214	33.6741	49.9926	53.0534	68.3591	30.6129	28.572	30.6129	17.3444	27.5477	15.3039	20.4091	29.754	76.4957	62.2461	35.704	56.1063	50.001	62.2461	48.9655	58.1563	36.7303	38.7709	25.515	46.9318	29.5883	23.4626	38.7774	24.491	44.8926	31.628	31.6235	26.5267	29.5924	34.6887	21.4152	27.5516	25.5071	11.2247	31.6333	28.5672	26.5319	20.4051	23.4699	30.5931	22.4494	48.9723	36.7303
Positive	517.129	4.94705	342.813	774.52	978.445	990.799	36.7361	45.9217	45.9124	23.4624	20.4055	14.2863	41.8313	27.7011	632.571	812.304	845.637	651.956	257.153	318.391	269.298	294.86	339.752	274.454	219.359	840.686	308.123	29.582	340.83	82.6591	31.6286	784.587	334.583	389.666	783.704	51.0241	242.727	869.279	78.5453	12.2454	192.826	67.3382	25.5069	747.862	28.5735	27.5372	37.7502	485.635	449.942
Positive	633.145	4.94721	325.469	702.066	708.073	874.378	72.4516	63.2676	92.8604	54.0747	64.2775	64.2862	77.5517	69.768	545.685	734.72	727.359	595.745	328.574	349.049	259.115	240.818	302.002	298.941	196.946	633.592	324.448	316.234	303.064	288.778	917.23	538.707	340.717	467.211	642.862	635.633	279.427	717.255	170.382	56.1244	180.619	193.853	379.533	628.491	644.921	608.824	420.423	428.517	600.944
Positive	679.146	4.94733	743.904	1428.58	1999.76	2011.31	71.43	72.4525	88.7798	61.2171	79.5823	76.5193	109.186	101.574	1405.48	1699.06	1582.19	1361.82	571.44	599.008	452.931	615.318	724.383	631.557	365.375	1600.78	665.226	588.606	671.45	553.072	2273.2	1497.77	678.376	931.364	1528.6	1380.41	355.9	1620.41	288.733	64.287	357.15	366.283	916.191	1499.78	1354.15	1401.21	895.961	977.406	1250.87
Positive	647.121	4.94739	4377.3	8092.36	10198.5	10444.4	259.185	464.284	356.176	102.027	43.8726	72.4494	530.616	399.105	7616.14	9067.78	8744.66	7781.26	3486.76	3260.22	2371.78	3332.71	4251.48	3374.03	2242.87	8380.44	3580.48	73.4589	4249.01	281.628	60.1958	8487.61	3775.05	5116.03	7310.94	161.201	2340.84	8202.05	1666.1	25.5101	1992.87	147.939	69.3782	7288.84	1251.89	955.606	80.6243	5181.94	6112.57
Positive	682.207	4.94756	196.915	484.704	440.751	603.073	28.572	23.4701	24.4903	24.4862	24.4869	26.5311	33.6694	15.3896	361.181	288.781	490.675	375.465	153.069	244.903	123.434	142.84	177.53	170.383	121.431	457.152	233.645	216.259	148.987	164.289	818.246	371.384	198.922	352.96	629.622	446.873	362.019	637.679	94.8706	22.4494	110.191	120.39	283.639	536.655	405.053	426.264	242.862	421.378	473.413
Positive	649.125	4.9476	464.293	902.043	1109.03	1086.74	61.2246	63.2664	56.124	22.4462	27.5476	29.5919	68.3675	62.5844	803.74	969.394	916.042	861.118	392.858	370.418	306.038	410.205	530.533	392.809	232.657	763.267	388.727	14.2818	498.981	52.0409	75.5009	903.967	419.273	178.522	724.491	55.0949	231.499	754.991	95.9041	16.3266	255.103	138.758	68.3572	745.826	67.3481	108.104	46.9401	564.202	524.425
Positive	353.015	4.94765	1161.07	1640	1701.81	1656.05	446.942	670.419	562.329	363.216	457.091	557.146	675.514	560.183	1584.93	1735.63	1691.4	1597.94	1472.46	1172.21	1105.84	1394.91	1486.53	1128.42	1100.28	1220.23	1174.32	1126.22	1478.58	1163.24	1291.66	1699.78	1130.28	1279.41	1534.62	1292.69	2082.54	1568.38	990.693	597.969	977.62	1042.71	1137.6	1309.01	1248.82	1296.23	1238.96	1365.12	1329.31
Positive	679.18	4.94769	712.165	87.7579	110.189	98.9657	22.4497	42.8585	22.4497	28.5674	61.2159	53.0629	87.7579	33.858	90.7748	102.044	71.4082	71.4082	80.6149	576.549	204.023	157.146	102.029	366.275	238.818	1539.58	146.917	570.246	48.9806	534.711	2173.19	183.653	361.111	905.838	1084.73	1333.5	190.702	407.086	269.35	48.9812	332.664	349.951	897.833	58.1568	1267.4	1379.79	879.62	952.955	1168.22
Positive	681.199	4.94775	522.279	1139.63	1378.42	1567.43	29.594	18.369	18.3647	19.3856	24.4871	29.5875	36.7373	29.754	828.271	1062.32	1116.17	880.127	344.923	485.749	316.223	345.793	377.496	458.118	218.428	1112.09	451.991	397.905	360.23	366.353	1994.61	892.736	557.981	855.998	1513.04	1150.86	1015.77	1661	182.626	25.5065	238.793	232.619	634.739	1286.55	1017.44	1118.87	669.436	1011.08	1219.25
Positive	648.125	4.94783	1418.18	2701.24	3232.22	3482.49	89.7974	144.9	150.002	42.8513	42.8523	36.7371	159.182	112.857	2480.58	2927.57	2891.47	2557.83	1114.27	1118.39	781.435	1125.55	1311.04	1053.94	721.44	2661.86	1152.88	38.7647	1354.13	44.8976	89.7842	2835.31	1236.56	1555.72	2375.53	41.8313	729.195	2718.01	357.094	23.4698	668.378	177.528	51.0138	2338.45	122.433	92.8067	48.9864	1558.96	1701.82
Positive	225.076	4.94813	760.119	1251.87	1607.96	1529.59	145.923	236.742	193.884	127.536	156.099	186.708	329.603	221.616	1126.08	1464.25	1540.38	1161.61	811.241	773.494	708.983	595.938	682.565	901.933	676.65	1219.24	950.887	643.694	842.004	568.386	1718.37	1297.79	934.425	1113.15	1644.93	1101.9	1060.59	1700.77	492.784	216.334	575.529	531.573	788.665	1398.81	1048.83	1120.78	845.004	1088.63	1409.03
Positive	438.031	4.94832	904.968	1468.38	1491.63	1429.67	331.637	487.761	417.352	63.2579	71.4203	33.6739	539.803	435.013	1518.81	1480.72	1497.75	1480.59	1126.39	898.962	923.1	1106.81	1262.08	1098.85	929.747	1097.95	1125.35	19.3825	1191.92	384.699	61.2174	1374.31	1055.82	1086.58	1319.38	98.9655	1408.42	1421.41	896.8	14.2859	912.284	108.148	45.9118	1330.44	901.084	375.292	25.5105	1197.8	1138.63
Positive	698.188	4.94833	897.838	1994.95	2287.46	2398.66	34.6947	51.0216	37.756	28.5676	38.771	66.3281	122.449	37.961	1836.97	2252.07	2135.14	1913.72	930.624	997.983	763.061	783.671	1054.96	1142.7	758.181	1577.34	1219.22	856.891	990.84	773.467	2220.11	1821.18	1225.18	1591.37	2355.16	1715.07	1270.69	2285.41	559.104	73.4711	657.158	497.892	1137.6	2069.11	1524.53	1615.38	1120.43	1742.62	1977.28
Positive	1061.14	4.94833	369.346	688.786	708.068	780.638	16.3271	31.6337	33.6697	21.4256	25.5066	30.6132	41.8381	35.909	619.301	684.716	668.158	618.298	327.562	281.642	214.219	256.086	271.39	341.789	208.17	589.815	322.404	313.176	314.296	266.335	728.469	631.562	376.413	533.522	626.559	599.933	323.265	684.617	180.556	29.5928	183.679	175.491	424.43	636.664	578.59	543.55	456.137	502.99	570.328
Positive	545.123	4.94848	244.868	493.907	606.029	770.312	39.7983	32.654	42.8518	40.81	29.5873	35.7164	51.0219	32.831	440.762	551.036	630.418	483.524	186.746	227.558	232.581	196.908	250.989	236.698	121.432	558.077	234.657	77.5271	237.769	81.635	80.5998	522.384	247.882	312.149	539.828	57.1358	140.721	709.095	98.9673	25.5117	129.6	65.298	77.5414	537.688	75.5124	195.792	44.8993	326.49	427.485
Positive	699.192	4.94848	340.78	707.068	801.956	952.96	16.3232	24.5016	23.4669	4.0788	19.3857	19.3838	59.1774	13.338	661.09	848.368	826.443	703.593	354.044	381.592	267.319	303.029	425.423	404.039	262.191	670.337	440.77	304.049	349.114	294.019	816.16	671.357	469.292	547.901	770.251	627.792	170.29	798.817	190.684	20.406	240.767	189.757	411.423	722.302	589.059	579.19	395.876	591.043	692.17
Positive	738.085	4.96407	2545.61	5150.46	5409.55	5908.39	122.46	270.423	196.915	172.428	268.326	283.689	473.396	223.668	4404.49	5463.76	5015.69	4778.01	2469.52	2641.52	1942.22	2292.5	2841.5	2545.61	1865.15	3991.36	2745.49	2467.55	2728.72	2160.32	5278.96	4666.62	2747.05	3481.5	4356.36	4037.1	3292.21	4646.26	1682.1	354.113	1854.88	1656.94	2982.19	4346.32	4219.62	4031.5	2968.01	3522.03	4060.59
Positive	1063.13	4.96407	252.04	535.768	602.983	594.891	51.0138	38.7754	46.9435	42.8516	31.6286	29.5911	57.1414	59.5055	471.26	591.834	540.69	466.325	219.382	230.611	173.425	176.548	249.963	249.968	171.428	430.554	305.063	264.252	249.994	187.754	567.274	470.348	293.803	380.516	457.132	479.53	274.357	520.406	141.818	31.6319	162.244	143.859	318.286	444.841	421.374	438.563	328.604	379.543	416.273
Positive	341.084	4.96408	1913.65	3636.27	4163.66	4397.99	223.486	377.579	327.509	183.65	281.596	330.569	456.156	347.814	3280.16	3845.91	3838.3	3583.8	2031.71	1784.68	1363.93	1774.28	2215.96	1826.3	1330.95	3162.78	2025.28	1695.7	2163.72	1657.26	4290.28	3509.86	2015.81	2598.63	3588.31	3120.03	2255.93	3617.84	1233.51	347.914	1419.49	1180.53	2223.2	3342.41	2995.48	2993.27	2215.51	2814.94	3082.3
Positive	175.039	4.96411	1259.01	2443.6	2430.26	2797.02	320.427	471.457	446.958	193.855	348.925	307.105	450.013	396.036	2115.43	2476.5	2335.05	2201.01	1439.85	1131.65	843.597	1299.54	1490.6	1113.1	934.865	1996.65	1108.02	1275.34	1522.25	1176.56	2712.91	2319.1	1251.69	1541.39	1984.4	2146.32	1362.64	2032.4	840.693	361.18	908.263	955.322	1401.06	1921.18	2041.82	1966.08	1347.02	1569.17	1645.71
Positive	739.08	4.96427	3746.47	7316.76	7650.85	8332.38	153.07	362.26	303.024	182.625	334.642	477.579	683.693	239.051	6261.41	7585.93	7019.25	6687.73	3547.15	3401.12	2748.13	3156.65	4020.93	3592.41	2606.2	5775.81	3904.5	3284.7	3869.62	2951.11	7127.47	6721.45	3887.58	4815.86	6026.51	5709.49	4410.42	6458.28	2301.75	504.112	2535.86	2322.16	4128.06	6111.48	5750.17	5477.08	4155.22	5015.7	5566.48
Positive	741.078	4.9643	830.509	1629.69	1716.08	1918.07	48.9825	92.8627	68.3588	40.81	109.167	127.559	159.188	75.9217	1476.08	1748.01	1618.97	1552.58	809.232	819.578	594.715	736.62	951.922	807.042	560.22	1330.45	866.192	705.905	812.279	690.836	1598.73	1483.47	873.2	1086.4	1296	1300.86	978.96	1378.4	532.587	107.149	583.708	550.952	939.679	1330.41	1285.79	1213.5	956.15	1082.52	1267.15
Positive	703.14	4.96433	679.491	1330.61	1563.03	1601.02	81.6328	63.2654	72.4601	114.269	85.7037	114.289	129.595	104.649	1268.85	1483.68	1355.75	1304.94	707.162	635.716	436.615	593.894	763.171	658.065	456.123	1251.05	692.772	652.964	742.877	558.164	1490.59	1250.84	718.17	932.397	1226.56	1239.64	1047.38	1268.22	403.011	73.4695	405.103	468.298	854.996	1145.78	1178.43	1150.36	853.192	924.376	1098.84
Positive	737.082	4.96433	7980.61	15169.5	16062.2	17364.1	279.594	751.047	593.802	398.929	689.708	919.395	1407.19	547.869	12746.4	15896.5	14981.9	13751.1	7475.57	7420.67	5709.56	6769.54	8255.86	7733.71	5492.03	12368.5	8068.36	7283.59	7900.07	6231.85	15734.7	13540.9	8222.1	10586.7	13084.8	12334.1	9406.43	14072.7	4934.06	1152.05	5411.27	4894.27	9042.72	12980	12541.3	11965.4	8592.14	10636.1	12044.4
Positive	517.163	4.96438	31.6331	40.8168	34.6889	72.4387	38.776	34.6943	32.6535	34.6889	67.3374	56.1232	81.6337	106.699	47.9388	61.2253	49.9864	39.7903	55.1027	91.8379	69.3689	73.4703	53.0551	48.9726	46.9394	74.4792	21.4255	285.636	50.0019	213.268	1278.39	64.2766	34.6845	210.142	51.0211	819.286	30.5945	47.9598	137.739	45.9189	59.1844	222.417	473.414	56.1145	706.124	769.961	458.169	53.0537	229.559
Positive	647.16	4.96438	4365.31	8139.87	10300.7	10455.1	285.676	483.606	372.449	252.007	331.589	414.305	568.355	415.512	7684.85	9078.58	8824.35	7764.29	3509.11	3318.37	2424.92	3409.57	4334.12	3392.41	2263.27	8385.72	3614.83	3424.59	4279.5	3132.66	10866.8	8553.97	3809.19	5208.09	7344.74	7545.01	2366.14	8366.33	1730.38	447.96	2048.98	2155.83	4918.19	7359.23	7186.76	7400.86	4689.93	5251.34	6285.95
Positive	340.077	4.96447	4137.76	6377.84	7191.74	7230.66	642.773	1243.88	990.808	628.489	950.891	1008.18	1171.45	1017.74	6111.84	6634.64	6483.81	6229.65	4127.62	3248.89	2913.48	4048.22	4527.02	3414.82	2917.85	5361.47	3446.5	3365.47	4476.94	3354.14	6091.07	6439.92	3679.08	4081.52	5058.25	5091.15	2531.49	5174.59	2310.93	1072.46	2458.14	2838.41	4115.08	5127.9	5160.97	5146.62	3882.75	4233.09	4646.32
Positive	208.072	4.9645	2852.03	5553.24	5853.27	6217.27	690.729	988.884	885.723	580.539	792.739	936.787	997.01	886.424	4999.36	5745.31	5611.79	5096.26	3461.18	2903.09	2385.09	3098.21	3630.11	2798.29	2293.89	4242.27	2927.19	2729.45	3459.37	2592.94	5584.97	5277.91	3041.03	3813.36	4697.89	4219.37	3200.4	4929.58	2078.26	933.566	2340.84	2137.5	3247.77	4436.07	4128.51	4043.45	3230.59	3765.77	4117.84
Positive	331.139	4.96456	217.35	404.087	515.233	562.165	47.9598	45.9195	78.5724	34.6889	44.8916	34.6943	36.7352	60.5309	436.549	462.251	414.173	433.612	200.003	229.595	215.248	206.125	246.91	183.647	106.124	428.511	169.364	191.78	223.478	165.308	650.928	414.227	181.583	243.805	388.78	406.065	108.1	410.209	72.4406	31.6331	96.94	130.594	270.377	371.376	360.213	400.788	228.574	240.782	319.342
Positive	342.112	4.96456	453.053	828.577	882.532	950.89	62.2364	112.244	87.7557	72.439	90.8039	109.184	142.858	108.751	735.42	830.618	795.695	729.492	454.085	431.635	316.238	461.283	507.073	438.715	321.431	750.005	471.364	373.374	496.942	387.758	854.985	792.748	464.155	564.127	757.148	661.15	418.14	841.842	304.04	65.3065	327.545	297.925	477.486	662.17	654.076	680.242	484.697	594.816	595.837
Positive	679.192	4.96456	714.295	100.001	123.452	113.249	25.5105	44.899	26.5309	30.6079	64.2766	56.1232	90.8175	38.986	97.9175	107.144	74.4696	72.4387	85.7154	579.599	206.067	159.186	107.13	375.457	238.779	1562.02	152.019	596.762	48.9815	540.823	2296.61	185.688	366.227	909.934	1089.81	1360.01	197.844	418.373	271.397	48.9802	334.698	357.092	900.916	65.2968	1346.97	1383.89	928.583	958.027	1231.46
Positive	680.196	4.96456	262.208	525.517	597.874	40.8168	28.5718	24.4901	28.5718	145.898	37.7507	87.7562	48.9815	38.987	543.73	380.617	466.2	77.5395	88.7766	282.657	188.724	80.6029	274.451	244.863	107.144	726.54	275.478	290.775	228.574	263.269	1045.78	223.438	302.979	438.657	668.376	780.501	196.824	241.802	120.394	31.6331	166.329	207.113	557.078	354.031	650.945	699.594	526.619	497.888	638.701
Positive	648.163	4.96459	1437.58	2723.51	3311.81	3533.68	95.92	158.168	160.207	122.433	137.737	163.266	214.284	136.455	2554.02	2938.82	2996.12	2554.79	1188.77	1166.36	809.999	1170.41	1402.88	1069.26	732.673	2761.3	1231.48	1013	1395.92	941.829	3373.08	2878.22	1289.44	1727.07	2376.51	2421.12	735.312	2717.01	579.502	154.082	704.083	702.969	1646.96	2345.61	2364.19	2496.59	1471.66	1665.09	2034.44
Positive	735.081	4.9646	2005.83	3586.84	4102.54	4136.26	89.7985	218.377	161.2	94.8862	179.57	225.517	294.861	156.973	3484.44	3797.05	3748.76	3315.21	1766.43	1473.51	1339.38	1802.84	2222.17	1698.73	1286.79	2987.93	1701.83	1511.74	2133.8	1506.21	3485.28	3687.33	1766.8	2018.77	2503.21	2610.84	1243.04	2910.82	957.868	235.724	1063.13	1099.83	1983.43	2996.47	2815.43	2736.93	1917.05	2169.12	2451.74
Positive	353.037	4.96464	1185.7	1709.37	1727.34	1700.99	454.016	677.453	568.431	365.261	464.229	560.2	678.56	565.302	1658.56	1763.24	1806.69	1648.95	1482.63	1246.93	1118.09	1407.32	1494.68	1231.48	1148.96	1275.33	1253.94	1104.94	1544.89	1127.52	1320.34	1753.83	1236.42	1393.53	1528.55	1254.83	2089.76	1586.71	1032.53	601.016	1062.23	1051.91	1147.67	1452.85	1218.36	1311.58	1188.77	1391.64	1371.27
Positive	649.165	4.96467	480.611	979.598	1188.61	1176.53	77.5515	82.6528	80.6128	45.9121	63.2566	70.412	98.9802	91.3098	874.14	1033.68	989.539	880.609	429.584	419.39	352.971	443.88	576.465	412.186	291.836	856.12	416.269	358.063	524.493	331.635	1080.46	955.985	450.894	535.564	746.926	718.279	270.261	851.018	183.648	61.2249	276.532	270.371	543.816	769.282	764.189	815.883	484.755	637.668	693.782
Positive	383.135	4.96473	230.584	454.094	560.135	601.022	36.7357	42.8583	39.796	26.5273	38.7697	29.5941	39.796	50.2727	462.048	478.572	492.722	409.133	198.98	219.388	231.569	206.123	248.949	188.752	127.554	477.564	158.14	178.522	239.796	174.49	632.563	475.451	212.187	259.113	412.246	460.147	113.203	493.817	90.8028	20.4084	104.084	143.86	283.638	400.971	404.093	410.998	261.258	279.557	363.211
Positive	545.162	4.96473	41.8312	34.689	25.5066	53.0542	55.1038	37.7568	50.0016	29.5877	29.5885	21.4256	41.8381	59.508	36.7178	56.1243	34.6841	29.5782	40.8176	63.2674	21.4225	38.7701	41.8309	24.4865	31.6397	40.8109	24.4871	142.838	33.6746	125.514	810.084	30.6082	21.4225	30.6079	27.5519	535.643	10.1976	18.3649	36.7295	19.3852	24.4906	103.047	284.703	26.5269	450.02	308.989	288.785	58.1551	30.6088
Positive	209.072	4.96473	494.906	997.972	1051.9	1085.72	189.794	231.636	206.128	118.353	183.649	168.366	256.127	208.273	924.147	1089.81	1053.79	1040.83	705.096	574.499	445.795	654.092	695.828	555.03	436.742	759.196	547.888	492.72	709.195	438.783	1016.19	953.957	551.888	633.498	805.096	785.612	582.334	863.28	344.844	194.896	376.528	401.988	623.388	816.22	750.012	745.51	603.071	620.312	727.456
Positive	740.082	4.96473	1331.44	2729.68	2812.83	2956.81	84.6966	167.35	105.087	87.7453	113.253	190.822	273.478	129.272	2244.25	2690.9	2578.93	2296.22	1396.98	1282.69	1005.84	1144.74	1520.19	1270.23	946.984	2030.3	1338.63	1222.1	1321.47	1108.2	2674.19	2396.6	1361.86	1782.15	2120.48	2184.39	1575.54	2309.88	825.394	194.904	957.174	869.266	1577.33	2229.28	2045.98	2031.37	1375.55	1782.4	2036.51
Positive	342.086	4.9649	444.845	821.489	805.012	922.145	53.0651	106.128	73.4599	61.2166	84.68	98.985	129.571	99.5185	721.342	816.371	779.335	709.074	439.836	409.292	307.041	445.849	497.895	418.303	307.117	736.646	454.011	358.045	487.782	378.592	768.254	774.397	445.785	545.737	731.686	645.976	411.002	745.826	295.83	64.2915	310.167	284.657	463.205	633.591	639.831	659.851	469.327	571.354	561.138
Positive	736.082	4.9649	807.036	1405.92	1680.38	1672.44	40.8176	94.9023	72.4513	59.1754	79.5829	83.6617	108.167	59.508	1384.95	1563.32	1491.44	1334.08	764.31	605.122	603.91	776.421	904.061	698.887	552.164	1276.36	672.374	669.299	843.891	649.001	1327.4	1462.06	777.33	837.637	1020.44	1083.53	512.942	1214.12	395.863	80.6015	500.016	524.416	856.15	1090.68	1216.38	1099.31	733.697	858.043	1013.15
Positive	1075.22	4.9649	1948.72	3633.73	4754.47	4469.81	22.4493	84.6952	42.8515	45.9123	61.2164	111.228	124.473	49.2465	3565.85	4018.55	4062	3525.54	1469.45	1249	902.78	1489.6	1974.23	1398.79	878.611	3336.79	1490.62	1449.59	1989.89	1393.96	3821.91	4288.21	1577.06	2211.56	2809.31	3070	1131.9	3057.76	645.718	96.9432	846.833	967.219	2117.07	2822.07	3088.82	3072.64	2045.65	2049.73	2500.69
Positive	1079.23	4.9649	3110.83	6656.59	7626.59	8097.08	24.4867	124.499	10.2024	38.763	103.048	148.999	233.635	61.5576	5942.11	7331.13	6795.51	6337.73	2699.28	2591	1612.68	2264.93	3127.16	2733.22	1614.72	5516.65	3130.1	2789.81	2974.82	2429.81	7410.22	6397.16	3283.51	4740.13	6139.45	5715.93	3957.84	6415.52	1408.68	196.96	1813.04	1791.19	3897.47	5711.53	5429.97	5406.98	3956.49	4418.68	5325.99
Positive	1080.23	4.9649	1420.86	3152.61	3547.45	3906.59	15.3047	55.1113	7.14184	26.52	45.9118	65.3002	99.9845	27.702	2764.91	3496.5	3305.65	2856.87	1280.83	1196.06	778.22	1049.53	1465.1	1333.48	719.286	2618.13	1420.21	1252.88	1400.23	1144.11	3369.89	2939.53	1516.66	2183.36	2910.96	2774.95	1835.91	3040.38	672.145	110.188	828.454	807.84	1845.21	2517.12	2565.6	2487.01	1708.94	2127.91	2387.21
Positive	1081.23	4.9649	839.801	1905.11	2068.08	1405.11	24.49	43.8778	10.2041	21.4256	39.7905	63.2648	61.2249	20.519	1658.48	2024.5	2007.6	1563.28	784.68	672.453	436.623	629.602	871.33	733.573	463.268	1507.15	819.275	732.465	859.189	654.092	1970.13	1757.92	918.11	1272.09	1672.42	1605.94	1062.69	1654.09	408.107	79.5923	469.384	502.992	1042.74	1505.92	1511.23	1439.02	1079.61	1210.04	1408.99
Positive	1082.23	4.9649	369.337	884.745	777.443	670.315	27.5526	20.4093	19.3851	28.5628	11.2229	28.5726	36.7293	25.6492	699.903	822.496	815.033	795.964	318.375	336.754	185.658	257.107	363.227	291.796	223.438	612.28	356.073	327.452	286.751	253.08	876.402	769.281	368.244	540.635	709.201	740.859	467.114	769.306	164.231	36.7368	202.013	217.317	447.912	615.221	640.853	623.159	477.489	565.228	592.775
Positive	339.071	4.96497	1402.02	2475.57	2590.49	2765.97	268.331	365.308	346.945	219.359	408.11	396.941	531.641	439.107	2266.39	2376.55	2264.71	2206.87	1407.98	1297	1053.81	1334.77	1460.03	1222.29	1090.81	1950	1268.22	1198.61	1417.39	1164.28	2394.59	2176.26	1357.98	1563.87	2026.53	1870.99	751.627	2102.1	996.809	403.064	1143.86	905.001	1541.41	2029.31	1883.73	1753.12	1380.79	1469.17	1754.86
Positive	231.976	4.96507	1623.39	2427.69	2522.1	2475.17	785.62	1065.3	1043.87	669.288	786.623	932.715	1043.87	971.578	2459.32	2525.5	2483.03	2376.86	2094.62	1753.85	1522.08	2035.79	2121.33	1701.81	1673.25	1858.18	1871.16	1600.63	2148.97	1651.01	1908.91	2455.77	1755.67	2059.62	2229.58	1866.1	1862.32	2243.87	1533.48	887.784	1592.75	1438.58	1681.43	2125.26	1764.03	1837.78	1775.71	2072.2	2106.84
Positive	340.07	4.96512	4157.13	6416.08	7262.29	7381.7	649.903	1243.72	957.131	645.752	1002.93	1015.05	1180.61	1031.11	6185.41	6717.32	6564.86	6240.01	4140.28	3301.62	2933.95	4133.07	4588.18	3431.78	2985.64	5405.43	3618.35	3380.63	4562.68	3371.42	6151.25	6488.96	3759.25	4132.62	5129.47	5200.72	2586.5	5331.5	2370.05	1106.23	2476.47	2852.69	4162.7	5215.65	5259.16	5205.65	3945.9	4265.75	4740.21
Positive	207.063	4.96532	12840.8	2666.33	21806.3	17343.9	4360.62	6132.73	5672.56	3836.23	4903.43	5290.13	6481.09	5575.04	12308.3	21495.9	18336.3	13249.5	14599.8	9947.14	8545	13990.8	15416.4	10156.6	11611.8	16378.6	10179.1	7455.25	15633.3	7447.75	19677.9	13086.1	12667	3867.9	6315.81	16715.1	13257.5	6668.53	7608.05	5688.89	7094.51	6153.2	8844.82	4878.92	3117.19	16081.6	13919.9	5013.07	5028.88
Positive	698.234	4.97323	892.736	1984.42	2311.93	2390.01	29.5945	44.902	34.6892	19.3851	31.6283	60.1959	118.351	31.806	1829.41	2243.06	2123.8	1905	922.532	985.803	750.748	775.258	1047.82	1130.46	753.299	1569.17	1206.98	849.884	981.721	770.477	2152.78	1815.74	1214.87	1582.44	2339.57	1705.89	1265.58	2283.36	550.821	70.3986	647.895	488.709	1132.76	2058.9	1517.48	1607.93	1100.87	1735.54	1960.96
Positive	734.075	4.97351	907.193	1544.73	1777.33	1841.94	57.1461	120.415	64.2894	60.1957	117.331	125.497	158.172	102.6	1452.88	1653.16	1573.26	1400.32	834.742	724.531	672.224	850.085	1057	812.132	617.503	1380.42	826.416	684.599	971.484	697.999	1370.22	1583.43	758.93	880.49	1125.39	1099.88	613.98	1282.65	493.809	145.898	539.827	519.316	893.929	1281.46	1264.36	1200.19	798.005	962.143	1153.92
Positive	438.056	4.97359	989.793	1589.81	1631.4	1595.91	349.958	513.264	449.998	316.281	359.134	481.665	560.202	460.653	1569.78	1564.3	1579.18	1558.16	1202.02	960.201	1031.36	1200.14	1346.78	1172.28	987.752	1172.45	1193.71	888.747	1253.06	903.05	1030.48	1471.22	1101.73	1161.92	1326.51	991.718	1476.75	1504.08	953.951	446.948	968.364	804.986	837.831	1365.14	1108	1038.3	948.111	1184.55	1270.23
Positive	703.187	4.97377	564.213	764.194	67.3365	27.5474	26.533	10.2048	24.4869	19.3848	42.8505	56.1152	90.8213	6.156	18.3612	44.9004	10.2007	15.2984	97.9646	591.88	51.0052	100.987	75.5004	444.84	207.193	1132.51	323.427	599.922	14.2863	503.081	1364.1	12.2433	262.158	847.857	840.892	1128.43	683.185	418.313	348.938	58.1557	227.568	424.435	770.451	12.2434	1107.22	1049.26	757.184	808.066	1001.91
Positive	339.065	4.98107	1423.48	2460.22	2621.07	2713.26	268.331	365.308	350.002	221.398	413.209	396.941	534.697	445.263	2266.39	2520.42	2337.1	2297.97	1494.91	1381.64	1116.01	1379.77	1562.03	1322.27	1136.74	1993.89	1374.3	1302.73	1509.19	1224.5	2439.46	2259.89	1405.73	1617.91	2060.22	1911.01	828.121	2320.42	1002.92	403.064	1143.86	1094.77	1615.08	2175.26	2005.11	1902.03	1461.23	1631.41	1801.79
Positive	741.123	4.98121	831.516	1629.36	1730.37	1930.4	50.0016	92.8601	68.3696	42.8511	112.232	124.472	160.209	76.95	1476.87	1752.1	1635.24	1559.75	804.108	823.496	601.869	739.692	948.846	812.131	560.309	1297.77	871.331	703.881	816.353	693.9	1593.7	1489.58	875.261	1083.52	1301.06	1279.42	977.954	1401.05	532.578	108.167	585.733	546.862	926.274	1338.59	1287.8	1208.42	958.194	1082.5	1269.25
Positive	738.129	4.98141	2548.64	5158.5	5445.2	5945.13	123.471	269.4	191.845	178.548	270.372	284.656	481.655	224.694	4416.21	5465.55	5019.87	4780.15	2474.6	2641.96	1948.37	2296.02	2843.5	2549.66	1871.79	3995.39	2748.61	2456.68	2737.88	2159.28	5246.1	4683.05	2749.14	3482.59	4371.63	4029.03	3291.78	4684.07	1687.53	358.169	1856.15	1659.98	2968.99	4373.91	4208.32	4033.14	2955.78	3534.22	4066.81
Positive	730.08	4.98153	721.333	1490.84	1557.98	1747.73	43.8795	46.9409	56.115	35.7095	75.5002	52.0416	100.005	59.5062	1191.7	1613.41	1461.83	1196.57	655.112	710.363	572.288	562.17	722.353	725.414	526.555	1251.87	770.306	616.135	677.562	556.148	1572.24	1180.46	720.184	959.906	1284.7	1238.61	656.724	1387.6	425.454	86.7386	449	399.947	817.238	1339.62	1285.77	1161.5	790.852	1034.56	1186.58
Positive	208.086	4.98156	2877.54	5553.17	5871.61	6253.04	689.713	1028.58	885.711	578.489	791.723	936.797	1026.53	884.371	5054.22	5802.02	5665.74	5277.53	3460.19	2898.97	2383.05	3161.58	3672.01	2870	2381.62	4240.9	2936.31	2750.31	3512.23	2626.52	5471.66	5378.95	3052.2	3804.02	4739.78	4285.2	3199.37	4837.85	2075.21	952.06	2336.73	2188.51	3245.53	4486.2	4167.77	4043.73	3285.07	3795.46	4151.45
Positive	341.106	4.98156	1978.54	3766.35	4363.69	4682.01	237.723	385.711	347.961	191.81	291.797	340.818	484.697	361.135	3524.1	4022.47	4022.34	3649.5	2084.71	1907.15	1447.55	1897.18	2260.91	1955.85	1425.52	3379.61	2125.22	1707.72	2252.06	1686.75	4439.19	3731.12	2170.82	2780.85	3652.06	3247.59	2268.15	3911.25	1281.46	362.247	1463.24	1266.18	2258.87	3559.8	3073.44	3072.82	2263.28	2872.06	3252.62
Positive	358.111	4.98162	2052.83	3902.09	4272.96	4463.98	81.6416	185.735	148.961	79.5818	153.042	235.685	408.192	148.77	3608.01	4120.51	3908.69	3608.05	2048.72	2155.34	1814.72	1910.6	2271.14	2229.31	1633.15	2821.12	2346.09	1830.36	2132.76	1719.51	3710.76	3442.43	2310.39	2984.32	3422.09	3036.32	1851.96	3632.2	1309.99	236.702	1403.21	1154.96	2203.22	3364.82	2787.82	2790.9	2264.53	2993.5	3184.32
Positive	734.111	4.98162	910.095	1565.12	1797.74	1838.94	57.148	120.419	63.2577	60.1969	116.313	123.455	154.09	102.6	1465.84	1646.07	1587.23	1408.42	845.965	721.494	669.167	854.82	1055.96	808.066	617.511	1362.08	823.371	684.612	969.441	696.977	1368.2	1606.95	756.893	876.425	1125.38	1093.7	612.934	1292.7	491.76	144.881	538.824	518.305	890.865	1301.88	1253.08	1186.99	797.01	962.129	1132.48
Positive	325.055	4.98163	763.252	1348.06	1409	1552.85	242.822	291.832	285.72	224.463	266.288	298.979	370.407	280.085	1277.04	1462.27	1467.96	1318.19	971.425	918.386	735.506	848.075	944.763	874.37	666.331	1265.31	900.891	780.409	904.079	719.385	1557.98	1334.51	873.242	1036.47	1214.28	1197.79	670.046	1352.05	634.603	264.285	652.039	687.673	956.872	1351.88	1227.56	1220.8	959.203	1073.32	1238.6
Positive	739.123	4.98169	3750.5	7314.36	7649.01	8334.15	150.011	362.266	299.001	176.508	336.691	477.489	681.659	239.058	6270.35	7587.29	7029.64	6685.74	3546.48	3395.15	2746.12	3149.59	4018.87	3583.18	2606.78	5763.49	3902.33	3281.18	3863.42	2950.12	7098.13	6733.76	3883.4	4806.52	6030.85	5693.09	4407.84	6485.07	2302.68	502.996	2530.8	2310.92	4125.67	6105.33	5744.17	5464.34	4141.05	5012.62	5563.56
Positive	740.127	4.98177	1328.37	2727.21	2817	2953.71	84.6963	164.29	104.069	87.7442	110.19	185.69	276.543	125.172	2256.03	2685.87	2585.94	2291.73	1390.86	1282.69	1004.79	1138.63	1515.11	1270.25	946.119	2051.72	1336.57	1221.05	1319.47	1108.23	2638.39	2384.32	1357.74	1777	2115.37	2165.04	1574.45	2310.94	826.428	194.904	955.13	869.272	1569.2	2223.12	2022.55	2023.32	1362.44	1778.3	2031.38
Positive	359.113	4.98184	398.918	761.106	869.272	854.76	47.9618	46.9414	57.134	26.5265	44.8926	43.8708	88.7649	63.612	686.652	823.515	785.472	698.602	454.123	403.083	349.885	402.928	459.129	454.027	340.907	573.38	450.966	324.383	434.733	350.031	721.342	666.107	443.731	589.705	652.1	533.591	332.404	714.175	233.596	41.839	290.781	223.435	422.487	652.96	540.846	591.393	454.011	589.725	649.922
Positive	735.124	4.98188	2008.93	3587.34	4137.28	4139.91	89.8026	218.38	160.211	90.8058	180.586	222.423	294.911	156.978	3495.33	3798.12	3759.16	3316.74	1767.42	1469.45	1339.34	1808.97	2217.02	1696.73	1283.99	3013.91	1698.73	1508.8	2129.68	1499.04	3448.49	3708.72	1767.83	2016.09	2500.73	2587.43	1243.26	2942.49	958.022	235.685	1059.26	1098.85	1963.01	2999.65	2771.05	2718.76	1915.42	2164.04	2449.64
Positive	737.126	4.98188	7973.33	15155.5	16045.2	17336.2	276.55	750.039	587.691	387.713	683.574	917.213	1402.86	539.676	12774.7	15879.3	15007.3	13732.3	7464.82	7395.43	5697.93	6751.06	8251.86	7720.58	5484.24	12353.3	8054.95	7269.05	7894.44	6225.96	15696.8	13556.2	8213.64	10571	13067.3	12313.9	9400.99	14051	4930.02	1149.06	5406.35	4889.26	9017.23	12954.2	12528.2	11949.5	8556.52	10616.8	12011.5
Positive	233.97	4.9819	712.239	1078.62	1083.54	1045.92	335.668	512.241	452.044	329.547	369.337	470.416	484.702	442.184	1003.65	1016.34	975.24	1021.13	905.108	733.668	703.884	840.818	939.759	800.916	724.502	780.606	750.922	756.951	888.79	677.562	832.544	1037.59	788.554	818.138	914.292	862.132	797.526	948.972	645.83	397.966	721.423	656.048	775.404	877.452	747.953	773.049	715.3	876.41	827.443
Positive	699.237	4.9819	354.089	743.913	847.857	1003.08	27.5469	47.9521	39.7978	15.3017	30.6086	30.6033	65.3074	28.7272	672.142	872.491	830.373	728.362	386.623	347.908	292.822	324.556	448.913	329.497	220.413	683.572	461.234	317.282	365.262	302.047	827.558	689.694	470.273	562.177	781.517	640.632	138.712	670.422	210.173	26.5311	255.107	205.106	432.601	750.909	595.93	603.807	419.408	612.154	715.215
Positive	436.018	4.9822	893.879	1264.34	1363.09	1352.88	258.131	330.613	301.021	181.606	249.967	258.17	422.45	283.162	1388.19	1249.97	1367.98	1223.47	931.495	790.818	784.479	1031.76	1015.17	861.091	770.41	948.857	885.583	744.694	1027.54	762.246	952.919	1361.04	865.066	873.227	935.748	879.468	1039.23	1030.65	599.922	190.822	683.675	569.317	727.461	1082.51	929.601	930.072	672.45	929.471	958.015
Positive	397.006	4.98232	3032.18	4701.66	4571.86	4671.72	766.208	1168.11	1071.47	694.79	936.628	1196.78	1602.09	1070.09	4318.43	4786.94	4664.09	4399.55	3387.32	3293.05	3055.11	3255.29	3560.67	3493.34	3049.46	3405.63	3572.55	2840.06	3568.43	2801.09	3849.58	4451.46	3489.9	3772.43	4172.82	3610.74	4893.03	4279.54	2761.94	1029.62	2910.27	2307.87	3126.11	4420.8	3542.16	3505.25	3070.48	3915.86	4102.51
Positive	363.068	4.98237	371.366	757.046	716.205	811.368	52.05	83.6882	62.2344	40.8235	79.5829	92.8414	92.8468	58.482	618.298	727.721	660.13	690.261	439.721	267.394	245.891	388.732	393.834	313.23	249.11	511.138	270.378	330.556	418.465	305.156	658.279	652.762	369.219	359.123	511.138	553.988	283.544	510.118	231.527	80.5986	226.505	299.032	448.064	461.146	616.435	604.616	397.892	350.981	426.483
Positive	736.127	4.9903	806.149	1409.01	1692.61	1675.56	39.7915	93.8806	72.4504	61.2154	79.5801	86.725	110.208	60.5323	1409.56	1563.3	1496.51	1334.28	764.301	609.203	607.988	774.515	903.955	699.902	552.154	1278.39	672.354	669.313	849.007	650.021	1302.9	1478.36	776.307	837.631	1020.46	1067.07	511.94	1213.3	396.891	80.6032	500.016	523.411	855.13	1105.99	1199.46	1081.91	734.718	861.121	1012.1
Positive	561.169	4.99068	46.9367	152.048	177.544	190.808	114.281	87.7356	98.9833	60.1907	48.9731	51.0136	55.1045	84.1295	301.924	363.249	237.681	194.889	163.244	184.656	103.038	158.168	144.892	127.534	106.108	1084.55	224.48	220.395	163.258	140.798	1545.85	563.191	268.356	463.163	1292.7	628.441	247.864	1132.5	66.3236	28.5723	108.157	99.9867	410.151	331.589	528.501	733.391	516.388	610.123	879.473
Positive	531.025	4.99827	850.915	1374.32	1459	1581.44	78.5761	132.657	128.575	29.5882	10.2025	9.18253	228.578	141.588	1410.57	1539.84	1413.89	1427.91	935.741	867.372	749.769	842.752	938.659	947.812	732.809	1079.46	901.901	58.156	959.337	42.8584	18.3645	1295.76	868.126	1022.32	1125.58	36.7301	852.511	1174.34	629.514	35.7098	649.018	57.1358	34.6949	1214.13	162.25	521.092	143.882	1089.66	1143.7
Positive	533.018	4.99827	404.104	667.407	762.153	726.596	27.5477	69.3916	66.3325	21.426	39.7897	8.16229	116.333	56.428	627.234	656.182	640.717	600.801	392.81	372.483	339.684	361.257	403.013	415.256	317.427	551.975	430.546	55.0954	423.493	275.525	233.645	574.415	401.908	438.723	505.041	77.5417	261.083	548.009	287.711	15.3043	292.884	208.182	155.078	547.893	530.66	358.99	51.025	456.068	541.753
Positive	399.002	4.99829	1220.44	2099.24	2020.15	2050.09	343.836	468.382	448.989	311.178	431.569	453.007	717.37	425.778	1911.38	2158.21	2017.78	1955.51	1460.21	1386.98	1316.97	1381.83	1610.02	1481.46	1357.42	1456.94	1432.46	1214.15	1519.49	1127.59	1698.74	1850.8	1412.76	1662	1731.64	1556.97	2257.96	1878.63	1197.82	495.863	1253.15	1020.29	1378.6	1853.84	1543.93	1518.44	1312.29	1632.46	1653.85
Positive	207.987	4.99833	88.7618	753.965	874.397	1022.59	65.3152	109.199	59.1745	56.1165	55.0962	76.5187	55.0962	64.638	650.919	751.125	761.144	696.465	258.123	117.363	91.8	229.5	360.148	111.207	81.6716	154.058	72.4591	109.167	313.309	81.648	235.689	598.74	114.24	136.714	157.119	153.037	121.38	165.28	81.6	47.9517	83.6605	88.7879	90.829	148.957	150.021	136.64	116.308	147.936	137.74
Positive	398.009	4.99833	652.036	1030.61	978.444	1089.65	173.447	282.651	284.692	170.386	231.602	236.739	390.823	254.436	960.816	1061.24	1082.35	926.54	819.381	691.831	639.618	728.673	837.646	742.76	631.643	723.464	723.375	573.324	802.054	613.275	692.767	918.225	734.49	696.743	862.247	729.497	1143.22	903.054	575.435	230.616	625.505	490.752	593.8	894.765	701.015	736.314	704.076	801.936	835.605
Positive	358.133	4.99867	2069.73	3903.51	4354.47	4522.86	82.659	185.728	149.978	80.6005	154.065	235.68	410.234	148.77	3609.02	4182.95	3912.84	3609.24	2048.68	2158.32	1815.73	1910.6	2273.14	2230.31	1634.19	2866.96	2395.66	1831.37	2133.83	1721.55	3631.14	3487.28	2312.51	2986.78	3487.25	3026.1	1856.13	3634.2	1311.08	236.7	1406.22	1155.95	2204.32	3414.81	2799.18	2790.73	2266.49	2997.52	3209.85
Positive	359.139	4.99874	397.995	751.955	876.431	898.04	45.9225	46.943	57.1503	26.5276	44.8928	45.9113	84.7015	57.456	677.142	823.577	806.03	697.708	443.809	402.093	345.879	396.974	457.072	404.036	293.976	571.34	444.847	317.298	433.712	347.99	702.12	652.96	439.638	573.404	625.413	530.53	180.503	643.936	230.577	40.8117	283.699	217.367	425.548	630.514	536.783	587.4	453.12	560.117	629.52
Positive	734.124	4.9989	907.839	1563.04	1793.7	1835.45	54.0877	119.401	57.1346	59.1777	114.269	119.371	153.039	101.574	1461.01	1644.06	1583.51	1405.26	840.91	711.304	658.92	852.756	1050.87	804	610.428	1375.31	820.325	681.534	968.475	690.879	1342.7	1601.81	755.852	876.404	1112.08	1096.78	605.906	1284.51	488.601	139.776	535.637	515.232	889.895	1293.69	1256.26	1196.94	793.763	957.005	1148.86
Positive	741.128	4.9989	831.626	1635.7	1740.59	1947.7	58.1628	101.02	70.4093	43.8718	114.271	127.551	163.268	86.1798	1479.98	1762.27	1636.28	1560	815.3	827.544	603.914	742.877	954.977	814.179	566.336	1348.97	876.416	706.964	820.422	695.937	1574.27	1490.59	880.368	1091.53	1306.11	1306.97	984.131	1404.07	537.685	109.185	586.736	554.009	949.876	1340.64	1290.81	1216.69	962.261	1088.61	1274.32
Positive	436.044	4.99906	894.92	1313.34	1401.89	1353.14	261.188	332.661	307.16	187.735	270.371	282.614	421.453	273.933	1378.9	1297.01	1386.54	1265.9	953.949	787.8	791.572	1033.73	1053.94	858.044	772.619	997.853	879.614	777.462	1054.14	770.452	924.541	1403.89	864.025	879.47	963.132	900.895	999.502	1110.27	651.95	281.594	679.631	625.546	773.377	1127.39	948.014	969.925	778.587	981.497	986.598
Positive	435.024	4.9992	804.154	1155.19	1271.28	1218.46	236.752	435.746	275.53	169.366	248.947	250.988	350.014	333.45	1332.96	1239.89	1266.16	1215.92	989.668	703.125	771.21	1083.84	1136.59	815.2	827.791	983.546	809.256	266.292	1091.86	720.448	543.807	1253.94	787.493	780.511	746.983	811.117	639.454	923.537	605.003	77.541	630.647	649.144	782.436	971.303	816.386	869.854	200.015	743.777	838.675
Positive	730.126	4.99937	720.436	1497.73	1566.14	1748.09	43.88	44.8997	50.0027	31.6289	75.5011	46.9315	102.05	57.4541	1196.3	1618.46	1455.93	1195.52	642.758	710.243	567.16	556.056	712.159	722.355	528.699	1251.88	766.369	616.247	673.53	557.193	1557.25	1193.68	721.191	960.055	1282.45	1233	630.272	1395.97	422.398	83.6605	444.922	395.94	816.4	1346.73	1283.72	1162.64	785.758	1031.47	1188.63
Positive	435.019	4.9997	821.158	1226.37	1289.63	1141.7	236.752	434.733	275.53	169.366	248.947	250.988	350.014	333.45	1331.93	1165.33	1264.13	1177.39	979.44	703.113	795.681	1093.74	1136.59	830.513	846.143	980.495	809.256	266.295	1117.41	704.109	543.807	1286.58	787.493	780.511	830.505	626.455	638.431	918.257	605.003	76.5214	631.679	672.362	525.531	971.303	816.4	869.854	200.015	788.673	841.728
Positive	239.093	5.0076	124.472	228.583	238.745	281.62	54.0748	67.3373	64.2894	66.3117	44.8923	53.0545	67.3453	55.4022	235.639	296.925	221.358	213.235	179.569	240.763	176.497	230.624	204.056	164.249	129.573	190.789	101.017	107.128	144.88	129.586	222.417	200.992	109.159	129.563	143.859	155.067	120.358	144.88	80.602	60.2071	132.647	116.31	118.363	154.06	164.281	142.798	138.783	149.994	166.276
Positive	325.074	5.01522	763.242	1407.23	1453.9	1305.06	223.442	216.3	193.89	216.276	271.39	300.978	372.438	236.997	1229.19	1227.51	1398.52	1089.76	744.793	898.869	699.824	741.897	868.245	860.003	656.042	1284.54	909.156	797.861	793.766	715.285	1602.83	1312.08	873.265	1049.75	1195.88	1225.22	655.763	1320.39	639.706	266.343	659.176	700.934	972.204	1284.54	1256.97	1251.49	965.366	1078.44	1268.19
Positive	399.026	5.01562	1246.98	2140.89	2065.04	2114.36	343.834	471.445	448.996	311.185	431.566	454.024	718.382	426.804	1963.45	2171.51	2035.18	1962.69	1488.79	1412.31	1320.02	1431.7	1638.57	1529.4	1362.52	1514.09	1494.68	1179.42	1570.44	1100.05	1623.53	1924.24	1514.91	1665.09	1759.25	1565.11	2289.46	1886.8	1222.29	495.859	1294.96	998.839	1327.36	1882.41	1532.69	1521.55	1288.78	1691.62	1671.18
Positive	397.03	5.01566	3067.42	4797	4629.95	4762.75	797.851	1193.91	1103.08	697.86	958.052	1175.33	1665.3	1073.17	4370.58	4863.38	4702.82	4510.02	3475.55	3381.71	3121.6	3303.14	3608.67	3525.03	3052.6	3582.17	3581.15	2814.52	3590.81	2829.66	3817.78	4495.31	3570.46	3801.5	4198.01	3603.63	4930.79	4330.72	2829.26	1002.93	2914.36	2346.61	3096.02	4432.02	3614.37	3567.32	3063.34	3963.72	4150.46
Positive	435.051	5.01584	848.99	1281.66	1370.22	1284.54	258.128	457.078	301.028	202.014	298.939	306.081	370.407	364.221	1361.66	1277.58	1295.57	1243.54	1016.32	758.181	820.189	1115.33	1156.99	867.224	869.533	1040.67	827.439	772.23	1143.87	764.304	862.128	1329.4	815.088	821.318	881.654	900.892	653.699	988.788	626.463	291.797	642.872	694.804	834.581	1026.39	884.705	969.84	728.586	843.764	919.264
Positive	561.191	5.01592	49.9932	157.149	179.583	201.011	116.321	85.6963	100.004	64.2722	48.9736	54.0748	56.1242	83.1036	310.085	373.451	237.684	206.094	167.327	189.753	106.1	159.191	144.891	124.473	112.23	1109.03	223.458	221.418	166.306	142.84	1395.84	582.573	276.517	474.39	1277.38	641.702	255.004	1160.96	67.3436	25.5112	110.199	101.007	418.347	336.689	538.702	745.631	517.417	631.602	1005.91
Positive	469.057	5.03226	337.765	358.174	112.231	167.352	28.5679	34.6885	35.7153	14.2839	26.5273	14.2813	32.655	34.8829	54.055	34.6949	68.3588	39.7837	38.7707	39.7971	31.6229	48.981	18.3651	30.6075	44.9075	33.6683	61.2263	23.4657	66.3305	23.4708	32.649	45.9113	17.3416	21.4252	49.9938	20.405	47.9356	67.3489	32.649	7.14306	27.5518	28.5723	31.6287	77.539	82.6554	65.274	19.3883	31.6287	41.8315
Positive	1183.37	5.0324	8.1634	16.3268	28.5677	15.304	6.12165	10.2027	12.2451	5.10137	13.2636	10.2012	11.2247	18.4676	14.2797	9.18383	11.2214	20.4054	10.2043	16.3268	12.2415	18.3699	8.1622	18.3648	10.2055	9.18241	21.4258	14.2818	15.3064	10.2043	254.048	13.2638	7.14088	9.18112	12.2451	52.0328	7.13877	18.367	29.588	10.2055	40.816	239.765	8.161	19.3848	15.3064	15.2978	6.12255	12.2433	17.3447
Positive	1181.37	5.03258	21.4284	47.96	139.778	122.433	21.4258	31.6285	28.5719	17.3447	28.5677	18.3622	23.4698	18.4675	80.5781	234.698	45.9056	33.6641	53.0621	27.5515	30.6038	39.8015	17.3447	36.7299	22.4521	27.5467	179.568	59.1673	55.1029	33.674	1066.19	527.482	175.462	96.9119	1157.16	164.26	251.897	241.835	274.454	12.2466	924.482	1334.52	33.6641	76.5187	70.4083	67.3101	21.4289	24.4866	26.5271
Positive	1182.37	5.03258	16.3266	50.0001	94.8838	106.109	23.4665	19.3854	25.5103	22.4456	24.4868	14.2818	15.3065	32.8312	60.1785	135.715	48.9662	32.6441	28.5722	27.5511	28.5636	28.5715	34.6896	18.3646	20.4113	21.4254	132.637	35.7045	45.9196	16.327	645.839	361.18	94.8719	54.0736	634.711	96.9244	140.735	172.449	159.164	17.3496	548.981	867.218	23.4665	57.1344	51.0211	64.2487	22.449	27.5476	23.4665
Positive	115.038	5.03263	611.235	734.814	742.76	634.611	835.605	990.833	838.789	679.503	615.211	600.01	658.158	868.98	755.82	706.134	701.863	787.652	744.91	522.458	550.867	815.419	782.551	517.279	526.539	524.421	463.193	567.188	852.055	554.077	429.536	817.24	528.438	545.767	443.885	514.219	869.932	512.253	522.381	575.52	429.599	567.273	468.237	548.908	532.668	556.838	524.498	468.306	469.315
Positive	553.016	5.03307	524.496	772.459	950.885	1033.69	20.4059	29.5884	29.5922	16.3242	24.4863	20.4026	29.5925	33.8571	56.0986	81.6337	66.3086	43.8645	58.164	54.0829	47.9462	68.369	33.6696	37.7497	24.4939	46.9321	30.6079	30.6087	52.0415	16.3269	62.2365	47.9536	28.5637	35.7092	52.0428	39.7913	49.971	55.1027	27.5478	28.5718	48.9808	30.6079	30.6081	42.8511	36.7352	35.6946	37.756	38.771	40.8105
Positive	663.191	5.03317	29.5924	43.8711	32.6482	33.6694	17.3449	18.3677	39.7967	15.3039	28.568	26.5267	28.5724	32.8311	17.339	24.4903	26.523	28.5632	48.9806	120.411	36.724	38.7763	35.71	21.4254	30.618	52.0331	20.4051	128.556	26.5311	88.7784	281.591	16.3241	24.4827	26.5267	33.6741	277.518	12.2373	27.5516	23.4666	9.18257	23.4699	37.7495	114.289	29.5875	71.43	260.043	193.884	24.4862	38.7698
Positive	1181.3	5.0335	9.18373	35.7145	125.493	109.169	10.2027	6.12176	12.245	12.2432	9.18236	8.16098	13.2654	5.12988	67.3184	215.307	34.6841	25.5067	36.7349	16.3266	17.3421	25.5134	9.18241	21.4256	11.2259	18.3648	165.283	36.7253	42.8574	12.245	74.4796	523.41	163.219	73.4505	1142.86	77.5404	242.725	221.425	249.966	4.08215	910.21	1236.59	16.322	73.4593	45.9187	18.3578	6.12249	15.304	16.3243
Positive	561.227	5.05028	32.6539	93.8943	133.657	126.515	66.3167	51.0218	59.1853	26.5273	29.5874	30.6077	32.6531	41.039	252.954	316.335	190.764	155.083	108.163	116.33	72.4291	103.077	110.188	94.8862	80.6246	972.329	189.772	198.925	140.817	118.371	1391.66	513.202	232.589	410.09	1143.88	573.384	229.465	1032.66	48.9723	11.2245	87.7553	70.3995	373.367	294.862	470.421	674.118	460.217	537.675	882.544
Positive	179.039	5.05799	527.547	783.667	696.842	676.525	864.185	1099.85	878.564	625.355	535.64	639.638	683.668	883.405	772.157	738.77	681.375	736.536	714.187	596.791	518.228	796.932	728.47	553.932	527.547	543.802	564.281	495.86	754.997	509.18	474.424	716.227	553.932	555.001	598.91	525.38	1001.66	562.24	594.815	502.037	606.118	574.423	531.628	631.559	582.648	535.442	547.955	538.713	532.579
Positive	180.032	5.05799	153.042	254.1	245.882	217.316	401.989	523.405	361.211	283.606	232.619	360.158	281.622	349.853	194.831	224.481	220.332	212.215	215.279	150.985	150.985	189.806	247.928	158.126	127.535	209.154	176.524	170.368	242.826	130.593	185.687	248.949	158.126	177.509	266.293	240.759	293.749	245.911	235.684	179.605	297.954	279.556	217.343	302.002	198.972	253.971	185.707	206.096	184.65
Positive	558.658	5.06612	37.7507	53.0619	47.9536	49.9999	67.3374	41.8319	63.2661	36.7304	47.9536	28.5629	38.776	47.1948	57.1185	43.8781	60.1955	42.8455	54.0823	45.9189	39.7851	59.1844	47.9524	35.7046	47.9598	37.7507	30.6087	31.6282	48.9802	33.6739	25.5072	49.9942	33.6643	34.6889	32.6484	25.5026	49.9787	40.8168	36.7295	39.7964	34.6943	28.5674	22.4464	23.4661	22.4493	37.7332	28.5718	28.5674	33.6696
Positive	556.03	5.06632	277.519	380.568	476.476	512.267	19.3892	14.2863	19.3886	16.3246	13.2634	12.2435	15.3068	19.494	41.8174	47.9612	54.0668	41.8162	25.5113	28.5726	27.5417	35.7102	29.5875	24.487	33.6813	36.7305	20.4052	18.3652	27.5522	27.5522	30.6077	41.8315	20.4019	19.3855	39.7913	20.4058	32.6369	36.7301	31.628	13.2638	22.4506	26.5275	32.6545	25.5073	29.5931	32.6317	24.4908	21.4261	35.709
Positive	554.035	5.06696	1111.3	1584.87	1833.47	2072.6	13.2634	19.3891	18.3693	12.2436	14.2836	13.2634	20.4096	17.4414	70.3698	87.7646	60.1953	57.1221	55.094	36.7387	40.8104	33.6832	28.5673	30.6078	21.434	36.7307	28.5673	18.3653	32.6554	15.3072	36.7373	36.7307	21.4216	22.4465	28.5673	25.5065	31.6154	51.0241	12.2431	17.345	24.4916	20.4096	30.6078	35.7091	22.4514	22.4367	27.554	15.3039	30.6078
Positive	281.955	5.07501	72.4393	124.498	128.554	131.628	350.973	511.156	168.362	251.982	161.203	260.182	208.156	282.141	116.29	146.934	125.47	118.351	132.635	47.948	58.1506	119.394	130.597	88.7547	65.2974	97.9558	84.6909	54.069	134.676	42.8557	95.9055	151	56.1093	61.2102	82.642	93.8572	98.9384	87.7433	138.757	89.8018	155.097	179.568	124.485	148.96	123.453	136.678	76.5343	84.6909	53.0488
Positive	279.961	5.08365	90.8043	173.475	159.177	151.014	594.775	928.448	512.261	554.979	289.757	541.765	379.575	459.634	95.8898	132.647	99.9689	74.481	137.737	63.2522	62.2366	87.75	155.081	59.1705	38.7704	152.021	99.9956	95.9056	154.075	49.9978	233.642	157.122	48.9687	71.4127	169.365	178.534	168.303	128.554	237.724	124.494	261.213	325.467	242.843	217.318	256.111	274.409	126.534	105.097	102.011
Positive	552.044	5.08412	2042.94	3001.65	3503.63	3832.93	32.6543	35.7157	36.7374	26.5272	34.6894	22.4461	37.7585	31.8049	114.225	118.376	112.23	97.9266	52.0323	61.2269	35.7024	53.0549	46.9327	45.9124	29.599	57.1354	29.593	26.5272	29.594	22.451	73.4599	52.0323	31.6221	35.7097	53.0526	42.8516	28.5561	60.2064	31.6286	15.3041	36.7367	41.8313	38.7783	48.9732	24.4908	45.894	46.9422	35.7084	35.7097
Positive	178.033	5.10101	316.322	415.303	281.597	271.393	2163.97	3053.68	1772.43	1779.16	1013.14	1786.29	1694.85	1655.93	248.89	480.608	321.312	252.008	294.861	65.2913	94.8746	115.317	613.176	199.951	59.1816	790.713	619.371	348.894	614.205	46.9326	974.362	725.415	170.367	412.145	1223.32	1003.83	627.251	991.802	1175.36	379.622	1286.7	1352.89	1026.4	1610.99	1141.82	1253.51	487.751	636.642	693.707
Positive	573.268	5.10132	10.2048	21.4305	25.5065	33.6759	77.5425	28.5683	133.685	28.574	17.3444	16.3212	4.08193	129.271	26.5152	18.3687	11.2229	20.4007	95.9079	29.594	25.5065	136.769	48.9724	12.2431	11.2273	26.5267	12.2404	27.548	35.7169	22.4506	38.7783	38.7713	6.12022	15.304	12.2437	17.345	11.2184	17.3482	5.10135	8.16385	16.3283	8.16385	14.2836	19.3851	24.4916	8.15881	16.3277	22.4465	16.3241
Positive	303.045	5.13468	93.8654	128.581	149.981	174.464	84.6829	72.4396	98.9768	82.634	75.5004	55.094	82.6493	88.233	115.27	129.588	113.23	95.8962	118.352	127.534	107.129	151.014	106.109	100.997	64.2774	147.94	70.405	74.4726	87.7511	82.6493	149.981	112.23	85.6945	77.5331	128.553	102.017	72.4188	129.575	71.4181	44.9012	79.5896	94.8857	91.8326	96.9262	76.5349	124.451	96.936	91.8341	124.448
Positive	114.036	5.15138	1915.86	2400.98	2605.78	2260.17	3784.2	4499.43	3255.05	2519.79	2228.28	2512.69	2243.84	3613.5	2628.69	2426.49	2527.96	2445.03	2547.63	1381.29	1784.25	3004.03	2957.78	1593.49	1748.93	1965.05	1700.99	1664.07	3054.7	1641.81	1774.26	2953.69	1513.91	1473.28	1777.15	1872.02	1770.79	1849.76	1978.31	1716.3	1998.95	2288.48	2044.04	2357.85	2130.58	2267.33	1707.12	1625.48	1580.22
Positive	402.014	5.15264	62.2361	107.144	107.13	118.369	19.385	33.6696	33.6739	26.5234	23.4661	25.5033	43.8781	37.961	78.538	85.7154	86.7112	82.6285	83.6508	95.9072	89.7693	78.5724	77.54	79.5703	46.9394	67.3391	65.3171	67.3391	74.4792	45.9189	78.5603	94.8869	80.5904	67.3391	86.7224	54.067	95.8775	75.5131	61.2158	25.5105	39.7964	58.1565	61.2158	68.3594	75.5112	70.3782	47.9598	76.5197	87.7426
Positive	458.22	5.1691	38.7709	148.983	202.032	119.381	65.2921	52.0346	47.9604	57.1306	39.7941	52.034	37.7534	59.5063	67.3266	70.404	88.7487	63.2577	81.622	156.088	112.23	123.453	83.6626	87.7374	64.278	89.783	43.8756	62.2409	81.629	61.2209	142.851	70.3997	62.2315	42.8479	76.5207	90.7965	47.9407	83.6623	36.7299	33.6743	30.6104	57.1354	61.2209	74.479	72.4454	87.7287	55.1035	90.811	81.6091
Positive	539.229	5.16934	139.776	317.34	466.261	545.851	208.138	139.776	181.628	70.3917	77.5415	43.8673	93.8747	120.04	211.152	257.135	293.776	222.372	168.347	245.861	153.031	318.358	126.515	138.741	93.8747	156.1	72.4468	55.0943	125.492	67.3449	66.3172	104.067	103.037	66.3175	67.339	61.2102	58.1368	113.251	39.7912	18.3668	77.5487	36.7295	50.0036	134.676	68.3729	58.1368	63.2634	120.405	159.129
Positive	303.067	5.18664	78.5613	101.026	117.341	144.877	75.4937	55.095	98.9758	65.2918	65.3026	46.932	66.323	101.571	93.8499	118.361	103.031	84.6753	112.229	116.312	89.7844	136.715	90.8046	83.6551	52.0341	145.9	51.0177	61.2166	78.5672	58.1602	138.768	93.8655	59.1707	67.3322	91.8235	73.4533	53.0408	84.683	58.1549	28.5729	63.2629	65.3036	75.5062	82.6424	67.3494	100.991	81.6295	71.4258	97.9289
Positive	635.265	5.27118	31.6287	72.4481	72.4382	98.9783	48.9734	37.7503	37.755	43.8723	38.7706	20.4028	32.6527	43.091	47.9411	74.4889	52.0271	53.0412	48.9667	76.5105	42.8566	56.123	29.5881	37.7452	35.7147	45.9126	31.6287	32.6489	34.6887	41.8362	78.5704	59.1762	27.5438	32.6482	26.5236	43.866	27.5406	31.6287	21.4259	13.2651	21.4288	29.5921	39.8014	30.6084	31.6366	36.7208	30.6119	41.8366	49.98
Positive	523.027	5.28803	78.562	197.977	221.402	256.146	10.2007	12.2409	9.1845	8.162	8.16229	10.2007	8.16385	8.20771	79.5489	51.0143	59.1641	68.3448	69.3673	31.6156	34.6901	73.4907	61.215	18.3613	19.3854	92.846	30.6144	6.1215	36.7226	23.4616	14.2841	84.6837	32.6491	18.3651	58.1441	45.8952	60.1842	37.7493	11.2251	3.06139	9.18433	9.18257	11.2251	29.5883	67.3389	47.9434	17.3482	17.3485	20.4014
Positive	589.26	5.29667	72.4398	125.505	123.464	129.598	106.099	74.4803	130.607	112.22	70.4053	62.226	53.0591	184.677	94.8768	125.505	102.008	90.796	134.664	153.027	95.9066	168.33	101.008	69.3723	68.3653	106.118	67.3438	75.5079	94.8935	74.4863	102.037	86.7307	68.3512	64.2768	82.6349	76.5135	57.1247	92.8364	58.1609	31.6317	55.1004	49.9985	56.1202	75.5071	57.1457	79.5728	77.5479	80.609	93.8475
Positive	437.062	5.30503	190.795	360.206	453.064	512.248	34.6842	25.5037	35.7145	22.4459	21.4287	19.3828	31.6332	32.8312	129.537	125.493	123.435	114.256	131.599	79.5695	62.2459	156.101	107.131	35.7051	33.6737	132.635	45.9191	79.5923	89.7842	78.5607	329.597	191.815	48.9659	58.1553	104.055	135.66	53.0463	75.4999	24.49	9.18383	30.612	31.6324	90.8147	57.135	182.654	142.839	85.7157	39.7905	60.1716
Positive	522.023	5.30503	375.425	880.578	1015.27	1181.59	26.5246	22.4462	34.6925	21.4233	14.2854	18.3632	24.489	35.9094	241.757	215.298	274.422	284.604	261.165	56.1096	89.7847	266.266	176.509	77.5333	36.7339	363.214	110.212	46.9369	175.505	97.956	48.978	399.95	105.078	97.9368	272.387	99.9772	249.917	168.346	32.649	23.4686	29.5909	48.9726	80.6167	121.411	272.466	226.456	37.7539	46.9369	62.2243
Positive	481.191	5.30537	79.5815	162.241	189.792	197.97	121.401	71.4193	189.792	97.9366	66.3235	64.2643	66.3247	209.3	95.8865	149.996	139.749	94.876	166.291	177.513	128.568	217.319	132.636	108.138	74.4864	112.242	62.2431	60.2024	102.038	89.7934	138.783	113.262	59.17	59.1763	42.8466	94.876	56.1038	80.5936	28.5703	24.4891	52.0385	25.5091	47.9578	102.037	82.6591	75.4928	84.6915	87.7517	131.591
Positive	440.079	5.32172	160.183	394.904	502.064	544.923	26.5184	19.3817	21.4289	18.3622	27.5474	21.4219	20.4091	32.831	136.668	146.919	143.833	122.415	119.351	88.7347	61.2273	153.068	109.169	53.0447	31.6285	169.365	64.2886	78.561	85.7029	88.7637	466.265	161.203	42.8515	52.0355	128.531	196.848	109.153	108.149	26.5318	14.2859	38.7761	20.4055	109.189	55.0947	224.5	188.75	91.8382	60.205	66.2961
Positive	526.258	5.32229	36.7297	70.4087	58.1558	84.6959	57.1351	38.7651	50.0004	51.0135	32.6486	35.7038	47.9603	50.2727	57.1185	53.0541	41.8255	50.9986	61.2065	82.6288	62.2464	75.512	51.0135	47.9464	41.8377	42.8525	37.756	41.8311	53.0541	43.8716	69.3876	49.9932	39.7842	31.6277	37.744	59.1584	36.7249	37.75	29.5929	20.4081	33.6743	37.756	33.6747	35.7097	35.7199	49.9866	46.9386	39.7963	52.0104
Positive	204.097	5.3384	128.599	291.917	330.581	397.922	16.319	13.2592	22.4469	10.1994	7.14175	9.17887	15.3038	12.3112	103.052	84.6859	117.293	112.266	101.987	35.6847	44.891	105.124	85.701	24.4785	16.319	135.693	38.7837	73.4625	79.5503	64.2758	246.916	128.552	36.7268	48.975	91.8225	125.445	73.458	60.2193	14.2835	10.2069	9.18281	24.4875	88.7618	43.8708	152.027	128.559	69.3812	21.4252	37.7377
Positive	520.047	5.3384	636.597	1573.39	1848.92	2019.45	58.1498	55.0952	62.2419	45.9084	51.018	36.7234	58.1605	62.585	490.665	424.469	538.609	504.993	400.971	126.501	153.04	481.521	313.222	126.503	86.7305	537.729	169.38	268.355	326.515	212.235	1493.81	678.549	168.331	169.364	488.662	654.95	448.841	335.641	80.6084	29.5904	62.2419	110.189	368.35	242.846	777.573	604.916	296.925	119.382	112.21
Positive	440.095	5.33959	156.098	387.79	489.84	528.511	21.4156	15.3006	18.3652	15.3	17.345	15.3006	12.2435	25.649	128.552	136.719	129.54	115.288	113.225	66.2892	46.9449	142.835	103.049	36.7215	28.5612	163.24	56.1298	71.4175	75.5016	74.4813	430.563	153.037	31.6277	41.8302	117.305	186.668	72.4377	98.9643	19.3855	10.205	26.5265	18.3645	101.029	51.0125	216.355	178.588	83.6639	45.9225	48.952
Positive	442.092	5.33959	70.3972	202.059	221.448	274.458	22.4354	15.3006	16.3247	14.28	13.2638	12.2405	14.2841	15.3894	76.5187	58.1566	87.72	79.5795	81.6033	63.2297	57.1503	79.5795	43.8725	35.7015	15.3006	97.944	42.8627	33.6683	47.9537	47.9537	227.525	74.4783	37.7493	22.4455	57.1223	102.004	46.9315	46.9315	23.4667	6.123	11.2227	18.3645	35.7175	23.4657	112.26	86.7425	41.832	30.615	21.4165
Positive	651.262	5.3536	31.6285	65.3044	76.5286	96.9466	205.053	75.4921	193.873	221.399	74.4879	67.3248	53.0599	174.433	44.8872	56.1153	53.0428	36.7259	80.5929	82.6347	45.9172	140.798	60.1961	32.6452	43.8756	81.6305	26.5271	53.0599	77.549	38.7704	78.5778	71.4267	19.3831	19.3873	22.446	79.5657	29.5848	33.666	30.6115	15.3057	11.224	33.672	37.7501	32.6522	43.8811	57.1353	45.9172	28.5702	48.9583
Positive	665.28	5.37278	23.4663	46.9395	58.1557	67.3481	33.6691	10.2012	63.2664	66.3179	48.9732	17.3421	37.7548	87.2079	33.66	38.7704	28.5635	25.4994	56.1082	79.5697	56.122	83.6728	35.7096	35.7044	25.51	30.6083	28.5712	28.5677	26.5304	36.7344	42.8578	30.6083	23.4629	33.6691	30.6038	32.64	16.3196	33.6691	24.486	12.2451	23.4698	16.3268	21.4289	29.588	26.5347	31.6285	29.5923	35.7149	29.5793
Positive	839.322	5.38992	25.507	73.4685	127.552	116.325	34.6847	46.9264	79.5908	19.3849	16.3267	11.2215	22.4492	53.3508	102	114.271	78.5507	83.6514	139.759	38.7652	54.0822	120.409	58.1559	25.5035	18.3675	71.4179	20.4084	22.4487	74.4906	21.4259	44.9035	181.61	25.5035	13.2633	51.007	24.48	86.7119	45.9126	21.4288	11.2243	16.3263	20.4079	13.2651	37.7495	57.1507	29.5881	17.3467	17.3467	35.696
Positive	465.09	5.4408	147.939	421.415	158.161	306.15	41.826	32.6447	46.9372	32.6487	34.6935	25.5036	34.6935	26.6754	247.87	304.041	173.428	89.7838	2276.97	2994.13	2324.46	2171.14	2021.16	1474.11	1336.72	1989.77	605.095	706.114	1571.41	1104.95	494.942	1191.82	820.214	428.514	147.921	499.82	75.4923	565.161	143.893	33.6724	178.569	133.685	111.21	196.936	109.195	210.176	833.646	861.214	1216.76
Positive	100.508	5.44127	8632.45	11728.3	11327.3	15278.1	12377.7	12402	12473.2	8943.8	8767.24	9019.34	9266.05	11624.4	14389.6	11864.9	12003	12086	12766.4	9142.76	8960.95	12194.2	11922	8969.17	8900.78	8577.39	9101.77	8817.08	12241.5	8954.83	10515.6	13267.8	9740.67	9140.59	9300.97	10563	18137.6	8890.78	9062.89	9030.34	7766.16	8675.41	8696.89	8678.37	5924.68	8678.37	8907.83	9603.77	5335.01
Positive	662.276	5.44132	16.3245	46.9406	46.9394	29.5926	25.5032	32.6441	13.2658	22.4456	29.5882	36.7246	34.6939	27.7013	22.4394	33.6693	26.5233	26.5233	90.7914	209.121	177.551	150	62.2356	64.2681	80.6124	21.4259	26.5307	42.8518	61.2154	40.8113	48.9809	29.5882	27.5435	28.5681	35.7045	14.2796	20.4026	28.5672	48.9802	15.3065	50.0001	36.7348	32.6531	78.5603	38.7756	45.9127	25.5109	26.5275	32.6343
Positive	679.239	5.45857	45.9121	69.3882	132.654	105.103	57.12	29.5835	84.6944	73.4593	43.8783	49.9872	48.9799	82.078	78.5381	112.23	82.6299	84.6701	77.5311	108.12	89.7965	94.885	78.5607	68.3482	57.135	94.885	60.2045	58.1636	62.2379	48.9729	160.205	78.5607	52.0337	69.3782	87.7326	102	46.9256	80.5916	43.8841	25.5104	42.8574	58.1636	62.2364	78.5625	73.4699	90.8039	73.4699	104.082	91.8
Positive	679.21	5.47502	27.5479	45.9187	113.266	71.4393	30.6	18.3626	72.4487	39.7902	21.4287	18.3626	32.653	62.5845	45.9	83.662	57.1282	53.0476	43.8663	71.4	74.4895	62.2364	62.236	55.0879	36.7305	72.4408	44.8982	36.734	35.7094	30.6079	132.653	55.0958	40.8107	59.1766	68.3498	68.34	36.7253	62.2274	29.5963	13.2651	20.4083	41.8366	44.8915	48.974	55.1024	59.1752	58.1631	92.859	67.32
Positive	576.18	5.47553	36.7298	170.405	325.502	198.996	54.0687	37.7461	34.693	40.8109	28.5702	37.7427	35.7134	61.5589	442.751	417.292	336.618	352.977	162.209	160.169	104.079	158.142	146.919	133.641	91.8327	626.514	224.46	131.629	204.076	99.9867	1132.74	547.945	225.456	341.828	1155.98	379.467	199.931	1096.7	155.096	36.7337	308.15	278.559	377.501	537.741	377.582	651.954	282.646	399.983	564.04
Positive	575.173	5.49193	56.1201	330.596	791.834	489.813	60.1911	45.9086	67.3437	49.993	42.8551	47.9444	54.079	60.5377	1197.7	1236.56	867.081	1084.46	238.742	193.833	132.647	175.486	326.485	265.25	135.696	1800.94	665.162	343.863	449.981	211.218	3624.59	1682.58	588.648	988.743	3731.11	1127.19	540.65	3143.45	430.592	69.3848	1080.46	858.122	1114.13	1599.92	1204.12	2075.25	765.199	1106.07	1632.15
Positive	575.206	5.50886	59.1811	333.656	955.066	504.105	60.1909	47.9521	70.4044	51.0131	42.8516	47.9443	55.0999	63.6158	1273.19	1243.71	882.392	1106.9	238.745	194.855	134.689	176.508	328.529	269.328	136.717	1821.35	671.281	346.918	454.064	212.237	3639.56	1706.05	591.707	997.921	3754.56	1155.78	546.769	3358.44	434.671	69.3841	1080.46	860.158	1121.28	1615.22	1127.59	1894.64	769.277	1113.21	1654.61
Positive	576.211	5.50987	35.7137	159.179	331.621	190.832	51.002	31.6249	31.6322	36.7299	24.492	37.7422	35.713	56.4344	440.708	413.211	333.559	348.934	152.004	150.966	104.078	141.818	141.818	127.52	86.7267	624.468	226.501	130.61	200.994	96.9261	1133.63	549.991	221.396	340.811	1185.57	375.374	198.931	1098.71	155.116	36.7341	310.199	278.567	378.522	529.577	375.497	659.097	286.697	394.846	561.022
Positive	681.276	5.54283	29.5881	41.8372	41.8362	28.5711	32.64	22.4431	33.6738	51.007	40.8158	25.5006	27.5507	43.091	41.8265	35.7098	35.7	30.6126	40.8056	137.7	82.652	65.2964	38.7706	33.6646	33.6646	43.878	28.5711	27.5513	42.8517	26.5267	69.3869	42.8625	35.7098	28.5678	42.8459	33.6646	18.3625	70.3912	11.2259	9.18377	15.3063	28.5678	26.5273	44.8984	41.8362	58.1625	51.0209	46.9393	61.2
Positive	310.194	5.56066	8.16033	31.629	28.574	31.6277	18.36	23.4667	14.2841	8.16033	12.2458	10.2025	12.243	10.26	13.2638	19.3848	16.3207	18.3607	12.2405	16.3167	9.1845	15.2969	21.4252	9.18037	13.2605	6.12175	8.164	7.14379	17.3442	15.3038	16.328	15.3044	11.2232	12.2435	11.22	8.16033	29.5885	12.2405	9.18225	6.12175	8.16233	9.18487	14.2905	13.2638	8.164	19.3903	9.18262	6.123	16.3167
Positive	724.299	5.57712	12.2449	24.4897	21.4285	27.5509	17.34	12.2417	21.4285	27.5432	19.3877	18.36	13.2637	26.6785	18.3647	23.466	22.44	22.4489	31.6244	51	26.5305	28.5673	16.3246	22.4431	24.4834	29.5917	19.385	29.5917	21.426	10.2029	51.0202	20.4081	17.3445	20.4081	29.5883	30.6043	14.2837	44.8863	16.3269	9.18373	21.4255	19.385	17.3449	30.6121	13.2653	16.3265	12.2431	42.857	42.84
Positive	723.299	5.57713	13.2611	33.6746	33.6746	21.4293	15.2991	13.2611	24.4864	21.4219	27.5519	26.5185	14.2841	26.6752	21.4256	23.4661	36.7179	21.4256	18.3621	29.5783	29.5928	25.5029	18.3653	20.4018	17.3415	16.3271	20.4088	14.2862	20.4059	22.4465	64.2878	23.4701	22.4458	14.2837	16.3219	23.4627	15.304	23.4586	11.2249	3.06136	22.4458	32.6485	21.4262	14.2862	18.3679	23.4705	9.18238	15.3066	26.5185
Positive	722.294	5.57772	34.6936	30.6123	32.6531	30.6127	19.3795	13.262	24.4868	18.3618	17.3474	20.3995	12.2434	15.3915	28.5712	24.4866	21.4195	34.6936	26.5233	33.66	22.4496	41.8251	24.4868	13.262	18.3627	27.5508	14.2839	28.5712	15.3042	11.2231	27.5518	22.4488	22.4456	28.5715	27.5476	26.5233	8.162	26.5233	10.2044	16.3266	22.4456	13.2633	11.2231	21.4286	16.3268	16.3266	18.3651	63.2654	30.6
Positive	389.61	5.59412	6.12164	15.3041	15.3068	15.3068	6.12055	12.2433	13.2635	12.2411	11.225	8.16073	7.14191	16.4185	13.2659	12.2433	7.13958	7.14191	11.221	16.3191	16.3273	12.2393	22.446	7.14085	4.08048	11.225	3.06082	6.12255	15.3042	9.18245	15.3068	10.2042	11.223	7.14318	7.14191	5.10045	8.16218	13.2592	3.06136	8.16225	3.06082	4.08109	4.08182	8.16364	7.14318	8.1635	7.14191	14.2859	4.07976
Positive	721.291	5.59412	21.4287	19.3879	29.592	48.9799	25.5	10.2015	28.5716	27.5433	30.6124	17.34	15.304	32.8352	27.5512	34.6891	26.52	30.6124	17.3425	32.64	24.49	29.5835	18.3653	14.282	27.544	31.6329	15.304	21.4287	23.4663	22.4459	24.49	22.4491	18.3648	15.3062	25.5073	33.664	13.2635	29.5835	21.4287	8.1634	19.3851	16.3243	26.527	25.5104	19.3879	33.674	17.3446	34.6941	21.42
Positive	720.278	5.61035	14.2856	19.3876	21.4284	31.6332	20.3995	37.7456	24.4866	58.1471	41.8374	33.6592	32.6488	54.3834	27.5508	29.588	23.4594	18.3672	25.5031	31.62	35.7149	21.4226	21.4258	15.3019	25.5038	29.5916	11.223	20.408	19.3852	17.3447	42.8578	13.2652	14.2835	29.5916	26.5271	30.6038	14.2838	32.644	12.2451	13.2652	10.2027	6.12165	24.4866	24.4896	18.3677	22.4488	16.3244	21.4289	22.44
Positive	722.332	5.61045	32.6435	28.5721	27.5517	25.5108	19.3795	12.2413	23.4662	18.3619	16.3269	19.3795	12.2432	15.3921	27.5517	20.4054	18.3595	34.6892	24.4832	32.6391	22.4495	39.7842	24.4865	10.2014	18.3624	24.4904	12.2432	25.5108	15.3041	11.223	26.5312	20.4086	21.4257	27.5517	25.5074	25.5034	8.16216	21.4194	9.18389	16.3269	22.4459	13.2635	10.2027	20.4086	15.3065	15.3065	16.3243	60.2055	27.5393
Positive	720.316	5.62956	14.2858	18.3675	20.4083	29.592	21.42	38.7646	24.4864	56.1067	40.8166	34.68	30.6088	55.4093	26.5308	32.6486	24.4794	17.347	28.5675	32.6392	35.7145	22.4432	21.4261	16.322	24.4829	29.592	11.2246	20.4083	20.4054	19.3856	45.9187	12.245	14.2838	30.6124	27.5472	30.6044	15.304	31.6245	11.2246	13.2654	10.2012	6.12161	23.4667	25.5104	19.3879	23.4695	16.322	24.49	23.4594
Positive	500.195	5.64505	47.9573	93.8739	106.118	110.211	93.8559	48.9684	112.241	67.3385	63.2628	40.8028	49.9981	83.1118	92.836	115.28	108.127	91.8237	137.738	115.279	85.7109	143.857	116.312	74.4728	64.2843	101.016	63.2628	69.3851	104.069	60.1966	165.317	107.139	53.0491	60.2017	99.9875	58.144	39.7868	80.5939	140.825	56.1203	168.346	214.277	72.4399	91.8332	70.4054	105.087	63.2563	83.6702	70.3788
Positive	777.329	5.74652	12.2433	133.656	72.4484	94.8972	33.6649	25.5069	94.8856	38.7646	29.5873	25.5031	21.4252	202.137	85.7157	128.536	83.638	69.3787	225.481	33.6641	38.7752	324.36	220.379	42.8516	18.365	51.0213	51.0138	20.4085	167.346	15.3041	34.6945	262.249	33.6691	18.3672	44.8921	28.5677	21.4258	34.68	34.6945	8.1622	25.5031	36.7299	18.3672	20.4085	26.5311	29.5923	19.3824	24.4905	22.4395
Positive	209.153	5.74688	66.3176	124.473	124.493	164.29	62.2282	55.0946	73.4595	65.2869	64.277	55.0858	79.5811	88.2479	91.8389	162.197	128.537	76.5203	134.697	238.712	187.76	141.776	99.9891	110.189	95.9054	126.534	78.5608	79.5937	108.166	79.5811	168.371	103.064	89.7838	76.5324	135.696	124.473	52.0338	131.577	35.7142	27.5473	51.0054	47.9527	73.4711	105.105	80.6142	89.7981	105.071	125.513	144.836
Positive	778.33	5.74702	9.18243	72.4406	56.1232	52.0415	35.7037	29.5878	51.0145	19.3825	21.4255	19.3825	14.2837	76.9561	49.9999	55.0871	71.4074	36.7304	113.267	41.8254	23.4697	191.755	95.9047	29.5876	13.2634	36.7352	39.7841	17.3474	96.94	26.5268	14.2859	95.9196	24.4869	18.3676	31.6282	23.4662	20.4053	13.2597	15.3063	5.10145	20.4026	8.16232	17.3472	22.4493	19.3882	20.4084	20.4026	19.388	24.4794
Positive	481.215	5.74724	14.2873	35.7094	39.7995	37.7578	55.0843	34.6895	94.885	34.6892	23.4706	11.2204	18.3648	149.825	29.5951	34.6813	33.6613	23.472	57.1458	32.649	33.6758	96.881	60.1959	22.4462	21.4259	39.8003	24.4818	10.2052	53.065	28.5678	31.6349	38.7798	28.5675	20.41	19.3895	24.4858	16.3243	31.6212	14.287	13.2636	14.2805	13.2635	12.2405	30.615	34.6963	28.5746	27.541	25.5067	44.8818
Positive	603.277	5.74729	18.365	59.176	65.3056	71.428	490.69	84.6828	745.821	231.568	157.119	34.685	20.4054	1702.26	46.9395	60.1874	61.1985	38.7704	383.623	70.3783	48.9792	677.211	363.216	82.6423	29.588	47.96	58.1553	67.3481	242.824	192.835	70.4076	154.084	48.9732	24.4896	53.0543	44.8921	28.5677	29.58	32.6536	9.18241	17.3421	29.5878	31.6324	26.5311	39.7966	40.8166	36.7244	12.2451	23.4594
Positive	202.124	5.74744	207.113	524.424	397.951	476.527	111.198	353.132	72.4301	98.9458	55.0951	178.529	112.231	59.5068	217.343	305.028	339.68	276.49	144.88	172.366	87.7533	153.006	184.65	137.719	113.238	390.806	202.013	255.097	240.812	107.141	2501.99	972.422	241.806	398.969	1664.04	1816.29	1476.49	1585.98	1013.24	433.613	1049.62	2527.2	672.436	820.289	1416.44	1023.45	563.119	206.118	263.171
Positive	605.284	5.75574	21.4262	21.4262	46.9403	38.7768	65.2875	19.385	91.8265	33.6687	22.4497	28.5633	18.3648	194.968	29.5928	28.5633	26.5223	19.3856	57.1447	49.9843	47.9607	121.37	58.1551	31.6282	31.6282	34.695	21.4225	22.4497	45.9199	40.8118	31.6337	40.8176	14.2837	16.3271	16.3242	21.4256	18.3679	26.5177	15.3066	8.16235	15.3013	10.2026	10.2044	21.4293	27.5519	18.3679	20.4024	17.3475	24.4786
Positive	637.277	5.76352	20.4053	52.0335	47.9582	52.0398	60.1896	47.9688	69.3697	55.0822	43.8714	30.6049	23.4666	82.0783	31.632	59.1683	32.6419	36.7294	52.0346	74.454	45.9174	81.6033	43.867	30.608	22.4435	47.9582	28.5674	23.4689	38.7747	55.1009	60.2029	53.0602	20.4053	21.4281	36.7296	62.2437	20.4078	36.7171	13.265	14.2837	18.3607	22.4458	41.8359	23.4661	43.8811	27.5505	39.7856	36.734	41.8217
Positive	604.28	5.76377	16.3244	40.811	39.7956	68.3668	176.485	32.6488	282.616	95.8915	82.6402	21.4231	16.3243	687.472	43.8783	49.9861	39.779	30.6083	133.656	43.859	24.4894	341.7	141.817	46.9327	25.5069	40.817	24.4864	45.9187	101.007	87.7452	52.0411	76.5319	23.4663	19.3876	23.4663	31.6291	21.4258	27.54	20.4085	6.12161	16.322	26.527	13.2651	18.3677	31.6329	30.6124	31.6238	28.5719	31.6192
Positive	482.218	5.76408	22.4461	37.7502	24.4916	47.9627	51.005	25.5069	78.5612	29.588	27.553	12.2408	24.4866	89.2713	28.5735	36.7299	40.8041	34.6894	59.186	38.7638	21.4301	79.5522	41.8313	26.5272	22.4461	36.7374	18.365	15.3067	39.7988	17.3447	47.9627	32.6554	19.3852	15.3072	23.4663	21.4258	25.5069	26.5173	10.2045	15.304	16.3211	21.4258	19.3852	36.7374	27.553	19.3892	19.3813	17.3482	28.5572
Positive	649.279	5.7723	60.2025	109.181	119.385	130.609	112.208	49.9987	168.327	110.166	75.5002	57.1241	63.2569	139.531	85.7121	82.6333	66.3035	95.9159	128.554	157.074	105.109	123.44	91.8164	91.8147	88.7447	98.977	62.2366	61.2229	69.3785	65.3044	131.627	95.9159	49.9934	76.5286	63.2569	90.8043	42.856	90.7865	44.8968	23.4688	61.2044	49.9934	73.4596	87.7435	83.6788	87.7528	60.1897	103.059	140.768
Positive	457.203	5.78052	117.332	196.913	180.612	282.646	84.6724	56.1152	90.7933	65.2895	64.2774	61.2089	95.906	88.2341	206.122	319.307	199.924	141.818	355.049	716.055	515.304	433.518	309.124	325.428	269.319	456.121	173.447	162.244	243.841	205.076	359.182	209.183	195.893	169.387	277.509	269.353	73.4697	294.792	57.1414	28.5677	72.423	44.8922	129.591	256.089	134.707	221.428	206.07	385.705	367.208
Positive	458.206	5.78052	32.6487	72.4394	75.5086	90.8144	42.8457	39.7906	37.7501	29.584	32.6487	34.6854	26.5271	44.117	66.3251	100.993	89.762	53.0539	115.291	197.88	127.548	129.54	87.7435	96.9259	79.5808	114.286	51.0136	46.9388	92.8448	59.1758	89.794	86.7348	59.1758	44.898	83.6624	66.3266	23.4694	91.802	30.6123	19.3852	31.62	26.5271	56.1213	67.338	41.8358	68.3674	71.4095	110.204	96.9
Positive	191.142	5.7809	92.8434	146.917	187.759	210.208	61.2069	30.6086	64.2762	51.0143	40.8103	27.5431	34.6897	42.072	103.063	144.856	109.152	95.9042	259.189	421.307	248.985	229.487	162.225	191.814	140.799	179.595	105.072	38.7795	120.411	42.852	41.8376	105.104	102.026	47.9575	111.211	39.79	29.5883	146.872	23.4705	19.3849	28.5632	27.5477	26.5311	121.431	46.9397	39.7967	71.408	166.33	131.573
Positive	665.273	5.79803	47.9532	115.292	142.838	146.94	573.357	147.96	801.883	639.624	213.236	158.132	163.255	595.059	95.9121	117.315	92.8322	60.1965	285.679	180.551	136.726	497.927	169.354	71.4145	61.2037	167.336	51.0134	87.7378	127.544	106.116	142.838	120.4	41.834	54.082	87.7441	134.675	60.1922	69.3641	43.8747	20.4083	35.7047	51.0207	80.6012	59.1763	100.001	115.275	104.061	85.6974	69.369
Positive	513.121	5.81453	63.2577	96.9264	76.5333	124.494	52.0257	19.3849	51.0139	37.7493	44.8922	42.8447	76.5208	42.0648	62.2461	87.7296	71.4078	65.2978	120.412	213.24	167.353	139.736	67.3383	121.413	78.5614	124.491	40.8044	34.6946	80.6151	55.095	83.6764	61.225	68.3586	52.0455	76.5208	57.136	48.98	116.274	30.6133	16.3244	44.8788	45.9113	52.0342	67.3475	59.1849	48.9813	55.086	144.899	127.497
Positive	369.117	5.81501	47.9528	96.9259	125.504	136.741	47.9487	44.8996	90.7964	48.9644	62.2366	42.8439	47.9574	130.298	216.315	224.423	129.552	143.858	68.3583	121.38	64.2823	75.4937	85.7033	59.1705	52.02	525.487	195.89	85.7033	116.322	61.2222	1571.34	383.657	151.012	273.455	1104.96	171.407	91.8164	755.831	92.8531	11.2239	124.451	159.175	243.846	303.048	154.087	375.428	135.685	229.562	272.365
Positive	631.271	5.84944	16.3244	33.669	31.6345	42.8591	49.9845	17.3446	54.0745	58.1555	24.4865	21.4219	12.2433	192.882	25.5114	31.6228	37.7434	15.3041	43.8782	31.6285	32.6545	86.6948	55.0947	21.4257	11.223	31.6341	20.4018	31.6341	45.9205	45.9205	34.6955	43.8795	18.3649	11.225	16.3268	21.4257	14.2838	17.339	18.3676	12.2433	10.1994	8.16218	20.4024	17.3477	22.45	26.5318	22.442	19.3883	27.5433
Positive	193.052	5.9181	78.5542	115.281	126.514	123.474	96.9248	105.115	118.331	87.7293	88.7637	91.8166	101.015	119.014	117.342	120.371	117.311	110.18	103.048	99.9615	82.6487	100.998	91.8166	92.8368	68.341	136.729	87.7438	88.7641	91.8318	73.4655	183.65	117.342	90.8124	115.302	144.879	122.433	93.8567	143.809	85.7093	52.0341	90.7896	87.7518	118.361	127.545	112.249	110.18	92.8368	135.695	143.833
Positive	530.254	5.92556	43.8716	77.5309	74.4883	81.6317	55.0954	44.9075	71.41	58.1493	52.0335	74.4719	43.8723	63.6107	78.5705	77.5231	67.3296	74.4706	69.3864	100.984	69.3864	85.6834	63.2501	41.8311	52.0221	58.1626	44.8872	44.8993	44.902	42.8571	65.3048	64.2849	39.7903	48.9786	57.136	41.8354	53.0538	64.2469	48.9796	27.5473	39.7816	52.0398	54.0806	45.9129	45.9225	46.9325	53.0474	74.4809	71.4029
Positive	546.272	5.93402	31.6332	23.4629	27.5508	27.5508	24.483	21.4347	11.2214	17.3421	10.2025	22.4433	8.1622	23.5974	28.5719	23.4629	18.3622	30.6127	24.4896	37.7456	36.7344	33.66	24.483	23.4663	23.46	22.4493	17.3421	25.5106	13.2673	24.4932	29.5916	31.6332	14.2838	21.4284	23.4698	24.4896	14.2838	26.5161	13.2655	5.10141	17.3396	21.4258	17.3421	16.3244	15.3085	28.5715	26.5233	24.4866	27.5434
Positive	769.306	5.93402	5.10198	29.584	29.5921	27.5513	20.4028	14.2891	19.3827	17.3428	21.4259	19.3827	19.3849	28.7273	26.5309	26.5236	29.584	22.4431	34.6934	44.8861	33.673	38.7609	23.4632	30.6077	16.32	22.4492	22.4431	15.3059	19.3904	16.3286	25.5105	23.4691	11.2231	19.388	21.4283	7.14277	14.2839	26.5133	13.2651	16.3246	14.2803	19.3853	18.3625	24.4867	13.2671	18.3673	17.3424	35.709	40.8056
Positive	395.611	5.93407	5.10202	20.4028	14.2859	23.4693	11.2215	4.08267	17.3424	11.2218	12.2433	6.12084	6.12153	13.3377	10.2043	19.3827	10.2014	15.3043	18.3671	16.3223	18.3671	17.3404	10.2014	6.12157	9.18	19.3881	8.16112	7.14283	9.18493	5.10267	12.245	9.18364	10.2028	8.16335	13.2651	5.10202	3.06084	15.2961	9.18356	2.04057	7.14016	7.14195	9.18126	15.3042	2.0411	7.14283	10.2014	15.3038	13.2615
Positive	397.114	5.93407	28.5719	46.9256	45.9191	52.0404	23.4635	25.5175	28.5635	23.4635	23.4662	19.3824	21.4252	45.1429	38.7762	33.664	51.0063	42.8578	35.7137	92.8337	63.2648	47.94	30.6038	25.5069	22.44	36.7353	16.322	30.6127	35.7193	32.6528	84.6953	34.6945	17.3446	24.4902	34.6936	60.2036	26.527	52.0123	14.2856	6.12165	24.48	28.5677	34.6842	35.7096	28.5754	33.674	51.0063	47.9459	41.8251
Positive	398.111	5.93412	17.3469	39.7856	32.6537	42.858	16.3223	18.372	19.3827	28.564	17.3449	18.3625	17.3445	30.7793	32.653	28.564	25.503	23.4627	30.6121	55.0877	32.653	40.8009	27.5439	23.466	22.44	35.7142	10.2014	11.2245	11.2262	17.3493	31.6333	26.5305	13.2637	24.4897	19.3877	26.5305	18.3647	25.4964	8.16324	11.2229	17.34	12.2431	20.4024	39.7902	24.4926	27.5471	8.16114	29.5876	32.6446
Positive	752.299	5.93412	8.16373	28.5675	15.3045	21.4291	18.3654	6.125	10.2007	20.4013	10.2027	12.2412	10.2027	17.4414	16.3275	10.2007	12.2408	9.1842	13.2661	20.4019	15.307	23.4622	13.2613	25.5067	3.0602	20.4093	7.1407	8.16373	13.2635	15.307	15.304	21.4298	19.3851	16.3275	10.2047	16.3275	7.14327	11.2189	16.3275	6.1216	9.1791	6.1216	8.16053	13.2635	11.2251	16.3248	11.2207	18.3648	21.4263
Positive	784.307	5.93412	17.3472	25.5031	28.5712	20.408	17.3425	16.3312	17.3421	18.3622	17.3442	15.3022	23.4663	18.4675	21.4289	17.3421	25.5031	28.5719	17.3468	21.4231	27.5508	35.7	22.4428	21.4258	15.3	24.4902	10.2012	12.2451	13.2673	13.2672	24.4896	11.2247	12.2433	9.1836	19.3881	17.3468	7.14192	12.2382	8.1634	3.06082	11.22	13.2636	23.4629	18.365	19.3905	13.2653	12.2415	40.811	32.644
Positive	545.269	5.93433	15.3065	43.8658	34.6938	24.4904	23.4625	17.3528	15.302	22.4424	12.2432	19.3826	13.2635	15.3896	23.4699	27.5436	19.3821	18.3678	32.6538	23.4626	13.2635	28.563	15.3016	24.4865	16.3196	29.5925	12.2413	35.7156	14.2883	23.4699	42.8582	24.4904	18.3649	28.5714	31.6334	15.3065	13.2635	15.2972	16.3269	7.14208	4.07978	11.223	28.563	17.3446	26.5316	26.5305	18.3624	44.8919	22.4461
Positive	739.321	5.93433	13.2657	29.5837	26.5307	28.5715	21.4231	19.3936	22.4428	19.3829	13.2633	11.2214	12.243	31.8052	25.5109	16.3221	28.5636	19.3883	17.347	28.5636	17.347	30.6	20.4025	27.5476	20.4	22.4496	16.322	25.5109	22.4524	25.5103	30.6123	14.2861	20.4056	14.2857	17.347	16.3266	14.2839	15.2973	8.16328	6.12169	17.34	12.2433	19.3824	27.5476	15.3062	19.3883	20.4025	24.4868	28.5672
Positive	764.26	5.93433	20.4094	59.1745	47.9606	50.0014	26.5232	23.4751	54.065	29.5826	21.4252	15.3014	22.446	44.1166	42.8597	38.7636	36.7234	37.7573	34.6949	59.1654	37.7504	57.1253	33.664	33.6693	29.5827	38.7778	18.3622	20.4094	24.486	26.5322	45.9191	43.8802	25.507	34.6949	26.5322	26.5314	14.2866	32.638	20.4094	9.18253	18.3589	23.4663	28.5626	33.6693	16.327	28.5676	24.4822	39.791	36.729
Positive	544.264	5.93475	21.4289	24.4829	32.6533	28.5712	20.4029	17.3519	17.3421	42.8461	33.6689	49.9872	14.2838	34.8831	28.5716	26.5233	31.6239	32.6536	17.3466	33.6648	16.3262	25.5	11.2216	20.4055	15.3	25.5106	14.282	19.3879	12.2467	18.3697	80.6128	14.2859	16.3243	28.5716	29.592	32.6533	20.4055	15.2978	24.49	19.3851	21.42	31.6283	61.2073	13.2635	24.4929	24.49	38.7646	81.6098	10.2012
Positive	735.297	5.93517	12.2449	26.5232	35.7145	31.6333	14.282	16.3307	23.4628	34.685	23.4662	18.3626	12.2432	13.3377	33.6734	27.5439	23.4627	18.3621	19.3877	35.705	24.4894	35.7	18.3626	17.3445	24.48	17.3469	24.4835	15.3061	32.658	14.2875	28.5716	21.4285	11.223	12.245	23.4695	12.2449	15.3039	23.4567	11.2246	9.18241	19.38	14.2838	20.4024	15.304	14.2875	22.4491	17.3421	39.7848	30.6043
Positive	750.29	5.94273	10.2047	25.5067	33.6688	23.4707	16.3243	9.1842	15.3015	27.5418	20.4053	23.4615	8.16213	17.4414	23.4707	15.3015	15.3015	19.3882	13.2661	45.903	14.2837	20.4013	20.4013	17.3451	18.3618	18.3684	8.16053	8.16347	11.2229	14.2865	29.5935	10.2047	8.1624	11.2248	11.2251	19.3889	11.2251	17.3377	8.16386	2.04053	10.199	12.2432	16.3211	6.1216	13.2661	20.4053	19.3819	18.3654	14.2837
Positive	397.61	5.94308	2.04089	13.2617	16.3267	20.4084	11.2214	7.14516	15.302	15.302	12.2432	12.2413	6.12158	8.20778	17.3472	12.2416	11.2214	12.2451	12.2451	15.3016	11.2246	16.3196	16.3217	6.12174	7.14092	12.2451	8.16084	9.18403	10.2058	14.2859	10.2042	12.2451	6.12158	8.16337	7.14295	6.12253	6.12174	12.2378	5.10211	4.08105	3.05992	10.2029	10.2013	9.18261	9.18389	13.2655	6.12079	11.2229	6.12077
Positive	368.657	5.95112	10.2045	18.3616	13.2635	16.3273	19.3853	11.2287	13.2612	4.08048	9.18109	7.14064	6.12164	7.18178	9.18409	15.3014	9.18082	16.3244	17.3472	8.16073	11.223	15.3014	16.3219	4.08109	13.2592	9.18409	5.10059	8.16218	10.2044	5.10212	13.2635	13.2659	3.06082	7.14318	6.12255	5.10212	8.16218	5.09864	3.06127	4.08109	11.2194	4.08109	8.16073	6.12164	2.04085	4.08036	4.08036	10.2009	4.08109
Positive	738.313	5.95112	14.2864	30.6034	16.3241	22.4494	13.2637	13.27	19.3822	15.3021	12.2431	18.3621	12.243	21.5454	22.4501	25.5029	28.5632	21.429	16.3269	26.523	19.3849	21.4224	21.4223	19.3854	17.3395	23.4705	25.5028	15.3064	17.3473	23.4699	17.3473	18.3682	18.3651	11.2247	17.3473	15.3064	7.142	21.4152	16.3269	6.12171	13.2596	8.16222	10.2011	8.16229	11.2247	12.2433	12.2413	40.8114	30.6077
Positive	766.27	5.95112	13.2653	26.5233	46.9401	57.1444	13.2617	19.3932	15.3019	21.4227	14.2839	15.3019	20.4051	17.4416	22.449	23.4629	39.784	20.4051	26.5307	31.624	18.3665	32.64	19.3824	19.3849	22.4394	28.5715	12.2415	22.449	19.391	24.4898	36.7357	25.5103	21.4259	19.3883	12.2449	11.2245	13.2633	23.4559	11.2245	8.16232	14.28	10.2028	14.2814	13.2633	10.2042	22.4493	18.3623	25.5032	28.5679
Positive	768.302	5.95112	8.16328	30.6039	25.5105	30.6131	18.3651	12.2483	17.3422	17.3422	13.2638	21.4227	11.2229	21.5454	23.4694	30.6038	14.2814	16.3241	19.388	46.9259	16.3242	24.4831	22.4428	27.5469	15.2996	31.6327	18.3623	14.2857	8.16451	14.2859	23.4703	21.4286	15.3039	20.4084	13.2655	16.3266	6.12154	25.4955	19.388	6.12169	18.3595	17.3445	14.2815	11.2229	21.4286	18.3646	20.4026	38.764	26.5273
Positive	737.311	5.9512	40.8173	48.9652	30.613	31.6334	25.5034	12.2488	26.5228	23.4631	16.3243	39.7853	15.3041	36.935	21.4291	31.6234	17.3418	36.7356	26.5305	47.9464	24.4865	29.5839	28.5638	21.4257	19.3795	29.5925	16.3222	19.3882	22.4495	21.4291	26.5312	19.3882	25.5068	15.3065	25.5108	20.4086	12.2432	22.4358	11.2248	8.16216	15.2996	8.16216	20.4022	18.3649	12.2452	16.3243	9.18097	119.353	23.4662
Positive	707.303	5.95218	23.4692	26.5233	26.5307	47.96	25.5071	15.3105	20.4026	20.4026	19.3852	19.3824	15.3042	23.5974	32.6528	35.7	18.3622	21.4258	24.4902	26.5233	26.5273	29.5836	19.3824	31.627	21.4195	28.5712	19.3824	25.5069	17.3496	17.3474	45.9196	35.714	12.2431	20.4082	24.4905	15.3064	14.2835	24.4764	14.2861	9.18254	19.3795	13.2653	15.3019	25.5071	17.347	24.483	26.5233	26.5233	29.588
Positive	751.289	5.95946	15.3068	28.5679	28.5723	38.7761	16.3215	13.2635	20.4056	28.5679	20.4056	14.2813	15.3038	24.6232	15.3068	25.5023	22.442	15.3068	15.3066	37.7501	20.4088	34.6768	15.3038	13.2635	12.2433	18.3682	12.2411	9.18409	14.2861	15.3038	19.3883	25.5114	16.3245	11.2252	11.2248	22.4493	9.18422	25.503	5.10219	9.18253	12.2389	8.16225	12.2411	16.3245	15.3066	15.307	13.2612	23.4665	26.5224
Positive	734.292	5.96735	20.4083	30.6037	31.6329	39.7962	14.282	22.455	17.3421	19.3828	16.3243	34.6849	17.3446	26.6754	21.4287	17.3421	32.6439	41.831	27.5505	24.4835	33.6729	23.46	27.544	13.2635	29.58	22.4491	18.3626	16.3266	13.2673	14.2875	28.5716	17.347	19.3851	21.4287	27.5512	19.3874	9.18241	22.4368	13.2654	10.2026	17.34	14.2838	27.5433	13.2635	9.18483	16.3242	25.503	57.1268	27.5439
Positive	396.613	5.96776	5.10218	20.4025	14.2859	13.2653	17.3425	10.2072	19.3824	10.2015	9.18248	13.2616	10.2025	19.4935	17.3474	18.3622	17.3422	14.2861	13.2652	13.262	15.306	18.36	11.2214	14.2839	9.18	14.2861	7.14088	11.2248	14.2877	7.1428	11.2247	11.2248	3.06082	5.10213	10.204	12.2449	2.04055	12.2378	9.1836	4.0811	3.06	4.0811	7.14088	12.2433	4.08164	13.2655	4.0805	28.5635	6.12075
Positive	736.307	5.96792	40.8164	105.073	35.7144	40.8174	15.3042	18.3725	32.6441	39.785	18.365	34.6844	17.3448	53.3506	17.347	23.46	24.4825	62.2356	26.5311	54.0668	18.3651	20.4026	26.5233	23.4659	16.3196	43.8776	18.3623	22.449	13.2673	17.3474	39.797	15.3062	41.8313	25.5106	32.6536	22.449	11.2228	25.4955	12.2451	7.14197	17.3396	10.2041	35.7045	20.4055	19.3878	33.6685	12.2415	209.126	31.6287
Positive	706.3	5.96812	19.3884	27.5429	36.7297	39.7969	19.3882	15.3112	17.3418	27.5436	13.2635	7.14076	10.2027	26.6753	30.6133	19.3795	15.302	29.5878	30.613	32.6435	18.3649	30.6041	20.4022	12.2429	11.2197	26.5312	16.3217	9.18375	23.4693	23.4699	38.7764	20.4089	11.223	15.3065	25.5108	16.3267	8.16216	19.3764	11.2248	10.2027	13.2596	13.2656	9.18122	22.4465	11.2245	10.2011	10.2011	43.8658	34.6892
Positive	708.305	5.96812	14.287	22.4459	18.369	21.4305	20.4015	14.2838	17.3446	15.304	13.2635	7.14026	10.2027	11.2882	11.2255	16.3206	24.4818	16.328	24.492	20.4054	24.492	24.4764	17.3446	11.223	12.2432	19.3895	7.14027	6.123	14.287	13.2635	26.533	13.2665	8.16215	14.287	8.16369	19.3851	8.16215	15.3006	7.14323	9.18242	13.2605	4.08108	6.12046	18.369	9.18242	9.18468	13.2605	10.2027	10.2027
Positive	784.333	5.96824	26.5304	49.9861	42.8578	36.7353	26.5271	27.5589	23.4629	28.5635	25.5069	27.5434	23.4663	21.5455	31.6324	33.66	39.7849	44.8921	36.7353	40.805	31.6316	39.78	32.6439	28.5663	22.4395	36.7344	16.322	19.3852	29.5964	27.5515	42.8578	33.6732	17.3447	21.4289	32.6536	24.4902	19.3848	32.6352	13.2655	4.0811	19.38	24.4902	32.644	32.6488	23.4698	26.5233	24.483	52.0277	42.8516
Positive	395.111	5.96915	11.2249	37.7498	34.695	37.7563	18.3621	19.385	27.5432	19.3822	20.4053	16.3214	15.304	21.5454	18.3679	30.6026	24.4828	27.5519	30.6132	32.6438	24.4906	34.678	20.4053	16.3242	16.3242	21.4293	12.2411	16.3271	22.4497	14.2862	33.6746	27.5519	12.2432	18.3679	30.6132	16.3271	14.2862	26.5231	15.3066	9.18238	14.2792	27.5471	18.3621	27.5479	16.3299	11.2249	16.3214	35.7093	27.5432
Positive	706.316	5.96918	18.3678	25.5068	36.7356	41.8366	17.3423	14.2902	17.3418	25.5034	11.223	6.12065	12.2432	23.5974	29.5925	28.5629	21.4223	30.613	30.613	33.6645	20.4086	31.6192	22.4424	10.2027	14.2815	27.5517	16.3217	11.2248	25.5142	23.4693	37.756	25.5108	14.2838	16.3269	24.4897	14.2857	10.2043	21.4194	10.2041	9.18243	14.2796	13.2635	9.18122	24.4865	11.2262	11.2248	9.18097	42.8514	37.745
Positive	732.271	5.9849	14.2864	14.2816	17.3444	32.6537	16.3269	7.14556	10.2011	29.5833	9.18103	17.3415	12.2434	25.6493	13.2656	28.5584	20.4023	20.4057	19.3881	36.725	18.3651	26.523	29.5833	13.2637	17.339	20.4086	12.2414	12.2433	23.4705	9.18386	18.3646	16.3273	15.3039	15.3064	21.429	12.2451	9.18257	29.5734	14.286	4.08103	19.3789	19.3881	24.4827	8.16229	9.18411	12.2393	28.5632	19.3822	23.4666
Positive	544.294	5.98503	15.3067	23.4626	23.4664	24.4907	18.368	17.3528	16.3218	43.8648	30.6083	46.9251	11.2231	35.909	26.5316	22.4394	29.5832	29.5873	16.3271	31.6234	14.2839	22.4424	10.2011	19.3853	16.3196	22.4498	11.2212	19.3879	12.245	15.3067	79.5947	13.2658	16.3244	20.4083	24.4907	27.5512	18.3645	13.2571	20.4089	18.365	20.3994	25.5104	56.1061	14.2839	23.4696	22.4424	35.7039	77.5306	9.1825
Positive	734.331	5.98503	27.5516	48.9669	58.1631	57.1427	23.4666	30.6202	30.6043	40.8057	28.5673	40.8048	29.5876	35.9091	40.8158	32.64	44.8863	56.1157	38.7754	58.1493	43.8774	42.84	37.7444	25.5071	37.74	41.8366	24.4829	27.5475	22.452	31.6325	47.959	39.7967	31.6281	31.6325	41.8366	26.5303	18.3651	40.7943	22.4489	16.3242	27.54	33.6734	35.705	26.5274	25.5137	27.5439	34.6849	69.3697	43.866
Positive	737.352	5.98503	47.9593	64.2681	38.7756	44.8992	34.6896	25.5179	32.6441	31.624	24.4862	57.1272	20.4056	42.0649	40.8164	40.8	33.6642	52.0344	36.7348	56.1071	39.791	44.8856	41.8253	31.6272	27.5393	45.9185	25.5032	29.5882	30.6131	29.5926	41.8368	32.6531	30.6077	19.3878	37.7561	34.6948	23.4663	33.6549	21.4292	12.2431	23.4594	19.3878	42.8454	25.5071	21.4292	30.5992	15.3019	131.597	39.791
Positive	750.325	5.98503	10.2043	29.5885	37.7563	31.6333	16.3219	10.2074	19.3822	29.5826	20.4059	25.5029	11.2229	19.4934	27.5516	18.3621	16.3214	22.4494	18.3679	47.9454	14.2862	24.4821	23.4627	18.3646	19.3816	26.5311	10.2012	12.2451	15.3066	16.3271	30.6132	13.2656	9.18238	13.2657	11.2249	22.4494	11.2249	19.3789	11.2249	3.06088	13.2592	13.2634	18.3616	7.14185	17.3475	21.4293	19.3822	22.4458	17.3449
Positive	736.348	5.98512	48.9799	111.196	48.9799	59.184	25.5069	30.6205	39.7857	52.0262	34.6891	73.449	21.4256	61.5585	27.5505	37.74	39.7848	70.3985	37.7553	88.7527	26.5295	37.7445	34.6841	31.6283	24.4794	60.203	23.4628	38.7702	29.5967	31.6329	64.2868	22.4491	49.9931	33.6737	35.7145	31.6329	23.4662	36.7147	18.3675	13.2636	29.58	18.3675	55.0866	28.5675	26.5311	41.825	31.6245	225.452	51.0134
Positive	397.632	5.98526	3.06128	14.2817	16.3266	20.4085	11.2232	7.1449	16.322	16.3223	12.2432	13.2616	6.12161	8.20779	17.3472	13.26	13.2616	12.2433	14.2858	16.322	12.245	17.34	17.3421	6.12165	8.16	13.2655	8.16098	9.18383	12.2466	14.2858	10.2041	12.2451	6.12161	8.16332	8.16332	7.1428	6.12165	12.2379	6.12249	4.0811	3.06	10.2041	10.2015	12.2435	9.1836	13.2636	6.12073	12.2418	6.12165
Positive	545.302	5.98526	21.429	46.9266	40.8162	25.5101	24.4869	17.3517	17.3424	26.5237	23.466	20.4029	20.4052	16.4156	23.4693	29.58	25.5036	22.4463	33.6734	25.5036	14.2857	34.68	15.3018	27.5477	18.36	31.6325	13.2618	37.7506	15.3084	23.4693	47.959	29.5924	21.4255	28.5713	32.653	22.4489	15.3043	18.3574	16.3265	9.18257	7.14	13.2653	30.6043	22.4463	26.5305	26.5237	23.4633	44.8863	22.4458
Positive	735.34	5.98526	16.327	43.8655	55.1022	44.8981	29.5882	19.3936	30.6038	48.9662	36.7292	32.6441	18.3651	23.5974	43.8776	44.8789	35.7045	36.7302	27.5511	42.8454	31.6287	52.0265	27.5435	27.5476	26.5193	29.5919	30.6045	24.4868	37.7556	26.5313	43.8776	28.5722	17.3444	14.2857	37.7561	33.6735	26.5273	36.7145	11.2248	14.2839	27.5393	22.449	30.6038	31.6287	20.4082	33.6592	22.4428	57.1272	35.709
Positive	397.134	5.98595	24.49	45.9062	37.7554	47.9609	21.4223	22.4565	24.4833	21.4223	15.3042	18.362	20.4056	42.0649	32.6533	31.6242	43.8648	37.7554	32.6542	61.2067	58.1558	44.8849	27.543	24.486	18.362	32.6533	16.3218	19.3879	33.6802	29.5929	67.3493	32.6533	14.2835	21.4288	29.5929	45.92	23.4662	52.0172	13.2658	6.12167	22.4388	26.5272	29.5832	28.5678	22.4498	25.5104	39.7854	45.9113	39.7908
Positive	546.302	6.00366	36.7265	34.6856	38.7704	41.8401	26.5271	28.5763	15.3008	29.5847	13.2635	26.5247	21.428	24.6236	36.7331	33.6618	33.6654	40.8073	34.693	56.109	48.9783	45.9074	39.7906	30.6082	30.6016	27.5498	23.4638	42.8515	23.4713	31.6318	42.8553	43.8756	16.3264	24.4887	30.6082	30.6115	19.3831	30.5956	23.4688	6.12164	24.4813	23.4688	28.5676	23.4688	18.3685	35.7057	34.6856	32.6487	40.8065
Positive	475.111	6.01893	22.4493	46.9269	53.0608	51.0213	15.3041	18.3729	41.8261	4.0805	27.5474	16.322	21.4258	28.7273	31.6324	49.98	37.7446	35.7096	34.6945	51.0073	35.7096	56.1069	31.6239	29.588	19.3795	38.7752	32.644	22.446	25.5144	14.2859	35.7149	36.7353	24.486	19.3876	23.4698	20.4085	11.223	28.5558	19.3881	5.10137	19.3795	20.408	21.4226	33.6691	17.3472	24.483	15.3023	31.6239	40.8107
Positive	575.273	6.0191	33.674	42.8463	44.8976	47.96	21.4258	20.414	23.4635	22.4428	18.365	22.4428	17.3447	25.6494	16.3264	31.62	27.5434	19.3852	21.4289	57.1284	35.7096	29.5836	15.3019	14.2838	19.3795	13.2652	18.3622	22.446	29.5967	18.3677	16.3268	20.4085	15.3038	13.2652	18.3677	20.4085	18.365	15.2978	16.3268	10.2027	15.2996	11.2244	6.12075	11.223	11.2248	19.3823	27.544	19.3824	10.2027
Positive	619.268	6.0191	37.7557	77.5295	85.7136	88.7748	58.1557	43.8901	80.5899	68.3484	51.0138	37.7456	35.7096	86.1818	72.4502	56.0986	61.2075	59.176	77.5504	81.61	77.5409	91.8113	75.4911	56.1151	32.6384	65.3072	37.7456	43.8718	59.1846	55.1029	87.7544	72.4502	44.8976	46.9395	47.96	64.2852	42.8516	61.191	35.7149	24.4866	48.9588	37.7557	48.966	44.8921	51.0205	61.1985	52.0264	63.2478	79.5795
Positive	635.265	6.0191	20.4079	63.2487	70.4089	59.191	196.913	82.6727	304.007	140.779	29.5881	117.316	35.7095	102.598	56.1217	56.1013	42.8459	28.5672	104.08	55.0875	41.8349	119.343	42.8515	28.5678	19.38	65.3053	32.6444	37.7503	40.8209	35.7143	77.5511	59.1829	33.6738	25.5105	40.8158	121.43	55.0938	35.6959	10.204	10.2027	19.3804	24.4898	31.6242	18.3646	42.8572	52.0281	44.886	37.7459	44.8923
Positive	636.266	6.0191	19.3877	32.6446	51.0202	36.7397	82.6412	28.5787	121.397	67.3294	24.4869	40.8057	22.4463	49.2468	30.6121	25.5006	31.6244	32.6484	44.8978	54.0676	33.6694	54.0676	36.7303	35.71	18.36	47.959	22.4431	16.3246	31.637	26.5305	55.1031	44.8978	21.4285	17.3469	20.4081	66.3279	40.8105	28.5567	23.4693	12.2434	21.42	14.2857	31.6244	24.4863	29.592	43.8651	30.6043	28.5633	31.6289
Positive	809.323	6.01913	18.3678	70.3888	104.082	136.735	46.933	28.5806	41.8253	14.2818	13.2633	16.3221	25.5071	29.7532	82.6541	97.9175	95.8921	68.3589	75.5104	38.764	29.5882	65.2884	33.6642	18.3651	13.2597	83.6736	16.3221	11.2232	36.7352	17.3474	34.6939	96.9414	20.4051	30.6123	57.1444	27.5514	195.894	41.8137	15.3065	6.12158	32.6392	21.4286	18.3623	27.5476	29.5922	30.5992	32.6441	26.5233	34.6889
Positive	419.191	6.03593	10.2048	31.6221	47.953	39.7975	11.2249	14.2925	12.2408	14.2814	11.2208	8.16221	7.14193	17.4414	20.4097	29.577	24.4866	28.5619	20.409	48.9632	15.3041	27.5474	22.4461	18.3656	17.3382	27.5474	9.18062	13.2613	15.3067	14.2863	28.5677	19.3852	14.2868	18.3687	18.3681	19.3892	8.16221	15.2984	8.16221	7.14193	15.2984	11.2253	16.3244	7.14048	14.2863	22.437	23.4616	21.4214	29.5877
Positive	532.045	6.03595	182.664	331.522	456.063	419.412	21.4301	23.4798	26.5218	18.3612	11.2208	19.3813	26.5272	31.8049	260.223	183.581	343.774	297.928	162.257	51.0034	51.0138	165.285	133.629	35.7082	26.5174	216.339	74.465	74.4801	124.495	103.069	420.354	274.506	70.399	67.3519	145.929	221.437	102.024	127.487	26.5272	10.2028	25.4974	41.8313	144.879	84.6829	292.869	207.074	110.167	51.0052	37.7502
Positive	573.265	6.0361	36.7264	73.454	67.3377	89.7994	95.9056	27.5541	108.131	62.2309	20.4057	64.2772	33.672	38.9868	57.1401	61.2063	48.9686	37.7466	43.8754	67.3269	54.0785	75.4935	52.03	43.8716	26.5227	54.079	31.6261	29.5856	42.8585	31.6313	87.7435	36.7329	45.9161	37.756	39.7905	65.3029	42.8513	42.8369	29.5904	13.2645	29.5831	26.5318	35.7122	40.8107	30.6132	46.9248	42.8476	35.7068	64.2666
Positive	574.265	6.0361	71.4188	131.603	149.979	144.908	84.6822	79.6046	88.7462	68.352	62.2363	56.1147	49.9984	67.7148	111.221	90.7864	103.038	83.6546	109.18	133.643	108.16	121.401	86.7137	84.6822	70.3837	108.16	57.129	63.2566	81.6386	76.5362	123.452	90.8134	47.9576	67.3448	83.6707	88.7726	54.0695	97.908	57.141	40.8107	51.0036	54.0799	66.3116	80.6096	50.0041	90.7956	75.4932	81.6214	118.34
Positive	535.053	6.0362	279.598	631.447	684.601	731.736	36.7346	30.6219	52.0255	19.3826	27.5436	21.4223	28.5683	34.8831	368.376	321.291	464.16	476.463	234.693	44.8859	83.6644	205.047	192.836	47.9536	34.6791	342.861	147.92	138.757	170.412	163.265	818.257	422.454	109.186	134.697	277.55	448.99	308.122	241.703	35.7142	16.3243	31.6192	74.4916	261.155	143.858	471.44	405.938	187.7	66.307	76.5203
Positive	538.04	6.03637	148.986	383.544	443.812	511.246	29.594	24.4994	27.5426	19.3818	15.3015	19.3849	23.4667	22.5713	232.663	250.896	306.029	314.18	150.006	42.8441	43.8725	120.394	133.658	46.9334	24.4777	231.599	70.3867	121.392	104.086	123.479	520.348	283.632	81.6361	88.7793	180.626	303.084	206.099	180.529	23.4667	13.2634	20.3981	48.9817	163.246	95.9043	323.493	270.274	125.468	27.5426	48.9739
Positive	536.042	6.03648	519.327	1451.61	1603.85	1820.71	15.3063	15.3111	14.2818	6.12079	8.16105	5.10053	9.18379	23.5974	885.725	733.361	1145.61	1240.67	489.802	40.8042	75.4995	463.128	417.288	82.6434	37.739	315.31	180.559	12.2416	379.597	12.2451	12.2432	923.481	265.309	12.2452	650.008	13.2655	731.548	564.978	10.2042	8.16211	21.4194	7.14295	8.16105	304.085	19.388	15.2996	7.14092	63.2482	26.5268
Positive	451.084	6.0366	281.636	630.423	789.698	750.106	26.5313	9.18639	25.5032	22.4428	14.2836	12.2415	13.2637	21.5454	418.373	336.592	531.489	554.003	221.435	42.8454	51.0141	232.589	216.3	40.8116	33.6591	368.372	102.013	158.144	226.531	187.76	747.867	470.414	111.225	124.49	191.842	429.608	170.387	203.968	21.4292	22.4456	18.3595	80.6124	257.072	152.041	519.402	441.66	193.819	58.1473	60.1966
Positive	456.087	6.03677	129.597	339.682	339.757	428.603	18.3687	20.4161	21.4214	10.201	8.1608	13.2613	18.3652	21.5453	182.661	176.472	239.715	256.085	115.313	36.7235	51.0145	114.273	103.03	28.5672	23.4578	200.009	59.1656	87.7422	89.7997	97.9665	454.029	219.397	56.1147	91.842	146.947	286.747	177.526	149.897	22.4503	11.2228	18.3583	43.8711	142.814	85.7044	274.501	223.394	108.127	35.7034	35.7102
Positive	537.052	6.05286	153.043	395.814	432.598	509.253	32.6527	32.6621	42.8459	34.6847	33.6692	32.6445	38.775	42.065	259.189	204	315.224	322.403	176.528	79.5709	81.6205	158.122	133.654	53.0549	32.64	261.23	84.6716	94.886	117.345	118.366	507.136	257.148	96.9398	103.062	216.324	287.754	206.068	159.098	43.877	15.3042	23.4605	61.2251	159.142	102.042	285.711	256.02	112.215	68.3493	58.1546
Positive	534.053	6.05293	287.652	75.48	41.832	18.3697	11.226	8.168	12.2405	5.10021	6.12025	11.2227	4.08117	11.2833	28.567	28.5542	37.7508	9.18037	10.2029	44.8818	84.6842	32.6493	15.3044	42.8522	16.3167	599.907	24.486	627.325	12.246	687.845	3348.6	14.2835	17.3485	522.368	28.5682	2024.67	19.3855	35.6927	96.9277	30.6075	11.2177	256.146	1041.72	34.6885	2153.34	1646.96	802.937	138.726	112.232
Positive	454.096	6.05303	279.605	669.18	650.934	709.321	11.225	11.2287	18.3622	13.2612	8.16073	6.12055	12.2433	20.5194	416.345	290.683	514.141	522.38	236.745	49.9845	55.0947	207.115	191.811	43.873	21.4187	386.752	108.13	149.958	158.166	181.641	884.576	398.998	115.311	140.823	235.725	488.798	327.508	229.486	43.8717	12.2433	19.3788	83.6624	268.332	164.288	549.005	394.717	210.139	51.0061	55.0947
Positive	809.36	6.05319	18.3684	81.6075	94.8833	95.9211	35.7158	27.5619	32.643	32.643	23.4622	33.663	18.3645	42.0647	59.1872	85.6721	48.9645	43.8721	74.4919	58.1453	42.8505	54.0749	38.7636	33.6693	21.4174	60.2077	23.4622	37.7435	40.8181	28.5723	143.855	66.3305	27.5518	35.7164	39.7971	136.739	34.6896	33.6569	16.327	7.14197	38.7577	32.649	42.8505	36.7301	53.0628	58.1348	48.9735	30.6028	53.053
Positive	810.369	6.05379	21.4288	61.2063	72.4387	81.6442	30.6126	28.5799	41.8254	27.5436	20.4026	29.5831	24.4869	40.0129	63.2661	72.4181	73.4495	68.3576	38.7754	51.0066	40.8116	62.228	40.8116	25.5072	19.3795	57.1436	35.7046	33.6696	43.8781	32.6535	74.4792	57.1436	26.5312	21.4288	44.8985	106.127	108.148	40.7937	16.3267	13.2634	26.5193	30.6126	20.4026	28.5718	39.7974	48.9587	40.8042	30.6039	40.8116
Positive	218.112	6.06955	279.548	533.427	657.041	705.023	8.162	9.19238	9.17944	5.09969	6.11925	11.2227	6.1215	11.2819	369.33	314.141	447.909	475.43	214.266	42.8374	88.7618	207.111	200.915	48.975	31.6182	348.92	118.305	197.929	199.034	188.816	697.851	420.337	109.167	159.159	259.159	456.219	199.981	222.27	38.7719	18.3645	17.3389	101.011	272.407	128.512	554.199	419.323	197.941	69.377	103.052
Positive	536.061	6.06957	105.087	21.4214	16.3248	31.634	10.2047	10.2083	17.3411	9.1806	6.1206	8.16213	7.14327	17.4414	18.3654	22.4371	17.3444	15.301	27.5526	34.6834	38.7701	20.4053	36.7296	34.6888	11.2189	511.165	96.9095	396.806	16.3275	375.532	1917.08	25.5073	13.2661	329.611	11.2251	1125.57	10.2007	12.2388	47.9525	27.5472	11.2189	159.193	608.079	9.1824	1248.03	902.611	431.488	78.5451	103.047
Positive	171.137	6.06987	88.7628	188.723	163.247	249.014	142.858	130.647	192.803	21.4226	31.6283	49.9872	46.9391	155.948	182.654	142.797	184.642	159.161	198.981	80.5916	101.007	150.978	161.202	113.249	116.28	92.8568	85.6923	42.8513	132.654	43.8778	43.8715	180.612	100.001	56.1228	97.9598	50.0003	112.213	92.807	64.2861	34.6891	83.64	35.7145	32.6439	106.123	67.3474	35.7	41.825	78.5494	60.1958
Positive	817.219	6.07015	11.2208	18.3613	24.4869	17.3479	10.2046	13.2716	9.18064	10.2007	3.06021	4.08114	15.307	22.5673	9.18267	13.2581	17.3442	8.16057	15.307	25.5019	11.2227	19.3849	9.18225	15.3038	10.1986	9.18257	8.16229	12.2409	13.266	6.12279	21.4252	13.2637	15.3075	11.2231	7.14175	16.3277	4.08029	11.2184	4.081	6.12171	16.3183	15.3075	7.14175	9.18257	12.2458	9.17871	10.2007	16.3211	27.547
Positive	535.075	6.07048	234.664	13.2593	62.2369	54.0747	8.16222	8.16978	12.2393	6.12	8.15906	7.14194	11.2224	10.2565	15.3042	17.339	16.3244	8.16222	8.16235	16.32	24.4853	12.2433	6.11967	11.2232	5.09833	320.367	45.8975	131.616	9.1855	144.919	781.533	8.16222	8.16222	113.251	103.048	423.531	13.2638	109.098	21.4258	7.14194	6.12	61.2167	249.954	9.1795	445.983	387.706	163.244	47.9374	38.7706
Positive	451.104	6.07079	280.571	631.459	786.637	748.073	26.5307	11.2276	21.4227	20.4026	14.2818	10.2013	11.2245	19.4935	416.338	338.631	535.567	556.04	222.449	40.8051	51.0141	229.563	217.32	42.8508	34.6791	367.357	100.993	157.1	226.531	190.817	746.846	471.43	110.208	126.531	191.837	429.593	171.382	206.004	19.3878	22.4462	18.3595	81.6226	258.092	150	515.307	441.66	190.764	60.1861	63.2575
Positive	534.071	6.07079	298.939	89.7707	54.0742	40.8215	18.367	11.2275	25.503	10.2015	15.3022	22.4427	14.2858	25.6494	46.9391	40.799	57.1268	29.5878	24.4896	65.2894	95.9075	45.9066	28.5682	55.0945	29.58	608.167	36.7253	638.688	24.49	693.865	3358.72	28.5716	25.5106	529.595	43.8768	2034.71	43.8652	54.0522	105.1	34.6891	17.34	261.226	1046.67	41.837	2166.34	1655.46	805.896	148.938	123.455
Positive	538.066	6.07079	13.2658	23.4626	36.73	39.7963	21.4288	21.4357	21.4223	20.4028	12.2413	12.2413	11.2231	16.4155	12.2453	30.5983	19.3821	19.3853	22.4492	30.6033	17.3447	21.4223	19.3853	9.1825	16.3187	18.368	7.14078	111.192	14.2858	115.307	511.159	36.736	12.2451	67.3493	18.3675	296.941	72.4397	32.6329	15.3063	12.2433	13.2596	29.5929	157.101	14.2839	284.696	268.245	127.514	22.4424	28.567
Positive	186.143	6.08779	77.5405	125.481	136.716	176.537	73.4606	52.0475	61.2057	44.8884	32.6485	33.6689	45.9157	54.3763	94.894	91.8071	114.261	135.696	78.5669	54.0701	40.8146	94.8777	83.6543	44.8919	47.9445	98.9754	42.8513	56.1105	76.5333	52.0386	188.732	97.955	46.9371	45.9207	67.3441	97.9535	60.1959	59.16	39.7942	35.7128	34.6832	52.0435	72.4335	54.0751	118.372	82.6277	59.1701	48.9646	54.0701
Positive	817.25	6.1036	20.4054	51.0061	56.1148	36.7393	26.5301	29.5998	27.5433	31.6245	19.3828	20.4024	25.5104	46.1689	40.8166	33.66	28.564	31.6291	43.8778	65.2894	25.5073	51.0073	33.6697	38.7702	19.38	35.7145	28.5641	27.5472	26.5308	29.5913	46.9323	41.837	38.7758	25.5104	24.4894	35.7145	22.4432	39.7743	21.4282	17.3446	37.74	23.4695	24.4835	34.6941	28.5716	33.66	20.4024	45.9055	60.1973
Positive	301.116	6.10408	37.7499	47.9469	66.3079	61.2337	46.9391	32.6619	62.22	46.9267	53.0463	32.6439	59.184	85.1559	50.0003	57.12	51.0073	51.0134	52.0411	112.213	82.6417	74.4689	66.3174	53.054	55.0787	65.3065	46.9256	41.8259	43.8778	54.082	59.1756	44.8972	42.8574	31.6329	55.1024	47.9595	43.8663	55.0721	34.6941	31.6283	45.9	30.6124	43.8663	52.0411	52.0411	54.06	44.8864	53.0476	49.9928
Positive	664.264	6.12961	30.6077	64.2666	78.5623	80.6246	68.3682	41.8494	77.528	69.3689	69.3689	38.765	44.8985	121.065	54.0817	64.2583	64.2681	45.9127	82.6562	86.7109	86.7246	82.6434	62.2377	67.3369	65.2784	58.1634	38.765	33.6642	55.1027	55.1027	86.7246	68.3675	35.7147	40.8168	66.3274	62.2466	37.7449	62.2106	26.5309	19.385	43.8589	26.5268	45.9059	51.0211	40.8168	52.0187	30.6032	56.1058	74.4806
Positive	336.104	6.13845	33.6739	81.6105	58.1475	80.6133	40.8179	38.787	49.98	31.624	47.9462	34.6889	53.0619	55.4025	43.8781	94.8576	63.2482	41.8243	72.4499	69.3689	55.0942	57.1451	53.0467	41.8308	43.8589	68.3576	39.785	48.9651	57.1436	24.4901	133.637	108.148	32.6535	39.7964	108.165	58.164	45.9047	85.6778	85.7021	35.7092	170.336	308.127	51.0132	77.54	79.5928	129.537	42.8454	51.0053	41.8319
Positive	617.255	6.15513	53.0536	126.502	128.553	138.782	148.961	76.5418	149.952	89.7759	68.3587	57.1356	51.0189	162.105	95.9139	114.249	97.9373	90.796	141.832	137.724	77.5487	132.623	117.321	85.7034	65.2852	122.443	48.9687	72.4398	98.9845	89.7932	138.756	90.8121	61.2216	65.3094	91.8251	93.8747	42.8476	93.831	52.0392	31.6312	68.3455	59.1866	73.4601	65.2978	78.5759	106.088	89.7744	78.5539	111.199
Positive	663.258	6.1723	42.8574	92.8311	117.317	123.485	131.635	55.1169	179.52	195.868	104.055	69.3697	56.1228	210.325	94.8986	93.8378	91.8132	61.2161	117.348	185.662	154.061	181.634	112.216	67.3377	69.36	97.9598	56.1079	48.9659	86.7344	64.2861	156.082	102.041	58.1636	52.0411	69.3882	107.141	63.2476	69.35	39.7962	24.4863	42.84	46.9323	55.0866	67.3474	51.0195	94.86	75.4888	65.2878	94.8872
Positive	160.083	6.20648	71.419	108.141	93.865	102.044	82.642	97.9776	84.6695	52.0258	64.2726	71.419	94.8932	100.545	97.9529	109.152	83.6552	78.5609	121.422	83.6494	75.5064	97.9461	110.172	53.0667	57.1256	92.8512	62.2366	80.5947	88.7785	62.247	181.596	134.685	53.0586	91.8313	146.931	97.9543	65.2974	96.9027	149.993	77.5471	227.482	413.274	78.5609	117.331	126.535	136.693	68.3534	57.1256	73.4595
Positive	608.214	6.20682	15.301	19.3813	17.3412	28.5735	13.2658	14.2921	15.2979	23.4616	14.281	10.2045	13.2663	25.6448	16.3239	17.3412	22.4461	22.4415	16.3244	23.4624	28.5677	25.5121	20.4021	17.3447	15.2979	33.668	15.3041	18.3612	31.635	22.4499	42.8443	32.6488	22.4502	19.3852	27.5474	21.4301	11.2208	34.6765	19.3852	8.16221	11.2208	15.3098	20.4055	19.3813	21.4301	20.3972	17.3447	37.7426	28.5677
Positive	487.157	6.23182	63.2579	110.179	107.118	141.832	43.876	54.095	95.888	41.8228	53.049	59.1816	53.0588	90.285	90.8132	97.9283	90.8117	93.8572	108.16	124.438	98.9751	103.058	97.9184	86.749	62.2252	110.178	56.1152	70.3858	85.7191	57.1461	113.229	97.946	64.2839	60.2024	99.9972	74.4872	45.9116	92.8277	61.2166	29.5908	47.944	58.1665	62.2421	78.5546	62.2479	74.4662	45.9084	90.7877	97.946
Positive	895.194	6.23953	5.10044	17.3415	13.2615	22.4497	8.16353	3.06229	17.339	3.06035	5.10059	5.10221	10.2044	6.15494	16.3247	13.2592	13.2634	7.1406	18.3648	20.4024	19.3856	18.3679	12.2414	9.18238	5.09971	11.2231	6.12159	8.16071	10.2044	4.08176	19.3822	10.2026	7.14309	18.3648	19.385	13.2657	5.10059	16.3191	7.14185	3.06079	7.13959	12.2474	7.14206	9.18079	4.08176	14.2767	5.10132	19.3789	12.2432
Positive	518.172	6.23997	35.7101	46.928	52.0278	78.5696	39.7953	40.8285	37.7421	38.7622	35.7054	45.9176	27.5504	54.376	35.7135	41.8224	40.8062	46.928	49.9988	51.0077	52.0337	47.9584	51.0028	44.8969	30.6017	42.8513	41.831	28.5616	48.9729	39.795	53.0429	38.7702	30.6115	27.5535	54.0804	35.7135	24.4869	53.043	44.8927	16.3263	41.8223	32.656	32.6486	30.6052	41.8358	47.9373	31.6248	46.9227	57.1351
Positive	790.295	6.23997	12.2434	48.9682	40.806	49.9994	19.3875	13.2692	16.3209	23.4613	19.3832	14.2853	20.4079	31.8048	27.5502	28.5616	40.8068	29.5849	37.754	38.7665	22.4462	40.8158	35.702	20.4075	25.5014	17.3445	27.5476	11.2206	14.284	17.3467	35.7026	25.5066	28.5706	20.4098	33.6731	12.2448	11.2231	28.5616	16.3245	12.2445	19.3811	11.2254	13.2637	27.5446	20.4079	28.5584	9.18136	31.6218	36.7302
Positive	665.281	6.24012	17.3419	62.2268	59.1681	65.3084	212.252	65.328	289.664	255.028	92.8301	58.1638	74.4924	195.929	44.8922	54.0571	43.8719	31.6234	96.9264	86.7115	69.3789	141.842	70.3877	30.6083	26.5186	64.2775	22.4455	35.6981	51.0222	48.9813	58.1479	52.0342	19.3879	23.4696	41.8314	72.4496	29.5832	28.5584	24.4867	8.16333	10.1994	25.5146	32.6489	24.4827	50.0018	49.9707	48.9733	40.7978	25.5069
Positive	517.168	6.24018	33.6693	47.948	75.4926	83.6709	49.9988	37.7665	46.9226	60.1833	45.9068	51.0192	48.9781	76.9472	57.1422	58.1432	62.2292	54.069	66.3245	78.5531	56.1208	74.4881	64.2635	53.0665	56.1031	61.217	43.8714	45.9008	46.9322	37.754	64.2635	33.6693	33.6725	56.127	47.9577	36.7336	36.7302	51.0028	37.7505	23.4688	59.1643	30.6147	45.917	37.7463	46.9374	46.9183	60.19	68.3438	87.7427
Positive	535.179	6.24068	40.8114	52.0273	58.148	82.6531	32.6524	43.8872	60.1824	52.0283	55.0888	63.264	28.5709	81.0507	59.1825	64.2626	59.1766	41.8267	62.2437	77.5309	61.2159	66.3252	44.8818	51.0143	31.6213	68.3578	42.8511	37.7415	64.2767	46.9378	77.5231	53.0538	26.5301	61.2313	37.7551	38.7747	33.6688	47.9419	57.136	24.4893	55.0822	44.9029	24.4864	36.7259	36.734	50.9959	33.6654	53.0421	68.3578
Positive	893.196	6.25705	5.10033	13.2613	10.201	10.2047	6.1228	5.10431	17.3383	8.16053	9.1824	7.14327	7.14327	12.3116	8.1624	17.3411	8.16213	8.16053	18.3648	11.2211	19.3851	9.1842	8.16053	11.2229	10.199	12.2436	13.2661	8.15893	12.2456	10.2047	6.1206	11.2229	8.16373	10.2047	11.2229	8.16213	7.1393	11.2189	10.2027	1.02047	16.3243	6.1238	10.2027	9.1824	6.1228	7.1379	6.1216	13.2583	17.3447
Positive	505.169	6.25768	32.6449	49.9875	77.5316	82.6535	31.6321	33.6851	42.8409	33.6607	27.5441	28.571	36.7341	44.1115	44.8915	54.0612	59.1688	36.7255	54.075	57.1285	55.1011	48.9788	57.1212	56.1215	27.5406	43.8712	40.8104	34.6807	40.8113	26.5302	41.8209	38.7699	27.5506	38.7752	32.649	35.7137	31.6288	54.0612	21.4259	8.16313	54.0681	32.6571	32.6525	40.8061	31.6321	46.915	26.5273	64.2614	62.2372
Positive	424.12	6.25851	23.4661	56.1073	53.0469	77.5504	28.5712	26.5368	22.4405	31.6248	38.7659	33.6732	25.51	36.9344	33.6688	48.9611	43.8724	33.6644	47.9588	33.6651	42.8521	41.8364	38.7659	32.6485	25.5006	57.1349	29.5884	36.7208	32.6528	32.6528	62.22	41.8309	23.4692	33.6732	27.5508	49.9996	18.3648	41.82	19.3855	7.1428	28.5606	16.3285	29.5884	47.9473	29.5916	39.7757	41.8255	39.7809	31.629
Positive	487.185	6.25851	43.8719	92.8357	74.4726	113.262	24.4887	38.7856	57.1239	22.4419	42.848	36.733	37.754	56.4281	61.2155	61.2041	67.345	63.2507	73.4661	95.8784	72.4469	78.5679	74.4587	61.2341	45.9031	64.2709	31.6286	48.9633	69.3928	32.6549	86.7059	58.1557	42.8552	41.8313	46.9367	40.8152	29.588	58.1439	36.7299	11.224	25.5017	44.9005	41.8313	48.9683	46.9422	44.883	36.7262	67.3246	58.1557
Positive	518.203	6.25851	35.7094	44.8868	53.048	78.5696	39.795	37.7663	37.7421	35.702	33.6619	46.9377	27.5504	51.298	37.75	43.8625	40.8069	43.8666	52.0396	47.9481	51.0144	47.9572	47.9427	41.8452	33.6619	42.8513	41.8318	28.5616	47.9581	40.8192	47.9418	39.7905	32.6523	28.5708	54.0794	35.7135	24.4865	53.042	43.8716	16.3262	40.8023	32.656	33.6727	32.6449	39.795	45.8974	29.5845	45.9026	56.1159
Positive	517.195	6.2746	33.6693	47.9481	74.4724	83.6709	51.0189	37.7665	47.9427	57.1232	44.8868	51.0189	47.9577	73.8692	57.1422	57.1232	62.2292	54.069	63.2638	78.5531	51.0189	77.5487	64.2636	53.0665	56.1031	61.217	44.8916	45.9008	46.9374	38.7743	62.2235	33.6693	33.6727	53.066	45.9173	36.7336	35.7094	51.0028	36.7297	23.4687	59.1644	28.5735	46.9374	36.7262	46.9374	44.8783	60.19	69.3651	87.7427
Positive	415.084	6.2747	21.4255	44.8876	77.5333	69.3851	30.6116	29.5993	26.5218	28.562	25.5018	20.4074	23.4685	57.454	40.8112	52.0236	80.6022	45.9071	40.8147	47.9392	75.5073	61.2232	39.7793	67.3571	53.0436	61.2105	109.17	25.5018	40.8189	14.2866	46.9232	38.7707	77.5493	42.8555	67.3455	26.5296	26.5268	275.419	10.2026	11.2241	75.4852	23.4709	25.5092	141.806	35.7166	24.4821	34.6854	55.0838	55.0952
Positive	592.212	6.27484	19.385	48.9669	55.0864	69.3875	36.7346	13.269	37.74	24.4834	18.3626	16.3265	27.5516	28.7266	73.4589	85.68	59.1766	56.1079	46.9391	41.8259	22.4463	41.8366	24.4834	27.5471	34.68	79.5804	46.9266	28.56	45.9193	30.6121	203.004	105.087	32.6533	46.9386	159.183	76.5321	22.4431	115.26	26.5274	12.2449	30.6	39.8014	68.3591	56.1079	60.2053	85.668	48.9669	73.44	86.7243
Positive	750.317	6.32508	9.18035	19.3807	30.6012	22.451	10.2046	7.14196	12.2405	17.3452	13.2635	5.1025	10.205	13.3375	7.14188	14.2805	15.3046	14.2805	9.18242	36.7297	20.4008	32.656	11.223	19.3851	20.4015	16.3243	11.2251	16.3176	13.2665	9.18242	11.2208	8.16215	5.1025	5.10231	8.16215	9.18242	4.08015	15.3006	5.10135	7.1435	6.12162	8.16554	11.223	12.2432	10.2027	9.17667	16.3243	21.4168	22.4459
Positive	750.364	6.32684	12.2415	35.7042	42.8438	37.7568	20.4091	14.291	23.4586	34.6831	26.5271	14.2864	16.3273	21.5454	24.4865	29.5826	33.669	27.5433	19.3852	56.105	32.6487	51.0227	28.5583	31.6285	24.4778	31.6285	19.3886	22.4387	24.4865	24.4909	27.5384	13.2635	14.2864	16.3273	25.5068	14.2864	9.18082	25.4985	13.2635	10.2045	14.2838	18.3709	21.4257	29.5879	18.3682	18.3556	27.5474	44.876	38.7704
Positive	544.204	6.35877	101.007	184.648	179.547	236.729	99.9977	61.2427	104.046	53.043	61.2035	34.6931	82.6512	95.4144	136.716	259.09	195.873	145.882	375.497	447.856	313.229	428.553	291.736	227.597	179.53	369.337	130.597	102.006	217.342	151.015	350.893	284.655	116.325	133.669	258.154	241.831	115.29	306.012	46.9326	18.3669	61.2035	42.8606	80.6104	239.737	146.935	135.652	250.958	267.255	296.904
Positive	543.202	6.35919	231.574	469.27	589.648	820.388	268.363	130.657	221.349	142.803	154.043	90.8168	226.527	210.299	483.611	894.578	505.994	420.301	1159.16	1573.07	931.518	1205.06	904.759	699.895	551.832	1070.27	347.961	392.716	656.028	495.91	1007.78	819.282	409.186	455.104	758.054	879.588	337.706	886.417	117.33	44.8982	133.623	94.9085	283.639	654.938	374.484	472.221	715.127	899.659	851.918
Positive	596.112	6.35925	38.766	71.411	102.016	147.954	60.2036	43.8904	46.9227	19.3808	33.6613	14.2856	38.7744	45.138	107.129	154.029	117.332	104.058	205.099	224.409	146.92	227.545	169.327	91.8547	82.6232	147.94	55.1016	52.023	119.384	63.271	56.1032	125.494	63.2643	49.9992	78.5596	63.2643	53.0543	117.307	27.5469	10.204	21.4208	16.328	37.7541	106.096	54.0801	42.8375	47.9475	95.8855	119.372
[truncated: 6,485 more rows]
[truncated: 97 more columns]
