# Supplementary material for: iMet-Q: A User-Friendly Tool for Label-Free Metabolomics Quantitation Using Dynamic Peak-Width Determination
Source: PLoS One. 2016 Jan 19;11(1):e0146112. doi: 10.1371/journal.pone.0146112 (PMC4718670; doi:10.1371/journal.pone.0146112)
Supplement: S9 Table — (XLSX) [file pone.0146112.s014.xlsx]

## Sheet: S9 Table
S9 Table. The combined quantitation result generated using MetAlign
			cotypedons	cotypedons	cotypedons	cotypedons	stem	stem	stem	stem	stem	stem	stem	stem	leaf	leaf	leaf	leaf	leaf	leaf	leaf	leaf	leaf	leaf	leaf	leaf	leaf	leaf	leaf	leaf	leaf	leaf	leaf	leaf	leaf	leaf	leaf	leaf	leaf	leaf	leaf	leaf	leaf	leaf	leaf	leaf	leaf	leaf	leaf
Acquired mode	Mass	Ret(min.)	Atme01_1_2	Atme01_2	Atme01_3	Atme01_4	Atme27_1	Atme27_2	Atme27_3	Atme27_4_2	Atme28_1_2	Atme28_2_2	Atme28_3_2	Atme28_4	Atme10_1	Atme10_2	Atme10_3	Atme10_4	Atme12_1	Atme12_2_2	Atme12_3_2	Atme12_4	Atme13_1	Atme13_2_2	Atme13_3_2	Atme13_4_2	Atme14_1_2	Atme14_2_2	Atme14_3	Atme14_4_2	Atme15_1_2	Atme15_2	Atme15_3_2	Atme15_4_2	Atme16_1_2	Atme16_2_2	Atme16_3	Atme16_4_2	Atme19_1_2	Atme19_2_2	Atme19_3_2	Atme19_4_2	Atme20_1_2	Atme20_2_2	Atme20_3_2	Atme20_4_2	Atme21_1_2	Atme21_2_2	Atme21_3_2
Positive	112.899	0.8501	7	21	20	37	60	32	25	29	23	25	27	54	7	19	12	4	22	36	8	8	13	17	7	13	7	4	8	4	15	11	7	4	7	4	7	4	7	4	7	8	7	4	11	4	7	4	12
Positive	114.896	0.8501	7	14	10	19	28	15	14	11	12	4	9	24	7	10	7	4	12	16	7	4	7	7	7	4	7	4	8	4	7	4	7	4	7	4	7	4	7	4	7	8	7	4	7	4	7	4	7
Positive	151.955	0.8501	41	36	13	42	7	4	7	4	7	4	7	4	7	47	9	13	7	4	7	4	7	4	7	20	7	4	7	16	7	7	7	4	13	4	16	9	8	4	7	9	12	11	20	17	8	11	10
Positive	181.965	0.8501	89	122	136	186	142	74	46	66	18	12	26	68	58	216	80	216	102	7	4	15	41	12	12	126	27	24	120	128	98	108	11	24	26	26	35	28	19	46	19	88	33	19	92	105	30	37	40
Positive	201.976	0.8501	15	19	27	17	32	33	18	29	14	23	23	20	4	31	30	33	4	12	16	29	4	7	14	35	13	15	32	7	4	40	21	24	39	7	32	43	11	7	9	15	27	30	30	32	4	26	41
Positive	206.799	0.8501	4	7	4	7	4	7	16	7	4	7	4	7	4	7	4	7	4	7	4	7	4	7	4	7	4	7	4	7	4	7	4	7	4	7	4	7	4	7	4	7	4	7	4	7	4	7	4
Positive	207.646	0.8501	4	7	4	7	4	7	8	7	4	7	4	9	4	7	4	7	4	7	4	7	4	7	4	7	4	7	7	7	4	7	4	7	4	7	4	7	4	7	4	7	4	7	4	7	4	7	4
Positive	207.692	0.8501	4	7	4	7	4	7	7	7	4	7	4	8	4	7	4	7	4	7	4	7	4	7	4	7	4	7	4	7	4	7	4	7	4	7	4	7	4	7	4	7	4	7	4	7	4	7	4
Positive	207.798	0.8501	4	7	4	7	10	7	4	7	4	7	4	7	4	7	4	8	4	7	4	7	4	7	4	7	4	7	4	7	4	7	4	7	4	7	4	7	4	7	4	7	4	7	4	7	4	7	4
Positive	208.054	0.8501	4	7	4	7	4	7	4	7	4	7	4	7	4	7	4	7	4	7	4	7	4	7	4	7	4	7	4	7	4	7	4	7	4	7	4	7	4	7	4	7	4	7	4	7	4	7	4
Positive	208.211	0.8501	4	7	4	7	4	7	8	7	4	7	4	7	4	7	4	7	4	7	4	7	4	7	4	7	4	7	4	7	4	7	4	7	4	7	4	7	4	7	4	7	4	7	4	7	4	7	4
Positive	208.974	0.8501	58	83	87	112	85	51	18	7	12	7	21	29	45	129	108	98	66	7	4	12	21	9	4	26	19	7	76	26	4	113	14	20	48	7	66	38	24	7	29	48	4	18	26	87	4	12	15
Positive	210.006	0.8501	7	4	7	4	7	4	7	4	7	4	7	4	7	4	7	4	7	4	7	4	7	4	7	4	7	4	7	4	7	4	7	4	7	4	7	4	7	4	7	4	7	4	7	4	7	4	7
Positive	212.851	0.8501	49	72	53	70	292	304	243	159	128	151	127	178	56	54	73	70	44	4	7	21	70	30	17	80	103	59	73	67	151	149	86	115	187	165	123	178	73	23	88	73	7	97	158	119	82	72	59
Positive	224.991	0.8501	8	4	27	4	10	10	7	16	7	12	11	23	40	30	25	20	23	4	7	4	7	4	7	14	10	4	29	4	45	65	20	27	16	41	16	41	7	4	7	14	14	24	7	16	25	4	24
Positive	231.994	0.8501	7	4	7	4	7	4	7	4	7	4	7	4	7	4	7	4	7	4	7	4	7	4	7	4	7	4	7	4	7	4	7	4	10	4	7	4	7	4	7	4	7	4	7	8	7	4	7
Positive	235.918	0.8501	7	14	7	7	7	4	7	4	7	4	7	4	7	8	7	4	7	4	7	4	7	4	7	12	11	4	7	7	7	4	7	4	7	4	7	11	7	4	7	4	18	4	13	10	16	4	7
Positive	249.92	0.8501	4	7	12	14	9	11	4	7	4	7	4	7	11	9	4	7	7	7	4	7	4	7	4	7	4	7	4	7	4	9	4	7	4	7	8	7	4	7	4	7	4	7	4	7	4	7	4
Positive	259.986	0.8501	4	21	21	19	29	37	4	12	4	7	4	16	13	18	15	12	13	7	4	7	4	7	4	7	4	7	12	7	4	22	4	7	18	7	8	14	4	7	4	7	4	7	18	7	4	11	4
Positive	264.854	0.8501	7	4	7	4	10	4	20	4	13	4	22	4	7	4	7	4	7	4	7	4	7	4	8	4	7	4	7	4	7	4	7	4	7	4	7	4	8	4	7	11	7	4	7	4	7	4	7
Positive	286.793	0.8501	7	4	7	4	11	7	7	4	7	4	7	4	7	4	7	4	7	4	7	4	7	4	7	4	7	4	7	4	7	4	7	4	7	4	7	4	7	4	7	4	7	4	7	4	7	4	7
Positive	290.632	0.8501	4	10	4	7	16	7	8	7	4	7	4	7	4	7	12	7	4	7	4	7	4	7	4	7	4	7	4	7	4	7	4	7	4	7	4	7	4	7	4	7	4	7	4	7	4	7	4
Positive	290.742	0.8501	4	7	9	11	4	7	4	9	4	8	4	7	4	7	4	7	4	7	4	7	4	7	4	7	4	8	4	7	4	7	4	7	4	9	4	7	4	7	4	7	9	7	4	7	4	7	4
Positive	291.59	0.8501	4	9	8	7	7	10	13	7	4	7	4	7	4	7	4	7	4	7	4	7	4	7	4	7	4	7	4	7	4	7	4	7	4	7	4	7	4	7	4	7	4	7	4	7	4	7	4
Positive	291.687	0.8501	4	7	4	7	9	7	13	7	4	7	4	9	4	7	4	7	4	7	4	7	7	7	4	7	4	7	4	7	4	7	4	7	4	7	4	7	4	7	4	7	4	7	4	7	4	7	4
Positive	292.087	0.8501	7	4	12	4	7	4	7	7	7	4	7	11	7	4	7	4	7	4	7	4	7	4	7	4	7	4	8	4	7	4	7	4	7	4	7	4	7	4	7	4	7	8	7	4	7	4	7
Positive	292.217	0.8501	7	7	7	4	7	12	10	4	7	4	7	4	7	11	7	4	7	4	7	4	7	4	7	4	7	4	8	4	7	12	7	8	7	4	7	4	7	4	7	4	7	4	7	4	7	4	7
Positive	292.534	0.8501	7	4	7	4	9	4	8	4	7	4	7	14	7	12	7	4	8	4	7	4	7	4	7	4	7	4	7	4	7	4	7	4	7	4	7	4	7	4	7	4	7	4	7	4	7	4	7
Positive	292.6	0.8501	7	4	7	8	9	16	10	4	7	4	7	12	7	4	7	4	7	4	7	4	7	4	7	4	7	4	7	4	7	10	7	4	7	4	7	4	7	4	7	4	7	4	7	4	7	4	7
Positive	292.716	0.8501	7	4	7	9	11	14	7	4	7	10	9	13	7	4	8	4	7	4	7	4	7	4	7	4	7	4	7	4	7	8	7	7	7	4	7	4	7	4	7	4	7	4	7	4	7	4	7
Positive	292.94	0.8501	13	7	9	7	29	10	4	16	4	7	4	14	10	44	9	7	8	7	4	7	8	7	4	32	12	11	9	22	61	8	8	11	21	18	7	16	12	15	11	63	10	7	13	46	4	8	7
Positive	293.942	0.8501	4	7	4	10	4	7	7	7	4	7	4	7	4	9	4	8	4	7	4	7	4	7	4	7	4	7	4	7	4	7	4	7	4	7	4	7	4	7	4	7	4	7	4	7	4	7	4
Positive	308.955	0.8501	7	4	7	8	7	4	7	4	7	4	7	4	7	25	8	12	7	4	7	4	7	4	7	4	7	4	7	4	7	19	7	4	7	4	7	4	7	4	7	4	7	4	7	4	7	4	7
Positive	315.967	0.8501	7	4	7	4	7	4	7	4	7	4	7	4	7	4	7	4	7	4	7	4	7	4	7	4	7	4	7	4	7	4	7	4	7	4	7	4	7	4	7	4	7	4	7	4	7	4	7
Positive	319.882	0.8501	7	23	11	9	7	4	7	4	7	4	7	4	7	14	14	4	7	4	7	4	7	4	7	21	7	7	7	15	7	10	7	4	10	4	7	4	7	4	7	8	41	4	22	26	31	11	39
Positive	331.889	0.8501	4	10	14	17	22	30	7	4	7	4	7	4	10	12	4	7	4	7	4	7	4	7	9	12	4	9	4	7	4	13	8	7	4	16	7	9	4	7	4	7	4	7	4	7	4	7	4
Positive	333.898	0.8501	4	7	11	32	18	14	4	7	4	7	4	14	10	15	7	10	4	7	4	7	4	7	4	11	4	7	7	7	4	11	4	7	4	7	4	9	4	7	4	7	4	7	9	9	4	7	8
Positive	342.81	0.8501	4	11	18	18	4	7	4	7	4	7	4	7	4	7	4	7	4	7	4	7	4	7	4	7	4	7	4	7	13	7	4	7	4	7	4	7	4	7	4	7	4	7	15	7	4	7	4
Positive	349.891	0.8501	4	7	16	21	33	4	38	4	28	4	7	4	22	26	26	19	4	7	4	7	12	7	4	49	14	10	15	34	48	7	4	7	4	7	4	14	13	7	4	37	39	12	46	43	20	14	20
Positive	351.893	0.8501	4	7	4	7	4	7	4	7	4	7	4	7	4	7	4	7	4	7	4	7	4	7	7	14	4	7	4	13	8	7	4	7	4	7	4	7	10	7	4	10	4	7	4	14	4	7	4
Positive	355.862	0.8501	7	4	7	4	7	4	7	4	7	4	7	4	7	4	7	4	7	4	7	4	7	4	7	4	7	4	7	4	7	4	7	4	7	4	7	4	7	4	7	4	7	4	7	4	7	4	7
Positive	364.8	0.8501	4	7	10	19	51	48	57	12	28	26	36	13	17	22	18	20	19	7	4	7	17	7	7	20	17	13	20	11	36	22	13	22	34	31	16	30	25	7	53	34	17	21	35	28	25	16	16
Positive	376.921	0.8501	7	4	7	7	7	8	7	4	8	4	7	4	7	4	7	4	7	4	7	4	7	4	7	14	7	4	7	4	11	4	7	4	7	28	7	4	7	7	7	26	16	4	22	9	7	4	7
Positive	378.917	0.8501	7	4	7	4	7	4	7	4	7	4	7	7	7	12	7	4	7	4	7	4	7	4	7	4	7	4	7	4	10	4	7	4	7	4	7	4	7	4	7	4	7	4	7	4	7	4	7
Positive	381.769	0.8501	4	7	4	7	7	7	9	7	4	7	4	7	4	7	4	7	4	7	4	7	4	7	4	7	4	7	4	7	4	7	4	7	4	7	4	7	4	7	4	7	4	7	4	7	4	7	4
Positive	384.769	0.8501	7	4	7	4	7	9	13	4	7	4	7	4	7	4	7	4	7	4	7	4	7	4	7	4	7	4	7	4	7	7	7	4	7	9	7	4	7	4	7	4	7	4	9	4	7	4	7
Positive	386.741	0.8501	7	4	7	4	18	4	16	4	7	4	7	4	7	4	7	4	7	4	7	4	7	4	7	4	7	4	7	4	11	4	7	4	14	4	7	11	7	4	7	4	7	4	9	4	7	4	7
Positive	390.931	0.8501	7	4	7	4	9	34	7	4	7	4	7	4	4	66	7	4	7	4	7	4	7	4	7	13	7	8	7	4	15	4	7	11	7	4	7	4	7	4	7	12	7	4	17	19	7	4	7
Positive	399.916	0.8501	4	7	4	7	4	7	4	7	4	7	4	7	4	7	4	7	4	7	4	7	4	7	4	7	4	7	4	7	8	7	4	7	4	7	4	7	4	7	4	7	4	7	4	7	4	7	4
Positive	402.976	0.8501	7	4	7	4	7	4	7	4	7	4	7	4	7	4	7	4	7	4	7	4	7	4	7	4	7	4	7	4	7	4	7	4	7	4	9	4	7	4	7	4	7	4	7	4	7	4	7
Positive	410.789	0.8501	7	8	7	4	7	4	7	4	7	4	7	4	7	11	7	4	8	4	7	7	8	4	7	9	7	4	9	4	7	4	7	4	7	4	7	4	7	4	7	4	7	4	24	4	7	4	7
Positive	432.772	0.8501	4	7	4	7	4	7	22	7	4	15	26	4	4	7	4	7	4	7	4	7	4	7	4	7	4	7	4	7	4	7	4	7	4	7	4	7	18	7	20	7	4	7	4	7	4	7	4
Positive	442.776	0.8501	7	4	7	4	7	4	7	4	7	4	7	4	7	4	7	4	7	4	7	4	7	4	7	4	7	4	7	4	7	4	7	4	7	4	7	4	7	4	7	4	7	4	7	4	7	4	7
Positive	443.795	0.8501	4	13	16	10	4	10	4	7	4	7	4	7	4	11	4	11	14	7	4	7	4	7	4	7	10	7	4	7	4	7	4	7	4	7	8	7	4	7	4	7	4	7	4	7	4	7	4
Positive	451.822	0.8501	7	4	7	4	7	4	7	4	7	4	7	8	7	4	7	4	11	4	7	14	7	4	7	7	7	4	16	4	7	4	7	4	7	4	7	4	7	4	7	4	7	4	7	4	7	4	7
Positive	460.921	0.8501	4	7	4	7	4	7	4	7	4	7	4	7	4	7	4	7	4	7	4	7	4	7	4	7	4	7	4	7	4	7	4	7	4	7	4	7	4	7	4	7	15	7	4	7	4	7	4
Positive	461.781	0.8501	4	7	4	7	17	25	29	22	7	21	17	32	4	7	4	7	4	7	4	7	4	7	4	7	4	7	4	7	4	7	4	7	4	7	4	9	4	7	7	13	4	7	13	12	4	7	4
Positive	464.949	0.8501	4	7	4	7	4	7	4	7	4	7	4	7	4	7	4	7	4	7	4	7	4	7	4	7	4	7	4	7	4	7	4	7	4	7	4	7	4	7	4	7	4	7	4	7	4	7	4
Positive	466.736	0.8501	4	7	4	7	7	60	57	4	23	4	19	38	4	7	19	7	4	7	4	7	10	7	4	17	4	7	14	8	4	17	4	26	44	34	28	37	10	4	13	4	19	24	36	27	7	17	15
Positive	470.703	0.8501	7	4	7	4	20	30	7	4	7	4	7	4	7	4	7	4	7	4	7	4	7	4	7	4	7	4	7	4	7	4	7	8	13	15	7	22	7	4	9	4	7	4	7	4	7	4	7
Positive	471.856	0.8501	7	4	7	4	9	4	7	4	7	4	7	4	7	4	7	4	7	4	7	4	7	4	7	4	7	4	7	4	7	9	7	4	7	4	7	4	7	4	7	4	7	4	7	4	7	4	7
Positive	472.7	0.8501	7	4	7	4	7	4	7	4	7	4	7	4	7	4	7	4	7	4	7	4	7	4	7	4	7	4	7	4	7	4	7	4	7	9	7	8	7	4	7	4	7	4	7	4	7	4	7
Positive	474.892	0.8501	4	7	4	7	4	7	4	7	4	7	4	7	4	7	4	7	4	7	4	7	4	7	4	7	4	7	4	7	4	7	4	7	4	7	4	7	4	7	4	7	4	7	4	28	4	7	4
Positive	487.822	0.8501	7	4	8	4	4	7	4	7	4	7	4	7	4	7	4	7	9	7	4	7	4	7	4	7	4	7	4	7	4	7	4	7	4	7	4	7	4	7	4	7	15	7	4	7	4	7	4
Positive	500.769	0.8501	4	7	4	7	4	7	4	7	4	7	13	7	4	7	4	7	4	7	4	7	4	7	4	7	4	7	4	7	4	7	4	7	4	7	4	7	12	7	16	10	4	7	4	7	4	7	4
Positive	502.706	0.8501	7	4	7	4	7	4	7	4	7	4	7	4	7	4	7	4	7	4	7	4	7	4	7	4	7	4	7	4	7	4	7	4	7	4	7	4	7	4	7	8	7	4	7	4	7	4	7
Positive	505.778	0.8501	7	4	7	4	7	4	7	4	7	4	7	4	7	4	11	4	7	16	7	4	7	10	7	4	7	10	7	7	7	4	7	4	7	4	7	4	9	4	7	4	7	4	7	4	7	4	7
Positive	517.822	0.8501	4	18	16	16	9	7	10	8	21	7	7	20	4	16	19	15	14	12	4	7	14	7	7	32	9	7	10	7	12	10	12	7	7	7	4	7	4	7	7	20	19	10	32	26	10	33	15
Positive	527.767	0.8501	4	23	4	22	17	18	29	19	22	7	34	27	4	23	21	20	20	7	4	7	23	23	9	7	8	7	21	18	13	24	8	7	4	9	4	10	27	22	24	35	4	12	16	7	7	11	4
Positive	528.661	0.8501	4	7	4	7	4	7	4	7	4	7	4	7	4	7	4	7	4	7	4	7	4	7	4	7	4	7	4	7	4	7	4	7	4	7	4	7	4	7	4	7	4	7	4	7	4	7	4
Positive	543.973	0.8501	7	4	7	4	7	4	7	4	7	4	7	4	7	4	7	4	7	4	8	4	7	4	7	4	7	4	7	4	7	4	7	4	7	4	7	4	7	4	7	4	7	4	7	4	9	4	7
Positive	544.3	0.8501	7	7	7	4	7	10	7	4	7	4	7	4	7	4	7	4	7	4	7	4	7	4	7	4	7	4	7	4	7	4	7	4	7	4	7	4	7	4	7	4	7	4	7	4	7	4	7
Positive	545.244	0.8501	4	7	4	7	4	7	4	7	4	7	4	7	4	7	4	7	4	7	4	7	4	7	4	7	4	7	4	7	4	7	4	7	4	7	4	7	4	7	4	7	4	7	4	7	4	7	4
Positive	545.941	0.8501	7	4	8	4	7	4	7	4	7	4	7	4	7	9	7	4	7	4	7	4	7	4	7	4	7	4	7	4	7	4	7	4	7	9	7	4	7	4	7	4	7	4	7	4	7	4	7
Positive	547.752	0.8501	4	11	4	7	4	7	14	7	4	7	4	7	4	7	4	7	4	7	4	7	4	7	4	7	4	7	4	7	4	7	4	7	4	7	4	7	4	7	4	7	4	7	4	7	4	7	11
Positive	552.703	0.8501	7	4	7	4	22	23	7	4	7	19	7	4	4	7	4	7	4	7	4	7	4	7	4	7	4	7	4	7	14	7	4	7	20	7	4	15	4	7	4	7	4	7	16	7	4	7	4
Positive	554.668	0.8501	4	7	4	7	36	45	28	7	8	9	4	7	7	4	7	4	7	4	7	4	7	4	7	4	7	4	7	4	20	4	7	13	26	28	13	29	7	4	7	4	7	4	7	4	7	4	7
Positive	556.662	0.8501	7	4	7	4	17	27	7	4	7	4	7	4	7	4	7	4	7	4	7	4	7	4	7	4	7	4	7	4	13	7	7	4	15	4	7	16	7	4	7	4	7	4	7	4	7	4	7
Positive	557.795	0.8501	4	7	4	7	4	7	4	7	4	7	4	7	4	7	4	19	4	7	4	7	4	7	4	7	4	7	4	7	4	7	4	7	4	7	4	7	4	7	4	7	4	7	4	7	4	7	4
Positive	560.85	0.8501	4	7	4	7	4	7	4	7	4	7	4	7	4	7	4	7	4	7	4	7	4	7	4	7	15	7	4	7	4	16	4	11	4	7	4	8	4	7	4	7	4	13	4	10	4	7	4
Positive	568.679	0.8501	4	7	4	7	4	7	4	7	4	7	4	7	4	7	4	7	4	7	4	7	4	7	4	7	4	7	4	7	4	7	4	7	4	7	4	7	4	7	4	7	4	7	4	7	4	7	4
Positive	571.791	0.8501	7	17	12	4	7	4	8	4	7	4	7	4	13	4	7	4	7	4	10	11	9	4	7	4	7	4	7	4	7	12	7	4	7	4	10	4	7	4	7	4	26	4	13	13	18	19	30
Positive	575.751	0.8501	4	9	7	7	9	7	7	7	4	7	7	9	4	7	4	11	4	7	4	7	4	7	4	7	4	7	4	7	7	10	4	7	8	7	4	10	4	7	4	7	4	7	4	7	4	7	11
Positive	576.748	0.8501	7	4	7	4	7	14	7	4	7	4	7	4	7	4	7	4	7	4	7	4	7	8	7	4	7	4	7	4	7	4	7	4	7	4	7	9	7	4	7	4	7	4	7	4	7	10	7
Positive	577.742	0.8501	4	7	4	7	4	7	4	7	4	7	4	7	4	7	4	7	4	7	4	7	4	7	4	7	4	7	4	7	4	7	4	7	4	7	4	7	4	7	4	7	4	7	4	7	4	7	4
Positive	584.678	0.8501	7	4	7	4	11	4	7	4	7	4	7	4	7	4	7	4	7	4	7	4	7	4	7	4	7	4	7	4	7	4	7	4	7	4	7	4	7	4	7	4	7	4	7	4	7	4	7
Positive	585.793	0.8501	7	13	18	20	7	10	9	4	12	4	9	9	16	13	14	18	10	4	10	14	11	14	8	42	8	16	14	13	21	15	7	11	15	20	10	16	9	4	7	36	15	15	19	38	11	4	16
Positive	586.672	0.8501	7	4	7	4	7	8	7	4	7	4	7	4	7	4	7	4	7	4	7	4	7	4	7	4	7	4	7	4	7	4	7	4	7	7	7	4	7	4	7	4	7	4	7	4	7	4	7
Positive	586.851	0.8501	7	4	7	4	7	4	7	9	7	9	7	4	7	4	7	19	7	4	7	4	7	4	7	4	7	11	7	8	7	18	7	8	7	4	11	19	7	4	7	4	15	12	7	4	11	4	7
Positive	588.671	0.8501	7	4	7	4	7	4	7	4	7	4	7	4	7	4	7	4	7	4	7	4	7	4	7	4	7	4	7	4	7	4	7	4	7	4	7	4	7	4	7	4	7	4	7	4	7	4	7
Positive	601.78	0.8501	7	22	26	28	7	10	36	9	27	4	10	16	28	24	29	21	18	20	20	21	7	4	18	55	14	28	20	14	7	14	7	14	21	4	7	41	7	4	7	28	7	15	7	4	7	43	30
Positive	602.643	0.8501	7	4	7	4	7	4	7	4	7	4	7	4	7	4	7	4	7	4	7	4	7	4	7	4	7	4	7	4	7	4	7	4	7	4	7	4	7	4	7	4	7	4	7	4	7	4	7
Positive	610.673	0.8501	7	4	7	4	7	4	7	4	7	4	7	4	7	4	7	4	7	4	7	4	7	4	7	4	7	4	7	4	7	4	7	4	7	4	7	4	7	4	7	4	7	4	7	4	7	4	7
Positive	612.805	0.8501	7	28	30	33	25	4	17	4	7	4	11	4	27	4	7	4	7	24	23	35	7	4	7	4	7	4	7	4	7	28	15	4	7	4	7	29	7	4	7	14	7	4	8	4	20	4	7
Positive	613.725	0.8501	7	4	7	4	7	4	12	4	7	4	7	4	7	4	7	4	7	4	7	4	7	4	7	4	7	4	7	4	7	4	7	4	7	4	7	4	7	4	7	4	7	4	7	4	7	4	7
Positive	614.716	0.8501	7	15	16	4	14	16	23	4	7	4	18	22	7	21	16	18	12	4	7	4	7	4	7	4	9	4	7	7	7	4	7	4	7	4	7	9	7	4	18	4	7	4	7	4	7	10	7
Positive	617.686	0.8501	7	10	7	4	7	4	10	4	7	7	7	4	7	4	7	4	7	4	7	4	7	4	7	4	7	4	7	4	7	4	7	4	7	4	7	4	7	4	7	4	7	4	7	4	7	4	7
Positive	624.648	0.8501	7	4	7	4	23	21	13	4	14	4	10	4	7	4	7	4	7	4	7	4	7	4	7	4	7	4	7	4	7	4	7	4	7	11	7	4	7	4	7	4	7	4	7	4	7	4	7
Positive	627.703	0.8501	4	8	4	11	14	19	4	17	11	7	10	23	4	12	4	8	4	7	4	7	9	7	4	9	4	7	4	9	4	13	4	10	8	7	4	10	4	7	4	7	4	7	10	12	8	8	11
Positive	628.737	0.8501	4	7	4	7	4	20	4	113	96	106	91	7	4	7	4	7	4	7	4	7	22	7	4	7	4	19	23	44	52	7	4	67	4	35	4	7	70	56	4	58	67	7	38	69	23	25	69
Positive	638.643	0.8501	4	7	4	7	4	53	7	24	9	27	26	22	7	4	7	8	7	4	7	4	15	4	7	10	13	4	7	4	7	4	7	16	35	30	17	28	25	4	29	4	7	13	24	24	4	8	4
Positive	645.842	0.8501	7	4	7	4	7	4	7	4	7	4	7	4	7	4	7	4	7	4	7	4	7	4	7	4	7	4	7	4	7	7	7	4	7	4	7	9	7	4	7	4	7	4	8	4	7	4	7
Positive	646.591	0.8501	7	4	7	4	7	4	7	4	7	4	7	4	7	4	7	4	7	4	7	4	7	4	7	4	7	4	7	4	7	4	7	4	7	4	7	4	7	4	7	4	7	4	7	4	7	4	7
Positive	651.741	0.8501	7	4	7	4	7	4	8	4	7	19	15	4	7	4	7	4	7	4	7	4	7	4	7	4	7	4	7	4	7	4	7	4	7	4	7	11	7	4	7	14	7	23	30	4	7	4	16
Positive	653.721	0.8501	4	7	4	7	4	9	4	7	8	7	8	7	4	7	4	7	4	7	4	7	4	7	4	7	4	7	4	7	4	7	4	7	4	7	4	7	4	7	4	7	4	16	4	7	4	7	4
Positive	654.67	0.8501	4	7	4	7	4	24	4	24	19	29	21	17	4	7	4	7	4	7	4	7	4	7	4	7	9	8	4	7	15	7	4	7	8	7	4	11	14	7	16	21	4	7	13	7	4	7	12
Positive	655.734	0.8501	4	7	4	7	4	7	4	7	4	7	4	7	4	7	4	7	4	7	4	7	4	7	4	7	4	7	4	7	4	7	4	7	4	7	4	7	4	7	4	7	4	7	4	7	4	7	4
Positive	656.656	0.8501	4	7	4	7	4	49	4	15	4	7	4	7	4	7	4	7	4	7	4	7	4	7	4	7	4	7	4	7	4	7	4	7	24	7	4	7	4	7	31	7	4	7	4	7	4	7	4
Positive	659.73	0.8501	7	9	7	13	9	10	11	4	8	4	7	4	7	4	8	4	13	4	7	4	7	16	7	7	7	4	7	4	14	4	7	4	7	7	7	4	7	4	7	4	7	8	7	9	7	4	7
Positive	666.638	0.8501	7	4	7	4	7	4	7	4	7	4	7	4	7	4	7	4	7	4	7	4	7	4	7	4	7	4	7	4	7	7	7	4	7	4	7	4	7	4	7	4	7	4	7	4	7	4	7
Positive	667.729	0.8501	4	7	4	7	4	7	20	7	4	7	4	7	4	7	4	7	4	7	4	7	4	18	4	16	4	7	4	7	4	7	4	7	4	7	4	11	4	7	4	7	4	7	23	18	4	7	4
Positive	668.636	0.8501	4	7	4	7	4	7	4	7	4	7	4	7	4	7	4	7	4	7	4	7	4	7	4	7	4	7	4	7	15	7	4	7	4	7	4	7	4	7	4	7	4	7	8	7	4	7	4
Positive	672.629	0.8501	7	4	7	4	27	4	22	4	7	4	7	4	7	4	7	4	7	4	7	4	7	4	7	4	7	4	7	4	7	4	7	4	7	4	7	9	7	4	7	4	7	4	7	4	7	4	7
Positive	674.818	0.8501	4	7	4	7	4	7	4	7	4	7	4	7	4	7	4	7	4	7	4	7	4	7	4	7	4	7	4	7	4	7	4	7	4	7	4	8	4	7	4	7	4	7	4	9	4	7	4
Positive	677.711	0.8501	7	4	7	4	11	4	7	4	7	4	7	10	7	4	7	7	7	4	7	4	7	4	7	4	7	4	7	4	7	4	7	4	7	4	7	4	7	4	7	4	7	4	7	4	7	4	7
Positive	680.617	0.8501	7	4	7	4	7	4	7	4	7	4	7	4	7	4	7	4	7	4	7	4	7	4	7	4	7	4	7	4	7	4	7	4	7	4	7	4	7	4	7	4	7	4	7	4	7	4	7
Positive	686.631	0.8501	7	4	7	4	23	27	40	4	7	4	7	15	7	4	7	14	7	4	7	4	7	7	7	4	7	4	7	4	7	4	7	4	7	4	7	4	7	4	7	4	7	4	7	4	7	4	7
Positive	689.653	0.8501	4	7	4	7	4	7	4	7	4	7	4	7	4	7	4	7	4	7	4	7	4	7	4	7	4	7	4	7	4	7	4	7	4	7	4	7	4	7	4	7	4	7	4	7	4	7	4
Positive	694.57	0.8501	7	4	7	4	7	4	7	4	7	4	7	4	7	4	7	4	7	4	7	4	7	4	7	4	7	4	7	4	7	4	7	4	7	4	7	4	7	4	7	4	7	4	7	4	7	4	7
Positive	701.869	0.8501	7	4	7	4	7	4	7	8	7	4	7	4	16	4	22	4	7	4	7	4	7	4	7	4	7	4	7	4	9	13	7	4	7	4	7	4	7	4	8	4	14	4	7	4	7	4	7
Positive	704.618	0.8501	4	7	4	25	28	7	31	7	4	7	4	22	4	7	12	7	4	7	4	7	4	7	4	16	4	7	4	7	4	7	4	7	4	7	4	22	4	7	4	7	4	18	4	7	4	7	4
Positive	709.871	0.8501	8	7	4	7	4	7	4	7	4	7	4	7	4	7	7	7	4	7	4	7	4	7	4	11	4	7	4	7	4	7	4	7	4	13	4	9	4	7	4	7	4	7	4	7	13	7	4
Positive	713.653	0.8501	7	12	7	28	16	19	20	8	7	4	7	22	11	14	7	4	7	4	7	4	11	4	7	7	7	4	7	4	7	16	7	4	7	4	8	4	7	4	7	4	7	14	7	4	7	4	7
Positive	719.628	0.8501	7	7	7	4	24	27	7	9	12	4	11	10	7	4	7	4	7	4	7	4	7	4	7	4	7	4	7	4	7	4	7	8	18	4	11	14	7	4	7	4	7	4	11	4	7	4	7
Positive	721.789	0.8501	7	4	7	4	7	4	7	4	7	4	7	4	7	10	7	4	7	4	7	4	7	4	7	4	7	4	7	4	7	8	7	4	7	4	7	4	7	4	7	4	7	4	8	4	7	4	7
Positive	721.96	0.8501	7	4	7	4	7	4	7	4	7	4	7	4	7	4	7	12	7	4	7	4	7	4	7	4	7	4	7	4	7	4	7	4	7	4	7	8	7	4	7	4	7	12	7	4	7	4	7
Positive	722.6	0.8501	7	14	7	22	71	78	60	4	7	4	19	36	7	4	7	4	7	4	7	4	15	4	7	11	16	4	7	4	7	30	7	23	49	42	21	50	7	4	7	4	7	23	39	25	7	4	18
Positive	724.603	0.8501	7	4	7	4	7	4	32	20	7	18	40	22	7	4	7	4	7	4	7	4	7	4	7	4	7	4	7	4	33	21	7	4	28	25	7	34	7	4	32	4	7	4	24	20	7	4	7
Positive	725.655	0.8501	7	4	7	4	7	4	15	4	7	11	7	4	7	4	7	13	7	4	7	4	7	4	7	4	7	4	7	4	7	4	7	4	7	4	7	4	9	4	10	4	7	8	7	4	7	4	7
Positive	729.654	0.8501	7	4	7	4	7	4	8	4	7	4	13	4	7	7	7	4	7	4	7	4	7	12	7	4	7	4	7	4	7	4	7	4	7	4	7	4	9	4	12	22	7	13	7	4	7	4	7
Positive	730.58	0.8501	7	4	7	4	17	9	11	4	7	4	7	4	7	4	7	4	7	4	7	4	7	4	7	4	7	4	7	4	7	4	7	4	11	4	7	4	7	4	7	4	7	7	7	4	7	4	7
Positive	731.501	0.8501	7	4	7	4	7	4	7	4	7	4	7	4	7	4	11	4	7	4	7	4	7	4	7	4	7	9	7	4	7	4	7	4	7	4	7	4	7	4	7	4	7	4	7	4	7	4	9
Positive	732.54	0.8501	7	4	7	4	7	4	7	4	7	4	7	4	7	4	7	4	7	4	7	4	7	4	7	4	7	4	7	4	7	4	7	4	7	4	7	4	7	4	7	4	7	4	7	4	7	4	7
Positive	733.643	0.8501	7	4	7	4	14	4	7	4	7	4	7	4	7	4	7	4	7	4	7	4	7	4	7	4	7	4	7	4	7	4	7	4	7	4	7	8	7	4	7	4	7	7	7	4	7	4	7
Positive	734.592	0.8501	7	4	7	4	7	14	7	4	7	4	7	4	7	4	7	4	7	4	7	4	7	4	7	4	7	4	7	4	7	4	7	4	7	4	7	9	7	4	7	4	7	4	7	4	7	4	7
Positive	737.708	0.8501	7	4	7	4	7	4	7	4	10	4	12	10	7	4	7	4	7	4	7	4	7	4	7	4	7	4	7	4	7	4	7	4	7	4	7	7	7	4	7	4	7	4	7	4	7	4	10
Positive	746.575	0.8501	4	7	4	7	4	22	4	11	4	7	4	7	4	7	4	7	4	7	4	7	4	7	4	7	4	7	4	7	4	7	4	7	13	7	4	7	4	7	4	7	4	7	4	7	4	7	4
Positive	747.814	0.8501	7	4	7	4	7	4	7	4	7	4	7	4	7	4	7	4	7	4	7	4	12	4	7	4	7	4	7	4	7	8	7	7	7	4	7	4	7	4	7	4	7	7	7	4	7	4	7
Positive	757.783	0.8501	4	7	4	13	4	7	4	7	4	7	4	7	4	7	4	7	4	7	4	7	4	7	4	7	4	7	8	7	4	12	4	7	4	7	4	7	4	7	4	7	4	7	4	7	10	7	4
Positive	758.57	0.8501	4	7	4	7	39	7	4	7	4	7	4	50	4	7	4	7	15	7	4	7	4	7	4	7	4	7	4	7	4	7	4	7	4	7	4	7	4	7	4	7	4	7	4	7	4	7	4
Positive	760.582	0.8501	7	4	7	4	22	4	8	4	7	4	7	25	7	4	7	4	7	4	7	4	7	4	7	4	7	4	7	4	7	4	7	4	7	4	7	4	7	4	7	4	7	4	15	4	7	4	7
Positive	762.67	0.8501	7	4	7	58	7	22	64	28	40	4	49	47	59	50	31	4	7	4	7	4	51	32	38	4	36	47	28	23	34	65	44	29	28	22	32	4	50	68	7	59	37	40	41	39	40	35	34
Positive	764.586	0.8501	7	4	7	4	39	38	7	4	7	4	7	4	7	4	7	4	7	4	7	4	7	4	7	4	7	4	7	4	7	4	7	4	7	4	7	4	7	4	7	4	7	4	7	4	7	4	7
Positive	765.637	0.8501	7	7	7	8	11	8	10	4	7	4	7	4	7	4	7	4	7	4	7	4	7	4	7	4	7	4	7	4	7	4	7	4	7	4	7	4	7	4	7	4	7	4	11	8	7	4	7
Positive	770.576	0.8501	4	7	29	7	37	37	4	7	4	7	4	7	4	7	4	7	4	7	4	7	4	7	4	24	19	7	4	7	4	7	4	7	4	7	4	7	4	7	4	7	4	7	4	7	4	7	4
Positive	771.489	0.8501	4	7	4	7	4	7	4	7	4	7	4	7	4	14	4	7	18	7	4	7	4	7	4	7	4	7	4	7	4	7	4	7	4	7	4	7	4	7	4	7	4	7	7	7	8	7	7
Positive	773.606	0.8501	4	7	4	7	22	15	4	7	4	7	4	9	4	7	4	7	4	7	4	7	4	7	4	7	4	7	4	7	4	12	4	7	4	7	4	7	4	7	7	8	4	7	4	7	4	7	4
Positive	773.77	0.8501	4	7	4	7	4	7	4	7	4	7	4	7	4	7	4	10	4	7	4	7	4	7	4	7	4	9	4	7	4	7	4	7	4	7	4	7	4	7	4	7	4	7	4	7	4	7	4
Positive	774.546	0.8501	4	7	4	18	4	7	37	7	4	7	4	7	4	7	4	7	4	7	4	7	9	7	4	7	4	7	4	7	4	7	4	7	4	7	4	7	4	7	4	7	4	7	4	7	4	7	4
Positive	781.775	0.8501	4	7	4	7	4	7	4	7	4	7	4	7	4	7	11	7	4	7	4	7	4	7	4	7	4	7	4	7	4	10	4	7	4	7	4	7	4	7	4	7	4	7	4	7	4	7	4
Positive	783.884	0.8501	7	8	7	4	7	4	7	4	7	4	7	4	7	9	9	4	7	4	7	7	7	4	7	4	7	4	7	4	7	4	7	4	7	12	7	4	7	4	7	4	9	4	7	4	7	4	7
Positive	785.789	0.8501	4	11	4	7	4	7	4	7	4	7	4	7	4	7	4	7	4	8	4	7	4	7	4	7	9	7	4	7	4	7	4	7	7	7	4	7	4	7	4	7	4	7	8	7	4	7	4
Positive	789.582	0.8501	4	8	10	7	13	7	4	7	4	7	4	7	4	7	4	7	4	7	4	7	4	7	4	7	4	7	4	7	4	7	4	7	4	7	4	7	4	7	4	7	4	7	4	7	4	7	4
Positive	799.632	0.8501	4	7	23	7	21	18	19	7	4	7	14	16	4	7	4	18	4	7	4	7	4	7	4	7	9	7	4	7	19	18	9	7	10	12	8	15	22	7	10	7	4	7	17	9	7	7	4
Positive	803.561	0.8501	4	7	4	7	26	15	4	7	4	11	9	7	4	7	4	7	4	7	4	7	4	7	4	7	4	8	4	7	4	7	4	7	4	7	9	14	4	7	4	7	4	7	4	7	4	7	4
Positive	806.557	0.8501	4	7	4	15	79	84	54	7	4	7	4	31	4	7	4	7	21	11	4	7	4	7	4	13	4	7	4	7	4	7	7	7	55	7	22	53	4	7	4	7	4	21	30	7	4	15	4
Positive	808.558	0.8501	4	7	4	7	60	68	45	7	4	7	4	35	4	7	4	7	4	7	4	7	4	7	4	7	4	7	4	7	4	7	4	15	53	31	17	47	4	7	4	7	4	7	4	26	4	7	4
Positive	809.545	0.8501	7	4	7	4	22	4	17	4	7	4	7	4	7	4	7	4	7	14	7	4	7	4	7	4	7	4	7	4	7	4	7	4	7	7	7	4	7	4	7	4	7	4	7	4	7	4	7
Positive	809.625	0.8501	7	4	27	4	7	18	7	4	8	16	12	16	7	17	7	16	7	4	7	4	7	23	7	4	7	4	7	4	7	17	8	4	7	10	7	12	7	4	7	15	7	14	10	14	7	4	11
Positive	813.953	0.8501	4	7	4	7	4	7	4	7	4	7	4	7	4	16	4	7	4	7	14	7	4	7	4	7	4	7	4	7	4	7	4	7	4	7	4	7	4	7	4	7	4	7	4	7	4	8	4
Positive	814.549	0.8501	4	7	4	7	34	26	32	7	12	7	4	12	4	7	4	7	4	7	4	17	4	7	4	7	4	10	4	7	4	7	9	7	15	7	4	7	4	7	4	7	4	7	4	7	9	7	4
Positive	815.669	0.8501	7	18	17	19	23	4	16	13	7	11	20	4	21	4	7	18	20	4	20	21	7	4	18	14	7	4	15	4	15	4	7	4	7	10	7	4	16	4	17	17	7	4	7	9	7	4	7
Positive	837.52	0.8501	7	4	7	10	7	4	7	4	7	4	7	4	7	4	7	4	14	4	7	4	7	4	7	4	7	4	9	4	7	4	7	4	14	4	7	4	7	4	7	4	7	4	7	4	7	4	8
Positive	837.845	0.8501	7	4	7	4	7	4	7	4	7	4	7	4	7	31	7	4	7	4	7	4	7	4	7	4	7	4	7	4	21	4	7	4	7	14	7	4	7	4	7	4	14	4	7	11	7	8	7
Positive	840.565	0.8501	7	4	7	4	65	64	62	4	41	4	34	69	7	4	7	4	7	4	7	4	7	4	7	4	7	4	7	4	39	4	7	29	29	4	7	32	7	4	28	4	7	4	7	4	7	4	7
Positive	842.587	0.8501	7	4	42	33	49	42	40	31	35	28	20	51	42	32	36	4	47	4	7	4	41	4	7	4	25	4	43	4	7	31	22	4	23	28	24	18	7	4	34	25	7	26	28	4	17	18	7
Positive	843.611	0.8501	7	21	7	21	26	30	26	19	18	20	20	21	24	4	7	4	7	4	7	4	7	12	7	15	7	4	7	14	7	19	14	13	15	23	7	23	20	4	23	14	11	4	17	4	10	4	18
Positive	852.556	0.8501	7	4	7	46	47	46	65	4	7	4	7	38	33	4	7	4	26	4	7	4	37	16	7	4	7	7	7	4	7	4	7	4	7	4	7	28	7	4	7	4	7	25	7	4	7	4	7
Positive	853.848	0.8501	10	4	7	4	7	7	7	4	7	4	7	4	7	4	7	4	7	4	7	4	7	4	7	4	7	4	7	4	15	12	7	4	19	18	7	4	7	4	7	4	7	4	7	8	10	4	7
Positive	854.615	0.8501	7	43	46	56	7	4	16	27	42	35	57	4	43	49	47	37	54	4	7	4	41	26	37	33	7	27	43	24	7	37	26	17	7	30	23	15	38	16	50	47	23	28	34	33	24	14	25
Positive	856.439	0.8501	7	4	9	14	7	4	7	4	7	4	7	4	12	4	7	12	13	4	7	16	13	15	13	12	7	11	12	7	7	9	8	7	7	4	7	4	7	4	7	7	8	4	7	4	7	9	9
Positive	858.586	0.8501	7	26	20	32	42	31	38	20	30	22	38	30	22	18	21	14	7	4	7	4	23	29	9	10	11	16	17	10	26	28	14	19	21	4	19	19	26	4	31	30	18	18	19	4	7	14	11
Positive	864.505	0.8501	7	13	7	4	7	4	7	4	7	4	7	4	7	4	7	4	7	4	7	4	7	4	7	10	7	4	9	4	7	4	7	9	7	8	7	4	7	4	7	4	7	4	7	4	7	4	7
Positive	871.95	0.8501	7	4	7	4	7	4	7	4	7	4	7	4	7	4	7	4	7	4	7	4	7	4	7	4	7	4	7	4	7	14	7	4	7	7	7	4	7	4	7	4	7	11	7	4	7	4	7
Positive	875.75	0.8501	13	16	20	22	19	17	17	4	14	8	14	4	25	28	23	24	27	4	7	4	23	19	19	20	16	17	17	14	7	25	16	11	7	4	7	14	7	4	12	17	14	14	18	4	7	21	24
Positive	885.556	0.8501	7	4	7	4	24	33	37	4	17	4	31	25	7	4	7	4	7	4	7	4	7	4	7	4	7	4	7	4	7	23	9	4	15	18	21	26	7	4	7	4	7	19	7	4	7	4	7
Positive	886.024	0.8501	10	14	7	4	14	18	10	4	7	4	7	8	12	10	13	18	15	4	14	14	19	4	10	4	7	4	13	4	7	4	11	4	9	4	7	8	7	4	7	4	7	9	7	4	7	4	7
Positive	889.567	0.8501	7	4	16	18	28	27	29	4	17	12	22	20	19	16	7	4	7	4	7	4	22	4	7	4	7	4	7	4	10	17	9	10	7	9	7	14	7	4	18	11	7	24	7	4	7	4	7
Positive	890.53	0.8501	4	28	4	16	64	41	60	7	4	7	37	42	18	7	4	29	4	7	4	7	4	7	4	17	19	7	32	7	4	35	19	24	39	42	27	34	4	7	4	7	4	28	41	23	4	14	4
Positive	892.519	0.8501	4	7	4	7	53	72	59	7	4	7	4	43	4	7	8	7	4	7	4	7	4	7	4	7	26	7	7	7	9	22	4	23	37	26	4	38	4	7	4	7	4	38	4	7	10	9	8
Positive	893.174	0.8501	4	8	4	7	4	7	4	7	4	7	4	7	9	7	10	7	11	8	4	15	4	9	10	7	4	7	13	10	14	8	4	7	4	7	4	7	4	7	8	7	4	7	8	10	4	7	4
Positive	895.597	0.8501	4	24	25	30	4	7	4	20	19	7	22	27	21	23	4	25	21	7	4	34	28	7	4	7	14	7	24	15	16	7	16	11	17	10	8	21	13	8	22	12	11	20	19	19	14	10	13
Positive	896.493	0.8501	4	7	4	7	38	7	35	7	4	7	4	7	4	7	4	7	4	12	4	7	4	7	4	10	4	7	18	16	7	7	4	7	4	7	7	19	10	7	4	7	4	7	4	7	8	9	8
Positive	900.484	0.8501	4	7	4	7	33	28	4	15	4	7	4	7	4	7	4	7	4	14	4	7	18	7	4	7	4	11	4	10	4	7	4	7	4	7	4	7	4	7	4	7	4	7	4	7	10	10	12
Positive	904.409	0.8501	4	16	19	11	7	7	4	7	4	7	4	7	4	8	4	7	12	14	14	17	8	13	4	13	12	9	4	7	4	9	10	7	4	7	4	7	4	7	4	7	4	10	4	7	4	8	17
Positive	904.792	0.8501	7	7	4	7	4	7	4	7	4	7	4	7	4	7	4	7	4	7	4	7	4	7	4	7	4	16	4	7	19	7	4	7	14	18	4	7	4	7	4	7	17	7	4	16	19	7	23
Positive	906.569	0.8501	4	34	35	38	4	36	55	36	29	41	34	46	31	30	38	38	34	7	4	7	31	7	4	25	22	27	34	17	31	42	22	25	24	18	10	7	30	13	40	35	26	29	30	26	16	12	4
Positive	912.496	0.8501	4	7	4	7	4	33	40	7	4	7	4	7	4	7	4	7	4	7	4	7	4	7	4	8	4	8	4	7	4	7	4	7	4	7	4	7	4	7	4	7	4	7	4	7	4	7	7
Positive	914.167	0.8501	7	13	10	12	4	7	4	7	4	9	4	7	15	7	15	12	17	9	4	22	16	7	13	7	4	7	16	7	8	7	4	7	4	13	8	7	7	7	4	7	4	7	4	7	4	8	4
Positive	920.555	0.8501	4	31	34	47	46	54	44	26	29	7	4	41	34	38	4	36	31	7	4	7	43	7	4	22	25	16	18	7	4	36	23	28	12	17	4	29	4	7	42	35	27	25	31	34	4	18	4
Positive	922.219	0.8501	4	7	4	17	4	7	4	7	4	7	4	7	4	7	7	7	4	7	4	7	4	7	4	11	7	7	4	7	11	7	4	7	4	7	4	7	8	7	4	7	4	7	4	7	4	7	4
Positive	924.549	0.8501	4	55	48	65	66	65	52	51	49	54	39	71	4	45	50	55	4	10	4	7	57	7	4	33	37	7	52	7	4	45	34	30	34	32	26	37	40	7	4	37	4	36	40	7	4	7	4
Positive	928.181	0.8501	4	7	4	7	4	7	4	7	4	7	4	7	4	7	4	7	4	7	4	7	4	7	4	7	4	7	4	7	4	7	4	7	4	7	4	7	4	7	4	7	4	7	4	7	4	7	4
Positive	938.573	0.8501	4	7	48	62	4	7	62	31	52	48	66	7	44	51	38	49	44	7	4	10	41	38	39	34	32	7	4	26	34	51	36	18	37	31	24	33	39	26	42	48	4	34	47	36	36	7	29
Positive	941.893	0.8501	9	9	9	7	4	7	4	7	4	7	4	7	12	7	8	7	4	7	4	7	4	11	4	7	4	7	4	7	4	7	10	7	4	16	4	9	10	7	4	7	4	7	4	7	4	11	4
Positive	942.486	0.8501	4	7	4	7	38	37	50	7	4	7	4	31	4	13	4	7	4	7	15	10	4	7	4	11	4	7	4	9	4	7	4	7	22	7	4	26	4	7	4	7	4	7	15	7	10	9	4
Positive	943.549	0.8501	4	33	4	7	37	39	37	7	20	24	26	31	4	7	4	29	19	7	4	7	4	7	4	17	16	7	4	7	4	7	4	7	15	7	9	19	4	7	4	21	4	23	24	7	4	16	4
Positive	945.507	0.8501	4	10	4	7	27	35	22	7	4	16	4	29	4	7	4	7	4	7	9	7	4	7	4	7	10	7	4	11	9	21	20	8	20	8	12	17	4	7	4	7	4	17	4	7	7	7	8
Positive	945.726	0.8501	4	17	4	7	4	7	4	7	4	7	4	7	4	7	4	7	4	7	4	7	4	7	4	7	4	7	7	7	4	7	4	7	4	7	4	7	4	7	4	7	4	7	4	7	4	7	4
Positive	946.001	0.8501	8	14	16	8	14	7	4	7	4	7	4	7	15	7	10	12	16	7	17	19	14	9	9	12	4	7	14	7	4	7	7	7	8	7	10	10	4	7	7	7	4	11	4	7	4	8	4
Positive	946.367	0.8501	4	13	4	11	4	7	4	7	8	7	4	7	9	7	17	13	4	7	11	13	16	11	11	7	9	7	4	7	11	7	4	7	4	7	4	7	4	7	4	7	4	7	4	7	7	8	4
Positive	949.543	0.8501	4	30	4	35	36	39	45	28	34	7	38	26	4	34	28	7	4	7	4	7	4	24	4	14	4	7	32	7	4	28	15	7	16	7	8	7	4	7	4	7	4	26	4	7	4	15	23
Positive	956.069	0.8501	4	14	4	7	7	17	16	12	14	13	16	20	15	7	4	7	4	9	10	7	13	7	7	10	11	8	12	7	11	15	4	9	7	11	4	9	12	8	4	7	24	8	12	13	12	7	14
Positive	959.791	0.8501	4	7	4	7	4	7	4	7	4	9	4	7	4	7	4	7	4	7	4	7	4	7	4	7	4	7	21	18	14	7	4	7	13	13	4	13	4	7	10	7	7	7	4	7	11	7	14
Positive	960.514	0.8501	4	7	4	32	54	56	62	28	29	28	4	42	4	7	4	35	4	7	4	7	4	7	4	7	27	7	4	7	4	52	26	7	36	27	24	36	4	7	4	7	4	30	4	9	4	7	25
Positive	965.546	0.8501	4	30	34	38	51	46	50	40	32	37	30	39	36	36	4	7	4	7	4	7	33	14	4	23	23	7	4	7	4	34	26	12	19	7	24	11	4	7	26	30	4	28	32	7	4	22	19
Positive	968.238	0.8501	12	7	4	7	10	7	4	11	12	7	11	7	4	7	4	7	4	7	8	7	4	7	4	7	4	7	4	7	10	9	4	7	4	8	4	7	8	7	4	7	4	7	4	7	4	7	4
Positive	969.235	0.8501	7	7	8	7	4	7	4	7	7	7	4	7	4	7	9	7	4	7	4	7	4	7	4	7	4	9	4	9	4	7	8	7	4	7	4	7	4	7	4	7	4	7	7	7	4	10	7
Positive	969.533	0.8501	4	28	25	37	46	43	48	18	23	29	27	40	30	35	31	28	31	7	4	7	4	18	26	21	4	12	26	7	18	35	16	19	33	7	22	29	4	7	4	7	12	25	27	30	15	17	25
Positive	971.838	0.8501	4	7	4	7	4	7	4	7	4	7	4	7	4	17	4	7	4	7	4	7	4	7	4	12	4	7	4	7	14	8	4	7	7	7	4	7	4	7	4	7	7	7	4	7	8	7	4
Positive	974.514	0.8501	4	34	4	37	55	7	58	27	26	7	41	7	4	36	26	24	40	7	4	7	36	7	4	21	26	7	39	21	35	7	21	23	37	38	25	42	29	7	35	7	4	25	33	25	4	21	27
Positive	975.877	0.8501	8	7	4	7	4	7	4	7	4	7	4	7	7	7	4	7	4	7	4	7	4	7	9	7	4	7	4	7	4	7	4	8	4	7	4	9	4	7	4	7	4	7	4	7	4	7	4
Positive	979.423	0.8501	7	4	7	4	7	4	36	4	7	4	7	4	7	17	7	4	19	18	20	17	7	4	12	4	7	8	14	9	11	9	7	4	7	4	7	4	7	4	7	4	7	4	7	4	7	4	7
Positive	982.463	0.8501	7	4	14	4	46	48	46	20	7	4	7	4	7	4	7	4	7	13	16	4	7	4	7	4	7	7	12	4	7	35	7	8	7	4	7	4	7	4	7	4	7	4	7	4	10	4	10
Positive	984.398	0.8501	7	15	16	4	7	4	7	4	7	4	7	4	7	12	10	17	23	8	17	16	14	12	13	7	7	10	12	4	9	4	9	9	7	9	7	4	7	4	7	4	7	8	11	4	7	7	7
Positive	985.954	0.8501	7	4	7	4	7	4	7	4	7	4	7	4	7	4	8	4	7	4	7	4	7	4	9	4	7	4	7	4	7	4	7	4	7	4	7	4	7	4	7	4	7	4	7	4	7	4	7
Positive	992.531	0.8501	7	51	60	58	65	67	64	48	46	52	38	63	49	58	7	49	31	4	7	4	45	34	17	36	33	4	53	4	7	47	34	34	35	30	28	30	43	4	34	4	35	39	28	36	7	4	36
Positive	994.384	0.8501	7	7	16	4	7	4	7	4	7	4	7	4	14	4	13	11	17	4	14	18	16	7	7	12	7	4	10	4	7	10	7	9	7	4	7	4	7	4	8	4	7	9	7	4	7	4	7
Positive	1003.5	0.8501	7	4	37	28	42	40	43	4	7	4	7	29	7	4	28	38	7	4	7	4	7	4	7	4	7	14	32	4	7	4	21	16	7	8	13	4	13	4	7	4	7	4	7	4	8	4	7
Positive	1004.19	0.8501	7	4	8	4	7	4	7	4	13	8	7	16	7	4	7	4	7	7	8	4	7	4	7	4	7	4	7	4	7	4	7	10	7	4	7	4	7	4	7	12	7	4	7	4	7	4	8
Positive	1006.01	0.8501	7	16	20	12	19	19	16	4	12	12	10	22	7	16	19	4	7	17	7	23	7	12	7	4	11	10	18	12	7	11	14	7	8	4	12	15	7	4	7	4	7	12	7	13	7	10	9
Positive	1008.14	0.8501	7	9	23	4	7	4	7	4	7	7	7	4	7	4	7	4	13	10	8	15	12	4	7	4	7	4	7	9	12	10	7	4	19	11	7	4	7	4	7	4	11	4	7	15	7	10	10
Positive	1012.11	0.8501	17	4	21	4	8	4	7	7	8	10	9	4	7	4	7	20	15	11	10	17	7	7	14	15	8	9	7	10	15	4	7	14	7	4	9	12	15	7	8	13	7	4	7	4	7	4	10
Positive	1012.67	0.8501	7	21	7	4	11	8	7	4	7	4	7	4	7	4	7	4	7	25	25	4	7	4	7	4	14	4	7	4	7	4	12	4	7	4	7	14	13	17	7	4	7	4	7	4	7	4	7
Positive	1016.04	0.8501	7	20	7	4	14	14	16	10	9	8	10	9	16	4	7	20	7	4	7	19	10	15	7	4	7	4	12	4	10	20	8	4	7	10	8	13	12	11	11	11	7	4	7	4	7	4	14
Positive	1016.38	0.8501	7	4	7	9	7	4	8	4	7	4	7	4	16	4	7	4	21	4	8	19	11	4	7	4	7	4	7	4	7	11	7	8	7	4	7	4	7	4	8	8	7	11	7	4	8	4	7
Positive	1017.92	0.8501	10	4	7	4	7	4	7	4	7	4	7	4	7	4	7	4	7	4	7	4	7	4	7	4	7	4	7	4	7	7	7	4	7	4	7	4	7	4	7	4	7	4	7	4	7	4	7
Positive	1021.2	0.8501	8	16	14	10	7	4	7	4	7	4	7	4	7	4	20	4	7	4	13	4	14	12	7	8	7	7	13	4	13	4	7	4	8	7	7	4	7	4	10	4	7	4	7	4	7	4	7
Positive	1021.34	0.8501	8	4	7	4	7	4	7	4	7	4	7	4	15	4	7	4	7	10	7	16	7	4	7	4	7	4	7	4	7	4	7	4	7	4	7	4	7	4	7	4	7	4	8	4	7	4	7
Positive	1022.52	0.8501	7	4	53	57	61	57	69	39	48	45	62	51	7	53	50	43	51	4	7	4	43	13	7	30	31	11	7	4	7	54	31	27	40	42	30	30	41	4	44	4	30	32	46	35	7	23	7
Positive	1028.41	0.8501	7	4	7	21	7	4	54	4	7	4	7	4	7	4	15	13	13	12	7	12	15	15	7	4	7	4	10	7	7	9	11	7	7	7	7	4	8	4	7	4	7	4	7	4	7	4	14
Positive	1029.06	0.8501	8	18	7	25	15	4	20	4	12	8	7	4	20	4	21	22	15	4	7	4	7	4	8	8	7	13	18	4	7	4	7	11	7	11	7	14	14	4	7	11	7	12	14	7	11	9	10
Positive	1031.09	0.8501	7	4	7	4	7	4	7	4	7	4	7	4	7	4	7	4	7	4	7	4	7	4	7	4	7	4	7	4	7	4	7	4	7	4	7	4	7	4	7	4	7	4	7	4	7	4	7
Positive	1034.52	0.8501	7	50	43	46	59	55	64	41	48	46	42	61	34	53	38	49	36	4	7	36	46	35	26	26	31	29	25	4	7	50	21	32	24	18	34	4	35	30	41	43	38	38	45	33	7	21	37
Positive	1034.79	0.8501	8	4	7	4	7	4	7	4	7	4	7	4	7	4	7	4	7	4	7	4	7	4	7	4	8	11	7	4	14	13	7	9	8	12	7	4	7	4	8	4	13	4	18	7	7	14	7
Positive	1039.92	0.8501	7	4	7	4	7	4	7	4	7	4	7	4	7	4	7	4	7	4	7	4	7	4	7	4	7	4	7	4	10	4	7	4	7	4	7	4	7	4	7	4	7	4	7	4	7	4	7
Positive	1045.49	0.8501	7	30	7	40	39	36	41	20	24	4	28	34	24	4	34	13	7	4	7	4	22	24	7	14	15	15	27	4	7	33	20	21	19	21	16	29	7	4	7	23	7	10	25	18	14	7	7
Positive	1055.46	0.8501	7	4	15	4	43	40	38	4	7	4	29	4	8	4	7	4	7	4	7	16	7	4	7	4	7	4	7	4	7	4	7	25	24	19	17	18	10	4	7	4	7	27	7	4	7	4	7
Positive	1065.55	0.8501	7	4	36	4	7	4	7	25	33	31	29	4	7	32	7	4	7	4	7	35	32	4	21	19	23	12	32	21	22	4	7	19	7	19	13	4	24	15	27	21	23	21	30	21	17	21	7
Positive	1066.44	0.8501	7	4	7	4	45	52	49	4	7	4	7	33	7	4	44	4	7	13	7	4	7	4	7	4	7	4	15	4	7	4	7	4	26	4	7	35	7	4	7	4	7	4	7	4	7	4	7
Positive	1068.19	0.8501	7	4	7	4	7	4	7	4	7	4	7	4	7	4	7	8	13	12	7	4	7	4	7	4	8	4	7	4	9	4	7	4	7	7	7	11	7	4	7	4	7	7	7	4	7	4	7
Positive	1068.52	0.8501	7	39	40	41	34	53	50	24	40	31	36	33	37	33	39	39	47	4	7	4	43	24	26	22	23	4	35	4	7	44	27	4	36	25	20	4	35	14	38	38	27	28	7	34	19	15	28
Positive	1075.46	0.8501	7	4	7	4	40	40	44	4	28	4	7	35	7	12	29	4	7	4	7	25	7	12	11	13	20	4	7	4	7	4	21	4	20	4	21	4	7	4	23	4	7	25	8	4	7	4	7
Positive	1076.63	0.8501	7	4	13	25	7	4	7	4	7	4	7	4	7	4	7	27	7	4	26	27	7	17	19	9	7	30	18	22	21	4	8	4	7	4	7	8	7	21	12	4	7	4	7	4	7	4	7
Positive	1077.04	0.8501	11	14	15	21	7	24	7	11	16	12	14	19	10	20	19	15	7	4	7	17	7	15	7	4	7	10	19	14	7	22	8	4	12	11	9	9	14	10	7	11	15	8	12	14	15	4	9
Positive	1078.37	0.8501	7	4	17	4	7	4	7	4	7	4	7	4	9	10	19	4	16	10	12	19	20	10	13	4	12	4	7	4	7	9	7	4	8	4	7	4	7	4	7	4	7	9	7	4	7	4	7
Positive	1081.02	0.8501	7	17	17	20	16	21	7	9	7	4	13	4	18	15	14	4	7	12	16	20	20	4	7	9	10	10	7	4	8	15	10	12	7	4	7	18	17	4	7	4	7	13	14	4	7	14	11
Positive	1084.18	0.8501	7	4	7	4	7	4	7	4	7	4	7	4	7	4	7	7	7	14	9	4	7	4	7	4	7	4	7	4	7	4	7	4	7	18	7	4	7	4	7	4	8	13	7	11	7	4	7
Positive	1093.48	0.8501	7	4	28	37	40	40	38	23	23	27	30	37	7	4	7	4	26	11	7	4	35	4	7	17	26	10	23	17	7	4	7	24	18	27	20	7	7	7	19	29	26	15	7	15	11	13	7
Positive	1096.45	0.8501	7	4	7	4	46	43	48	33	32	4	7	49	26	4	7	4	7	8	12	18	7	4	7	4	7	4	7	4	7	4	25	29	26	4	18	24	7	4	29	4	7	4	8	4	7	4	7
Positive	1096.54	0.8501	7	38	39	40	12	4	7	4	7	37	37	4	7	4	34	27	17	4	23	35	31	30	23	22	21	22	7	17	7	4	7	4	7	31	7	9	7	16	7	35	26	31	33	26	22	19	28
Positive	1099.16	0.8501	9	12	10	4	7	4	7	4	7	4	7	4	11	14	13	4	22	14	7	4	7	4	7	7	8	4	7	4	15	4	7	4	7	4	7	4	7	4	7	4	7	4	7	10	7	7	7
Positive	1102.69	0.8501	7	4	7	4	7	4	11	4	7	4	7	4	7	16	7	4	7	23	7	4	24	4	7	4	11	16	7	14	7	12	10	4	7	4	7	4	7	4	11	4	9	4	7	10	13	9	12
Positive	1105.66	0.8501	7	13	7	4	15	10	7	4	7	4	7	4	15	20	7	4	7	19	7	4	7	4	7	20	7	4	13	4	24	4	11	8	7	4	8	4	7	4	7	12	7	7	7	7	19	12	7
Positive	1111.19	0.8501	10	4	7	4	7	4	7	4	7	4	7	4	7	4	7	4	7	4	7	4	7	4	7	4	7	4	7	4	7	4	7	4	7	4	7	7	7	4	7	4	7	4	7	4	7	4	7
Positive	1117.62	0.8501	7	4	7	4	8	4	7	4	7	4	7	4	7	4	21	15	18	20	15	30	7	4	7	16	7	4	22	4	10	16	14	4	30	28	8	8	37	4	11	4	7	4	7	4	7	4	7
Positive	1119.01	0.8501	7	4	19	4	23	20	7	16	16	12	15	4	7	18	7	4	7	4	7	4	19	15	7	14	7	4	17	4	8	9	7	11	7	4	9	13	14	4	9	4	14	11	19	11	7	11	11
Positive	1119.99	0.8501	10	18	14	20	21	23	7	11	7	11	15	19	7	4	20	18	16	14	7	4	22	13	7	11	7	4	12	11	9	4	7	7	7	4	7	20	18	4	10	4	10	10	7	4	13	8	7
Positive	1125.36	0.8501	7	13	7	13	7	4	7	4	7	4	7	4	9	4	13	4	11	12	12	20	20	9	14	4	9	9	7	4	7	4	7	4	7	8	7	8	10	4	7	4	7	4	7	4	7	4	7
Positive	1126	0.8501	7	4	7	21	27	4	7	12	10	4	7	21	18	12	14	21	20	12	7	4	7	14	7	15	14	8	14	8	15	16	12	11	15	4	7	13	14	4	7	10	7	12	7	11	12	7	12
Positive	1126.14	0.8501	7	4	7	4	7	4	7	4	7	4	7	4	7	12	12	9	7	17	12	20	7	7	12	4	8	8	12	7	7	4	7	7	10	10	7	9	7	4	10	4	7	4	9	4	7	11	12
Positive	1127.98	0.8501	9	4	17	21	25	15	25	10	7	14	13	19	18	16	18	17	7	14	17	20	7	4	7	11	7	4	20	4	7	4	9	10	15	4	12	16	9	4	7	17	7	4	7	4	14	4	11
Positive	1129.78	0.8501	7	22	7	4	7	4	7	4	7	4	7	4	7	4	7	4	7	12	7	4	7	4	7	4	7	4	7	4	14	4	7	4	9	11	7	4	7	4	7	4	7	4	7	4	7	4	16
Positive	1134.48	0.8501	7	46	39	42	67	58	7	45	36	47	37	71	46	48	41	37	37	11	7	36	52	28	25	27	33	27	28	22	33	52	27	38	31	41	37	44	29	26	35	32	35	45	35	34	34	29	39
Positive	1136.12	0.8501	7	4	7	4	7	4	7	4	11	4	7	4	7	4	12	4	17	19	7	4	7	4	7	8	7	4	7	4	8	10	11	4	7	4	7	4	7	4	7	4	7	14	7	4	7	8	7
Positive	1136.46	0.8501	7	49	43	43	97	75	82	37	46	33	7	72	35	4	39	4	31	17	9	4	25	35	7	25	36	4	7	14	27	47	40	52	41	44	48	44	17	4	33	4	30	39	50	36	7	36	34
Positive	1136.99	0.8501	7	21	21	21	13	7	16	9	11	15	12	17	23	25	22	17	7	4	7	4	7	4	7	13	9	11	14	4	10	20	11	4	7	4	13	7	9	4	7	15	11	13	15	16	7	4	7
Positive	1139.45	0.8501	7	31	31	35	41	40	44	28	24	4	30	35	18	4	35	30	24	4	12	18	38	4	7	23	22	4	34	16	7	4	19	4	7	31	15	4	19	4	21	4	9	22	29	4	7	18	22
Positive	1139.96	0.8501	7	22	7	21	18	13	7	4	12	4	10	15	18	4	7	4	21	4	7	17	18	8	13	13	8	4	23	11	14	11	7	15	16	9	7	13	15	4	7	4	7	12	7	4	7	9	17
Positive	1141.64	0.8501	14	4	7	4	7	7	7	4	7	4	7	4	7	4	7	4	7	26	19	4	7	4	7	14	8	4	17	4	7	4	9	4	7	4	7	10	7	4	7	23	7	10	7	20	19	10	7
Positive	1153.85	0.8501	7	4	7	4	7	4	7	4	7	4	7	12	7	19	7	4	15	4	12	16	17	4	7	4	7	4	7	4	7	4	10	4	18	4	7	17	7	4	7	4	7	4	7	4	7	8	7
Positive	1156.47	0.8501	7	39	39	36	44	43	42	28	30	27	36	46	33	33	32	35	33	4	7	30	38	30	24	17	22	4	32	17	31	4	26	4	18	31	19	35	31	19	33	27	24	27	28	30	21	17	28
Positive	1161.63	0.8501	7	4	7	4	7	4	7	4	7	4	7	4	7	4	7	17	7	23	22	4	7	11	22	4	7	4	16	12	25	4	11	9	8	4	7	4	7	4	9	4	7	10	29	8	7	10	7
Positive	1167.84	0.8501	7	13	7	4	7	4	7	4	7	4	7	17	7	4	14	4	17	13	11	7	7	4	10	4	7	4	7	4	7	4	7	4	14	4	7	4	7	4	7	4	7	7	7	10	7	4	7
Positive	1168.45	0.8501	7	41	43	50	7	53	57	39	37	41	7	54	44	49	45	48	7	4	10	4	42	26	27	29	31	4	7	4	7	42	34	34	26	41	27	33	34	4	7	4	28	40	36	32	7	24	24
Positive	1173.01	0.8501	7	19	23	4	7	4	7	11	13	18	15	22	20	25	7	4	7	4	13	16	14	13	12	13	10	12	7	12	7	9	7	8	10	12	7	9	12	4	15	16	10	11	7	16	7	4	15
Positive	1174.98	0.8501	7	21	22	27	23	18	23	20	11	13	14	22	18	4	11	13	15	4	7	17	7	4	7	4	7	7	20	4	12	20	9	17	7	4	12	14	8	4	11	13	7	16	23	14	9	13	11
Positive	1176.43	0.8501	7	43	44	4	64	58	61	45	43	45	32	62	7	39	39	43	7	15	12	19	48	18	7	4	29	4	41	11	7	4	7	4	20	4	24	4	14	4	7	8	7	29	31	4	7	4	7
Positive	1177.61	0.8501	7	4	10	4	7	4	7	4	7	4	7	4	7	4	14	4	7	25	23	4	7	4	7	15	11	4	14	12	7	4	7	7	25	4	7	4	16	4	7	4	7	12	32	4	7	12	7
Positive	1179.44	0.8501	7	37	22	35	38	37	44	24	30	4	32	14	31	4	7	4	17	10	17	16	33	4	7	24	21	4	29	4	9	4	22	4	24	4	23	4	24	4	7	4	7	4	28	4	7	17	7
Positive	1181.81	0.8501	7	4	7	13	19	4	7	4	7	4	7	4	7	13	7	14	7	13	7	12	7	4	7	4	10	4	7	4	7	4	7	4	7	4	8	4	7	4	7	4	7	4	7	4	8	4	7
Positive	1183.85	0.8501	17	4	7	4	26	4	16	4	7	4	7	17	14	4	7	4	7	4	10	22	12	11	11	4	7	4	7	4	7	4	13	4	10	4	7	4	7	4	7	4	7	4	7	4	7	4	8
Positive	1185.65	0.8501	7	4	18	4	7	4	7	4	10	4	7	4	15	20	20	14	7	29	7	4	7	11	7	9	7	4	15	4	7	4	7	9	8	4	7	10	16	4	7	4	7	10	7	22	7	8	8
Positive	1192.19	0.8501	7	4	11	4	7	4	7	4	7	4	7	4	7	4	7	4	7	4	7	4	7	4	7	4	7	4	8	4	18	4	7	4	7	4	7	4	7	4	7	4	7	4	7	4	7	4	7
Positive	1196.16	0.8501	7	4	7	4	7	4	7	7	7	4	7	4	12	4	7	4	7	15	7	18	7	4	7	4	7	4	7	4	7	4	7	4	14	4	7	4	7	4	7	19	9	4	7	7	13	9	7
Positive	1196.99	0.8501	7	11	16	4	7	14	7	4	13	4	14	4	16	4	7	4	7	22	10	26	18	19	7	12	17	15	7	4	7	4	15	14	12	4	7	10	7	4	7	4	7	15	15	11	16	4	7
Positive	1200.94	0.8501	7	18	24	13	17	27	24	12	7	15	18	22	18	4	22	23	7	11	13	13	7	15	7	11	12	14	14	4	11	18	13	14	14	4	7	12	7	4	12	4	7	18	7	4	7	4	15
Positive	1213.95	0.8501	7	4	21	17	16	29	7	4	7	4	7	4	7	4	20	4	7	4	7	22	20	4	7	11	8	4	7	4	23	20	9	12	7	4	12	7	8	8	10	4	13	9	7	13	7	11	16
Positive	1215.22	0.8501	7	4	17	4	7	4	7	4	7	4	7	4	16	13	7	4	7	18	7	4	7	4	7	4	7	4	7	4	11	4	7	8	7	4	7	8	7	4	11	4	7	4	7	4	7	7	7
Positive	1215.44	0.8501	7	35	7	36	44	39	26	39	30	29	25	48	7	39	31	4	33	4	7	4	29	11	7	30	29	4	28	8	7	25	20	4	24	30	26	32	7	4	26	32	7	29	33	28	19	13	16
Positive	1217.81	0.8501	7	4	7	9	7	4	7	4	7	4	7	4	7	15	7	4	13	4	12	4	7	4	7	4	7	4	20	4	9	12	11	4	7	8	9	4	7	4	7	4	8	13	7	4	7	4	7
Positive	1218.27	0.8501	7	15	7	19	7	4	7	4	7	4	7	4	13	12	8	4	19	4	7	18	7	4	14	4	7	4	7	4	7	11	7	8	7	4	11	4	7	4	7	4	7	4	7	4	7	4	7
Positive	1219.9	0.8501	7	4	7	4	23	4	23	4	14	4	12	18	18	4	7	17	7	4	14	16	19	9	7	4	7	14	13	14	7	15	9	4	17	4	12	13	7	4	8	10	7	4	7	14	12	12	7
Positive	1220.95	0.8501	7	19	16	26	30	13	7	4	13	12	19	21	7	13	15	20	7	4	15	23	18	9	7	11	17	12	20	4	11	27	7	17	16	11	8	4	7	4	18	18	7	10	7	7	11	4	9
Positive	1223.42	0.8501	7	33	7	37	42	41	39	26	7	31	33	34	7	36	7	4	7	4	7	4	27	4	7	25	7	4	30	4	10	4	7	4	7	4	20	9	28	4	27	4	20	21	7	21	7	4	23
Positive	1225.03	0.8501	7	22	25	4	10	12	7	4	7	12	7	4	24	4	17	28	25	4	7	4	7	4	7	4	7	15	18	12	7	18	7	4	10	4	7	11	7	8	14	4	11	14	11	4	8	4	7
Positive	1227.56	0.8501	7	16	29	19	8	7	7	4	7	4	7	10	30	4	27	4	7	23	21	4	7	23	7	4	7	21	7	18	7	12	7	4	16	4	7	11	25	4	7	4	7	4	7	18	7	4	7
Positive	1229.73	0.8501	7	4	7	15	7	4	7	4	7	4	7	4	7	4	7	4	7	4	7	4	7	4	7	4	7	4	7	4	9	4	7	4	7	4	7	7	7	4	7	4	7	4	7	4	12	4	8
Positive	1230.31	0.8501	7	4	9	4	37	4	7	4	7	4	7	4	7	4	16	4	7	13	7	4	7	4	11	15	7	4	7	4	7	4	9	4	7	4	7	4	7	4	7	4	7	4	7	4	7	4	7
Positive	1233.88	0.8501	7	4	7	19	19	4	10	4	15	4	7	4	21	4	7	15	7	4	17	15	7	4	7	4	10	4	7	4	7	7	7	4	7	4	12	16	7	12	18	4	7	4	7	4	7	4	17
Positive	1234.27	0.8501	7	4	7	4	7	4	7	9	7	4	7	4	7	4	7	4	7	12	12	4	7	4	7	4	7	4	7	4	13	4	7	4	7	4	7	4	7	4	7	4	8	4	7	4	7	4	7
Positive	1235.86	0.8501	8	4	7	4	22	22	19	15	7	4	7	18	7	4	13	13	7	11	11	11	22	4	7	10	7	4	7	10	7	14	10	4	8	10	7	18	8	4	7	4	7	4	7	4	7	4	7
Positive	1236.07	0.8501	7	4	7	4	7	4	17	4	7	4	7	10	7	12	7	4	7	4	11	4	7	4	16	12	7	4	7	4	15	7	7	14	7	4	14	4	9	14	9	4	7	4	7	4	7	4	7
Positive	1237.2	0.8501	8	4	7	4	7	4	7	4	7	4	7	4	8	4	7	4	7	4	14	13	7	4	7	4	7	9	7	11	9	9	9	4	7	4	11	4	8	4	7	4	7	4	7	4	7	4	8
Positive	1238.3	0.8501	7	4	13	10	7	33	7	4	7	4	7	4	7	4	7	4	7	4	7	15	7	4	7	4	7	4	13	4	7	4	7	4	7	4	7	4	7	4	7	4	7	4	7	4	7	4	7
Positive	1245.02	0.8501	7	22	7	20	22	12	7	4	7	18	7	20	19	4	7	22	15	4	7	11	19	4	16	13	7	13	7	4	19	9	7	9	11	17	7	12	16	4	17	4	11	21	7	4	10	4	22
Positive	1246.95	0.8501	7	18	21	4	7	22	7	4	10	7	20	4	25	9	23	18	7	4	7	4	20	4	11	4	12	7	21	11	7	4	7	4	7	4	11	4	7	4	12	4	15	12	14	14	13	4	7
Positive	1251.43	0.8501	7	33	30	37	39	39	42	17	29	29	30	42	25	31	34	36	36	4	13	4	7	4	22	20	24	4	7	16	7	4	22	15	21	24	23	22	27	4	27	23	23	27	25	23	15	20	14
Positive	1257.09	0.8501	7	26	22	11	7	4	7	10	7	12	7	12	27	4	7	21	7	4	13	21	7	4	7	4	7	4	15	4	25	4	7	4	14	4	7	11	7	8	10	4	7	11	7	4	7	11	7
Positive	1262.61	0.8501	7	12	17	4	7	7	7	4	7	4	7	9	40	4	7	4	7	23	7	34	7	4	7	4	10	4	14	17	7	4	7	4	7	4	7	10	7	4	11	4	7	4	9	4	22	4	7
Positive	1270.43	0.8501	7	34	38	39	37	48	40	30	30	27	36	35	30	4	7	44	32	4	7	4	7	24	20	24	27	4	26	22	7	39	17	4	26	4	19	22	7	22	27	34	26	4	32	28	29	26	7
Positive	1270.95	0.8501	7	19	19	26	7	24	26	11	7	14	13	4	23	19	7	22	7	4	7	17	15	12	7	20	11	9	7	12	16	21	11	11	7	16	7	15	7	4	7	4	16	11	7	15	7	4	12
Positive	1280.92	0.8501	7	4	24	22	22	4	14	4	13	4	7	17	18	21	24	18	7	4	7	23	7	4	7	4	7	13	19	4	25	20	7	12	18	10	7	7	7	4	13	4	7	15	14	4	7	4	7
Positive	1283.89	0.8501	7	4	7	4	19	19	7	13	15	4	22	20	18	4	7	24	7	4	7	24	7	4	7	4	9	4	16	12	23	4	11	7	15	4	13	12	7	4	21	4	7	13	10	18	7	4	18
Positive	1286.7	0.8501	11	4	7	4	7	4	8	4	7	4	8	4	7	4	7	4	7	4	7	4	7	4	7	14	7	4	8	11	7	4	7	7	7	8	7	4	7	4	7	8	7	4	7	4	7	4	7
Positive	1287.96	0.8501	9	26	19	4	18	22	7	15	7	15	13	4	7	23	20	4	16	24	17	15	17	4	19	4	7	11	7	4	7	24	7	4	7	17	7	21	12	4	7	4	16	15	17	11	7	13	15
Positive	1292.82	0.8501	7	4	7	4	7	14	23	4	7	15	7	4	7	4	15	4	7	11	7	4	7	9	11	4	7	7	11	4	19	4	7	4	14	4	7	4	7	4	7	12	7	4	7	11	7	10	7
Positive	1293.94	0.8501	7	18	27	26	28	22	25	15	15	13	7	25	7	4	20	13	7	4	7	4	24	15	7	15	14	4	7	4	7	4	7	12	12	4	11	13	13	10	7	11	15	7	10	11	7	11	7
Positive	1300.8	0.8501	7	4	16	20	7	4	20	4	7	4	7	4	7	4	8	11	7	4	13	4	7	4	7	4	7	4	18	11	11	4	7	4	11	4	7	19	7	4	7	4	7	4	7	4	7	4	8
Positive	1301.85	0.8501	7	4	23	4	19	4	7	8	13	4	7	20	7	4	25	25	17	4	7	10	7	9	10	4	7	4	18	4	7	4	7	13	7	12	7	4	7	4	8	10	7	4	11	4	7	4	7
Positive	1303.66	0.8501	7	4	7	4	25	4	12	4	7	4	7	4	7	13	7	4	7	21	7	4	7	4	7	14	7	4	7	4	7	4	7	4	7	33	7	9	7	4	15	7	7	12	7	9	13	16	8
Positive	1309.52	0.8501	7	4	7	4	7	4	7	4	7	4	7	4	30	4	7	4	7	4	7	4	7	4	7	4	7	4	7	4	7	4	7	4	7	4	7	8	7	4	7	4	7	4	7	4	7	20	7
Positive	1314.72	0.8501	9	11	10	4	7	15	7	8	7	4	7	7	7	21	7	4	7	4	7	4	7	4	12	14	7	4	7	4	10	7	7	4	11	7	7	10	7	4	7	4	7	11	7	4	7	4	7
Positive	1315.22	0.8501	7	4	7	4	7	4	7	11	7	4	7	4	8	4	7	9	7	14	7	4	7	4	13	4	7	4	7	4	12	4	7	4	7	8	9	4	7	4	7	4	7	8	7	4	7	8	7
Positive	1315.99	0.8501	7	21	7	20	13	26	17	11	9	4	7	17	7	12	7	19	7	4	7	4	30	4	7	13	7	4	15	11	7	25	7	4	7	10	7	16	7	7	7	4	12	19	7	9	17	4	7
Positive	1320	0.8501	14	19	23	4	7	9	7	4	11	4	14	9	7	4	7	24	7	15	10	17	20	4	7	10	9	4	21	4	20	11	7	16	8	15	7	14	12	4	11	16	13	4	7	18	16	4	7
Positive	1320.39	0.8501	7	37	42	36	38	43	48	26	35	31	32	39	34	46	34	4	7	4	7	4	39	26	21	4	17	4	37	19	25	4	24	15	28	28	19	27	32	4	32	29	33	22	28	34	11	19	7
Positive	1322.31	0.8501	7	4	7	8	41	40	39	4	7	4	7	4	7	4	7	4	7	4	7	25	7	4	7	8	7	4	7	4	7	4	7	4	7	4	7	4	7	4	7	4	7	4	7	4	7	4	7
Positive	1324.66	0.8501	7	4	11	4	18	4	14	9	7	4	10	4	10	12	9	4	7	4	7	4	7	4	17	7	7	8	7	4	7	4	7	4	7	4	7	4	7	4	7	4	7	4	7	4	7	7	9
Positive	1324.89	0.8501	11	4	13	19	17	20	22	4	21	4	7	20	7	4	12	4	7	4	7	20	7	4	7	17	10	4	7	4	7	4	7	17	7	4	10	4	7	4	7	12	7	4	16	4	9	4	15
Positive	1327.95	0.8501	7	25	7	4	13	19	12	12	7	4	21	26	16	19	7	29	22	19	15	4	7	4	20	15	12	4	9	4	7	4	7	4	18	18	7	4	18	11	7	19	13	18	15	4	14	4	13
Positive	1328.58	0.8501	7	4	19	4	12	4	7	4	7	4	7	4	7	4	7	4	7	17	7	18	7	4	7	4	7	4	7	4	10	4	7	4	7	4	7	4	7	4	7	4	7	8	7	4	11	4	12
Positive	1328.86	0.8501	7	20	7	16	7	4	7	11	11	9	15	4	7	18	8	4	7	15	7	12	18	4	7	22	14	4	7	7	7	20	16	10	16	12	12	25	7	4	7	4	14	4	14	14	7	11	16
Positive	1334.98	0.8501	7	4	7	7	13	4	23	4	7	4	16	16	12	22	7	4	7	21	18	13	23	4	7	16	9	12	7	4	7	11	13	14	7	4	11	21	14	4	7	11	7	13	14	13	7	4	18
Positive	1337.09	0.8501	7	4	28	20	7	20	7	4	15	15	7	4	7	18	14	4	7	15	14	4	23	4	7	9	15	19	7	15	13	9	7	4	10	15	7	15	13	4	14	12	7	9	9	9	7	9	10
Positive	1338.37	0.8501	7	38	33	33	34	50	45	24	26	34	7	42	31	37	7	32	35	11	8	4	7	4	22	27	21	4	32	19	7	25	25	17	29	33	22	23	33	4	29	4	7	32	31	4	7	20	26
Positive	1345.91	0.8501	7	23	25	4	7	4	24	4	7	4	12	11	23	26	7	4	22	4	11	4	21	4	7	9	15	10	7	4	7	4	7	19	9	4	7	15	7	4	7	21	7	4	15	4	12	9	7
Positive	1349.14	0.8501	7	4	7	4	7	4	7	4	7	12	7	4	7	4	7	4	7	16	7	4	7	4	7	18	7	14	16	8	12	7	7	14	12	4	7	4	7	8	7	14	7	4	7	10	7	4	7
Positive	1349.87	0.8501	7	4	32	4	17	4	7	4	15	4	7	4	7	4	18	4	7	13	17	17	7	12	12	4	18	4	7	15	19	4	7	4	7	15	7	21	14	4	7	7	7	12	15	11	7	13	7
Positive	1354.6	0.8501	8	4	7	4	7	4	7	4	7	4	7	16	10	4	7	4	7	18	7	4	7	4	7	9	7	4	7	4	7	4	7	4	7	8	8	8	7	4	7	4	10	12	7	4	7	4	10
Positive	1355.65	0.8501	7	16	7	4	23	26	7	4	7	4	7	23	7	4	7	4	7	16	7	4	7	4	7	11	7	4	14	4	14	4	7	11	7	4	7	4	11	4	7	4	7	11	7	7	7	4	12
Positive	1357.49	0.8501	7	4	7	4	7	4	7	4	7	4	7	4	31	4	33	34	7	19	20	30	7	4	23	4	7	17	7	15	7	4	7	4	8	9	7	4	7	13	23	4	17	4	28	13	14	4	7
Positive	1360.35	0.8501	7	30	38	38	50	41	45	4	7	31	31	40	37	43	35	36	34	4	7	4	21	4	20	16	15	4	35	4	7	4	24	24	31	34	21	14	7	4	23	4	7	27	30	25	7	24	7
Positive	1363.33	0.8501	7	32	7	35	33	32	36	19	7	4	22	31	7	31	30	29	7	4	7	11	7	4	7	16	19	11	29	4	7	30	7	21	17	4	19	4	7	4	7	4	7	4	7	4	7	4	7
Positive	1371.05	0.8501	7	4	7	4	7	4	7	10	7	4	7	4	23	14	7	13	20	17	7	13	7	12	15	22	7	11	7	4	7	10	7	4	7	10	7	10	18	4	19	12	11	7	12	8	7	11	9
Positive	1373.89	0.8501	7	17	31	4	20	15	16	10	7	4	13	16	7	4	16	4	7	12	16	15	7	4	7	9	7	4	11	11	16	27	7	4	22	20	10	9	7	4	7	14	9	4	13	4	7	4	7
Positive	1374.9	0.8501	7	25	7	4	24	23	16	11	7	4	7	24	11	4	19	4	7	4	7	4	24	4	13	4	7	4	7	4	20	4	11	4	9	18	7	4	16	4	7	13	11	4	7	16	9	13	7
Positive	1376.37	0.8501	7	4	32	39	52	4	48	28	37	30	31	53	33	37	7	35	7	15	7	28	34	20	20	21	23	4	7	19	27	40	22	26	28	31	27	33	19	18	7	36	33	29	31	26	21	19	25
Positive	1379.38	0.8501	7	35	36	28	41	30	7	25	29	29	28	37	26	37	28	33	29	4	7	4	32	21	21	22	19	17	25	15	7	30	25	24	25	20	22	19	18	10	26	23	15	24	26	18	21	22	13
Positive	1382.36	0.8501	7	40	39	36	56	50	53	38	37	41	30	59	42	46	7	4	32	4	10	16	38	19	7	26	25	4	7	4	7	44	15	27	32	4	29	4	7	4	33	29	23	22	31	28	26	22	20
Positive	1383.09	0.8501	7	16	7	16	7	4	7	4	12	4	7	4	7	4	19	18	7	13	7	4	7	4	16	12	7	9	21	4	7	4	7	4	11	19	7	12	7	4	7	15	17	13	7	16	7	7	13
Positive	1383.81	0.8501	7	4	7	20	22	4	7	15	7	10	7	4	21	4	7	20	16	4	10	17	7	4	10	4	7	12	10	10	7	4	7	4	7	4	7	4	17	9	7	11	16	4	7	4	7	4	7
Positive	1385.54	0.8501	7	4	7	4	7	4	7	4	7	4	7	4	7	4	7	4	7	17	19	4	7	4	7	4	7	4	7	4	30	4	7	7	7	4	7	11	7	4	7	4	7	7	16	4	15	4	7
Positive	1386.35	0.8501	7	4	34	32	43	45	39	36	34	33	31	58	30	37	34	33	31	15	7	4	33	4	7	24	7	4	30	4	7	4	20	29	24	30	23	4	7	4	29	29	7	26	30	33	25	18	34
Positive	1388.98	0.8501	7	19	26	14	23	22	7	19	13	4	7	21	7	23	18	26	7	13	7	19	20	4	15	15	14	4	15	4	20	7	13	13	7	22	14	22	7	4	14	20	18	18	14	19	7	16	7
Positive	1391.85	0.8501	10	21	7	4	7	20	27	4	7	4	7	4	7	4	18	26	7	22	7	22	7	8	7	4	15	4	9	4	22	4	7	4	16	4	10	29	12	12	7	4	12	14	7	24	7	16	21
Positive	1402.09	0.8501	7	13	7	7	7	4	7	4	7	4	7	4	7	4	12	7	7	12	7	12	19	11	7	4	7	4	13	4	8	24	12	4	12	4	7	17	7	4	7	4	7	4	19	4	7	14	7
Positive	1404.7	0.8501	7	4	21	4	7	12	7	4	12	12	11	4	22	14	7	4	7	4	7	4	15	11	16	7	7	4	21	13	13	4	7	12	10	4	7	4	7	4	7	4	7	14	14	8	7	8	13
Positive	1408.06	0.8501	7	4	7	29	7	16	7	4	7	14	9	4	22	4	17	15	7	4	17	16	7	4	15	9	11	15	14	12	12	10	17	7	9	12	7	12	10	4	16	13	10	4	12	12	7	4	12
Positive	1415.89	0.8501	7	20	32	4	22	4	7	14	10	4	8	4	7	4	21	29	7	4	7	4	7	4	7	4	10	10	7	14	20	16	7	4	9	4	15	11	11	4	7	4	7	20	20	10	10	4	14
Positive	1418	0.8501	7	4	22	4	20	15	12	4	12	4	7	4	7	18	19	18	15	4	19	4	7	4	7	22	7	16	7	4	18	9	10	15	13	20	11	17	21	7	7	18	11	7	15	11	13	15	16
Positive	1418.91	0.8501	7	4	7	4	30	20	29	4	15	4	9	26	26	4	7	29	19	4	16	18	7	4	7	19	7	4	21	11	7	4	7	7	7	17	10	18	23	4	7	4	7	17	17	13	7	15	16
Positive	1420.94	0.8501	7	24	27	4	7	18	7	4	7	4	17	17	7	4	7	14	16	4	7	4	25	4	7	11	18	4	20	4	7	20	12	16	20	18	8	12	7	10	7	20	18	11	19	4	20	4	7
Positive	1423.06	0.8501	7	4	7	4	7	4	7	4	11	9	7	4	7	15	16	4	30	4	7	19	15	4	7	15	8	4	15	11	14	20	7	12	22	4	7	10	14	8	20	9	12	9	7	4	14	4	15
Positive	1429.77	0.8501	7	4	12	4	7	4	18	13	14	14	19	4	7	25	7	13	21	12	10	4	18	14	7	4	15	4	7	4	9	4	7	4	12	4	7	19	17	4	16	4	8	4	7	4	7	4	16
Positive	1432.13	0.8501	7	4	7	4	7	4	7	4	7	4	7	4	7	4	7	9	7	19	10	4	7	4	15	4	7	14	7	13	14	15	7	4	7	4	7	4	7	4	7	4	12	4	7	7	10	4	12
Positive	1432.56	0.8501	7	4	7	4	7	14	7	4	7	4	7	4	7	4	7	4	7	20	17	4	7	4	7	11	7	22	7	4	25	4	7	4	7	30	7	17	7	4	7	4	7	8	12	4	11	4	7
Positive	1433.8	0.8501	7	4	8	22	39	19	12	4	7	4	28	24	7	23	16	4	26	7	13	17	7	11	7	4	7	4	7	10	20	4	7	4	14	4	7	21	18	11	14	12	7	4	7	4	7	12	7
Positive	1435.97	0.8501	7	20	15	4	19	19	16	16	7	13	16	18	28	4	13	22	16	16	7	4	7	16	7	17	7	15	17	4	7	4	7	4	9	8	7	9	7	4	7	19	7	4	7	15	7	13	19
Positive	1439.75	0.8501	7	4	7	4	7	12	7	11	16	14	7	4	16	4	7	23	19	19	7	4	7	4	7	14	7	4	7	4	16	23	7	4	7	4	11	21	7	7	15	4	7	19	7	4	7	4	18
Positive	1443.99	0.8501	7	15	23	14	22	12	7	15	7	4	7	4	12	13	7	4	7	17	7	21	12	4	7	4	13	4	13	4	7	11	7	12	14	17	7	18	7	4	7	4	15	12	7	18	14	4	7
Positive	1444.46	0.8501	7	4	7	4	7	4	7	4	29	4	7	4	7	4	7	4	18	14	13	23	7	4	7	9	7	17	7	18	28	4	7	4	7	4	7	23	7	19	7	4	24	4	9	4	26	4	7
Positive	1446.03	0.8501	7	16	7	4	7	4	7	4	7	16	7	4	7	4	11	24	20	4	7	20	7	4	7	14	7	17	7	4	7	14	7	13	7	17	7	17	15	4	18	13	7	8	7	15	7	13	16
Positive	1447.68	0.8501	10	17	7	17	19	4	15	12	9	14	16	19	7	23	22	4	8	4	9	10	7	4	7	4	7	4	7	4	7	10	7	12	10	4	8	16	7	4	16	10	7	13	7	11	11	4	7
Positive	1448.28	0.8501	7	27	34	36	43	40	40	4	7	4	7	38	7	4	26	4	7	12	7	4	7	4	7	19	7	4	7	4	7	27	7	7	18	4	21	22	7	4	7	4	7	24	7	4	7	4	9
Positive	1448.92	0.8501	7	20	7	16	34	16	15	4	7	4	19	22	15	21	7	22	7	18	7	25	7	4	7	19	17	4	7	4	7	21	7	4	15	4	8	14	7	4	7	13	7	19	16	4	7	4	7
Positive	1449.33	0.8501	7	4	11	27	35	32	7	4	23	25	21	31	20	29	32	27	27	4	7	25	7	19	7	21	7	4	26	4	26	29	19	21	17	21	14	24	7	4	23	24	18	21	16	25	16	4	17
Positive	1452.84	0.8501	8	4	7	4	21	4	22	4	7	4	20	23	7	4	7	12	22	4	11	14	7	4	7	15	7	15	7	7	16	33	7	4	7	4	7	4	7	4	7	19	7	4	19	4	11	4	7
Positive	1455.63	0.8501	7	4	7	15	25	22	16	10	7	4	7	23	7	20	7	18	7	18	7	4	7	4	7	7	12	4	10	4	7	4	10	4	9	18	7	4	7	4	7	4	7	4	7	4	7	4	7
Positive	1456.63	0.8501	7	4	7	14	20	16	9	4	7	4	7	4	7	20	7	16	7	11	7	4	7	4	7	4	10	4	7	4	10	4	7	9	8	4	7	17	7	4	7	9	7	4	7	4	7	4	9
Positive	1458.5	0.8501	7	4	16	4	7	4	7	4	7	4	7	4	10	4	7	34	7	21	10	4	7	4	7	4	7	23	7	17	8	4	7	4	16	4	7	16	7	18	7	4	7	14	7	23	7	4	7
Positive	1466.52	0.8501	7	4	15	4	7	4	7	4	7	4	7	4	7	9	7	4	7	24	18	4	7	11	7	4	7	21	7	4	24	4	7	4	11	33	7	13	7	4	7	4	7	8	7	4	8	4	7
Positive	1468.89	0.8501	7	4	14	20	32	19	7	17	7	4	21	4	7	12	7	4	7	14	14	17	7	4	7	16	7	4	15	9	7	4	7	4	16	4	12	4	7	4	15	22	9	4	7	4	20	18	7
Positive	1469.91	0.8501	7	15	17	4	15	22	28	4	7	10	7	17	7	22	7	4	7	4	7	4	7	4	17	4	11	4	7	7	13	21	7	4	18	4	7	4	7	4	11	4	15	16	23	21	13	12	9
Positive	1473.75	0.8501	7	4	7	22	20	4	15	4	9	10	25	4	17	22	19	4	18	11	7	15	7	4	7	14	7	4	13	17	7	27	8	4	19	11	7	4	9	4	7	4	7	12	7	4	7	4	7
Positive	1479.74	0.8501	7	12	7	18	7	4	7	12	8	14	7	4	15	16	23	14	14	4	7	4	7	4	12	14	7	4	7	9	8	17	9	4	15	14	7	7	7	9	14	16	7	14	7	4	7	11	7
Positive	1481.68	0.8501	7	4	7	4	7	4	7	4	7	4	7	4	7	4	7	18	7	4	7	4	7	4	7	4	7	4	7	4	7	4	7	4	7	4	7	4	7	4	7	4	7	4	7	4	7	4	7
Positive	1486.99	0.8501	7	4	15	24	7	4	7	15	21	18	7	4	19	20	7	16	7	4	7	4	7	16	7	16	7	4	14	9	25	4	16	18	20	4	7	4	14	10	7	19	7	4	7	13	16	16	7
Positive	1488.53	0.8501	7	7	7	4	7	4	7	4	7	4	7	15	7	27	7	4	7	24	15	4	7	4	7	4	7	4	7	12	7	9	7	4	12	4	7	10	7	4	7	4	7	9	7	29	7	4	7
Positive	1496.29	0.8501	7	25	7	38	37	43	44	30	23	30	29	36	30	31	7	29	23	11	7	4	16	4	7	22	26	4	31	16	10	29	7	22	27	21	21	4	7	4	22	4	24	21	24	4	7	7	16
Positive	1498.51	0.8501	7	4	7	19	7	12	10	4	7	4	7	4	7	4	31	15	21	11	8	4	7	4	14	14	7	4	7	4	22	8	7	4	7	4	8	4	7	4	7	4	7	4	7	12	9	4	7
Positive	1500.86	0.8501	7	13	33	4	7	19	24	18	7	4	16	4	15	4	7	4	21	14	7	4	24	14	7	4	13	13	7	8	7	12	7	4	7	4	12	4	17	4	19	4	9	16	7	4	7	4	7
Positive	1501.36	0.8501	7	26	13	25	7	33	7	20	17	24	25	4	7	33	7	27	22	4	17	15	7	18	18	4	7	16	19	14	22	27	19	20	11	4	15	23	25	12	21	25	17	21	25	20	13	19	7
Positive	1502.38	0.8501	7	33	7	12	7	4	7	17	14	26	23	4	35	4	7	4	29	4	7	26	30	25	18	19	7	21	7	21	7	4	7	22	18	30	7	20	26	9	24	21	21	27	25	30	22	22	7
Positive	1502.93	0.8501	7	16	15	20	17	29	22	4	7	4	21	31	7	23	7	4	20	13	22	18	7	4	14	7	7	4	19	13	7	4	7	4	7	20	15	10	7	11	12	15	7	19	16	4	7	4	14
Positive	1505.93	0.8501	9	4	9	4	7	12	7	4	18	10	7	16	22	4	7	14	18	4	15	4	7	4	15	17	7	4	10	4	13	16	11	4	22	16	7	14	16	7	7	4	9	10	17	9	7	10	7
Positive	1508.29	0.8501	7	21	25	36	34	34	43	24	22	26	19	31	15	28	32	14	7	4	12	4	30	18	7	18	21	4	29	4	7	28	21	19	7	25	13	4	7	4	23	4	20	18	23	4	20	16	7
Positive	1510.28	0.8501	7	4	29	38	37	40	36	25	24	4	26	39	7	31	27	29	7	4	7	4	31	4	7	18	16	4	29	4	12	32	18	21	21	4	13	4	7	4	19	16	22	25	26	4	22	4	7
Positive	1512.41	0.8501	7	4	7	4	7	4	7	4	7	4	7	4	23	30	7	4	7	4	17	24	28	4	17	4	7	4	7	13	7	4	7	4	9	28	7	4	22	14	7	25	26	9	7	4	9	14	22
Positive	1516.93	0.8501	7	19	14	28	19	10	30	13	14	9	7	4	16	4	23	4	26	4	7	20	27	4	12	18	17	11	15	12	7	4	7	20	14	4	11	4	15	4	14	4	7	17	14	4	7	4	7
Positive	1517.73	0.8501	7	18	20	23	7	4	30	14	15	15	18	4	7	4	7	12	7	13	14	22	24	10	8	4	7	8	26	4	7	4	18	4	28	11	7	4	15	10	11	4	13	4	10	4	7	14	14
Positive	1518.27	0.8501	7	30	29	23	29	32	38	27	7	4	24	34	22	4	32	26	34	4	7	4	29	15	18	25	18	4	17	4	11	30	7	25	27	4	7	19	7	4	26	17	22	20	13	4	7	4	9
Positive	1519.72	0.8501	7	13	7	4	14	4	14	18	15	17	7	4	7	11	25	4	7	4	7	4	14	4	10	13	14	4	12	4	10	19	7	4	7	4	15	4	7	10	16	14	7	4	7	4	13	13	7
Positive	1521.75	0.8501	7	23	7	4	7	4	7	4	12	13	7	4	7	4	7	20	7	12	9	4	16	4	7	12	7	4	7	12	18	7	7	4	10	4	7	16	7	4	11	12	7	4	7	4	11	4	7
Positive	1523.95	0.8501	7	17	7	4	11	4	7	11	7	11	18	13	13	4	7	16	7	4	7	18	7	10	12	4	7	4	7	14	7	12	15	4	7	4	7	4	7	4	7	4	11	9	7	18	20	4	16
Positive	1525.42	0.8501	7	4	23	14	7	4	7	4	21	4	8	4	7	4	7	24	7	23	16	21	7	4	7	4	7	4	22	19	22	32	7	17	21	4	7	4	22	4	7	18	7	4	7	4	7	4	26
Positive	1537.99	0.8501	7	26	7	20	7	4	7	4	14	4	7	4	7	4	7	14	7	18	7	24	17	11	14	4	7	13	7	4	7	4	7	8	7	15	8	15	8	7	7	4	15	9	12	4	7	4	13
Positive	1539.17	0.8501	7	4	7	4	30	33	28	4	7	4	7	4	7	8	7	4	7	15	11	4	16	13	8	4	7	12	7	4	7	4	7	18	7	4	7	9	7	4	7	8	7	4	7	4	7	11	7
Positive	1541.63	0.8501	12	4	7	4	14	4	20	14	7	16	7	4	19	18	17	21	7	4	7	4	16	4	7	9	7	4	7	10	7	4	7	4	11	4	12	15	7	4	7	10	7	4	14	4	7	7	14
Positive	1546.93	0.8501	7	25	20	4	29	4	25	12	12	22	7	4	22	13	24	4	7	4	7	4	21	13	7	15	15	4	20	13	8	14	7	4	7	14	7	12	7	13	13	12	7	18	15	4	13	14	8
Positive	1552.31	0.8501	7	19	32	34	37	38	30	26	25	27	19	39	29	31	20	28	30	7	7	4	13	14	20	22	22	4	24	23	23	4	12	21	19	23	16	27	17	12	23	29	22	26	13	23	7	21	7
Positive	1553.68	0.8501	10	4	22	25	7	28	7	22	14	4	7	4	11	4	7	22	7	4	7	4	7	8	7	9	7	8	12	12	7	23	13	11	19	4	11	16	11	4	15	4	7	10	7	15	13	7	15
Positive	1554.29	0.8501	7	20	26	21	38	34	38	19	25	24	25	38	27	30	7	33	21	4	7	4	27	18	15	11	15	4	27	17	21	29	7	7	21	27	11	15	7	9	7	4	23	4	7	19	17	23	23
Positive	1556.52	0.8501	8	4	7	14	7	4	7	4	7	4	7	13	7	10	7	4	7	19	16	4	7	16	7	13	13	4	7	4	7	22	7	4	8	12	9	4	7	4	7	4	7	12	7	4	10	10	18
Positive	1556.79	0.8501	7	25	19	22	24	15	33	16	17	4	7	21	7	18	7	12	7	10	11	4	22	20	7	4	7	4	20	4	9	4	7	16	16	4	7	8	7	4	12	4	7	4	7	4	7	4	21
Positive	1557.5	0.8501	7	4	7	4	7	17	7	4	7	4	7	4	7	4	7	15	7	15	7	16	7	4	7	4	7	4	24	4	11	4	7	4	10	4	7	12	7	4	7	4	7	4	7	4	8	15	20
Positive	1558.29	0.8501	7	28	25	7	31	36	7	22	20	24	25	32	32	31	30	4	24	4	7	4	23	10	15	7	24	4	21	13	25	28	17	23	7	21	20	23	7	13	19	17	17	14	25	4	7	19	7
Positive	1560.69	0.8501	7	17	7	4	14	4	7	4	7	4	7	9	7	22	23	4	7	15	7	23	16	4	7	4	7	10	17	4	10	4	7	4	12	12	10	21	7	11	7	9	7	18	7	13	16	4	16
Positive	1563.91	0.8501	7	9	14	22	7	19	7	8	12	4	8	17	18	22	7	12	7	17	7	18	7	21	7	11	11	4	18	16	23	28	16	13	11	25	8	13	7	9	7	4	7	4	10	4	7	4	7
Positive	1571.27	0.8501	7	4	29	31	30	26	37	4	7	19	24	24	7	4	7	24	24	16	7	4	7	17	19	19	7	13	7	21	14	30	18	18	20	4	12	21	15	4	7	4	7	18	16	4	13	17	7
Positive	1583.56	0.8501	7	4	18	4	11	21	7	4	15	4	7	4	7	4	7	4	7	8	12	14	7	4	7	13	7	4	7	4	7	4	7	4	13	11	7	4	8	4	7	4	7	18	14	4	11	12	7
Positive	1584.75	0.8501	7	4	23	23	7	4	26	17	8	4	7	22	17	4	7	27	7	9	7	11	7	4	7	4	7	4	17	4	7	4	7	4	21	23	7	19	7	4	16	4	7	4	12	4	10	9	7
Positive	1587.26	0.8501	7	4	7	8	7	4	7	26	7	4	7	4	7	4	7	4	7	4	7	4	7	4	7	4	7	4	7	4	7	4	7	4	7	4	7	4	7	4	7	4	7	4	7	4	7	4	7
Positive	1593.29	0.8501	7	24	7	30	27	4	7	20	21	4	22	32	7	30	7	23	7	4	21	21	17	17	16	16	23	4	25	11	7	19	7	15	10	4	7	14	12	12	19	19	20	20	15	4	7	15	8
Positive	1595.4	0.8501	7	4	7	4	7	4	7	4	7	4	7	4	7	24	26	11	7	16	7	4	7	4	17	4	7	15	17	4	7	4	18	4	7	4	7	9	7	8	7	4	7	4	7	4	7	11	19
Positive	1598.84	0.8501	7	4	7	22	28	4	26	4	19	4	20	4	18	4	7	4	15	4	7	4	7	14	12	4	13	4	7	4	7	33	13	14	7	4	7	13	7	4	7	4	11	4	16	4	7	14	7
Positive	1599.29	0.8501	7	24	25	30	24	29	34	22	18	19	23	24	18	25	30	32	24	4	7	21	19	4	13	18	16	14	25	7	7	26	7	16	19	4	11	12	7	10	19	4	7	21	16	4	20	11	10
Positive	1599.93	0.8501	7	4	17	20	7	16	14	10	7	8	21	13	7	4	16	4	7	11	15	21	7	4	20	19	7	7	18	4	7	4	12	4	9	4	7	11	7	11	9	15	7	12	12	15	12	4	22
Positive	1605.47	0.8501	7	4	7	4	13	4	10	4	7	21	7	17	7	4	19	4	7	15	12	4	7	4	7	4	7	18	7	4	7	4	7	8	7	30	7	13	7	4	7	4	16	13	17	4	7	4	7
Positive	1606.65	0.8501	7	4	7	4	15	16	7	8	10	10	7	21	7	4	7	12	21	4	7	4	12	4	7	12	16	9	7	20	7	13	11	10	27	12	7	4	15	9	19	4	7	23	7	7	8	4	7
Positive	1609.84	0.8501	7	24	7	4	16	4	15	4	13	4	15	4	20	22	23	4	24	4	14	4	7	15	7	4	13	21	23	4	10	28	7	4	7	4	7	4	10	4	7	4	7	4	22	4	9	15	7
Positive	1618.74	0.8501	7	27	7	4	7	4	7	4	7	4	13	21	9	4	7	4	7	4	16	4	18	4	7	4	7	12	7	4	19	8	7	11	8	4	8	4	7	4	7	4	7	14	7	4	7	4	12
Positive	1619.23	0.8501	7	23	7	34	24	23	36	4	7	4	23	30	25	28	7	4	7	13	7	4	24	15	13	20	17	4	19	4	12	22	7	21	7	4	11	16	7	4	7	15	7	7	18	16	7	19	7
Positive	1619.57	0.8501	7	19	21	4	16	23	7	12	7	4	7	4	7	4	7	21	7	15	7	11	7	16	9	16	16	16	7	4	7	21	14	16	7	4	7	14	7	4	7	4	7	21	7	4	33	4	9
Positive	1627.69	0.8501	7	4	25	25	7	4	19	22	7	10	7	4	7	28	18	17	7	4	12	13	7	13	7	20	7	4	20	4	7	24	7	19	21	9	7	4	11	4	7	21	7	15	21	15	7	12	11
Positive	1629.47	0.8501	7	4	15	16	7	32	7	4	7	4	7	17	7	4	7	4	21	13	7	4	7	4	7	15	7	11	7	4	7	4	7	4	20	4	7	4	7	4	7	16	9	4	7	27	7	4	11
Positive	1630.4	0.8501	7	4	7	4	7	4	7	4	7	4	7	4	7	4	28	30	7	12	13	19	7	4	7	4	7	16	26	4	7	4	7	4	17	4	12	23	7	12	7	4	22	4	7	4	20	4	7
Positive	1633.6	0.8501	7	20	7	4	23	4	21	4	13	4	10	20	7	4	19	17	7	4	7	4	20	4	14	4	9	4	7	12	7	4	7	17	7	4	11	4	7	9	10	21	12	4	7	10	15	4	7
Positive	1634.9	0.8501	7	23	7	7	12	24	7	4	16	20	11	15	20	4	7	25	7	16	7	19	18	10	7	10	14	4	7	4	7	26	7	11	8	14	7	4	7	8	16	4	7	25	19	18	7	9	7
Positive	1635.7	0.8501	7	4	7	4	7	4	7	4	7	4	7	4	7	4	7	4	7	4	7	4	7	4	7	4	7	4	7	4	7	4	7	4	7	4	7	26	7	4	7	4	7	4	7	4	7	15	7
Positive	1638.24	0.8501	7	27	26	31	35	31	23	20	23	21	25	38	7	25	28	4	26	4	7	4	7	17	7	21	10	4	19	22	11	26	15	23	21	25	10	23	21	19	15	4	19	21	7	27	7	17	8
Positive	1640.8	0.8501	7	21	18	26	7	25	7	4	7	4	26	20	7	25	24	4	7	17	7	4	7	10	14	4	22	9	9	13	13	4	7	15	14	4	7	16	7	4	7	14	15	4	16	21	7	4	7
Positive	1642.22	0.8501	7	4	21	30	39	34	33	4	7	4	18	35	7	23	22	32	7	15	7	4	21	4	7	23	11	4	7	4	24	34	7	26	16	4	7	4	7	4	15	4	7	4	25	26	7	16	19
Positive	1642.78	0.8501	7	4	26	4	18	27	7	4	7	4	7	13	7	4	7	24	13	4	7	4	7	11	7	11	7	4	7	4	22	29	10	9	7	4	7	8	7	4	17	4	7	16	20	4	7	13	26
Positive	1644.75	0.8501	7	17	20	29	7	4	26	4	7	20	16	4	7	23	22	4	7	4	8	4	7	4	12	10	7	4	17	4	8	4	7	14	7	26	7	24	7	4	9	11	7	4	19	4	7	4	13
Positive	1647.58	0.8501	7	18	17	4	20	23	29	20	7	17	11	27	7	13	26	4	21	4	7	14	7	14	8	14	7	4	7	4	7	19	7	4	10	4	13	12	7	4	9	4	18	19	11	4	15	12	11
Positive	1648.92	0.8501	7	4	7	4	7	4	7	4	7	4	7	4	7	4	7	4	7	4	7	4	7	4	7	4	7	4	7	4	7	4	7	4	7	4	7	4	7	4	7	18	7	4	7	4	7	4	7
Positive	1649.67	0.8501	7	10	20	19	7	15	7	13	7	16	15	27	23	4	7	22	7	4	8	23	7	4	7	11	19	16	7	17	7	4	7	19	8	4	7	14	12	4	16	15	7	21	11	4	7	4	7
Positive	1652.3	0.8501	7	25	7	18	7	4	7	20	17	24	7	4	7	27	26	4	26	4	16	4	29	14	11	14	7	4	26	20	18	4	17	21	12	21	7	4	19	10	19	20	19	19	21	4	17	4	19
Positive	1654.22	0.8501	7	25	24	22	21	35	33	19	18	4	7	34	23	28	7	4	26	11	7	4	22	15	16	21	7	16	21	4	8	30	13	24	19	4	7	4	17	4	7	12	18	26	18	16	7	4	19
Positive	1663.72	0.8501	7	22	7	7	7	4	33	16	14	20	15	23	20	13	7	4	7	4	7	18	12	9	11	4	12	4	7	17	7	22	7	18	16	17	7	24	18	4	17	4	16	4	22	12	7	4	12
Positive	1669.79	0.8501	7	4	7	28	7	4	14	24	7	16	8	16	12	4	7	24	7	11	7	4	26	4	7	4	15	11	7	13	7	4	16	4	7	17	11	4	17	4	15	14	10	8	7	4	12	4	8
Positive	1671.23	0.8501	7	4	7	23	26	23	26	20	20	23	26	33	20	20	7	22	26	4	7	4	25	23	20	18	7	4	7	4	18	26	14	18	10	22	12	23	7	4	7	4	14	18	7	4	7	4	15
Positive	1673.71	0.8501	7	4	7	4	7	4	17	20	7	17	7	4	13	4	17	19	7	4	7	4	10	4	11	12	7	16	12	10	7	4	7	16	7	24	7	7	17	8	20	4	7	4	7	4	17	4	13
Positive	1677.81	0.8501	7	18	13	27	7	16	7	4	7	4	7	17	7	4	7	4	17	4	7	14	7	4	7	4	11	4	15	8	11	4	15	4	7	4	7	16	7	4	10	4	13	4	7	22	7	4	7
Positive	1678.39	0.8501	7	4	7	4	7	4	7	4	7	4	7	4	7	4	7	4	7	4	7	23	7	4	15	4	7	4	7	4	7	4	16	4	7	21	7	4	20	14	7	4	14	28	7	4	7	4	7
Positive	1680.54	0.8501	7	4	7	4	7	4	7	4	7	4	7	4	7	4	7	4	7	4	7	4	7	4	7	4	7	4	7	4	7	4	7	4	7	4	7	4	7	4	7	4	7	12	7	4	7	4	7
Positive	1685.58	0.8501	7	19	12	13	20	20	18	4	8	4	17	18	7	11	7	22	24	4	7	4	18	4	7	4	14	9	7	14	7	4	15	15	7	20	7	9	8	4	13	4	7	4	7	4	19	4	7
Positive	1686.17	0.8501	7	22	26	27	26	28	31	21	23	4	17	29	22	29	7	4	23	4	9	4	27	11	7	19	21	4	17	4	7	4	17	14	22	13	16	17	7	4	7	4	7	21	20	4	7	13	7
Positive	1691.4	0.8501	7	4	7	25	7	4	16	4	7	4	8	24	7	4	15	4	26	4	14	4	7	4	7	4	7	19	7	4	9	24	7	4	7	4	7	16	14	4	7	4	7	4	7	10	7	4	7
Positive	1696.84	0.8501	7	19	7	4	26	4	7	4	16	7	13	19	16	4	16	13	27	4	14	16	27	12	7	4	16	4	15	4	22	23	7	4	13	25	7	4	20	10	7	15	7	17	7	20	7	8	15
Positive	1698.13	0.8501	7	4	7	4	19	26	33	4	7	4	29	28	8	4	7	11	22	4	7	4	7	4	7	4	7	4	7	4	7	30	14	4	16	4	7	21	7	9	7	4	7	4	8	4	7	4	8
Positive	1703.3	0.8501	7	7	21	4	7	4	7	4	23	17	18	4	7	4	7	4	18	4	16	16	7	16	7	16	7	13	7	15	7	4	10	15	20	19	7	21	16	4	7	21	17	18	18	10	15	16	23
Positive	1705.55	0.8501	7	20	11	21	19	4	7	4	7	14	7	4	22	4	14	4	7	17	7	16	15	4	15	4	7	4	18	4	7	15	18	13	7	19	7	9	17	4	18	12	7	4	7	15	7	4	7
Positive	1707.33	0.8501	7	4	7	27	7	4	7	21	7	13	7	4	26	4	18	4	20	4	14	4	18	4	7	4	7	12	7	11	7	4	7	17	7	4	7	7	23	4	22	17	16	15	17	4	7	15	7
Positive	1711.69	0.8501	7	4	7	26	7	4	7	4	7	4	7	4	21	4	7	4	7	4	7	4	19	19	7	4	12	4	7	4	7	16	7	20	7	16	8	4	16	13	7	4	17	4	7	20	7	4	7
Positive	1712.78	0.8501	7	21	20	24	7	25	15	19	7	16	23	4	7	29	27	10	7	4	11	4	32	4	7	14	7	4	7	13	7	4	7	4	7	4	10	13	16	4	7	15	7	14	16	10	7	11	19
Positive	1713.76	0.8501	7	4	7	28	7	4	14	4	21	18	7	4	15	4	18	4	27	4	7	4	19	13	7	14	7	13	7	15	7	22	7	12	16	4	7	12	7	4	9	18	7	4	7	4	10	4	7
Positive	1715.71	0.8501	7	23	26	4	19	4	11	16	7	27	7	19	13	4	26	4	14	4	11	13	7	10	11	16	7	12	7	4	7	4	7	4	7	14	11	15	15	4	7	4	18	4	7	4	7	10	7
Positive	1720.48	0.8501	7	4	13	4	7	4	18	12	7	4	7	4	16	4	7	4	7	18	7	4	7	4	7	4	7	17	7	4	7	4	7	4	18	4	10	4	7	4	13	4	7	15	7	4	14	4	7
Positive	1724.73	0.8501	7	4	20	4	7	34	7	4	7	4	7	28	7	4	11	4	7	12	10	4	7	17	10	4	7	4	7	4	7	23	15	4	7	4	7	10	11	7	14	4	7	8	7	10	7	4	14
Positive	1729.6	0.8501	7	17	11	4	7	4	38	19	7	4	7	4	7	4	7	18	14	4	16	20	11	12	7	8	7	11	7	4	7	16	11	4	7	4	7	11	12	4	12	15	7	4	9	4	7	15	7
Positive	1733.61	0.8501	7	4	16	23	7	4	7	19	7	4	7	25	25	20	20	4	22	14	7	4	7	4	7	17	7	4	7	4	7	4	13	4	7	4	13	4	21	8	7	4	7	4	7	23	19	10	7
Positive	1736.58	0.8501	7	4	16	23	7	4	14	18	7	4	7	21	33	4	7	22	7	4	9	4	9	15	20	14	7	4	7	15	19	19	7	4	7	4	13	4	7	4	7	4	7	22	7	4	7	4	9
Positive	1743.5	0.8501	7	13	7	15	7	11	7	4	13	4	8	4	11	20	14	22	7	13	7	19	7	4	7	15	7	4	7	4	7	16	7	4	7	4	7	12	7	4	11	4	7	23	7	26	7	4	7
Positive	1743.79	0.8501	7	27	7	22	7	11	39	4	27	4	10	14	28	19	7	4	7	18	20	4	25	18	11	4	7	16	28	4	11	27	11	4	12	4	15	26	8	4	15	4	7	13	17	4	7	12	7
Positive	1748.2	0.8501	7	23	7	31	33	37	38	19	23	25	7	4	20	22	11	25	19	4	7	18	7	4	14	22	19	4	7	17	21	4	7	20	22	20	14	4	17	4	24	24	19	16	27	19	19	18	16
Positive	1751.5	0.8501	7	4	21	4	15	4	7	12	7	4	7	13	7	22	21	4	25	4	7	4	7	4	17	9	7	4	20	10	7	4	11	16	12	4	7	19	15	4	11	9	7	4	11	4	7	12	7
Positive	1752.71	0.8501	7	4	7	19	21	24	17	4	7	4	7	4	7	24	21	25	7	4	7	4	7	4	7	16	7	14	21	22	7	21	7	4	12	17	7	20	7	13	15	14	7	4	7	4	7	4	7
Positive	1759.65	0.8501	7	17	7	4	25	4	7	14	16	4	7	34	15	16	23	22	7	4	7	14	23	18	7	19	7	4	15	4	7	24	7	4	10	20	7	19	7	10	7	4	12	4	13	13	19	20	13
Positive	1760.78	0.8501	7	4	19	4	37	20	20	19	23	4	9	4	7	10	20	11	16	10	7	4	7	4	10	4	13	4	12	4	8	4	17	4	16	15	10	18	20	12	7	17	7	4	7	13	7	4	7
Positive	1761.58	0.8501	7	13	19	24	24	4	23	4	14	4	7	28	23	16	14	4	7	15	17	15	7	9	7	4	11	4	7	17	12	20	21	20	7	14	7	22	16	8	7	15	11	13	15	14	15	9	11
Positive	1762.82	0.8501	7	4	27	21	7	21	31	4	23	15	7	24	19	4	26	16	7	14	7	15	17	4	7	14	17	12	7	9	8	30	7	4	7	4	13	4	16	4	18	4	7	4	9	4	7	15	7
Positive	1763.21	0.8501	7	19	20	19	32	19	21	18	13	21	7	27	21	4	7	4	10	12	21	4	18	4	18	16	12	4	15	17	9	22	7	4	10	4	17	15	7	10	18	23	16	7	22	15	7	4	7
Positive	1769.73	0.8501	7	4	7	4	7	16	13	17	16	4	15	4	10	21	7	4	7	13	9	13	12	4	13	15	11	4	25	4	7	4	16	4	26	4	13	21	17	4	7	12	18	4	7	4	7	4	9
Positive	1781.55	0.8501	7	4	7	14	24	4	7	4	23	4	7	28	7	4	15	4	7	12	7	10	7	4	7	4	7	20	22	11	7	21	7	16	20	4	7	4	7	4	7	14	12	4	12	12	7	4	7
Positive	1786.23	0.8501	7	24	23	23	28	4	7	23	19	4	16	4	7	4	7	20	7	4	7	16	21	13	16	18	16	16	7	15	20	24	12	23	7	35	7	4	16	11	18	4	7	16	17	22	21	18	7
Positive	1797.53	0.8501	7	18	23	4	7	4	7	4	7	4	7	34	7	4	7	14	7	4	13	4	16	14	15	4	11	12	7	14	7	10	7	13	20	4	8	4	7	4	7	20	22	19	7	11	14	12	25
Positive	1798.15	0.8501	7	26	20	30	28	21	27	15	22	4	21	30	7	25	7	4	17	4	7	15	7	10	17	22	7	4	14	4	14	33	7	4	15	14	7	10	7	11	7	13	13	19	18	4	15	15	21
Positive	1798.66	0.8501	7	13	35	4	7	4	25	4	7	18	7	4	15	4	7	4	7	4	13	13	7	12	7	26	16	4	7	4	11	4	7	19	10	14	14	16	13	4	19	24	12	4	7	4	16	15	7
Positive	1799.18	0.8501	7	4	21	21	31	17	33	18	10	18	14	27	7	23	22	18	7	13	11	12	7	4	8	17	13	4	7	4	8	4	18	4	23	4	7	19	7	4	7	4	7	17	7	4	7	4	14
Positive	1800.19	0.8501	7	17	20	22	7	4	34	17	19	21	18	28	7	20	24	24	21	4	7	16	7	22	13	17	16	18	16	16	21	21	13	21	15	4	7	18	18	10	7	22	16	19	18	20	10	15	18
Positive	1805.69	0.8501	7	18	23	4	15	4	14	24	7	16	7	4	7	4	19	4	7	19	7	13	7	4	7	11	7	8	7	4	14	25	7	10	10	4	7	4	7	8	14	19	7	4	7	4	14	4	7
Positive	1808.17	0.8501	7	4	22	4	26	22	7	17	18	17	16	23	7	14	21	4	25	4	7	4	20	17	16	11	19	18	22	21	7	4	7	4	8	4	12	14	21	4	15	28	15	11	10	24	12	11	7
Positive	1811.28	0.8501	7	4	25	23	7	4	7	9	7	18	7	4	19	4	7	4	7	4	13	16	7	4	10	4	7	4	7	4	21	22	7	4	7	4	7	16	13	4	17	17	13	15	7	9	9	14	7
Positive	1812.05	0.8501	7	4	7	4	7	28	7	4	7	4	7	27	7	4	7	22	7	4	13	17	7	13	7	4	7	15	18	4	7	4	7	4	7	19	9	15	7	4	7	4	7	22	7	11	7	4	7
Positive	1814.72	0.8501	7	4	24	29	7	24	33	22	10	4	7	12	19	4	22	30	15	4	7	4	31	4	7	7	7	4	14	14	7	24	7	4	18	4	7	8	7	9	13	16	7	13	7	4	7	13	7
Positive	1815.21	0.8501	7	15	21	28	29	24	7	4	14	17	8	4	7	23	19	15	18	10	7	14	7	15	7	4	13	16	21	14	7	25	17	4	18	20	7	4	18	4	7	19	7	8	17	4	16	4	13
Positive	1823.86	0.8501	7	4	21	25	7	4	7	4	7	4	19	4	19	30	11	4	7	4	9	18	7	4	7	4	8	4	7	14	16	16	9	11	13	4	7	17	13	7	7	14	7	4	7	4	7	4	7
Positive	1826.41	0.8501	7	4	7	4	33	4	7	19	7	4	7	15	15	15	7	4	7	12	7	4	7	12	7	4	7	15	7	4	12	4	8	4	17	4	7	9	7	4	7	4	15	4	7	4	7	4	7
Positive	1828.17	0.8501	7	15	7	22	25	22	7	15	7	19	7	4	9	20	7	23	7	11	7	19	15	15	7	14	15	4	15	4	8	4	7	4	18	16	14	12	13	12	7	4	7	16	7	18	7	14	7
Positive	1828.78	0.8501	7	16	7	4	7	4	7	25	7	4	7	4	14	26	18	18	22	4	7	16	19	4	16	4	16	4	11	10	7	4	7	4	7	4	7	4	7	10	7	4	7	4	16	4	7	4	7
Positive	1831.53	0.8501	7	4	13	20	7	24	30	14	7	11	7	19	13	4	14	4	7	4	10	20	12	4	14	15	10	11	10	11	7	22	11	4	7	4	10	4	7	7	9	21	15	14	21	14	7	9	7
Positive	1832.59	0.8501	7	18	7	16	7	4	7	10	7	4	17	30	22	4	10	4	20	14	7	4	27	14	7	4	11	4	7	9	15	4	7	7	7	4	7	10	14	4	7	18	13	19	16	4	7	4	7
Positive	1836.68	0.8501	7	4	7	15	7	28	18	4	7	4	7	4	17	21	15	4	7	12	14	10	7	12	7	7	7	4	7	4	11	4	7	4	7	4	7	9	16	4	7	23	7	11	7	23	7	15	10
Positive	1837.64	0.8501	7	12	7	4	7	4	7	15	7	4	21	22	7	4	7	28	7	8	7	14	7	4	7	4	15	4	20	11	9	22	7	26	14	4	7	18	9	4	7	14	7	4	7	20	17	17	7
Positive	1838.48	0.8501	7	4	7	4	7	4	7	4	18	7	16	19	12	16	19	25	7	4	7	4	7	4	7	16	7	14	7	4	18	4	7	4	12	11	8	14	7	4	9	4	21	4	7	4	7	4	7
Positive	1848.69	0.8501	7	18	20	4	31	19	7	4	17	18	23	4	7	4	21	4	15	4	7	4	7	4	7	17	14	12	7	12	20	13	7	7	26	17	9	19	7	4	18	14	7	4	7	21	7	4	11
Positive	1850.12	0.8501	7	4	14	4	31	16	30	4	17	20	22	27	7	4	9	4	7	4	7	4	22	12	7	4	7	4	13	4	19	20	7	12	7	10	11	18	10	4	11	4	7	21	7	19	7	17	13
Positive	1853.47	0.8501	7	14	7	15	20	22	23	15	7	10	7	15	18	17	7	32	7	4	7	4	24	13	7	4	12	14	7	4	17	4	7	17	19	17	14	4	7	13	27	4	7	4	19	14	7	16	13
Positive	1856.76	0.8501	10	4	7	19	21	19	25	4	7	23	17	30	7	4	7	15	7	4	7	4	7	4	7	17	13	4	16	4	24	20	7	4	12	4	11	15	11	4	7	4	16	4	19	16	17	4	8
Positive	1857.07	0.8501	7	4	24	25	7	15	7	4	7	18	7	18	14	4	7	4	7	4	8	4	28	4	7	4	7	10	7	4	16	4	7	4	10	8	11	4	7	4	29	4	7	10	21	14	7	4	7
Positive	1859.08	0.8501	7	4	7	17	25	19	27	16	13	4	18	18	23	14	7	4	7	17	10	17	7	4	13	4	15	4	7	4	12	21	7	4	19	19	8	12	11	4	7	4	7	7	7	4	11	4	7
Positive	1861.6	0.8501	7	14	12	4	7	27	7	14	7	4	7	4	25	18	19	21	7	14	7	14	17	12	12	4	15	4	7	12	7	22	13	4	7	4	7	13	16	4	14	4	20	4	7	4	7	4	20
Positive	1871.69	0.8501	7	4	7	27	7	28	7	4	15	4	7	4	7	4	7	9	7	4	7	4	7	4	7	4	14	4	15	12	11	22	11	4	7	4	7	11	7	4	7	17	7	4	7	8	7	4	7
Positive	1872.75	0.8501	7	4	17	10	7	23	21	4	18	4	7	22	7	19	19	21	20	4	7	4	18	4	17	11	7	13	9	4	24	32	7	4	7	4	7	8	7	4	14	26	7	8	7	4	7	4	7
Positive	1874.37	0.8501	7	4	7	4	7	4	7	4	7	4	7	4	7	4	7	4	7	4	7	4	7	4	10	4	7	4	7	4	7	4	7	4	7	4	7	4	7	4	7	4	7	4	7	4	7	4	7
Positive	1880.57	0.8501	7	25	17	4	32	4	20	13	7	4	7	18	7	4	7	4	20	10	7	18	7	4	10	13	21	14	19	9	14	4	7	13	8	20	7	4	7	9	19	17	7	4	7	16	14	4	14
Positive	1884.11	0.8501	7	16	19	4	7	23	25	11	7	18	13	4	15	4	19	21	18	4	7	4	23	7	7	16	7	4	17	4	7	21	13	12	18	4	7	16	7	4	16	16	19	4	7	27	8	4	20
Positive	1884.63	0.8501	7	4	11	4	19	20	7	17	7	8	17	4	7	25	7	15	7	12	7	4	14	12	7	21	7	4	7	4	17	4	7	24	16	23	7	4	7	9	7	12	7	22	7	4	12	12	7
Positive	1886.8	0.8501	7	4	7	25	7	4	7	19	7	4	13	4	7	14	7	4	15	4	7	4	24	4	14	21	13	16	7	16	11	21	7	4	12	4	7	4	7	4	7	19	7	18	7	4	15	15	7
Positive	1888.12	0.8501	7	4	7	18	24	4	16	20	18	15	19	26	19	18	24	4	19	10	7	4	18	14	7	4	19	30	7	4	7	27	7	16	23	4	16	10	7	4	17	10	7	13	7	13	7	16	7
Positive	1890.67	0.8501	7	4	23	4	22	4	16	4	18	11	7	28	11	4	10	11	18	4	7	9	14	4	7	4	14	4	11	15	8	4	7	4	18	9	7	4	7	4	7	4	7	15	18	13	7	18	17
Positive	1895.11	0.8501	7	21	25	22	18	28	24	4	7	17	7	21	25	4	12	4	7	12	7	4	19	4	11	19	16	4	7	4	25	25	7	4	12	14	12	20	8	4	7	15	14	10	14	13	7	16	7
Positive	1901.28	0.8501	7	4	28	4	7	4	7	18	15	17	7	4	12	16	26	4	10	4	10	4	13	4	7	19	7	18	7	8	11	4	8	4	7	12	7	12	7	7	20	4	7	4	15	4	12	10	7
Positive	1902.24	0.8501	7	4	7	4	7	4	7	4	7	4	15	4	7	17	7	4	20	4	10	4	7	12	13	16	7	4	17	15	7	4	7	13	7	4	10	12	7	7	18	19	13	15	22	4	11	19	16
Positive	1903.05	0.8501	7	4	15	20	23	4	7	15	17	4	7	14	18	4	7	22	7	4	7	4	7	13	7	4	8	4	19	16	19	4	7	12	27	14	7	8	7	4	7	16	7	4	7	4	7	4	7
Positive	1907.46	0.8501	7	4	7	25	25	4	7	4	16	4	7	4	7	19	7	7	21	4	7	7	18	13	7	4	10	12	7	10	12	21	11	16	14	21	9	21	17	4	7	4	7	11	7	8	8	11	7
Positive	1907.87	0.8501	7	9	7	4	7	4	7	4	7	15	7	4	7	23	7	19	21	4	9	19	12	15	7	11	7	13	7	11	13	20	7	4	32	14	7	4	7	8	12	4	7	17	12	4	16	4	9
Positive	1909.09	0.8501	7	19	7	4	7	17	20	4	15	4	20	22	18	16	18	4	7	13	7	4	15	4	7	15	15	14	7	14	20	18	7	17	11	14	7	4	7	4	15	9	13	4	18	4	7	4	7
Positive	1910.18	0.8501	7	14	18	26	7	4	7	15	7	16	14	17	7	23	7	4	9	7	8	4	7	12	7	4	10	17	15	15	9	4	7	14	7	8	7	9	9	9	7	4	19	7	7	4	7	4	19
Positive	1914.12	0.8501	7	12	18	4	27	28	7	15	15	15	8	21	21	25	10	4	7	18	7	4	12	13	7	4	8	4	7	7	9	15	12	14	9	12	9	13	16	4	7	23	13	4	13	4	10	4	7
Positive	1918.65	0.8501	7	4	13	25	22	18	7	4	7	16	7	23	18	13	7	4	15	4	7	4	7	4	7	4	7	4	7	4	8	4	11	11	11	14	8	11	7	7	9	4	7	12	7	4	7	8	17
Positive	1920.62	0.8501	7	15	17	12	28	4	7	14	20	4	12	4	7	20	21	15	7	10	7	4	19	4	7	4	7	4	12	4	7	15	7	4	11	20	9	4	14	4	20	4	7	4	7	4	11	4	13
Positive	1924.56	0.8501	7	14	16	19	7	11	33	4	7	4	7	26	7	21	7	4	18	4	7	18	17	9	15	8	16	11	7	12	17	25	11	16	17	4	8	15	14	10	19	4	7	7	7	4	7	4	7
Positive	1928.07	0.8501	7	4	11	22	26	18	29	16	7	4	7	4	7	23	7	4	19	13	12	4	7	4	7	14	7	12	8	4	22	4	7	8	22	15	12	8	13	4	14	4	17	7	7	4	7	9	15
Positive	1931.48	0.8501	7	14	16	23	13	4	16	16	11	4	18	4	7	10	20	28	7	4	7	4	15	4	14	4	7	4	18	14	7	4	7	4	7	12	7	11	21	4	12	4	13	4	8	4	10	4	15
Positive	1932.12	0.8501	7	4	7	4	7	4	26	4	7	4	7	4	7	4	7	4	7	4	7	4	7	4	7	4	7	4	7	4	7	4	7	4	7	4	7	4	7	4	7	4	7	4	7	4	7	4	7
Positive	1932.7	0.8501	7	4	7	17	16	17	21	4	7	23	7	4	21	4	7	4	7	4	7	4	16	15	7	4	15	7	7	4	7	4	7	16	15	26	17	12	16	4	13	22	7	4	10	16	11	12	18
Positive	1935.72	0.8501	7	4	7	4	7	4	7	4	7	4	7	4	7	4	7	4	7	4	7	4	7	4	7	4	7	4	7	4	7	4	7	8	7	4	7	4	7	4	7	4	7	4	7	4	7	4	7
Positive	1937.01	0.8501	7	4	22	4	24	4	24	4	7	4	7	4	7	4	23	4	7	4	7	11	7	4	7	13	13	4	8	4	7	4	12	7	18	4	15	4	7	10	7	19	7	13	7	4	7	4	10
Positive	1941.63	0.8501	7	4	7	4	7	4	7	4	15	12	7	12	19	4	7	4	7	13	7	12	7	4	7	4	7	17	7	15	19	4	7	15	16	4	8	17	19	8	7	4	7	12	7	16	7	4	10
Positive	1942.19	0.8501	7	4	24	4	17	4	7	17	7	4	7	4	7	4	18	16	7	4	7	4	10	4	9	4	7	10	7	4	14	17	7	16	7	18	7	4	15	4	7	16	7	15	24	16	17	4	7
Positive	1943.85	0.8501	7	15	17	4	14	4	12	4	7	11	11	4	7	18	7	4	11	4	7	14	21	12	11	14	7	4	7	11	20	7	7	4	11	4	7	18	7	4	7	9	7	20	7	4	7	4	16
Positive	1944.08	0.8501	7	10	7	18	7	20	7	13	7	4	7	22	15	4	23	14	7	12	7	4	7	4	7	4	13	10	20	4	7	19	10	15	27	4	7	7	13	4	7	4	13	4	17	4	7	14	7
Positive	1945.09	0.8501	7	18	7	4	7	21	7	4	12	15	7	4	7	15	17	24	7	4	11	4	14	4	15	4	14	4	7	4	7	4	13	4	7	4	8	11	7	4	14	4	7	4	7	4	7	4	7
Positive	1950.53	0.8501	7	4	16	17	17	16	7	4	17	4	19	4	7	20	7	4	7	10	7	4	16	4	13	4	10	4	8	11	8	12	7	4	7	4	10	15	7	10	7	4	11	4	7	12	13	4	16
Positive	1951.78	0.8501	7	12	7	19	16	4	28	4	7	4	9	14	19	18	7	12	14	14	7	14	7	4	7	4	13	4	7	14	18	4	7	4	7	19	7	17	7	4	8	4	7	17	7	4	7	13	7
Positive	1952.55	0.8501	7	4	7	16	7	4	7	4	7	4	7	4	7	4	7	4	7	10	7	4	7	4	7	4	7	4	7	4	7	10	7	11	9	14	7	20	10	8	12	4	7	14	7	10	8	4	7
Positive	1954.56	0.8501	7	4	7	4	17	4	7	11	9	4	11	21	7	4	7	4	7	4	7	4	7	4	13	4	12	4	23	18	7	19	12	4	11	4	8	19	7	4	12	17	7	4	7	15	12	4	15
Positive	1956.81	0.8501	7	15	7	4	7	4	20	10	13	12	9	21	17	4	8	4	24	4	10	18	7	4	17	4	9	15	18	15	7	26	7	28	16	4	9	15	7	4	7	17	7	4	17	17	16	4	15
Positive	1959.14	0.8501	7	16	20	26	7	4	7	9	14	4	14	16	12	4	7	12	17	4	16	4	19	4	11	4	7	4	17	14	7	4	8	16	13	4	7	4	7	8	7	10	7	11	9	15	12	11	8
Positive	1969.16	0.8501	7	4	17	4	23	4	27	4	7	4	7	4	16	4	7	4	14	15	7	20	7	4	10	4	7	14	7	4	15	20	16	4	10	16	7	15	7	4	13	4	7	4	15	4	7	4	10
Positive	1970.97	0.8501	7	4	7	24	25	4	19	4	7	4	7	4	7	4	7	4	7	11	7	17	21	4	11	17	14	4	7	4	18	4	7	4	17	4	12	15	7	4	7	10	7	4	7	4	7	4	11
Positive	1972.09	0.8501	7	4	7	4	21	4	21	4	7	10	14	16	10	12	7	18	18	7	11	4	7	7	15	17	15	4	9	4	7	18	11	15	10	20	7	15	12	4	7	4	9	4	7	16	7	4	7
Positive	1975.95	0.8501	7	13	7	4	32	4	18	14	7	4	7	4	7	4	17	4	7	4	8	11	7	9	7	4	15	4	13	4	16	20	7	4	10	17	7	20	9	4	15	4	7	8	7	4	7	4	7
Positive	1977.35	0.8501	7	15	7	4	22	4	7	4	19	4	7	4	8	4	18	4	7	11	7	4	13	4	7	12	15	4	7	4	17	4	7	4	7	4	9	11	7	9	7	10	23	18	7	4	7	10	7
Positive	1980.97	0.8501	7	18	7	4	29	4	16	15	13	4	7	11	18	4	14	15	20	4	7	4	16	4	7	17	7	4	7	10	19	24	11	4	7	4	7	4	7	4	11	8	10	4	7	4	7	4	10
Positive	1982.11	0.8501	7	4	7	22	20	12	7	15	18	4	7	18	14	15	7	17	7	4	7	4	16	4	7	4	9	10	7	13	7	4	12	4	11	4	8	18	7	4	7	4	7	13	7	21	16	13	7
Positive	1982.34	0.8501	7	4	20	4	7	4	20	4	7	9	20	30	7	4	17	4	16	11	8	4	13	4	12	4	7	4	7	11	17	10	7	4	7	8	7	4	13	9	10	4	9	4	23	4	7	4	7
Positive	1984.14	0.8501	7	9	22	22	7	20	7	8	19	15	7	4	11	18	14	4	23	4	8	4	7	14	13	4	7	4	14	4	20	20	7	4	12	18	10	26	7	11	17	4	7	4	20	9	14	4	11
Positive	1984.97	0.8501	7	4	15	14	20	23	27	16	7	4	11	19	7	21	7	4	10	13	7	4	7	4	7	4	7	4	7	4	7	20	7	15	7	4	7	16	7	11	7	4	7	12	7	4	7	4	7
Positive	1985.89	0.8501	7	22	21	12	7	4	20	4	7	9	7	4	15	17	16	4	22	16	7	4	12	13	9	4	12	11	7	4	15	4	7	10	12	4	7	13	7	9	8	4	7	29	13	4	7	4	13
Positive	1990.13	0.8501	7	9	12	13	7	24	20	4	15	16	18	22	7	16	12	4	15	11	7	4	7	10	11	12	15	10	19	4	17	11	12	9	15	4	7	9	7	9	7	4	16	10	7	19	7	15	12
Positive	1994.79	0.8501	7	4	14	4	7	15	7	4	8	4	7	18	7	4	14	23	7	4	7	4	18	8	7	13	7	8	7	4	15	20	16	8	23	4	7	14	7	4	13	10	7	7	7	19	7	4	10
Positive	106.052	0.867117	32	35	11	21	4	7	8	7	4	7	4	7	15	26	15	43	24	9	11	13	10	7	10	8	7	7	7	17	4	7	4	7	8	10	29	9	4	22	4	7	4	8	8	7	4	10	18
Positive	133.064	0.867117	17	14	12	7	7	4	7	4	7	4	7	4	13	16	14	15	7	4	7	4	7	4	7	4	7	4	11	8	15	15	8	7	20	11	71	14	7	17	7	9	8	4	7	9	7	7	7
Positive	164.077	0.867117	7	4	7	4	7	8	7	4	7	4	7	4	7	4	7	4	7	4	7	4	7	4	7	4	7	4	7	4	7	4	7	4	12	9	15	4	7	4	7	4	7	4	7	4	7	4	7
Positive	167.025	0.867117	18	34	20	18	7	9	4	7	4	7	4	7	7	28	8	26	4	7	4	7	4	7	4	7	4	7	4	11	4	26	4	9	16	12	8	38	4	7	9	7	4	8	4	7	4	7	8
Positive	169.059	0.867117	4	8	4	8	4	7	4	7	4	7	4	7	14	9	9	7	4	7	4	11	4	7	4	7	4	7	4	7	4	10	4	7	4	7	4	7	9	7	10	7	4	7	4	7	4	7	4
Positive	171.02	0.867117	8	15	7	7	9	9	4	7	4	7	4	7	4	14	16	7	4	7	4	7	4	7	4	8	4	7	9	7	4	17	4	7	27	7	4	18	4	10	7	7	4	7	4	7	4	7	4
Positive	175.122	0.867117	16	10	7	7	13	9	7	4	7	4	7	8	18	18	19	12	54	27	16	48	21	4	11	31	35	18	18	13	31	11	32	42	34	22	67	18	10	13	7	7	12	9	8	25	11	20	11
Positive	185.036	0.867117	185	371	94	204	110	48	28	31	19	29	48	42	86	263	118	95	31	20	4	19	34	9	7	57	54	23	42	95	197	136	44	85	213	133	97	242	56	109	104	69	57	94	81	70	51	70	84
Positive	187.037	0.867117	17	7	4	7	4	7	4	7	4	7	13	7	4	7	9	7	4	7	4	7	4	7	4	7	4	7	4	7	13	26	4	7	20	10	8	7	4	7	9	7	4	7	4	7	4	7	7
Positive	193.001	0.867117	4	7	4	7	4	7	4	7	4	7	4	7	4	7	4	7	4	7	4	7	4	7	4	7	4	7	4	7	4	7	4	7	4	7	4	7	4	7	8	7	4	7	4	7	4	7	4
Positive	194.032	0.867117	4	7	4	7	4	7	4	7	4	7	4	7	4	7	4	7	4	7	4	7	4	7	4	7	4	7	4	7	4	7	4	7	4	7	4	7	4	7	4	7	4	7	4	7	4	7	4
Positive	196.873	0.867117	7	8	7	4	25	10	15	12	7	13	21	20	7	4	7	4	10	4	7	7	7	8	7	4	7	4	8	8	7	14	7	4	15	4	7	4	13	4	25	4	7	4	7	7	7	4	7
Positive	209.978	0.867117	7	4	7	4	7	4	7	4	7	4	7	4	7	4	7	4	7	4	7	4	7	4	7	4	7	19	7	4	7	4	7	4	7	4	7	4	7	4	7	4	7	4	7	4	7	4	7
Positive	219.031	0.867117	28	44	42	7	4	42	4	30	15	33	31	35	23	7	29	24	21	9	12	19	4	15	14	80	12	11	15	7	4	53	16	27	47	29	9	52	10	14	23	13	24	55	40	63	22	62	50
Positive	222.033	0.867117	63	100	33	30	30	58	51	35	43	37	29	39	31	36	29	24	61	7	19	53	64	28	21	60	54	42	29	52	42	44	49	37	48	45	80	36	28	34	41	32	54	32	60	73	63	33	30
Positive	222.992	0.867117	44	98	301	118	55	56	41	99	25	73	69	151	258	154	307	110	45	4	7	21	95	12	8	64	49	43	158	41	271	361	110	204	117	107	27	278	127	4	157	91	71	131	78	85	62	60	153
Positive	223.881	0.867117	7	4	7	4	7	4	7	4	7	4	10	4	7	4	7	4	7	4	7	4	7	4	7	4	7	4	7	4	7	4	7	4	7	4	7	4	7	4	7	4	7	4	7	4	7	4	7
Positive	223.977	0.867117	7	4	46	51	7	10	7	4	7	4	7	31	7	4	32	4	7	4	7	4	7	4	7	4	7	4	7	4	7	25	7	4	7	4	7	48	7	4	7	4	7	29	7	4	7	4	7
Positive	224.029	0.867117	10	4	7	4	7	4	7	4	7	4	7	4	7	4	7	4	7	4	7	4	7	4	7	4	7	4	7	4	7	4	7	4	7	4	7	4	7	4	7	4	7	4	7	4	7	4	7
Positive	235.059	0.867117	7	4	7	4	7	4	7	4	7	4	7	4	7	4	7	4	7	4	7	4	7	4	7	4	7	4	7	4	7	4	7	4	7	4	7	4	7	4	7	4	7	4	7	4	7	4	7
Positive	240.877	0.867117	4	16	17	60	7	17	4	36	4	40	90	34	13	11	14	7	4	41	4	7	13	12	4	13	15	8	4	7	4	13	4	16	11	15	4	20	12	7	35	29	13	9	30	15	9	9	4
Positive	243.185	0.867117	24	4	7	4	7	4	7	4	7	4	7	4	7	4	7	4	7	4	7	4	7	4	7	4	7	4	7	4	7	4	7	4	7	4	7	4	7	4	7	4	7	4	7	4	7	4	7
Positive	251.035	0.867117	4	7	8	13	12	22	9	7	4	7	4	7	4	22	9	7	10	7	4	7	25	7	7	16	8	17	20	18	4	8	4	7	11	11	14	7	4	7	4	7	21	7	4	20	4	15	4
Positive	252.027	0.867117	7	4	9	4	7	4	7	4	7	4	7	4	8	4	7	11	7	4	7	4	7	4	7	4	7	4	7	4	7	4	7	4	7	4	7	4	7	4	7	4	7	4	7	4	7	4	7
Positive	253.032	0.867117	4	7	4	7	4	7	4	7	4	7	4	7	4	7	4	7	4	7	4	7	4	7	4	7	4	7	4	7	4	7	4	7	4	7	4	7	4	7	4	7	4	7	4	7	4	7	4
Positive	265.926	0.867117	4	7	4	7	4	7	4	7	4	7	4	7	4	23	4	7	4	7	4	7	4	7	4	7	4	7	4	7	4	7	4	7	8	7	4	7	4	7	4	7	4	7	4	7	4	7	4
Positive	280.828	0.867117	4	7	8	15	59	15	70	9	64	28	27	16	13	7	4	11	4	7	4	7	4	7	4	18	4	7	15	7	26	18	4	7	15	19	4	13	22	7	29	29	15	23	22	14	4	7	15
Positive	282.825	0.867117	7	4	7	7	29	7	43	4	36	4	10	9	7	4	7	4	7	4	7	4	7	8	7	8	7	8	7	4	9	4	7	4	7	4	7	4	7	4	7	8	7	4	11	7	7	4	9
Positive	282.905	0.867117	7	4	7	7	7	4	7	4	7	4	7	4	9	4	7	4	7	4	13	15	7	4	7	4	7	4	7	4	7	4	7	4	7	4	7	4	7	4	7	4	7	4	7	4	7	4	7
Positive	291.974	0.867117	7	8	9	4	8	17	7	4	7	4	9	4	9	7	8	9	8	4	7	4	7	4	7	4	7	4	7	9	7	4	7	4	7	4	7	8	7	4	7	4	7	4	9	4	7	4	7
Positive	292.294	0.867117	7	8	7	4	7	4	7	4	7	4	7	13	7	4	7	9	7	4	7	4	7	4	7	4	7	4	7	4	7	4	7	4	7	4	7	4	7	4	7	4	7	4	7	4	7	4	7
Positive	292.751	0.867117	7	4	7	4	7	4	7	8	7	4	7	17	7	4	7	4	7	4	7	4	7	4	7	4	7	4	7	4	7	4	7	4	7	4	7	4	7	4	7	4	7	4	7	4	7	4	7
Positive	298.812	0.867117	4	7	4	7	23	33	24	4	7	4	7	4	7	4	7	4	7	4	7	4	7	4	7	4	7	4	7	4	15	4	7	13	26	23	7	20	4	7	4	9	13	7	4	15	4	8	14
Positive	304.152	0.867117	28	24	22	29	4	8	4	7	4	7	4	7	20	25	20	7	8	7	8	7	4	7	4	14	9	7	8	7	4	18	4	12	35	7	128	7	7	7	8	8	4	19	21	18	4	23	4
Positive	307.967	0.867117	7	7	7	4	7	4	7	4	7	4	7	4	7	11	7	4	7	4	7	4	7	4	7	8	7	8	7	4	7	4	7	7	7	4	7	4	7	4	10	4	7	4	9	4	7	4	7
Positive	309.056	0.867117	7	7	7	4	11	10	15	4	7	4	7	4	7	7	7	4	7	4	7	4	7	4	7	8	7	4	7	4	7	10	7	4	14	4	7	17	7	4	7	4	7	8	7	7	7	16	7
Positive	309.933	0.867117	7	4	7	4	7	4	7	4	7	4	7	4	7	8	7	4	7	4	7	4	7	4	7	4	7	4	7	4	7	4	7	4	7	4	7	4	7	4	7	7	7	4	7	4	7	4	7
Positive	310.904	0.867117	7	4	7	19	7	4	7	4	7	4	7	10	7	8	8	4	7	4	7	4	7	4	7	4	7	4	7	4	7	4	13	4	12	4	7	18	12	4	9	4	7	26	7	4	7	4	7
Positive	331.105	0.867117	8	29	4	7	4	7	4	7	4	7	4	7	7	24	9	7	4	7	4	7	4	7	4	7	4	7	4	7	27	7	4	7	11	7	41	13	7	7	16	8	4	7	4	7	4	7	4
Positive	334.775	0.867117	4	7	4	7	8	9	7	7	4	8	4	7	4	7	4	7	4	7	4	7	4	7	4	7	4	7	4	7	4	7	4	7	4	7	4	7	4	7	4	7	4	7	4	7	4	7	4
Positive	334.999	0.867117	7	8	7	4	7	4	7	4	7	4	7	4	7	4	7	4	7	4	7	4	7	4	7	4	7	9	7	4	7	4	7	4	7	4	8	4	7	4	7	7	7	4	7	4	7	4	7
Positive	335.984	0.867117	7	4	7	4	7	4	7	4	7	4	7	4	7	4	8	12	7	4	7	4	7	4	7	4	7	4	7	4	7	4	7	4	7	4	7	4	7	4	7	4	7	4	7	4	7	4	7
Positive	341.824	0.867117	4	7	4	26	8	4	13	21	7	21	47	12	7	4	7	4	7	12	7	4	7	4	7	4	7	4	7	4	7	4	7	8	7	4	7	4	7	4	7	4	7	4	17	4	7	4	7
Positive	342.107	0.867117	9	9	4	7	4	7	9	7	4	7	4	7	4	12	7	7	4	7	4	7	4	7	4	7	4	7	4	7	7	7	4	7	10	7	14	10	4	7	4	7	4	7	4	7	4	7	4
Positive	348.785	0.867117	4	7	4	7	23	28	13	7	4	7	4	7	4	7	7	7	4	7	4	7	7	7	4	7	4	7	4	7	4	12	4	7	12	7	4	7	4	7	4	7	4	7	4	7	4	7	4
Positive	348.872	0.867117	7	4	10	4	7	4	7	4	7	4	17	4	7	4	7	4	7	4	7	4	7	4	7	4	7	4	7	4	7	4	8	4	7	4	7	4	7	4	7	4	7	8	7	4	7	4	7
Positive	349.105	0.867117	4	7	4	11	4	7	4	7	4	7	4	7	4	7	4	7	7	7	4	7	4	7	4	7	4	7	4	7	4	7	4	7	4	8	4	7	4	7	4	7	4	7	4	7	4	7	4
Positive	350.786	0.867117	7	4	7	4	7	8	7	4	7	4	7	4	7	4	7	4	7	4	7	4	7	4	7	4	7	4	7	4	7	4	7	4	7	4	7	4	7	4	7	4	7	4	7	4	7	4	7
Positive	351.971	0.867117	4	7	12	7	4	7	4	7	4	7	4	7	4	8	19	7	7	7	4	7	4	7	4	7	4	7	7	7	4	10	4	7	4	7	4	7	4	7	4	7	4	7	4	7	4	7	4
Positive	358.95	0.867117	7	4	7	4	7	4	7	4	7	4	7	4	7	4	7	4	7	4	7	4	7	4	7	4	7	4	7	4	7	4	7	4	7	4	7	4	7	4	7	4	7	4	7	4	7	4	7
Positive	365.1	0.867117	7	4	7	4	7	4	7	4	7	4	10	4	7	4	7	4	7	4	7	10	7	4	7	4	7	4	7	4	7	4	7	4	7	4	7	4	7	4	7	4	7	4	7	4	7	4	7
Positive	365.982	0.867117	4	7	7	7	4	7	4	7	4	7	4	7	24	15	10	9	4	7	4	7	4	7	4	7	4	7	4	7	4	7	4	7	4	7	4	7	4	7	4	7	4	7	4	7	4	7	4
Positive	369.059	0.867117	8	10	7	4	7	4	7	4	7	4	7	4	7	10	14	4	7	4	7	4	7	4	7	4	7	4	7	4	7	4	7	4	7	4	7	4	7	4	7	4	7	4	7	4	7	4	7
Positive	370.754	0.867117	7	4	7	4	8	4	10	4	7	4	7	9	7	4	7	4	7	4	7	4	7	4	7	4	7	4	7	4	7	4	7	4	7	4	7	4	7	4	7	4	7	4	7	4	7	4	7
Positive	372.761	0.867117	4	7	4	7	7	7	4	7	4	7	4	7	4	7	4	7	4	7	4	7	4	7	4	7	4	7	4	7	4	7	4	7	4	7	4	7	4	7	4	7	4	7	4	7	4	7	4
Positive	379.973	0.867117	4	7	4	7	4	7	4	7	4	7	4	7	4	7	4	7	4	7	4	7	4	7	4	7	4	7	4	7	4	7	4	7	13	7	4	7	4	7	4	7	4	7	4	7	4	7	4
Positive	388.757	0.867117	4	7	4	7	4	7	4	7	4	7	4	7	4	7	4	7	4	7	4	7	4	7	4	7	4	7	4	7	4	7	4	7	4	7	4	7	4	7	4	7	4	7	4	7	4	7	4
Positive	394.019	0.867117	4	7	9	7	4	7	4	7	4	7	4	7	4	7	4	7	4	7	4	7	4	7	4	7	4	7	4	7	4	7	4	7	4	7	4	7	4	7	4	7	7	7	4	7	4	7	4
Positive	402.757	0.867117	4	7	4	7	14	18	16	7	4	17	4	7	4	7	4	7	4	7	4	7	4	7	4	7	4	7	4	7	4	7	4	7	4	7	4	7	4	7	4	7	4	7	4	7	4	7	4
Positive	415.832	0.867117	4	7	4	7	7	8	4	7	4	7	4	7	4	7	4	7	4	7	4	7	4	7	4	7	4	7	4	7	4	7	4	7	4	7	4	7	4	7	4	7	4	7	4	7	4	7	4
Positive	418.018	0.867117	4	7	4	7	4	7	4	7	4	7	4	7	4	7	4	7	4	7	4	7	4	7	4	7	4	7	4	7	4	7	4	7	7	7	4	7	4	7	4	7	4	7	4	7	4	7	4
Positive	418.74	0.867117	4	7	4	7	50	58	7	35	24	38	20	36	7	4	7	12	7	4	7	4	7	4	7	4	13	8	7	4	28	14	10	12	22	22	7	20	12	4	8	23	14	4	18	17	7	4	16
Positive	418.955	0.867117	4	7	4	7	4	7	4	7	4	7	4	7	9	7	4	7	4	7	4	7	4	7	4	7	8	8	4	8	4	7	4	7	4	19	4	7	4	7	4	7	4	7	4	7	4	7	4
Positive	419.943	0.867117	7	4	7	4	7	4	7	4	7	4	7	4	7	4	7	4	7	4	8	4	7	4	7	4	7	4	7	4	7	4	7	4	7	4	7	4	7	4	7	4	7	4	7	4	7	4	7
Positive	420.741	0.867117	7	4	7	4	24	21	18	4	10	18	7	4	7	4	7	4	7	4	7	4	7	4	7	4	7	4	7	4	11	4	7	4	10	11	7	9	7	4	7	4	7	4	7	4	7	4	7
Positive	420.948	0.867117	7	4	7	9	7	4	7	4	7	4	7	4	7	4	8	4	7	4	17	4	7	4	7	4	7	4	7	4	7	4	7	4	7	4	7	4	7	4	7	4	7	4	7	4	7	4	7
Positive	421.067	0.867117	7	4	7	4	7	4	7	4	7	4	7	4	7	4	7	4	7	4	7	4	7	4	7	4	7	4	7	4	7	4	7	4	7	4	7	4	7	4	7	4	7	4	7	4	7	4	7
Positive	422.729	0.867117	4	7	4	7	7	7	4	7	4	7	4	7	4	7	4	7	4	7	4	7	4	7	4	7	4	7	4	7	4	7	4	7	4	7	4	7	4	7	4	7	4	7	4	7	4	7	4
Positive	437.911	0.867117	4	7	4	7	4	7	4	7	4	7	4	7	4	7	4	7	4	7	4	7	4	7	4	7	4	7	4	7	9	7	4	7	4	7	4	7	4	7	4	7	4	8	4	7	4	7	4
Positive	449.814	0.867117	7	4	7	15	4	9	4	7	4	7	4	7	7	4	7	4	7	4	7	4	7	4	7	4	7	4	7	4	7	4	7	4	7	4	8	4	7	4	7	4	7	4	7	4	7	4	7
Positive	450.061	0.867117	4	7	4	7	4	7	4	7	4	7	4	7	4	7	4	7	4	7	4	7	4	7	4	7	4	7	4	7	4	7	4	7	4	7	4	7	4	7	4	7	4	7	4	7	4	7	4
Positive	450.755	0.867117	4	21	19	4	17	23	44	11	37	20	19	36	15	4	14	11	7	4	7	4	7	4	7	16	7	4	7	4	10	25	7	4	7	4	8	4	17	4	14	25	7	15	7	20	7	4	11
Positive	454.723	0.867117	4	7	4	7	4	7	4	7	4	7	4	7	4	7	4	7	4	7	4	7	4	7	4	7	4	7	4	7	4	7	4	7	4	7	4	7	4	7	4	7	4	7	4	7	4	7	4
Positive	456.717	0.867117	7	4	7	4	7	4	7	4	7	4	7	4	7	4	7	4	7	4	7	4	7	4	7	4	7	4	7	4	7	4	7	4	7	4	7	4	7	4	7	4	7	4	7	4	7	4	7
Positive	463.828	0.867117	7	4	7	9	7	4	7	4	7	4	7	4	7	4	7	4	7	4	7	4	7	4	7	4	7	4	7	4	7	4	7	4	7	4	7	4	7	4	7	4	7	11	7	4	7	4	7
Positive	468.736	0.867117	4	7	4	7	4	7	4	7	4	7	4	7	4	7	4	7	4	7	4	7	4	7	4	7	4	7	4	7	4	7	4	7	4	7	4	7	4	7	4	7	4	7	4	7	4	7	4
Positive	493.891	0.867117	4	7	4	7	4	7	4	7	4	7	4	7	4	7	4	7	4	18	4	10	4	7	4	7	4	7	4	7	4	7	4	7	4	7	8	7	4	7	7	7	4	7	4	7	4	7	4
Positive	494.957	0.867117	7	4	7	4	7	9	7	4	7	4	7	4	7	4	8	4	7	4	7	4	7	4	7	4	10	4	7	4	7	10	7	9	7	4	7	12	7	4	7	4	7	4	7	4	7	4	7
Positive	502.883	0.867117	4	7	4	7	4	8	4	10	4	9	4	7	4	7	4	8	4	9	4	7	4	7	4	15	4	8	7	12	18	7	4	7	4	13	4	7	4	10	4	7	12	7	4	11	14	15	17
Positive	508.955	0.867117	8	7	8	7	4	7	4	7	4	7	4	7	4	7	4	10	4	13	4	7	8	7	4	7	7	7	7	7	4	10	4	7	4	7	9	7	4	7	4	7	4	7	4	7	4	7	4
Positive	511.787	0.867117	7	4	7	4	7	4	9	4	7	4	13	4	7	4	7	4	7	4	7	4	7	4	7	4	7	4	7	4	7	4	7	4	7	4	7	4	15	9	12	4	7	4	7	4	7	4	7
Positive	511.93	0.867117	7	4	7	4	7	4	7	4	7	4	7	8	7	4	7	4	7	4	7	4	7	4	7	4	7	4	8	4	7	4	7	7	7	4	7	4	7	4	7	4	7	4	10	8	7	4	8
Positive	522.691	0.867117	7	4	7	4	7	4	7	4	7	4	7	4	7	4	7	4	7	4	7	4	7	4	7	4	7	4	7	4	7	4	7	4	7	4	7	4	7	4	7	4	7	4	7	4	7	4	7
Positive	523.071	0.867117	7	4	7	4	7	4	7	4	7	4	7	4	7	4	7	4	7	4	7	7	7	4	7	4	7	4	7	4	7	4	7	4	7	4	7	4	7	4	7	4	7	4	7	4	7	4	7
Positive	523.774	0.867117	4	7	4	7	4	7	4	7	4	7	4	7	4	7	4	7	4	7	4	7	4	7	4	7	4	7	4	7	4	7	4	7	4	7	4	7	4	7	4	7	4	7	4	7	4	7	4
Positive	524.683	0.867117	4	7	4	7	20	4	7	4	7	4	7	4	4	7	4	7	4	7	4	7	4	7	4	7	4	7	4	7	4	7	4	7	4	7	4	7	4	7	4	7	4	7	4	7	4	7	4
Positive	530.949	0.867117	7	4	7	4	7	4	7	4	7	4	7	4	7	4	7	4	7	4	7	4	7	4	7	4	7	4	7	4	7	4	7	4	7	4	7	8	7	4	7	4	7	4	7	4	7	4	7
Positive	533.726	0.867117	4	7	4	7	4	7	4	7	7	8	8	7	4	7	4	7	4	7	4	7	4	7	4	7	4	7	4	7	4	7	4	7	4	7	4	7	4	7	4	7	4	7	4	7	4	7	4
Positive	534.717	0.867117	7	41	36	4	36	40	96	28	102	55	95	34	24	41	26	17	7	4	7	4	26	4	7	17	22	15	34	4	7	38	17	30	26	4	7	38	24	4	37	37	22	38	35	36	17	16	23
Positive	536.718	0.867117	4	7	4	7	15	7	33	7	32	7	11	7	4	7	4	7	4	7	4	7	4	7	4	7	7	7	4	7	4	7	4	7	8	11	4	9	13	7	10	7	4	7	12	7	4	7	4
Positive	538.682	0.867117	7	4	7	7	7	4	24	4	7	4	7	4	7	4	7	4	7	4	7	4	7	4	7	4	7	4	7	4	7	4	7	4	7	4	7	4	7	4	7	4	7	4	7	4	7	4	7
Positive	539.877	0.867117	4	7	4	7	4	7	4	7	4	7	4	7	4	7	4	7	4	7	9	7	4	7	4	7	4	7	4	7	4	7	4	7	4	7	4	7	4	7	4	7	4	7	4	7	4	7	4
Positive	540.687	0.867117	4	7	4	7	4	7	4	8	4	7	4	7	4	7	4	7	4	7	4	7	4	7	4	7	4	7	4	7	4	7	4	7	4	7	4	7	4	7	4	7	4	7	4	7	4	7	4
Positive	546.643	0.867117	7	4	7	4	7	4	7	4	7	4	7	4	7	4	7	4	7	4	7	4	7	4	7	4	7	4	7	4	7	4	7	4	7	4	7	4	7	4	7	4	7	4	7	4	7	4	7
Positive	546.93	0.867117	4	7	4	7	4	7	4	7	4	7	4	7	4	7	4	7	4	7	7	7	4	7	4	7	4	7	4	7	7	7	4	7	4	7	4	7	4	7	4	7	7	7	4	7	4	7	4
Positive	554.869	0.867117	9	4	8	4	7	4	7	4	7	4	12	4	7	10	7	7	7	9	7	4	7	7	7	4	7	4	7	4	7	4	7	7	7	9	7	8	7	4	7	4	8	7	7	4	7	4	7
Positive	559.864	0.867117	7	4	8	4	7	4	11	4	7	4	7	4	7	4	7	4	7	4	7	4	7	4	7	11	7	4	7	4	7	7	7	4	8	4	7	9	7	4	7	4	12	4	8	4	7	4	7
Positive	562.014	0.867117	4	7	4	7	4	7	4	7	4	7	4	7	4	7	4	7	4	7	4	7	4	7	4	7	4	7	4	7	4	7	4	7	4	7	4	7	4	7	4	7	4	7	4	7	4	7	4
Positive	576.84	0.867117	4	7	4	7	4	7	4	7	4	7	4	7	4	7	4	7	4	7	4	7	4	7	4	7	4	7	4	7	4	7	4	7	4	7	4	7	4	7	4	7	4	7	4	7	4	7	4
Positive	578.883	0.867117	7	4	7	4	11	14	11	4	13	4	7	10	7	4	7	7	7	4	7	4	9	4	7	4	7	21	10	20	7	14	7	11	15	9	9	20	15	4	7	4	15	4	14	4	18	4	7
Positive	583.787	0.867117	7	4	29	26	7	30	7	4	7	7	7	7	23	4	28	4	7	4	7	30	7	20	16	23	7	4	25	4	16	4	7	4	13	20	10	18	7	4	13	4	29	4	44	37	7	4	7
Positive	587.941	0.867117	7	4	7	4	7	4	7	4	7	4	7	4	7	4	7	4	7	4	7	4	7	4	7	4	7	4	7	4	7	4	7	4	7	4	7	4	7	4	7	4	7	4	7	4	7	4	7
Positive	588.898	0.867117	4	7	4	7	4	7	4	7	4	7	4	7	9	7	4	11	4	7	8	7	4	7	4	7	4	7	4	7	4	7	4	7	4	7	4	7	4	7	4	7	4	7	4	7	4	7	4
Positive	589.034	0.867117	4	7	4	7	4	7	4	7	4	7	4	7	4	7	4	7	4	7	4	7	4	7	4	7	4	7	4	7	4	7	4	7	10	7	4	8	4	7	4	7	4	7	4	7	8	7	4
Positive	589.737	0.867117	4	7	4	19	4	7	4	7	7	7	4	9	4	7	4	8	4	7	4	7	4	8	4	7	4	7	4	7	4	7	4	7	7	7	4	7	4	7	4	7	4	7	11	7	4	7	4
Positive	594.969	0.867117	8	8	7	4	7	15	10	4	7	4	7	4	12	4	12	4	16	4	7	4	7	4	7	4	7	7	7	7	7	8	7	8	7	4	11	4	11	4	21	11	7	10	7	9	7	4	9
Positive	595.005	0.867117	7	4	7	4	7	4	7	4	7	4	7	4	7	4	7	4	7	4	7	4	7	4	7	4	7	4	7	4	7	4	7	4	7	4	7	4	7	4	7	4	7	4	7	4	7	4	7
Positive	596.633	0.867117	4	7	4	7	4	7	4	7	4	7	4	7	4	7	4	7	4	7	4	7	4	7	4	7	4	7	4	7	4	7	4	7	4	7	4	7	4	7	4	7	4	7	4	7	4	7	4
Positive	603.756	0.867117	7	4	7	4	12	4	20	4	7	4	8	4	7	21	7	4	7	4	7	4	7	4	7	4	7	4	7	4	7	4	7	4	7	4	7	4	7	4	7	4	7	11	7	4	7	4	7
Positive	606.902	0.867117	7	4	7	4	7	4	7	4	7	4	7	4	7	7	7	4	7	4	7	8	7	4	7	4	7	4	7	4	16	4	7	4	7	4	7	4	7	4	7	4	7	4	7	4	7	4	7
Positive	608.693	0.867117	4	7	4	7	4	7	4	7	4	7	15	7	4	7	4	7	8	7	4	7	4	11	4	7	4	7	4	7	4	7	4	7	4	7	4	8	4	7	10	7	4	7	4	7	4	7	4
Positive	615.654	0.867117	7	4	7	4	7	4	7	4	7	4	7	4	7	4	7	4	7	4	7	4	7	4	7	4	7	4	7	4	7	4	7	4	7	4	7	4	7	4	7	4	7	4	7	4	7	4	7
Positive	617.07	0.867117	7	4	7	4	7	4	7	4	7	4	7	4	7	4	7	4	7	4	7	4	7	4	7	4	7	4	7	4	7	4	7	4	7	4	7	4	7	4	7	4	7	4	7	4	7	4	7
Positive	617.973	0.867117	7	4	7	4	7	4	7	4	7	4	7	4	7	4	7	4	7	4	7	4	7	4	7	4	7	4	7	4	9	4	7	9	7	4	7	4	7	4	7	4	7	8	7	4	7	4	7
Positive	619.687	0.867117	7	4	7	4	7	8	7	4	7	4	7	4	7	13	7	4	7	4	7	4	7	4	7	4	7	4	7	4	7	4	7	4	7	4	7	4	7	4	7	4	7	4	7	4	7	4	7
Positive	622.641	0.867117	7	4	7	13	7	22	27	4	7	4	7	4	7	4	7	4	7	4	7	4	7	4	7	4	7	4	7	4	7	4	7	4	18	4	7	16	7	4	7	4	7	4	7	4	7	4	7
Positive	623.799	0.867117	4	7	4	7	4	7	4	7	4	7	4	7	4	7	4	7	4	7	4	7	4	7	4	7	4	7	4	7	4	7	4	7	4	7	4	7	4	7	4	7	4	7	4	7	4	7	4
Positive	625.843	0.867117	7	4	7	4	7	4	7	4	7	4	7	4	7	4	7	4	7	4	7	4	7	4	7	4	7	4	7	4	7	4	7	4	7	4	7	4	7	4	7	8	7	4	7	4	7	4	7
Positive	627.87	0.867117	4	7	4	7	4	7	4	7	4	7	4	7	4	7	4	7	4	7	4	7	4	7	4	7	4	7	4	7	16	7	4	7	4	8	4	7	4	7	4	7	4	7	4	7	4	7	4
Positive	628.649	0.867117	4	7	4	7	4	7	4	7	4	7	4	7	4	7	4	7	4	7	4	7	4	7	4	7	4	7	4	7	4	7	4	7	4	7	4	7	4	7	4	7	4	7	4	7	4	7	4
Positive	630.614	0.867117	7	4	7	4	7	4	7	4	7	4	7	4	7	4	7	4	7	4	7	4	7	4	7	4	7	4	7	4	7	4	7	4	7	4	7	4	7	4	7	4	7	4	7	4	7	4	7
Positive	633.655	0.867117	7	4	7	4	4	23	4	7	4	7	4	7	4	7	4	7	4	7	4	7	4	7	4	7	4	7	4	7	4	7	4	7	4	7	4	7	4	7	4	7	4	7	4	7	4	7	4
Positive	644.623	0.867117	4	7	4	7	4	14	4	7	4	7	4	7	4	7	4	7	4	7	4	7	4	7	4	7	4	7	4	7	4	7	4	7	4	7	4	7	4	7	4	7	4	7	4	7	4	7	4
Positive	644.689	0.867117	4	7	4	17	7	13	7	4	18	15	7	4	4	7	4	7	4	7	4	7	4	16	4	7	4	7	4	7	7	7	4	7	4	7	4	7	4	7	9	9	4	7	4	7	4	7	4
Positive	645.688	0.867117	7	4	7	7	7	8	7	4	7	4	7	4	7	4	7	4	7	4	7	4	7	4	7	4	7	4	7	4	7	4	7	4	7	4	7	4	7	4	7	4	7	4	9	4	7	4	7
Positive	646.919	0.867117	8	4	7	4	7	4	7	4	7	4	7	4	9	4	7	4	7	4	7	4	7	4	7	4	7	4	7	4	9	4	7	4	7	11	7	8	7	4	7	4	7	4	7	4	7	4	7
Positive	655.635	0.867117	4	7	4	7	4	7	4	7	4	7	4	7	4	7	4	7	4	7	4	7	4	7	4	7	4	7	4	7	4	7	4	7	4	7	4	7	4	7	4	7	4	7	4	7	4	7	4
Positive	655.818	0.867117	7	7	4	7	4	7	4	7	4	7	4	7	4	7	4	7	4	7	4	7	4	7	4	7	4	7	4	7	4	10	4	7	4	7	4	7	4	7	4	7	4	7	4	7	4	7	4
Positive	657.66	0.867117	7	4	7	4	15	4	7	4	7	4	7	4	7	4	7	4	7	4	7	4	7	4	7	4	7	4	7	4	7	4	9	4	7	4	7	4	7	4	7	4	7	4	7	4	7	4	7
Positive	659.671	0.867117	7	4	7	4	7	4	7	4	7	4	7	4	7	4	7	4	7	4	7	4	7	4	7	4	7	4	7	4	7	4	7	4	7	4	7	4	7	4	7	4	7	4	7	4	7	4	7
Positive	662.82	0.867117	4	7	4	7	4	7	4	7	4	7	4	7	4	7	4	7	4	7	4	7	4	7	4	7	4	7	4	7	4	7	4	7	4	7	4	7	4	7	4	7	4	7	4	7	4	7	4
Positive	662.973	0.867117	4	7	4	7	8	11	4	7	4	13	4	7	4	7	4	9	4	7	4	12	4	7	4	7	11	7	4	7	7	7	9	11	4	9	8	18	9	7	15	7	4	7	9	7	8	7	10
Positive	663.65	0.867117	4	7	4	7	4	7	4	7	4	7	4	7	4	7	4	7	4	7	4	7	4	7	4	7	4	7	4	7	4	7	4	7	7	7	4	7	4	7	4	7	4	7	4	7	4	7	4
Positive	671.643	0.867117	7	4	7	4	7	4	7	4	7	4	7	4	7	4	7	4	7	4	7	4	7	4	7	4	7	4	7	4	7	4	7	4	7	4	7	4	7	4	7	4	7	4	7	4	7	4	7
Positive	671.805	0.867117	7	4	7	4	7	4	7	4	7	4	7	4	7	4	7	4	7	4	7	4	7	4	7	4	7	4	7	4	7	20	7	4	7	4	7	13	7	4	7	4	7	4	7	4	7	4	7
Positive	673.685	0.867117	4	7	4	7	14	19	12	7	4	7	4	7	8	9	4	9	8	7	4	7	10	7	4	10	12	7	4	7	4	7	10	7	13	7	4	11	4	7	4	7	4	7	4	7	4	7	4
Positive	674.605	0.867117	4	7	4	7	4	7	4	7	4	7	4	7	4	7	4	7	4	7	4	7	4	7	4	7	4	7	4	7	4	7	4	7	4	7	4	7	4	7	4	7	4	7	4	7	4	7	4
Positive	675.704	0.867117	4	7	4	7	14	7	10	7	4	7	4	7	4	7	4	7	4	12	4	7	4	7	4	7	4	7	4	7	4	7	4	7	16	7	4	19	4	7	7	8	4	7	9	12	4	7	8
Positive	675.987	0.867117	4	8	4	8	4	7	4	7	4	7	4	7	12	7	4	7	4	7	4	7	4	7	4	7	4	7	4	7	4	7	4	7	4	7	4	7	4	7	4	7	4	7	4	7	4	7	4
Positive	677.898	0.867117	8	4	7	4	7	4	7	4	7	4	7	4	7	4	7	4	7	4	7	4	7	4	7	4	7	4	7	4	7	4	7	4	7	4	8	4	20	4	7	4	7	7	7	4	7	4	7
Positive	679.672	0.867117	7	4	7	4	7	4	12	4	11	4	13	4	7	14	7	4	7	4	7	4	7	4	7	4	7	4	7	4	7	4	7	4	7	4	7	4	14	4	7	4	7	8	7	4	7	4	7
Positive	679.988	0.867117	7	4	7	4	7	4	7	4	7	4	7	4	7	14	7	4	7	4	7	4	7	4	7	4	7	4	7	4	7	4	7	4	7	4	7	9	7	4	7	4	7	4	7	4	7	4	7
Positive	680.099	0.867117	7	4	7	9	7	4	7	4	7	4	7	4	8	11	7	4	7	4	9	11	10	4	7	4	7	4	7	8	7	4	7	4	7	4	7	4	7	4	7	4	7	4	7	4	7	4	7
Positive	681.667	0.867117	7	4	7	4	11	4	7	4	11	4	7	4	7	4	7	4	7	4	7	4	7	4	7	4	7	4	7	4	7	4	7	4	7	4	7	4	7	4	9	4	7	4	7	4	7	4	7
Positive	682.009	0.867117	7	4	7	4	7	4	7	4	7	4	7	4	9	7	7	4	7	4	7	4	7	4	7	4	7	4	7	4	7	4	9	4	7	4	7	4	7	4	7	4	7	4	7	4	7	4	8
Positive	682.582	0.867117	7	4	7	4	15	4	9	4	7	4	7	4	7	4	7	4	7	4	7	4	7	4	7	4	7	4	7	4	7	4	7	4	7	4	7	4	7	4	7	4	7	4	7	4	7	4	7
Positive	683.668	0.867117	7	4	7	4	7	4	7	4	7	4	7	4	7	4	7	4	7	4	7	4	7	4	7	4	7	4	7	4	7	4	7	4	7	4	7	4	7	4	7	4	7	4	7	4	7	4	7
Positive	684.939	0.867117	7	11	7	4	7	4	7	4	7	4	7	4	7	7	7	4	7	4	7	7	7	4	7	4	7	4	7	4	7	4	7	4	7	4	7	4	7	4	8	4	7	4	7	4	7	4	7
Positive	687.588	0.867117	7	4	7	4	7	4	7	4	7	4	7	4	7	4	7	4	7	4	7	4	7	4	7	4	7	4	7	4	7	4	7	4	8	4	7	4	7	4	7	4	7	4	7	4	7	4	7
Positive	688.513	0.867117	7	4	7	4	7	4	7	4	7	4	7	4	7	8	7	4	7	4	7	4	7	4	7	4	7	4	7	4	7	4	7	4	7	4	7	4	7	4	7	4	7	4	7	4	7	4	7
Positive	691.704	0.867117	4	7	4	7	9	11	7	7	4	7	4	7	4	7	4	7	4	7	4	7	4	7	4	7	4	7	8	7	4	7	4	7	4	7	4	7	4	7	4	7	4	7	4	7	4	7	4
Positive	692.633	0.867117	4	7	4	7	16	15	20	7	15	9	15	7	4	7	4	7	4	7	4	7	4	7	4	7	4	7	4	7	4	7	4	7	11	7	4	7	7	7	25	7	4	7	4	7	4	7	4
Positive	693.673	0.867117	7	4	7	4	7	7	15	4	7	4	7	4	7	4	7	4	7	4	7	4	7	4	7	4	7	4	7	4	7	4	7	4	7	7	7	8	7	4	10	4	7	4	7	4	7	4	7
Positive	696.585	0.867117	4	7	4	7	4	7	4	7	4	7	4	7	4	7	4	7	4	7	4	7	4	7	4	7	4	7	4	7	4	7	4	7	4	7	4	7	4	7	4	7	4	7	4	7	4	7	4
Positive	697.678	0.867117	7	4	7	4	7	15	19	4	7	4	11	15	7	13	10	12	7	4	7	4	8	4	7	4	7	4	7	4	7	15	7	7	7	4	7	4	7	4	7	4	7	8	7	4	7	4	7
Positive	697.82	0.867117	7	4	7	4	7	4	7	4	7	4	7	4	7	4	7	4	7	4	7	4	7	4	7	4	7	4	7	4	7	8	7	4	7	4	7	4	7	4	7	8	7	4	7	4	7	4	8
Positive	699.647	0.867117	7	4	7	4	7	4	7	4	7	4	7	4	7	4	7	4	7	4	7	4	7	4	7	4	7	4	7	4	7	4	7	4	7	4	7	4	7	4	8	4	7	4	7	4	7	4	7
Positive	699.961	0.867117	4	7	8	7	4	7	4	7	4	7	4	7	4	7	7	7	4	7	4	9	4	7	4	7	4	7	4	7	4	7	4	7	4	7	4	7	4	7	4	7	4	7	4	7	4	7	4
Positive	700.763	0.867117	7	10	7	4	7	4	7	4	7	4	7	4	7	4	7	4	7	4	7	4	7	4	7	10	7	4	7	4	7	4	7	4	7	4	7	4	7	4	7	4	7	4	7	4	7	4	7
Positive	701.66	0.867117	7	4	8	4	17	15	17	4	12	4	7	4	7	4	7	4	7	4	7	4	7	4	7	4	7	4	7	4	7	7	7	4	11	7	9	4	7	4	7	4	7	8	12	4	7	4	9
Positive	703.105	0.867117	4	7	4	7	4	7	4	7	4	7	4	7	4	7	4	7	9	7	4	7	7	11	4	7	4	7	4	7	4	7	4	7	4	7	4	7	4	7	4	7	4	7	4	7	4	7	4
Positive	706.603	0.867117	4	7	4	7	47	49	46	7	4	7	4	30	4	9	4	7	4	7	4	7	14	7	4	7	7	7	4	7	4	27	4	7	22	7	4	23	4	7	4	7	4	14	4	7	4	7	4
Positive	706.838	0.867117	7	4	12	7	7	4	7	18	7	4	7	4	7	4	7	4	7	4	7	4	7	4	7	4	7	4	7	4	20	4	7	4	7	21	7	4	7	4	7	23	24	4	7	4	27	7	7
Positive	707.614	0.867117	7	4	7	4	7	4	7	4	7	4	7	4	7	4	7	4	7	4	7	4	7	4	7	4	7	4	7	4	7	4	7	4	7	4	7	4	7	4	7	4	7	4	7	4	7	4	7
Positive	707.684	0.867117	4	7	4	7	4	7	4	7	4	7	4	7	4	7	4	7	4	7	4	7	4	7	7	7	4	7	4	7	4	7	4	7	7	7	4	7	4	7	4	7	4	7	4	7	4	7	4
Positive	708.626	0.867117	4	7	4	7	4	29	4	20	21	16	19	7	4	7	4	7	4	7	4	7	4	7	4	7	4	7	4	7	30	25	4	8	4	22	4	7	4	7	22	7	4	10	15	9	4	7	4
Positive	711.811	0.867117	4	7	12	7	4	7	4	7	4	7	4	7	4	10	4	7	4	7	4	7	4	7	4	7	4	7	4	7	4	7	4	7	4	7	4	10	4	7	18	7	4	10	4	7	4	7	4
Positive	711.859	0.867117	8	8	4	7	4	7	4	7	4	7	4	7	4	7	4	7	4	7	4	7	4	7	4	7	4	7	4	7	15	11	4	7	4	7	4	7	4	7	4	7	4	7	4	7	4	7	4
Positive	712.552	0.867117	4	7	4	7	4	7	4	7	4	7	4	7	4	7	10	7	4	11	4	7	4	7	4	7	4	7	4	7	4	7	4	7	4	7	4	7	4	7	4	7	4	7	4	7	4	7	4
Positive	714.562	0.867117	4	7	4	7	4	7	4	7	4	7	4	7	4	7	4	7	4	7	4	7	4	7	4	7	4	7	4	7	4	7	4	7	4	7	4	7	4	7	4	7	4	7	4	7	4	7	4
Positive	720.625	0.867117	7	28	27	20	42	68	56	4	23	37	28	40	12	24	7	4	7	4	7	4	7	4	7	19	20	4	7	4	7	39	15	31	41	33	28	39	7	4	18	4	25	17	24	19	16	16	7
Positive	720.755	0.867117	7	4	7	4	7	4	7	4	7	4	7	7	7	4	7	4	7	4	7	4	7	4	7	4	7	4	7	4	7	10	7	4	7	4	7	4	7	4	11	4	7	4	7	4	7	4	7
Positive	721.581	0.867117	7	4	7	4	7	4	7	4	7	4	7	4	7	4	7	4	7	9	7	4	7	4	7	4	7	4	7	4	7	4	7	4	7	4	7	4	7	4	7	4	7	4	7	4	7	4	7
Positive	721.655	0.867117	7	4	7	4	17	4	17	4	7	4	7	4	7	4	7	4	7	4	7	4	7	4	7	4	7	4	9	4	7	4	7	4	7	7	7	4	7	4	7	4	7	4	7	4	7	4	7
Positive	723.593	0.867117	7	4	7	4	7	4	7	4	7	4	7	4	7	4	7	4	7	4	7	4	7	4	7	4	7	4	7	4	7	4	7	4	8	4	7	4	7	4	7	4	7	4	7	4	7	4	7
Positive	724.982	0.867117	7	4	7	4	7	4	7	4	7	4	7	4	8	4	7	4	7	4	7	4	7	4	7	4	7	4	7	4	7	4	7	4	7	4	7	4	7	4	7	4	7	4	7	4	7	4	7
Positive	725.836	0.867117	7	4	7	4	7	4	7	8	7	4	7	4	10	4	7	4	7	4	7	4	7	4	7	4	7	4	7	4	15	4	7	4	7	18	7	13	7	4	7	11	7	4	7	14	15	4	7
Positive	726.586	0.867117	7	4	7	4	17	24	14	4	7	4	8	4	7	4	7	4	7	4	7	4	7	4	7	4	7	4	7	4	7	4	7	4	8	4	7	9	7	4	7	4	7	4	7	4	7	4	7
Positive	727.624	0.867117	7	4	7	4	7	4	7	4	7	4	7	4	7	4	7	4	7	4	7	4	7	4	7	4	7	4	7	4	7	4	7	4	7	4	7	4	7	4	7	4	7	4	7	4	7	4	7
Positive	729.587	0.867117	7	4	7	4	8	4	7	4	7	4	7	4	7	4	7	4	7	4	7	4	7	4	7	4	7	4	7	4	7	4	7	4	7	4	7	4	7	4	7	4	7	4	7	4	7	4	7
Positive	729.92	0.867117	8	7	7	4	7	4	7	4	7	4	7	4	7	4	7	4	7	4	7	4	7	4	7	4	7	4	7	4	7	7	7	4	7	8	7	4	7	4	7	4	7	4	7	4	7	4	7
Positive	731.92	0.867117	7	4	7	4	7	4	7	4	7	4	7	4	7	11	7	4	7	4	7	4	7	4	7	4	7	4	7	4	7	4	7	4	7	4	7	4	7	4	7	4	7	4	7	4	7	4	7
Positive	733.904	0.867117	7	4	7	4	7	4	7	4	7	4	7	4	9	4	7	4	7	4	7	4	7	8	7	4	7	4	7	4	7	4	7	4	7	10	9	4	7	4	7	4	7	9	7	4	7	4	7
Positive	734.973	0.867117	8	4	7	4	7	4	7	4	7	4	7	4	7	4	7	4	7	4	7	4	7	4	7	7	7	4	7	4	7	4	7	4	7	4	7	4	7	4	7	4	7	4	7	4	7	4	7
Positive	735.535	0.867117	7	4	7	4	7	4	7	4	7	4	7	4	7	4	7	11	7	4	7	4	7	4	7	4	7	4	7	4	7	4	7	4	7	4	7	4	7	4	7	4	7	4	7	4	7	4	7
Positive	736.605	0.867117	7	4	7	4	14	4	14	8	7	4	7	9	7	4	7	4	7	4	7	12	7	4	7	4	7	4	7	4	8	4	7	4	9	4	7	14	7	4	26	4	7	4	7	4	7	4	8
Positive	737.615	0.867117	7	4	7	4	7	11	7	4	7	4	7	4	7	4	7	4	7	4	7	4	7	4	7	4	7	4	7	4	8	4	7	4	7	4	7	4	7	4	7	4	7	4	7	4	7	4	7
Positive	737.903	0.867117	7	4	8	10	7	4	7	4	7	4	7	4	7	7	7	4	7	4	9	4	7	4	7	4	7	4	7	4	7	4	7	4	7	4	7	8	7	4	7	4	7	4	7	4	7	7	7
Positive	738.618	0.867117	7	17	7	27	35	43	18	8	24	34	25	27	7	4	7	10	7	4	7	4	7	4	7	8	14	4	7	4	7	15	7	4	7	14	7	16	11	4	26	12	7	22	16	13	7	4	9
Positive	738.994	0.867117	7	4	7	4	7	9	7	4	7	4	7	4	7	4	7	7	7	4	7	4	7	4	7	4	7	4	7	4	7	4	7	4	7	4	7	4	7	4	7	4	7	4	7	4	7	4	10
Positive	739.601	0.867117	7	4	7	4	11	13	11	4	7	4	7	4	7	4	7	4	7	4	7	4	7	4	7	4	7	4	7	4	7	7	7	4	9	4	7	8	7	4	7	4	7	4	7	4	7	4	7
Positive	741.519	0.867117	4	7	4	7	4	7	4	7	4	7	4	7	4	7	4	7	4	7	8	7	4	7	4	7	4	7	4	7	4	7	4	7	4	7	4	7	4	7	4	7	4	7	4	7	4	7	4
Positive	742.587	0.867117	4	7	4	7	4	7	23	7	4	7	4	7	4	7	4	7	4	7	4	7	4	7	4	7	4	7	4	7	4	7	4	7	24	7	4	18	4	7	4	7	4	7	4	7	4	7	4
Positive	742.954	0.867117	4	7	4	10	4	7	4	7	4	7	12	7	4	14	4	7	4	7	4	7	4	7	10	7	4	7	4	7	7	7	11	9	4	19	4	7	4	7	4	7	4	11	4	14	11	7	7
Positive	743.574	0.867117	7	4	7	4	7	4	7	4	7	4	7	4	7	4	7	4	7	4	7	4	7	4	7	4	7	4	7	4	7	4	7	4	7	4	7	4	7	4	7	4	7	4	7	4	7	4	7
Positive	743.799	0.867117	7	4	7	4	13	4	7	4	7	4	7	4	7	11	7	10	7	4	7	4	7	4	7	4	7	4	7	4	7	4	7	4	7	4	7	4	7	4	7	7	7	4	7	4	7	4	7
Positive	744.553	0.867117	7	4	7	4	7	4	13	4	7	4	7	10	7	4	7	4	7	4	7	4	7	4	7	4	7	4	7	4	7	4	7	4	8	4	7	4	7	4	7	4	7	4	7	4	7	4	7
Positive	744.914	0.867117	4	10	4	7	4	7	4	7	4	7	4	7	9	7	4	7	7	7	4	7	4	7	4	7	4	8	4	7	4	11	4	7	9	7	4	7	4	7	4	7	4	7	4	7	4	7	4
Positive	745.642	0.867117	4	7	4	7	13	7	19	14	11	8	19	13	4	7	4	11	4	7	4	7	4	10	4	11	4	7	4	7	14	8	4	7	4	7	4	7	4	7	4	7	4	7	4	12	4	7	8
Positive	747.637	0.867117	7	9	7	16	8	4	7	7	7	4	14	20	7	9	7	4	7	4	7	4	7	4	7	4	7	4	7	4	7	11	7	4	10	4	7	10	7	4	7	4	7	4	12	4	7	4	7
Positive	747.927	0.867117	7	4	7	4	7	4	7	4	7	4	7	4	7	4	7	4	7	4	7	4	7	4	7	4	7	4	7	4	9	4	7	4	7	4	7	4	7	4	7	4	7	7	7	4	7	4	10
Positive	748.576	0.867117	7	4	7	4	12	4	7	4	7	4	7	4	7	4	7	4	7	4	7	4	7	4	7	4	7	4	7	4	7	4	7	4	7	4	7	4	7	4	7	4	7	4	7	4	7	4	7
Positive	749.841	0.867117	7	4	7	4	7	4	7	4	7	4	7	4	7	9	7	4	9	4	7	4	7	4	7	4	7	4	7	4	7	4	7	7	7	12	7	8	7	4	7	4	7	4	7	8	7	4	7
Positive	750.587	0.867117	7	4	7	4	7	4	7	4	7	4	7	8	7	4	7	4	7	4	7	4	7	4	7	4	7	4	7	4	7	4	7	4	7	4	7	4	7	4	7	4	7	7	7	4	7	4	7
Positive	751.613	0.867117	7	4	7	4	9	4	12	4	7	4	7	4	7	4	7	4	7	4	7	4	7	4	7	4	7	4	7	4	7	4	7	4	7	4	7	4	7	4	7	4	7	4	7	4	7	4	7
Positive	751.69	0.867117	7	4	7	4	7	13	7	13	14	18	11	18	7	4	7	4	7	4	7	4	7	4	7	12	7	4	7	4	7	4	7	4	27	4	7	11	7	4	9	11	7	11	22	14	7	4	7
Positive	751.911	0.867117	8	4	7	4	7	4	7	4	7	4	7	4	7	4	7	8	7	4	7	4	7	4	7	4	7	4	7	4	7	4	7	4	8	7	7	4	7	4	7	4	7	4	7	4	7	4	7
Positive	754.6	0.867117	7	4	17	4	48	70	27	41	35	50	7	42	7	14	7	12	20	4	7	4	7	4	7	4	7	4	7	4	30	28	18	18	31	28	7	36	7	4	7	29	14	30	31	10	7	11	7
Positive	754.784	0.867117	7	4	7	4	7	4	7	4	7	4	7	4	7	4	7	4	7	4	7	7	7	4	7	4	9	4	7	4	7	4	7	4	7	4	7	4	7	7	7	4	7	4	10	4	7	4	7
Positive	754.876	0.867117	7	13	7	4	7	4	7	4	7	4	7	4	7	4	7	4	7	4	7	4	7	4	7	11	7	4	7	4	7	4	7	4	7	4	7	4	7	4	7	4	7	4	7	4	7	4	8
Positive	755.606	0.867117	7	4	7	4	12	21	7	4	7	4	7	4	7	4	7	4	7	4	7	4	7	4	7	4	7	4	7	4	7	4	7	4	7	4	7	4	7	4	7	4	7	4	10	4	7	4	7
Positive	755.891	0.867117	7	4	7	4	7	4	7	4	7	4	7	4	7	4	9	4	7	4	7	4	7	4	7	4	7	4	7	4	7	4	7	4	7	9	7	4	7	4	7	4	7	4	7	11	7	4	7
Positive	756.896	0.867117	4	7	4	7	4	7	4	7	4	7	4	7	4	7	4	7	4	7	4	7	4	7	4	9	4	7	4	7	10	7	4	7	14	7	4	11	4	7	4	7	4	7	4	7	4	7	4
Positive	757.653	0.867117	4	7	9	19	23	27	4	7	8	10	4	7	4	8	4	15	4	7	4	7	4	7	4	7	4	7	13	7	19	7	8	7	24	18	4	22	4	7	9	7	4	14	18	7	4	7	13
Positive	757.857	0.867117	4	8	4	7	4	7	4	7	4	7	9	7	4	7	8	7	4	7	4	7	4	7	4	9	4	7	4	7	20	7	4	7	4	21	4	8	4	7	4	7	16	7	4	12	4	7	9
Positive	759.651	0.867117	4	7	4	19	29	21	25	4	7	4	7	16	14	13	8	4	12	4	10	4	20	4	7	10	14	4	16	4	7	4	8	8	7	4	11	22	7	4	7	4	7	14	17	4	7	4	7
Positive	761.637	0.867117	7	4	8	4	15	13	15	4	7	4	13	4	7	4	7	4	8	4	7	4	7	4	7	4	7	4	7	4	13	4	7	4	12	4	7	16	7	4	11	4	7	9	7	4	7	4	7
Positive	761.778	0.867117	7	4	7	4	7	4	7	4	7	4	7	4	7	4	7	8	7	4	7	4	7	4	7	4	7	4	7	4	7	4	7	7	7	4	7	4	7	4	7	7	7	4	7	4	7	4	7
Positive	763.653	0.867117	7	9	7	19	7	4	11	4	7	4	7	14	7	4	11	4	7	4	7	4	7	9	7	4	7	4	7	4	10	17	7	7	7	4	8	4	7	4	15	7	7	4	9	4	7	4	8
Positive	763.851	0.867117	7	9	7	4	7	4	7	4	7	4	7	4	7	4	7	4	7	4	7	4	8	4	7	4	7	4	7	4	15	4	7	4	10	12	7	4	7	4	7	4	7	4	7	9	7	4	7
Positive	764.79	0.867117	7	23	7	4	17	4	7	14	10	4	9	4	7	4	10	14	7	34	9	39	7	4	7	22	16	21	7	4	21	4	19	4	7	20	7	4	7	4	19	4	15	4	20	14	18	23	21
Positive	764.917	0.867117	7	4	7	4	7	4	7	4	7	4	7	4	7	4	7	4	7	4	7	4	7	4	7	4	7	4	7	4	7	4	7	4	7	4	7	4	7	4	7	4	7	7	7	7	7	4	7
Positive	765.495	0.867117	7	4	7	4	7	4	7	4	7	4	7	4	9	4	7	4	7	4	7	4	7	4	7	4	7	4	7	4	7	4	7	4	7	4	7	4	10	4	7	4	7	4	7	4	8	4	7
Positive	766.579	0.867117	7	4	7	4	7	12	7	4	7	4	8	4	7	4	7	4	7	4	7	4	7	4	7	4	7	4	7	4	7	15	7	4	7	4	7	13	7	4	7	4	7	4	7	4	7	4	7
Positive	767.618	0.867117	7	4	7	16	16	4	7	4	8	4	8	4	7	4	7	10	7	4	7	4	7	4	7	4	7	4	7	4	7	4	7	4	8	4	7	4	7	4	7	4	7	4	7	4	7	4	7
Positive	767.969	0.867117	8	4	7	4	7	4	7	4	7	4	7	4	7	4	7	4	7	4	7	4	7	4	7	4	7	4	7	4	7	4	7	4	7	12	7	8	7	4	7	4	7	4	7	4	7	4	7
Positive	769.644	0.867117	4	7	4	7	18	24	4	7	4	9	16	7	4	10	4	7	4	7	4	7	17	13	4	7	4	7	4	7	4	7	4	7	11	7	4	12	4	7	4	7	4	7	4	7	4	7	4
Positive	769.787	0.867117	4	7	4	8	4	7	4	7	4	7	4	7	4	7	4	7	4	7	4	7	4	7	4	8	4	7	7	7	4	7	4	7	23	7	4	7	4	7	4	7	4	7	4	7	4	7	4
Positive	771.629	0.867117	4	7	4	7	4	7	17	12	4	14	4	9	4	7	4	7	4	7	4	7	4	7	4	7	7	7	4	7	4	7	4	8	8	11	4	7	16	7	4	14	4	11	13	7	4	7	4
Positive	772.464	0.867117	4	7	4	7	4	7	4	7	4	7	4	7	4	10	11	7	9	7	4	7	4	7	4	7	8	7	4	7	4	7	4	7	4	7	4	7	4	7	4	7	4	7	4	7	4	7	4
Positive	775.658	0.867117	4	7	4	7	24	18	19	7	8	7	12	7	4	14	4	7	4	7	4	7	4	7	4	9	7	7	4	7	4	7	10	10	9	7	4	12	10	7	13	7	7	7	4	11	4	7	11
Positive	776.908	0.867117	4	7	4	7	4	7	4	7	4	7	4	7	4	7	7	7	7	7	4	7	4	7	4	7	4	7	4	7	4	7	4	7	10	7	4	9	4	7	4	7	4	7	4	7	4	8	9
Positive	777.625	0.867117	4	7	4	16	10	7	10	7	4	10	10	7	4	11	4	7	4	7	4	7	4	7	4	7	4	7	4	7	4	7	7	7	4	14	4	7	14	7	7	7	4	10	4	7	4	7	11
Positive	779.634	0.867117	4	22	4	17	22	23	25	12	14	18	20	28	4	7	4	7	4	7	4	7	4	12	4	16	14	7	4	7	15	7	9	13	4	7	14	9	4	7	18	10	13	14	4	7	4	11	15
Positive	780.522	0.867117	4	7	4	7	4	7	4	7	4	7	4	9	4	7	4	7	4	7	4	7	4	7	4	7	4	11	4	7	4	7	4	7	4	7	4	7	4	7	7	7	4	7	4	7	4	7	4
Positive	780.784	0.867117	4	7	4	7	4	7	4	7	4	7	4	7	4	7	4	7	4	7	4	7	4	7	4	7	4	7	4	7	4	7	4	7	7	7	4	7	4	7	4	7	4	7	4	7	4	7	4
Positive	782.928	0.867117	7	4	7	4	7	4	7	4	7	4	7	4	7	8	7	4	7	7	7	4	7	4	9	4	7	4	7	7	11	4	7	4	7	10	7	4	7	4	7	4	7	4	7	4	7	4	7
Positive	783.606	0.867117	7	4	7	4	13	8	7	4	7	4	11	17	7	4	7	4	7	4	7	4	7	4	7	4	7	4	7	4	7	7	7	4	7	4	7	8	7	4	10	4	7	4	10	4	7	4	7
Positive	785.912	0.867117	4	7	4	7	4	7	4	7	4	7	4	7	4	7	9	7	4	7	4	7	4	7	4	7	4	7	4	7	8	7	4	7	4	7	8	7	4	7	10	7	4	7	4	7	4	7	4
Positive	786.849	0.867117	4	7	4	7	4	7	4	7	4	7	4	7	4	7	4	7	4	7	4	7	4	7	4	7	4	7	4	7	32	7	4	7	4	32	4	8	4	7	4	7	4	7	21	22	4	7	4
Positive	787.493	0.867117	4	7	4	7	4	7	4	7	4	7	4	7	4	7	4	7	4	7	4	7	4	7	4	7	7	7	4	7	4	7	4	7	4	7	4	7	4	7	4	7	4	7	4	7	4	9	8
Positive	787.794	0.867117	4	7	11	7	4	7	4	7	4	7	4	7	4	7	4	10	4	7	4	7	4	7	4	10	10	7	4	7	4	13	4	7	4	7	4	7	4	7	4	7	4	7	4	7	4	7	8
Positive	788.567	0.867117	4	7	4	7	40	7	44	7	4	7	4	34	4	7	4	7	4	7	4	7	4	7	4	7	4	7	4	7	4	7	4	7	4	7	4	24	7	7	4	7	4	27	4	7	4	7	4
Positive	790.88	0.867117	7	7	7	4	7	4	7	11	7	4	7	4	7	4	7	4	7	4	7	9	7	7	7	4	7	4	7	4	7	4	7	7	7	4	7	4	7	4	7	4	7	4	7	4	7	4	7
Positive	791.572	0.867117	7	4	7	4	16	14	7	4	7	4	7	4	7	4	7	4	7	7	7	4	7	4	7	4	7	4	7	4	7	4	7	4	9	4	7	9	7	4	7	4	7	4	7	4	7	4	7
Positive	791.858	0.867117	7	7	7	4	7	4	7	4	7	4	7	4	14	4	7	4	7	4	7	4	7	4	7	4	7	4	7	4	10	4	7	4	7	4	13	13	7	4	7	4	7	7	7	4	7	4	7
Positive	792.578	0.867117	7	26	7	4	47	44	43	16	7	4	38	16	7	4	7	4	7	4	7	4	7	4	7	4	16	4	7	4	7	34	7	17	28	4	12	25	30	4	7	4	7	4	7	21	7	4	27
Positive	793.588	0.867117	7	4	7	4	23	14	12	4	7	4	7	8	7	4	7	10	7	4	7	4	7	4	7	4	7	4	7	4	7	16	7	4	7	4	7	4	7	4	7	4	7	4	7	4	7	4	7
Positive	794.952	0.867117	4	7	4	11	4	7	4	7	4	7	4	7	7	7	8	7	4	7	4	7	4	7	4	7	4	7	4	7	4	7	8	7	4	7	7	7	4	7	4	7	4	7	8	7	4	8	4
Positive	795.626	0.867117	4	12	4	18	29	30	32	22	18	25	17	34	4	16	21	7	4	7	4	7	19	7	4	11	13	7	15	7	4	21	13	14	14	18	20	7	13	7	4	7	4	21	4	16	4	7	17
Positive	796.986	0.867117	7	4	7	4	7	4	7	4	7	4	7	4	7	7	7	4	7	4	7	4	7	14	7	4	7	4	7	4	10	4	7	4	7	4	7	4	7	4	7	4	7	4	7	4	7	4	7
Positive	797.954	0.867117	4	7	4	7	4	7	4	7	4	7	4	7	4	7	4	7	4	7	4	7	4	7	4	7	4	7	4	7	4	7	4	7	9	7	4	7	4	7	4	7	4	7	4	7	4	7	4
Positive	799.551	0.867117	4	7	4	7	4	7	4	7	4	7	4	7	4	7	8	7	4	7	4	7	4	7	4	7	4	7	4	7	4	7	4	7	4	7	4	7	4	7	4	7	4	7	4	7	4	7	7
Positive	800.918	0.867117	4	7	4	7	4	7	4	7	4	7	4	7	4	7	4	7	4	7	8	7	4	7	4	8	4	7	4	7	4	7	4	7	10	7	4	12	4	7	4	7	4	12	4	7	4	8	4
Positive	801.576	0.867117	4	7	4	7	15	37	34	7	4	7	4	18	4	7	4	7	4	7	4	7	4	8	4	7	7	7	4	7	4	14	4	7	18	7	4	17	4	7	4	7	4	7	4	7	4	9	7
Positive	801.907	0.867117	4	13	4	7	4	7	4	7	4	7	4	7	4	7	4	7	4	7	7	7	4	7	4	7	4	7	4	7	4	7	4	7	8	7	4	7	4	7	4	7	4	9	4	10	4	7	4
Positive	802.709	0.867117	4	7	4	7	4	7	4	7	4	7	4	7	35	7	4	48	57	7	4	64	65	7	4	7	4	7	27	7	4	7	4	11	21	7	4	7	4	12	29	7	4	10	4	7	4	7	4
Positive	803.799	0.867117	4	7	18	7	7	7	4	7	4	7	4	7	4	7	4	7	4	7	4	7	4	7	4	7	4	7	4	7	4	7	4	7	4	7	4	7	4	7	4	7	4	7	10	7	4	7	4
Positive	807.543	0.867117	4	7	4	7	4	12	19	7	4	7	4	7	4	7	4	7	4	7	4	7	4	7	4	7	4	7	4	7	4	7	4	7	12	7	4	12	4	7	4	7	4	7	4	7	4	7	4
Positive	808.929	0.867117	7	4	7	4	7	4	7	4	7	4	7	4	7	4	10	4	7	8	7	4	7	9	7	4	7	4	7	4	7	4	10	4	7	4	7	4	8	4	7	4	7	8	7	17	7	4	7
Positive	810.558	0.867117	7	4	7	4	30	36	33	4	7	4	7	20	7	4	7	4	7	4	7	4	7	4	7	4	7	4	7	4	7	4	7	4	24	7	7	4	7	4	7	4	7	4	13	4	7	4	17
Positive	811.534	0.867117	4	7	4	7	23	7	18	7	4	7	4	7	4	7	4	7	4	7	4	7	4	7	4	7	4	7	4	7	4	7	4	7	4	7	4	11	4	7	4	7	4	7	4	7	4	7	8
Positive	811.617	0.867117	4	7	4	7	4	20	4	13	4	16	16	7	4	7	4	7	4	7	4	7	4	7	4	8	4	7	4	7	13	7	4	8	4	9	9	7	4	7	7	7	8	13	4	7	4	7	11
Positive	815.582	0.867117	4	7	4	7	4	12	16	7	4	7	10	10	4	7	4	7	4	7	4	7	4	7	4	7	4	7	4	7	4	8	4	7	12	7	4	14	4	7	4	7	4	7	4	7	4	7	4
Positive	816.524	0.867117	7	4	7	4	7	4	10	4	7	4	7	4	7	4	7	11	9	4	7	4	7	4	7	4	7	4	7	4	7	4	7	4	7	4	7	4	7	4	7	4	7	4	7	4	7	4	7
Positive	817.557	0.867117	7	4	7	4	20	4	22	4	7	4	7	4	7	4	7	4	7	4	7	4	7	4	7	4	7	4	7	4	7	12	7	4	9	4	7	11	7	4	7	4	7	4	7	4	7	4	7
Positive	819.79	0.867117	7	10	7	4	7	4	7	4	7	4	7	4	18	10	9	4	7	4	7	4	7	4	7	4	7	4	7	4	7	4	12	4	7	4	8	4	7	4	7	4	7	4	21	4	7	4	7
Positive	821.822	0.867117	7	4	7	4	7	4	7	4	7	4	7	4	7	4	7	7	7	4	7	4	7	4	7	7	11	4	7	4	15	4	7	4	7	16	7	4	7	4	7	4	7	4	14	4	14	4	7
Positive	823.579	0.867117	7	7	7	4	7	22	15	15	16	10	12	18	7	4	7	4	7	4	7	4	7	4	7	4	7	4	7	4	7	7	7	4	12	4	7	4	7	4	7	4	7	4	9	4	7	4	7
Positive	825.562	0.867117	7	4	7	4	26	4	7	11	7	4	7	4	7	4	7	4	7	4	7	4	7	4	7	4	7	4	7	8	11	4	10	4	7	4	7	4	7	4	7	4	7	4	7	4	7	4	9
Positive	825.93	0.867117	7	10	7	4	7	4	7	4	7	4	7	4	7	13	7	4	7	9	7	4	7	7	7	4	7	4	7	4	7	4	8	7	7	4	7	4	7	4	7	4	8	4	7	7	7	4	10
Positive	826.45	0.867117	7	4	7	14	7	4	7	4	7	4	7	4	11	14	7	4	7	4	7	17	7	11	7	4	7	4	11	4	7	4	8	4	7	4	7	4	10	4	7	4	7	7	7	4	7	4	7
Positive	827.553	0.867117	7	4	7	4	7	4	7	4	7	4	7	9	8	4	7	4	7	4	7	4	7	4	7	4	13	4	7	4	7	4	7	4	7	4	7	13	7	4	7	4	7	4	7	4	7	4	7
Positive	828.534	0.867117	7	4	7	4	25	4	33	4	7	4	7	24	7	11	7	4	7	9	7	4	7	4	7	4	7	4	7	4	7	4	7	4	7	4	7	4	7	4	7	4	7	4	7	4	7	4	7
Positive	828.959	0.867117	8	4	7	4	7	4	7	4	7	4	7	4	7	7	7	4	7	7	7	4	7	4	7	10	7	4	7	4	7	4	7	4	7	4	7	4	7	4	8	4	7	4	7	9	7	4	7
Positive	832.713	0.867117	7	4	7	4	7	4	7	4	7	4	7	4	7	4	7	4	7	4	7	4	7	4	7	4	7	4	7	4	7	4	7	4	7	4	7	4	7	4	7	4	7	4	7	4	7	4	7
Positive	834.854	0.867117	9	4	11	4	7	4	7	4	7	4	7	7	7	4	7	4	7	4	8	4	7	4	7	4	10	4	7	4	8	8	7	4	9	17	7	9	7	4	7	4	14	4	10	4	7	4	7
Positive	837.609	0.867117	7	20	7	4	31	17	38	4	21	4	21	31	13	4	7	4	7	4	7	4	7	18	7	4	14	8	7	9	7	7	7	4	7	13	7	31	7	4	14	4	18	4	7	4	7	4	7
Positive	838.577	0.867117	7	35	26	51	57	64	55	44	41	50	48	48	29	34	36	4	7	4	7	4	37	4	7	29	11	4	33	14	7	33	19	13	27	38	7	35	7	4	39	4	20	32	43	34	7	12	27
Positive	838.911	0.867117	7	4	7	4	7	4	7	4	7	4	7	4	7	9	7	4	7	4	7	4	7	9	7	4	7	4	7	4	7	4	7	4	8	9	7	7	7	4	7	4	7	8	7	4	7	4	7
Positive	839.537	0.867117	7	4	7	4	7	19	22	15	7	4	7	20	7	4	7	4	7	7	7	4	7	4	7	4	7	4	7	16	7	7	7	4	7	4	7	11	9	4	7	4	7	4	7	4	7	4	7
Positive	840.939	0.867117	7	4	7	4	7	4	7	4	7	4	7	4	7	4	8	4	7	11	7	4	7	4	9	4	7	4	7	4	7	4	7	4	12	8	7	4	7	4	7	4	7	4	7	4	7	4	7
Positive	841.763	0.867117	7	4	14	4	7	4	7	4	7	4	7	4	7	4	7	4	7	4	7	4	7	4	7	4	7	4	7	4	7	4	7	4	7	4	7	4	7	4	7	4	7	4	7	4	7	4	7
Positive	843.927	0.867117	8	4	7	4	7	4	7	4	7	4	7	4	7	4	7	4	7	4	7	4	7	4	7	4	7	4	7	4	7	4	8	4	9	4	7	4	7	4	12	4	7	8	7	4	7	4	7
Positive	844.946	0.867117	7	4	7	4	7	4	7	4	7	4	9	4	7	7	7	4	7	4	7	4	7	8	8	4	7	4	7	4	7	4	7	4	9	4	7	4	7	4	8	4	8	4	7	4	7	12	10
Positive	847.628	0.867117	4	25	17	28	31	31	4	16	14	11	24	7	29	20	25	7	22	7	4	7	11	13	4	14	4	7	23	7	4	25	4	7	14	13	4	7	25	15	25	7	11	17	4	19	9	8	17
Positive	848.077	0.867117	4	13	14	10	4	9	4	7	4	7	4	7	14	15	13	11	4	7	4	13	19	7	4	9	4	7	11	11	4	8	7	7	4	7	7	7	8	7	4	7	4	12	7	7	4	7	10
Positive	848.571	0.867117	4	7	4	7	38	50	44	7	4	7	54	40	4	7	4	7	4	7	4	7	4	7	4	7	4	7	4	7	4	7	4	7	23	12	4	18	4	7	4	7	4	7	4	7	4	7	4
Positive	849.53	0.867117	4	7	4	7	4	9	15	7	4	7	4	15	4	7	4	7	4	7	4	7	4	7	4	7	4	7	4	7	4	7	4	7	4	7	4	7	4	7	4	7	4	7	4	7	4	7	4
Positive	850.788	0.867117	7	9	7	4	7	4	7	7	7	4	15	4	7	4	7	4	7	4	7	4	7	4	7	4	7	4	7	4	21	8	7	15	16	16	7	12	7	9	7	16	19	4	8	15	7	11	22
Positive	851.563	0.867117	7	4	7	4	17	20	25	4	7	4	7	18	7	4	7	4	7	4	7	4	13	4	7	4	10	4	26	4	7	21	7	4	7	9	7	4	7	4	7	4	7	8	7	4	7	4	7
Positive	851.909	0.867117	11	4	7	4	7	4	7	4	7	4	7	4	7	12	7	7	7	4	7	4	11	4	7	4	7	4	7	4	7	4	7	4	9	4	7	11	7	4	7	4	7	4	7	4	7	4	7
Positive	855.567	0.867117	7	4	7	4	27	23	25	4	21	4	7	20	7	4	29	4	7	4	7	4	7	4	7	4	14	4	25	4	7	4	7	4	13	12	10	11	7	4	7	4	7	4	7	4	7	4	7
Positive	859.262	0.867117	7	4	7	4	7	7	7	4	7	4	7	4	7	4	7	13	7	16	7	4	7	4	7	4	7	9	7	8	12	10	7	4	9	4	7	10	7	4	7	4	7	4	7	4	7	4	8
Positive	859.582	0.867117	7	4	7	26	32	20	16	21	7	19	14	16	14	4	15	12	12	4	7	4	19	4	7	11	7	4	7	4	7	4	8	9	10	4	7	15	7	4	7	4	7	4	18	8	7	4	7
Positive	859.874	0.867117	7	4	7	4	7	4	7	4	7	4	7	4	7	4	7	9	7	4	7	4	7	4	7	4	7	4	7	4	7	4	7	4	7	7	7	4	7	4	7	4	7	12	7	4	7	4	7
Positive	861.589	0.867117	7	4	7	4	22	19	7	17	7	13	18	4	7	16	7	4	12	4	7	4	22	25	7	9	8	4	7	12	7	4	7	10	9	4	7	18	7	4	17	15	13	4	17	4	7	10	12
Positive	861.804	0.867117	7	4	7	4	7	15	7	4	7	9	7	4	7	10	7	9	7	14	7	4	7	4	7	4	7	4	7	4	14	4	7	12	7	9	7	11	7	4	7	4	16	4	20	20	19	12	21
Positive	862.975	0.867117	7	4	7	4	7	4	7	4	7	4	7	8	7	13	7	4	7	15	7	4	15	4	10	4	7	4	7	4	7	4	8	4	7	4	7	8	7	4	7	4	7	4	7	4	7	4	7
Positive	863.711	0.867117	7	4	7	4	7	4	19	4	7	4	7	4	7	4	7	4	7	4	7	4	7	4	7	4	7	4	7	4	7	4	7	4	7	4	7	4	7	4	7	4	7	4	7	4	7	4	7
Positive	865.58	0.867117	7	4	7	4	31	27	34	4	7	18	25	33	26	21	25	4	23	4	7	4	20	4	7	4	19	4	24	4	7	27	12	12	9	4	11	4	7	4	7	4	7	20	13	4	7	16	7
Positive	865.796	0.867117	7	4	7	4	7	4	7	4	7	10	7	4	11	4	7	4	7	4	7	4	7	4	7	4	7	4	7	4	14	4	7	14	8	13	7	14	7	4	7	4	12	4	13	4	7	4	7
Positive	865.93	0.867117	7	4	7	12	7	4	7	4	7	4	7	4	7	8	7	4	7	4	11	4	7	4	7	4	7	4	7	4	7	4	7	8	7	4	7	4	7	4	8	4	7	8	7	4	7	4	7
Positive	871.746	0.867117	7	12	7	4	7	4	7	4	7	4	7	4	7	4	7	4	7	4	7	4	7	4	7	4	7	4	7	4	7	4	7	4	7	4	7	4	7	4	7	4	7	4	7	4	7	4	9
Positive	873.045	0.867117	7	20	20	7	11	4	10	4	7	4	7	10	16	19	20	22	20	15	7	21	19	16	16	8	7	4	18	4	7	11	10	4	14	4	7	14	12	4	11	10	7	10	7	4	7	4	8
Positive	873.563	0.867117	7	4	21	4	29	19	35	4	7	4	7	28	7	22	22	4	7	4	7	4	7	4	7	4	10	4	7	4	7	20	12	18	16	4	13	16	7	4	7	4	7	17	7	4	7	4	7
Positive	874.525	0.867117	7	14	7	17	61	59	61	4	7	4	7	41	7	4	7	26	7	10	7	22	7	4	7	4	7	4	7	4	7	32	7	4	39	4	30	33	7	4	7	4	7	33	7	4	9	4	7
Positive	874.89	0.867117	7	4	7	4	7	4	7	4	7	4	7	4	9	4	7	4	7	4	7	4	7	4	7	4	7	4	7	4	7	4	7	4	7	4	7	4	7	4	7	4	7	4	7	4	7	4	7
Positive	875.482	0.867117	7	4	19	4	7	4	24	4	7	4	7	4	7	4	7	4	7	4	11	4	19	4	7	11	7	4	7	4	7	7	7	10	7	4	7	4	7	4	7	4	7	4	7	4	7	4	9
Positive	876.498	0.867117	7	4	7	10	55	54	58	4	7	4	7	23	7	13	7	4	7	11	7	4	7	4	7	4	7	10	7	4	7	24	7	4	34	4	7	4	7	4	7	4	7	4	7	4	7	4	7
Positive	876.901	0.867117	7	4	7	4	7	4	7	4	7	4	7	4	7	4	7	4	7	4	7	4	7	4	7	4	7	4	7	4	7	8	7	4	10	4	7	4	7	4	8	4	7	9	7	4	7	4	7
Positive	877.585	0.867117	7	19	21	33	29	19	7	13	15	8	21	19	15	17	24	4	7	4	7	4	22	4	21	10	12	13	7	4	7	18	7	7	15	19	11	4	7	4	7	18	11	15	23	16	7	4	15
Positive	881.221	0.867117	7	12	7	12	9	4	7	4	7	4	7	4	8	4	7	4	11	11	7	10	7	11	7	4	7	4	7	4	7	9	7	4	7	4	7	4	7	4	7	4	7	4	8	4	7	4	7
Positive	882.83	0.867117	7	4	7	4	7	4	7	4	7	4	7	4	7	4	7	4	7	4	7	4	7	4	7	9	7	4	7	4	7	12	7	4	7	4	7	4	7	4	7	4	7	4	7	10	7	4	7
Positive	886.869	0.867117	8	4	7	4	7	4	7	4	7	4	7	4	7	4	7	4	7	4	7	4	7	4	7	4	7	4	7	9	9	4	7	4	7	4	7	4	7	4	7	4	7	4	7	4	7	4	7
Positive	887.523	0.867117	7	4	7	4	26	25	28	4	7	4	7	4	7	4	7	9	7	4	7	4	7	4	7	4	19	4	7	4	7	4	7	11	7	4	12	13	7	4	7	4	7	4	7	4	7	4	7
Positive	889.047	0.867117	7	17	7	4	9	8	7	4	7	4	7	4	13	15	7	15	19	19	16	25	7	15	14	11	7	7	7	9	8	10	7	8	12	9	9	4	9	4	7	4	7	8	9	4	7	9	7
Positive	891.538	0.867117	4	7	4	7	22	25	22	11	10	12	4	18	4	7	4	7	4	7	4	7	4	7	4	11	8	7	4	7	4	7	11	7	15	14	4	17	4	7	18	7	4	7	4	7	4	7	18
Positive	893.546	0.867117	4	7	4	7	24	36	33	7	19	7	4	29	4	7	4	7	4	7	4	7	4	7	4	7	16	7	4	7	4	22	4	7	4	7	4	14	4	7	19	7	4	7	4	7	4	7	4
Positive	894.933	0.867117	4	7	4	8	4	7	4	7	4	7	4	7	4	7	4	7	16	7	4	7	4	7	4	7	4	7	4	7	4	8	4	7	4	7	8	17	4	7	4	7	4	7	4	7	4	7	7
Positive	897.901	0.867117	4	7	4	7	4	7	4	7	4	7	4	7	4	7	4	7	4	7	4	7	4	7	4	7	4	7	4	7	8	7	4	7	4	7	4	7	4	7	4	7	4	7	4	7	4	7	4
Positive	899.421	0.867117	4	7	4	7	4	7	8	7	4	7	4	7	16	7	4	7	7	17	14	17	23	7	4	7	10	10	17	10	4	7	12	10	4	7	4	8	7	7	11	7	4	11	4	7	4	8	11
Positive	900.744	0.867117	4	7	4	7	4	7	4	7	4	7	4	7	4	7	4	7	4	7	4	7	4	7	4	8	4	7	4	7	4	7	4	7	4	7	4	7	4	7	4	7	4	7	11	7	8	7	9
Positive	900.895	0.867117	4	7	4	7	4	7	4	7	4	7	4	7	4	7	4	7	4	13	4	7	4	7	4	7	4	7	4	7	4	7	4	7	7	7	4	7	4	7	4	7	4	7	4	7	4	7	4
Positive	901.417	0.867117	4	8	13	14	4	7	4	7	4	7	4	8	4	19	4	19	4	14	4	7	4	13	4	8	4	7	12	11	4	7	7	7	4	8	4	7	7	7	4	7	7	10	4	7	11	7	4
Positive	909.056	0.867117	4	14	4	17	15	14	11	7	4	7	4	7	4	9	13	7	4	10	4	7	4	8	4	10	9	9	19	7	4	10	7	7	4	7	8	7	4	7	8	7	7	8	8	7	4	10	8
Positive	910.806	0.867117	7	8	4	7	4	7	4	7	4	10	4	7	4	7	4	7	4	7	4	7	4	7	4	7	4	7	4	7	8	7	4	7	8	7	4	18	4	7	4	7	4	7	4	7	4	7	14
Positive	911.521	0.867117	4	20	36	7	25	7	4	7	4	7	4	7	4	7	4	7	4	7	4	7	4	7	4	7	4	7	4	7	4	7	4	7	14	7	4	18	4	7	4	7	4	7	4	7	4	7	4
Positive	913.828	0.867117	4	7	4	7	4	7	4	7	4	7	4	7	4	7	4	7	4	7	4	7	4	7	4	8	4	7	4	7	14	7	4	7	9	7	7	7	4	7	4	7	4	7	4	7	4	7	4
Positive	918.891	0.867117	7	7	4	7	4	7	4	7	4	7	4	7	4	7	4	12	4	7	4	12	4	11	8	7	4	7	10	7	12	7	4	7	4	9	4	7	4	7	4	7	4	10	4	7	4	9	4
Positive	920.837	0.867117	4	8	4	7	4	7	4	7	4	7	4	7	4	7	4	7	4	7	4	7	4	7	7	7	4	7	4	7	4	7	4	7	7	9	4	7	4	7	4	13	7	7	4	7	4	7	4
Positive	921.907	0.867117	4	7	4	7	4	7	4	7	4	7	4	7	11	7	4	7	4	7	4	7	4	7	4	7	4	7	4	7	4	7	7	7	4	7	4	9	4	7	4	7	4	7	4	7	4	7	4
Positive	922.917	0.867117	4	7	4	7	4	7	4	7	4	7	4	7	4	7	4	7	4	7	4	7	4	7	4	7	4	7	4	7	7	7	4	7	4	7	4	7	10	7	10	7	4	7	4	8	4	7	4
Positive	924.087	0.867117	4	7	4	7	4	7	4	7	4	7	4	7	4	7	4	7	4	7	4	7	4	7	4	11	4	7	4	7	4	16	4	9	4	7	4	7	13	7	4	7	4	7	4	7	4	7	4
Positive	925.149	0.867117	4	7	4	7	4	7	4	7	4	10	4	7	4	7	4	7	4	7	4	7	4	7	4	7	4	7	4	7	4	7	4	7	7	7	4	7	4	7	4	7	4	7	4	7	4	7	7
Positive	925.915	0.867117	4	7	4	7	4	7	4	7	4	7	4	7	4	7	4	7	4	7	4	7	4	7	4	7	4	7	4	7	9	7	4	7	4	8	7	7	4	7	4	7	4	7	4	7	4	7	12
Positive	927.122	0.867117	4	7	4	7	4	7	8	7	4	7	7	7	13	7	4	12	4	7	4	7	4	7	4	7	4	10	4	7	13	14	4	7	4	7	4	11	8	7	12	7	4	7	4	7	4	7	14
Positive	927.51	0.867117	4	7	13	7	44	7	34	7	4	7	4	7	4	7	4	7	4	7	4	7	4	7	4	7	4	13	4	12	8	7	4	7	4	7	4	7	7	7	4	7	4	7	4	7	4	7	4
Positive	927.795	0.867117	8	7	4	7	4	7	4	7	4	7	4	7	4	7	4	7	4	7	4	7	4	7	4	7	4	7	4	7	4	7	4	7	8	12	4	14	4	7	4	7	12	7	14	7	4	7	4
Positive	930.178	0.867117	4	9	4	13	4	7	4	7	4	7	4	7	7	7	10	13	4	8	9	7	14	7	4	10	4	7	4	7	9	7	8	7	4	7	7	7	4	7	4	7	4	8	4	7	4	7	4
Positive	934.928	0.867117	8	7	9	7	4	7	4	7	4	7	4	7	9	7	4	7	4	9	11	7	4	7	7	7	4	7	4	7	4	7	7	7	4	7	4	7	9	7	4	7	4	7	4	7	4	7	4
Positive	935.526	0.867117	4	26	30	31	35	32	33	9	4	7	17	22	25	24	4	27	4	7	4	7	4	15	4	14	4	11	10	7	4	23	11	16	18	7	10	7	4	7	4	7	4	7	4	7	4	11	4
Positive	936.408	0.867117	7	7	4	17	4	7	4	7	4	7	4	7	16	14	13	16	4	17	4	22	26	7	4	7	4	7	19	7	11	7	4	7	4	7	4	7	9	7	7	7	4	7	7	8	4	8	8
Positive	941.528	0.867117	4	34	4	30	30	19	36	7	22	7	4	30	4	7	4	23	4	7	4	7	4	7	4	13	4	7	4	7	4	7	16	14	15	7	9	7	4	7	4	7	4	8	4	7	4	7	4
Positive	943.024	0.867117	4	15	4	10	16	11	16	7	4	7	11	9	14	7	20	7	4	13	17	7	17	15	4	14	13	13	22	7	9	18	11	13	14	22	4	10	4	7	10	10	4	7	15	7	10	10	17
Positive	944.03	0.867117	4	7	4	17	18	13	10	7	4	7	4	10	15	7	20	20	4	11	4	19	21	7	4	9	11	12	4	9	4	13	12	8	10	13	10	13	4	7	7	7	4	13	4	7	13	8	13
Positive	944.529	0.867117	4	33	4	40	45	34	50	7	27	7	44	40	4	7	4	7	4	16	4	7	4	7	4	7	15	7	4	8	4	7	4	20	22	7	4	8	4	7	39	7	4	31	4	7	4	7	4
Positive	951.527	0.867117	4	7	31	27	4	27	36	7	4	7	30	37	14	7	21	36	4	7	13	7	4	7	4	12	4	7	4	11	4	7	4	7	4	7	11	7	4	7	4	7	4	7	4	7	4	14	4
Positive	953.818	0.867117	4	19	4	7	4	7	4	7	4	7	4	7	4	7	4	9	4	7	4	7	4	7	4	7	4	7	4	7	15	7	4	7	11	7	4	11	4	7	4	7	11	7	4	10	7	7	4
Positive	954.913	0.867117	4	7	4	7	4	7	4	7	4	7	4	7	4	7	4	7	12	7	4	7	4	7	4	7	4	7	4	7	4	7	4	7	4	7	4	7	4	7	4	7	4	7	4	7	4	10	4
Positive	960.065	0.867117	4	20	10	19	16	17	4	7	4	11	11	10	16	20	4	18	18	7	4	7	4	8	13	10	11	12	21	10	8	7	15	10	8	7	4	9	10	7	4	8	11	10	11	8	11	7	11
Positive	961.851	0.867117	8	7	4	7	4	7	4	7	4	7	4	7	4	7	4	7	4	7	4	7	4	7	4	7	4	7	4	7	4	7	4	7	4	7	4	7	4	7	4	7	4	7	4	7	7	7	4
Positive	963.857	0.867117	4	7	4	9	4	7	4	7	4	7	4	7	4	7	4	7	4	7	4	7	4	7	4	7	4	9	4	7	4	7	4	7	4	7	8	7	4	7	4	7	4	7	4	7	4	8	4
Positive	964.675	0.867117	4	39	31	37	4	8	11	7	4	7	4	7	36	33	37	35	36	7	29	7	45	29	23	7	4	7	36	35	48	18	21	14	4	7	4	13	25	7	10	8	4	7	4	7	4	7	4
Positive	971.521	0.867117	4	7	4	41	48	36	37	26	4	27	29	34	4	29	32	7	4	7	4	7	39	7	4	17	21	7	4	7	4	12	22	14	23	7	15	21	4	7	20	7	4	7	4	7	4	7	4
Positive	975.477	0.867117	4	7	4	7	30	7	31	7	4	7	4	24	4	7	4	7	4	7	4	7	4	7	4	7	4	7	4	11	4	7	4	7	21	7	4	25	4	7	4	7	9	7	4	7	4	7	4
Positive	977.457	0.867117	4	7	9	7	34	36	33	7	4	7	4	36	16	7	4	7	4	7	9	7	4	7	4	7	4	8	12	7	9	7	12	7	4	7	4	7	13	7	4	7	7	9	4	9	4	7	7
Positive	978.196	0.867117	4	8	13	7	4	7	4	7	4	7	4	7	4	7	4	7	4	10	12	7	7	8	4	7	4	7	4	7	14	8	4	7	4	7	8	7	4	7	4	7	4	7	4	7	7	7	4
Positive	981.904	0.867117	7	4	7	7	9	4	7	4	7	4	7	4	7	4	7	4	7	4	7	4	12	4	7	4	7	4	7	4	7	4	7	4	7	4	7	4	7	4	7	4	7	11	7	4	7	4	7
Positive	982.176	0.867117	7	8	11	12	10	4	15	4	7	4	8	17	11	4	7	4	7	12	14	18	7	14	7	9	7	4	12	4	7	7	8	4	7	4	7	4	7	4	7	7	7	14	7	9	7	4	7
Positive	982.879	0.867117	7	4	13	4	7	4	7	7	7	4	7	4	7	4	7	4	7	4	7	9	7	8	7	4	7	4	10	4	7	4	7	4	7	7	7	4	7	4	7	4	7	4	7	4	7	4	7
Positive	983.445	0.867117	7	4	19	4	30	4	7	4	7	4	7	4	14	4	7	4	15	4	7	4	7	4	7	8	7	8	19	8	9	4	8	4	7	7	7	18	9	4	7	4	7	4	7	4	8	9	7
Positive	986.461	0.867117	7	33	7	4	36	32	34	4	7	4	7	35	7	4	7	4	7	9	7	4	7	10	10	11	7	10	7	12	7	4	7	8	7	4	7	33	7	4	7	4	7	4	8	4	7	14	7
Positive	987.039	0.867117	7	10	17	15	13	14	14	9	9	4	7	11	16	14	7	15	14	4	7	4	7	9	7	12	9	14	7	13	8	10	11	11	9	4	7	16	10	4	11	11	10	10	8	7	8	10	12
Positive	987.507	0.867117	7	4	7	4	36	37	36	20	7	4	7	28	7	4	7	4	7	4	7	18	7	4	7	9	7	4	7	4	9	23	7	4	19	4	10	4	7	4	7	4	7	18	17	4	7	4	7
Positive	989.431	0.867117	7	16	17	4	7	4	7	4	7	4	7	4	12	4	7	17	8	4	12	15	15	4	7	4	7	12	13	4	9	8	12	7	7	4	7	4	7	4	7	9	7	4	7	4	7	4	7
Positive	990.495	0.867117	7	37	7	4	53	51	53	4	37	36	46	52	7	37	7	4	7	14	7	11	7	4	7	4	26	7	7	14	7	38	26	4	9	40	19	32	10	4	7	4	7	33	29	4	7	4	7
Positive	993.49	0.867117	7	11	36	4	37	43	40	4	7	4	7	34	7	4	7	4	7	4	7	4	28	4	11	4	7	4	7	11	7	4	7	4	26	4	7	18	7	4	7	4	7	26	7	4	9	4	7
Positive	995.033	0.867117	7	4	15	19	12	4	18	12	7	4	7	8	7	4	10	11	9	10	7	18	7	4	7	16	12	4	7	4	7	4	7	7	7	4	7	4	11	4	9	13	7	4	10	8	7	10	10
Positive	997.136	0.867117	7	17	12	9	10	4	10	4	7	4	7	7	12	4	15	4	17	4	11	21	16	4	7	4	7	10	7	4	10	9	7	4	7	4	7	4	14	4	7	4	8	7	7	7	8	4	16
Positive	998.987	0.867117	7	4	7	4	11	16	11	4	7	4	7	22	14	21	7	14	7	4	13	20	18	10	14	4	10	10	7	4	7	11	10	4	7	7	10	4	7	4	7	4	7	4	7	4	7	4	7
Positive	1001.48	0.867117	7	16	7	4	47	40	44	4	7	4	7	37	7	4	7	10	7	14	13	4	21	12	14	4	23	9	17	16	7	4	7	4	7	4	7	22	7	4	7	4	7	22	7	4	7	4	7
Positive	1001.8	0.867117	7	4	7	4	7	4	7	4	7	4	8	4	7	4	21	7	7	4	7	4	7	4	7	4	7	4	7	7	17	9	7	7	7	7	7	4	7	4	7	4	7	4	8	8	7	4	7
Positive	1002.2	0.867117	7	4	7	4	16	8	7	7	7	9	9	12	7	4	7	4	7	9	7	4	11	4	7	9	9	4	7	4	7	4	8	4	7	4	7	4	14	4	11	4	7	4	7	4	7	13	7
Positive	1002.44	0.867117	7	4	7	4	40	4	45	4	7	4	7	37	20	18	7	4	7	18	7	4	7	17	14	4	8	11	7	14	7	4	7	8	7	8	7	4	11	4	7	9	7	4	7	4	10	4	13
Positive	1003.07	0.867117	7	9	7	21	14	4	7	13	7	7	13	4	7	20	17	13	12	4	17	22	7	4	11	4	9	17	11	13	10	22	7	7	8	10	7	4	7	4	8	11	7	11	7	9	11	7	12
Positive	1007.09	0.867117	7	4	7	4	7	17	7	12	14	13	7	4	7	4	7	4	7	4	7	15	7	18	7	4	7	15	7	4	8	21	7	4	8	4	7	10	15	8	15	4	8	8	7	9	13	4	14
Positive	1007.85	0.867117	7	4	7	4	7	4	7	4	7	4	7	4	7	4	7	4	7	4	7	4	7	4	7	4	7	4	9	4	7	10	7	4	7	4	7	7	7	4	7	4	7	4	7	4	7	4	7
Positive	1008.78	0.867117	7	4	8	4	7	4	7	4	7	4	7	7	7	4	7	4	7	4	7	4	7	4	7	13	7	4	7	4	10	4	7	4	7	10	7	4	7	4	7	9	7	4	7	11	7	7	12
Positive	1009.91	0.867117	7	4	18	4	7	4	8	4	7	4	7	4	7	4	7	16	18	4	13	19	17	12	7	4	7	4	21	4	7	4	7	4	14	4	7	8	7	4	7	4	7	11	7	4	7	10	7
Positive	1013.45	0.867117	7	4	7	4	36	33	35	4	7	4	7	4	7	20	12	4	7	4	7	27	7	4	16	4	20	4	20	13	9	12	7	4	23	4	7	4	11	4	7	4	7	4	7	7	7	4	7
Positive	1017.05	0.867117	7	4	7	4	15	4	7	7	9	8	9	4	16	21	17	18	19	7	17	12	7	15	7	4	15	14	7	4	7	4	7	4	9	8	7	7	11	4	11	9	7	4	7	4	9	4	9
Positive	1019.39	0.867117	7	14	7	17	7	4	7	4	7	4	7	4	7	15	7	16	7	4	7	30	20	4	8	11	12	8	20	4	7	8	7	7	7	7	12	4	10	4	7	4	7	4	8	4	12	8	13
Positive	1020.99	0.867117	7	4	7	18	19	13	17	4	7	4	7	13	17	4	16	15	7	14	20	4	7	10	14	4	10	4	15	12	9	4	7	9	9	4	8	11	13	4	7	4	7	7	9	4	7	4	7
Positive	1021.45	0.867117	7	16	12	4	38	36	35	4	22	4	7	38	7	14	15	4	7	9	11	4	7	7	8	9	7	4	7	4	7	4	7	7	19	4	16	23	7	4	7	4	8	4	7	4	9	4	8
Positive	1025.41	0.867117	7	12	7	4	7	4	36	4	7	4	7	4	16	19	7	4	20	4	13	10	11	4	10	4	7	12	7	12	7	4	8	4	7	4	7	4	13	4	7	4	7	4	7	4	11	9	7
Positive	1031.94	0.867117	8	7	7	4	7	23	7	4	7	4	7	4	10	4	7	20	7	16	16	20	16	13	11	4	7	4	11	4	7	10	12	4	7	8	9	7	11	4	13	4	7	4	7	4	7	4	9
Positive	1032.38	0.867117	7	15	15	15	10	4	7	4	7	4	7	4	12	14	7	12	17	13	14	17	7	8	7	4	10	4	16	4	15	4	7	4	7	4	7	4	8	4	7	4	8	4	7	4	9	4	8
Positive	1033.86	0.867117	7	4	7	11	7	4	7	4	7	4	7	4	13	4	7	4	7	4	14	16	7	4	7	4	7	4	7	4	7	4	7	4	7	4	7	4	7	4	7	7	7	7	7	4	7	4	7
Positive	1035.02	0.867117	7	4	20	21	7	4	20	4	11	11	7	16	7	24	24	19	18	4	7	4	17	14	12	14	12	10	19	14	7	10	7	9	7	4	7	4	14	8	11	4	7	13	13	7	10	12	7
Positive	1035.5	0.867117	7	4	7	42	38	42	39	4	7	4	32	37	7	4	30	29	7	4	7	21	30	4	13	18	21	4	24	4	7	34	25	4	24	24	22	4	7	4	7	10	7	25	7	4	7	18	7
Positive	1039.37	0.867117	7	13	14	4	7	4	7	4	7	4	7	4	16	4	21	4	11	4	11	15	7	11	7	4	7	4	16	4	7	4	7	7	7	4	7	4	11	4	7	4	7	4	7	4	8	4	13
Positive	1041.11	0.867117	7	10	7	15	7	12	7	11	17	12	7	4	7	4	7	4	7	10	15	4	7	13	7	13	7	11	7	17	10	4	7	4	15	12	7	4	17	9	7	18	9	4	13	13	9	4	7
Positive	1041.86	0.867117	7	4	7	4	7	4	7	4	7	4	7	4	7	4	17	4	7	4	12	4	11	4	16	12	7	4	7	4	7	4	7	4	15	9	7	4	10	4	8	4	7	4	7	4	7	4	7
Positive	1043.03	0.867117	7	19	7	22	23	26	7	10	11	13	7	19	7	20	7	4	7	4	7	4	20	4	9	9	7	7	7	4	10	17	10	4	12	10	7	12	7	8	10	4	7	15	7	4	10	4	10
Positive	1043.5	0.867117	7	4	7	26	42	39	45	23	26	30	27	44	27	4	30	4	25	4	7	4	28	4	7	14	24	13	24	4	16	4	7	20	22	29	17	11	28	4	7	4	19	17	28	21	17	15	24
Positive	1046.76	0.867117	7	4	7	4	7	4	7	4	7	4	7	4	7	4	7	4	7	4	7	4	7	4	7	4	7	4	7	4	7	4	7	15	7	4	7	4	7	4	7	4	7	10	7	4	7	4	21
Positive	1048.89	0.867117	7	4	12	15	22	4	7	4	7	4	7	19	7	4	14	4	13	15	11	4	7	13	7	4	7	4	7	4	7	4	7	4	7	4	7	4	7	4	8	4	7	4	7	4	7	4	7
Positive	1052.67	0.867117	7	4	7	4	7	4	7	4	7	4	7	4	7	4	7	4	7	4	7	4	7	4	7	4	7	4	7	4	7	4	7	4	7	4	7	4	7	4	7	4	16	4	7	4	7	4	7
Positive	1057.47	0.867117	7	4	7	37	35	36	29	4	21	4	7	33	7	34	7	37	7	11	7	4	7	10	7	4	23	10	17	4	7	9	21	4	17	4	15	16	8	4	7	4	7	4	11	4	7	8	7
Positive	1057.9	0.867117	7	4	22	14	7	4	7	4	7	4	7	4	7	4	15	4	7	4	10	22	17	17	14	4	8	4	7	4	8	4	11	4	9	4	7	8	9	4	11	4	7	4	7	4	10	4	7
Positive	1059.04	0.867117	7	21	17	20	7	4	13	10	10	4	10	4	14	4	17	21	7	4	7	17	18	16	7	10	7	4	14	10	7	14	7	10	8	11	7	4	7	8	9	7	9	9	7	10	7	9	13
Positive	1060.47	0.867117	7	38	7	58	47	62	60	30	34	4	25	4	50	44	36	34	7	4	7	4	37	4	7	4	31	4	7	4	7	43	7	4	38	33	28	30	9	4	30	4	7	33	7	4	7	8	7
Positive	1063.45	0.867117	7	4	7	4	27	34	37	4	7	4	7	28	7	4	7	12	7	15	7	4	12	4	7	4	7	10	17	10	7	4	7	18	7	4	7	4	13	4	7	4	7	4	7	4	7	11	7
Positive	1065.79	0.867117	7	4	7	4	7	4	7	4	7	4	7	4	7	4	7	4	7	4	7	4	7	4	7	4	7	4	7	4	7	4	7	4	7	4	7	4	7	4	7	4	7	4	7	4	8	4	7
Positive	1071.12	0.867117	7	12	17	4	7	4	7	4	7	4	7	4	7	17	7	4	7	4	11	12	14	4	7	4	9	4	17	4	16	4	10	4	12	4	7	9	15	4	10	9	7	4	7	12	9	4	7
Positive	1072.34	0.867117	7	4	7	4	7	4	7	4	7	4	7	4	7	7	14	4	11	12	16	4	7	12	7	11	8	4	7	12	7	4	10	10	7	4	7	4	7	4	8	4	7	4	7	4	10	4	11
Positive	1072.76	0.867117	7	4	7	4	7	4	7	4	7	4	7	4	7	4	7	4	7	4	7	4	7	4	7	4	7	4	7	13	12	23	7	14	7	8	7	4	7	4	7	4	8	4	7	4	10	15	7
Positive	1073.39	0.867117	7	7	7	18	7	4	44	4	7	4	7	4	15	4	14	10	7	14	13	17	15	10	7	4	7	4	16	4	7	11	7	4	7	4	7	4	10	4	7	4	7	4	7	4	7	4	7
Positive	1074.2	0.867117	7	4	7	4	7	4	7	4	7	4	7	4	10	7	7	10	7	4	11	9	9	4	7	11	7	4	7	8	7	4	7	4	7	4	7	4	8	4	7	7	7	4	7	9	8	4	7
Positive	1075.24	0.867117	7	4	11	4	9	4	7	4	7	4	7	4	7	4	15	4	7	4	7	4	7	4	7	4	7	9	7	12	7	12	7	4	7	4	7	9	7	4	7	4	9	4	7	4	7	4	8
Positive	1075.95	0.867117	7	15	7	20	18	17	7	4	7	4	7	14	7	12	7	7	17	13	7	16	16	7	7	16	7	11	14	4	7	19	7	4	12	4	12	4	7	4	7	4	7	4	7	4	7	4	8
Positive	1077.45	0.867117	7	4	7	15	42	36	50	4	7	4	7	41	7	4	30	36	7	11	7	18	7	10	7	7	18	13	7	4	7	27	10	8	15	4	7	4	7	4	7	4	7	4	7	4	7	4	7
Positive	1085.53	0.867117	7	36	32	31	7	4	9	29	33	26	7	4	24	30	7	22	32	4	7	21	29	23	18	24	8	17	33	17	27	4	24	21	7	19	7	22	28	14	11	21	23	21	7	4	18	4	22
Positive	1086	0.867117	7	4	7	20	18	4	18	4	9	13	7	20	20	19	21	16	7	4	7	4	20	4	15	9	10	4	7	4	7	11	10	10	13	4	14	4	7	4	7	11	15	16	14	4	7	13	7
Positive	1086.44	0.867117	7	4	9	30	45	43	49	4	7	4	7	37	15	4	35	37	7	16	7	16	15	4	7	4	7	4	11	4	7	4	7	4	30	4	22	26	11	4	7	4	7	4	7	7	7	4	7
Positive	1087.43	0.867117	7	30	7	13	41	41	39	4	7	4	27	4	13	4	16	4	7	4	14	18	15	4	15	4	7	4	7	4	7	13	7	4	26	8	7	4	8	4	7	4	8	25	7	4	11	4	10
Positive	1088.45	0.867117	7	4	40	17	50	50	50	4	7	4	7	48	34	41	7	38	7	4	7	4	15	4	7	4	8	4	32	4	7	41	7	23	30	4	7	7	7	4	7	4	7	29	27	4	7	4	7
Positive	1092.98	0.867117	7	10	7	27	23	25	20	11	12	12	11	4	14	18	17	4	7	4	13	4	7	4	7	14	9	4	7	11	7	8	14	11	7	4	7	13	7	4	7	4	13	8	13	9	7	4	7
Positive	1098.79	0.867117	7	4	7	4	7	4	7	4	7	4	7	4	7	4	7	4	7	4	7	4	7	4	7	4	7	4	7	4	7	9	7	4	7	7	7	4	7	4	7	4	7	4	7	4	7	4	7
Positive	1100.85	0.867117	7	4	11	10	7	4	7	4	7	4	7	4	7	4	8	4	14	4	7	4	17	4	10	7	7	4	7	4	7	12	9	4	20	4	7	4	8	4	10	4	7	4	7	16	7	10	7
Positive	1103.74	0.867117	7	4	10	4	7	4	7	4	7	4	7	4	7	4	7	4	7	4	7	4	7	4	7	12	7	13	11	4	19	4	7	9	8	12	7	12	7	4	7	10	7	4	7	4	15	4	7
Positive	1105.93	0.867117	7	8	11	4	18	4	11	9	7	4	9	17	7	4	7	17	18	16	7	20	7	4	12	4	7	4	9	4	7	4	7	8	7	4	7	4	10	4	7	4	7	11	7	4	7	9	7
Positive	1107.37	0.867117	7	4	16	4	7	38	7	8	9	4	7	4	14	16	7	4	7	12	7	15	20	13	9	4	7	9	14	4	7	4	7	4	7	4	7	4	7	4	7	4	7	7	7	4	7	4	7
Positive	1109.41	0.867117	7	11	7	4	35	4	38	4	7	4	7	29	12	4	12	7	7	9	9	20	7	8	7	11	7	4	7	4	7	4	7	4	9	4	18	22	7	4	7	4	7	23	7	4	7	12	7
Positive	1111.9	0.867117	7	14	7	4	7	4	19	4	7	4	7	15	7	22	7	20	7	17	13	15	7	9	7	12	7	4	7	11	7	4	7	4	7	4	7	15	7	4	10	4	7	4	7	4	7	4	7
Positive	1113.35	0.867117	7	15	7	10	7	4	7	4	7	4	7	4	21	19	16	14	7	4	7	17	15	4	7	4	7	4	7	4	7	4	7	4	7	4	7	4	9	4	7	4	7	4	9	4	10	4	7
Positive	1114.36	0.867117	7	4	11	4	7	4	7	4	7	4	7	4	7	4	7	4	7	14	11	15	23	4	9	4	7	4	7	7	7	4	7	9	7	4	7	4	8	4	7	7	7	4	7	4	7	4	7
Positive	1115.99	0.867117	7	4	22	24	22	14	22	15	12	11	7	10	7	11	19	4	17	4	7	11	7	4	13	13	7	9	19	13	7	17	7	8	7	4	7	9	11	4	8	12	7	16	7	12	12	12	15
Positive	1118.88	0.867117	7	13	7	21	7	4	17	4	7	4	7	4	12	4	7	16	19	13	12	12	17	4	7	4	7	4	7	4	7	4	7	4	7	4	7	9	11	4	7	4	11	10	7	4	7	4	7
Positive	1121.8	0.867117	7	4	14	4	7	4	7	4	7	4	7	4	10	4	7	7	7	4	7	11	7	4	7	4	7	4	7	4	18	4	7	4	7	7	7	4	7	4	7	4	7	4	7	4	7	4	7
Positive	1121.96	0.867117	7	4	18	24	16	4	25	4	11	9	7	4	7	4	15	4	7	4	7	4	18	4	12	8	11	14	7	4	7	12	12	10	17	4	7	13	7	4	9	12	7	11	7	14	7	9	9
Positive	1123.13	0.867117	7	7	7	10	7	4	7	4	7	4	12	11	7	15	7	7	7	18	17	17	7	15	7	4	7	4	12	16	20	4	7	10	11	4	7	11	13	4	12	4	7	4	11	10	7	9	7
Positive	1123.85	0.867117	7	4	7	4	7	4	7	4	7	4	7	4	7	4	13	4	7	4	12	18	7	13	7	4	8	4	7	7	7	4	7	4	7	4	7	4	10	4	7	4	7	4	7	4	7	4	9
Positive	1127.12	0.867117	7	9	7	4	7	4	7	4	7	4	9	4	7	4	10	4	7	17	11	22	17	4	7	4	14	12	16	4	9	11	7	4	7	4	9	11	7	4	8	4	7	4	10	4	7	4	10
Positive	1133.13	0.867117	7	4	7	17	7	8	7	4	7	4	7	4	13	4	14	4	7	4	7	17	8	14	16	15	7	14	7	10	10	4	7	4	7	16	7	4	7	4	7	4	7	7	7	4	7	4	7
Positive	1133.71	0.867117	7	4	7	4	7	4	7	4	7	4	7	4	7	4	7	4	7	4	7	4	7	4	7	4	7	4	7	4	7	4	7	4	7	4	7	4	7	4	7	4	7	4	7	4	7	4	7
Positive	1135.94	0.867117	7	4	11	4	26	24	7	10	7	9	9	20	7	15	16	4	7	4	11	26	15	4	7	8	7	16	7	12	20	4	12	7	14	7	7	7	14	4	9	4	7	4	7	15	7	4	7
Positive	1138.02	0.867117	7	23	26	23	11	4	7	9	7	14	7	4	17	18	7	17	15	4	7	4	7	17	7	4	7	9	15	13	11	20	8	14	11	12	9	4	8	4	11	4	12	14	18	9	9	12	15
Positive	1140.15	0.867117	7	4	8	4	7	9	7	4	7	18	7	4	19	4	7	4	7	15	7	4	16	16	11	10	10	11	7	12	9	13	7	4	10	4	8	4	7	4	7	13	8	7	7	4	7	4	8
Positive	1144.79	0.867117	7	4	7	4	7	4	7	4	7	4	7	4	16	4	7	4	7	4	16	4	7	4	7	4	7	4	7	4	7	11	7	4	7	12	7	13	7	4	7	4	9	4	7	4	10	4	7
Positive	1145.37	0.867117	7	4	7	4	44	4	35	4	7	4	7	35	7	15	7	4	7	10	7	19	7	4	8	4	17	4	7	4	7	10	7	4	7	8	20	4	7	4	7	7	7	8	7	4	7	4	7
Positive	1148.88	0.867117	7	9	11	4	7	4	7	4	7	4	7	21	9	4	7	4	7	16	7	4	7	13	7	4	7	4	7	12	7	4	7	4	7	4	12	4	7	4	7	4	7	4	7	4	7	4	7
Positive	1152.93	0.867117	7	19	7	15	20	22	21	4	7	15	13	15	7	4	19	17	16	17	10	4	7	10	7	14	7	10	19	7	7	4	7	4	19	4	7	4	8	4	10	8	7	4	7	4	10	4	7
Positive	1153.5	0.867117	7	33	35	38	7	4	7	23	26	24	25	4	24	35	7	4	20	4	26	35	7	25	23	25	19	4	30	18	7	33	21	4	11	22	17	28	31	11	29	25	23	4	32	23	14	15	7
Positive	1155.29	0.867117	7	4	13	22	7	8	7	4	7	4	7	4	21	4	7	4	18	4	18	4	7	4	7	8	7	4	7	4	7	4	7	4	8	4	9	4	7	4	7	4	7	4	7	4	7	4	7
Positive	1156.31	0.867117	7	4	7	16	7	4	7	4	7	4	7	4	7	13	7	4	7	4	7	4	7	4	7	4	7	13	7	4	7	4	7	4	7	4	7	4	7	4	7	9	7	4	7	4	7	4	7
Positive	1157.89	0.867117	7	13	7	18	18	4	16	15	7	4	7	4	7	19	7	11	20	20	7	4	7	4	7	4	7	4	13	4	7	4	14	8	14	4	7	7	7	4	7	4	7	14	7	4	7	4	7
Positive	1160.84	0.867117	7	7	7	4	7	10	7	4	7	4	7	4	10	15	7	4	15	4	11	4	17	4	9	9	9	4	14	4	12	4	7	11	7	10	7	4	7	4	7	4	7	4	7	4	7	4	7
Positive	1167.97	0.867117	7	4	21	4	13	17	7	12	12	14	13	4	7	21	9	21	7	4	7	4	7	10	11	4	13	4	21	12	12	4	15	4	8	4	11	15	14	4	10	12	7	4	15	10	11	12	7
Positive	1171.34	0.867117	7	8	8	4	7	7	7	4	7	4	7	4	7	4	7	9	7	4	7	14	7	10	7	4	7	4	7	13	7	4	7	4	9	4	7	4	7	4	7	4	7	11	7	4	7	4	7
Positive	1173.7	0.867117	7	4	7	4	7	4	7	4	7	4	8	4	7	4	7	4	7	4	7	4	7	4	7	7	7	4	7	4	7	16	7	4	7	4	7	10	7	4	8	4	7	4	7	4	7	13	7
Positive	1176.95	0.867117	7	24	7	23	13	22	16	15	7	4	9	20	7	22	25	19	16	4	7	21	20	16	14	15	11	4	7	12	7	14	10	17	8	4	14	4	9	4	8	20	7	8	21	15	10	13	11
Positive	1177.14	0.867117	7	4	18	17	7	4	7	4	7	4	7	4	13	13	19	4	7	4	7	4	19	13	7	4	9	8	17	7	10	8	7	4	7	4	10	7	7	4	7	4	7	4	8	4	7	4	9
Positive	1178.08	0.867117	7	16	21	27	7	4	7	4	7	4	7	4	7	4	7	15	7	4	15	25	7	16	14	4	7	11	8	4	7	18	17	11	7	4	7	10	13	4	15	4	17	8	7	4	13	10	7
Positive	1178.73	0.867117	7	4	7	4	7	4	7	4	7	4	7	4	7	4	7	4	7	4	7	4	7	10	11	4	7	4	7	4	7	19	7	4	7	8	7	4	7	4	7	4	10	4	7	9	10	4	18
Positive	1179.22	0.867117	7	10	7	7	7	4	7	4	7	4	7	4	7	4	10	4	7	4	7	4	7	4	7	10	7	10	12	9	8	8	7	7	23	10	7	4	7	4	7	4	7	4	7	4	7	4	9
Positive	1184.86	0.867117	7	21	7	4	22	4	18	4	7	4	7	10	7	4	15	4	7	11	7	15	24	16	7	4	7	4	7	4	7	4	7	9	9	4	10	20	7	4	7	4	7	4	7	4	7	4	7
Positive	1186.4	0.867117	7	39	7	41	7	4	43	4	7	4	7	35	8	9	15	4	7	4	7	4	7	4	7	4	7	4	7	4	7	4	21	4	7	8	23	4	7	4	11	4	7	8	7	4	7	4	7
Positive	1190.14	0.867117	7	4	8	19	7	4	7	4	7	10	7	4	7	4	24	12	7	14	19	4	7	13	14	8	7	4	11	4	7	4	7	4	12	4	7	9	7	4	7	4	7	4	7	4	7	4	12
Positive	1196.79	0.867117	7	4	7	4	7	4	13	4	7	4	7	4	11	4	16	4	7	4	13	10	15	4	7	4	7	4	7	4	9	4	7	7	7	4	9	10	7	4	7	4	10	4	7	9	8	4	7
Positive	1201.44	0.867117	7	4	32	37	38	39	40	26	30	32	35	43	7	38	28	37	31	4	7	12	20	4	7	26	14	4	26	4	7	40	29	20	20	4	17	4	7	4	28	30	26	27	31	24	7	10	29
Positive	1202.97	0.867117	7	20	22	29	14	24	7	14	11	4	7	4	20	19	18	20	7	9	7	4	21	4	17	16	12	4	7	4	7	26	7	4	13	4	13	18	13	4	17	12	7	19	18	12	7	4	15
Positive	1204.58	0.867117	7	4	7	21	7	4	7	4	7	4	7	4	7	16	14	4	7	25	13	33	7	4	7	4	7	4	7	24	36	4	12	4	7	10	7	10	7	4	7	4	7	7	7	4	7	4	7
Positive	1206.86	0.867117	7	4	7	4	27	24	18	8	7	4	7	4	7	4	7	11	7	16	7	18	14	4	10	4	10	4	16	4	11	4	12	4	14	4	7	4	7	4	7	7	8	16	7	4	7	4	7
Positive	1207.42	0.867117	7	34	33	42	42	39	45	4	34	4	32	50	33	35	18	35	24	4	7	16	33	4	7	29	20	8	27	4	7	4	20	26	17	25	30	4	13	4	26	4	7	25	26	25	7	20	8
Positive	1209.36	0.867117	7	10	20	4	7	4	41	4	7	4	7	53	7	4	7	13	7	10	7	13	7	4	10	4	7	4	7	4	7	4	7	4	7	4	7	4	7	4	7	4	9	4	7	4	7	4	7
Positive	1209.54	0.867117	7	4	7	4	7	4	7	4	7	4	7	4	7	4	10	34	7	23	19	16	7	4	11	4	28	4	28	19	30	13	7	4	7	4	7	4	7	18	7	30	23	12	7	30	19	4	7
Positive	1211.35	0.867117	7	4	7	4	7	4	7	4	7	4	7	4	7	4	7	4	7	4	7	4	7	4	7	4	8	4	7	4	7	9	7	4	7	4	7	4	7	4	7	4	7	10	7	4	7	4	7
Positive	1214.82	0.867117	7	4	7	4	16	14	11	4	7	4	7	4	9	22	11	4	7	4	9	15	7	4	7	4	7	4	7	4	7	10	7	8	7	4	11	10	7	4	7	4	7	4	11	4	8	4	18
Positive	1221.59	0.867117	7	4	7	4	7	4	7	4	7	4	7	4	7	15	8	16	7	20	7	26	7	4	7	4	7	19	7	4	7	16	11	4	7	10	7	4	7	4	7	4	7	4	7	4	7	4	23
Positive	1231.82	0.867117	7	4	11	22	7	4	7	4	7	8	7	4	7	18	7	4	7	11	11	4	7	12	7	4	7	4	7	4	7	8	12	4	7	17	7	4	10	4	8	4	7	4	7	4	7	4	17
Positive	1233.27	0.867117	7	4	7	16	7	9	7	4	7	4	7	4	7	4	7	4	7	15	7	16	20	14	7	4	7	4	7	4	8	16	7	4	7	4	10	4	7	4	7	8	7	4	7	4	7	4	7
Positive	1234.95	0.867117	7	21	17	4	19	16	23	10	12	10	12	25	21	4	15	4	7	4	15	20	7	11	7	4	7	4	19	4	7	27	7	4	13	8	9	20	10	4	15	16	12	9	7	8	7	4	7
Positive	1236.94	0.867117	7	17	7	4	7	4	18	4	16	4	14	17	18	18	7	24	22	4	10	20	7	4	7	17	7	11	11	14	7	4	7	12	12	17	7	11	13	4	7	16	7	25	18	17	7	4	23
Positive	1238.9	0.867117	7	4	17	23	7	4	7	18	7	4	16	14	7	25	7	4	18	13	7	4	16	4	15	13	7	4	11	12	7	4	7	4	10	13	7	17	7	4	7	4	7	10	17	4	7	4	18
Positive	1239.22	0.867117	7	4	7	4	7	4	7	4	7	4	7	4	7	4	7	14	7	14	7	4	7	9	7	4	7	4	7	4	9	4	7	4	7	8	7	4	10	4	7	4	7	15	7	4	11	9	10
Positive	1239.95	0.867117	7	22	7	4	23	19	7	4	7	8	14	4	19	22	7	4	7	4	7	4	7	4	7	14	11	4	17	12	7	15	7	13	12	4	15	21	19	8	20	4	18	12	11	4	7	4	7
Positive	1240.3	0.867117	7	4	7	4	7	34	44	4	7	4	7	4	7	4	7	4	7	4	13	4	21	4	7	9	7	4	7	4	8	4	7	4	7	4	9	4	7	4	7	4	7	4	7	4	7	4	16
Positive	1241.95	0.867117	7	22	15	4	22	15	7	4	9	4	10	18	7	20	20	4	15	4	7	16	7	14	7	4	7	16	7	4	13	4	10	12	7	15	11	11	7	4	13	4	13	10	13	4	7	11	14
Positive	1247.17	0.867117	7	11	10	22	7	4	14	4	14	4	7	4	7	4	7	9	17	4	16	4	15	4	7	4	7	4	13	8	22	14	7	10	10	4	7	4	7	4	7	4	7	4	22	4	10	4	10
Positive	1252.77	0.867117	7	12	7	4	7	4	7	7	7	4	7	4	9	4	9	4	7	4	7	15	7	4	11	4	7	4	7	4	16	4	7	4	10	10	7	4	7	4	7	4	7	4	12	4	7	12	7
Positive	1253.2	0.867117	7	4	7	4	7	4	7	4	7	4	7	4	7	11	16	4	16	15	7	19	7	7	7	4	7	11	7	8	8	4	7	8	7	4	8	11	7	4	7	4	7	4	10	7	7	4	7
Positive	1253.74	0.867117	7	4	7	4	8	15	7	4	7	4	8	10	17	4	7	4	7	4	7	4	7	15	7	9	7	4	7	4	11	4	7	4	9	4	7	4	7	4	11	4	7	4	7	8	7	12	9
Positive	1255.91	0.867117	7	4	7	4	7	20	29	9	7	14	17	25	25	19	7	24	7	4	7	25	9	4	14	14	14	4	16	17	18	4	7	4	8	4	7	4	12	7	10	4	7	16	7	18	7	13	15
Positive	1256.89	0.867117	7	4	7	4	24	4	7	4	8	9	13	16	7	20	18	8	7	13	7	4	21	4	13	14	7	4	12	11	7	4	7	4	8	4	7	9	8	4	7	8	7	4	7	4	7	9	7
Positive	1258.03	0.867117	7	4	7	4	7	24	12	4	13	4	7	4	7	13	7	19	7	4	7	4	7	4	9	13	7	13	15	4	8	19	7	8	11	17	7	12	13	9	7	18	7	13	17	4	15	4	7
Positive	1258.18	0.867117	7	22	7	4	7	4	7	4	7	4	7	4	7	17	7	4	7	19	7	4	7	4	7	9	9	4	7	11	15	7	7	4	7	4	7	4	7	4	7	4	7	7	16	8	7	4	10
Positive	1260.97	0.867117	7	23	7	29	17	9	7	19	7	17	20	4	7	4	7	13	23	4	7	4	7	18	7	15	7	4	19	4	7	18	7	18	7	4	13	13	14	13	7	10	9	12	7	8	15	4	13
Positive	1261.87	0.867117	7	21	20	19	26	17	7	4	7	8	7	4	7	22	15	20	16	4	12	17	7	4	18	13	14	4	7	4	7	4	7	9	7	4	7	4	15	4	7	4	13	13	16	9	7	4	17
Positive	1263.96	0.867117	7	18	18	18	12	4	7	15	15	4	7	4	7	4	8	4	21	4	15	16	15	9	7	14	7	4	19	4	12	4	14	4	14	17	13	4	7	4	14	4	13	4	7	14	8	4	12
Positive	1265.25	0.867117	7	4	7	4	7	4	7	4	7	4	7	4	8	4	7	4	21	4	10	4	7	9	7	4	7	4	7	4	8	4	7	4	7	4	7	12	7	4	7	4	7	4	7	4	7	4	7
Positive	1265.92	0.867117	7	22	7	13	7	4	15	17	14	14	7	9	7	18	7	20	7	19	9	4	7	16	7	4	7	4	7	4	7	20	7	10	7	20	11	19	7	4	8	7	10	16	7	4	10	10	13
Positive	1271.15	0.867117	7	8	9	7	7	4	7	7	7	4	7	12	7	4	14	4	7	18	15	24	7	11	7	4	7	4	7	4	7	21	7	7	7	4	7	10	7	4	19	4	10	4	15	4	7	17	14
Positive	1274.95	0.867117	7	4	7	4	23	24	7	4	8	12	7	22	20	14	26	23	7	17	7	4	21	13	7	14	7	4	18	4	7	17	7	4	15	4	8	8	18	4	7	14	7	11	15	17	13	14	18
Positive	1275.97	0.867117	7	18	23	23	22	4	16	4	17	10	25	16	21	4	7	13	17	4	7	16	16	4	7	4	7	4	16	4	13	23	7	19	11	4	9	7	16	7	7	10	17	10	18	4	16	13	10
Positive	1276.2	0.867117	7	4	7	4	7	4	7	4	7	4	7	4	7	4	7	10	7	4	7	4	7	4	7	4	7	4	7	4	13	4	7	4	7	4	7	4	7	4	7	9	7	4	7	4	7	4	7
Positive	1277.07	0.867117	7	12	14	4	7	7	7	4	18	10	19	4	16	4	7	4	7	4	7	18	14	17	15	11	20	4	22	16	16	4	15	4	12	4	7	9	7	4	7	17	12	4	7	4	8	4	11
Positive	1277.98	0.867117	7	17	7	22	14	4	12	4	7	4	13	4	7	19	7	20	7	15	7	4	7	4	7	4	14	12	7	10	7	4	12	14	7	19	12	18	7	4	7	12	14	4	15	16	12	13	7
Positive	1279.31	0.867117	7	4	13	4	32	39	37	4	7	4	7	30	7	4	7	4	7	4	7	11	7	4	7	4	7	4	15	4	7	4	7	4	7	4	7	14	7	4	7	4	7	4	7	4	7	4	8
Positive	1279.99	0.867117	7	22	24	4	7	24	10	4	12	15	13	4	23	24	17	4	19	4	7	20	7	4	7	18	7	12	18	4	17	22	10	12	7	4	16	14	7	4	13	18	11	7	17	4	7	14	8
Positive	1282.16	0.867117	7	4	7	4	7	11	7	4	7	8	7	4	7	15	7	14	11	4	23	4	7	4	7	4	10	4	7	4	10	9	7	4	7	9	7	15	8	4	10	4	7	4	7	4	7	4	8
Positive	1286.17	0.867117	7	16	8	4	7	4	7	4	7	4	9	4	19	4	26	4	19	22	16	4	7	13	7	4	7	11	15	4	17	4	12	9	8	4	7	12	7	4	7	4	7	4	8	4	9	8	8
Positive	1295.88	0.867117	7	19	7	21	19	4	7	16	7	4	10	4	7	21	20	19	18	12	23	4	20	4	17	4	7	4	7	8	7	4	7	19	12	4	12	4	11	4	7	4	17	12	7	4	7	4	15
Positive	1297.33	0.867117	7	4	7	27	31	33	45	4	7	4	7	4	9	4	7	15	7	4	9	4	7	4	7	8	7	4	7	11	7	4	7	4	22	20	22	4	7	4	7	4	7	4	7	4	7	4	7
Positive	1297.9	0.867117	7	16	7	4	7	23	8	13	7	4	14	4	14	4	22	20	16	13	7	4	7	8	7	14	17	4	7	12	7	16	7	4	12	4	9	4	7	4	7	10	7	11	13	10	7	4	7
Positive	1298.95	0.867117	7	23	7	4	16	19	7	4	7	14	18	14	7	19	13	23	18	4	10	4	7	13	7	14	7	4	7	11	7	19	19	4	19	11	10	10	7	4	22	13	14	15	7	19	10	15	12
Positive	1300.95	0.867117	7	21	17	4	10	22	15	14	12	23	16	30	22	29	22	4	7	4	7	14	16	4	7	23	7	9	21	4	7	16	7	10	14	15	7	4	20	4	7	16	8	10	14	19	7	4	10
Positive	1305.97	0.867117	7	19	20	21	7	4	18	4	7	15	23	4	7	21	26	25	7	4	15	18	18	4	7	16	17	15	7	10	17	14	7	4	7	15	12	4	17	4	7	4	10	4	7	16	7	4	10
Positive	1308.91	0.867117	7	4	17	4	7	4	22	10	9	17	7	4	18	12	22	4	26	4	7	15	7	18	7	4	7	4	7	4	15	30	7	4	10	4	7	26	12	8	7	4	12	21	7	10	7	15	7
Positive	1309.29	0.867117	7	4	7	4	7	36	33	4	7	4	7	8	7	20	7	4	7	22	7	4	7	4	7	4	7	4	19	14	12	4	8	4	7	4	7	20	7	4	7	4	7	4	7	4	7	4	7
Positive	1309.89	0.867117	7	23	7	4	7	14	7	10	14	4	9	17	7	4	7	4	17	4	7	4	7	12	7	4	10	15	7	9	7	28	13	4	17	4	13	4	7	4	20	14	7	7	8	13	7	4	12
Positive	1311.61	0.867117	7	17	19	4	7	4	7	4	7	10	7	4	16	4	7	7	17	22	7	4	7	14	7	9	7	13	7	11	7	14	7	10	7	4	7	8	7	4	7	4	7	4	7	11	13	4	27
Positive	1314.93	0.867117	7	17	7	22	7	17	21	10	7	11	7	29	18	26	26	4	7	4	7	25	22	4	7	17	10	8	19	8	7	23	13	13	15	16	7	22	10	4	16	4	8	20	17	4	23	14	7
Positive	1315.76	0.867117	7	4	17	24	13	16	8	4	7	12	12	4	7	4	29	8	7	4	7	11	7	4	7	13	7	4	13	4	7	19	7	4	9	4	7	22	7	7	7	4	7	16	15	7	7	4	7
Positive	1318.56	0.867117	7	4	10	4	7	4	7	4	7	4	7	4	7	4	7	4	7	22	21	4	7	4	7	11	26	4	7	4	11	4	7	4	7	4	7	4	7	18	7	4	7	13	7	4	7	4	7
Positive	1318.95	0.867117	7	4	15	4	24	4	19	4	13	4	7	24	22	25	22	31	7	4	7	4	7	4	7	4	7	13	7	17	7	27	7	10	7	4	7	4	12	12	7	17	8	4	12	4	15	4	10
Positive	1319.57	0.867117	7	12	7	4	7	4	7	4	7	4	7	4	7	15	15	4	7	12	19	4	7	4	7	4	7	4	7	4	26	8	7	4	7	4	7	9	7	4	7	4	9	4	7	4	10	4	26
Positive	1321.5	0.867117	7	4	7	15	7	4	7	4	7	4	7	4	8	4	7	30	21	20	18	28	7	15	22	13	12	16	25	17	23	17	7	4	23	21	7	4	28	11	7	4	19	14	26	21	25	4	7
Positive	1321.9	0.867117	7	4	19	4	7	4	8	15	7	11	7	4	7	23	7	23	7	4	7	4	24	4	16	22	7	7	7	4	7	4	7	10	9	19	11	8	7	10	7	12	7	10	7	11	17	15	13
Positive	1322.9	0.867117	7	4	7	21	27	22	21	4	14	4	7	13	19	4	7	24	7	13	7	4	31	4	7	15	7	4	7	13	11	29	15	18	15	17	8	10	12	4	18	14	7	26	7	4	9	4	11
Positive	1323.97	0.867117	7	4	7	4	18	13	7	4	7	11	12	17	7	25	17	25	7	4	7	4	12	16	7	15	11	4	18	4	7	15	7	16	18	7	15	10	16	11	7	4	12	20	14	9	7	10	12
Positive	1326.74	0.867117	7	15	7	4	7	23	14	4	9	11	7	4	7	4	7	4	7	4	7	4	8	4	8	4	7	4	7	4	7	4	7	4	7	4	7	4	7	4	7	4	7	4	7	4	7	4	7
Positive	1328.18	0.867117	7	12	7	4	7	4	7	4	7	4	7	7	7	4	20	4	7	11	7	4	7	4	7	4	7	4	7	16	9	4	7	8	7	4	7	12	7	4	7	8	9	13	7	9	11	4	7
Positive	1330.79	0.867117	7	4	12	4	7	4	7	4	7	4	7	4	7	4	7	4	7	4	7	4	7	4	7	4	7	11	12	4	16	4	7	4	7	4	9	10	10	4	10	4	7	4	11	4	7	4	7
Positive	1330.95	0.867117	7	4	24	27	20	26	23	4	7	13	24	24	26	29	7	23	7	25	9	4	17	14	14	15	11	4	24	11	12	30	7	8	15	4	7	13	7	4	14	11	7	4	13	4	7	12	17
Positive	1331.85	0.867117	7	20	25	19	7	24	7	4	7	4	15	4	7	4	7	21	7	4	13	4	7	4	7	4	7	13	7	4	7	4	15	4	7	12	18	18	7	4	7	4	12	15	16	4	12	4	13
Positive	1332.54	0.867117	7	4	7	4	7	4	7	4	7	4	7	4	7	4	7	4	7	27	7	4	7	4	7	4	7	24	7	4	20	4	7	4	7	4	7	22	29	4	7	4	7	4	7	4	7	4	7
Positive	1332.69	0.867117	7	24	15	17	15	4	7	4	8	4	7	4	7	4	7	4	7	4	7	4	7	4	11	4	7	4	7	14	7	4	7	4	8	4	7	12	7	4	7	4	10	4	7	4	9	4	15
Positive	1334.83	0.867117	7	20	7	20	13	4	7	4	7	4	7	4	7	7	10	27	7	13	7	4	7	4	7	4	8	4	7	4	7	23	7	4	16	16	7	4	7	9	7	4	7	4	10	4	12	4	7
Positive	1338.92	0.867117	7	4	7	4	7	4	7	15	7	4	19	4	7	4	7	4	7	16	15	18	20	11	11	4	13	4	7	4	14	24	7	4	7	16	11	4	7	4	7	4	10	4	8	4	7	4	17
Positive	1342.71	0.867117	7	20	7	4	12	4	7	4	7	7	22	4	7	15	13	4	10	4	7	4	7	4	7	4	7	14	7	4	7	4	7	4	7	4	7	4	7	4	7	4	7	4	7	4	7	4	10
Positive	1343.57	0.867117	7	13	7	4	8	4	7	4	7	4	7	4	7	4	7	4	7	19	17	4	7	4	23	11	7	4	7	4	7	11	7	4	7	23	7	12	7	16	7	4	7	4	24	4	7	4	7
Positive	1345.41	0.867117	7	29	27	21	7	38	7	25	24	22	7	34	29	36	37	29	27	16	17	27	7	24	19	23	18	20	24	15	7	32	15	4	20	27	7	4	26	19	23	23	24	21	7	20	7	4	25
Positive	1346.91	0.867117	7	23	7	24	13	26	26	4	7	4	7	4	7	20	16	4	7	18	13	4	16	18	7	18	7	4	7	12	7	4	7	10	19	4	13	7	17	4	10	7	7	20	7	4	7	14	17
Positive	1347.12	0.867117	7	4	7	4	7	4	7	4	7	11	16	4	7	18	7	4	7	13	7	23	22	4	15	4	7	12	7	8	11	4	7	17	8	17	7	17	12	7	7	4	7	8	7	15	16	4	7
Positive	1347.9	0.867117	7	18	7	22	7	4	13	15	7	4	15	4	21	4	21	4	21	4	7	4	7	4	7	4	12	15	15	10	7	15	10	10	7	4	8	11	7	4	20	4	7	15	7	4	7	11	7
Positive	1350.22	0.867117	7	4	7	4	7	4	7	4	7	4	7	4	7	4	7	4	7	4	7	4	7	4	7	4	7	4	7	4	7	4	7	4	7	4	7	4	7	4	7	4	7	4	7	4	7	4	7
Positive	1355.87	0.867117	7	4	7	4	7	13	28	10	7	4	21	4	20	4	7	4	7	10	10	4	22	16	14	22	16	15	7	16	7	12	11	4	11	4	7	4	7	4	7	17	7	11	7	25	7	4	15
Positive	1357.31	0.867117	7	4	7	4	30	26	33	4	7	4	26	31	7	4	7	4	7	9	7	14	7	4	7	4	19	4	7	4	13	30	7	19	7	4	7	4	7	4	7	4	7	26	7	8	7	7	7
Positive	1359.64	0.867117	7	4	7	4	7	11	9	4	7	4	7	4	7	28	18	4	7	25	7	4	7	4	7	4	12	4	7	12	7	20	11	4	7	4	7	4	11	4	7	4	7	10	7	4	7	19	7
Positive	1360.66	0.867117	7	4	16	21	18	13	7	4	7	4	13	11	7	4	7	4	7	22	7	4	7	4	7	8	7	4	7	4	16	15	8	4	8	4	7	4	7	4	7	4	8	14	7	4	7	12	12
Positive	1361.29	0.867117	7	4	7	4	28	38	38	4	7	4	7	4	8	4	7	4	7	4	12	4	7	12	7	7	7	4	7	4	7	27	16	4	12	4	7	15	7	4	7	4	7	7	7	7	7	4	7
Positive	1368.59	0.867117	7	4	7	4	7	8	7	4	7	4	7	4	7	4	7	4	7	19	7	4	7	4	7	4	7	4	7	4	7	4	7	10	9	4	7	9	7	4	7	4	7	7	7	4	8	4	9
Positive	1374.12	0.867117	7	15	17	20	7	4	7	8	7	14	7	4	14	4	7	4	7	4	7	4	7	4	7	13	7	10	7	11	21	12	12	15	26	8	7	17	7	4	14	10	10	10	12	7	9	10	27
Positive	1375.92	0.867117	7	32	21	4	15	11	7	14	7	7	7	18	7	24	22	19	7	4	7	4	7	10	7	4	7	16	7	12	18	20	7	21	16	4	7	18	7	4	7	4	7	12	15	17	16	13	7
Positive	1376.56	0.867117	7	4	7	4	7	4	7	4	7	4	7	4	7	4	12	4	7	22	7	4	7	4	15	4	7	24	7	4	7	4	7	4	7	4	7	4	7	4	7	8	7	4	7	4	7	10	7
Positive	1379.07	0.867117	7	4	7	24	7	4	7	16	10	19	7	4	7	4	20	8	13	4	20	19	7	13	10	4	12	8	15	18	14	11	19	12	15	4	7	17	7	8	7	20	14	15	7	17	17	12	7
Positive	1380.83	0.867117	7	4	19	14	20	4	7	4	7	4	7	4	20	19	17	22	12	14	15	14	15	4	12	4	7	4	7	4	7	16	7	4	7	4	7	4	7	4	7	13	7	4	17	4	14	4	8
Positive	1381.8	0.867117	7	22	7	15	20	4	7	8	7	4	14	4	15	4	20	21	7	15	7	4	7	12	7	16	7	8	7	4	7	21	7	14	17	4	8	4	7	7	16	10	7	20	7	10	7	10	10
Positive	1382.86	0.867117	7	4	7	25	22	28	21	4	7	4	19	4	7	4	18	19	25	10	7	4	7	4	7	4	7	17	8	4	7	15	7	4	19	4	7	4	7	4	7	4	7	19	7	4	7	4	7
Positive	1383.97	0.867117	7	18	22	23	9	25	7	4	7	18	12	17	16	4	23	4	13	17	7	4	28	4	7	17	7	4	13	4	7	4	7	15	14	4	7	4	7	4	12	4	7	15	9	17	11	12	8
Positive	1385.77	0.867117	7	20	21	4	7	4	25	12	20	4	7	17	19	30	18	4	7	4	7	4	7	4	7	4	7	4	7	4	7	4	19	12	7	12	7	4	23	4	14	4	7	4	7	4	7	4	8
Positive	1387.84	0.867117	7	4	19	4	7	4	7	4	7	4	7	4	7	4	22	4	20	4	7	17	7	7	7	11	15	4	7	4	7	4	7	4	7	4	15	21	15	4	7	12	7	15	12	4	13	4	7
Positive	1389.22	0.867117	7	4	7	4	33	30	33	4	7	4	7	4	21	4	7	13	7	4	14	16	7	4	12	4	7	4	7	4	9	4	7	4	7	4	7	4	9	4	7	9	11	4	7	4	8	4	20
Positive	1390.89	0.867117	7	24	24	29	7	23	7	4	7	4	8	20	14	4	7	19	7	16	7	4	22	4	11	4	7	16	7	4	27	11	7	11	21	4	7	7	13	4	7	11	7	4	13	4	9	4	7
Positive	1392.72	0.867117	7	4	7	4	7	17	7	4	7	4	7	15	7	4	7	10	7	4	7	4	7	4	7	4	7	9	16	4	7	4	7	8	12	4	7	7	7	4	7	4	7	13	7	8	7	10	11
Positive	1394.48	0.867117	7	20	7	4	7	4	7	4	27	4	7	4	7	22	7	4	7	4	19	4	28	4	7	4	7	23	7	23	7	4	7	4	14	4	7	7	24	16	7	4	7	4	12	4	25	23	7
Positive	1394.9	0.867117	7	24	11	4	30	19	27	4	22	4	7	21	7	4	20	24	7	4	7	22	7	15	7	9	7	4	7	4	7	4	7	14	7	4	11	23	7	4	17	4	7	16	7	4	7	4	7
Positive	1395.11	0.867117	7	4	7	4	7	4	7	15	7	4	20	4	7	4	7	4	20	27	7	4	20	15	19	4	7	12	7	11	17	8	7	4	8	4	7	9	7	4	9	4	13	4	7	4	7	12	12
Positive	1395.77	0.867117	7	4	21	11	7	4	7	7	7	9	12	4	7	18	19	18	10	4	7	17	19	10	15	4	7	4	7	4	7	4	7	13	18	4	7	13	11	11	14	10	7	4	10	16	15	4	16
Positive	1396.98	0.867117	7	4	28	22	24	24	19	15	16	19	16	23	20	21	7	14	7	23	20	27	7	4	15	4	12	4	7	4	11	4	8	16	16	9	7	13	7	4	19	4	15	4	18	4	7	4	7
Positive	1397.31	0.867117	7	32	16	7	33	33	34	4	7	4	7	33	7	4	7	32	7	4	7	19	7	4	7	27	7	4	7	4	8	4	21	4	17	4	15	7	7	4	7	4	7	4	27	4	7	4	21
Positive	1400.53	0.867117	7	4	7	4	7	4	7	4	7	4	7	4	37	12	7	36	7	24	12	28	7	4	18	11	7	4	7	17	7	4	7	10	7	25	7	11	20	19	7	4	7	11	7	4	25	4	24
Positive	1401.24	0.867117	7	4	10	4	40	32	35	4	7	4	7	33	7	4	7	4	7	4	15	4	7	4	7	14	7	4	7	4	8	4	7	4	23	20	7	4	7	4	7	4	7	25	7	4	7	4	7
Positive	1402.52	0.867117	7	4	7	4	7	4	11	4	7	4	7	4	7	9	7	17	7	4	19	18	7	4	7	11	23	4	7	4	7	4	7	11	11	4	7	4	7	4	7	4	7	4	7	4	7	11	7
Positive	1403.89	0.867117	7	14	22	4	22	4	23	4	7	14	18	4	7	4	7	4	25	7	7	20	12	4	14	4	7	10	19	4	17	32	12	4	22	4	11	13	7	8	7	20	16	4	14	4	7	10	7
Positive	1404.19	0.867117	7	4	16	4	7	4	10	4	7	4	7	4	7	4	13	8	7	4	7	4	7	4	11	4	7	4	7	4	16	4	7	4	7	4	7	4	13	4	7	4	7	4	7	4	7	4	13
Positive	1407.9	0.867117	7	4	24	4	20	12	25	4	7	4	7	12	7	4	7	14	28	17	7	4	7	12	7	13	7	4	21	4	7	4	7	17	7	16	10	29	8	4	7	4	7	4	11	4	7	15	7
Positive	1408.54	0.867117	7	4	7	4	7	4	7	4	7	4	7	4	11	4	7	18	7	19	19	4	7	4	7	4	7	4	7	4	8	4	7	4	7	4	7	15	7	4	7	4	7	10	7	4	13	4	7
Positive	1408.96	0.867117	7	4	7	29	7	20	7	4	7	12	17	20	21	26	22	18	19	4	7	13	19	12	9	4	12	4	23	4	15	25	16	20	13	13	7	4	16	4	17	21	7	20	7	4	7	10	7
Positive	1410.03	0.867117	7	4	7	4	7	19	23	4	7	17	9	4	7	4	7	17	7	15	7	4	7	4	7	12	7	4	7	10	7	4	12	4	12	4	7	8	9	10	11	22	13	10	7	11	11	15	7
Positive	1410.59	0.867117	7	4	7	4	10	4	13	4	7	4	7	4	11	4	7	4	7	22	7	4	7	4	7	4	11	4	7	4	7	4	9	4	9	4	7	4	7	4	7	4	7	8	7	4	7	8	7
Positive	1411.07	0.867117	7	15	22	4	7	4	7	4	17	19	7	4	7	4	7	14	7	4	11	4	17	4	7	10	16	14	7	17	7	4	8	14	15	17	13	10	22	4	12	18	12	10	16	4	15	8	14
Positive	1413.72	0.867117	7	15	18	16	20	22	27	4	7	11	10	4	7	4	7	15	7	10	7	21	9	13	7	4	13	4	13	4	15	11	9	4	10	8	7	4	10	7	7	10	7	4	8	10	7	4	7
Positive	1413.97	0.867117	7	4	7	15	19	16	17	14	15	17	7	4	20	4	21	4	26	4	7	13	15	4	7	16	10	20	7	4	11	12	16	14	11	12	7	16	7	4	14	4	7	16	12	12	15	4	7
Positive	1414.53	0.867117	7	4	7	17	7	4	7	4	7	4	7	4	7	4	7	4	7	17	19	4	7	4	7	4	7	4	9	4	7	4	8	12	7	4	7	20	7	4	7	4	7	4	7	4	7	9	26
Positive	1417.19	0.867117	7	4	13	4	7	4	7	4	7	4	7	4	7	4	14	4	7	4	11	17	7	12	12	4	7	4	7	4	20	14	7	4	12	4	7	15	7	4	7	4	7	4	9	4	7	9	7
Positive	1421.84	0.867117	7	4	7	4	20	4	7	4	14	4	17	20	7	23	7	16	25	14	11	4	19	18	22	8	7	14	7	4	19	4	7	4	7	17	7	7	8	7	7	4	9	4	7	4	13	4	7
Positive	1422.66	0.867117	7	4	7	4	7	4	11	4	7	13	8	17	23	4	7	14	7	4	7	4	7	4	7	4	7	4	19	4	7	4	12	4	7	4	7	10	7	4	7	4	7	4	14	17	7	4	8
Positive	1426.81	0.867117	7	16	23	4	28	4	22	9	7	8	7	4	7	25	7	4	20	18	7	4	16	10	15	19	13	4	7	4	14	4	7	8	15	18	7	17	7	4	7	19	16	9	7	4	7	4	13
Positive	1430.68	0.867117	7	13	7	15	14	4	7	4	7	8	7	4	7	4	7	4	14	4	9	4	7	9	9	12	7	12	7	4	8	4	8	4	17	4	7	22	7	4	7	4	7	15	7	4	7	4	9
Positive	1432.8	0.867117	7	15	7	4	7	4	7	4	7	4	7	4	7	22	12	15	14	4	7	4	7	12	7	4	11	4	7	4	16	21	9	4	19	8	12	23	7	4	13	4	7	4	7	4	15	4	7
Positive	1432.97	0.867117	7	4	15	4	19	24	7	18	21	19	20	23	22	21	26	17	7	4	7	27	29	11	12	15	7	4	20	18	9	11	13	18	18	4	7	16	11	4	21	4	7	13	13	4	7	15	7
Positive	1435.56	0.867117	7	4	7	4	7	4	17	4	7	4	7	4	7	18	18	4	7	27	14	24	7	4	18	4	7	4	7	4	26	4	7	4	7	4	7	14	7	4	7	4	7	10	7	14	7	4	7
Positive	1436.19	0.867117	7	4	7	4	7	4	7	4	7	4	7	4	7	4	7	4	7	17	7	4	7	4	7	4	7	4	7	4	7	4	7	4	7	4	7	4	7	4	7	4	7	4	7	4	7	4	7
Positive	1436.8	0.867117	7	12	12	4	7	4	7	4	11	4	7	4	7	4	17	16	13	4	13	4	7	4	7	4	16	8	22	4	16	10	13	8	7	4	7	4	12	4	7	7	7	10	7	20	7	4	7
Positive	1437.88	0.867117	7	13	7	4	7	4	7	4	7	4	9	14	24	4	29	4	7	4	16	4	7	4	18	8	13	11	7	4	19	31	14	4	7	16	7	4	7	4	16	4	7	4	16	21	7	4	7
Positive	1438.54	0.867117	7	4	11	4	7	4	7	4	7	4	10	4	14	4	7	4	21	17	17	4	7	4	7	4	7	4	7	4	21	7	7	4	9	4	7	7	7	4	12	4	7	8	7	4	7	4	22
Positive	1438.76	0.867117	7	4	7	4	7	19	7	7	7	8	7	4	21	16	7	4	13	16	7	4	17	4	7	7	7	4	12	4	7	11	7	8	7	4	7	18	7	4	7	4	7	4	7	4	7	4	7
Positive	1438.93	0.867117	7	22	7	4	23	4	25	14	15	4	19	23	7	18	27	24	7	4	7	4	17	4	7	17	17	16	7	7	7	28	15	17	7	4	12	4	14	4	15	4	21	4	18	4	7	17	7
Positive	1440.48	0.867117	7	4	7	4	7	4	7	4	7	4	7	4	7	4	7	4	7	4	17	32	7	21	7	4	7	4	10	27	7	4	7	4	7	4	7	9	21	18	7	4	16	4	7	4	7	4	8
Positive	1441.9	0.867117	7	4	7	19	16	17	22	4	12	4	16	18	7	4	7	17	20	4	7	4	7	11	7	4	7	4	22	4	7	4	7	4	7	4	12	21	7	7	13	4	15	4	7	17	7	4	7
Positive	1442.8	0.867117	7	25	25	4	7	32	24	4	7	21	7	4	7	4	7	17	18	4	9	18	21	4	7	4	7	8	7	4	13	19	11	4	7	4	14	4	7	4	7	4	7	4	9	4	7	16	19
Positive	1443.14	0.867117	7	4	7	19	7	4	7	4	7	4	7	4	7	13	7	8	7	4	10	4	20	4	7	4	12	12	7	15	8	11	7	7	7	4	7	11	7	4	7	4	7	4	7	4	7	8	8
Positive	1445.79	0.867117	7	20	12	17	7	4	7	4	19	19	13	4	14	26	7	14	22	18	14	23	7	4	7	14	7	4	7	4	7	24	7	4	16	13	7	4	8	4	7	14	15	13	11	16	7	8	9
Positive	1446.07	0.867117	7	4	7	4	7	4	7	4	7	4	7	4	7	4	15	4	7	4	7	4	7	4	7	13	7	4	7	4	7	9	7	8	7	4	7	4	7	4	7	4	7	4	7	4	7	4	8
Positive	1448.51	0.867117	7	4	7	4	7	4	7	4	7	4	7	4	7	4	7	18	7	17	18	4	7	4	7	4	7	14	7	4	7	4	7	4	18	4	7	26	7	4	7	4	7	4	7	4	7	4	7
Positive	1450.85	0.867117	7	4	7	4	20	15	7	18	7	12	7	16	14	4	7	4	7	9	7	4	7	4	15	4	7	4	7	4	7	4	14	16	7	4	7	15	7	4	7	10	7	17	13	4	7	8	7
Positive	1451.08	0.867117	7	4	7	19	7	4	7	12	7	12	7	4	9	4	7	21	7	4	7	4	7	15	7	16	7	9	16	4	18	26	7	4	18	10	7	9	16	10	7	15	7	4	10	15	10	4	7
Positive	1456.89	0.867117	7	19	7	4	24	22	7	4	7	4	7	4	21	17	7	14	7	12	7	23	7	4	7	4	7	4	7	4	7	4	7	4	10	15	14	4	7	4	7	8	7	16	18	7	10	4	7
Positive	1460.5	0.867117	7	7	7	4	7	4	7	4	7	4	7	4	7	4	7	4	7	17	16	4	7	4	7	4	7	22	7	16	7	4	7	4	11	4	7	4	7	12	7	4	7	4	7	4	7	4	28
Positive	1462.89	0.867117	7	30	7	4	20	23	19	4	7	18	7	20	7	4	7	18	23	13	7	19	7	4	7	4	18	4	7	4	13	25	7	4	18	4	7	4	7	4	7	4	7	4	13	7	7	4	7
Positive	1464.83	0.867117	7	4	7	4	23	30	7	9	7	9	7	4	7	4	18	4	7	17	14	23	7	4	8	4	7	8	12	11	17	4	14	12	23	4	10	4	7	4	7	4	7	16	16	4	13	4	7
Positive	1464.97	0.867117	7	4	19	26	7	4	27	11	17	18	7	26	20	21	19	4	7	4	7	4	21	13	12	4	14	4	27	4	7	23	7	21	7	15	7	10	21	4	11	12	15	15	12	14	15	19	7
Positive	1466.68	0.867117	7	4	17	4	17	13	17	4	7	4	11	18	7	11	14	16	7	4	7	4	7	4	7	4	7	7	14	12	13	7	7	8	8	4	7	16	13	4	7	4	7	4	7	16	7	4	10
Positive	1470.74	0.867117	7	21	7	4	28	4	7	14	7	4	10	4	7	26	7	13	17	9	7	31	7	12	7	4	16	4	7	4	16	4	7	4	7	4	7	16	7	4	11	4	7	4	7	4	7	4	7
Positive	1471.67	0.867117	7	4	27	4	15	4	7	4	12	14	15	17	7	20	7	28	7	4	7	13	8	4	7	4	7	12	15	4	20	13	8	13	7	4	7	19	8	4	18	10	7	14	16	16	7	13	14
Positive	1472.5	0.867117	7	4	7	4	7	4	7	4	7	4	7	4	7	4	7	4	7	17	13	4	7	4	7	9	7	4	7	4	7	4	7	7	22	11	7	4	7	15	7	4	7	4	7	19	7	7	7
Positive	1474.86	0.867117	7	4	26	28	23	4	22	11	7	16	12	4	7	4	7	24	21	12	16	18	7	4	7	21	18	4	13	4	15	4	7	10	7	21	7	8	7	4	16	16	10	4	14	17	7	4	7
Positive	1475.68	0.867117	7	23	7	15	19	30	21	4	9	4	7	4	14	19	18	4	8	12	7	13	7	4	13	4	7	4	17	15	7	32	8	4	18	4	14	4	8	11	7	4	17	15	7	7	7	4	15
Positive	1475.95	0.867117	7	14	23	17	16	4	20	13	18	15	16	13	10	23	7	4	18	4	7	4	18	13	7	4	15	4	7	4	18	7	11	4	7	4	7	23	13	4	7	17	7	17	7	15	7	9	8
Positive	1476.79	0.867117	7	14	18	28	7	4	25	11	7	4	7	21	17	4	7	20	18	12	7	17	11	4	7	20	11	4	7	12	17	4	7	12	13	16	7	21	11	4	7	4	7	8	7	10	7	4	19
Positive	1478.31	0.867117	7	35	31	38	7	39	36	25	7	31	25	38	22	4	7	31	24	4	7	4	8	23	14	21	7	4	7	8	7	22	7	18	26	31	17	22	24	4	21	28	25	21	32	21	16	17	21
Positive	1478.91	0.867117	7	4	19	4	26	18	25	4	7	4	20	26	19	18	7	18	7	4	18	20	22	4	17	21	9	4	16	4	26	18	7	16	14	22	13	24	7	13	7	15	7	12	7	4	14	7	7
Positive	1481.7	0.867117	7	18	18	4	21	22	22	14	7	13	14	4	7	20	7	18	7	4	7	4	17	11	7	4	7	11	7	4	7	21	7	10	7	15	7	4	16	4	9	11	12	16	9	7	7	4	14
Positive	1485.88	0.867117	7	4	7	4	28	13	20	15	7	4	7	4	24	19	7	4	19	11	7	4	7	14	7	16	7	10	7	4	23	15	14	18	9	18	7	7	17	4	7	4	7	11	17	4	16	4	7
Positive	1486.74	0.867117	7	4	7	18	7	4	7	14	10	13	7	4	14	4	7	18	7	4	7	16	7	4	12	4	7	11	19	4	15	4	7	4	7	4	7	4	10	4	14	13	7	4	7	8	7	13	7
Positive	1488.28	0.867117	7	26	31	35	33	34	30	22	24	26	27	36	7	4	8	29	7	16	11	32	7	4	7	20	15	4	7	4	9	33	23	22	28	17	18	25	7	4	7	4	12	22	7	4	7	16	7
Positive	1489.22	0.867117	7	4	7	4	32	4	31	4	7	12	7	30	7	4	7	21	7	15	7	4	10	4	7	4	7	4	7	4	7	4	7	4	18	4	17	4	7	4	7	4	7	22	7	4	14	4	13
Positive	1490.91	0.867117	7	19	7	11	7	22	22	4	7	19	18	25	7	4	18	16	7	4	7	4	7	7	17	21	17	4	15	4	13	26	11	4	12	4	7	12	7	4	12	20	7	4	7	23	7	12	11
Positive	1491.94	0.867117	7	4	7	4	13	4	7	4	7	13	14	4	18	4	21	21	7	17	7	4	19	14	7	4	7	4	7	12	19	16	10	12	7	4	7	17	7	9	7	12	14	21	20	4	13	12	22
Positive	1493.3	0.867117	7	31	25	37	24	24	28	4	21	4	22	38	33	26	28	23	7	12	7	4	7	17	9	20	20	4	7	4	7	33	17	4	7	25	18	25	20	4	19	21	7	24	15	4	7	17	21
Positive	1493.78	0.867117	7	4	7	21	7	4	7	11	16	16	7	20	7	18	7	19	7	16	7	13	13	9	7	4	7	4	27	4	7	21	17	14	7	4	7	22	11	4	7	8	10	9	12	4	7	4	19
Positive	1497.67	0.867117	7	4	13	4	7	16	17	4	7	19	10	13	18	24	7	4	7	4	7	12	15	11	8	14	7	4	7	11	7	19	14	4	10	4	8	12	15	4	12	12	13	4	7	13	7	4	7
Positive	1498.08	0.867117	7	4	7	4	7	4	7	4	12	10	7	4	7	4	7	17	16	14	7	4	7	15	7	7	7	4	7	4	21	4	7	4	10	7	7	12	7	4	13	13	14	4	16	4	7	4	7
Positive	1498.88	0.867117	7	4	19	17	22	4	19	4	12	18	20	22	7	4	18	19	7	19	7	4	7	4	7	16	11	4	7	4	24	4	13	4	14	15	17	17	7	4	7	4	7	15	7	4	7	4	12
Positive	1499.82	0.867117	7	4	7	4	18	19	18	10	13	11	7	21	7	26	20	4	7	4	7	4	7	17	13	4	7	10	7	4	7	20	7	15	16	13	7	8	12	4	7	19	7	16	24	10	12	4	17
Positive	1506.35	0.867117	7	25	7	35	7	4	7	21	19	20	24	4	21	27	25	4	26	4	7	4	23	24	7	25	7	18	32	18	13	4	23	22	8	25	19	4	21	12	25	27	22	22	7	20	18	4	13
Positive	1508.62	0.867117	7	20	7	20	22	4	7	10	7	9	7	4	7	4	16	4	7	18	7	4	7	4	7	4	7	4	7	4	11	4	7	11	12	4	7	11	9	4	7	4	7	4	7	16	7	4	9
Positive	1510.69	0.867117	7	4	22	4	12	4	7	4	9	12	7	4	7	20	7	4	7	25	7	4	7	15	7	4	7	4	7	4	7	4	7	4	7	4	7	10	14	4	7	4	7	4	7	12	13	4	7
Positive	1512.6	0.867117	7	4	7	4	9	4	21	10	7	4	7	4	14	4	7	4	7	14	7	4	7	4	14	4	11	4	16	11	8	4	7	11	7	7	7	4	7	4	7	4	7	4	14	4	7	4	12
Positive	1512.94	0.867117	7	4	7	4	21	4	20	16	19	19	14	4	17	21	27	20	15	4	7	4	7	21	7	20	12	15	7	4	16	15	18	15	14	4	7	24	16	4	19	15	15	4	7	21	16	4	7
Positive	1513.46	0.867117	7	4	29	4	7	4	7	4	7	4	7	4	22	4	7	4	7	4	7	4	7	4	7	4	7	15	7	4	7	4	7	14	9	4	7	7	22	15	7	4	7	4	24	4	18	4	7
Positive	1513.83	0.867117	7	18	19	27	18	4	7	4	7	4	13	4	15	26	7	4	7	17	7	21	7	14	11	4	13	8	15	18	7	16	7	4	13	21	8	13	23	11	18	4	7	4	7	4	7	14	11
Positive	1515.64	0.867117	7	17	7	4	16	18	7	14	14	4	15	22	16	4	7	13	7	7	10	4	7	12	13	4	13	4	7	15	7	4	11	12	8	4	7	19	7	11	20	4	7	7	10	4	7	15	15
Positive	1517.3	0.867117	7	4	20	29	28	29	7	11	18	22	20	30	7	30	20	23	7	4	7	4	7	13	7	14	7	4	7	14	17	29	7	22	20	4	13	21	16	4	18	25	22	4	16	20	18	14	7
Positive	1518.61	0.867117	7	4	14	18	7	4	10	4	8	4	7	15	7	4	7	4	7	4	7	4	7	4	7	4	7	4	7	4	7	19	14	11	7	4	7	9	7	4	7	4	7	11	7	4	7	10	7
Positive	1522.22	0.867117	7	16	7	4	33	29	35	4	7	4	7	27	7	4	7	4	7	4	7	4	7	4	7	4	19	4	15	4	7	4	7	4	19	4	17	18	7	4	7	4	7	9	7	4	7	4	17
Positive	1523.69	0.867117	7	4	19	4	13	4	17	4	13	16	7	4	17	20	20	24	7	4	7	17	7	4	7	4	7	4	19	4	7	20	8	11	7	4	7	23	16	4	7	4	14	4	20	18	7	16	10
Positive	1525.18	0.867117	7	4	7	4	7	4	33	4	7	4	7	28	9	10	7	4	7	4	7	4	7	4	7	7	7	4	7	4	7	4	7	4	7	4	7	14	7	4	7	4	19	4	7	4	18	4	10
Positive	1526.59	0.867117	7	9	7	4	7	4	15	4	7	4	7	4	7	14	7	4	7	14	7	4	7	4	7	4	7	4	21	4	7	4	7	4	7	14	7	4	7	4	7	4	9	4	7	4	7	4	12
Positive	1527	0.867117	7	20	26	23	25	4	7	18	7	17	7	4	15	18	7	4	7	4	7	4	7	12	16	13	7	10	14	13	7	4	10	16	11	4	7	13	7	4	16	4	9	4	18	4	7	12	7
Positive	1527.31	0.867117	7	26	7	32	24	22	28	22	22	21	18	32	22	30	25	27	7	4	7	20	7	16	15	13	7	4	27	14	21	31	16	20	7	18	10	19	14	4	21	17	7	20	11	23	7	15	12
Positive	1528.88	0.867117	7	4	23	17	27	18	7	4	7	4	19	20	20	16	24	20	7	4	7	19	24	22	7	4	14	4	22	4	7	15	16	4	13	4	7	4	7	4	7	4	7	11	7	20	8	4	18
Positive	1532.57	0.867117	7	4	7	4	14	25	19	4	7	4	7	14	7	4	7	9	7	16	7	19	7	16	7	4	7	4	7	4	7	4	7	13	10	20	14	11	7	4	7	4	7	7	7	4	7	7	7
Positive	1536.68	0.867117	7	4	23	20	7	4	7	4	8	14	7	4	7	4	7	12	7	4	7	4	19	4	11	7	18	9	13	14	7	4	7	18	7	4	7	12	11	4	7	12	7	4	11	4	7	4	19
Positive	1539.87	0.867117	7	20	7	17	17	19	7	4	14	19	17	23	7	4	19	4	21	4	7	13	30	14	7	18	7	11	18	4	15	19	7	4	13	4	7	4	7	4	7	7	18	18	12	4	14	4	14
Positive	1540.3	0.867117	7	32	28	28	7	37	7	28	25	21	27	34	30	33	28	30	26	4	7	4	23	7	20	22	24	22	22	14	12	29	19	23	7	20	15	26	7	14	21	23	27	28	26	7	17	16	18
Positive	1540.75	0.867117	7	4	7	4	7	4	23	4	11	8	14	4	7	20	7	4	7	4	12	4	10	4	8	4	7	9	7	14	10	28	7	4	27	4	7	4	7	7	7	18	7	13	7	4	7	4	7
Positive	1543.72	0.867117	7	4	19	4	7	4	7	8	7	15	16	4	16	4	7	16	7	4	7	4	13	12	7	13	7	4	16	14	7	21	7	4	12	4	7	14	7	4	13	4	7	16	14	11	7	17	25
Positive	1544.53	0.867117	7	4	7	9	7	13	11	4	7	4	7	19	7	4	15	4	19	18	7	4	7	4	7	4	7	4	7	4	7	8	7	4	10	11	7	12	7	4	7	4	8	9	7	4	7	4	7
Positive	1546.46	0.867117	7	4	7	4	7	4	7	8	7	4	21	4	7	4	23	4	7	14	14	4	27	4	7	4	7	20	14	4	7	4	7	4	7	4	8	4	7	4	7	4	7	4	7	4	23	9	7
Positive	1548.05	0.867117	7	4	17	12	7	4	7	10	12	4	9	4	7	4	15	12	9	12	13	14	19	4	7	8	7	4	7	4	7	4	7	7	7	13	10	9	11	4	7	11	7	4	14	4	7	16	13
Positive	1548.26	0.867117	7	33	29	37	33	21	32	4	24	4	27	36	7	27	24	4	25	4	7	4	7	11	7	13	20	4	24	4	9	4	16	16	17	20	17	17	7	4	21	17	22	4	24	22	7	18	7
Positive	1548.52	0.867117	7	4	7	4	11	4	16	4	7	4	7	15	7	4	7	4	7	21	11	4	7	4	13	4	7	4	7	4	17	4	7	4	7	4	7	11	7	4	7	4	7	9	7	4	7	9	7
Positive	1551.18	0.867117	7	4	7	4	28	27	33	4	7	4	7	33	7	4	7	4	16	4	7	17	7	14	7	4	10	4	7	4	15	4	9	4	10	4	7	8	7	4	7	4	7	4	7	4	7	4	8
Positive	1551.42	0.867117	7	4	29	4	7	4	7	4	7	4	7	4	7	4	7	19	25	14	16	21	7	19	19	4	7	11	7	4	7	4	7	4	8	4	7	4	13	4	18	19	22	20	21	4	16	4	7
Positive	1551.96	0.867117	7	14	13	12	7	4	7	7	9	12	7	4	17	17	11	11	19	4	7	19	15	11	13	15	12	12	7	4	7	21	7	9	10	4	7	4	14	4	17	4	7	10	7	14	7	16	7
Positive	1555.2	0.867117	7	18	7	4	26	26	7	4	10	4	7	27	7	4	7	4	7	4	7	4	7	4	7	4	7	4	7	4	7	4	15	4	11	4	7	12	9	4	7	4	7	4	7	4	7	4	7
Positive	1558.46	0.867117	7	4	7	4	10	16	7	4	7	4	7	4	7	4	7	4	7	4	19	18	7	4	7	4	7	21	7	4	7	4	7	4	10	4	7	4	18	4	8	4	7	4	7	4	16	4	25
Positive	1559.2	0.867117	7	4	7	4	7	34	7	4	7	4	7	30	7	4	17	4	7	11	7	27	27	4	7	4	7	4	13	4	7	4	7	7	12	4	11	23	7	4	7	4	12	4	20	4	7	7	7
Positive	1560.42	0.867117	7	4	7	4	7	30	7	25	7	4	7	4	21	4	7	4	7	11	18	20	7	10	7	4	7	13	7	20	7	4	7	4	7	4	7	26	12	19	7	4	7	4	7	4	11	4	24
Positive	1565.49	0.867117	7	4	7	4	17	14	7	4	7	4	7	4	7	4	7	4	7	18	7	21	7	16	7	4	24	4	7	4	7	4	7	4	7	4	7	10	7	4	7	4	9	4	24	4	7	12	7
Positive	1570.52	0.867117	7	18	7	4	19	4	10	4	7	4	7	4	12	4	7	4	7	17	16	15	7	4	7	4	7	4	7	15	21	4	12	4	7	4	7	4	7	4	7	4	7	4	7	4	7	10	7
Positive	1570.89	0.867117	7	20	18	4	17	25	14	17	15	4	7	4	7	4	7	16	7	14	17	4	7	4	7	15	13	4	21	4	7	17	7	17	16	4	8	19	7	14	22	4	7	16	16	4	11	4	7
Positive	1571.59	0.867117	7	4	7	13	23	19	16	4	7	18	7	25	7	4	15	12	7	20	7	4	7	4	7	11	10	4	7	12	12	8	7	13	14	18	10	14	7	4	9	4	7	13	13	14	7	4	7
Positive	1572.39	0.867117	7	4	7	4	7	4	7	4	7	4	20	4	30	4	7	4	7	4	13	18	7	4	7	4	7	16	7	12	22	4	7	4	7	4	7	4	7	19	7	23	22	4	20	4	22	4	20
Positive	1573.7	0.867117	7	4	7	19	7	20	23	4	16	13	18	22	18	4	19	25	19	4	7	16	13	4	8	13	12	15	7	4	10	17	7	9	7	4	7	7	7	4	15	10	7	4	7	13	7	4	7
Positive	1576.51	0.867117	7	4	7	4	7	15	15	4	7	4	7	4	7	4	7	4	7	19	15	4	7	4	7	4	7	4	7	4	7	11	7	8	7	4	7	4	7	4	7	4	7	4	7	4	7	4	7
Positive	1577.34	0.867117	7	4	7	4	7	4	7	4	7	4	7	4	7	4	7	4	7	4	7	4	7	4	7	4	7	4	7	4	7	4	7	4	7	4	7	4	7	4	7	4	7	4	7	4	7	4	7
Positive	1577.6	0.867117	7	4	7	4	22	20	20	4	7	4	16	4	7	4	7	4	7	17	7	4	7	4	11	10	7	4	18	4	7	7	7	4	13	13	9	18	17	4	7	10	7	16	7	4	9	12	10
Positive	1578.7	0.867117	7	4	19	4	7	16	7	11	11	12	7	4	14	17	7	4	15	4	7	13	18	4	10	21	17	4	8	16	7	16	7	8	7	19	7	25	7	4	21	13	11	4	16	4	7	4	17
Positive	1582.88	0.867117	7	4	7	4	7	4	7	4	7	4	7	4	7	4	7	4	7	4	7	4	7	4	7	4	7	4	7	4	7	4	7	4	7	4	7	4	7	4	7	4	7	4	7	4	7	4	7
Positive	1585.46	0.867117	7	4	7	4	7	4	7	4	7	4	7	4	7	4	7	4	7	4	7	4	7	4	7	4	7	4	7	4	7	4	7	4	10	4	7	4	7	4	7	4	7	7	21	4	7	4	7
Positive	1586.48	0.867117	7	4	7	4	7	14	7	4	7	4	7	4	7	4	7	4	7	18	12	4	7	4	7	4	7	4	7	4	7	4	7	4	12	4	7	4	7	4	13	4	7	4	9	4	7	4	7
Positive	1586.81	0.867117	7	15	24	4	26	4	7	12	7	4	7	4	7	27	15	21	7	4	7	4	7	14	9	4	19	4	7	4	7	4	18	4	13	4	9	19	7	4	7	4	11	4	7	4	7	4	7
Positive	1590.72	0.867117	7	18	15	4	7	4	7	4	10	4	16	4	17	28	7	4	7	4	7	11	7	4	18	9	13	11	10	11	7	19	7	12	7	4	7	22	7	4	11	4	7	4	17	11	7	16	14
Positive	1591	0.867117	7	26	7	18	7	4	7	4	7	14	16	19	19	4	7	21	21	4	14	16	7	8	7	12	7	8	16	4	7	4	7	4	7	23	7	4	7	9	16	4	17	15	15	4	7	10	16
Positive	1592.47	0.867117	7	4	7	4	7	12	25	4	7	4	7	4	18	4	7	4	7	19	13	19	7	4	7	4	7	17	7	4	7	4	7	12	7	4	11	4	7	4	7	4	7	4	7	4	7	4	7
Positive	1593.01	0.867117	7	4	7	4	7	4	7	9	14	4	18	4	18	26	15	14	21	22	13	17	19	4	7	13	7	14	23	4	7	4	14	17	12	4	7	8	16	12	7	16	7	7	15	4	13	12	12
Positive	1595.15	0.867117	7	4	7	4	24	25	26	4	7	4	7	27	18	4	7	4	7	4	7	4	7	4	7	4	7	4	7	4	13	7	7	4	8	24	7	12	7	4	7	4	7	4	7	4	7	4	7
Positive	1596.63	0.867117	7	15	24	28	14	4	17	4	7	4	7	4	7	8	7	27	7	4	7	4	13	4	7	4	7	4	15	4	7	4	15	4	7	4	10	10	13	4	7	9	15	4	7	4	11	14	7
Positive	1597.72	0.867117	7	4	7	4	7	4	7	22	7	12	11	4	17	24	7	28	20	23	7	4	7	9	9	22	7	4	7	12	9	14	15	22	7	4	7	9	7	4	13	12	13	23	7	15	9	4	7
Positive	1600.85	0.867117	7	20	7	4	21	4	7	12	7	4	14	27	20	4	22	22	19	4	15	4	7	4	13	20	10	14	18	11	7	4	16	4	7	12	7	4	14	4	19	4	7	4	17	15	11	4	8
Positive	1601.52	0.867117	7	4	7	4	18	18	24	4	7	4	7	16	16	4	7	4	7	4	7	4	7	4	7	4	12	4	7	4	20	4	7	4	10	4	7	4	7	4	13	4	7	4	7	4	7	4	7
Positive	1601.68	0.867117	7	28	18	14	7	4	7	18	7	14	14	4	18	19	22	16	17	8	7	4	7	14	13	14	7	9	7	4	8	15	12	12	21	4	12	4	13	4	7	4	9	4	11	11	13	10	7
Positive	1603.72	0.867117	7	15	21	23	7	20	7	13	7	4	17	4	7	4	23	24	7	4	7	4	17	4	10	4	7	4	20	4	8	17	7	4	15	4	10	8	11	4	15	17	16	17	7	12	7	10	17
Positive	1604.55	0.867117	7	4	7	4	16	4	7	10	7	4	7	16	7	7	7	15	7	19	7	4	7	16	7	8	7	8	13	4	19	4	7	4	11	22	7	4	7	4	7	4	15	7	7	4	17	4	7
Positive	1605.28	0.867117	7	22	14	25	7	35	7	18	19	4	20	23	23	24	30	19	27	4	7	24	18	19	20	12	12	4	24	17	21	24	14	19	18	4	7	4	16	12	13	22	13	13	17	12	10	12	7
Positive	1607	0.867117	7	4	7	4	7	4	7	4	16	4	20	4	17	23	7	4	15	11	7	4	22	4	7	4	7	12	7	4	7	15	7	13	7	14	7	4	7	11	7	4	18	4	18	4	15	14	7
Positive	1607.51	0.867117	7	4	16	4	7	24	22	4	7	4	7	16	7	4	7	14	7	16	16	20	7	4	7	4	11	4	7	4	19	4	7	4	15	4	14	4	7	4	7	4	7	4	7	4	7	4	7
Positive	1610.48	0.867117	7	4	7	4	7	10	7	4	9	4	7	4	7	4	21	28	7	16	7	9	7	4	7	4	8	4	7	13	7	4	7	21	11	4	7	4	7	4	7	4	7	4	7	4	7	4	8
Positive	1612.46	0.867117	7	4	7	4	13	4	12	4	7	4	7	4	7	4	7	4	7	16	7	16	26	4	7	4	7	4	7	4	9	4	7	4	22	12	7	4	7	4	7	7	7	4	7	4	7	4	10
Positive	1612.99	0.867117	7	4	7	23	7	4	7	17	7	11	7	4	7	4	22	25	7	4	7	16	7	4	15	4	7	12	7	4	15	17	10	7	7	4	7	12	9	4	7	4	7	7	7	4	12	4	7
Positive	1613.93	0.867117	7	4	7	4	14	22	7	15	13	4	7	4	7	22	7	19	7	4	13	17	13	4	7	4	7	4	10	4	19	12	13	4	15	20	7	16	12	4	7	19	16	8	23	10	7	4	7
Positive	1616.83	0.867117	7	33	23	4	22	4	18	14	7	22	22	23	7	4	21	18	7	4	7	4	7	4	7	4	7	12	15	4	7	4	7	20	7	8	7	12	7	9	17	4	7	7	9	13	7	4	23
Positive	1621.33	0.867117	7	27	23	29	7	4	7	22	22	4	23	4	24	27	7	4	17	4	9	18	26	4	13	22	14	16	7	16	21	4	20	4	16	23	9	29	7	13	11	4	15	21	18	17	12	13	20
Positive	1624.41	0.867117	7	4	7	4	7	4	14	4	7	4	7	4	24	4	7	4	7	16	16	4	7	13	16	4	7	18	7	18	28	11	7	4	17	20	7	29	19	8	7	4	16	4	7	12	7	4	7
Positive	1625.62	0.867117	7	13	7	26	18	4	7	4	24	4	16	17	15	4	19	4	7	13	7	4	26	4	7	4	7	14	18	4	14	4	7	15	8	10	11	16	7	9	7	14	7	4	7	13	7	4	7
Positive	1628.2	0.867117	7	4	7	26	7	34	35	4	7	4	15	35	27	25	7	24	7	4	17	4	19	4	10	4	7	4	7	4	7	28	7	4	15	4	11	12	7	4	21	4	7	22	9	4	7	4	7
Positive	1628.55	0.867117	7	13	7	4	13	4	21	4	7	4	7	4	7	4	7	4	7	4	7	4	7	4	7	16	7	13	7	11	8	4	9	14	7	4	11	10	7	4	7	4	7	13	7	11	7	4	9
Positive	1629.84	0.867117	7	4	7	26	18	20	7	21	7	4	7	21	12	18	18	4	7	4	11	4	7	4	7	4	7	7	7	4	7	4	7	9	17	27	7	4	7	4	7	4	7	4	7	4	7	15	14
Positive	1631.84	0.867117	7	4	7	27	7	7	7	13	14	23	7	15	7	4	27	4	7	4	7	21	7	4	15	15	7	14	10	7	7	4	10	12	12	18	7	4	7	4	16	14	7	18	7	13	7	4	7
Positive	1632.84	0.867117	7	15	7	4	19	13	23	4	19	13	13	20	7	4	22	4	7	15	7	16	24	20	7	12	7	12	7	13	7	4	12	4	11	4	12	15	7	4	18	12	16	17	7	17	13	17	7
Positive	1635.38	0.867117	7	4	26	25	7	4	7	4	7	4	25	4	25	4	7	4	23	16	12	4	7	15	11	4	7	13	7	16	21	4	7	22	7	4	9	4	7	12	19	4	18	4	20	4	13	4	7
Positive	1636.8	0.867117	7	4	7	4	21	22	28	4	21	4	7	22	22	15	7	4	15	4	12	4	7	11	7	18	7	4	19	4	7	4	7	4	13	16	7	24	12	4	7	10	10	4	7	14	7	17	7
Positive	1637.64	0.867117	7	4	26	4	7	17	22	4	14	15	10	4	7	4	16	23	23	4	7	4	7	4	12	4	7	13	17	4	19	4	12	17	7	20	7	9	7	4	7	4	10	4	7	4	7	4	7
Positive	1638.8	0.867117	7	4	15	4	26	27	7	4	7	16	21	28	7	4	7	23	7	13	14	4	14	4	7	4	7	12	28	13	23	4	7	4	7	12	7	4	7	15	7	4	19	4	7	4	7	4	20
Positive	1639.19	0.867117	7	22	7	30	27	30	29	19	21	4	17	25	21	4	24	4	7	16	12	4	7	4	7	4	11	4	7	21	7	25	16	19	18	4	7	4	7	4	7	4	7	4	7	15	7	4	7
Positive	1639.83	0.867117	7	13	20	4	7	11	23	4	11	4	7	4	17	4	7	4	21	9	7	8	14	4	12	12	7	11	7	18	26	4	7	4	16	15	7	21	7	4	17	24	13	4	7	4	7	4	7
Positive	1640.15	0.867117	7	4	22	4	33	31	37	4	7	4	7	35	7	4	7	9	18	4	15	4	7	4	13	4	7	4	22	4	7	4	7	13	9	4	18	15	7	4	7	4	7	4	19	4	7	4	8
Positive	1641.52	0.867117	7	4	12	4	7	4	7	4	7	4	7	4	7	4	7	4	7	4	7	4	7	4	7	4	7	8	7	4	7	4	7	4	7	4	7	22	7	4	7	4	7	4	7	4	7	4	7
Positive	1642.49	0.867117	7	4	7	17	7	10	7	4	7	4	7	4	7	4	7	4	7	4	7	21	7	4	7	4	7	4	7	10	22	4	7	27	18	11	7	15	19	4	7	4	7	8	9	4	7	4	7
Positive	1643.71	0.867117	7	23	7	4	7	18	7	16	7	4	15	12	20	26	7	4	23	22	7	19	7	4	16	17	7	12	7	16	7	4	7	19	7	11	7	4	7	7	19	4	7	15	16	4	7	4	14
Positive	1644.93	0.867117	7	17	13	4	23	21	7	18	15	4	7	19	23	4	7	4	17	4	13	4	17	18	15	9	18	8	17	13	20	21	7	4	32	13	8	10	7	9	7	23	15	10	7	4	14	4	8
Positive	1647.29	0.867117	7	25	23	4	7	30	7	16	21	20	17	4	7	27	21	25	18	15	7	15	19	4	7	17	14	16	22	19	7	4	10	22	8	4	7	9	22	13	7	4	22	19	12	14	14	4	10
Positive	1648.06	0.867117	7	4	7	4	7	45	7	4	7	4	7	4	7	17	7	4	7	13	7	13	16	13	7	4	7	4	9	4	7	4	7	11	18	7	7	4	7	8	7	20	7	4	7	4	7	4	7
Positive	1652.36	0.867117	7	4	7	4	7	4	7	4	7	4	7	4	7	4	7	4	7	4	7	4	7	4	7	4	7	4	7	4	10	4	7	4	7	4	7	4	7	4	7	4	7	4	7	4	7	4	7
Positive	1656.13	0.867117	7	20	7	4	30	4	29	4	7	4	7	32	7	4	7	4	19	4	7	17	7	4	7	11	18	4	7	4	7	22	7	4	16	4	13	22	7	4	7	4	7	4	7	10	13	4	7
Positive	1656.37	0.867117	7	22	12	4	7	4	7	4	7	4	7	4	30	4	22	14	7	4	7	14	21	18	7	9	7	12	7	4	27	4	7	4	7	21	7	14	7	17	7	19	7	24	7	28	10	4	7
Positive	1657.33	0.867117	7	26	29	4	7	4	7	21	26	21	7	4	22	4	14	4	28	4	7	4	23	8	18	4	7	13	7	14	14	23	16	4	7	17	7	10	12	8	18	4	19	4	7	23	15	4	17
Positive	1658.52	0.867117	7	4	7	4	19	4	7	4	14	4	13	4	7	14	7	4	7	19	7	23	7	4	7	4	12	4	7	4	21	4	7	10	7	4	7	11	7	4	7	4	7	20	7	4	7	4	10
Positive	1660.21	0.867117	7	4	7	4	27	29	27	17	23	21	7	30	19	31	21	28	7	10	16	4	26	4	15	13	20	4	7	4	7	24	15	24	11	12	7	10	25	4	7	4	20	22	22	26	18	16	7
Positive	1661.98	0.867117	7	4	7	24	7	4	7	4	8	4	7	4	17	4	18	4	18	4	19	15	7	4	7	4	7	4	7	4	23	4	7	10	7	16	8	4	11	4	7	12	10	12	7	4	7	4	15
Positive	1663.54	0.867117	7	4	17	4	23	13	7	4	7	4	15	4	7	4	20	4	7	19	7	4	7	4	7	16	7	17	7	4	7	4	7	4	19	4	7	13	7	4	7	4	7	15	7	4	16	16	7
Positive	1664.41	0.867117	7	16	10	19	7	4	7	4	7	25	7	4	7	4	7	27	7	4	7	4	7	4	7	4	7	19	7	4	7	15	7	7	7	4	7	19	19	14	7	20	7	4	22	4	7	4	7
Positive	1666.6	0.867117	7	4	7	13	9	4	7	13	13	4	15	18	7	30	13	18	21	8	7	4	18	4	7	4	15	15	10	4	7	8	7	9	7	16	7	4	7	4	16	15	7	15	24	4	7	4	18
Positive	1667.67	0.867117	7	4	18	4	7	4	7	15	19	4	19	4	15	4	17	19	7	18	11	4	30	4	7	4	18	13	7	9	17	26	7	8	7	4	7	9	13	4	14	15	7	19	7	14	7	4	7
Positive	1669.11	0.867117	7	4	7	4	30	4	32	4	13	4	7	21	19	4	16	4	7	17	7	4	18	15	7	21	7	4	7	4	26	4	7	4	8	4	7	12	11	4	7	15	7	25	7	4	7	4	10
Positive	1671.88	0.867117	7	4	7	26	7	28	7	4	16	16	16	11	14	15	9	16	7	15	14	24	17	16	7	17	10	4	7	17	12	4	13	9	7	4	7	18	16	9	7	4	17	4	18	12	18	4	15
Positive	1674.2	0.867117	7	28	7	4	35	35	35	26	18	20	24	36	19	24	26	19	7	4	7	4	23	9	10	16	15	4	34	4	7	4	12	16	7	4	7	22	7	4	20	15	19	17	22	7	25	22	17
Positive	1674.47	0.867117	7	4	7	4	7	4	7	4	7	4	7	4	7	4	7	4	7	4	7	4	7	4	7	4	7	4	7	4	7	4	7	4	7	4	7	4	7	4	7	4	7	4	7	4	7	4	7
Positive	1675.46	0.867117	7	26	7	4	20	21	20	4	7	4	7	4	7	4	7	4	18	4	7	4	7	4	12	4	7	4	7	4	7	4	7	4	7	4	7	4	7	4	13	17	13	9	7	4	7	4	7
Positive	1676.76	0.867117	7	4	7	4	21	23	25	4	7	4	12	4	7	25	7	33	7	4	7	4	18	15	7	4	7	4	7	9	12	30	7	11	19	4	7	4	7	4	7	4	7	9	7	9	7	4	21
Positive	1678.79	0.867117	7	14	7	4	21	23	7	19	7	11	30	4	7	4	7	19	7	8	7	19	7	22	7	11	16	19	25	4	9	32	14	4	19	22	16	17	15	4	17	4	17	4	13	4	20	9	7
Positive	1681.23	0.867117	7	26	23	4	26	28	29	19	19	17	28	30	18	28	7	24	18	7	10	8	20	4	7	4	7	4	26	14	7	23	14	15	7	4	17	24	17	12	16	20	7	23	20	19	7	14	17
Positive	1681.78	0.867117	7	18	17	19	14	15	26	4	7	4	18	8	7	4	22	4	18	21	7	4	7	4	7	20	15	12	7	4	7	23	18	16	12	4	7	8	14	4	17	4	7	12	7	10	7	4	8
Positive	1682.21	0.867117	7	4	7	33	32	27	31	18	23	20	7	30	11	4	7	30	18	4	7	4	7	21	20	18	7	9	7	12	7	21	17	19	7	4	7	19	7	4	22	4	20	28	28	4	15	4	7
Positive	1683.03	0.867117	7	4	7	7	7	4	7	14	7	4	7	4	7	14	7	4	7	14	12	4	17	8	7	4	7	12	7	4	15	17	7	4	16	11	18	4	14	7	7	4	7	4	7	24	11	4	7
Positive	1683.73	0.867117	7	4	21	4	7	4	7	4	9	4	7	4	7	4	7	20	14	16	9	4	20	4	12	19	7	4	7	15	11	4	7	4	7	4	7	15	11	4	7	15	7	4	7	4	7	4	7
Positive	1686.83	0.867117	7	20	7	28	7	26	19	14	15	17	7	23	20	22	7	4	14	9	7	4	7	10	16	4	13	13	7	4	23	4	7	4	20	20	12	4	7	7	13	4	7	16	16	4	7	4	17
Positive	1687.29	0.867117	7	20	22	31	7	24	7	19	13	19	7	22	7	25	7	31	7	4	7	19	31	15	19	4	7	4	24	14	14	32	14	4	26	18	14	4	21	10	16	12	19	21	22	20	15	14	23
Positive	1689.31	0.867117	7	25	23	10	7	4	7	19	19	18	7	4	23	4	7	4	7	4	16	17	7	4	7	4	7	12	20	14	7	22	17	4	7	17	20	4	20	12	7	19	16	4	16	4	18	14	7
Positive	1692.2	0.867117	7	28	30	4	25	38	33	17	22	24	20	31	7	29	25	26	7	4	7	4	7	4	7	16	16	4	24	4	20	29	18	19	13	4	15	7	7	4	23	14	23	22	19	4	7	4	23
Positive	1692.76	0.867117	7	4	7	4	24	4	17	4	7	4	19	24	7	23	25	4	23	12	13	16	7	4	13	4	18	4	7	4	7	4	7	4	9	4	7	8	7	7	7	4	11	7	8	4	10	15	8
Positive	1693.72	0.867117	7	4	7	4	17	4	28	15	7	4	7	4	21	4	19	14	7	4	16	4	7	4	14	4	7	4	7	12	17	4	17	4	12	4	7	16	22	4	17	4	15	21	18	4	7	8	7
Positive	1695.46	0.867117	7	4	7	4	7	4	7	4	7	4	7	4	7	4	7	4	7	4	7	4	7	4	7	4	7	4	7	4	7	4	7	4	15	4	7	4	7	4	7	4	7	4	7	4	7	4	7
Positive	1697.4	0.867117	7	4	7	4	7	4	7	4	7	4	7	19	7	4	7	4	7	12	7	4	7	4	7	4	7	21	7	4	7	4	7	4	9	4	7	4	14	4	7	16	7	16	21	15	7	4	16
Positive	1698.83	0.867117	7	17	25	34	7	24	7	4	14	4	15	28	16	12	29	16	21	19	7	4	24	4	7	4	7	18	7	7	11	22	11	19	7	17	7	12	7	12	19	4	16	18	7	13	7	4	15
Positive	1699.59	0.867117	7	18	7	14	21	4	19	4	7	18	7	4	23	18	17	28	10	14	7	18	7	4	7	4	14	4	17	4	13	25	7	4	14	4	11	17	7	9	7	4	7	7	7	8	14	19	7
Positive	1699.8	0.867117	7	4	34	22	13	9	7	7	7	4	7	15	7	4	7	4	16	10	7	4	26	4	7	4	14	7	7	4	7	4	10	4	7	4	7	12	13	4	7	4	10	4	15	4	7	4	18
Positive	1700.78	0.867117	7	4	7	4	20	29	26	14	18	15	23	22	24	12	7	4	7	4	7	16	7	4	13	4	21	13	7	4	14	25	7	18	22	15	7	4	7	4	7	4	7	7	10	4	21	4	16
Positive	1706.9	0.867117	7	4	7	23	20	4	7	12	14	13	7	4	7	17	7	24	25	4	7	4	7	4	7	4	16	4	19	4	24	4	12	4	13	28	7	4	14	4	18	4	19	4	15	22	16	8	15
Positive	1707.72	0.867117	7	13	7	22	28	4	18	18	7	13	12	4	20	4	7	22	17	4	7	4	7	11	7	20	7	17	7	4	20	4	15	4	8	17	7	19	7	4	7	20	7	16	7	4	20	4	19
Positive	1709.52	0.867117	7	4	18	4	21	20	24	4	7	4	11	25	8	4	7	12	7	15	9	16	7	4	16	4	7	4	17	4	12	17	7	4	7	10	7	18	7	4	7	4	7	12	7	4	14	4	7
Positive	1710.59	0.867117	7	12	7	26	7	4	7	4	9	12	7	23	7	18	21	9	18	9	11	4	7	15	7	15	7	4	7	4	17	33	7	14	18	4	7	8	15	13	12	4	20	4	7	23	7	4	9
Positive	1711.36	0.867117	7	4	7	4	7	4	7	18	7	4	7	4	7	21	7	4	7	4	11	17	7	11	7	4	7	4	7	17	20	4	7	4	7	17	7	11	7	8	7	15	17	10	7	4	23	4	7
Positive	1714.44	0.867117	7	4	7	4	7	4	7	4	7	4	12	4	7	4	7	4	7	4	7	4	13	4	14	4	7	4	7	14	7	4	7	4	7	13	7	4	16	4	7	4	7	4	7	4	7	4	13
Positive	1714.82	0.867117	7	27	19	4	22	26	27	4	10	13	7	4	16	23	7	4	19	14	8	16	20	4	7	17	16	4	7	16	20	14	7	4	7	23	7	4	7	4	7	4	7	7	7	15	7	4	23
Positive	1717.78	0.867117	7	21	19	4	18	23	7	4	18	4	7	10	22	34	16	21	25	4	7	4	7	4	7	4	7	4	7	4	10	4	16	14	21	18	11	18	7	4	7	4	7	18	7	4	7	16	7
Positive	1721.32	0.867117	7	4	7	34	7	4	7	4	7	14	7	4	7	23	7	4	7	4	7	4	7	4	12	10	7	15	7	15	8	4	7	18	7	4	7	21	22	11	18	17	7	4	20	16	13	16	7
Positive	1721.64	0.867117	7	27	7	4	7	4	21	15	14	4	15	4	7	14	7	24	13	9	7	7	7	4	7	4	7	4	7	10	17	4	13	4	19	4	7	12	7	4	12	4	7	4	7	4	18	4	7
Positive	1723.83	0.867117	7	4	22	26	7	13	12	4	13	20	12	4	7	12	7	17	7	4	7	4	17	4	7	4	7	9	7	4	7	4	7	15	7	4	7	18	7	4	7	4	7	13	16	4	7	14	7
Positive	1725.64	0.867117	7	9	7	32	7	18	7	21	7	4	22	22	15	4	7	4	16	4	7	4	18	10	14	4	7	18	23	4	7	20	7	4	21	4	7	4	17	11	22	16	7	15	7	4	9	4	7
Positive	1725.82	0.867117	7	4	15	4	18	4	7	4	13	17	7	22	14	26	7	4	7	4	7	17	7	4	7	10	18	4	7	20	19	4	7	12	10	4	10	15	13	4	7	17	14	4	13	17	14	9	12
Positive	1726.81	0.867117	7	4	7	4	25	19	28	20	7	17	7	4	7	29	7	25	16	18	7	18	7	21	7	7	7	9	7	4	10	26	7	13	8	4	14	4	7	4	7	23	7	15	7	21	7	4	7
Positive	1728.6	0.867117	7	15	21	4	23	4	24	4	7	4	7	4	7	4	17	29	14	4	7	4	7	4	7	16	7	4	7	12	7	24	16	4	7	17	7	17	15	4	15	13	8	4	7	17	8	4	7
Positive	1729.28	0.867117	7	4	27	19	7	4	7	18	15	4	7	22	7	4	22	18	7	21	7	4	7	4	7	4	19	17	7	14	14	4	16	13	7	26	14	16	7	10	21	4	7	4	22	4	7	11	17
Positive	1730.69	0.867117	7	26	7	17	14	4	7	4	7	13	7	4	7	4	7	4	7	13	7	13	17	7	7	21	7	4	16	9	12	4	7	4	7	4	9	4	7	4	14	4	13	18	7	4	7	4	7
Positive	1731.73	0.867117	7	4	7	7	7	25	28	14	7	19	7	4	7	23	7	4	7	16	7	4	7	4	7	4	7	14	15	11	7	39	7	16	19	4	7	4	19	4	16	4	7	4	7	4	7	8	19
Positive	1736.87	0.867117	7	4	17	20	25	4	7	4	18	4	7	19	7	16	7	13	14	4	16	4	7	4	16	4	7	4	15	4	7	28	14	17	11	15	7	4	7	7	14	15	7	4	7	14	7	13	7
Positive	1740.32	0.867117	7	4	7	4	7	4	7	4	7	4	20	4	25	24	7	24	7	14	7	22	14	10	7	4	7	4	7	18	20	4	7	4	8	22	7	4	22	4	7	4	15	4	7	23	21	4	7
Positive	1744.19	0.867117	7	23	26	4	33	26	29	23	10	27	17	29	16	27	7	22	21	14	7	4	7	4	12	4	19	13	29	23	7	19	15	20	14	4	16	12	7	9	14	24	7	20	7	4	17	4	7
Positive	1747.07	0.867117	7	21	7	4	23	4	7	4	7	4	7	24	7	4	7	4	7	9	7	4	7	4	9	4	7	4	13	4	7	4	7	15	10	4	10	8	7	4	7	4	7	4	13	4	7	4	7
Positive	1749.58	0.867117	7	13	17	4	31	4	28	23	19	13	13	4	7	4	7	18	7	15	7	18	7	4	7	9	7	4	7	14	7	4	17	4	7	4	7	17	18	4	14	20	7	11	11	4	7	4	10
Positive	1750.1	0.867117	7	4	7	4	24	34	27	4	7	4	7	30	7	23	7	4	7	4	7	15	26	4	7	4	18	15	7	4	8	25	7	4	26	4	19	15	7	4	7	4	7	4	7	13	7	8	9
Positive	1754.61	0.867117	7	18	14	4	7	16	26	4	10	17	14	25	21	15	7	4	16	4	7	4	7	9	7	4	11	4	7	13	7	4	7	16	7	4	7	7	11	4	7	4	12	4	16	17	16	4	25
Positive	1760.38	0.867117	7	4	7	21	7	4	7	4	7	4	7	4	7	4	7	4	11	4	12	4	7	4	16	4	7	11	7	18	23	4	11	14	7	9	7	4	7	10	7	22	7	4	7	20	7	4	13
Positive	1766.53	0.867117	7	4	10	4	7	23	23	15	12	12	7	13	7	21	16	11	21	4	7	4	7	17	14	15	7	4	13	4	7	4	7	4	20	4	10	4	17	4	20	14	7	4	12	24	16	4	7
Positive	1767.83	0.867117	7	4	18	4	17	4	24	13	7	4	17	4	23	15	7	4	9	4	7	4	7	4	7	4	10	16	7	4	24	4	7	13	7	4	7	4	7	9	7	17	7	13	20	10	7	14	7
Positive	1769.12	0.867117	7	4	7	4	25	20	26	14	7	4	7	22	7	24	7	21	7	11	11	4	7	17	7	20	12	12	7	4	7	7	7	4	17	15	12	4	7	4	7	4	7	20	7	16	7	24	19
Positive	1771.53	0.867117	7	4	7	25	7	4	17	14	7	12	17	4	7	4	14	4	7	19	7	19	7	4	11	21	17	11	7	4	7	12	7	10	7	16	8	4	7	4	9	4	7	11	16	4	7	4	7
Positive	1774.17	0.867117	7	4	23	23	28	31	32	18	7	4	7	26	21	31	27	19	7	4	7	4	7	4	7	7	14	4	22	15	14	4	18	19	26	14	14	4	7	13	7	4	7	4	7	4	7	12	7
Positive	1774.57	0.867117	7	4	21	25	9	22	7	4	7	8	14	4	7	4	16	4	7	4	7	4	9	16	10	10	7	12	20	13	7	4	7	4	7	4	15	15	11	4	7	4	20	15	7	4	9	4	7
Positive	1774.95	0.867117	7	4	17	4	7	16	7	4	7	4	17	4	7	4	12	4	7	12	11	4	7	4	15	4	16	14	7	4	7	17	11	15	7	4	7	14	22	4	7	4	15	4	10	18	12	4	20
Positive	1776.72	0.867117	7	4	7	28	7	23	21	12	7	4	10	25	20	4	7	4	17	17	13	4	19	4	15	4	10	4	21	13	15	32	7	4	11	16	16	10	7	4	17	20	7	15	22	4	7	4	13
Positive	1777.32	0.867117	7	4	7	4	7	4	14	19	7	19	7	4	7	4	7	27	7	4	7	19	7	4	7	17	7	18	7	15	13	4	7	4	13	19	7	4	12	9	7	4	15	8	20	14	18	14	11
Positive	1778.34	0.867117	7	14	7	4	7	4	7	23	12	22	7	4	7	4	7	4	7	4	11	4	7	4	17	4	7	4	7	4	21	4	7	4	7	4	7	13	7	4	11	4	7	4	7	4	10	4	7
Positive	1778.66	0.867117	7	4	19	4	7	29	31	13	23	19	7	28	16	16	7	4	7	4	7	19	7	17	7	12	7	12	7	17	7	4	7	4	10	19	15	23	9	4	20	4	7	21	22	4	7	4	7
Positive	1782.17	0.867117	7	19	21	4	7	24	25	4	16	19	22	25	20	23	19	4	23	17	7	13	22	11	14	16	14	16	18	4	7	16	7	18	7	24	9	14	16	4	7	4	7	16	16	16	15	17	13
Positive	1782.65	0.867117	7	4	16	22	28	27	28	12	15	4	7	25	15	4	7	4	7	15	13	4	16	7	15	17	7	17	10	4	7	4	15	4	10	4	7	4	7	4	7	4	7	4	7	4	7	4	8
Positive	1783.19	0.867117	7	19	7	28	25	28	7	18	7	19	12	16	21	24	25	22	23	4	7	23	19	15	12	4	15	4	23	16	7	24	16	4	13	17	11	18	12	4	20	19	16	19	7	20	12	16	7
Positive	1783.79	0.867117	7	4	7	4	7	4	7	4	7	18	7	23	24	19	7	4	7	17	7	4	7	4	13	4	7	17	7	11	12	16	7	14	7	19	7	9	7	4	7	17	15	4	18	23	13	4	7
Positive	1786.64	0.867117	7	9	7	4	7	4	28	19	7	14	18	4	12	19	7	4	22	12	7	4	11	16	7	17	12	4	21	4	24	4	7	4	7	21	7	14	7	4	15	4	7	19	7	4	15	4	7
Positive	1789.64	0.867117	7	16	7	24	24	22	20	4	12	14	7	18	7	4	17	13	24	4	7	13	20	9	11	4	7	4	14	4	22	4	7	4	21	4	7	14	10	10	7	19	7	4	9	4	20	4	7
Positive	1791.69	0.867117	7	4	7	4	7	4	7	22	15	4	20	27	19	4	19	20	7	4	12	4	23	11	7	15	7	11	7	12	7	19	7	4	12	4	7	17	7	15	7	11	7	4	20	18	11	13	9
Positive	1794.66	0.867117	7	4	15	4	7	33	7	4	11	16	7	4	20	4	19	4	7	4	12	4	7	4	7	4	7	4	7	4	24	4	7	16	21	4	13	16	7	4	7	13	16	16	7	12	15	7	7
Positive	1794.96	0.867117	7	4	16	20	7	4	7	4	7	17	7	4	7	4	7	4	7	4	15	4	7	19	18	4	12	12	7	10	12	4	7	4	18	21	7	4	12	4	7	17	7	10	7	4	7	12	14
Positive	1796.92	0.867117	7	4	7	30	7	15	7	4	19	12	16	4	11	25	7	18	10	4	7	4	7	18	7	14	7	14	7	12	7	4	7	15	7	23	7	4	7	9	7	4	11	13	7	12	12	4	10
Positive	1797.22	0.867117	7	4	7	24	7	27	7	11	9	11	14	25	11	20	22	4	19	4	7	26	7	4	7	4	17	15	7	11	11	21	7	18	11	4	13	7	12	11	18	4	15	4	23	4	16	18	7
Positive	1800.7	0.867117	7	27	28	4	28	4	7	17	7	4	21	25	7	24	25	23	7	4	11	4	7	4	11	19	7	4	21	21	7	4	7	7	14	17	7	8	7	4	7	4	13	9	15	4	17	4	7
Positive	1800.92	0.867117	7	4	7	20	7	4	7	4	22	4	7	21	16	4	19	4	7	4	7	4	7	4	7	4	11	7	7	4	14	13	7	4	7	4	7	4	14	7	7	18	14	4	7	4	19	4	12
Positive	1801.53	0.867117	7	16	24	23	7	22	15	13	16	10	14	26	17	23	14	23	21	4	7	4	19	4	7	17	25	4	7	4	7	11	12	13	24	4	7	4	13	4	11	13	7	12	7	4	15	17	16
Positive	1803.2	0.867117	7	19	7	7	26	22	29	19	7	19	16	28	15	23	7	25	19	4	7	15	7	16	7	8	7	12	9	4	7	4	13	4	7	4	7	10	7	4	7	14	17	17	7	4	13	11	19
Positive	1807.45	0.867117	7	14	19	22	16	23	25	4	15	4	19	10	7	4	7	4	21	13	7	4	7	4	7	4	17	4	10	4	23	21	7	4	7	10	7	30	10	4	7	4	7	4	7	7	11	13	7
Positive	1809.02	0.867117	7	4	7	21	13	4	28	4	7	4	7	4	9	4	7	4	7	4	7	16	7	4	7	4	7	4	21	4	15	4	7	10	25	19	7	15	7	11	12	13	11	4	7	4	7	4	7
Positive	1809.54	0.867117	7	4	7	4	27	13	7	4	22	4	15	12	7	4	19	16	14	13	7	4	7	4	7	4	11	14	9	4	7	4	18	4	9	4	7	10	20	4	18	12	16	4	18	16	18	9	17
Positive	1812.46	0.867117	7	4	7	4	20	4	7	4	7	4	19	4	10	4	21	4	7	4	16	14	7	22	7	12	7	4	20	4	7	10	7	4	7	4	7	18	7	4	7	4	7	8	7	17	7	12	7
Positive	1813.68	0.867117	7	15	7	23	17	14	11	17	7	4	7	4	7	10	7	4	7	4	13	4	7	4	7	17	7	9	7	15	7	15	11	4	18	15	11	4	7	9	17	4	7	4	7	4	16	4	7
Positive	1814.19	0.867117	7	4	22	26	26	19	30	21	11	14	16	4	21	17	7	27	19	15	7	20	21	12	7	4	12	4	17	11	17	15	16	4	19	16	14	4	20	10	16	4	7	23	14	15	16	8	16
Positive	1818.57	0.867117	7	4	7	8	7	4	7	4	7	4	7	4	7	4	7	4	7	4	7	4	7	4	7	4	7	4	7	4	7	4	7	4	7	4	7	12	7	4	7	4	7	4	7	4	7	4	7
Positive	1818.86	0.867117	7	4	7	24	23	4	14	4	7	11	7	4	7	25	7	19	7	4	7	4	7	4	14	13	7	13	16	4	13	4	7	18	24	14	11	4	7	11	7	23	9	4	7	11	14	14	7
Positive	1820.13	0.867117	7	21	21	26	30	22	28	4	13	18	12	21	7	20	29	25	7	11	7	4	7	4	17	18	15	10	18	4	7	18	7	4	10	4	12	7	7	4	15	4	7	9	18	8	13	13	7
Positive	1820.84	0.867117	7	4	18	14	7	16	7	14	7	17	18	4	16	22	7	4	20	4	7	4	7	4	10	24	14	14	7	11	7	4	13	4	16	17	7	4	13	4	7	7	7	4	13	13	7	4	7
Positive	1822.62	0.867117	7	19	7	18	7	4	7	16	10	4	8	28	17	21	7	4	7	20	7	4	23	4	8	4	7	8	12	4	14	24	7	12	7	13	7	4	16	4	7	4	7	11	7	16	7	13	16
Positive	1824.7	0.867117	7	18	7	23	25	14	25	4	7	4	7	4	23	4	7	4	7	11	12	4	7	4	10	4	15	4	16	10	9	4	15	4	18	13	11	11	7	15	7	4	9	9	7	4	17	4	21
Positive	1827.86	0.867117	7	13	12	27	7	17	7	4	17	4	7	32	7	13	7	14	7	13	14	4	7	4	15	4	13	4	7	4	10	31	9	12	10	23	7	16	14	4	7	4	7	16	7	4	7	9	17
Positive	1831.31	0.867117	7	4	23	4	9	4	7	17	7	14	7	4	8	23	7	22	11	4	7	4	17	11	7	4	7	4	7	4	14	16	7	4	7	27	7	9	11	12	7	4	8	4	7	4	7	12	18
Positive	1835.86	0.867117	7	13	20	18	7	15	19	4	7	13	7	4	19	18	7	15	18	4	7	4	7	4	7	4	8	4	7	4	14	4	7	13	7	4	7	4	7	10	7	4	7	4	7	15	7	4	19
Positive	1839.53	0.867117	7	16	16	4	23	13	7	4	11	4	18	4	14	4	26	14	12	4	7	4	7	4	7	19	11	10	15	7	7	25	15	11	7	4	8	20	17	4	19	9	8	4	10	4	12	4	8
Positive	1839.93	0.867117	7	4	12	4	7	4	7	4	7	4	14	4	7	4	7	16	7	4	16	4	7	4	7	4	7	10	17	4	13	4	7	4	7	4	7	4	15	4	13	4	15	21	7	13	7	16	7
Positive	1840.56	0.867117	7	12	12	22	21	4	7	13	7	4	10	8	12	4	7	4	7	22	9	4	7	4	10	18	25	12	14	7	7	18	15	4	11	13	8	11	18	4	7	4	7	19	7	15	7	12	7
Positive	1842.35	0.867117	7	4	20	4	7	4	7	4	19	18	13	4	7	17	7	4	22	17	10	17	7	4	12	7	7	4	7	12	21	17	7	7	7	4	7	4	7	4	13	4	7	4	25	4	7	9	7
Positive	1845.52	0.867117	7	4	32	4	7	4	25	7	7	19	7	4	12	32	15	4	13	4	7	4	7	8	7	14	7	11	7	4	7	18	7	4	12	4	8	4	14	4	7	20	7	19	9	4	7	4	7
Positive	1851.17	0.867117	7	4	25	4	7	4	24	20	18	4	7	4	20	17	7	17	21	12	7	8	7	19	16	4	13	4	21	4	7	4	7	4	17	4	7	4	17	12	16	20	12	4	7	4	16	4	7
Positive	1852.52	0.867117	7	13	21	4	7	4	7	18	17	21	7	4	21	21	7	4	14	4	7	16	7	11	7	4	8	4	7	15	11	11	9	4	7	19	7	4	7	4	7	17	7	4	7	12	7	4	9
Positive	1852.74	0.867117	7	4	7	13	16	22	18	4	7	4	7	4	7	4	7	4	7	17	10	4	14	4	13	17	10	4	7	4	7	20	7	4	17	4	7	11	14	4	7	4	17	19	13	4	7	4	7
Positive	1853.77	0.867117	7	4	7	12	7	4	7	14	7	4	9	19	8	13	7	4	7	8	7	25	7	4	15	14	20	4	7	4	23	35	14	4	21	19	7	4	16	4	7	4	11	15	17	19	13	4	15
Positive	1854.3	0.867117	7	4	7	4	10	4	7	15	7	15	7	4	22	9	14	4	7	4	9	4	7	14	7	15	7	14	7	13	7	27	7	18	7	22	7	4	7	11	7	4	7	4	17	25	15	4	7
Positive	1855.56	0.867117	7	18	7	4	23	20	7	4	13	15	10	25	7	19	7	4	18	13	7	4	7	20	7	4	12	9	12	4	24	22	7	4	21	4	7	4	15	4	11	22	7	4	22	15	16	4	7
Positive	1856.18	0.867117	7	17	7	21	7	4	7	20	19	24	17	4	25	4	19	22	23	10	7	4	7	4	14	23	7	16	20	4	15	22	17	13	7	24	7	27	18	9	8	16	18	23	23	21	7	4	7
Positive	1859.28	0.867117	7	23	23	4	7	4	7	4	7	19	7	4	7	4	19	4	7	14	7	4	7	16	10	10	13	13	7	4	17	4	7	12	7	4	7	12	7	8	12	18	17	15	14	4	7	4	7
Positive	1860.65	0.867117	7	22	22	21	7	14	7	4	7	4	8	4	7	16	16	4	7	4	7	4	7	14	11	4	7	8	7	8	17	13	7	4	13	4	7	4	7	8	13	15	11	4	7	4	17	4	19
Positive	1862.68	0.867117	7	9	7	4	19	13	7	4	16	4	7	25	8	4	19	16	7	4	7	4	7	8	7	4	7	8	7	4	7	4	7	4	9	4	7	4	14	10	7	18	8	12	7	4	7	11	14
Positive	1864.2	0.867117	7	4	8	26	7	4	7	12	7	13	14	18	20	21	24	23	20	4	7	4	20	13	20	18	21	15	17	13	7	4	7	4	7	14	15	14	7	7	19	13	15	15	7	4	7	4	8
Positive	1865.9	0.867117	7	4	19	4	7	4	7	4	7	12	14	20	23	4	20	4	7	10	9	4	16	4	14	4	7	4	13	4	7	4	7	4	12	4	7	18	13	4	15	12	12	4	7	16	7	4	10
Positive	1868.09	0.867117	7	16	7	4	22	32	20	4	17	4	18	24	7	21	27	17	7	4	13	17	23	4	7	15	11	4	16	4	16	7	13	10	13	4	13	4	7	4	15	16	7	4	7	13	7	12	7
Positive	1869.15	0.867117	7	16	8	24	24	14	22	4	16	23	7	21	11	25	26	19	28	17	7	14	7	19	14	11	9	12	11	13	13	9	7	4	11	4	19	24	20	4	7	4	13	4	15	19	9	4	17
Positive	1870.62	0.867117	7	4	7	4	7	4	20	4	7	15	7	28	7	14	7	16	7	12	18	4	22	4	14	4	7	12	10	4	23	4	7	14	16	4	11	19	7	9	18	4	7	4	7	4	14	4	7
Positive	1873.09	0.867117	7	4	7	22	24	21	7	4	7	17	18	21	16	11	7	4	16	12	7	4	17	4	7	4	8	4	24	7	7	26	7	13	13	4	12	15	7	4	13	11	7	7	7	4	7	4	10
Positive	1873.52	0.867117	7	15	15	16	12	24	7	4	10	4	10	4	7	22	7	8	7	4	7	4	16	16	7	4	8	20	7	4	7	4	7	4	10	4	7	16	7	4	7	25	13	4	7	4	7	4	7
Positive	1874.8	0.867117	7	4	10	14	7	4	7	11	14	4	7	13	26	13	7	4	7	11	14	4	7	4	7	20	7	19	11	10	7	17	17	9	13	4	9	4	17	11	7	4	7	4	20	10	7	15	7
Positive	1876.08	0.867117	7	18	13	27	22	20	22	4	16	4	15	14	7	24	7	4	22	4	7	4	7	17	14	18	7	4	7	4	7	26	9	15	10	4	7	18	7	4	7	19	7	12	7	16	7	4	7
Positive	1877.47	0.867117	7	4	16	25	7	9	7	4	7	4	7	24	7	17	19	4	7	13	13	4	7	4	7	4	7	4	14	4	7	14	9	15	14	4	16	4	10	4	10	4	14	11	7	4	7	14	7
Positive	1877.68	0.867117	7	18	7	25	20	15	20	15	7	4	7	15	11	11	7	4	7	4	9	4	7	4	7	14	9	15	7	16	10	4	7	4	8	4	7	4	7	4	7	4	7	9	7	4	10	4	19
Positive	1878.44	0.867117	7	4	7	23	12	20	7	4	10	4	7	18	7	15	7	4	7	11	7	18	7	4	7	4	7	4	7	4	7	4	7	4	17	4	7	4	7	4	7	4	7	4	16	17	7	12	7
Positive	1878.96	0.867117	7	14	7	4	18	24	22	4	7	4	7	4	7	4	7	7	15	11	7	4	14	4	11	23	7	4	7	16	7	25	7	4	20	4	7	9	10	4	7	4	11	4	7	4	7	4	7
Positive	1882.73	0.867117	7	4	29	17	7	4	21	21	7	4	7	4	22	4	27	4	7	4	7	14	7	12	15	4	16	4	7	14	18	19	14	14	21	4	7	9	13	4	7	4	7	4	7	4	8	4	19
Positive	1885.17	0.867117	7	20	7	22	7	27	20	11	15	4	11	4	19	19	17	18	18	4	7	20	15	10	7	4	23	4	13	4	12	12	7	14	8	4	7	12	7	7	7	4	16	4	15	4	14	4	14
Positive	1891.86	0.867117	7	4	20	19	7	4	7	13	23	4	19	4	7	4	14	25	7	15	7	21	7	4	7	4	7	4	14	4	10	4	12	10	14	9	12	9	13	10	7	4	15	4	13	18	7	4	7
Positive	1893.25	0.867117	7	19	7	4	7	4	7	4	14	19	7	4	7	4	7	24	7	18	7	4	18	4	10	4	9	10	7	14	14	25	7	11	7	13	7	4	18	4	7	18	7	4	13	13	17	9	8
Positive	1895.53	0.867117	7	14	20	4	7	22	7	12	8	4	7	22	16	4	7	4	7	4	7	13	19	4	12	4	7	7	7	4	11	4	7	4	11	4	12	9	7	4	7	10	11	12	22	4	7	9	7
Positive	1896.91	0.867117	7	4	7	4	18	17	7	7	21	15	21	4	18	4	23	4	18	18	12	4	7	4	7	4	7	4	14	8	21	4	7	15	22	4	7	20	7	4	17	4	13	4	7	4	16	10	7
Positive	1897.37	0.867117	7	15	16	21	7	4	8	4	16	4	18	24	7	25	14	4	7	4	7	4	7	4	7	4	7	4	7	4	7	4	11	4	15	4	8	4	7	4	7	23	7	16	14	4	14	4	20
Positive	1898.68	0.867117	7	4	7	4	24	4	22	12	7	4	7	17	18	4	7	4	7	4	7	4	7	12	13	4	21	4	12	4	7	4	7	4	7	10	7	4	19	4	7	4	7	19	7	4	7	4	7
Positive	1899.2	0.867117	7	22	18	21	7	4	7	14	16	4	7	25	17	27	14	4	18	19	8	19	7	4	13	4	14	12	7	14	9	4	7	4	16	4	8	12	7	4	8	9	13	12	16	18	7	4	7
Positive	1900.17	0.867117	7	14	19	4	7	22	7	15	18	18	20	31	7	24	7	20	7	4	12	4	9	4	14	15	17	14	17	12	12	4	7	4	11	4	7	7	22	8	16	23	7	19	20	4	8	4	14
Positive	1900.51	0.867117	7	20	24	4	19	4	7	4	15	4	7	4	11	4	7	4	7	4	11	16	7	4	7	4	7	4	16	11	28	4	7	4	11	8	7	17	7	4	7	13	7	14	10	4	15	4	7
Positive	1901.82	0.867117	7	19	7	14	7	19	7	8	7	4	12	4	15	14	10	22	23	4	7	4	7	4	12	16	7	4	7	4	7	4	7	4	7	4	7	9	7	4	7	18	10	4	11	4	7	10	13
Positive	1902.68	0.867117	7	4	7	4	27	4	24	4	7	4	22	17	11	24	7	4	7	4	10	4	14	16	13	4	7	4	12	8	23	4	8	7	9	4	10	23	14	8	7	4	7	11	14	4	7	4	7
Positive	1905.82	0.867117	7	4	7	4	23	4	23	7	14	4	18	4	25	4	12	25	7	4	7	16	17	4	7	4	7	4	7	13	7	31	7	4	7	16	7	14	7	4	7	4	7	13	16	4	7	9	7
Positive	1912.25	0.867117	7	4	7	4	7	28	7	15	19	4	18	4	7	15	7	4	7	4	11	4	7	17	13	15	7	4	7	4	20	4	20	4	20	4	7	11	16	10	7	4	16	4	15	15	12	12	19
Positive	1913.8	0.867117	7	4	7	4	7	4	7	13	15	4	9	13	7	4	7	4	7	4	8	4	20	4	7	4	14	4	19	17	7	4	7	14	12	4	7	15	15	4	17	11	10	4	12	13	13	8	7
Positive	1914.7	0.867117	7	24	7	14	20	4	20	22	10	18	7	18	7	4	17	16	24	4	9	4	7	9	15	4	7	4	7	13	19	24	14	15	8	22	12	7	7	4	7	4	7	14	7	4	7	12	7
Positive	1915.13	0.867117	7	14	9	21	26	4	28	9	8	18	7	23	15	18	16	16	7	4	9	4	7	13	10	4	13	4	11	4	7	4	7	4	7	4	7	17	7	7	12	4	10	4	7	21	11	4	10
Positive	1915.67	0.867117	7	15	17	4	7	18	7	14	7	4	22	15	10	4	7	4	22	4	13	20	7	4	14	4	7	4	7	4	7	4	9	4	7	16	15	11	7	4	7	4	7	4	7	14	15	4	7
Positive	1918.2	0.867117	7	9	7	18	7	4	7	11	18	18	20	25	18	24	7	4	17	12	10	4	7	4	9	15	16	10	7	4	19	22	18	4	7	4	7	4	7	9	13	14	11	16	17	4	21	9	7
Positive	1919.09	0.867117	7	20	7	4	19	20	17	4	8	15	17	18	22	23	7	4	7	4	12	4	7	4	7	4	14	4	16	4	7	16	7	16	7	4	11	8	7	4	7	4	7	18	12	4	7	4	7
Positive	1919.51	0.867117	7	4	7	4	19	4	14	17	7	16	7	24	12	22	19	17	7	4	9	4	16	4	7	20	12	4	7	4	7	4	11	10	12	4	7	4	9	4	13	11	7	20	13	4	7	13	7
Positive	1920.09	0.867117	7	20	20	21	19	23	26	17	7	18	15	30	7	4	7	13	15	4	7	4	18	4	7	13	7	4	16	17	20	22	14	4	17	12	7	19	7	4	15	4	7	15	7	7	13	17	8
Positive	1922.49	0.867117	7	16	7	25	7	21	7	4	12	4	7	4	7	17	7	21	11	4	7	20	7	4	10	14	7	17	7	4	12	18	7	4	14	4	12	4	7	4	7	13	7	13	7	7	7	4	7
Positive	1925.9	0.867117	7	4	11	4	7	26	7	15	7	4	7	4	7	14	7	4	12	4	7	4	7	4	8	4	12	4	7	16	9	4	7	12	7	4	7	19	14	4	12	4	7	4	7	4	7	4	18
Positive	1926.86	0.867117	7	4	7	18	7	4	7	21	7	13	10	4	11	22	24	14	15	4	7	4	15	4	7	4	7	4	20	4	16	4	10	13	8	4	7	4	7	4	17	14	7	4	16	18	7	12	7
Positive	1927.63	0.867117	7	21	7	4	7	4	7	4	19	4	7	4	7	25	7	4	7	10	7	4	25	4	7	7	7	4	7	18	7	18	16	11	7	4	10	4	11	4	7	4	7	17	18	4	14	4	20
Positive	1928.63	0.867117	7	13	7	4	7	20	25	4	7	4	19	21	17	4	9	4	24	4	7	4	7	14	7	4	7	4	7	4	7	4	7	15	14	14	7	20	7	4	7	4	13	4	7	4	7	4	18
Positive	1928.85	0.867117	7	4	24	4	19	4	7	4	9	4	7	4	7	21	7	16	7	4	16	16	16	7	7	4	7	11	7	4	7	21	11	4	17	4	12	4	7	8	7	4	10	20	7	16	7	4	7
Positive	1931.82	0.867117	7	4	17	4	7	13	7	4	7	8	7	4	15	20	14	4	9	4	7	4	7	4	7	16	7	10	7	4	7	13	13	4	7	12	8	4	7	4	7	4	7	4	19	4	7	9	12
Positive	1932.14	0.867117	7	4	16	27	7	4	7	4	7	9	15	32	7	24	16	21	23	14	7	4	22	4	7	4	17	10	13	15	18	4	10	4	8	12	12	4	7	4	16	13	7	12	15	15	16	4	7
Positive	1935.44	0.867117	7	21	22	25	14	15	7	13	7	4	20	13	7	4	19	24	7	15	7	4	16	4	9	4	12	4	7	4	16	4	7	4	14	4	7	9	7	4	7	16	7	10	7	4	8	4	7
Positive	1935.9	0.867117	7	4	7	4	7	4	7	4	7	4	7	12	20	4	9	11	7	4	7	4	7	4	7	4	7	11	7	4	7	4	7	4	7	4	7	4	10	4	7	20	12	4	7	16	7	4	9
Positive	1939.66	0.867117	7	4	7	4	21	4	7	4	7	4	7	25	7	4	14	4	7	4	7	20	7	23	7	11	10	4	7	4	21	19	14	4	7	4	7	19	7	7	7	4	7	4	7	10	7	13	7
Positive	1940.77	0.867117	7	4	20	4	16	27	7	4	7	4	11	18	7	4	7	16	16	4	12	4	19	4	7	13	15	4	19	4	7	13	7	12	11	4	7	11	7	4	7	4	17	4	10	22	7	14	7
Positive	1941.96	0.867117	7	4	7	20	7	14	7	4	10	12	7	25	7	19	7	4	7	4	7	4	13	14	7	4	7	4	7	4	7	4	7	4	9	11	18	13	16	4	7	4	16	4	7	4	7	11	12
Positive	1942.74	0.867117	7	4	16	4	13	29	7	4	13	4	7	26	15	4	7	19	20	4	7	12	7	4	7	16	16	13	14	4	24	20	7	4	14	4	11	4	7	10	12	4	7	9	7	22	13	14	16
Positive	1943.08	0.867117	7	4	18	7	20	16	18	16	16	16	16	23	14	16	7	17	7	4	7	16	7	10	13	9	7	4	15	4	25	16	13	4	13	13	7	15	21	4	7	4	7	4	7	4	7	4	12
Positive	1944.62	0.867117	7	4	7	4	7	19	15	4	7	4	7	4	8	4	23	4	7	11	7	4	7	15	7	15	11	4	7	4	7	13	14	4	7	17	15	10	9	7	7	11	10	4	18	4	7	4	7
Positive	1946.08	0.867117	7	21	21	12	21	17	23	4	7	4	17	21	18	16	7	19	14	4	7	4	17	4	17	11	10	13	16	11	7	17	8	4	7	16	10	17	7	4	13	9	15	4	7	12	7	4	7
Positive	1947.17	0.867117	7	19	12	17	7	4	7	15	17	4	7	4	7	17	7	4	7	4	7	19	16	4	20	4	7	4	14	12	7	4	7	17	15	18	10	7	7	9	7	4	10	13	7	4	13	13	12
Positive	1948.54	0.867117	7	4	7	4	7	4	7	4	7	4	7	4	7	4	7	4	7	4	7	4	7	4	7	4	7	4	7	4	7	4	7	4	7	4	7	4	7	4	7	4	7	4	7	4	7	4	7
Positive	1953.56	0.867117	7	4	7	4	16	4	12	18	7	11	7	4	7	4	10	15	7	16	15	4	7	14	17	11	11	12	13	4	24	4	7	4	7	4	12	4	7	4	7	4	7	4	15	4	7	4	7
Positive	1956.26	0.867117	7	4	15	22	7	24	18	4	7	4	7	21	13	20	7	4	7	4	7	4	7	12	7	4	15	11	7	4	7	4	7	4	9	16	7	16	7	4	7	16	10	4	7	4	7	4	7
Positive	1959.5	0.867117	7	4	22	4	7	19	7	10	7	23	7	19	14	25	14	4	12	4	7	4	20	4	7	4	7	12	15	4	7	4	14	7	12	9	7	4	14	4	7	4	7	20	15	15	10	13	7
Positive	1959.71	0.867117	7	4	7	17	10	4	12	4	7	4	17	4	15	4	11	20	7	10	7	10	7	4	8	13	7	4	7	4	8	4	7	4	7	4	7	15	7	9	7	11	7	4	15	4	7	4	7
Positive	1960.28	0.867117	7	4	7	19	7	4	7	4	7	4	7	14	19	4	10	8	7	4	10	16	7	4	7	4	7	14	7	4	14	4	7	4	7	4	12	4	14	4	21	4	7	14	7	17	7	4	18
Positive	1961.43	0.867117	7	4	16	4	7	19	20	11	7	4	11	4	7	15	7	4	7	4	7	4	7	9	7	19	7	4	10	9	13	8	10	4	9	15	7	4	7	8	12	4	7	15	7	4	7	4	7
Positive	1962.44	0.867117	7	4	11	9	7	4	16	4	7	11	7	12	20	4	16	4	7	4	10	4	15	4	11	4	8	9	7	4	15	4	7	4	9	4	7	4	7	4	7	4	7	4	7	4	12	13	23
Positive	1965.12	0.867117	7	17	15	22	20	4	22	20	13	16	7	4	7	23	7	23	12	19	14	15	7	9	7	4	7	4	7	4	7	13	12	8	16	4	7	11	7	13	7	16	12	4	7	10	7	16	7
Positive	1966.01	0.867117	7	4	7	4	7	33	25	4	7	4	7	17	15	4	7	4	21	4	7	4	16	4	7	9	7	8	7	4	7	4	7	4	16	4	7	4	14	9	7	4	7	4	7	27	7	17	7
Positive	1966.68	0.867117	7	14	16	18	23	20	23	13	7	4	7	4	14	4	7	4	7	4	7	10	16	13	11	4	7	4	14	4	9	4	7	15	7	4	9	11	25	4	7	14	7	4	12	13	7	7	14
Positive	1967.22	0.867117	7	19	17	4	20	4	7	4	7	13	22	4	18	20	7	4	7	4	7	4	12	18	7	11	7	15	7	10	19	4	7	4	8	12	7	9	10	4	7	17	7	4	7	4	14	10	7
Positive	1968.05	0.867117	7	4	7	24	14	19	13	4	15	21	7	19	7	13	16	4	23	4	7	4	7	4	7	4	12	4	11	4	7	4	7	4	7	16	7	17	7	4	7	4	7	17	21	4	7	15	7
Positive	1969.73	0.867117	7	14	19	24	7	22	12	4	7	21	7	18	7	4	15	4	7	9	13	4	7	11	7	4	16	4	17	12	8	21	18	4	14	4	7	15	10	4	7	4	10	16	7	4	7	4	17
Positive	1970.17	0.867117	7	4	20	4	7	11	7	13	16	4	7	4	7	24	7	13	7	4	7	4	7	10	7	21	7	9	7	4	11	17	8	9	7	16	7	15	9	4	9	19	12	18	15	18	9	4	19
Positive	1971.3	0.867117	7	14	7	10	7	28	7	4	7	4	7	4	7	20	7	4	7	4	7	4	7	4	7	7	7	15	7	12	12	25	9	4	12	18	7	4	7	7	10	4	7	11	7	18	7	4	7
Positive	1972.67	0.867117	7	4	7	4	7	20	7	15	9	10	7	20	19	4	19	4	21	4	7	4	7	14	7	4	12	4	7	9	18	18	7	4	13	4	12	4	19	9	20	19	11	4	7	4	7	4	7
Positive	1973.56	0.867117	7	4	7	4	7	4	7	4	7	15	7	4	7	18	18	15	7	13	9	4	7	4	7	17	7	4	7	12	17	7	7	4	7	20	7	13	8	10	7	7	7	4	15	15	7	15	7
Positive	1973.92	0.867117	7	4	24	4	7	4	21	4	14	4	15	4	7	23	7	4	7	4	7	4	7	4	17	4	7	9	14	4	27	4	7	18	9	15	12	19	7	4	7	8	10	19	7	8	7	9	14
Positive	1974.14	0.867117	7	22	7	18	22	19	7	4	19	18	16	22	7	4	11	22	16	18	7	4	17	4	7	4	9	15	16	12	7	27	10	4	7	4	10	9	7	4	13	16	18	4	11	4	9	4	7
Positive	1974.48	0.867117	7	4	9	25	23	25	7	4	7	4	7	4	22	11	7	17	15	4	7	4	7	16	12	4	7	4	11	4	7	15	7	4	10	4	10	9	7	8	10	4	7	18	7	4	11	11	7
Positive	1976.16	0.867117	7	4	7	21	7	21	7	4	8	4	20	17	16	4	7	16	7	13	8	4	16	4	7	13	7	8	7	9	7	4	7	4	8	4	12	4	7	9	7	17	13	4	12	14	7	13	9
Positive	1976.78	0.867117	7	11	14	4	11	4	23	14	7	4	7	19	20	4	7	18	16	4	7	16	7	10	11	12	7	4	7	4	7	4	7	4	7	4	7	4	7	14	7	4	7	10	7	4	7	4	20
Positive	1977.1	0.867117	7	4	23	26	7	17	12	13	7	9	18	12	7	20	10	19	14	4	7	4	16	4	7	8	7	4	12	4	7	26	15	4	12	4	7	13	17	4	7	4	7	4	7	14	8	16	16
Positive	1984.75	0.867117	7	4	15	21	7	18	7	4	7	13	7	4	15	4	15	11	7	4	8	4	17	15	12	4	7	19	7	4	11	4	17	9	20	4	7	4	7	4	7	12	13	11	20	4	13	4	16
Positive	1989.11	0.867117	7	4	7	16	7	4	21	7	7	19	7	4	7	26	20	4	17	4	7	18	14	13	7	4	7	4	7	4	22	11	7	14	19	23	9	17	7	4	12	14	10	4	7	12	15	14	9
Positive	1991.47	0.867117	7	10	17	24	7	4	12	4	9	17	7	14	10	15	7	18	7	4	7	20	7	12	12	13	7	4	7	4	7	21	8	4	19	13	7	4	16	4	14	4	11	4	16	4	7	14	7
Positive	1993.16	0.867117	7	21	20	4	7	27	17	12	15	4	9	4	7	4	23	4	7	10	7	4	10	4	7	4	7	4	20	14	20	4	7	13	12	11	7	13	7	4	17	4	7	4	7	17	7	9	7
Positive	1995.58	0.867117	7	14	7	4	7	16	7	9	19	21	7	4	10	28	18	4	7	4	8	17	24	13	7	4	7	16	7	4	8	21	7	20	7	4	14	12	14	4	17	14	7	4	7	22	7	20	13
Positive	1996.98	0.867117	7	4	12	27	17	4	21	4	7	4	7	24	7	4	7	16	7	4	7	4	7	4	7	7	7	13	7	11	7	4	7	4	7	11	7	4	7	7	20	13	7	4	7	4	7	4	14
Positive	1999.49	0.867117	7	4	8	15	7	4	25	13	7	4	10	4	19	14	18	10	7	11	7	4	21	4	7	14	10	4	15	9	7	4	7	4	7	4	10	4	14	4	7	4	12	4	8	17	15	4	7
Positive	101.072	0.884117	9	4	7	7	7	4	7	4	7	4	7	4	7	8	7	7	7	4	7	4	7	4	7	4	7	4	7	4	10	4	7	4	7	7	41	4	7	4	7	7	7	4	7	4	7	7	7
Positive	102.057	0.884117	42	50	43	7	43	42	4	26	19	32	33	21	53	7	4	61	33	21	19	7	38	23	4	53	39	37	47	31	66	7	39	52	76	74	114	73	29	31	31	31	41	48	46	48	47	54	55
Positive	104.27	0.884117	7	4	7	4	7	4	7	4	7	4	7	4	7	4	7	4	7	4	7	4	7	4	7	4	7	4	7	4	7	4	7	4	7	4	80	4	7	4	7	4	7	4	7	4	7	4	7
Positive	104.358	0.884117	7	4	7	4	7	4	7	4	7	4	7	4	7	7	11	4	7	4	7	4	7	4	7	4	7	4	7	4	7	9	7	4	24	4	207	35	7	4	7	4	7	12	26	4	7	4	8
Positive	105.113	0.884117	29	54	42	46	35	46	23	28	17	31	7	30	57	68	55	61	40	32	26	51	38	19	26	37	35	32	55	28	73	91	43	38	48	99	125	90	23	35	33	30	33	55	50	31	7	34	57
Positive	116.037	0.884117	9	9	9	7	4	8	4	7	4	7	4	7	8	7	13	7	14	7	8	10	10	7	4	7	10	7	10	7	4	10	4	12	15	12	64	12	4	13	4	7	4	7	8	7	4	10	4
Positive	120.067	0.884117	17	18	25	37	29	26	20	4	15	4	20	22	55	54	57	68	23	17	13	19	35	15	14	50	45	8	43	35	7	30	31	45	35	4	144	36	37	4	38	4	7	40	36	4	11	57	42
Positive	130.049	0.884117	209	275	314	317	192	177	170	106	131	120	121	149	358	394	379	334	191	134	109	139	204	116	77	259	224	190	224	198	378	331	192	244	362	322	7	364	221	328	287	251	245	231	260	282	210	247	243
Positive	131.058	0.884117	27	4	7	4	7	11	7	8	7	7	7	4	7	4	7	4	11	8	7	15	18	4	7	24	16	13	7	17	39	4	7	17	20	30	88	17	16	32	25	20	13	4	22	17	16	23	19
Positive	139.918	0.884117	4	7	20	84	4	28	34	37	50	7	84	51	11	16	12	13	10	135	9	12	19	25	27	38	22	7	16	7	4	18	19	21	21	24	4	26	26	7	38	39	24	47	41	25	4	17	29
Positive	141.916	0.884117	7	4	7	14	8	7	7	13	7	4	15	4	7	4	7	4	7	4	7	4	7	4	7	4	7	4	7	4	8	4	7	4	7	4	7	4	7	4	7	4	7	4	7	4	7	4	7
Positive	147.078	0.884117	140	167	193	126	51	43	7	47	19	37	50	68	238	185	274	211	97	64	22	26	107	46	13	148	44	27	123	59	258	204	36	206	368	214	1042	187	174	423	254	205	50	127	160	199	45	198	157
Positive	156.08	0.884117	7	4	7	4	7	4	7	4	7	4	7	4	7	4	7	4	7	4	7	4	7	4	7	4	7	4	7	4	9	4	7	4	7	4	17	4	7	4	7	4	7	4	7	4	7	4	7
Positive	158.097	0.884117	7	4	7	4	7	4	7	4	7	4	7	4	7	4	7	4	7	4	7	4	7	4	7	4	7	4	7	4	7	4	7	4	7	4	7	4	7	4	7	4	7	4	7	4	7	4	7
Positive	168.013	0.884117	4	11	4	7	4	7	4	7	4	7	4	7	4	7	4	7	4	7	4	7	4	7	4	7	4	7	4	7	4	11	4	7	15	7	4	15	4	7	4	7	4	7	4	7	7	7	4
Positive	170.043	0.884117	4	7	4	7	4	7	4	7	4	7	4	7	4	7	4	7	4	8	4	7	4	7	4	7	4	7	4	7	4	7	4	7	4	7	4	7	4	7	4	7	4	7	4	7	4	7	4
Positive	170.095	0.884117	4	7	4	7	4	7	4	7	4	7	4	7	4	7	4	7	4	7	4	7	4	7	4	7	4	7	4	7	4	7	4	7	4	7	4	7	4	7	4	7	4	7	4	7	4	7	4
Positive	174.898	0.884117	8	13	7	12	55	67	35	41	21	31	26	52	16	16	19	21	8	4	7	4	18	4	7	11	17	8	7	9	25	33	16	22	45	23	24	37	15	18	23	21	27	19	22	25	15	13	19
Positive	175.445	0.884117	7	4	7	4	7	4	7	4	7	4	7	4	7	4	7	4	7	4	7	4	7	4	7	4	7	4	7	4	7	4	7	4	7	4	7	4	7	4	7	4	7	4	7	4	7	4	7
Positive	176.126	0.884117	7	4	7	4	7	4	7	4	7	4	7	4	7	4	7	4	7	4	7	4	7	4	7	4	7	4	7	4	7	4	7	4	7	4	7	4	7	4	7	4	7	4	7	4	7	4	7
Positive	181.073	0.884117	4	7	4	7	4	7	4	7	4	7	4	7	4	7	4	7	4	7	4	7	4	7	4	7	4	7	4	7	4	7	4	7	4	7	4	7	4	7	4	7	4	7	4	7	4	7	4
Positive	183.96	0.884117	4	7	4	7	4	13	4	7	4	7	4	14	4	38	4	7	4	7	4	7	4	7	4	7	4	7	4	7	4	7	4	7	4	7	4	7	4	7	4	7	4	7	4	7	4	7	4
Positive	184.076	0.884117	46	51	35	49	25	48	15	30	16	39	32	42	49	29	42	40	59	16	18	38	50	26	25	32	39	40	53	26	52	42	41	55	4	60	187	31	50	80	52	7	9	43	54	65	46	62	39
Positive	188.177	0.884117	4	7	4	7	4	7	4	7	4	7	4	7	4	7	4	7	4	7	4	7	4	7	4	7	4	7	4	7	4	7	4	7	4	7	4	7	4	7	4	7	4	7	4	7	4	7	4
Positive	189.135	0.884117	7	4	7	4	7	4	7	4	7	4	7	4	7	4	7	4	7	4	7	4	7	4	7	4	7	4	7	4	7	4	7	4	7	4	7	4	7	4	7	4	7	4	7	4	7	4	7
Positive	195.977	0.884117	4	7	4	7	4	7	4	7	4	7	4	7	4	7	4	7	4	7	4	7	4	7	4	7	4	7	4	7	4	7	4	7	7	10	4	7	4	7	4	7	4	7	4	7	4	7	4
Positive	203.056	0.884117	4	13	4	7	4	7	4	7	4	7	4	7	4	7	4	7	4	12	4	7	4	7	4	13	4	7	4	7	9	7	4	7	4	7	4	7	4	7	14	7	4	7	4	9	4	9	4
Positive	207.019	0.884117	4	25	11	7	4	7	4	7	4	7	4	7	11	30	17	14	4	7	4	7	4	7	4	8	4	7	4	7	11	11	4	7	4	7	4	7	19	7	28	22	8	7	4	12	7	7	4
Positive	207.211	0.884117	4	7	4	7	4	7	4	7	4	7	4	7	4	7	4	7	4	7	4	7	4	7	4	7	4	7	4	7	4	7	4	7	4	18	4	7	4	7	4	7	4	7	4	7	11	14	4
Positive	208.008	0.884117	4	7	4	7	4	9	4	7	4	7	4	7	9	7	4	7	4	7	4	7	4	7	4	7	4	7	4	7	4	7	4	7	4	7	4	7	4	7	4	7	4	7	4	7	4	7	4
Positive	209.964	0.884117	7	20	23	27	10	26	20	13	7	16	8	14	23	29	22	15	13	4	7	7	13	8	7	18	15	4	18	4	33	18	13	22	25	39	7	42	11	4	13	13	13	4	27	30	18	14	24
Positive	210.975	0.884117	7	19	15	18	18	4	7	4	7	4	7	4	7	22	16	13	12	4	7	4	14	4	7	9	7	4	8	4	9	20	7	4	8	4	11	4	7	4	7	21	7	4	7	4	8	4	7
Positive	211.956	0.884117	7	4	7	4	7	4	7	4	7	4	7	4	7	7	7	4	7	4	7	4	7	4	7	4	7	4	7	4	7	4	7	4	7	4	7	4	7	4	7	4	7	4	7	4	7	4	7
Positive	213.079	0.884117	7	4	7	4	7	11	7	4	7	4	7	4	7	4	12	4	13	4	7	4	10	4	7	8	7	4	9	4	8	4	7	4	7	4	21	8	7	4	7	4	7	4	7	4	7	4	7
Positive	242.866	0.884117	4	7	4	7	4	7	4	7	4	7	4	11	4	7	4	7	4	7	4	7	4	7	4	7	4	7	4	7	4	7	4	7	4	7	4	7	4	7	4	7	4	9	4	7	4	7	4
Positive	247.914	0.884117	7	15	24	19	11	10	7	14	7	15	7	18	19	25	22	26	11	4	7	4	17	4	7	9	7	11	16	7	11	32	14	23	17	20	7	16	7	13	7	7	7	9	12	8	7	4	7
Positive	249.042	0.884117	19	29	44	27	57	16	57	13	30	17	21	17	11	14	4	14	20	18	14	22	12	11	14	33	20	7	13	15	27	27	19	20	38	25	10	37	13	7	20	24	18	29	15	20	17	27	28
Positive	258.113	0.884117	7	4	7	4	70	38	28	12	51	11	50	17	13	11	13	12	13	27	14	20	7	8	10	4	7	4	15	4	7	11	9	10	34	13	88	7	34	47	25	23	7	11	11	26	7	18	9
Positive	269.04	0.884117	4	7	4	7	4	7	4	7	4	7	4	7	4	7	4	7	4	7	4	7	4	7	4	7	4	7	4	7	4	7	4	7	4	7	4	7	4	7	4	7	4	7	4	7	4	7	4
Positive	270.206	0.884117	7	4	9	29	7	16	21	17	7	15	18	16	9	32	27	14	16	8	13	31	26	13	18	25	27	22	7	15	35	29	33	15	19	30	7	31	7	4	15	14	28	36	34	12	7	8	43
Positive	279.05	0.884117	12	18	29	11	30	29	12	10	13	9	10	12	14	18	7	14	14	9	4	15	7	9	4	18	10	7	21	8	23	30	9	20	26	7	11	24	4	7	7	7	4	21	13	12	4	32	28
Positive	279.132	0.884117	4	7	4	7	4	7	4	7	4	7	4	7	4	7	4	7	4	7	4	7	4	7	4	7	4	7	4	7	4	7	4	7	4	7	19	7	4	7	4	7	4	7	4	7	4	7	4
Positive	287.165	0.884117	7	4	7	4	7	4	7	4	7	4	7	4	7	4	7	4	7	4	7	4	7	4	7	4	7	4	7	4	7	4	7	4	7	4	7	4	7	4	7	4	7	4	7	4	7	4	7
Positive	298.998	0.884117	13	15	4	12	4	7	11	7	7	7	4	10	10	10	4	7	13	7	4	7	11	7	7	12	4	7	14	8	21	24	11	15	27	15	31	27	4	22	4	7	12	10	13	18	12	14	12
Positive	305.141	0.884117	4	21	22	13	4	7	4	7	4	7	4	7	4	24	22	18	16	13	16	18	10	7	4	10	4	7	11	7	4	7	4	7	12	9	12	11	4	7	4	7	8	7	12	8	11	7	11
Positive	313.809	0.884117	7	4	7	9	8	10	7	14	12	4	14	14	7	4	7	4	7	4	7	4	7	4	7	4	7	4	7	4	9	4	7	4	7	4	7	4	7	4	7	4	7	4	12	9	7	4	7
Positive	317.099	0.884117	7	4	7	4	7	4	7	4	7	4	7	4	7	4	7	4	7	4	7	4	7	4	7	4	7	4	7	4	7	4	7	4	7	4	7	4	7	4	7	4	7	4	7	4	7	4	7
Positive	321.19	0.884117	7	4	7	4	7	4	7	4	7	4	7	4	7	4	7	4	7	4	7	4	7	4	7	4	7	4	7	4	7	4	7	4	7	4	7	4	7	4	7	4	7	4	7	4	7	4	7
Positive	323.947	0.884117	4	7	46	36	4	7	4	7	4	7	9	7	11	48	32	17	4	7	4	7	4	9	4	9	7	7	4	7	4	27	4	20	14	12	4	19	17	7	20	22	4	19	16	7	4	7	10
Positive	325.944	0.884117	7	4	7	4	7	4	7	4	7	4	7	4	9	16	7	4	7	4	7	4	7	4	7	4	7	4	7	4	7	4	7	4	7	4	7	13	7	4	7	7	7	4	7	7	7	4	7
Positive	332.079	0.884117	9	4	7	8	7	4	7	4	7	4	7	4	7	9	7	7	7	4	7	4	7	4	7	4	7	4	7	4	7	4	7	4	10	7	7	17	7	4	7	4	7	4	7	4	7	4	7
Positive	343.817	0.884117	7	4	7	9	7	4	7	4	7	4	7	4	7	4	7	4	7	4	7	4	7	4	7	4	7	4	7	4	7	4	7	4	7	4	7	4	7	4	7	4	7	4	7	4	7	4	7
Positive	344.898	0.884117	7	4	7	4	7	4	7	4	7	4	7	4	7	4	7	4	7	4	7	4	7	4	7	4	7	4	7	4	7	4	7	4	7	4	7	4	7	4	7	4	7	4	7	4	7	4	7
Positive	349.235	0.884117	4	7	4	7	4	7	4	7	4	7	4	7	4	7	4	7	4	7	4	7	4	7	4	7	4	7	4	7	4	7	4	7	4	7	4	7	4	7	4	7	4	7	4	7	4	7	4
Positive	350.072	0.884117	7	4	7	4	7	4	7	4	7	4	7	4	7	4	7	4	7	4	7	4	7	4	7	4	7	4	7	4	7	4	7	4	7	4	7	4	7	4	7	4	7	4	7	4	7	4	7
Positive	358.922	0.884117	7	4	7	4	7	8	7	4	7	4	7	4	7	4	7	4	7	4	7	4	7	4	7	4	7	4	7	4	7	8	7	4	7	4	7	4	7	4	7	4	7	4	7	4	7	4	7
Positive	359.918	0.884117	7	4	7	4	7	4	7	4	7	8	7	4	7	4	7	4	7	4	7	4	7	4	7	4	7	4	7	4	7	4	7	4	7	4	7	4	7	4	7	4	7	4	7	4	7	4	7
Positive	366.077	0.884117	4	10	4	7	4	7	4	7	4	7	4	7	4	9	4	7	4	7	4	7	4	7	4	8	4	7	4	7	4	7	4	7	10	7	4	7	7	7	4	10	4	11	4	7	4	7	4
Positive	378.8	0.884117	7	4	7	4	8	4	7	4	7	4	7	7	7	4	7	4	7	4	7	4	7	4	7	4	7	4	7	4	7	4	7	4	7	4	7	4	7	4	7	4	7	4	7	4	7	4	7
Positive	380.959	0.884117	4	7	4	7	4	7	4	7	9	7	4	7	8	7	7	7	4	8	4	7	4	8	4	7	4	7	4	7	4	7	4	7	11	7	4	7	4	7	4	7	4	7	4	7	4	7	4
Positive	381.084	0.884117	4	7	4	7	198	224	4	143	220	200	169	200	4	7	82	7	4	7	4	7	4	7	4	7	4	7	4	7	4	7	4	7	4	7	4	7	4	78	4	97	4	7	4	7	4	7	4
Positive	382.089	0.884117	4	7	4	7	28	31	4	20	35	32	26	26	4	7	4	7	4	7	4	7	4	7	4	7	4	7	4	7	4	7	4	24	4	7	4	7	4	7	4	7	4	7	29	7	4	7	4
Positive	383.083	0.884117	7	4	7	4	26	25	57	4	28	20	20	25	7	4	11	4	7	4	7	4	7	4	7	4	7	4	7	4	7	27	7	4	7	4	7	4	8	4	7	4	7	4	7	4	7	4	7
Positive	383.847	0.884117	7	4	7	4	4	7	19	7	4	7	4	9	9	4	8	4	7	4	7	4	7	4	7	4	7	4	7	4	7	7	7	4	19	7	4	8	4	7	4	7	4	7	4	11	4	7	4
Positive	387.025	0.884117	7	9	7	4	7	4	7	4	7	4	7	4	7	4	7	4	7	4	7	4	7	4	7	4	7	4	7	4	7	4	7	4	7	4	7	4	7	4	7	4	7	4	7	4	7	4	7
Positive	387.184	0.884117	7	4	7	4	7	4	7	4	7	4	7	4	7	4	7	4	7	4	7	4	7	4	7	4	7	4	7	4	7	4	7	4	7	4	7	4	7	4	7	4	7	4	7	4	7	4	7
Positive	388.997	0.884117	8	4	7	16	8	10	7	4	7	4	7	4	7	9	7	8	14	12	7	18	9	8	7	4	7	4	7	4	7	4	7	4	7	4	7	4	7	4	7	4	7	4	7	4	7	4	7
Positive	395.067	0.884117	13	8	16	4	19	15	7	9	11	14	16	4	11	4	8	4	21	8	13	21	19	10	9	8	12	8	18	4	14	20	14	4	23	16	14	13	7	10	7	8	12	11	12	15	13	18	15
Positive	395.926	0.884117	7	4	7	4	7	4	7	4	7	4	7	4	7	4	7	4	7	4	7	7	7	4	7	4	7	4	7	4	7	4	7	4	7	4	7	4	7	4	7	4	7	4	7	4	7	4	7
Positive	396.877	0.884117	4	7	4	7	4	7	4	7	4	7	4	7	4	7	4	7	4	7	4	7	4	7	4	7	4	7	4	7	4	7	4	7	4	7	4	7	4	7	4	7	4	7	4	7	4	7	4
Positive	407.02	0.884117	7	4	7	4	7	4	7	4	7	4	7	4	17	18	8	4	7	4	7	4	7	4	7	4	7	4	7	4	7	9	7	17	22	22	7	23	7	4	7	4	7	4	7	4	7	16	7
Positive	409.01	0.884117	7	4	7	4	7	4	7	4	7	4	7	4	7	4	7	4	7	4	7	4	7	4	7	4	7	7	7	4	7	4	7	4	7	4	7	9	7	4	7	16	7	4	7	4	7	4	7
Positive	411.785	0.884117	4	7	4	7	4	9	4	11	4	7	4	7	4	7	4	7	4	7	4	7	4	7	4	7	4	7	4	7	4	7	4	7	4	7	4	7	4	7	4	7	4	7	4	7	4	7	4
Positive	414.752	0.884117	7	4	7	4	7	4	15	4	7	4	20	19	7	4	7	4	7	4	7	4	7	4	7	4	7	4	7	4	7	4	7	4	7	4	7	4	7	4	7	4	7	4	7	4	7	4	7
Positive	423.95	0.884117	4	7	7	7	4	7	4	7	4	7	4	7	8	7	4	7	4	7	4	7	4	7	4	20	4	7	4	7	24	7	4	7	9	20	4	7	4	7	4	7	4	7	4	8	4	7	20
Positive	424.879	0.884117	7	4	12	18	7	4	7	4	7	4	7	4	7	4	7	4	7	4	7	4	7	4	7	4	7	4	7	4	7	4	7	4	7	4	7	9	7	4	7	4	7	4	7	4	7	4	7
Positive	426.894	0.884117	7	4	7	10	7	4	7	4	7	4	7	4	7	7	7	4	7	4	7	4	7	4	7	4	7	4	7	4	7	4	7	4	7	4	7	4	7	4	7	4	7	4	7	4	7	4	7
Positive	431.001	0.884117	4	10	10	11	4	7	4	7	4	7	4	7	4	7	9	7	8	12	10	7	4	7	4	12	4	7	4	7	4	8	4	7	4	7	7	7	4	7	4	7	4	7	4	7	4	7	4
Positive	448.069	0.884117	4	7	4	7	4	7	4	7	4	7	4	7	4	7	4	7	4	18	20	8	4	9	14	7	4	7	4	7	4	7	4	7	4	7	4	7	4	7	4	7	4	7	4	7	4	7	4
Positive	455.94	0.884117	7	4	7	4	7	4	7	4	7	4	7	4	7	4	7	4	7	4	7	4	7	4	7	4	7	4	7	4	7	4	7	4	7	4	10	4	7	4	7	4	7	4	7	4	7	4	7
Positive	477.171	0.884117	4	7	4	7	4	7	4	7	4	7	4	7	4	7	4	7	4	7	4	7	4	7	4	7	4	7	4	7	4	7	4	7	4	7	4	7	4	7	4	7	4	7	4	7	4	7	4
Positive	480.97	0.884117	4	7	4	7	4	7	4	7	4	7	4	7	4	8	8	7	4	18	17	9	4	11	15	8	4	7	10	7	4	8	4	7	4	7	22	7	4	7	4	8	4	7	4	7	4	9	4
Positive	481.822	0.884117	4	7	4	8	4	7	7	7	4	7	4	7	4	7	4	7	4	7	4	7	4	7	4	7	4	7	4	7	4	7	4	7	4	7	4	7	4	7	4	7	4	7	4	7	4	7	4
Positive	484.72	0.884117	7	4	7	4	7	4	7	4	7	4	7	4	7	4	7	4	7	4	7	4	7	4	7	4	7	4	7	4	7	4	7	4	7	4	7	4	7	4	7	4	7	4	7	4	7	4	7
Positive	484.992	0.884117	4	7	4	8	4	7	4	7	4	7	8	7	4	7	4	7	4	8	4	7	4	7	4	7	4	7	4	7	4	7	4	7	4	7	4	7	4	7	7	7	4	7	4	7	4	7	4
Positive	505.021	0.884117	4	8	4	7	4	7	4	7	4	7	4	8	4	7	4	7	4	7	4	7	4	7	4	7	4	7	4	7	8	7	7	7	4	8	4	7	4	7	4	7	4	7	4	7	4	7	4
Positive	511.844	0.884117	7	7	8	9	7	7	7	4	7	4	7	4	7	4	7	4	7	4	7	4	7	4	7	4	7	4	10	4	11	4	7	4	7	4	7	4	7	4	7	4	7	4	7	4	7	4	7
Positive	515.71	0.884117	4	7	4	7	4	7	4	7	4	7	17	14	4	7	4	7	4	7	4	7	4	7	4	7	4	7	4	7	4	7	4	7	4	7	4	7	4	7	4	7	4	7	4	7	4	7	4
Positive	519.787	0.884117	4	7	4	26	15	7	16	11	4	7	4	15	4	7	4	7	4	7	4	7	4	7	4	7	4	7	22	7	4	7	4	7	4	7	4	7	4	7	4	7	4	7	4	7	4	7	4
Positive	520.031	0.884117	7	4	7	4	7	4	7	4	7	4	7	4	7	4	7	4	7	4	7	4	7	4	7	4	7	4	7	4	7	4	7	4	7	4	7	4	7	4	7	4	7	4	7	4	7	4	7
Positive	521.981	0.884117	7	4	7	4	7	4	7	4	7	4	7	4	7	4	7	4	7	4	7	4	7	4	7	4	7	4	7	4	7	4	7	4	7	4	7	4	7	4	7	4	7	4	7	4	7	4	7
Positive	528.944	0.884117	4	7	4	7	4	7	4	7	4	7	4	7	4	7	8	7	4	7	4	7	4	7	4	7	4	7	4	7	4	7	4	7	4	7	4	7	4	7	4	7	4	7	4	7	4	7	4
Positive	531.09	0.884117	7	4	7	4	7	4	7	4	7	4	7	4	7	4	7	4	7	4	7	4	7	4	7	4	7	4	7	15	7	4	7	4	7	4	7	4	7	4	7	4	7	4	11	11	18	4	7
Positive	539.021	0.884117	4	13	4	7	4	8	8	7	4	7	4	7	4	7	7	7	11	7	4	9	4	7	4	7	4	7	4	7	4	8	4	7	4	7	4	7	4	7	4	7	4	7	4	7	4	7	4
Positive	542.97	0.884117	7	4	7	4	7	4	7	4	7	4	7	7	7	4	16	4	7	7	7	4	7	4	7	4	7	4	7	4	7	4	7	4	7	4	7	4	7	4	7	4	7	4	7	4	7	4	7
Positive	543.145	0.884117	7	4	7	4	7	4	7	4	9	4	7	4	7	4	7	4	7	4	7	4	7	4	7	4	7	4	7	4	7	4	7	4	7	4	7	4	7	4	7	4	7	4	7	4	7	4	7
Positive	544.178	0.884117	7	4	7	4	7	4	7	4	7	70	7	4	7	4	7	4	7	4	7	4	7	4	7	4	7	8	7	4	7	4	7	4	7	4	7	4	7	4	7	4	7	4	7	4	7	4	7
Positive	545.718	0.884117	7	4	7	4	4	7	42	4	7	4	7	4	7	4	7	4	7	4	7	4	7	4	7	4	7	4	7	4	7	4	7	4	7	4	7	4	7	4	7	4	7	4	7	4	7	4	7
Positive	554.87	0.884117	7	4	7	4	7	4	7	4	7	4	7	4	7	4	7	4	7	4	7	4	7	4	7	4	7	4	7	4	7	4	7	4	8	4	7	4	7	4	7	4	7	4	7	4	7	4	7
Positive	555.955	0.884117	7	4	7	7	7	4	7	4	7	4	7	4	7	4	7	4	7	4	7	8	7	4	7	4	7	4	7	4	7	4	7	4	7	4	7	4	7	4	7	4	7	4	7	4	7	4	7
Positive	575.143	0.884117	4	7	4	7	4	7	4	7	4	7	4	7	4	7	4	7	7	7	4	7	4	7	4	7	4	7	4	7	4	7	4	7	4	7	4	7	4	7	4	7	4	7	4	7	4	7	4
Positive	575.922	0.884117	4	7	4	7	4	7	4	7	4	7	4	7	4	7	4	7	4	7	4	7	4	7	4	7	4	7	4	7	4	7	4	7	4	7	4	7	4	7	4	7	4	7	4	7	4	7	4
Positive	577.015	0.884117	4	7	4	7	4	7	4	7	4	7	4	7	4	7	4	7	4	7	4	7	4	7	4	7	4	7	4	7	4	7	4	7	4	7	8	7	4	7	4	7	4	7	4	7	4	7	4
Positive	579.018	0.884117	7	4	7	4	7	4	7	4	7	4	7	4	7	4	10	4	7	4	7	4	7	4	7	4	7	4	7	4	7	4	7	4	7	4	7	4	7	4	7	4	7	4	7	4	7	4	7
Positive	580.931	0.884117	4	7	4	7	4	7	4	7	4	7	4	7	4	7	4	7	4	7	4	7	4	7	4	7	4	7	4	7	4	7	4	7	4	7	4	7	4	7	4	7	4	7	4	7	4	7	4
Positive	582.003	0.884117	7	4	7	4	7	4	7	4	7	4	7	4	7	4	7	4	7	10	7	4	7	4	7	4	7	4	7	4	7	4	7	4	7	4	11	4	7	4	7	4	7	4	7	4	7	4	7
Positive	585.678	0.884117	7	4	7	4	7	7	29	4	7	4	7	4	7	4	7	4	7	4	7	4	7	4	7	4	7	4	7	4	7	4	7	4	7	4	7	4	7	4	7	4	7	4	7	4	7	4	7
Positive	591.035	0.884117	4	7	4	7	4	7	4	7	4	7	14	7	4	7	4	7	9	7	4	7	4	7	4	7	4	7	4	7	4	7	4	7	4	7	4	17	4	7	4	7	4	7	4	7	4	7	4
Positive	591.865	0.884117	4	7	4	7	4	7	4	7	4	7	4	7	4	7	4	7	4	7	4	7	4	7	4	7	4	7	4	7	4	7	4	7	4	7	4	7	4	7	4	7	4	7	4	7	4	7	4
Positive	592.828	0.884117	7	7	7	4	7	4	7	4	7	4	7	4	7	4	7	4	7	4	7	4	7	4	7	4	7	4	7	4	7	4	7	4	8	4	7	4	7	4	7	4	7	4	7	4	7	4	7
Positive	593.025	0.884117	7	4	7	4	7	4	7	4	7	4	7	4	7	4	7	4	7	4	7	4	7	4	7	4	7	4	7	4	7	4	7	4	7	4	7	7	7	4	7	4	7	4	7	4	7	4	7
Positive	593.718	0.884117	4	7	4	7	4	7	4	7	4	7	4	7	4	7	4	7	4	7	4	7	4	7	4	7	4	7	4	7	4	7	4	7	4	7	4	7	4	7	4	7	4	7	4	7	4	7	4
Positive	598.746	0.884117	7	4	7	4	7	4	7	4	7	4	7	4	11	4	7	4	7	4	7	4	7	4	7	4	7	4	7	4	7	4	9	4	7	4	7	4	7	4	7	4	7	4	7	4	7	4	7
Positive	601.977	0.884117	7	4	7	4	7	4	7	4	7	4	7	4	7	4	7	4	7	9	7	4	7	4	7	4	7	4	7	4	7	4	7	4	7	4	7	4	7	4	7	4	7	4	7	4	7	4	7
Positive	608.932	0.884117	4	7	4	7	4	7	4	7	4	7	4	7	4	10	4	7	4	7	4	7	4	7	4	7	4	7	4	7	4	8	4	7	4	7	4	7	4	7	4	7	4	7	4	7	4	8	4
Positive	610.795	0.884117	4	7	4	7	4	9	4	7	4	7	4	7	4	7	4	7	4	7	4	7	4	7	4	7	4	7	4	7	4	7	4	7	4	7	4	7	4	7	4	7	4	7	4	7	4	7	4
Positive	620.673	0.884117	7	4	7	4	29	19	7	4	14	4	20	4	7	4	7	4	7	4	7	4	7	4	7	4	7	4	7	4	7	4	9	15	15	4	7	4	7	4	12	16	7	9	7	8	7	4	16
Positive	637.227	0.884117	4	7	4	7	4	7	4	7	4	7	4	7	4	7	4	7	4	7	4	7	4	7	4	7	4	7	4	7	4	7	4	7	4	7	4	7	4	7	4	7	4	7	4	7	4	7	4
Positive	646.701	0.884117	7	4	7	4	11	4	7	7	10	9	7	4	7	4	8	4	7	4	7	7	7	4	7	4	7	4	7	4	7	4	7	7	7	8	7	4	7	4	23	4	7	4	17	8	7	4	10
Positive	648.669	0.884117	7	4	7	4	7	4	7	4	7	4	7	4	7	4	7	4	7	4	7	4	7	4	7	4	7	4	7	4	7	4	7	4	7	4	7	4	7	4	7	4	7	4	7	4	7	4	7
Positive	664.037	0.884117	4	7	4	7	4	7	4	7	4	7	4	7	4	7	4	7	4	7	8	7	4	7	4	7	4	7	4	7	4	7	4	7	4	7	8	7	4	7	4	7	4	7	4	7	4	9	4
Positive	664.957	0.884117	4	7	4	7	4	7	4	7	4	7	4	7	4	7	4	7	4	7	4	7	4	7	4	8	4	7	9	7	4	7	4	7	4	7	4	8	4	7	4	7	4	7	4	7	4	7	4
Positive	665.249	0.884117	4	10	10	10	8	7	4	7	4	7	4	7	4	12	4	7	15	19	13	19	4	7	4	7	4	7	4	7	4	7	4	7	4	7	7	7	4	7	4	7	4	7	4	7	4	7	4
Positive	667.886	0.884117	4	7	4	7	4	7	4	7	4	7	4	7	4	7	4	7	4	7	4	7	4	7	4	7	4	7	4	7	4	7	4	7	4	8	4	7	4	7	4	7	7	7	4	10	7	7	4
Positive	671.028	0.884117	7	4	7	4	7	4	7	4	7	4	7	4	7	4	7	4	7	4	7	4	7	4	7	4	7	4	7	4	7	4	7	4	7	4	7	4	7	4	7	4	7	4	7	4	7	4	7
Positive	676.977	0.884117	7	4	7	4	7	4	7	4	7	4	7	4	7	7	7	4	7	4	7	4	7	4	7	4	7	4	7	4	7	4	7	4	7	4	7	4	7	4	7	4	7	4	7	4	7	4	7
Positive	678.921	0.884117	7	4	7	4	7	4	7	4	7	4	7	4	7	7	7	4	7	4	7	4	7	4	7	7	7	4	7	4	7	4	7	4	7	4	7	4	7	4	7	4	7	4	7	4	7	4	7
Positive	683.9	0.884117	7	4	11	4	7	4	7	4	7	4	7	4	7	10	7	4	7	7	7	4	7	4	7	4	7	4	7	4	7	4	10	4	7	4	7	4	7	4	7	4	7	9	7	4	10	4	8
Positive	687.828	0.884117	7	4	7	4	7	4	7	4	7	4	7	4	7	4	7	4	7	4	7	4	7	4	7	4	7	4	7	4	7	7	7	4	7	4	7	4	7	4	7	4	7	4	7	4	7	4	7
Positive	689.814	0.884117	4	7	4	7	4	7	4	7	4	7	4	7	4	7	4	7	4	7	4	7	4	7	4	7	4	7	4	7	7	7	4	7	4	7	4	7	4	7	4	7	4	7	4	7	4	7	4
Positive	692.003	0.884117	4	7	4	7	4	7	4	7	4	7	4	7	4	7	4	7	4	7	4	7	4	7	4	7	4	7	4	7	4	7	4	7	4	7	4	7	4	7	4	7	4	7	4	7	4	7	4
Positive	693.985	0.884117	7	4	7	4	7	4	7	4	7	4	7	4	7	4	7	4	7	4	7	4	7	4	7	4	7	4	7	4	7	4	7	4	7	4	7	4	7	4	7	4	7	4	7	4	7	4	7
Positive	695.168	0.884117	7	4	7	4	7	4	7	4	7	4	7	4	7	4	7	4	7	4	7	4	7	4	7	4	7	4	7	9	7	4	7	4	7	4	7	4	7	4	7	4	7	4	7	4	7	4	7
Positive	702.816	0.884117	4	7	4	7	4	7	4	7	4	7	4	7	4	7	4	7	4	7	4	7	4	7	4	7	4	7	4	7	4	7	4	7	4	7	4	7	4	7	4	7	4	7	4	7	4	7	4
Positive	703.815	0.884117	4	7	4	7	4	7	4	7	4	7	4	7	4	7	4	7	4	7	4	7	4	7	4	7	4	7	4	7	4	7	4	7	4	7	4	7	4	7	4	7	7	7	9	7	4	7	4
Positive	704.909	0.884117	4	7	4	7	4	7	4	7	4	7	4	7	4	7	4	7	4	7	4	7	4	7	4	7	4	7	4	7	4	7	4	7	4	7	4	10	4	7	4	7	4	7	4	7	4	9	4
Positive	706.956	0.884117	7	4	7	4	7	9	8	4	7	4	7	4	8	4	10	4	7	4	7	4	7	14	7	8	7	4	7	4	7	4	7	4	7	4	7	4	7	4	7	4	7	4	7	4	7	4	7
Positive	714.799	0.884117	4	7	4	7	4	7	4	7	4	7	4	7	7	7	4	7	4	7	4	7	4	7	4	7	12	7	4	7	4	7	4	7	4	7	4	7	4	7	4	7	4	7	4	11	4	7	4
Positive	717.619	0.884117	7	4	7	4	28	15	12	7	4	7	12	17	4	7	4	7	4	7	4	7	4	7	4	7	4	7	4	7	4	15	4	7	20	7	4	19	11	7	4	7	4	7	4	7	4	7	7
Positive	717.855	0.884117	4	7	4	7	4	7	4	7	4	7	4	7	8	7	4	7	4	7	4	8	4	7	4	7	7	7	4	7	15	7	4	7	4	15	4	7	10	7	4	7	7	7	7	7	13	7	4
Positive	718.838	0.884117	7	4	7	4	7	4	7	4	7	4	7	4	7	4	7	4	7	4	7	4	7	4	7	4	7	4	7	4	7	4	7	4	7	4	7	4	7	4	7	4	7	4	7	4	7	4	11
Positive	722.918	0.884117	7	4	7	10	7	4	7	4	7	4	7	4	7	7	10	4	7	4	9	8	7	11	10	4	7	4	7	4	7	4	7	4	7	4	7	4	7	4	7	4	7	4	7	4	7	10	7
Positive	726.886	0.884117	7	4	7	7	7	4	7	4	7	4	15	4	7	4	7	4	7	4	7	4	7	4	7	4	7	4	7	4	7	4	7	4	7	4	7	4	7	4	7	4	7	4	7	4	7	4	7
Positive	727.801	0.884117	7	4	7	4	7	4	7	4	7	4	7	4	7	4	7	4	7	4	7	4	7	4	7	11	7	4	7	4	7	8	7	4	7	4	7	4	7	4	8	4	7	4	9	4	7	4	7
Positive	728.762	0.884117	7	4	18	4	7	8	7	4	7	4	7	4	7	4	7	4	7	4	7	4	7	4	7	4	7	4	7	4	7	4	7	4	7	4	7	4	7	4	11	4	7	4	7	4	7	4	7
Positive	729.791	0.884117	7	4	7	4	7	4	7	4	7	4	7	4	7	4	7	4	7	4	7	4	7	4	7	4	8	4	7	4	7	4	7	4	7	4	7	4	7	4	7	4	7	4	7	4	7	4	7
Positive	730.93	0.884117	7	10	7	4	7	4	7	4	7	4	7	4	7	4	7	4	7	4	7	4	7	4	7	4	7	4	7	4	7	4	7	4	7	4	7	4	7	4	7	4	12	4	7	4	7	4	7
Positive	731.674	0.884117	7	4	7	4	7	17	7	4	7	4	11	4	7	4	7	4	7	4	12	4	7	4	7	7	7	4	7	4	12	9	7	4	7	4	7	4	12	4	7	4	7	8	7	4	7	4	7
Positive	731.808	0.884117	7	4	7	4	7	4	7	4	7	4	7	4	7	4	7	4	7	4	7	4	7	4	7	4	7	4	9	4	7	8	9	4	7	4	7	4	7	4	7	4	7	4	7	4	7	4	7
Positive	736.939	0.884117	7	4	8	11	7	4	7	4	7	4	7	4	7	4	7	4	7	4	7	4	7	7	7	4	7	4	7	4	7	4	7	4	7	4	7	4	7	4	7	4	7	4	7	4	7	4	7
Positive	738.148	0.884117	7	4	7	4	7	4	7	4	7	4	7	4	7	4	7	4	7	9	7	4	7	4	7	4	8	10	7	4	7	4	7	4	7	4	7	4	7	4	7	4	7	4	7	4	10	4	7
Positive	738.876	0.884117	7	4	7	4	7	4	7	12	7	9	7	4	7	7	7	9	7	4	7	4	7	4	7	4	7	4	7	9	23	4	7	4	7	4	7	4	7	4	7	4	8	9	7	7	7	4	7
Positive	743.696	0.884117	7	4	7	4	7	15	11	11	11	8	10	10	7	13	7	4	9	4	7	4	7	4	7	8	7	8	7	8	16	19	7	7	15	4	7	4	7	4	7	4	7	15	13	11	7	4	13
Positive	748.912	0.884117	7	4	7	4	7	4	7	4	7	4	7	4	7	4	7	4	7	12	9	4	7	8	7	4	7	4	7	4	7	4	7	4	7	4	9	4	7	4	7	4	7	4	7	4	7	7	7
Positive	750.918	0.884117	7	4	7	9	7	4	7	4	7	4	7	4	7	4	10	4	7	7	7	4	7	4	7	4	7	4	7	4	7	4	7	7	7	4	7	4	13	4	9	4	7	4	7	4	7	4	9
Positive	752.945	0.884117	7	4	7	4	7	4	7	4	7	4	7	7	7	8	7	4	7	4	7	4	7	4	7	4	7	4	9	4	7	4	7	4	7	4	10	4	7	4	7	4	7	4	7	4	7	8	7
Positive	755.842	0.884117	7	4	7	4	7	4	7	4	7	4	7	4	7	4	7	4	10	4	7	4	7	4	7	4	7	4	7	4	7	4	7	4	7	4	7	4	7	4	7	4	7	4	7	4	7	4	7
Positive	759.946	0.884117	7	4	7	4	7	4	7	4	7	4	7	4	7	4	10	4	7	4	8	4	7	7	7	4	7	4	7	4	7	9	7	4	7	4	7	4	7	4	7	4	7	4	7	4	7	4	7
Positive	761.944	0.884117	7	4	7	4	7	4	7	4	7	4	7	4	7	4	7	4	7	4	7	4	7	4	10	4	7	4	7	4	7	4	7	7	11	4	7	4	7	4	7	4	7	4	7	4	7	7	7
Positive	762.944	0.884117	7	4	7	4	7	4	7	4	7	4	7	4	7	4	7	4	7	7	8	4	7	4	7	4	7	4	7	7	7	4	7	4	8	4	9	4	7	4	7	4	7	7	7	4	7	4	7
Positive	768.781	0.884117	4	7	4	7	4	7	4	7	4	7	4	7	4	7	8	7	4	7	4	7	4	7	4	7	4	7	4	7	4	7	4	7	4	7	4	7	4	7	4	7	9	7	4	7	4	7	4
Positive	777.936	0.884117	4	7	4	9	4	7	4	7	4	7	4	7	4	7	4	7	4	7	4	7	4	7	7	7	4	7	4	7	4	7	4	7	4	7	4	7	4	7	4	7	4	7	4	7	4	7	8
Positive	781.894	0.884117	4	13	4	7	4	7	4	7	4	7	4	7	4	7	4	7	4	7	4	7	4	7	4	10	4	7	4	7	4	7	4	7	9	14	7	12	4	7	7	8	4	15	4	7	4	7	4
Positive	789.65	0.884117	4	7	4	7	4	19	21	15	14	10	4	7	4	13	9	7	4	7	4	7	22	7	4	7	4	7	4	7	9	7	4	10	4	7	4	7	4	7	13	7	9	10	4	8	4	7	9
Positive	797.706	0.884117	4	7	4	7	4	7	11	7	4	7	4	7	13	7	4	7	4	7	4	7	4	7	4	7	4	7	4	7	4	7	4	7	4	7	4	7	4	7	4	7	4	7	4	7	4	7	4
Positive	798.908	0.884117	4	7	4	7	4	7	4	7	4	7	4	7	13	7	7	11	4	7	4	7	4	7	4	7	4	7	4	7	8	7	4	7	8	7	4	13	4	7	4	7	4	7	4	7	4	7	4
Positive	805.604	0.884117	4	7	8	7	4	19	4	7	9	7	4	17	4	7	4	7	4	7	4	7	4	7	4	7	7	7	22	7	4	7	7	7	4	8	4	14	4	7	4	7	9	7	12	9	4	8	7
Positive	805.929	0.884117	4	7	4	7	4	7	4	7	4	7	4	7	9	7	4	7	4	7	4	7	4	7	4	7	4	7	4	7	9	7	4	7	4	7	8	10	4	7	4	7	4	7	4	7	4	7	4
Positive	814.824	0.884117	4	13	4	7	4	8	9	8	4	12	4	7	10	15	4	7	4	7	4	7	15	8	7	7	4	14	4	20	18	7	7	15	4	15	11	7	4	7	9	7	4	7	18	7	19	7	20
Positive	816.813	0.884117	7	12	7	4	7	14	7	4	7	4	7	4	7	4	7	4	7	4	7	4	7	4	7	14	7	4	7	4	7	15	7	4	7	4	7	4	7	4	7	4	7	8	7	4	7	4	7
Positive	818.793	0.884117	7	9	7	4	7	13	7	4	7	4	7	4	7	4	7	4	7	4	7	4	7	4	7	4	7	4	7	4	7	4	7	4	7	4	7	4	7	4	7	4	7	4	7	4	7	4	7
Positive	819.147	0.884117	7	4	7	4	7	4	7	4	7	4	7	4	7	4	7	4	7	4	7	4	7	4	7	4	7	11	7	4	7	4	7	4	7	4	7	4	7	4	7	4	7	4	7	4	7	4	7
Positive	823.918	0.884117	7	4	8	4	7	4	7	4	7	4	7	4	7	4	7	4	7	4	7	4	7	4	8	4	7	4	7	4	7	4	7	4	7	4	7	4	10	4	7	4	7	4	7	4	7	4	7
Positive	825.766	0.884117	7	4	7	4	7	4	7	4	7	4	7	4	7	4	7	4	7	4	7	4	7	4	7	4	10	4	7	4	7	9	10	4	7	4	7	4	7	4	7	4	7	4	7	4	7	4	7
Positive	826.74	0.884117	7	4	7	4	7	4	7	4	7	4	7	4	7	4	7	4	7	4	7	4	7	4	7	4	7	4	7	4	7	4	7	4	7	4	7	4	7	9	7	4	7	7	7	4	7	4	7
Positive	830.955	0.884117	7	4	7	4	7	4	7	4	7	4	7	4	7	4	7	4	7	4	7	4	14	4	8	4	7	4	7	4	7	4	7	4	7	7	11	4	7	4	7	4	7	8	7	4	7	4	7
Positive	839.92	0.884117	7	7	7	4	7	4	7	4	7	4	7	4	7	4	9	4	7	4	7	4	7	4	7	4	7	4	7	4	8	4	7	4	9	4	7	9	7	4	7	4	7	4	7	4	7	4	7
Positive	846.811	0.884117	4	7	4	7	4	7	4	7	4	7	4	7	4	7	4	7	4	7	4	7	4	7	4	7	4	7	4	7	4	7	4	7	4	7	4	7	7	7	4	7	4	7	4	7	4	7	4
Positive	846.956	0.884117	4	7	4	7	4	7	4	7	4	7	4	7	4	7	4	7	4	7	4	7	4	9	4	7	4	7	4	7	4	7	4	7	8	7	4	7	4	7	9	7	4	7	4	7	4	7	4
Positive	850.917	0.884117	7	4	7	4	7	4	7	4	7	4	7	4	7	4	7	4	7	4	7	4	7	4	7	4	7	4	7	4	7	4	7	4	7	4	7	4	7	4	7	4	7	4	7	4	7	4	7
Positive	852.891	0.884117	7	4	7	4	7	4	7	4	7	4	7	4	7	4	7	4	7	4	7	4	7	4	7	7	7	4	7	4	7	4	7	4	7	4	7	10	7	4	7	4	7	7	7	4	10	4	7
Positive	857.631	0.884117	7	4	16	24	26	16	12	10	15	18	18	21	27	10	7	4	7	4	7	4	7	4	7	9	7	4	29	19	8	20	10	4	10	11	7	20	19	9	7	15	7	4	14	17	7	4	12
Positive	864.932	0.884117	7	8	7	4	7	4	7	4	7	4	7	4	7	4	7	4	7	12	7	4	7	9	7	4	7	4	7	4	7	4	7	4	7	4	7	4	7	4	8	4	7	4	7	4	7	4	7
Positive	866.936	0.884117	7	4	7	4	7	4	7	4	7	4	7	4	7	4	7	11	7	4	7	4	7	4	7	4	7	4	7	4	7	4	7	7	7	4	7	11	7	4	7	4	7	4	7	7	7	4	7
Positive	867.318	0.884117	7	4	7	4	7	4	7	4	7	4	7	4	7	4	7	4	7	4	7	4	7	4	7	4	7	4	7	4	7	4	7	4	7	8	7	4	7	4	7	4	7	4	7	4	7	4	7
Positive	873.184	0.884117	7	4	7	4	7	4	7	4	7	4	7	4	7	4	7	4	7	4	7	4	7	7	7	4	7	12	7	4	10	4	7	4	7	4	7	4	7	4	7	4	7	4	7	4	7	4	7
Positive	878.893	0.884117	7	4	7	4	7	4	7	4	7	4	7	4	7	4	7	4	7	4	7	4	7	4	7	4	7	4	7	4	7	4	7	4	10	4	7	4	7	4	7	4	7	4	7	4	7	4	7
Positive	888.27	0.884117	7	4	7	4	7	4	7	4	7	4	7	4	7	4	7	4	7	4	7	4	7	4	7	4	7	4	7	4	7	4	7	4	7	4	7	4	7	4	7	4	7	4	7	4	7	4	7
Positive	889.922	0.884117	7	13	10	4	7	4	7	4	7	4	7	4	7	4	7	10	7	4	7	4	7	4	7	4	7	4	7	4	7	4	7	4	7	4	7	4	7	4	7	4	7	4	7	4	7	4	7
Positive	891.794	0.884117	4	7	9	8	4	7	4	7	4	7	7	7	4	7	4	7	4	7	4	7	4	7	4	7	4	21	4	19	14	23	4	12	10	9	8	13	4	8	4	7	12	7	13	13	17	16	18
Positive	893.914	0.884117	4	7	4	7	4	7	4	7	4	7	4	7	4	7	4	7	4	7	4	7	4	7	4	7	4	7	4	7	4	7	4	7	13	7	4	12	4	7	4	7	4	10	4	7	4	7	4
Positive	904.928	0.884117	4	7	4	7	4	7	4	7	4	7	4	7	8	7	4	7	4	7	4	7	14	7	4	7	4	7	4	7	4	7	4	7	7	7	4	7	4	7	4	7	4	8	4	7	4	7	4
Positive	906.937	0.884117	4	7	4	14	4	7	4	7	4	7	4	7	4	7	4	14	4	7	9	7	4	7	4	7	4	7	4	7	8	7	8	7	8	7	4	8	4	7	12	7	4	12	4	7	4	7	4
Positive	908.899	0.884117	4	7	4	7	4	7	4	7	4	7	4	7	4	7	11	7	4	7	4	7	4	10	4	7	4	7	4	7	4	7	4	7	4	7	4	10	7	7	9	7	4	7	4	7	4	7	4
Positive	914.955	0.884117	4	7	10	7	4	7	4	7	4	7	4	7	14	7	4	9	4	7	12	7	4	8	4	7	8	7	16	7	4	7	4	7	4	7	4	7	7	7	4	7	4	7	4	7	4	7	4
Positive	916.881	0.884117	4	7	4	7	4	7	4	7	4	7	4	7	4	7	4	7	4	7	4	7	9	7	4	7	4	7	4	7	4	7	4	7	4	7	4	9	4	7	7	7	11	9	4	7	4	7	4
Positive	919.785	0.884117	4	7	4	7	4	15	4	10	12	11	4	7	4	7	4	7	4	7	4	7	4	7	4	12	4	18	4	13	13	7	9	13	4	15	4	12	4	7	4	7	10	7	11	7	9	14	23
Positive	925.173	0.884117	4	7	4	10	4	7	8	7	4	8	4	7	8	7	12	11	12	11	4	7	9	7	10	7	7	7	12	7	7	7	4	7	10	7	4	8	15	7	8	8	4	7	12	7	4	7	10
Positive	926.934	0.884117	4	8	4	7	4	7	4	7	4	7	4	7	4	7	4	7	4	7	4	14	4	7	4	7	4	7	4	7	4	7	7	7	4	7	7	12	4	7	4	7	4	7	4	7	4	7	4
Positive	928.73	0.884117	4	7	4	7	4	7	4	7	4	7	4	7	8	7	4	7	4	7	4	7	4	7	4	7	4	7	4	7	4	7	4	7	4	7	4	7	4	7	4	7	4	7	8	7	4	7	4
Positive	943.222	0.884117	4	7	12	7	4	15	4	7	4	7	4	7	9	7	4	7	4	12	7	7	14	7	4	7	4	7	11	8	9	7	4	7	9	7	4	7	8	7	4	7	4	7	4	7	4	7	9
Positive	946.868	0.884117	4	7	4	7	4	7	4	7	4	7	4	7	4	7	10	7	4	7	4	7	4	7	4	7	4	7	4	7	4	7	4	7	4	7	4	7	4	7	8	7	4	7	4	7	4	7	4
Positive	947.836	0.884117	4	7	4	7	4	7	4	7	4	7	4	7	4	7	4	7	4	7	4	7	4	7	4	7	4	7	4	9	4	7	4	7	4	7	4	7	4	7	8	7	9	7	4	7	4	7	8
Positive	949.923	0.884117	4	7	8	7	4	7	4	7	4	7	4	7	4	7	4	8	4	7	12	7	4	7	13	7	4	7	4	7	4	7	4	7	4	7	4	7	4	9	4	7	4	7	4	7	4	7	9
Positive	953.181	0.884117	4	7	4	9	4	7	4	7	4	7	4	7	4	7	16	11	12	11	17	14	12	9	4	7	7	7	8	7	4	7	4	7	4	7	4	7	4	7	4	7	13	7	4	7	4	7	4
Positive	956.723	0.884117	4	7	4	7	4	7	4	7	4	7	4	7	4	7	4	7	4	7	4	7	4	7	4	7	4	7	4	7	4	7	4	7	4	7	4	7	4	7	4	7	4	7	4	7	4	7	4
Positive	963.684	0.884117	4	7	8	7	4	7	4	7	4	7	4	7	4	7	9	7	4	7	4	7	4	7	4	7	4	7	4	7	4	7	4	7	4	7	4	7	4	7	4	7	4	7	4	7	4	20	4
Positive	968.867	0.884117	4	7	4	7	4	7	4	7	4	7	4	7	4	7	4	7	4	7	4	7	4	7	4	7	4	7	4	7	4	7	4	7	15	7	8	14	4	7	4	7	4	7	4	8	4	8	4
Positive	969.844	0.884117	4	7	4	7	4	7	4	7	4	7	4	7	4	7	4	7	4	7	4	7	4	7	4	12	4	7	4	7	4	9	4	7	4	16	4	7	4	7	4	7	4	7	4	7	4	7	4
Positive	978.937	0.884117	7	7	7	7	7	4	7	4	7	4	7	4	7	15	11	4	15	4	7	20	19	10	7	4	7	4	7	4	7	4	7	4	7	4	7	4	7	4	11	4	7	10	7	4	7	4	10
Positive	988.165	0.884117	7	8	7	4	10	4	7	4	7	4	12	9	12	7	7	4	7	15	15	8	7	10	8	4	8	4	9	4	8	4	7	4	11	4	7	4	7	4	9	12	7	8	12	4	7	4	7
Positive	990.027	0.884117	7	15	7	4	15	16	9	10	13	10	9	18	20	17	12	16	7	4	7	21	16	4	7	11	11	9	16	4	7	13	13	12	12	4	7	8	7	4	11	4	7	13	9	13	7	8	12
Positive	990.805	0.884117	7	10	7	4	7	4	7	4	7	4	7	4	7	4	7	4	7	4	7	4	7	4	7	4	7	4	7	4	17	4	7	14	9	4	7	8	7	4	7	4	7	4	7	4	7	7	11
Positive	992.83	0.884117	7	4	7	4	7	4	7	4	7	4	7	4	7	4	7	4	7	4	7	4	7	4	7	4	7	4	7	4	7	4	7	4	7	4	7	4	7	4	7	4	7	7	12	4	7	4	7
Positive	997.829	0.884117	7	4	7	4	7	4	7	4	7	4	7	4	7	11	7	4	7	4	7	7	7	4	7	4	7	4	7	4	13	4	7	4	7	13	7	4	7	4	7	4	11	4	7	4	7	4	7
Positive	1005.83	0.884117	7	4	7	4	7	4	7	4	7	4	7	4	13	4	10	4	7	4	7	4	7	4	7	4	7	4	7	4	10	4	7	4	7	9	7	4	7	4	7	4	14	4	7	11	7	4	8
Positive	1006.79	0.884117	7	4	7	7	7	4	7	4	7	4	7	4	7	9	7	4	7	4	7	4	7	4	7	4	7	20	7	20	7	4	7	11	7	12	7	4	8	4	7	4	7	4	7	4	7	4	7
Positive	1010.77	0.884117	7	4	7	4	7	8	7	4	7	4	7	4	7	4	7	4	7	4	7	4	7	4	7	9	7	4	7	4	7	4	9	4	8	7	7	4	7	4	7	4	7	4	11	9	18	4	12
Positive	1011.77	0.884117	7	4	7	4	7	4	7	4	7	4	7	4	7	4	7	4	7	4	7	4	7	4	7	4	7	4	7	4	7	4	7	4	7	4	7	4	7	4	7	4	7	4	7	4	7	4	7
Positive	1019.72	0.884117	7	4	7	4	7	4	7	4	7	4	7	4	7	4	7	4	7	4	7	4	7	4	7	4	7	4	7	4	7	18	7	4	7	4	7	4	7	4	7	11	7	4	7	4	7	4	7
Positive	1022.8	0.884117	7	4	7	4	7	4	7	4	7	4	7	4	7	4	7	4	7	4	7	4	7	4	7	4	7	4	7	4	7	4	12	9	7	4	7	4	7	4	7	4	7	4	7	4	9	7	16
Positive	1044.91	0.884117	7	4	7	4	7	4	7	4	7	4	7	13	7	13	7	4	12	4	15	4	7	4	10	4	7	4	7	4	7	4	7	4	9	4	7	4	9	4	8	4	7	4	7	4	7	4	7
Positive	1047.75	0.884117	7	4	7	4	7	4	7	4	7	4	7	4	7	4	7	4	7	4	7	4	7	4	7	4	7	4	7	4	7	4	7	4	7	4	7	4	7	4	7	4	7	4	7	4	7	4	7
Positive	1049.78	0.884117	7	4	12	4	7	4	7	4	7	4	7	4	7	4	7	4	7	4	7	4	7	4	7	13	7	4	7	7	7	4	7	4	8	11	7	4	7	4	7	4	7	4	9	4	7	4	7
Positive	1066.9	0.884117	7	4	7	4	7	4	7	4	7	4	7	4	7	14	19	4	18	4	13	18	19	16	8	4	7	4	7	4	7	4	10	4	7	15	7	9	8	4	7	4	7	4	7	4	7	4	7
Positive	1086.94	0.884117	7	13	13	21	17	19	18	4	7	4	7	4	13	12	12	15	15	4	12	21	13	16	10	4	8	4	20	4	7	4	7	4	7	4	8	4	9	4	7	7	7	12	7	7	7	4	7
Positive	1095.67	0.884117	7	4	7	4	7	4	7	4	7	4	7	4	7	4	7	4	7	4	7	4	7	4	7	4	7	4	7	4	7	4	7	4	7	4	7	4	7	4	7	4	7	4	7	4	7	4	14
Positive	1104.84	0.884117	7	4	7	4	7	4	7	4	7	4	8	4	8	4	7	4	7	4	7	4	7	12	7	4	7	4	7	4	7	4	7	4	12	12	7	4	7	4	7	4	7	4	7	4	7	4	7
Positive	1109.21	0.884117	7	4	7	4	7	4	10	4	7	4	7	4	7	4	7	4	7	4	7	4	7	4	7	4	7	4	7	4	7	4	7	4	7	4	7	4	7	4	7	4	7	4	7	4	7	4	7
Positive	1144.14	0.884117	7	15	7	4	12	4	7	4	7	4	7	4	7	10	14	18	7	7	16	20	18	4	16	7	7	20	14	4	7	4	11	8	14	4	7	8	7	4	7	4	7	4	7	9	7	4	7
Positive	1148.15	0.884117	7	13	7	4	7	4	7	4	7	4	7	8	7	4	7	14	18	4	19	19	19	16	7	4	7	4	7	4	10	4	8	7	7	4	10	4	7	4	7	7	7	7	7	4	7	4	13
Positive	1150.74	0.884117	7	4	9	4	7	4	7	4	7	4	7	4	7	4	7	4	7	4	7	4	7	8	7	11	7	4	7	4	13	4	7	12	7	12	7	4	7	4	7	4	9	7	8	4	15	4	7
Positive	1150.95	0.884117	7	4	21	24	19	4	15	10	11	4	18	20	7	21	19	4	7	16	7	23	7	4	9	15	7	12	15	9	7	20	7	4	7	4	7	21	11	4	8	4	8	14	7	4	10	9	14
Positive	1156.91	0.884117	7	15	7	16	15	15	21	4	7	4	7	14	7	4	7	18	7	14	11	4	16	15	11	4	12	4	16	4	7	4	7	12	8	16	14	7	7	4	7	4	7	4	10	4	7	4	7
Positive	1170.18	0.884117	7	4	15	4	7	4	7	4	7	4	10	4	7	4	9	13	13	4	9	15	7	4	7	4	7	4	7	4	7	4	7	8	10	9	7	4	7	4	7	4	7	4	7	4	15	4	7
Positive	1172.01	0.884117	7	4	26	26	7	15	7	10	11	10	16	4	14	21	7	22	22	4	7	4	14	4	7	4	7	4	7	14	16	4	7	9	7	4	11	4	11	4	7	4	13	4	7	12	7	4	10
Positive	1172.48	0.884117	7	4	7	4	7	4	7	4	7	4	7	4	7	4	7	4	7	4	7	4	7	4	7	4	7	4	7	4	7	4	7	4	7	4	7	4	7	4	7	4	7	4	7	4	7	4	7
Positive	1175.94	0.884117	7	18	7	17	16	4	18	14	11	16	19	4	24	17	26	14	7	16	8	24	7	4	7	15	13	4	14	4	7	4	14	10	22	4	14	13	7	4	10	14	7	13	10	4	7	4	7
Positive	1177.82	0.884117	7	4	7	4	7	4	7	4	7	4	7	4	11	4	7	4	7	4	7	4	7	9	11	4	7	4	7	4	13	4	7	4	7	4	7	4	7	4	7	4	7	15	7	4	7	4	7
Positive	1189.12	0.884117	7	17	7	4	7	4	7	4	7	4	8	4	15	4	14	4	7	22	13	21	7	4	12	4	12	4	9	4	7	4	13	10	9	4	7	10	9	4	7	14	7	4	8	4	12	8	7
Positive	1195.74	0.884117	7	4	7	4	7	4	7	4	7	4	7	14	7	4	7	4	7	4	7	4	7	4	7	13	7	13	7	4	7	8	7	4	7	4	7	7	7	4	7	4	7	4	9	4	11	4	7
Positive	1205.64	0.884117	7	4	7	4	7	4	7	4	7	4	7	4	7	4	7	4	7	4	7	4	7	4	7	4	7	4	7	4	7	4	7	4	8	4	7	9	7	4	7	4	7	4	7	4	7	4	7
Positive	1207.91	0.884117	7	16	7	20	21	4	22	4	7	4	7	20	16	4	22	9	15	15	13	19	23	15	9	15	7	4	7	4	7	17	12	4	16	4	7	14	7	9	15	4	13	10	20	4	7	4	12
Positive	1208.95	0.884117	7	4	20	4	19	21	19	15	7	9	12	25	10	15	22	22	7	17	7	4	20	4	7	18	15	11	19	10	18	9	10	14	16	4	12	4	15	4	10	14	15	8	19	4	7	14	19
Positive	1209.74	0.884117	7	4	10	4	7	4	7	4	7	4	7	4	7	4	7	4	15	4	7	4	7	4	7	4	7	12	7	4	7	4	7	4	7	4	7	9	7	4	10	4	8	4	7	4	7	10	10
Positive	1212.8	0.884117	7	4	12	4	7	4	19	4	7	4	7	4	7	4	7	4	7	4	13	18	7	11	11	4	10	4	14	4	7	4	7	4	7	4	7	4	7	4	7	4	7	4	7	4	7	4	11
Positive	1238.74	0.884117	7	4	7	4	7	4	7	4	7	4	7	4	7	4	7	4	7	4	7	4	7	4	7	7	7	4	11	4	13	10	7	4	7	9	8	4	7	4	7	4	7	4	7	7	7	4	7
Positive	1242.89	0.884117	7	19	7	4	7	4	21	4	7	4	7	4	17	13	7	16	7	15	7	8	19	4	7	4	7	4	7	4	7	4	7	13	7	9	11	19	10	4	14	4	8	8	11	4	7	4	17
Positive	1248.03	0.884117	7	4	7	13	7	4	7	4	14	7	9	4	12	4	7	4	7	16	12	4	7	14	7	17	9	4	24	4	8	11	7	4	7	4	8	11	17	4	7	4	14	16	7	20	7	10	7
Positive	1251.21	0.884117	7	4	7	4	7	4	7	4	7	4	7	4	7	4	7	4	7	4	7	4	7	4	7	4	7	4	7	4	7	4	7	4	7	4	7	4	7	4	7	4	7	4	7	4	7	4	7
Positive	1268.99	0.884117	7	4	19	4	24	18	25	4	11	11	11	4	7	4	7	4	7	4	15	16	14	14	14	15	7	4	16	4	7	26	11	4	20	17	9	12	12	4	7	17	7	19	7	4	13	4	7
Positive	1271.81	0.884117	7	4	7	17	17	18	7	4	15	9	8	4	11	4	9	4	7	9	13	12	20	11	7	4	7	4	28	4	12	4	7	8	7	4	7	4	7	4	7	4	7	4	15	8	7	4	7
Positive	1272.99	0.884117	7	20	7	4	7	4	14	13	13	4	7	25	7	22	25	4	20	4	7	16	7	19	7	20	7	4	24	4	7	19	7	12	7	4	7	4	7	4	7	4	13	8	18	19	7	4	12
Positive	1276.85	0.884117	7	4	7	4	7	4	7	4	7	4	7	4	7	4	7	4	7	4	7	4	7	4	7	4	7	4	7	4	7	4	7	4	7	4	7	4	7	4	7	4	7	8	7	4	7	4	7
Positive	1278.95	0.884117	7	22	23	18	7	4	24	4	16	4	14	20	19	4	23	4	7	4	15	4	7	20	7	4	7	12	25	4	11	22	7	4	17	18	7	12	7	4	7	4	7	10	7	4	9	4	14
Positive	1290.38	0.884117	7	4	7	4	7	4	7	4	7	4	7	4	7	4	7	4	7	4	7	4	7	4	8	4	7	4	7	4	7	4	7	4	7	4	7	4	7	4	7	4	7	4	7	4	7	4	7
Positive	1291.9	0.884117	7	21	7	26	7	4	7	4	7	4	23	25	7	28	22	4	7	15	16	4	15	4	9	4	14	4	19	4	22	4	17	4	13	4	13	17	8	4	7	4	7	4	18	16	7	4	15
Positive	1295.58	0.884117	7	15	7	16	7	4	7	4	7	4	7	28	7	15	13	4	7	20	7	4	7	4	20	18	11	4	7	4	11	4	7	4	7	4	7	9	17	8	7	27	7	7	7	4	7	4	7
Positive	1299.67	0.884117	7	4	7	4	7	4	7	4	7	4	7	4	7	4	7	4	7	4	7	4	7	4	7	4	7	4	7	4	7	8	7	4	7	4	7	4	7	4	7	4	7	4	7	4	7	4	7
Positive	1304.63	0.884117	7	4	7	4	7	4	7	4	7	4	7	4	7	16	7	4	7	23	7	4	7	4	7	4	7	8	7	4	13	4	7	4	28	4	7	10	7	4	7	4	7	7	7	4	7	7	10
Positive	1316.14	0.884117	7	4	7	4	7	4	7	4	7	13	7	4	18	4	7	4	15	4	16	15	7	12	15	4	7	4	13	4	9	4	7	8	11	4	7	8	7	4	10	11	7	4	8	8	11	8	7
Positive	1330.01	0.884117	7	4	18	27	7	4	14	14	7	16	7	4	7	4	7	22	7	4	7	4	20	13	16	14	15	14	18	4	14	4	7	10	7	4	7	4	17	4	7	14	11	9	7	4	7	4	7
Positive	1361.11	0.884117	7	12	7	4	7	4	7	8	9	4	7	4	7	4	16	4	7	4	15	4	7	4	16	4	7	13	7	12	7	10	7	9	7	4	7	23	7	4	7	20	7	13	11	11	13	4	11
Positive	1362.42	0.884117	7	31	32	32	7	4	7	24	33	32	37	4	20	4	26	4	29	4	21	29	32	22	17	24	23	20	31	12	26	40	7	24	7	28	7	23	23	18	28	22	33	4	27	21	21	18	22
Positive	1380.51	0.884117	7	4	7	4	7	4	7	4	7	4	7	4	7	4	7	4	7	4	7	4	7	4	7	4	7	4	7	4	7	4	7	4	7	4	7	12	7	4	7	4	7	4	7	4	7	4	7
Positive	1388.58	0.884117	7	4	7	4	11	4	7	4	7	4	7	4	7	4	13	4	7	21	16	4	7	4	7	4	7	4	7	11	7	4	7	9	14	4	7	8	7	4	7	4	7	4	7	4	9	4	10
Positive	1393.87	0.884117	7	25	7	4	7	19	21	4	7	4	18	4	21	23	7	13	7	4	7	14	7	4	7	4	12	4	27	11	7	4	8	9	7	14	7	17	7	4	19	16	20	4	7	4	10	14	13
Positive	1402.73	0.884117	7	4	7	4	7	4	7	4	7	4	7	4	7	4	7	4	7	4	7	4	7	4	7	4	7	4	7	4	7	24	7	4	7	4	7	4	7	4	7	4	7	4	7	4	7	4	7
Positive	1405.15	0.884117	7	4	13	9	7	4	7	4	7	4	7	4	7	4	7	4	7	4	7	22	7	4	13	4	7	4	7	4	17	4	10	4	7	17	7	13	12	9	7	4	7	4	9	10	7	9	19
Positive	1406.86	0.884117	7	4	7	26	22	4	30	4	11	4	7	4	17	4	7	16	7	4	7	4	7	15	17	11	7	4	19	4	7	25	7	4	10	11	7	4	7	4	23	4	7	7	17	18	9	9	16
Positive	1414.85	0.884117	7	4	13	4	7	27	24	4	7	12	7	13	21	4	7	4	13	4	16	4	7	12	17	4	13	4	16	13	7	22	17	4	19	4	7	19	8	4	7	9	13	17	14	16	7	10	7
Positive	1416.78	0.884117	7	4	7	4	7	4	7	4	7	4	7	4	7	4	7	4	7	4	7	4	13	4	7	4	7	4	7	4	7	4	7	4	7	4	7	4	7	4	7	4	7	4	7	4	7	4	7
Positive	1422.87	0.884117	7	23	7	4	7	4	7	4	7	4	7	4	7	4	7	4	7	4	7	4	7	4	7	4	7	4	7	4	7	4	7	4	7	4	7	4	7	4	7	4	7	4	7	4	7	4	7
Positive	1434.14	0.884117	7	4	7	4	7	4	7	4	7	4	7	4	7	4	7	4	7	4	7	4	7	4	7	4	7	4	7	4	7	4	7	4	7	4	7	4	7	4	7	4	7	4	7	4	7	4	8
Positive	1446.54	0.884117	7	4	7	4	7	4	7	4	7	4	7	4	7	4	7	4	7	16	16	22	7	4	7	4	7	4	23	4	7	4	7	4	7	4	7	11	7	4	7	28	7	4	7	4	7	7	7
Positive	1455.65	0.884117	7	4	7	4	7	4	7	4	7	4	7	4	7	4	7	4	7	4	7	4	7	4	7	4	7	4	7	4	7	4	7	4	7	4	7	4	7	4	7	4	7	4	7	4	7	4	9
Positive	1464.07	0.884117	7	4	7	7	7	4	7	4	7	4	7	4	7	4	7	4	7	4	7	4	7	4	7	4	7	4	7	4	7	4	7	4	7	4	7	15	7	4	7	4	7	4	7	4	7	4	7
Positive	1470.47	0.884117	7	4	7	4	7	4	7	4	7	4	7	4	27	4	31	4	7	25	7	4	7	4	7	4	7	4	28	19	27	4	7	10	7	4	7	25	24	12	10	22	23	4	7	4	22	4	7
Positive	1474.01	0.884117	7	4	16	18	7	4	7	4	11	15	7	4	7	4	7	15	20	4	11	19	15	14	7	10	7	4	7	4	22	9	9	11	7	11	7	12	10	8	20	4	19	4	7	11	15	12	12
Positive	1477.73	0.884117	7	9	15	15	7	13	7	4	13	17	20	16	7	13	7	14	7	13	7	4	20	4	7	4	12	10	7	10	7	24	7	10	7	20	7	15	17	4	7	4	7	4	17	4	12	4	7
Positive	1479.56	0.884117	7	4	7	4	7	4	7	4	7	4	7	4	7	4	7	4	7	4	7	4	7	4	7	4	7	4	7	4	7	4	7	4	7	20	7	11	7	4	7	4	7	4	7	4	7	4	7
Positive	1484.52	0.884117	7	4	7	4	7	4	17	4	7	4	7	4	7	4	7	4	7	21	16	4	7	4	18	4	7	16	7	4	12	4	7	4	7	13	7	4	7	4	7	4	7	4	7	4	7	4	7
Positive	1484.95	0.884117	7	24	25	4	19	25	7	15	11	4	14	18	7	20	7	10	17	4	7	19	7	9	9	20	12	12	24	4	7	4	9	4	11	15	7	7	15	4	12	4	12	14	19	4	17	4	20
Positive	1489.8	0.884117	7	4	27	26	7	4	7	14	7	11	7	4	19	4	7	4	7	11	7	25	25	4	7	4	7	13	20	4	15	4	7	14	7	16	7	19	7	4	7	4	10	12	13	4	7	4	9
Positive	1496.53	0.884117	7	4	7	4	7	4	7	4	7	4	7	4	7	4	7	4	7	4	7	4	7	4	7	4	7	4	7	4	7	4	7	4	8	4	7	12	7	4	7	4	7	4	7	4	7	4	7
Positive	1504.9	0.884117	7	14	26	31	23	18	18	14	18	4	18	26	24	23	20	4	7	15	14	4	7	11	7	4	7	4	17	17	8	9	15	18	7	17	7	4	16	13	14	4	7	16	26	18	7	12	14
Positive	1524.47	0.884117	7	4	7	4	20	4	7	4	7	4	7	4	7	4	7	4	7	13	7	4	7	4	7	4	7	21	7	4	23	4	7	4	7	23	7	16	24	4	8	4	7	4	7	4	7	4	7
Positive	1530.7	0.884117	7	4	14	4	7	4	20	4	13	7	18	18	7	4	7	4	15	4	13	4	7	4	7	14	7	9	15	4	7	25	9	4	11	4	7	22	11	4	7	4	9	14	7	10	7	4	7
Positive	1542.86	0.884117	7	4	7	4	17	4	32	4	7	19	21	29	7	27	26	4	7	11	7	4	7	4	8	4	7	15	7	4	7	20	7	4	15	4	7	4	7	4	7	24	7	4	7	4	7	10	7
Positive	1561.42	0.884117	7	4	23	4	9	4	7	4	25	17	7	4	7	4	7	24	7	4	15	17	7	4	7	4	19	4	7	4	21	4	7	16	9	7	7	21	15	13	27	4	24	4	7	4	7	4	7
Positive	1564.71	0.884117	7	4	7	4	7	4	7	4	7	4	7	4	7	4	7	4	7	4	7	4	7	4	7	4	7	4	7	4	7	4	7	4	7	4	7	4	7	4	7	4	7	4	7	4	7	4	7
Positive	1571.88	0.884117	7	15	12	14	18	4	20	11	10	11	12	4	7	4	7	22	7	4	7	4	7	13	7	13	7	15	7	14	21	4	13	16	11	4	7	4	7	4	19	4	24	4	18	4	15	12	7
Positive	1582.92	0.884117	7	11	20	4	21	14	25	22	20	4	11	22	7	18	19	16	19	4	7	4	7	20	16	17	9	19	7	4	7	15	9	4	13	4	7	7	13	4	14	21	13	4	14	4	13	4	7
Positive	1589.35	0.884117	7	4	7	32	7	4	7	23	14	20	24	4	14	26	7	4	23	4	12	22	24	16	16	15	7	16	25	13	15	4	20	4	7	4	7	4	19	12	16	18	18	4	18	4	15	12	19
Positive	1594.02	0.884117	7	4	7	4	7	4	7	4	7	4	7	4	7	4	7	4	7	4	7	4	7	4	7	4	7	4	7	4	7	4	7	4	7	4	7	9	7	4	7	4	7	4	7	4	7	4	7
Positive	1604.72	0.884117	7	25	14	4	7	4	7	4	7	8	7	4	7	11	7	4	7	4	7	13	21	4	9	4	7	4	7	15	7	4	17	4	17	4	7	20	13	4	7	14	11	4	8	4	7	4	21
Positive	1617.64	0.884117	7	13	12	4	7	4	7	4	7	12	7	20	18	22	16	4	7	4	13	17	7	8	15	4	7	4	7	20	7	4	11	4	27	12	7	12	11	4	13	12	7	18	7	4	7	10	14
Positive	1635.66	0.884117	7	4	7	4	7	4	7	18	7	15	7	4	16	19	7	4	7	4	7	4	13	17	10	25	7	15	7	12	14	4	7	11	7	4	7	13	7	7	7	4	7	4	17	9	15	7	19
Positive	1662.58	0.884117	7	4	13	4	7	8	12	4	9	4	7	20	13	20	15	10	7	4	7	4	23	4	9	4	7	10	19	4	7	4	10	4	7	4	7	14	7	4	7	4	18	18	7	4	7	4	15
Positive	1666.44	0.884117	7	4	7	4	7	4	7	4	7	4	7	4	7	4	7	4	7	4	7	4	7	4	7	4	7	4	7	4	7	4	7	4	7	4	7	4	7	4	7	4	7	4	7	4	7	4	7
Positive	1678.61	0.884117	7	4	7	4	7	4	7	4	7	4	7	4	7	4	7	4	7	4	7	4	7	4	7	4	7	4	7	4	7	4	7	4	7	4	7	4	7	4	7	4	7	4	7	4	7	4	7
Positive	1679.56	0.884117	7	4	7	4	7	4	7	4	7	4	7	4	7	4	7	4	7	4	7	4	7	4	7	4	7	4	7	4	7	4	7	4	7	4	7	4	7	4	7	4	7	4	7	4	7	4	7
Positive	1748.37	0.884117	7	4	25	4	21	4	7	4	7	4	7	4	7	4	7	4	7	4	7	4	7	4	7	4	7	12	12	4	7	4	19	4	7	13	7	4	7	18	7	4	7	4	7	4	16	4	7
Positive	1771.5	0.884117	7	4	7	4	7	4	7	4	7	4	7	4	7	4	7	4	7	4	7	4	7	4	7	4	7	4	7	4	7	4	7	4	7	4	7	4	7	4	7	4	7	4	7	4	7	4	7
Positive	1791.66	0.884117	7	4	7	4	7	4	7	4	7	4	7	4	7	4	7	4	7	4	7	4	7	4	7	4	7	4	7	9	7	19	7	4	9	4	7	4	7	4	7	4	7	4	7	4	7	4	7
Positive	1811.61	0.884117	7	4	7	4	7	4	7	4	7	4	7	4	7	4	7	4	7	4	7	4	7	4	7	4	7	4	7	4	7	4	7	4	7	4	7	4	7	4	7	4	7	4	7	4	7	4	7
Positive	1822.2	0.884117	7	22	23	23	7	22	7	11	16	15	15	4	7	19	22	23	19	7	7	4	26	4	11	18	16	4	20	13	7	21	12	14	8	4	10	4	9	9	7	31	11	18	7	22	13	4	11
Positive	1853.04	0.884117	7	20	7	20	20	21	26	17	7	4	7	4	16	30	18	4	11	4	7	16	21	17	11	4	7	4	7	4	26	4	7	12	7	4	7	13	7	11	7	15	7	14	7	18	7	4	26
Positive	1864.83	0.884117	7	10	11	4	7	8	7	18	23	4	7	14	20	13	12	4	22	4	7	20	17	14	8	17	8	4	7	14	11	4	8	4	21	10	7	13	19	12	18	15	7	10	7	4	19	7	20
Positive	1878.91	0.884117	7	4	7	4	7	4	7	4	7	4	7	4	7	4	7	4	7	4	7	4	7	4	7	4	7	4	7	4	7	4	7	4	7	4	7	4	7	4	7	4	7	4	7	4	7	4	7
Positive	1882.93	0.884117	7	4	7	4	7	4	7	4	7	13	7	4	7	4	7	26	16	16	7	4	16	4	7	4	13	14	7	4	7	4	7	15	7	16	11	4	7	4	9	4	7	4	7	14	7	4	7
Positive	1883.79	0.884117	7	19	7	4	7	4	7	22	9	7	7	17	19	4	12	4	7	4	7	22	23	4	7	11	18	4	7	4	14	27	12	16	11	4	7	4	7	4	12	12	7	4	7	9	18	4	7
Positive	1904.86	0.884117	7	20	15	4	19	11	7	4	13	19	7	4	17	4	7	4	7	4	7	17	7	4	7	15	11	4	13	13	7	22	7	4	7	15	7	4	9	4	12	4	12	4	14	4	13	4	11
Positive	1914.42	0.884117	7	4	7	4	7	4	7	4	7	4	7	4	7	4	7	4	7	4	7	4	7	4	7	4	7	4	7	4	7	4	7	4	7	4	7	4	7	4	7	4	7	4	7	4	7	4	7
Positive	1925.12	0.884117	7	4	7	4	7	4	7	4	7	4	7	4	7	4	7	4	7	4	7	4	7	4	7	4	7	4	7	4	7	4	7	4	12	4	7	4	7	4	7	4	7	4	7	4	7	4	7
Positive	1938.46	0.884117	7	4	7	4	7	4	7	15	7	4	7	23	20	19	7	8	7	13	13	4	7	4	7	14	7	4	7	4	7	4	7	4	14	4	7	4	7	4	7	4	16	13	18	7	12	9	7
Positive	1939.22	0.884117	7	20	25	4	7	12	7	12	9	4	7	17	11	21	11	4	17	4	7	4	7	11	7	18	15	4	7	4	7	14	13	4	7	11	7	14	25	8	7	4	7	4	7	20	18	10	16
Positive	1940.01	0.884117	7	9	7	30	25	25	19	13	7	20	7	16	13	32	7	4	17	4	7	4	7	4	7	4	7	14	12	4	8	20	7	14	13	16	10	4	20	13	18	4	7	7	7	15	7	4	7
Positive	1945.31	0.884117	7	4	7	4	7	4	7	4	7	4	7	4	7	4	7	4	7	4	7	4	7	4	7	4	7	4	7	4	7	4	7	4	7	4	7	4	7	4	7	4	7	4	7	4	7	4	7
Positive	1955.02	0.884117	7	14	7	29	14	4	7	4	21	10	7	20	7	4	7	21	7	17	7	4	7	4	7	4	10	4	7	4	13	17	9	9	7	4	7	12	7	4	7	4	7	4	10	4	9	8	7
Positive	1996.52	0.884117	7	18	7	4	7	13	7	4	11	4	7	4	7	4	7	4	7	4	7	4	19	4	9	14	7	4	7	4	10	4	18	16	12	14	7	9	15	4	7	11	7	16	7	12	7	4	7
Positive	1997.77	0.884117	7	12	7	4	23	25	15	4	7	4	7	18	7	4	7	4	7	15	8	4	13	4	14	9	7	4	7	11	7	16	15	11	7	12	7	9	7	4	10	19	14	4	25	14	9	4	7
Positive	104.016	0.901117	7	4	7	4	7	4	7	4	7	4	7	4	7	4	7	4	7	4	7	4	7	4	7	4	7	4	7	4	7	4	7	4	7	4	7	4	7	4	7	4	7	4	7	4	7	4	7
Positive	104.033	0.901117	7	4	7	4	7	4	7	4	7	4	7	4	7	4	7	4	7	4	7	4	7	4	7	4	7	4	7	4	7	4	7	4	7	4	7	4	7	4	7	4	7	4	7	4	7	4	7
Positive	104.071	0.901117	10	4	7	4	7	4	7	4	7	4	7	4	7	4	7	4	7	4	7	8	7	4	7	4	7	4	7	4	7	4	7	4	7	9	7	4	7	4	7	4	7	11	7	4	7	4	7
Positive	104.105	0.901117	7	502	426	496	429	497	451	339	334	326	350	487	518	591	570	580	426	344	292	457	441	309	301	483	362	339	519	307	524	675	406	469	175	545	7	190	258	4	321	348	443	445	446	457	476	463	429
Positive	104.406	0.901117	7	4	7	4	7	4	7	4	7	4	7	4	7	4	8	4	7	4	7	4	7	4	7	4	7	4	7	4	27	10	7	4	16	19	161	18	7	4	7	4	7	4	7	4	7	4	7
Positive	104.483	0.901117	7	4	7	4	7	4	7	4	7	4	7	4	7	4	7	4	7	4	7	4	7	4	7	4	7	4	7	4	7	4	7	4	7	4	7	4	7	4	7	4	7	4	7	4	7	4	7
Positive	104.552	0.901117	7	4	7	4	7	4	7	4	7	4	7	4	7	4	7	4	7	4	7	4	7	4	7	4	7	4	7	4	7	4	7	4	7	4	7	4	7	4	7	4	7	4	7	4	7	4	7
Positive	104.633	0.901117	7	4	7	4	7	4	7	4	7	4	7	4	7	4	7	4	7	4	7	4	7	4	7	4	7	4	7	4	7	4	7	4	7	4	7	4	7	4	7	4	7	4	7	4	7	4	7
Positive	104.7	0.901117	7	4	7	4	7	4	7	4	7	4	7	4	7	4	7	4	7	4	7	4	7	4	7	4	7	4	7	4	7	4	7	4	7	4	7	4	7	4	7	4	7	4	7	4	7	4	7
Positive	104.76	0.901117	7	4	7	4	7	4	7	4	7	4	7	4	7	4	9	4	7	4	7	4	7	4	7	4	7	4	7	4	7	7	7	4	7	4	7	4	7	4	7	4	7	4	7	4	7	4	7
Positive	104.843	0.901117	7	4	7	4	7	4	7	4	7	4	7	4	7	4	7	4	7	4	7	4	7	4	7	4	7	4	7	4	7	4	7	4	7	4	7	4	7	4	7	4	7	4	7	4	7	4	7
Positive	104.887	0.901117	7	4	7	4	7	4	7	4	7	4	7	4	7	4	7	4	7	4	7	4	7	4	7	4	7	4	7	4	7	4	7	4	7	4	7	4	7	4	7	4	7	4	7	4	7	4	7
Positive	104.932	0.901117	7	4	7	4	7	4	7	4	7	4	7	4	7	4	7	4	7	4	7	4	7	4	7	4	7	4	7	4	7	4	7	4	7	4	7	4	7	4	7	4	7	4	7	4	7	4	7
Positive	104.978	0.901117	7	4	7	4	7	4	7	4	7	4	7	4	7	4	7	4	7	4	7	4	7	4	7	4	7	4	7	4	7	4	7	4	7	4	7	4	7	4	7	4	7	4	7	4	7	4	7
Positive	105.053	0.901117	7	4	7	4	7	4	7	4	7	4	7	4	7	4	7	4	7	4	7	4	7	4	7	4	7	4	7	4	7	7	7	4	7	4	7	4	7	4	7	4	7	4	7	4	7	4	7
Positive	105.261	0.901117	7	4	7	4	7	4	7	4	7	4	7	4	7	4	7	4	7	4	7	4	7	4	7	4	7	4	7	4	7	4	7	4	7	4	7	4	7	4	7	4	7	4	7	4	7	4	7
Positive	105.335	0.901117	7	4	7	4	7	4	7	4	7	4	7	4	7	4	7	4	7	4	7	4	7	4	7	4	7	4	7	4	7	4	7	4	7	4	7	4	7	4	7	4	7	4	7	4	7	4	7
Positive	105.553	0.901117	7	4	7	4	7	4	7	4	7	4	7	4	7	4	7	4	7	4	7	4	7	4	7	4	7	4	7	4	7	4	7	4	7	4	7	4	7	4	7	4	7	4	7	4	7	4	7
Positive	105.678	0.901117	7	4	7	4	7	4	7	4	7	4	7	4	7	4	7	4	7	4	7	4	7	4	7	4	7	4	7	4	7	4	7	4	7	4	7	4	7	4	7	4	7	4	7	4	7	4	7
Positive	106.115	0.901117	4	7	4	7	4	7	4	7	4	7	4	7	4	7	4	7	4	7	4	7	4	7	4	7	4	7	4	7	4	9	4	7	4	7	10	7	4	7	4	7	4	7	4	7	4	7	4
Positive	127	0.901117	7	4	7	4	7	4	7	4	7	4	7	4	7	4	7	4	7	18	16	11	7	8	17	4	7	4	7	4	7	4	7	4	7	4	7	4	7	4	7	4	7	4	7	4	7	4	7
Positive	129.904	0.901117	7	4	7	4	7	4	7	4	7	4	7	4	7	4	7	4	7	4	7	4	7	4	7	4	7	4	7	4	7	4	7	4	7	4	7	4	7	4	7	4	7	4	7	4	7	4	7
Positive	129.923	0.901117	7	4	7	4	7	4	7	4	7	4	7	4	7	4	7	4	7	4	7	4	7	4	7	4	7	4	7	4	7	4	7	4	7	4	7	4	7	4	7	4	7	4	7	4	7	4	7
Positive	129.941	0.901117	7	4	7	4	7	4	7	4	7	4	7	4	7	4	7	4	7	4	7	4	7	4	7	4	7	4	7	4	7	4	7	4	7	4	7	4	7	4	7	4	7	4	7	4	7	4	7
Positive	129.966	0.901117	7	4	7	4	7	4	7	4	7	4	7	4	7	4	7	4	7	4	7	4	7	4	7	4	7	4	7	4	7	4	7	4	7	4	7	4	7	4	7	4	7	4	7	4	7	4	7
Positive	130.233	0.901117	7	4	7	4	7	4	7	4	7	4	7	4	7	4	7	4	7	4	7	4	7	4	7	4	7	4	7	4	7	4	7	4	7	4	19	4	7	4	7	4	7	4	7	4	7	4	7
Positive	130.33	0.901117	7	4	7	4	7	4	7	4	7	4	7	4	7	4	7	4	7	4	7	4	7	4	7	4	7	4	7	4	7	4	7	4	7	4	74	4	7	4	7	4	7	4	7	4	7	4	7
Positive	130.385	0.901117	7	4	7	4	7	4	7	4	7	4	7	4	7	4	7	4	7	4	7	4	7	4	7	4	7	4	7	4	7	4	7	4	7	4	73	4	7	4	7	4	7	4	7	4	7	4	7
Positive	130.543	0.901117	7	4	7	4	7	4	7	4	7	4	7	4	7	4	7	4	7	4	7	4	7	4	7	4	7	4	7	4	7	4	7	4	7	4	7	4	7	4	7	4	7	4	7	4	7	4	7
Positive	130.635	0.901117	7	4	7	4	7	4	7	4	7	4	7	4	7	4	7	4	7	4	7	4	7	4	7	4	7	4	7	4	7	4	7	4	7	4	7	4	7	4	7	4	7	4	7	4	7	4	7
Positive	130.714	0.901117	7	4	7	4	7	4	7	4	7	4	7	4	7	4	7	4	7	4	7	4	7	4	7	4	7	4	7	4	7	4	7	4	7	4	7	4	7	4	7	4	7	4	7	4	7	4	7
Positive	130.78	0.901117	7	4	7	4	7	4	7	4	7	4	7	4	7	4	7	4	7	4	7	4	7	4	7	4	7	4	7	4	7	4	7	4	7	4	7	4	7	4	7	4	7	4	7	4	7	4	7
Positive	130.872	0.901117	7	4	7	4	7	4	7	4	7	4	7	4	7	4	7	4	7	4	7	4	7	4	7	4	7	4	7	4	7	4	7	4	7	4	7	4	7	4	7	4	7	4	7	4	7	4	7
Positive	131.334	0.901117	7	4	7	4	7	4	7	4	7	4	7	4	7	4	7	4	7	4	7	4	7	4	7	4	7	4	7	4	7	4	7	4	7	4	7	4	7	4	7	4	7	4	7	4	7	4	7
Positive	134.057	0.901117	7	4	7	4	7	4	7	4	7	4	7	4	7	4	7	4	7	4	7	4	7	4	7	4	7	4	7	4	7	4	7	4	7	4	7	4	7	4	7	14	7	4	7	4	7	4	7
Positive	145.054	0.901117	7	4	7	4	7	4	7	4	7	4	7	4	7	4	7	4	7	4	7	4	7	4	7	4	7	4	7	4	7	4	7	4	7	4	7	4	7	4	7	4	7	4	7	4	7	4	7
Positive	147.27	0.901117	7	4	7	4	7	4	7	4	7	4	7	4	7	4	7	4	7	4	7	4	7	4	7	4	7	4	7	4	7	4	7	4	7	4	7	4	7	4	7	4	7	4	7	4	7	4	7
Positive	147.374	0.901117	7	4	7	4	7	4	7	4	7	4	7	4	7	4	7	4	7	4	7	4	7	4	7	4	7	4	7	4	7	4	7	4	7	4	15	4	7	4	7	4	7	4	7	4	7	4	7
Positive	147.435	0.901117	7	4	7	4	7	4	7	4	7	4	7	4	7	4	7	4	7	4	7	4	7	4	7	4	7	4	7	4	7	4	7	4	7	4	19	4	7	4	7	4	7	4	7	4	7	4	7
Positive	147.603	0.901117	7	4	7	4	7	4	7	4	7	4	7	4	7	4	7	4	7	4	7	4	7	4	7	4	7	4	7	4	7	4	7	4	7	4	7	4	7	4	7	4	7	4	7	4	7	4	7
Positive	147.702	0.901117	7	4	7	4	7	4	7	4	7	4	7	4	7	4	7	4	7	4	7	4	7	4	7	4	7	4	7	4	7	4	7	4	7	4	7	4	7	4	7	4	7	4	7	4	7	4	7
Positive	147.73	0.901117	7	4	7	4	7	4	7	4	7	4	7	4	7	4	7	4	7	4	7	4	7	4	7	4	7	4	7	4	7	4	7	4	7	4	7	4	7	4	7	4	7	4	7	4	7	4	7
Positive	147.78	0.901117	7	4	7	4	7	4	7	4	7	4	7	4	7	4	7	4	7	4	7	4	7	4	7	4	7	4	7	4	7	4	7	4	7	4	7	4	7	4	7	4	7	4	7	4	7	4	7
Positive	147.849	0.901117	7	4	7	4	7	4	7	4	7	4	7	4	7	4	7	4	7	4	7	4	7	4	7	4	7	4	7	4	7	4	7	4	7	4	7	4	7	4	7	4	7	4	7	4	7	4	7
Positive	148.005	0.901117	4	7	4	7	4	7	4	7	4	7	4	7	4	7	4	7	4	7	4	7	4	7	4	7	4	7	4	7	4	7	4	7	4	7	4	7	4	7	4	7	4	7	4	7	4	7	4
Positive	148.062	0.901117	219	296	282	281	244	268	238	148	149	177	176	175	296	310	300	314	199	123	72	158	229	143	106	267	193	190	225	194	361	318	184	259	325	337	533	362	126	7	88	144	226	226	246	262	227	258	249
Positive	148.086	0.901117	4	7	4	7	4	7	4	7	4	7	4	7	4	7	4	7	4	7	4	7	4	7	4	7	4	7	4	7	4	7	4	7	4	7	4	7	4	7	4	7	4	7	4	7	4	7	4
Positive	148.196	0.901117	4	7	4	7	4	7	4	7	4	7	4	7	4	7	4	7	4	7	4	7	4	7	4	7	4	7	4	7	4	7	4	7	4	7	4	7	4	7	4	7	4	7	4	7	4	7	4
Positive	148.425	0.901117	4	7	4	7	4	7	4	7	4	7	4	7	4	7	4	7	4	7	4	7	4	7	4	7	4	7	4	7	4	7	4	7	4	7	4	7	4	7	4	7	4	7	4	7	4	7	4
Positive	148.442	0.901117	4	7	4	7	4	7	4	7	4	7	4	7	4	7	4	7	4	7	4	7	4	7	4	7	4	7	4	7	4	7	4	7	4	7	4	7	4	7	4	7	4	7	4	7	4	7	4
Positive	148.531	0.901117	4	7	4	7	4	7	4	7	4	7	4	7	4	7	4	7	4	7	4	7	4	7	4	7	4	7	4	7	4	7	4	7	4	7	4	7	4	7	4	7	4	7	4	7	4	7	4
Positive	148.687	0.901117	4	7	4	7	4	7	4	7	4	7	4	7	4	7	4	7	4	7	4	7	4	7	4	7	4	7	4	7	4	7	4	7	4	7	4	7	4	7	4	7	4	7	4	7	4	7	4
Positive	149.069	0.901117	12	27	4	23	4	7	21	10	12	14	15	11	23	31	25	26	15	10	10	13	4	8	7	25	14	15	10	11	4	26	14	22	30	34	42	35	9	12	7	8	16	20	22	20	18	21	22
Positive	149.078	0.901117	4	7	4	7	4	7	4	7	4	7	4	7	4	7	4	7	4	7	4	7	4	7	4	7	4	7	4	7	31	7	4	7	4	7	4	7	4	7	4	7	4	7	4	7	4	7	4
Positive	157.05	0.901117	7	4	7	4	7	4	7	4	7	4	7	4	7	4	7	4	7	4	7	4	7	4	7	4	7	4	7	4	7	4	7	4	7	4	7	4	7	4	7	4	7	4	7	4	7	4	7
Positive	166.055	0.901117	4	7	4	7	4	7	4	7	4	7	4	7	4	7	4	7	4	7	4	7	4	7	4	7	4	7	4	7	4	7	4	7	4	7	4	7	4	7	4	7	4	7	4	7	4	7	4
Positive	176.106	0.901117	27	35	50	44	7	4	7	4	7	4	7	4	59	69	77	95	7	4	7	8	8	4	7	21	7	13	8	8	25	9	9	7	26	4	44	29	7	4	7	4	7	13	17	4	27	21	10
Positive	176.895	0.901117	7	4	7	4	11	11	7	4	7	4	7	9	7	4	7	4	7	4	7	4	7	4	7	4	7	4	7	4	7	4	7	4	7	4	7	4	7	4	7	4	7	4	7	4	7	4	7
Positive	185.081	0.901117	4	7	4	7	4	7	4	7	4	7	4	7	4	7	4	7	4	7	4	7	4	7	4	7	4	7	4	7	4	7	4	7	4	7	4	7	4	7	4	7	4	7	4	7	4	7	4
Positive	186.028	0.901117	7	34	7	4	4	36	30	19	4	7	29	4	7	4	7	4	7	4	7	4	7	4	7	30	7	19	7	18	37	41	4	42	54	4	7	65	7	7	7	12	29	40	32	29	17	40	41
Positive	187.06	0.901117	4	7	4	7	4	7	4	7	4	7	4	7	4	7	4	7	4	7	4	7	4	7	4	7	4	7	4	7	4	7	4	7	4	7	4	7	4	7	4	7	4	7	4	7	4	7	4
Positive	200.031	0.901117	4	12	4	7	4	7	4	7	4	7	4	7	8	7	4	7	7	7	7	7	4	7	4	7	4	7	4	7	4	7	4	7	4	7	4	7	4	7	4	7	4	7	4	7	4	7	4
Positive	206.104	0.901117	4	7	4	7	4	7	4	7	4	7	4	7	4	7	4	7	4	7	4	7	4	7	4	7	4	7	4	7	4	7	4	7	4	7	4	7	4	7	4	7	4	7	4	7	4	7	4
Positive	214.062	0.901117	17	40	60	67	7	4	7	4	7	4	7	4	55	68	68	78	7	4	7	4	9	4	7	22	8	12	7	4	42	11	7	14	43	27	7	61	8	4	8	7	17	24	29	26	7	24	37
Positive	215.076	0.901117	7	4	7	4	7	4	7	4	7	4	7	4	7	4	7	4	7	4	7	4	7	4	7	4	7	4	7	4	7	4	7	4	7	4	7	4	7	4	7	4	7	4	7	4	7	4	7
Positive	250.142	0.901117	4	7	4	7	4	7	4	7	4	7	4	7	4	7	4	7	4	7	4	7	4	7	4	7	4	7	4	7	4	7	4	7	4	7	4	7	4	7	4	7	4	7	4	7	4	7	4
Positive	253.073	0.901117	4	7	4	7	4	7	4	7	4	7	4	7	4	7	4	7	4	7	4	7	4	7	4	7	4	7	4	7	4	7	4	7	4	7	4	7	4	7	4	7	4	7	4	7	4	7	4
Positive	254.023	0.901117	4	7	4	7	4	7	4	7	4	7	4	7	4	7	4	7	4	7	4	7	4	7	4	7	4	7	4	7	4	7	4	7	4	7	4	7	4	7	4	7	4	7	4	7	4	7	4
Positive	259.109	0.901117	4	7	4	7	9	7	4	7	4	7	4	7	4	7	4	7	4	7	4	7	4	7	4	7	4	7	4	7	4	7	4	7	4	7	8	7	4	7	4	7	4	7	4	7	4	7	4
Positive	261.932	0.901117	4	7	4	7	4	7	4	7	4	7	4	7	4	7	4	7	4	7	4	7	4	7	4	7	4	7	4	7	11	9	4	7	4	7	4	17	4	7	4	7	4	7	4	7	4	7	4
Positive	275.852	0.901117	7	4	7	4	7	4	7	4	7	4	7	7	7	4	7	4	7	4	7	4	7	4	7	4	7	4	7	4	7	4	7	4	7	4	7	4	7	4	7	4	7	7	7	4	7	4	7
Positive	279.979	0.901117	4	7	4	7	4	7	4	7	4	7	4	7	4	7	4	7	4	7	4	8	4	7	4	7	4	7	4	7	4	7	4	7	4	7	4	7	4	7	4	7	4	7	4	7	4	7	4
Positive	282.011	0.901117	4	7	4	7	4	7	4	7	4	7	4	7	4	7	4	7	4	7	24	7	4	7	7	7	4	7	4	7	4	7	4	7	4	7	4	7	4	7	4	7	4	7	4	7	4	7	4
Positive	293.15	0.901117	4	7	4	7	4	7	4	7	4	7	4	7	4	7	4	7	4	7	4	7	4	7	4	7	4	7	4	7	4	7	4	7	35	8	125	18	4	44	4	7	4	7	4	7	4	7	4
Positive	294.145	0.901117	4	7	4	7	4	7	10	7	4	7	4	7	4	7	7	7	4	7	4	7	4	7	4	7	4	7	4	7	4	7	4	7	9	7	83	7	4	7	4	7	4	7	4	7	4	7	4
Positive	295.116	0.901117	7	4	7	4	7	4	7	4	7	4	7	4	7	4	7	4	7	4	7	4	7	4	7	4	7	4	7	4	7	4	7	4	7	4	7	4	7	4	7	4	7	4	7	4	7	4	7
Positive	295.14	0.901117	7	4	7	4	7	4	7	4	7	4	7	4	7	4	7	4	7	4	7	4	7	4	7	4	7	4	7	4	7	4	7	4	7	4	23	4	7	4	7	4	7	4	7	4	7	4	7
Positive	297.075	0.901117	4	7	4	7	26	4	7	4	7	4	7	4	4	7	4	7	4	7	4	7	4	7	4	7	4	7	4	7	4	7	4	7	4	7	4	7	4	7	4	7	4	7	4	7	4	7	4
Positive	299.063	0.901117	4	7	4	7	4	7	4	7	4	7	4	7	4	7	4	7	4	7	4	8	4	7	4	7	4	7	4	7	4	7	4	7	4	7	4	7	4	7	4	7	4	7	4	7	4	7	4
Positive	310.828	0.901117	7	4	7	4	7	20	17	4	7	4	7	13	7	4	7	7	7	4	7	4	7	4	7	4	7	4	7	4	7	4	7	4	7	4	7	4	7	8	7	4	7	4	7	4	7	4	7
Positive	312.828	0.901117	7	4	7	4	7	4	7	4	7	4	7	4	7	4	7	4	7	4	7	4	7	4	7	4	7	4	7	4	7	4	7	4	7	4	7	4	7	4	7	4	7	4	7	4	7	4	7
Positive	319.999	0.901117	7	4	7	4	7	4	7	4	7	4	7	4	7	4	7	4	7	10	7	4	7	4	7	4	7	4	7	4	7	4	7	4	7	4	7	4	7	4	7	4	7	4	7	4	7	4	7
Positive	320.966	0.901117	7	8	8	9	7	4	7	4	7	4	7	8	7	8	7	4	7	4	7	11	7	4	7	8	7	4	7	4	7	9	7	4	7	4	11	4	7	4	7	4	7	4	7	4	7	4	7
Positive	322.172	0.901117	7	4	7	4	7	4	7	4	7	4	7	4	7	4	7	4	7	4	7	4	7	4	7	4	7	4	7	4	7	4	7	4	7	4	7	4	7	4	7	4	7	4	7	4	7	4	7
Positive	335.053	0.901117	7	4	10	17	7	4	9	4	7	4	7	4	7	4	7	4	12	9	12	14	7	4	7	4	7	4	7	4	7	4	7	4	7	4	7	4	7	4	7	4	7	4	7	4	7	4	7
Positive	337.031	0.901117	7	4	7	4	7	4	7	4	7	4	7	4	7	4	7	4	7	4	7	4	7	4	7	4	7	4	7	4	7	4	7	4	7	4	7	4	7	4	7	4	7	4	7	4	7	4	7
Positive	338.929	0.901117	4	7	4	7	4	7	4	7	4	7	4	7	4	7	4	7	4	7	4	7	4	7	4	7	4	7	4	7	4	7	4	7	4	7	4	7	4	7	4	7	4	7	4	7	4	7	4
Positive	343.133	0.901117	7	4	7	4	7	4	7	4	7	4	7	4	7	4	7	4	7	4	7	4	7	4	7	4	7	4	7	4	7	4	7	4	7	4	7	4	7	4	7	4	7	4	7	4	7	4	7
Positive	349.067	0.901117	4	7	7	10	4	7	4	7	4	7	4	7	4	9	4	7	4	7	4	7	4	7	4	7	4	7	4	7	4	7	4	7	4	7	16	7	4	7	4	7	4	7	4	7	4	7	4
Positive	349.989	0.901117	7	10	9	8	7	4	7	4	7	4	7	7	7	4	11	7	8	4	7	4	7	4	7	4	7	4	7	4	7	9	7	4	7	4	7	4	7	4	7	4	7	4	7	4	7	4	7
Positive	357.961	0.901117	4	12	14	11	4	10	4	7	4	7	4	7	14	11	16	14	13	7	4	12	9	7	4	7	4	7	12	7	4	13	4	7	9	7	4	7	4	7	4	7	4	7	4	7	4	7	4
Positive	367.14	0.901117	4	7	4	7	4	7	4	7	4	7	4	7	4	7	4	7	4	9	8	7	4	7	4	7	4	7	4	7	4	7	4	7	4	7	4	7	4	7	4	7	4	7	4	7	4	7	4
Positive	397.867	0.901117	4	7	4	7	4	7	4	7	4	8	4	7	4	7	4	7	4	7	4	7	4	7	4	7	4	7	4	7	10	7	4	7	4	11	4	11	4	7	4	7	4	7	4	7	4	7	4
Positive	408.806	0.901117	7	4	7	4	7	4	7	4	7	4	7	4	7	4	7	4	7	4	7	4	7	4	7	4	7	4	7	4	7	4	7	4	7	4	7	4	7	4	7	4	7	4	7	4	7	4	7
Positive	421.022	0.901117	7	4	7	4	7	4	7	4	7	4	7	4	7	4	7	4	7	4	7	4	7	4	7	4	7	4	7	4	7	4	7	4	7	4	17	4	7	4	7	4	7	4	7	4	7	4	7
Positive	429.067	0.901117	4	7	4	7	4	7	4	7	4	7	4	7	4	7	4	7	4	7	4	7	4	7	4	7	4	7	4	7	4	7	4	7	4	7	4	7	4	7	4	7	4	7	4	7	4	7	4
Positive	441.199	0.901117	7	4	7	4	7	4	7	4	7	4	7	4	7	4	7	4	7	4	7	4	7	4	7	4	7	4	7	4	7	4	7	4	7	4	7	4	7	4	7	4	7	4	7	4	7	4	7
Positive	445.056	0.901117	7	4	7	4	7	4	7	4	7	4	7	4	7	4	7	4	7	4	7	4	7	4	7	4	7	4	7	8	7	4	7	4	7	4	8	4	7	4	7	4	7	4	7	4	7	4	7
Positive	446.771	0.901117	4	7	4	10	21	26	7	4	7	4	7	19	7	12	9	4	7	4	7	4	9	4	7	4	7	4	8	4	7	13	7	4	7	4	9	4	7	4	7	4	7	4	7	4	7	4	7
Positive	456.9	0.901117	7	9	7	8	7	4	7	4	7	4	7	4	7	4	7	4	7	4	7	4	7	4	7	4	7	4	7	4	7	4	7	4	7	4	7	4	7	4	7	4	7	4	7	4	7	4	7
Positive	464.092	0.901117	7	4	7	4	7	4	7	4	7	4	7	4	7	4	7	4	7	4	7	4	7	4	7	4	7	4	7	4	7	4	7	4	7	4	7	4	7	4	7	4	7	4	7	4	7	4	7
Positive	468.073	0.901117	4	7	4	7	4	7	4	7	4	7	4	7	4	7	4	7	4	7	4	7	4	7	4	7	4	7	4	7	4	7	4	7	4	7	4	7	4	7	4	7	4	7	4	7	4	7	4
Positive	472.882	0.901117	4	7	4	7	4	11	8	7	4	7	9	7	4	7	4	7	4	7	4	7	14	7	4	7	4	7	4	7	4	10	4	7	12	7	8	9	4	7	4	7	7	7	4	7	4	7	4
Positive	472.916	0.901117	4	7	4	7	4	7	4	7	4	7	4	7	4	7	4	7	4	7	4	7	4	7	4	7	4	7	4	7	4	7	4	7	4	7	4	7	4	7	4	7	4	7	4	7	4	7	4
Positive	481.071	0.901117	4	7	4	7	4	7	4	7	4	7	4	7	4	7	4	7	4	7	4	7	4	7	4	7	4	7	4	7	4	7	4	7	4	7	4	7	4	7	4	7	4	7	4	7	4	7	4
Positive	481.164	0.901117	4	7	4	7	4	7	4	7	4	7	4	7	4	7	4	7	4	7	4	7	4	7	4	7	4	7	4	7	4	7	4	7	4	7	4	7	4	7	4	7	4	7	4	7	4	7	4
Positive	490.18	0.901117	9	7	4	7	4	7	4	7	4	7	4	8	4	7	4	7	4	7	4	7	4	7	4	7	4	7	4	9	4	7	4	7	4	7	4	7	4	7	4	7	4	7	4	7	4	7	4
Positive	493.966	0.901117	4	7	4	7	4	7	4	7	4	7	4	7	4	7	4	7	4	7	4	7	4	7	4	7	4	7	4	7	4	7	4	7	10	7	4	11	4	7	4	7	4	7	8	7	4	7	4
Positive	495.132	0.901117	7	4	7	4	7	4	7	4	7	4	7	4	7	4	7	4	7	4	7	4	7	4	7	4	7	4	7	4	7	4	7	4	7	4	8	4	7	4	7	4	7	4	7	4	7	4	7
Positive	495.889	0.901117	7	4	7	4	7	4	7	4	7	4	7	4	7	4	7	4	7	4	7	4	7	4	7	4	7	4	7	4	7	4	7	4	7	4	7	4	7	4	7	4	7	4	7	4	7	4	7
Positive	497.133	0.901117	4	7	4	7	4	7	4	7	4	7	4	7	4	7	4	7	4	7	4	7	4	7	4	7	4	7	4	7	4	7	4	7	4	7	4	7	4	7	4	7	4	7	4	7	4	7	4
Positive	507.939	0.901117	4	7	4	7	4	7	4	7	4	7	4	7	4	7	4	7	4	7	8	9	4	7	4	7	4	7	4	7	4	7	4	7	4	11	4	15	4	7	4	7	4	7	4	7	4	7	4
Positive	520.006	0.901117	7	4	7	4	7	4	7	4	7	4	7	4	7	4	7	4	7	4	7	4	7	4	7	4	7	4	7	4	7	4	7	4	7	4	7	4	7	4	7	4	7	4	7	4	7	4	7
Positive	522.962	0.901117	7	10	7	4	7	4	7	4	7	8	7	4	7	9	8	4	7	4	7	4	7	4	7	4	7	4	7	4	7	4	7	4	7	4	8	4	7	4	7	4	7	4	7	4	7	4	7
Positive	527.055	0.901117	7	4	7	4	7	4	7	4	7	4	7	4	7	7	7	4	7	4	10	11	7	8	7	4	7	4	7	4	7	4	7	4	7	4	7	4	7	4	7	4	7	4	7	4	7	4	7
Positive	528.019	0.901117	4	7	4	7	4	7	4	7	4	7	4	7	4	7	4	7	4	7	4	7	4	7	7	7	4	7	4	7	4	7	4	7	4	7	4	7	4	7	4	7	4	7	4	7	4	7	4
Positive	542.006	0.901117	4	7	4	7	4	7	4	7	4	7	4	7	4	7	4	7	4	7	4	7	4	7	4	7	4	7	4	7	4	7	4	7	4	7	4	7	4	7	4	7	4	7	4	7	4	7	4
Positive	547.079	0.901117	4	7	4	7	4	7	9	7	4	7	4	8	4	7	4	7	4	7	4	7	4	7	4	7	4	7	4	7	4	7	4	7	4	7	4	7	4	7	4	7	4	7	4	7	4	7	4
Positive	553.986	0.901117	4	7	4	7	4	7	4	7	4	7	4	7	4	7	4	7	4	7	4	7	4	7	4	7	4	7	4	7	4	7	4	7	4	7	4	7	4	7	4	7	4	7	4	7	4	7	4
Positive	557.109	0.901117	4	7	4	7	4	7	4	7	4	7	4	19	4	7	4	7	4	7	4	7	4	7	4	7	4	7	4	7	4	7	4	7	4	7	4	7	4	7	4	7	4	7	4	7	4	7	4
Positive	564.032	0.901117	4	7	4	7	4	7	4	7	4	7	4	7	4	7	4	7	4	7	4	7	4	7	4	7	4	7	4	7	4	7	4	7	4	7	4	7	4	7	4	7	4	7	4	7	4	7	4
Positive	582.991	0.901117	7	4	7	4	7	4	7	4	7	4	10	4	7	4	7	4	7	12	7	4	7	7	7	4	7	4	7	4	14	4	7	4	14	12	9	9	7	4	7	4	7	4	7	10	7	4	7
Positive	594.243	0.901117	4	7	4	7	4	7	4	7	4	7	4	7	4	7	4	7	4	7	4	7	4	7	4	7	4	7	4	7	4	7	4	7	4	7	4	7	4	7	4	7	4	7	4	7	4	7	4
Positive	594.839	0.901117	7	4	7	4	7	4	7	4	7	4	13	4	7	4	7	7	7	4	7	4	7	4	7	7	7	4	7	4	7	7	7	4	15	4	7	4	7	4	10	4	7	4	7	4	7	4	7
Positive	620.913	0.901117	7	4	7	4	7	4	7	4	7	4	7	4	7	4	7	4	9	4	7	8	7	4	7	4	7	8	7	4	7	4	7	4	7	4	7	4	7	4	7	4	7	4	7	4	7	4	7
Positive	626.983	0.901117	7	4	7	4	7	4	7	4	7	4	7	4	7	4	7	4	7	4	7	4	7	4	7	4	7	4	7	4	7	4	7	4	7	4	7	4	7	4	7	4	7	4	7	4	7	4	7
Positive	635.155	0.901117	7	4	8	4	7	4	7	4	7	4	7	4	8	4	7	4	7	4	7	4	7	4	8	4	7	4	7	4	7	4	7	4	7	4	9	4	7	4	7	4	7	4	7	4	7	4	7
Positive	638.205	0.901117	4	7	4	7	29	9	26	7	4	7	10	14	4	7	4	7	4	7	4	7	4	7	4	7	4	7	4	7	4	7	4	7	4	7	4	7	4	7	4	7	4	7	4	7	4	7	4
Positive	642.975	0.901117	4	15	4	20	7	13	15	7	7	8	8	14	15	16	14	20	8	15	4	8	4	8	8	27	19	10	4	7	4	39	16	27	45	7	15	41	10	7	10	7	21	22	4	8	11	22	26
Positive	661.972	0.901117	4	7	4	7	4	7	4	7	4	7	4	7	4	7	4	7	4	7	4	7	4	7	4	7	4	7	4	7	4	7	4	7	4	7	4	7	4	7	4	7	4	7	4	7	4	7	4
Positive	665.03	0.901117	4	7	4	7	4	7	4	7	4	7	4	7	4	7	4	7	4	7	4	7	4	7	4	7	4	7	4	7	4	7	4	7	4	10	4	7	4	7	4	7	4	7	4	7	4	7	4
Positive	672.168	0.901117	7	4	7	4	7	4	7	4	7	4	7	4	7	4	7	4	7	4	7	4	7	4	7	4	7	11	7	4	7	4	7	4	7	4	7	4	7	4	7	4	7	4	7	4	7	4	7
Positive	707.243	0.901117	7	11	7	4	7	4	7	4	7	4	7	7	7	11	7	4	7	4	7	4	7	9	7	4	7	4	7	4	7	4	7	4	7	4	7	4	7	4	7	4	7	4	7	4	7	4	7
Positive	733.127	0.901117	7	4	15	4	7	4	7	4	7	4	7	4	7	11	13	16	7	4	7	4	14	4	7	7	11	4	14	7	7	8	7	4	7	4	8	4	9	4	7	4	7	8	7	4	7	7	7
Positive	751.084	0.901117	7	4	7	7	7	4	7	4	7	4	7	4	9	4	7	11	7	9	7	4	8	9	11	7	7	4	10	4	7	8	7	4	7	4	14	4	7	4	7	4	7	4	7	4	7	4	7
Positive	773.118	0.901117	4	7	4	9	4	7	4	7	4	7	4	7	4	7	4	7	4	7	4	7	4	7	8	7	4	7	4	7	7	7	4	7	4	7	4	7	4	7	4	7	4	7	4	7	4	7	4
Positive	786.009	0.901117	4	7	8	7	4	7	4	7	4	7	4	7	4	13	4	7	4	7	4	7	4	15	7	7	4	7	4	7	4	7	4	7	4	7	11	7	4	7	4	7	4	7	4	7	4	7	4
Positive	792.943	0.901117	7	4	7	10	7	4	7	4	7	4	7	4	7	4	7	4	7	4	7	4	7	4	7	4	7	4	7	4	7	4	7	4	13	4	7	4	7	4	7	4	7	4	7	4	7	4	7
Positive	803.912	0.901117	4	7	4	7	4	7	4	7	4	7	4	7	4	15	4	7	4	7	4	7	4	7	4	7	4	7	4	7	4	7	7	7	8	7	4	7	4	7	4	7	4	7	4	7	4	8	4
Positive	807.946	0.901117	4	10	4	7	4	7	4	7	4	7	4	7	4	7	4	7	11	7	4	7	4	7	4	7	4	7	4	7	4	8	8	7	4	8	4	7	4	7	4	7	4	11	4	7	4	7	4
Positive	809.064	0.901117	7	11	16	17	7	4	7	4	7	4	7	4	16	12	13	16	16	14	9	10	7	16	10	7	8	4	15	4	7	9	7	4	7	4	7	4	7	4	7	4	7	9	7	4	7	4	7
Positive	812.955	0.901117	4	7	4	7	4	7	4	7	4	7	4	7	4	7	4	7	4	7	4	7	4	7	4	7	4	7	4	7	4	7	4	7	4	7	4	8	4	7	4	7	4	7	4	7	4	7	4
Positive	814.974	0.901117	4	7	4	8	4	7	4	7	4	7	4	7	4	7	4	7	10	7	7	7	4	7	7	7	4	7	11	7	4	7	4	10	4	8	7	10	4	7	4	7	4	11	4	7	4	7	4
Positive	816.926	0.901117	7	4	7	4	7	4	7	4	7	4	9	4	7	4	8	7	7	4	7	4	7	4	7	4	7	4	7	4	7	4	7	7	7	12	7	4	7	4	7	4	7	4	7	4	7	4	7
Positive	817.98	0.901117	7	14	7	4	7	4	7	4	7	4	7	10	7	4	7	4	7	7	7	4	8	4	7	7	7	4	7	4	7	4	7	4	7	4	9	4	7	4	7	4	7	4	7	4	7	4	7
Positive	827.919	0.901117	7	4	7	4	7	4	7	4	7	4	7	4	7	4	7	4	7	4	7	4	7	4	7	4	7	4	7	4	7	4	8	4	7	4	7	4	7	4	7	4	7	9	7	4	7	4	7
Positive	873.959	0.901117	7	4	7	8	7	4	7	4	7	4	7	4	7	4	7	4	14	4	10	4	7	4	9	4	7	8	7	4	7	4	7	4	7	7	7	4	7	4	11	4	7	8	7	4	9	4	7
Positive	879.193	0.901117	7	7	7	4	10	4	8	4	7	4	7	4	11	4	7	13	12	12	7	17	11	8	12	4	7	4	7	4	7	7	7	8	8	4	9	4	7	4	10	4	7	8	7	9	7	4	7
Positive	880.151	0.901117	7	7	11	10	7	4	7	11	8	10	10	4	7	4	7	4	17	4	7	9	10	4	11	4	7	4	7	4	8	4	7	4	7	7	7	9	7	4	9	9	7	4	10	4	7	4	7
Positive	903.868	0.901117	4	7	4	7	4	7	4	7	4	7	4	7	11	7	4	7	4	7	4	7	4	7	4	7	4	7	4	7	4	7	4	7	4	10	4	7	4	7	8	7	4	7	4	7	4	7	4
Positive	919.145	0.901117	4	13	8	7	4	7	9	7	4	7	4	7	4	7	11	7	4	7	4	14	4	7	8	11	4	7	4	7	10	7	4	7	4	7	9	7	13	7	10	7	4	10	9	7	7	8	4
Positive	931.8	0.901117	4	7	4	7	4	7	4	7	4	7	4	7	4	7	4	7	4	7	4	7	4	7	4	7	4	7	4	7	4	7	4	7	4	7	4	8	4	7	4	7	4	7	4	7	4	7	4
Positive	968.774	0.901117	4	7	4	7	4	7	4	7	4	7	4	7	4	7	4	7	4	7	4	7	4	7	4	7	4	7	4	7	4	14	4	7	4	7	4	7	4	7	4	7	4	7	4	7	4	7	4
Positive	977.172	0.901117	4	7	4	13	4	7	12	7	4	7	8	7	14	7	15	7	14	13	17	17	4	9	13	7	4	7	13	7	14	9	8	7	4	11	4	7	4	7	4	7	4	10	12	12	4	7	4
Positive	1003.22	0.901117	7	8	7	4	7	4	7	4	9	4	7	4	7	4	7	4	7	4	7	4	7	4	7	4	7	4	7	4	7	4	7	4	7	7	9	4	7	4	7	4	7	4	8	14	7	4	7
Positive	1058.63	0.901117	7	4	7	4	7	4	7	4	7	4	7	4	7	4	7	4	7	4	7	4	7	4	7	4	7	4	7	4	7	4	7	4	7	4	7	4	7	4	7	4	7	4	7	4	7	4	7
Positive	1075.75	0.901117	7	4	7	4	7	4	7	4	7	4	7	4	7	4	7	4	7	4	7	4	7	4	7	4	7	8	7	12	7	4	7	12	9	4	7	9	7	4	7	4	11	4	13	4	9	4	10
Positive	1115.13	0.901117	7	13	9	16	7	4	7	4	7	4	7	4	10	4	7	4	21	17	12	4	7	9	8	4	7	8	7	11	7	4	7	7	7	4	7	13	7	4	7	4	7	4	12	8	16	4	7
Positive	1132.76	0.901117	7	4	7	4	7	4	7	4	7	4	7	4	7	4	7	4	7	4	7	4	7	4	7	4	7	4	7	4	7	4	7	4	7	4	7	4	7	4	7	4	7	4	7	4	7	4	7
Positive	1172.75	0.901117	7	4	7	4	7	4	7	4	7	4	7	4	7	4	7	4	7	4	7	4	7	4	9	4	7	10	7	4	13	4	7	12	7	4	7	4	7	4	7	7	9	9	7	4	7	4	11
Positive	1174.1	0.901117	7	15	7	4	7	4	7	12	7	7	7	4	7	17	9	4	7	4	7	21	7	8	7	4	7	10	7	4	7	4	7	7	7	16	9	11	7	11	7	4	7	4	7	7	11	4	7
Positive	1184.14	0.901117	7	4	9	8	9	4	7	4	7	4	7	4	7	4	7	4	7	4	7	4	7	4	7	4	7	4	7	4	7	4	7	4	7	4	7	4	7	4	7	4	7	4	7	4	7	4	7
Positive	1195.21	0.901117	7	4	10	4	7	4	7	4	7	4	7	8	7	4	7	4	7	4	7	9	13	4	7	4	7	4	7	10	7	4	7	4	7	12	13	4	10	4	15	4	7	4	7	4	7	4	7
Positive	1203.6	0.901117	7	4	7	4	7	4	7	4	7	4	7	4	7	4	7	4	7	4	7	4	7	4	7	4	7	4	7	4	7	4	7	4	7	4	7	7	7	4	7	4	7	4	7	4	7	4	7
Positive	1204.15	0.901117	7	4	7	4	7	4	7	4	7	4	7	4	7	4	7	4	7	4	7	4	7	4	7	4	7	4	7	4	7	4	7	4	7	4	7	4	7	4	7	4	7	4	7	4	7	4	7
Positive	1205.18	0.901117	7	4	11	4	7	4	7	4	7	4	9	4	7	12	14	4	7	4	7	4	7	4	7	4	12	14	7	12	10	11	7	4	7	16	7	12	7	4	7	8	7	7	7	4	7	4	7
Positive	1205.73	0.901117	7	4	7	4	7	4	7	4	7	4	7	4	7	4	7	4	7	4	7	4	7	4	7	4	7	4	7	4	13	4	7	4	7	7	7	16	7	4	15	4	7	4	7	4	14	10	11
Positive	1206.62	0.901117	7	4	7	4	7	4	7	4	7	4	7	4	7	4	7	4	7	4	7	4	7	4	7	4	7	4	7	4	7	4	7	4	7	4	7	9	7	4	7	4	7	4	7	4	7	4	8
Positive	1220.28	0.901117	7	4	7	4	7	4	7	4	7	4	7	4	7	4	7	4	7	4	7	4	7	4	7	4	7	4	7	4	7	4	7	4	7	4	7	4	7	4	7	4	7	4	7	4	7	4	7
Positive	1267.68	0.901117	7	4	7	4	7	4	7	4	7	4	7	4	7	4	7	4	7	4	7	4	7	4	7	4	7	4	7	4	7	4	7	4	7	4	7	4	7	4	7	4	7	4	7	4	7	4	7
Positive	1288.34	0.901117	7	4	7	4	7	4	7	4	7	4	7	4	7	4	7	4	7	4	7	4	7	4	7	4	7	4	7	4	7	4	7	4	7	4	7	4	7	4	7	4	7	4	7	4	7	4	7
Positive	1308.23	0.901117	7	4	7	9	7	4	7	4	7	4	7	4	7	4	7	4	7	4	7	4	7	4	7	4	7	4	7	4	9	4	7	4	7	4	7	4	7	4	7	4	7	4	7	4	7	4	7
Positive	1311.04	0.901117	7	4	7	4	7	4	7	4	7	4	7	4	7	4	7	4	7	4	7	4	7	4	7	4	7	4	7	4	7	4	7	4	7	4	7	4	7	4	7	4	7	4	7	4	7	4	7
Positive	1320.53	0.901117	7	4	7	4	7	4	7	4	7	4	7	4	7	4	7	4	7	4	7	13	7	4	7	4	7	4	7	4	7	4	7	4	7	4	7	4	7	4	7	4	7	4	7	4	7	4	7
Positive	1363.11	0.901117	7	4	7	4	7	4	7	4	7	4	7	4	7	4	7	4	7	4	7	4	7	4	7	7	7	4	7	4	7	7	7	4	15	4	7	4	7	4	7	4	7	4	8	4	7	7	7
Positive	1367.32	0.901117	7	4	7	4	7	4	7	4	7	4	7	4	7	4	7	4	7	4	7	4	7	4	7	4	7	4	7	4	7	4	7	4	7	4	7	4	7	4	7	4	7	4	7	4	7	4	7
Positive	1385.14	0.901117	7	4	7	4	7	4	7	4	7	4	7	4	7	4	7	4	7	4	7	4	7	4	7	4	7	4	7	4	7	11	7	4	7	4	7	4	7	4	7	4	7	8	7	4	7	4	7
Positive	1399.37	0.901117	13	30	29	32	34	4	7	25	25	23	28	30	29	27	31	35	23	4	7	28	27	18	16	24	19	9	24	17	24	34	19	24	18	20	14	24	7	14	16	26	7	4	20	12	15	17	7
Positive	1421.58	0.901117	7	4	7	4	7	4	7	4	7	4	7	4	7	4	7	4	7	4	7	4	7	4	7	4	7	4	7	4	7	4	7	4	7	4	7	4	7	4	7	4	7	4	7	4	7	4	7
Positive	1422.12	0.901117	7	4	7	4	7	4	7	4	7	4	7	4	7	4	7	4	7	4	7	4	7	4	7	7	7	4	7	4	9	8	7	4	7	4	7	14	7	4	7	4	7	4	7	4	7	4	7
Positive	1430.89	0.901117	7	4	7	4	7	4	7	4	7	4	7	4	7	4	7	4	7	4	7	4	7	4	7	4	7	4	7	4	7	4	7	4	7	4	7	4	7	4	8	4	7	9	7	4	7	4	7
Positive	1448.25	0.901117	7	4	7	4	7	4	7	4	7	4	7	4	7	4	7	4	7	4	7	4	7	4	7	4	7	4	7	4	8	4	7	4	7	4	7	4	7	4	7	4	7	4	7	4	7	4	7
Positive	1467.07	0.901117	7	4	7	4	7	4	7	4	7	4	7	4	7	4	7	4	7	4	7	4	7	4	7	4	7	4	7	4	7	4	7	4	7	4	7	4	7	4	7	4	7	4	7	4	7	4	7
Positive	1479.06	0.901117	7	4	7	4	7	4	7	4	7	4	7	4	7	4	7	4	7	4	7	4	7	4	7	4	7	4	7	4	7	4	7	4	7	4	7	16	7	4	7	4	7	8	7	4	7	4	7
Positive	1522.73	0.901117	7	4	7	4	7	4	7	4	7	4	7	4	7	4	7	4	7	4	7	4	7	4	7	4	7	4	7	4	11	4	7	4	7	4	7	4	7	4	7	4	7	4	7	4	7	4	7
Positive	1536.71	0.901117	7	4	7	4	7	4	7	4	7	4	7	4	7	4	7	4	7	4	7	4	7	4	7	4	7	4	7	4	7	4	7	4	7	4	7	4	7	4	7	4	7	4	7	4	7	4	7
Positive	1539.68	0.901117	7	4	7	4	7	4	7	4	7	4	7	4	7	4	7	4	7	4	7	4	7	4	11	4	7	4	7	4	7	4	7	4	7	4	7	4	7	4	7	4	7	4	7	4	7	7	7
Positive	1598.7	0.901117	7	4	7	4	7	4	7	4	7	4	7	4	7	4	7	4	7	4	7	4	7	4	7	4	7	4	7	4	7	4	7	4	7	4	7	4	7	4	7	4	7	4	7	4	7	4	7
Positive	1711.88	0.901117	7	4	7	4	7	4	7	4	7	4	7	4	7	4	7	4	7	4	7	4	7	4	7	4	7	4	7	4	7	4	7	4	7	4	7	4	7	4	7	4	7	8	7	4	7	4	7
Positive	1732.79	0.901117	7	4	7	4	7	4	7	4	7	4	7	4	7	4	7	4	7	4	7	4	7	4	7	4	7	4	7	4	7	4	7	4	7	4	7	12	7	4	7	4	7	4	7	4	7	4	7
[truncated: 35,367 more rows]
[truncated: 97 more columns]
