# Supplementary material for: iMet-Q: A User-Friendly Tool for Label-Free Metabolomics Quantitation Using Dynamic Peak-Width Determination
Source: PLoS One. 2016 Jan 19;11(1):e0146112. doi: 10.1371/journal.pone.0146112 (PMC4718670; doi:10.1371/journal.pone.0146112)
Supplement: S10 Table — (XLSX) [file pone.0146112.s015.xlsx]

## Sheet: S10 Table
S10 Table. The combined quantitation result generated using MZmine 2
			cotypedons	cotypedons	cotypedons	cotypedons	stem	stem	stem	stem	stem	stem	stem	stem	leaf	leaf	leaf	leaf	leaf	leaf	leaf	leaf	leaf	leaf	leaf	leaf	leaf	leaf	leaf	leaf	leaf	leaf	leaf	leaf	leaf	leaf	leaf	leaf	leaf	leaf	leaf	leaf	leaf	leaf	leaf	leaf	leaf	leaf	leaf
Acquired mode	m/z	rt(min.)	ATME01_1_2	ATME01_2	ATME01_3	ATME01_4	ATME27_1	ATME27_2	ATME27_3	ATME27_4_2	ATME28_1_2	ATME28_2_2	ATME28_3_2	ATME28_4	ATME10_1	ATME10_2	ATME10_3	ATME10_4	ATME12_1	ATME12_2_2	ATME12_3_2	ATME12_4	ATME13_1	ATME13_2_2	ATME13_3_2	ATME13_4_2	ATME14_1_2	ATME14_2_2	ATME14_3	ATME14_4_2	ATME15_1_2	ATME15_2	ATME15_3_2	ATME15_4_2	ATME16_1_2	ATME16_2_2	ATME16_3	ATME16_4_2	ATME19_1_2	ATME19_2_2	ATME19_3_2	ATME19_4_2	ATME20_1_2	ATME20_2_2	ATME20_3_2	ATME20_4_2	ATME21_1_2	ATME21_2_2	ATME21_3_2
Positive	564.714	0.850017	0	0	0	0	0	0	0	0	0	0	0	0	0	0	0	0	0	0	0	0	0	0	0	0	0	0	0	0	0	0	0	0	0	0	0	0	0	0	0	0	0	0	0	0	0	0	0
Positive	266.037	0.8502	0	0	0	0	0	0	0	0	0	0	0	0	0	0	0	0	0	0	0	0	0	0	0	0	0	0	0	0	0	0	0	0	0	0	0	0	0	0	0	0	0	0	0	0	0	0	0
Positive	448.081	0.8502	0	0	0	0	0	0	0	0	0	0	0	0	0	0	0	0	0	0	0	0	0	0	0	0	0	0	0	0	0	0	0	0	0	0	0	0	0	0	0	0	0	0	0	0	0	0	0
Positive	366.988	0.8502	0	0	0	0	0	0	0	0	0	0	0	0	0	0	0	0	0	0	0	0	0	0	0	0	0	0	0	0	0	0	0	0	0	0	0	0	0	0	0	0	0	0	0	0	0	0	0
Positive	570.83	0.850217	0	0	0	0	0	0	0	0	0	0	0	0	0	0	0	0	0	0	0	0	0	0	0	0	0	0	0	0	0	0	0	0	0	0	0	0	0	0	0	0	0	0	0	0	0	0	0
Positive	603.838	0.850283	0	0	0	0	0	0	0	0	0	0	0	0	0	0	0	0	0	0	0	0	0	0	0	0	0	0	0	0	0	0	0	0	0	0	0	0	0	0	0	0	0	0	0	0	0	0	0
Positive	567.855	0.850283	0	0	0	0	0	0	0	0	0	0	0	0	0	0	0	0	0	0	0	0	0	0	0	0	0	0	0	0	0	0	0	0	0	0	0	0	0	0	0	0	0	0	0	0	0	0	0
Positive	993.076	0.850283	0	0	0	0	0	0	0	0	0	0	0	0	0	0	0	0	0	0	0	0	0	0	0	0	0	0	0	0	0	0	0	0	0	0	0	0	0	0	0	0	0	0	0	0	0	0	0
Positive	867.744	0.850283	0	0	0	0	0	0	0	0	0	0	0	0	0	0	0	0	0	0	0	0	0	0	0	0	0	0	0	0	0	0	0	0	0	0	0	0	0	0	0	0	0	0	0	0	0	0	0
Positive	652.225	0.850325	0	0	0	0	0	0	0	0	0	0	0	0	0	0	0	0	0	0	0	0	0	0	0	0	0	0	0	0	0	0	0	0	0	0	0	0	0	0	0	0	0	0	0	0	0	0	0
Positive	185.035	0.850532	0	0	0	831.037	0	0	0	0	0	0	0	0	0	0	0	661.477	0	0	0	0	0	0	0	0	0	0	0	0	1905.52	1240.5	0	1243.45	2012.77	1511.2	0	2291.24	0	0	1315.64	688.333	0	1189.87	914.446	0	0	0	0
Positive	104.108	0.851541	2132.34	3564.32	2868.85	3686.44	2764.46	3580.17	2780.11	2269.2	2434.13	2200.31	3425.59	3238.57	3713.47	4752.58	4340.77	4392.45	2979.73	3363.01	2878.2	3359.75	3135.83	2617.89	3059.67	4037.82	3430.28	2352.39	3742.04	1979.37	5164.52	5423.34	3955.36	4827.27	6336.41	4799.5	4482.48	6718.99	1857.24	2076.29	2597.11	2596.7	3117.99	5797.48	3953.69	3732.86	3390.41	4226.2	4570.56
Positive	309.058	0.852564	0	0	0	0	0	0	0	0	0	0	0	0	0	0	0	0	0	0	0	0	0	0	0	0	0	0	0	0	0	0	0	0	0	0	0	0	0	0	0	0	0	0	0	0	0	0	0
Positive	147.078	0.852841	1445.23	1914.75	0	0	0	0	0	0	0	0	0	0	1604.55	2223.51	0	0	0	0	0	664.054	0	0	0	0	1168.83	0	0	0	0	0	727.388	1735.12	3895.59	0	5100.81	3708.5	0	1785.31	0	0	1112.64	0	0	1464.67	0	1290.24	0
Positive	101.072	0.8533	0	0	0	0	0	0	0	0	0	0	0	0	0	0	0	0	0	0	0	0	0	0	0	0	0	0	0	0	0	0	0	0	0	0	0	0	0	0	0	0	0	0	0	0	0	0	0
Positive	304.153	0.854703	0	364.228	0	0	0	0	0	0	0	0	0	0	0	430.043	286.691	0	0	0	0	0	0	0	0	0	0	0	0	0	0	287.688	0	0	693.787	0	1333.43	0	0	0	0	0	0	0	0	0	0	299.978	169.375
Positive	187.037	0.855071	0	0	0	0	0	0	0	0	0	0	0	0	0	0	0	0	0	0	0	0	0	0	0	0	0	0	0	0	0	0	0	0	0	0	0	0	0	0	0	0	0	0	0	0	0	0	0
Positive	133.062	0.855282	0	0	0	82.125	0	0	0	0	0	0	0	0	0	92.3395	0	0	0	0	0	0	0	0	0	0	0	0	0	0	0	0	0	0	0	0	0	0	0	0	0	0	0	0	0	0	0	0	0
Positive	446.766	0.8556	0	0	0	0	116.831	0	107.132	0	0	0	0	117.477	0	0	0	0	0	0	0	0	0	0	0	0	0	0	0	0	0	0	0	0	0	0	0	0	0	0	0	0	0	0	0	0	0	0	0
Positive	214.062	0.855894	0	0	0	0	0	0	0	0	0	0	0	0	0	0	0	0	0	0	0	0	0	0	0	0	0	0	0	0	0	0	0	0	0	0	0	0	0	0	0	0	0	0	0	0	0	0	0
Positive	219.03	0.856254	162.231	290.762	240.869	220.907	223.926	433.552	260.655	238.923	104.272	172.547	245.471	306.774	0	164.256	135.966	0	0	0	0	0	100.447	90.3085	92.3385	499.985	168.334	95.9715	0	0	317.829	322.875	140.8	248.423	385.125	271.923	0	443.325	89.2085	0	157.983	81.116	186.22	413.726	251.782	342.844	191.286	519.28	411.139
Positive	184.077	0.856655	375.506	550.378	389.945	433.071	0	517.813	337.182	228.519	258.159	296.049	305.625	289.332	301.68	320.842	286.853	217.793	342.26	195.353	127.534	431.497	262.635	295.894	204.077	396.918	207.157	0	336.139	288.754	500.423	402.513	217.805	329.579	474.959	434.113	932.629	393.808	204.625	0	239.117	238.846	0	333.62	361.13	462.164	218.441	396.923	283.654
Positive	174.897	0.857059	0	0	0	0	316.796	369.348	268.813	210.254	127.734	185.747	0	273.429	0	0	0	0	0	0	0	0	0	0	0	0	0	0	0	0	0	177.008	0	126.522	0	137.22	0	193.866	77.4225	0	0	112.793	0	0	130.07	138.758	0	0	0
Positive	258.114	0.858543	0	0	0	0	433.14	0	240.275	0	0	171.433	304.572	0	0	0	0	0	0	0	0	0	0	0	0	0	0	0	0	0	0	0	0	0	177.536	0	0	0	0	0	0	0	0	0	0	0	0	0	0
Positive	293.141	0.858654	0	0	0	0	0	0	0	0	0	0	0	0	0	0	0	0	0	0	0	0	0	0	0	0	0	0	0	0	0	0	0	0	0	0	0	0	0	0	0	0	0	0	0	0	0	0	0
Positive	543.756	0.858671	0	0	0	0	0	0	0	372.409	454.177	442.062	0	0	0	0	0	0	0	0	0	0	0	0	0	0	0	0	0	0	0	0	0	0	0	0	0	0	0	0	0	0	0	0	385.021	0	0	0	0
Positive	130.051	0.858694	1927.16	3530.43	2414.17	2839.73	1373.84	1247.84	1314.11	740.181	891.989	954.891	1080.49	1070.62	2868.53	3074.02	2900.87	2381.82	1308.47	1106.87	1088.13	1226.19	1284.03	1025.76	946.237	2112.49	2705.36	1354.31	1689.48	1369.21	6009.59	2716.31	1687.94	2080.47	6106.92	4412.94	4246.94	6666.66	3049.63	1632.65	4379.88	3703.33	1884.95	3429.04	2419.84	2352.33	1583.13	1823.32	3532.22
Positive	225.011	0.858771	0	0	0	0	0	0	0	0	0	0	0	0	0	0	0	0	246.923	0	0	0	0	0	0	0	0	0	0	0	0	0	0	0	0	0	0	0	0	0	0	0	0	0	0	0	0	0	0
Positive	421.016	0.858892	0	0	0	0	0	0	0	0	0	0	0	0	0	0	0	0	0	0	0	0	0	0	0	0	0	0	0	0	0	0	0	0	0	0	0	0	0	0	0	0	0	0	0	0	0	0	0
Positive	131.056	0.861433	0	0	0	0	0	0	0	0	0	0	0	0	0	0	0	0	0	0	0	0	0	0	0	0	0	0	0	0	0	0	0	0	0	0	0	0	0	0	0	0	0	0	0	0	0	0	0
Positive	298.996	0.863113	0	0	0	0	0	0	0	0	0	0	0	0	0	0	0	0	0	0	0	0	0	0	0	0	0	0	0	0	0	129.059	0	0	0	0	145.392	0	0	0	0	0	0	0	0	0	0	0	0
Positive	373.03	0.863254	0	0	0	0	0	0	0	0	0	0	0	0	0	0	0	0	0	0	0	0	0	0	0	0	0	0	0	0	0	0	0	0	0	0	0	0	0	0	0	0	0	0	0	0	0	0	0
Positive	322.977	0.865538	0	0	0	0	0	0	0	0	0	0	0	0	0	0	0	0	0	0	0	0	0	0	0	0	0	0	0	0	313.754	0	0	0	0	333.63	0	371.88	0	0	0	0	0	215.758	240.225	0	0	0	0
Positive	120.068	0.865835	0	256.08	215.459	249.43	0	0	140.288	0	0	0	0	0	320.956	353.51	371.878	437.644	0	0	0	0	189.16	0	0	271.879	240.812	52.067	253.525	0	399.4	300.483	181.095	267.85	332.13	327.472	629.626	421.868	0	0	0	203.566	161.174	260.163	214.739	216.786	0	349.476	417.83
Positive	139.917	0.86644	0	0	0	0	262.224	219.376	0	0	0	0	908.591	269.838	0	155.054	109.671	0	0	0	0	0	0	0	211.762	0	0	0	0	0	0	0	0	0	0	0	0	0	435.325	0	387.566	410.418	0	0	378.45	0	0	0	0
Positive	113.07	0.867	0	0	0	0	0	0	0	0	0	0	0	0	0	0	0	0	0	0	0	0	0	0	0	0	0	0	0	0	0	0	0	0	0	0	0	0	0	0	0	0	0	0	0	0	0	0	0
Positive	644.953	0.867017	0	0	0	0	0	0	0	0	0	0	0	0	0	0	0	0	0	0	0	0	0	0	0	0	0	0	0	0	0	0	0	0	0	0	0	0	0	0	0	0	0	0	0	0	0	0	0
Positive	434.932	0.867017	0	0	0	0	0	0	0	0	0	0	0	0	0	0	0	0	0	0	0	0	0	0	0	0	0	0	0	0	0	0	0	0	0	0	0	0	0	0	0	0	0	0	0	0	0	0	0
Positive	176.893	0.867017	0	0	0	0	0	0	0	0	0	0	0	0	0	0	0	0	0	0	0	0	0	0	0	0	0	0	0	0	0	0	0	0	0	0	0	0	0	0	0	0	0	0	0	0	0	0	0
Positive	541.039	0.8671	0	0	0	0	0	0	0	0	0	0	0	0	0	0	0	0	0	0	0	0	0	0	0	0	0	0	0	0	0	0	0	0	0	0	0	0	0	0	0	0	0	0	0	0	0	0	0
Positive	263.066	0.867108	0	0	0	0	0	0	0	0	0	0	0	0	0	0	0	0	0	0	0	0	0	0	0	0	0	0	0	0	0	0	0	0	0	0	0	0	0	0	0	0	0	0	0	0	0	0	0
Positive	680.982	0.867117	0	0	0	0	0	0	0	0	0	0	0	0	0	0	0	0	0	0	0	0	0	0	0	0	0	0	0	0	113.254	0	0	0	0	0	0	0	0	0	0	0	0	0	0	0	0	0	0
Positive	446.088	0.867117	0	0	0	0	0	0	0	0	0	0	0	0	0	0	0	0	0	0	0	0	0	0	0	0	0	0	0	0	0	0	0	0	0	0	0	0	0	0	0	0	0	0	0	0	0	0	0
Positive	399.085	0.867158	0	0	0	0	0	0	0	0	0	0	0	0	0	0	0	0	0	0	0	0	0	0	0	0	0	0	0	0	0	0	0	0	0	0	0	0	0	0	0	0	0	0	0	0	0	0	0
Positive	642.972	0.867183	0	0	0	0	0	0	0	0	0	0	0	0	0	0	0	0	0	0	0	0	0	0	0	0	0	0	0	0	0	237.217	0	0	0	0	0	0	0	0	0	0	0	0	0	0	0	0	0
Positive	334.977	0.867192	0	0	0	0	0	0	0	0	0	0	0	0	0	0	0	0	0	0	0	0	0	0	0	0	0	0	0	0	0	0	0	0	0	0	0	0	0	0	0	0	0	0	0	0	0	0	0
Positive	192.048	0.8672	0	0	0	0	0	0	0	0	0	0	0	0	0	0	0	0	0	0	0	0	0	0	0	0	0	0	0	0	0	0	0	0	0	0	0	0	0	0	0	0	0	0	0	0	0	0	0
Positive	419.049	0.8672	0	0	0	0	0	0	0	0	0	0	0	0	0	0	0	0	0	0	0	0	0	0	0	0	0	0	0	0	0	0	0	0	0	0	0	0	0	0	0	0	0	0	0	0	0	0	0
Positive	350.053	0.8672	0	0	0	0	0	0	0	0	0	0	0	0	0	0	0	0	0	0	0	0	0	0	0	0	0	0	0	0	0	0	0	0	0	0	0	0	0	0	0	0	0	0	0	0	0	0	0
Positive	652.264	0.8672	0	0	0	0	0	0	0	0	0	0	0	0	0	0	0	0	0	0	0	0	0	0	0	0	0	0	0	0	0	0	0	0	0	0	0	0	0	0	0	0	0	0	0	0	0	0	0
Positive	446.204	0.867208	0	0	0	0	0	0	0	0	0	0	0	0	0	0	0	0	0	0	0	0	0	0	0	0	0	0	0	0	0	0	0	0	0	0	0	0	0	0	0	0	0	0	0	0	0	0	0
Positive	711.81	0.867283	0	0	0	0	0	0	0	0	0	0	0	0	0	0	0	0	0	0	0	0	0	0	0	0	0	0	0	0	0	0	0	0	0	0	0	0	0	0	0	0	0	0	0	0	0	0	0
Positive	291.129	0.867292	0	0	0	0	0	0	0	0	0	0	0	0	0	0	0	0	0	0	0	0	0	0	0	0	0	0	0	0	0	0	0	0	0	0	0	0	0	0	0	0	0	0	0	0	0	0	0
Positive	442.958	0.8673	0	0	0	0	0	0	0	0	0	0	0	0	0	0	0	0	0	0	0	0	0	0	0	0	0	0	0	0	0	0	0	0	0	0	74.4785	0	0	0	0	0	0	0	0	0	0	0	0
Positive	484.027	0.8673	0	0	0	0	0	0	0	0	0	0	0	0	0	0	0	0	0	0	0	0	0	0	0	0	0	0	0	0	0	0	0	0	0	0	0	0	0	0	0	0	0	0	0	0	0	0	0
Positive	381.096	0.8674	0	0	0	0	0	0	0	0	0	0	0	0	0	0	0	0	0	0	0	0	0	0	0	0	0	0	0	0	0	0	0	0	0	0	0	0	0	0	0	0	0	0	0	0	0	0	0
Positive	104.071	0.869642	0	0	0	0	0	0	0	0	0	0	0	0	0	0	0	0	0	0	0	0	0	0	0	0	0	0	0	0	0	0	0	0	0	0	0	0	0	0	0	0	0	0	0	0	0	0	0
Positive	102.056	0.870374	230.067	320.356	278.365	369.821	339.245	328.019	262.731	0	0	0	0	0	302.062	409.639	350.964	0	202	0	0	128.542	201.351	0	0	0	0	216.579	255.069	0	0	379.036	202.52	0	585.162	486.127	1075.92	582.65	0	0	164.008	164.822	234.637	0	301.969	0	68.421	315.289	342.825
Positive	120.065	0.871383	0	0	0	0	0	0	0	0	0	0	0	0	0	0	0	0	0	0	0	0	0	0	0	0	0	0	0	0	0	0	0	0	0	0	0	0	0	0	0	0	0	0	0	0	0	0	0
Positive	134.047	0.872209	0	277.504	308.26	0	237.719	253.535	186.196	0	0	101.028	0	0	263.024	0	333.091	384.159	94.3795	58.669	0	76.5075	288.606	89.256	148.471	0	200.008	0	255.056	218.847	0	451.904	237.71	169.352	0	0	0	0	0	0	0	0	400.472	509.109	0	0	300.025	220.388	369.8
Positive	310.822	0.872678	0	0	0	0	0	0	0	0	0	0	0	0	0	0	0	0	0	0	0	0	0	0	0	0	0	0	0	0	0	0	0	0	0	0	0	0	0	0	0	0	0	0	0	0	0	0	0
Positive	298.989	0.87426	0	0	0	0	0	0	0	0	0	0	0	0	0	0	0	0	0	0	0	0	0	0	0	0	0	0	0	0	0	0	0	0	0	0	0	0	0	0	0	0	0	0	0	0	0	0	0
Positive	285.011	0.875029	0	0	0	0	0	0	0	0	0	0	0	0	0	0	0	0	0	0	0	0	0	0	0	0	95.919	0	99.9785	0	0	254.065	0	0	380.597	0	0	0	0	0	0	0	0	199.463	0	0	0	0	0
Positive	713.126	0.875708	0	0	0	0	0	0	0	0	0	0	0	0	0	0	0	0	0	0	0	0	0	0	0	0	0	0	0	0	0	0	0	0	0	0	0	0	0	0	0	0	0	0	0	0	0	0	0
Positive	297.088	0.876871	0	0	0	0	0	0	0	0	0	0	1596.65	0	0	0	0	0	0	167.329	0	0	0	0	0	0	0	0	0	0	0	0	0	0	0	0	0	173.93	0	0	0	0	0	0	0	0	0	0	0
Positive	116.035	0.878055	0	0	0	0	0	0	0	0	0	0	0	0	0	0	0	0	0	0	0	0	0	0	0	0	0	0	0	0	64.7775	0	0	0	108.152	0	91.31	0	0	0	0	0	0	0	0	0	0	0	0
Positive	282.997	0.882291	0	0	0	0	0	0	0	0	0	0	0	0	0	0	0	0	0	0	0	0	0	0	0	0	0	0	0	0	0	0	0	0	0	0	0	0	0	0	0	0	0	0	0	0	0	0	0
Positive	148.063	0.883578	0	0	2399.76	2647.51	1944.65	0	1878.36	1173.31	1227.87	1442.57	0	1404.07	0	0	2528.8	2628.84	1568.2	1085.95	1131.53	0	1750.11	1389.96	1127.23	2241.92	0	1504.14	1803.36	1393.54	3834.38	2691.88	0	0	0	3298.87	0	0	0	0	0	0	0	0	0	0	1753.66	0	2836.6
Positive	312.822	0.883917	0	0	0	0	0	0	0	0	0	0	0	0	0	0	0	0	0	0	0	0	0	0	0	0	0	0	0	0	0	0	0	0	0	0	0	0	0	0	0	0	0	0	0	0	0	0	0
Positive	773.983	0.884	0	0	0	0	0	0	0	0	0	0	0	0	0	0	0	0	0	0	0	0	0	0	0	0	0	0	0	0	0	0	0	0	0	0	0	0	0	0	0	0	0	0	0	0	0	0	0
Positive	481.061	0.8841	0	0	0	0	0	0	0	0	0	0	0	0	0	0	0	0	0	0	0	0	0	0	0	0	0	0	0	0	0	0	0	0	0	0	0	0	0	0	0	0	0	0	0	0	0	0	0
Positive	515.012	0.8841	0	0	0	0	0	0	0	0	0	0	0	0	0	0	0	0	0	0	0	0	0	0	0	0	0	0	0	0	0	0	0	0	0	0	0	0	0	0	0	0	0	0	0	0	0	0	0
Positive	221.029	0.884117	0	0	0	0	0	0	0	0	0	0	0	0	0	0	0	0	0	0	0	0	0	0	0	0	0	0	0	0	0	0	0	0	0	0	0	0	0	0	0	0	0	0	0	0	0	0	0
Positive	651.275	0.884117	0	0	0	0	0	0	0	0	0	0	0	0	0	0	0	0	0	0	0	0	0	0	0	0	0	0	0	0	0	0	0	0	0	0	0	0	0	0	0	0	0	0	0	0	0	0	0
Positive	203.051	0.884205	0	0	0	0	0	0	0	0	0	0	0	0	0	0	0	0	0	67.843	0	49.994	0	0	0	0	0	0	0	0	0	0	0	0	0	0	0	0	0	0	0	0	0	0	0	0	0	0	0
Positive	703.166	0.884208	0	0	0	0	0	0	0	0	0	0	0	0	0	0	0	0	0	0	0	0	0	0	0	0	0	0	0	0	0	0	0	0	0	0	0	0	0	0	0	0	0	0	0	0	0	0	0
Positive	619.966	0.884208	0	0	0	0	0	0	0	0	0	0	0	0	0	0	0	0	0	0	0	0	0	0	0	0	0	0	0	0	0	0	0	0	0	0	0	0	0	0	0	0	0	0	0	0	0	0	0
Positive	518.028	0.884217	0	0	0	0	0	0	0	0	0	0	0	0	0	0	0	0	0	0	0	0	0	0	0	0	0	0	0	0	0	0	0	0	0	0	0	0	0	0	0	0	0	0	0	0	0	0	0
Positive	485.006	0.884217	0	0	0	0	0	0	0	0	0	0	0	0	0	0	0	0	0	0	0	0	0	0	0	0	0	0	0	0	0	0	0	0	0	0	0	0	0	0	0	0	0	0	0	0	0	0	0
Positive	184.991	0.884292	0	0	0	0	0	0	0	0	0	0	0	0	0	0	0	0	0	0	0	0	0	0	0	0	0	0	0	0	0	0	0	0	0	0	0	0	0	0	0	0	0	0	0	0	0	0	0
Positive	518.969	0.8843	0	0	0	0	0	0	0	0	0	0	0	0	0	0	0	0	0	0	0	0	0	0	0	0	0	0	0	0	0	0	0	0	0	0	0	0	0	0	0	0	0	0	0	0	0	0	0
Positive	605.023	0.886574	0	0	0	0	0	0	0	0	0	0	0	0	0	0	0	0	0	0	0	0	0	91.3055	0	0	0	0	0	0	0	0	233.136	0	353.549	0	0	0	0	0	0	0	0	0	0	0	0	205.054	0
Positive	176.105	0.886648	0	0	267.243	245.374	0	0	0	0	0	0	0	0	361.322	407.623	451.508	572.879	0	0	0	0	0	0	0	0	0	0	0	0	0	0	0	0	0	0	0	154.018	0	0	0	0	0	0	86.2045	0	0	0	86.72
Positive	177.061	0.888309	0	0	0	0	0	0	0	0	0	0	0	0	0	0	0	0	0	0	0	0	0	0	0	0	0	0	0	0	0	0	0	0	0	0	0	0	0	0	0	0	0	0	0	0	0	0	0
Positive	159.079	0.889033	0	0	347.445	392.788	0	0	0	0	0	0	0	0	460.111	478.031	512.216	662.148	0	0	0	0	0	0	0	0	0	0	0	0	0	0	0	0	0	0	0	0	0	0	0	0	0	0	0	0	109.704	0	0
Positive	298.089	0.88985	0	0	0	0	178.034	136.718	0	0	0	0	0	0	0	0	0	0	0	0	0	0	0	0	0	0	0	0	0	0	0	0	0	0	0	0	0	0	0	0	0	0	0	0	0	0	0	0	0
Positive	106.051	0.892136	0	0	109.682	193.838	0	0	0	0	0	0	0	0	83.149	305.045	145.388	114.266	0	0	0	0	0	0	0	0	0	0	0	0	108.145	0	0	0	0	60.711	0	0	0	0	0	0	0	0	0	0	0	0	115.296
Positive	606.021	0.892525	0	0	0	0	0	0	0	0	0	0	0	0	0	0	0	0	0	0	0	0	0	0	0	0	0	0	0	0	0	0	0	0	0	0	0	0	0	0	0	0	0	0	0	0	0	0	0
Positive	141.965	0.8927	0	0	0	0	0	0	0	0	0	0	0	0	0	0	0	0	0	0	0	0	0	0	0	0	0	0	0	0	0	0	0	0	0	0	0	0	0	0	0	0	0	0	0	0	0	0	0
Positive	1027.27	0.89555	0	0	0	0	0	0	0	0	0	0	0	0	0	0	0	0	0	0	0	0	0	0	0	0	0	0	0	0	0	0	0	0	0	0	0	0	0	0	0	0	0	0	0	0	0	0	0
Positive	517.035	0.89781	0	0	0	0	0	0	0	83.659	0	0	0	0	0	0	0	0	0	0	0	0	0	0	0	0	0	0	0	0	0	0	0	0	0	0	0	0	0	0	0	0	0	0	0	0	0	0	0
Positive	399.148	0.898522	0	0	0	124.47	0	0	0	0	0	0	0	0	0	135.184	0	0	0	0	0	0	0	0	0	106.098	0	0	0	0	0	114.778	0	76.53	344.358	290.762	0	186.392	0	0	0	0	70.39	91.829	0	0	0	0	0
Positive	335.072	0.899907	0	0	0	0	0	0	0	0	0	0	0	0	0	0	0	0	0	0	0	0	0	0	0	92.3325	0	0	0	52.5455	0	134.167	0	0	89.786	117.328	338.225	0	0	0	0	0	0	63.2595	123.462	124.476	0	0	0
Positive	714.092	0.901033	0	0	0	0	0	0	0	0	0	0	0	0	0	0	0	0	0	0	0	0	0	0	0	0	0	0	0	0	0	0	0	0	0	0	0	0	0	0	0	0	0	0	0	0	0	0	0
Positive	327.023	0.9011	0	0	0	0	0	0	0	0	0	0	0	0	0	0	0	0	0	0	0	0	0	0	0	0	0	0	0	0	0	0	0	0	0	0	0	0	0	0	0	0	0	0	0	0	0	0	0
Positive	417.048	0.901108	0	0	0	0	0	0	0	0	0	0	0	0	0	0	0	0	0	0	0	0	0	0	0	0	0	0	0	0	0	0	0	0	0	0	0	0	0	0	0	0	0	0	0	0	0	0	0
Positive	714.164	0.901117	0	0	0	0	0	0	0	0	0	0	0	0	0	0	0	0	0	0	0	0	0	0	0	0	0	0	0	0	148.431	0	0	0	0	0	0	0	0	0	0	0	0	0	0	0	0	0	0
Positive	187.07	0.901117	0	0	0	0	0	0	0	0	0	0	0	0	0	0	0	0	0	0	0	0	0	0	0	0	0	0	0	0	0	0	0	0	0	0	0	0	0	0	0	0	0	0	0	0	0	0	0
Positive	180.081	0.901117	0	0	0	0	0	0	0	0	0	0	0	0	0	0	0	0	0	0	0	0	0	0	0	0	0	0	0	0	0	0	0	0	0	0	0	0	0	0	0	0	0	0	0	0	0	0	0
Positive	177.07	0.901158	0	0	0	0	0	0	0	0	0	0	0	0	0	0	0	0	0	0	0	0	0	0	0	0	0	0	0	0	0	0	0	0	0	0	0	0	0	0	0	0	0	0	0	0	0	0	0
Positive	134.085	0.901217	0	0	0	0	0	0	0	0	0	0	0	0	0	0	0	0	0	0	0	0	0	0	0	0	0	0	0	0	0	0	0	0	0	0	0	0	0	0	0	0	0	0	0	0	0	0	0
Positive	504.993	0.901258	0	0	0	0	0	0	0	0	0	0	0	0	0	0	0	0	0	0	0	0	0	0	0	0	0	0	0	0	0	0	0	0	0	0	0	0	0	0	0	0	0	0	0	0	0	0	0
Positive	248.898	0.9013	0	0	0	0	0	0	0	0	0	0	0	0	0	0	0	0	0	0	144.893	0	0	0	139.788	0	0	0	0	0	0	0	0	0	0	0	0	0	0	0	0	0	0	0	0	0	0	0	0
Positive	283.031	0.9013	0	0	0	0	0	0	0	0	0	0	0	0	0	0	0	0	0	0	0	0	0	0	0	0	0	0	0	0	0	0	0	0	0	0	0	0	0	0	0	0	0	0	0	0	0	0	0
Positive	424.982	0.9013	0	0	0	0	0	0	0	0	0	0	0	0	0	0	0	0	0	0	0	0	0	0	0	0	0	0	0	0	0	0	0	0	0	0	0	0	0	0	0	0	0	0	0	0	0	0	0
Positive	866.238	0.901383	0	0	0	0	0	0	0	0	0	0	0	0	0	0	0	0	0	0	0	0	0	0	0	0	0	0	0	0	0	0	0	0	0	0	0	0	0	0	0	0	0	0	0	0	0	0	0
Positive	695.189	0.901383	0	0	0	0	0	0	0	0	0	0	0	0	0	0	0	0	0	0	0	0	0	0	0	0	0	0	0	0	0	0	0	0	0	0	0	0	0	0	0	0	0	0	0	0	0	0	0
Positive	140.997	0.901383	0	0	0	0	0	0	0	0	0	0	0	0	0	0	0	0	0	0	0	0	0	0	0	0	0	0	0	0	0	0	0	0	0	0	0	0	0	0	0	0	0	0	0	0	0	0	0
Positive	410.036	0.9014	0	0	0	0	0	0	0	0	0	0	0	0	0	0	0	0	0	0	0	0	0	0	0	0	0	0	0	0	0	0	0	0	0	0	0	0	0	0	0	0	0	0	0	0	0	0	0
Positive	281.054	0.905761	0	0	0	0	0	0	0	0	0	0	0	0	0	0	0	0	0	0	0	0	0	0	0	0	81.1145	0	0	0	0	0	133.147	0	157.13	0	1171.07	0	194.915	0	0	202.083	0	72.9525	0	0	0	0	0
Positive	455.12	0.907103	0	295.829	354.474	402.558	0	0	329.502	0	192.679	0	377.974	0	0	580.944	276.466	292.851	0	288.808	0	0	0	368.866	0	747.397	171.91	0	0	215.348	0	524.354	0	508.71	1132.98	1077.55	0	1584.65	0	0	0	0	459.684	1167.23	825.004	893.29	328.808	911.605	805.472
Positive	467.027	0.908336	0	0	0	0	0	0	0	0	0	0	0	0	0	0	0	0	0	0	0	0	0	0	0	0	0	0	0	0	0	0	0	0	0	0	0	0	0	0	0	0	0	0	0	0	0	0	0
Positive	426.956	0.909625	0	0	0	0	0	0	0	0	0	0	0	0	0	0	0	0	0	0	0	0	0	0	0	0	0	0	0	0	0	0	0	0	0	0	0	0	103.661	0	0	0	0	0	0	0	0	0	0
Positive	147.013	0.909725	0	0	0	0	0	0	0	0	0	0	0	0	0	0	0	0	0	0	0	0	0	0	0	0	0	0	0	0	0	0	0	0	0	0	0	0	0	0	0	0	0	0	0	0	0	0	0
Positive	353.084	0.911498	0	0	0	0	0	0	0	0	0	0	0	0	0	0	0	0	0	0	0	0	0	0	159.689	0	0	0	0	0	0	0	0	326.007	0	478.026	0	556.408	0	0	0	0	0	407.553	0	0	0	443.381	0
Positive	171.025	0.915029	48.413	0	0	0	0	0	0	0	0	0	0	0	0	0	0	0	0	0	0	0	0	0	0	0	0	0	0	0	0	0	0	0	0	0	0	0	0	0	0	0	0	0	0	0	0	0	0
Positive	704.697	0.917917	0	0	0	0	0	0	0	0	0	0	0	0	0	0	0	0	0	0	0	0	0	0	0	0	0	0	0	0	0	0	0	0	0	0	0	0	0	0	0	0	0	0	0	0	0	0	0
Positive	203.148	0.918017	0	0	0	0	0	0	0	0	0	0	0	0	0	0	0	0	0	0	0	0	0	0	0	0	0	0	0	0	0	0	0	0	0	0	0	0	0	0	0	0	0	0	0	0	0	0	0
Positive	711.102	0.918017	0	0	0	0	0	0	0	0	0	0	0	0	0	0	0	0	0	0	0	0	0	0	0	0	0	0	0	0	0	0	0	0	0	0	0	0	0	0	0	0	0	0	0	0	0	0	0
Positive	326.006	0.918033	0	0	0	0	0	0	0	0	0	0	0	0	0	0	0	0	0	0	0	0	0	0	0	0	0	0	0	0	0	0	0	0	0	0	0	0	192.417	0	0	0	0	0	0	0	0	0	0
Positive	282.025	0.918033	0	0	0	0	0	0	0	0	0	0	0	0	0	0	0	0	0	0	0	0	0	0	0	0	0	0	0	0	0	0	0	0	0	0	0	0	0	0	0	0	0	0	0	0	0	0	0
Positive	372.925	0.918033	0	0	0	0	0	0	0	0	0	0	0	0	0	0	0	0	0	0	0	0	0	0	0	0	0	0	0	0	0	0	0	0	0	0	0	0	0	0	0	0	0	0	0	0	0	0	0
Positive	407.9	0.918033	0	0	0	0	0	0	0	0	0	0	0	0	0	0	0	0	0	0	0	0	0	0	0	0	0	0	0	0	0	0	0	0	0	0	0	0	0	0	0	0	0	0	0	0	0	0	0
Positive	473.884	0.918033	0	0	0	0	0	0	0	0	0	0	0	0	0	0	0	0	0	0	0	0	0	0	0	0	0	0	0	0	0	0	0	0	0	0	0	0	0	0	0	0	0	0	0	0	0	0	0
Positive	741.844	0.918033	0	0	0	0	0	0	0	0	0	0	0	0	0	0	0	0	0	0	0	0	0	0	0	0	0	0	0	0	0	0	0	0	0	0	0	0	0	0	0	0	0	0	0	0	0	0	0
Positive	229.065	0.9181	0	0	0	0	0	0	0	0	0	0	0	0	0	0	0	0	0	0	0	0	0	0	0	0	0	0	0	0	0	0	0	0	0	0	0	0	0	0	0	0	0	0	0	0	0	0	0
Positive	703.2	0.918117	0	0	0	0	0	0	0	0	0	0	0	0	0	0	0	0	0	0	0	0	0	0	0	0	0	0	0	0	0	0	0	0	0	0	0	0	0	0	0	0	0	0	0	0	0	0	0
Positive	1029.33	0.918117	0	0	0	0	0	0	0	0	0	0	0	0	0	0	0	0	0	0	0	0	0	0	0	0	0	0	0	0	0	0	0	0	0	0	0	0	0	0	0	0	0	0	0	0	0	0	0
Positive	439.145	0.918122	0	0	0	0	0	0	0	0	0	0	0	0	0	0	0	0	0	0	0	0	0	0	0	0	0	0	0	0	0	0	0	0	0	0	0	0	0	0	0	0	0	0	0	0	0	0	0
Positive	483.039	0.918122	0	0	0	0	0	0	0	0	0	0	0	0	0	0	0	0	0	0	0	0	0	0	0	0	0	0	0	0	0	0	0	0	0	0	0	0	0	0	0	0	0	0	0	0	0	0	0
Positive	265.111	0.918164	0	0	0	0	0	0	0	0	0	0	0	0	0	0	0	0	0	0	0	0	0	0	0	0	0	0	0	0	0	0	0	0	0	0	0	0	0	0	0	0	0	0	0	0	0	0	0
Positive	305.146	0.918167	0	0	0	94.384	0	0	0	0	0	0	0	0	0	0	0	0	0	0	0	0	0	0	0	0	0	0	0	0	0	0	0	0	0	0	0	0	0	0	0	0	0	0	0	0	0	0	0
Positive	277.088	0.918167	0	0	0	0	0	0	0	0	0	0	0	0	0	0	0	0	0	0	0	0	0	0	0	0	0	0	0	0	0	0	0	0	0	0	0	0	0	0	0	0	0	0	0	0	0	0	0
Positive	541.124	0.918237	0	0	0	0	0	0	0	0	0	0	0	0	0	0	0	0	0	0	0	0	0	0	0	0	0	0	0	0	0	0	0	0	0	0	0	0	0	0	0	0	0	0	0	0	0	0	0
Positive	708.232	0.9183	0	0	0	0	0	0	0	0	0	0	0	0	0	0	0	0	0	0	0	0	0	0	0	0	0	0	0	0	0	0	0	0	0	0	0	0	0	0	0	0	0	0	0	0	0	0	0
Positive	306.052	0.918317	0	0	0	0	0	0	0	0	0	0	0	0	0	0	0	0	0	0	0	0	0	0	0	0	0	0	0	0	0	0	0	0	0	0	0	0	0	0	0	0	0	0	0	0	0	0	0
Positive	157.094	0.918317	0	0	0	0	0	0	0	0	0	0	0	0	0	0	0	0	0	0	0	0	0	0	0	0	0	0	0	0	0	0	0	0	0	0	0	0	0	0	0	0	0	0	0	0	0	0	0
Positive	145.96	0.91835	0	0	0	0	0	0	0	0	0	0	0	0	0	0	0	0	0	0	0	0	0	0	0	0	0	0	0	0	0	0	0	0	0	0	0	0	0	0	0	0	0	0	0	0	0	0	0
Positive	517.005	0.918375	0	0	0	0	0	0	0	0	0	0	164.398	135.432	0	0	0	0	0	0	0	0	0	0	0	0	0	0	0	0	0	101.512	0	0	0	0	0	0	0	0	0	0	0	0	0	0	0	0	212.733
Positive	684.256	0.9184	0	0	0	0	0	0	0	0	0	0	0	0	0	0	0	0	0	0	0	0	0	0	0	0	0	0	0	0	0	0	0	0	0	0	0	0	0	0	0	0	0	0	0	0	0	0	0
Positive	522.196	0.9184	0	0	0	0	0	0	0	0	0	0	0	0	0	0	0	0	0	0	0	0	0	0	0	0	0	0	0	0	0	0	0	0	0	0	0	0	0	0	0	0	0	0	0	0	0	0	0
Positive	294.151	0.9184	0	0	0	0	0	0	0	0	0	0	0	0	0	0	0	0	0	0	0	0	0	0	0	0	0	0	0	0	0	0	0	0	0	0	0	0	0	0	0	0	0	0	0	0	0	0	0
Positive	271.075	0.919206	0	0	0	0	0	0	0	0	0	0	0	0	0	0	0	0	0	0	0	0	0	0	0	0	0	0	0	0	0	0	0	0	0	0	0	0	0	0	0	0	0	0	0	0	0	0	0
Positive	405.012	0.919408	0	206.1	129.152	0	170.902	149.479	0	0	0	0	0	158.517	178.965	258.637	311.199	275.483	122.932	0	0	108.669	151.762	0	0	199.452	107.629	111.915	0	117.333	142.325	410.156	112.237	126.514	141.831	252.515	0	0	0	167.845	0	167.445	209.671	155.598	165.286	185.689	0	180.07	138.745
Positive	101.96	0.920375	0	0	0	0	0	0	0	0	0	0	0	0	0	0	0	0	157.107	0	290.288	146.916	97.331	0	0	0	0	0	0	0	0	0	0	0	68.3585	0	0	0	0	0	0	0	0	0	0	0	0	0	0
Positive	138.057	0.921114	0	0	0	0	0	0	0	0	0	0	0	0	0	0	0	0	0	0	0	0	0	0	0	0	0	0	0	0	0	0	0	0	0	0	0	0	0	0	0	0	0	0	0	0	0	0	0
Positive	115.968	0.922338	0	0	0	0	0	0	0	0	0	0	0	0	0	0	0	0	0	0	0	0	0	0	0	0	0	0	0	0	0	0	0	0	0	0	0	0	0	0	0	0	0	0	0	0	0	0	0
Positive	342.128	0.923256	0	0	0	0	0	0	0	0	0	0	0	0	0	0	0	0	0	0	0	0	0	0	0	0	0	0	0	0	0	0	0	0	0	0	0	0	0	0	0	0	0	0	0	0	0	0	0
Positive	630.07	0.923661	0	0	0	0	0	0	0	0	0	0	0	0	0	0	0	0	0	0	0	0	0	0	0	0	0	0	0	0	0	0	0	0	0	0	0	0	0	0	0	0	0	0	0	0	0	0	0
Positive	519.01	0.924061	0	0	0	0	0	0	0	0	0	0	0	0	0	0	0	0	0	0	0	0	0	0	0	0	0	0	0	0	0	0	0	0	0	69.885	0	0	0	0	0	0	0	0	0	0	0	0	0
Positive	191.105	0.925867	0	0	0	0	0	0	0	0	0	0	0	0	0	0	0	0	0	0	0	0	0	0	0	0	0	0	0	0	0	0	0	0	0	0	0	0	0	0	0	0	0	0	0	0	0	0	0
Positive	482.036	0.926026	0	0	0	94.3695	0	0	134.684	132.624	0	142.414	312.442	0	0	0	0	0	0	0	0	0	0	0	0	0	0	0	0	0	164.244	82.1395	141.819	0	143.355	0	0	0	0	0	207.712	116.847	0	212.731	0	0	0	0	167.341
Positive	302.03	0.92604	0	0	0	0	0	0	0	0	0	0	0	0	0	0	0	0	0	0	0	0	0	0	0	0	0	0	0	0	0	0	0	0	0	0	0	0	0	0	0	0	0	0	0	0	0	0	0
Positive	395.069	0.926525	0	0	0	0	0	0	0	0	0	0	0	0	0	0	0	0	0	0	0	0	0	0	0	0	0	0	0	0	0	0	0	0	0	0	0	0	0	0	0	0	0	0	0	0	0	0	0
Positive	431.073	0.926617	0	0	0	0	0	0	0	0	0	0	0	0	0	0	0	0	0	0	0	0	0	0	0	0	0	0	0	0	0	0	0	0	0	0	0	0	0	0	0	0	0	0	0	0	0	0	0
Positive	275.855	0.926625	0	0	0	0	0	0	0	80.656	0	0	0	0	0	0	0	0	0	0	0	0	0	0	0	0	0	0	0	0	0	0	0	0	0	0	0	0	0	0	0	0	0	0	0	0	0	0	0
Positive	339.061	0.926717	0	0	0	0	0	0	0	0	0	0	0	0	0	0	0	0	0	0	0	0	0	0	0	0	0	0	0	0	0	0	0	0	0	0	0	0	0	0	0	0	0	0	0	0	0	0	0
Positive	284.989	0.926717	0	0	0	0	0	0	0	0	0	0	0	0	0	0	0	0	0	0	0	0	0	0	0	0	0	0	0	0	0	0	0	0	0	0	0	0	0	0	0	0	0	0	0	0	0	0	0
Positive	223.068	0.927056	0	136.715	149.022	97.9435	391.255	129.072	0	98.959	76.599	0	0	124.146	124.408	0	134.68	74.481	85.706	0	67.855	132.128	102.971	68.3565	0	0	0	0	169.359	86.2135	0	0	0	0	0	0	0	0	47.446	58.658	0	64.33	0	0	0	0	0	0	0
Positive	279.044	0.927378	0	81.625	119.366	237.227	170.891	0	0	0	0	205.876	190.317	0	0	0	0	0	0	0	0	0	0	0	0	0	0	0	0	0	120.901	82.6425	63.261	0	0	0	0	0	61.7265	0	0	0	0	0	0	0	0	0	105.594
Positive	283.132	0.927648	0	0	0	0	0	0	0	0	0	0	0	0	0	0	0	0	0	0	0	0	0	0	0	0	0	0	0	0	0	0	0	0	0	0	0	0	0	0	0	0	0	0	0	0	0	0	0
Positive	370.18	0.928352	0	0	0	0	0	0	0	0	0	0	0	0	0	0	0	0	0	0	0	0	0	0	0	0	0	0	0	0	0	0	0	0	0	0	0	0	0	0	0	0	0	0	0	0	0	0	0
Positive	221.084	0.929702	0	63.262	69.8905	0	0	61.211	76.013	0	0	0	0	63.612	0	0	0	57.694	0	0	0	0	0	0	0	0	0	0	0	0	0	0	0	0	0	0	0	0	0	0	0	0	0	0	0	0	0	0	0
Positive	311.125	0.930925	0	0	0	0	0	0	0	0	0	0	0	0	0	0	0	0	0	0	0	0	0	0	0	0	0	0	0	0	0	0	0	0	0	0	0	0	0	0	0	0	0	0	0	0	0	0	0
Positive	265.019	0.932774	0	0	0	0	0	0	0	0	0	0	0	0	0	0	0	0	0	0	0	0	0	0	0	0	0	0	0	184.653	0	0	0	0	0	0	0	0	0	0	0	0	0	0	0	0	0	0	0
Positive	311.133	0.933037	0	0	0	0	0	0	0	0	0	0	0	0	0	0	0	0	0	0	0	0	0	0	0	0	0	0	0	0	0	0	0	0	0	0	0	0	0	0	0	0	0	0	0	0	0	0	0
Positive	351.074	0.933917	0	0	0	0	0	0	0	0	0	0	0	0	0	0	0	0	0	0	0	0	0	0	0	0	0	0	0	0	0	0	0	0	0	0	0	0	0	0	0	0	0	0	0	0	0	0	0
Positive	299.13	0.934165	0	0	0	0	0	0	0	0	0	0	0	0	0	0	0	0	0	0	0	0	0	0	0	0	0	0	0	0	0	0	0	0	0	0	0	0	0	0	0	0	0	0	0	0	0	0	0
Positive	615.049	0.934917	0	0	0	0	0	0	0	0	0	0	0	0	0	0	0	0	0	0	0	0	0	0	0	0	0	0	0	0	0	0	0	0	0	0	0	0	0	0	0	0	0	0	0	0	0	0	0
Positive	301.986	0.935117	0	0	0	0	0	0	0	0	0	0	0	0	0	0	0	0	0	0	0	0	0	0	0	0	0	0	0	0	0	0	0	0	0	0	0	0	0	0	0	0	0	0	0	0	0	0	0
Positive	519.194	0.935117	0	0	0	0	0	0	0	0	0	0	0	0	0	0	0	0	0	0	0	0	0	0	0	0	0	0	0	0	0	0	0	0	0	0	0	0	0	0	0	0	0	0	0	0	0	0	0
Positive	525.172	0.935117	0	0	0	0	0	0	0	0	0	0	0	0	0	0	0	0	0	0	0	0	0	0	0	0	0	0	0	0	0	0	0	0	0	0	0	0	0	0	0	0	0	0	0	0	0	0	0
Positive	865.214	0.935125	0	0	0	0	0	0	0	0	0	0	0	0	0	0	0	0	0	0	0	0	0	0	0	0	0	0	0	0	0	0	0	0	0	0	0	0	0	0	0	0	0	0	0	0	0	0	0
Positive	300.083	0.935133	0	0	0	0	0	0	0	0	0	0	0	0	0	0	0	0	0	0	0	0	0	0	0	0	0	0	0	0	0	0	0	0	0	0	0	0	0	0	0	0	0	0	0	0	0	0	0
Positive	371.165	0.935192	0	0	0	0	0	0	0	0	0	0	0	0	0	0	0	0	0	0	0	0	0	0	0	0	0	0	0	0	0	0	0	0	0	0	0	0	0	0	0	0	0	0	0	0	0	0	0
Positive	608.084	0.9352	0	0	0	0	0	0	0	0	0	0	0	0	0	0	0	0	0	0	0	0	0	0	0	91.312	0	0	0	0	0	0	0	0	0	0	0	0	0	0	0	0	0	0	0	0	0	0	0
Positive	429.087	0.935208	0	0	0	0	0	0	0	0	0	0	0	0	0	0	0	0	0	0	0	0	0	0	0	0	0	0	0	0	0	0	0	0	0	0	0	0	0	0	0	0	0	0	0	0	0	0	0
Positive	321.079	0.935217	0	0	0	0	0	0	0	0	0	0	0	0	0	0	0	0	0	0	0	0	0	0	0	0	0	0	0	0	0	0	0	0	0	0	0	0	0	0	0	0	0	0	0	0	0	0	0
Positive	442.107	0.935233	0	0	0	0	0	0	0	0	0	0	0	0	0	0	0	0	0	0	0	0	0	0	0	0	0	0	0	0	0	0	0	0	0	0	0	0	0	0	0	0	0	0	0	0	0	0	0
Positive	393.107	0.935233	0	0	0	0	0	0	0	0	0	0	0	0	0	0	0	0	0	0	0	0	0	0	0	0	0	0	0	0	0	0	0	0	0	0	0	0	0	0	0	0	0	0	0	0	0	0	0
Positive	444.066	0.935236	0	0	0	0	0	0	0	0	0	0	0	0	0	0	0	0	0	337.129	651.308	362.724	0	304.514	547.818	0	0	0	0	0	0	0	0	0	0	0	0	0	0	0	0	0	0	0	0	0	0	0	0
Positive	699.108	0.935267	0	0	0	0	0	0	0	0	0	0	0	0	0	0	0	0	0	0	0	0	0	0	0	0	0	0	0	0	0	0	0	0	0	0	0	0	0	0	0	0	0	0	0	0	0	0	0
Positive	707.219	0.935278	0	0	0	0	0	0	0	0	0	0	0	0	0	0	0	0	0	0	0	0	0	0	0	0	0	0	0	0	0	0	0	0	0	0	0	0	0	0	0	0	0	0	0	0	0	0	0
Positive	433.998	0.9353	0	0	0	0	0	0	0	0	0	0	0	0	0	0	0	0	0	0	0	0	0	0	0	0	0	0	0	0	0	0	0	0	0	0	0	0	0	0	0	0	0	0	0	0	0	0	0
Positive	700.102	0.9353	0	0	0	0	0	0	0	0	0	0	0	0	0	0	0	0	0	0	0	0	0	0	0	0	0	0	0	0	0	0	0	0	0	0	0	0	0	0	0	0	0	0	0	0	0	0	0
Positive	746.965	0.935317	0	0	0	0	0	0	0	0	0	0	0	0	0	0	0	0	0	0	0	0	0	0	0	0	0	0	0	0	0	0	0	0	0	0	102.022	0	0	0	0	0	0	0	0	0	0	0	0
Positive	615.179	0.935317	0	0	0	0	0	0	0	0	0	0	0	0	0	0	0	0	0	0	0	0	0	0	0	0	0	0	0	0	0	0	0	0	0	0	0	0	0	0	0	0	0	0	0	0	0	0	0
Positive	477.051	0.935317	0	0	0	0	0	0	0	0	0	0	0	0	0	0	0	0	0	0	0	0	0	0	0	0	0	0	0	0	0	0	0	0	0	0	0	0	0	0	0	0	0	0	0	0	0	0	0
Positive	394.021	0.935317	0	0	0	0	0	0	0	0	0	0	0	0	0	0	0	0	0	0	0	0	0	0	0	0	0	0	0	0	0	0	0	0	0	0	0	0	0	0	0	0	0	0	0	0	0	0	0
Positive	655.005	0.935317	0	0	0	0	0	0	0	0	0	0	0	0	0	0	0	0	0	0	0	0	0	0	0	0	0	0	0	0	0	0	0	0	0	0	0	0	0	0	0	0	0	0	0	0	0	0	0
Positive	624.131	0.935317	0	0	0	0	0	0	0	0	0	0	0	0	0	0	0	0	0	0	0	0	0	0	0	0	0	0	0	0	0	0	0	0	0	0	0	0	0	0	0	0	0	0	0	0	0	0	0
Positive	875.243	0.9354	0	0	0	0	0	0	0	0	0	0	0	0	0	0	0	0	0	0	0	0	0	0	0	0	0	0	0	0	0	0	0	0	0	0	0	0	0	0	0	0	0	0	0	0	0	0	0
Positive	1047.31	0.9354	0	0	0	0	0	0	0	0	0	0	0	0	0	0	0	0	0	0	0	0	0	0	0	0	0	0	0	0	0	0	0	0	0	0	0	0	0	0	0	0	0	0	0	0	0	0	0
Positive	884.247	0.9354	0	0	0	0	0	0	0	0	0	0	0	0	0	0	0	0	0	0	0	0	0	0	0	0	0	0	0	0	0	0	0	0	0	0	0	0	0	0	0	0	0	0	0	0	0	0	0
Positive	713.694	0.9354	0	0	0	0	0	0	0	0	0	0	0	0	0	0	0	0	0	0	0	0	0	0	0	0	0	0	0	0	0	0	0	0	0	0	0	0	0	0	0	0	0	0	0	0	0	0	0
Positive	1062.26	0.9354	0	0	0	0	0	0	0	0	0	0	0	0	0	0	0	0	0	0	0	0	0	0	0	0	0	0	0	0	0	0	0	0	0	0	0	0	0	0	0	0	0	0	0	0	0	0	0
Positive	794.215	0.9354	0	0	0	0	0	0	0	0	0	0	0	0	0	0	0	0	0	0	0	0	0	0	0	0	0	0	0	0	0	0	0	0	0	0	0	0	0	0	0	0	0	0	0	0	0	0	0
Positive	1037.29	0.9354	0	0	0	0	0	0	0	0	0	0	0	0	0	0	0	0	0	0	0	0	0	0	0	0	0	0	0	0	0	0	0	0	0	0	0	0	0	0	0	0	0	0	0	0	0	0	0
Positive	900.193	0.9354	0	0	0	0	0	0	0	0	0	0	0	0	0	0	0	0	0	0	0	0	0	0	0	0	0	0	0	0	0	0	0	0	0	0	0	0	0	0	0	0	0	0	0	0	0	0	0
Positive	576.098	0.9354	0	0	0	0	0	0	0	0	0	0	0	0	0	0	0	0	0	0	0	0	0	0	0	0	0	0	0	0	0	0	0	0	0	0	0	0	0	0	0	0	0	0	0	0	0	0	0
Positive	623.157	0.9354	0	0	0	0	0	0	0	0	0	0	0	0	0	0	0	0	0	0	0	0	0	0	0	0	0	0	0	0	0	0	0	0	0	0	0	0	0	0	0	0	0	0	0	0	0	0	0
Positive	796.096	0.9354	0	0	0	0	0	0	0	0	0	0	0	0	0	0	0	0	0	0	0	0	0	0	0	0	0	0	0	0	0	0	0	0	0	0	0	0	0	0	0	0	0	0	0	0	0	0	0
Positive	323.075	0.935594	0	0	0	0	0	0	0	0	0	0	0	0	0	0	0	0	0	0	0	0	0	0	0	0	0	0	0	0	0	0	0	0	0	0	0	0	0	0	0	0	0	0	0	0	0	0	0
Positive	462.181	0.93659	0	0	131.623	184.155	0	0	0	0	0	0	0	0	0	0	0	0	0	0	0	0	0	0	0	0	0	0	0	0	0	0	0	0	101.019	0	131.101	0	0	0	0	0	0	0	0	0	0	0	0
Positive	557.111	0.937298	0	0	0	0	0	0	74.993	0	0	0	0	0	0	0	0	0	0	0	0	0	0	0	0	0	0	0	0	0	0	0	0	0	0	0	0	234.222	0	0	0	0	0	0	0	0	0	0	0
Positive	293.048	0.937911	0	0	0	0	0	0	0	0	0	0	0	0	0	0	0	0	0	0	0	0	0	0	0	0	0	0	0	0	0	0	119.391	0	0	0	0	0	0	0	0	0	0	0	0	0	258.35	0	0
Positive	429.062	0.938008	0	0	0	0	0	0	0	0	0	0	0	0	0	0	0	0	0	0	0	0	0	0	0	0	0	0	0	0	0	0	0	0	0	0	0	0	0	0	0	0	0	0	0	0	0	0	0
Positive	447.059	0.938208	0	0	0	0	0	0	0	0	0	0	0	0	0	0	0	0	0	0	0	0	0	0	0	0	0	0	0	0	0	0	0	0	0	0	0	0	0	0	0	0	0	0	0	0	0	0	0
Positive	249.04	0.93914	117.338	212.209	326.238	0	256.576	267.83	242.792	344.86	271.375	321.533	572.376	364.23	0	0	0	143.336	195.385	0	0	0	0	115.789	0	232.126	0	0	0	0	0	0	138.245	220.389	0	356.567	0	524.793	0	0	189.285	0	102.542	417.806	247.923	0	200.536	325.976	235.191
Positive	234.022	0.939215	0	0	0	0	0	0	0	0	0	0	0	0	0	0	0	0	0	0	0	0	0	0	0	0	0	0	0	0	209.673	0	0	0	0	0	0	0	105.124	0	104.175	0	0	0	0	0	0	0	0
Positive	391.126	0.939272	0	0	0	0	0	0	0	0	0	0	0	0	0	0	0	0	0	0	0	0	0	0	0	0	0	0	0	0	0	0	0	0	0	0	0	0	0	0	0	0	0	0	0	0	0	0	0
Positive	723.188	0.939417	0	282.111	0	0	0	0	0	0	0	0	0	0	0	0	0	0	0	0	0	0	0	0	0	0	0	0	0	0	0	0	0	0	0	0	0	0	0	0	0	0	0	0	0	0	0	0	0
Positive	349.016	0.939471	0	0	0	0	0	0	0	0	0	0	0	0	0	0	0	0	0	0	0	0	0	0	0	0	0	0	0	0	0	0	0	0	0	0	0	0	0	0	0	0	0	0	0	0	0	0	0
Positive	286.146	0.940728	0	0	0	0	0	0	0	0	0	0	0	0	0	0	0	0	0	0	0	0	0	0	0	0	0	0	0	0	0	0	0	0	0	0	0	0	0	0	0	0	0	0	0	0	0	0	0
Positive	608.123	0.940822	0	0	0	0	0	0	0	0	0	0	0	0	0	0	0	0	0	0	0	0	0	0	0	0	0	0	0	0	0	0	0	0	0	0	0	0	0	0	0	0	0	0	0	0	0	0	0
Positive	511.105	0.94085	0	0	0	0	0	0	0	0	0	0	0	0	0	0	0	0	0	0	0	0	0	0	0	0	0	0	0	0	0	0	0	0	0	0	0	0	0	0	0	0	0	0	0	0	0	0	0
Positive	329.125	0.940894	0	0	0	0	0	0	0	0	0	0	0	0	0	0	0	0	0	0	0	0	0	0	0	0	0	0	0	0	0	0	0	0	0	0	0	0	0	0	0	0	0	0	0	0	0	0	0
Positive	286.096	0.941603	0	0	0	0	0	0	0	0	0	0	0	0	0	0	0	0	0	0	0	0	0	0	0	0	0	0	0	0	0	0	0	0	0	0	0	0	0	0	0	0	0	0	0	0	0	0	0
Positive	186.081	0.942117	0	0	0	0	0	0	0	0	0	0	0	0	0	0	0	0	0	0	0	0	0	0	0	0	0	0	0	0	0	0	0	0	0	0	0	0	0	0	0	0	0	0	0	0	0	0	0
Positive	705.181	0.94245	0	0	0	0	0	0	670.986	0	0	0	0	0	0	0	0	0	0	0	0	0	0	0	0	0	0	0	0	0	0	0	0	0	0	0	0	0	0	0	0	0	0	0	0	0	0	0	0
Positive	116.072	0.942863	794.157	967.846	1060.13	1464.45	979.043	819.904	784.181	0	470.853	493.25	420.921	203.148	1142.51	1570.35	1121.9	1121.91	500.423	869.76	264.206	601.527	574.982	400.394	261.715	1241.1	515.282	471.25	608.654	553.412	1541.98	1213.19	605.621	870.651	1192.28	1559.45	1449.31	1281.73	398.913	354.019	1249.81	1107.49	954.318	916.822	1178.88	1153.87	817.754	878.99	944.309
Positive	276.124	0.942866	0	0	0	0	0	0	0	0	0	0	0	0	0	0	0	0	0	0	0	0	0	0	0	0	0	0	0	0	0	0	0	0	0	0	0	0	0	0	0	0	0	0	0	0	0	0	0
Positive	307.087	0.943725	0	0	0	0	0	0	0	0	0	0	0	0	0	0	0	0	0	0	0	0	0	0	0	0	0	0	0	0	0	0	0	0	0	0	0	0	0	0	0	0	0	0	0	0	0	0	0
Positive	573.105	0.943767	0	0	0	0	0	0	0	0	0	0	0	0	0	0	0	0	0	0	0	0	0	0	0	0	0	0	0	0	0	0	0	0	0	0	0	0	0	0	0	0	0	0	0	0	0	0	0
Positive	363.08	0.943867	0	0	0	0	0	0	0	0	0	0	0	0	0	0	0	0	0	0	0	0	0	0	0	0	0	0	0	0	0	0	0	0	0	0	0	0	0	0	0	0	0	0	0	0	0	0	0
Positive	543.116	0.944633	0	0	0	0	0	0	0	0	0	0	0	0	0	0	0	0	0	0	0	0	0	0	0	0	0	0	0	0	0	0	0	0	0	0	0	0	0	0	0	0	0	0	0	0	0	0	0
Positive	313.144	0.945004	0	0	0	0	0	0	0	0	0	0	0	0	0	0	0	0	0	0	0	0	0	0	0	0	0	0	0	0	0	0	0	0	0	0	0	0	0	0	0	0	0	0	0	0	0	0	0
Positive	247.049	0.945271	519.591	700.841	820.881	1102.37	406.586	638.711	671.354	436.156	428.526	595.221	952.205	477.603	591.034	1087.64	764.695	683.111	629.558	2021.64	1829.82	732.034	356.175	1075.24	768.708	1124.73	625.936	666.777	550.442	428.01	1758.4	1347.2	751.425	969.262	1372.32	1318.66	920.255	1283.97	1483.8	580.683	2186.77	1482.44	1175.31	1425.85	1273.78	1546.17	882.001	718.27	776.316
Positive	219.035	0.94535	0	0	0	0	0	0	0	0	0	0	0	0	0	0	0	0	0	0	0	0	0	0	0	0	0	0	0	0	0	0	0	0	0	0	0	0	0	0	0	0	0	0	0	0	0	0	0
Positive	513.118	0.94544	0	0	0	0	0	0	0	0	0	0	0	0	0	0	0	0	0	0	0	0	0	0	0	0	0	0	0	0	0	0	0	0	0	0	0	0	0	0	0	0	0	0	0	0	0	0	0
Positive	246.063	0.94593	0	0	0	0	0	0	0	0	0	0	0	0	0	0	0	0	0	0	0	0	0	0	0	0	0	0	0	0	0	0	0	0	0	0	0	0	0	0	0	0	0	0	0	0	0	0	0
Positive	622.205	0.9464	0	0	0	0	0	0	0	0	0	0	0	0	0	0	0	0	0	0	0	0	0	0	0	0	0	0	0	0	0	0	0	0	0	0	0	0	0	0	0	0	0	0	0	0	0	0	0
Positive	713.197	0.946489	0	0	0	0	0	0	0	0	0	0	0	0	0	0	0	0	0	0	0	0	0	0	0	0	0	0	0	0	0	0	0	0	0	0	0	0	0	0	0	0	0	0	0	0	0	0	0
Positive	313.135	0.946494	0	0	0	0	0	0	0	0	0	0	0	0	0	0	0	0	0	0	0	0	0	0	0	0	0	0	0	0	0	0	0	0	0	0	0	0	0	0	0	0	0	0	0	0	0	0	0
Positive	449.028	0.946607	0	0	0	0	0	0	0	0	0	0	0	0	0	0	0	0	0	0	0	0	0	0	0	0	0	0	0	0	0	0	0	0	0	0	0	0	0	0	0	0	0	0	0	0	0	0	0
Positive	505.191	0.946678	0	0	0	0	0	0	0	0	0	0	0	0	0	0	0	0	0	0	0	0	0	0	0	0	0	0	0	0	0	0	0	0	0	0	0	0	0	0	0	0	0	0	0	0	0	0	0
Positive	427.08	0.947058	0	0	0	0	0	0	0	0	0	0	0	0	0	0	157.121	0	0	0	287.666	258.644	145.738	0	237.179	0	0	0	0	0	0	0	0	0	0	0	0	0	0	0	0	0	0	0	0	0	0	0	0
Positive	263.093	0.947345	0	0	0	0	0	0	0	0	0	0	0	0	0	0	0	0	0	0	0	0	0	0	0	0	0	0	0	0	0	0	0	0	0	0	0	0	0	0	0	0	0	0	0	0	0	0	0
Positive	328.128	0.947449	0	0	0	0	0	0	0	0	0	0	0	0	0	0	0	0	0	0	0	0	0	0	0	0	0	0	0	0	0	0	0	0	0	0	0	0	0	0	0	0	0	0	0	0	0	0	0
Positive	233.057	0.947617	0	0	0	0	0	0	0	0	0	0	99.972	0	0	0	0	0	0	0	0	0	0	0	0	0	0	0	0	0	0	0	0	0	58.659	0	0	0	0	0	0	0	0	0	0	0	0	0	0
Positive	490.183	0.947624	0	490.265	0	0	0	0	0	0	0	0	0	0	388.613	0	0	0	0	0	0	0	0	0	0	401.455	0	0	0	0	400.967	0	190.811	0	366.791	600.467	0	514.75	0	0	0	0	194.349	0	251.006	284.654	0	0	0
Positive	236.02	0.948025	0	0	0	0	0	0	0	0	0	0	0	0	0	0	0	0	0	0	0	0	0	0	0	0	0	0	0	0	0	0	0	0	0	0	0	0	0	0	0	0	0	0	0	0	0	0	0
Positive	293.091	0.948519	0	0	0	0	0	0	0	0	0	0	0	0	0	0	0	0	0	0	0	0	0	0	0	0	0	0	0	0	0	0	0	0	0	0	0	0	0	0	0	0	0	0	0	0	0	0	0
Positive	576.134	0.9486	0	0	0	0	0	0	0	0	0	0	0	0	0	0	0	0	0	0	0	0	0	0	0	0	0	0	0	0	0	0	0	0	0	0	0	0	0	0	0	0	0	0	0	0	0	0	0
Positive	432.174	0.94917	0	0	0	0	0	0	0	0	0	0	0	0	0	0	0	0	0	0	0	0	0	0	0	0	0	0	0	0	0	0	0	0	70.4015	0	0	0	0	0	0	0	0	0	0	0	0	0	0
Positive	463.055	0.949325	0	0	0	0	0	0	0	0	0	0	0	0	0	0	0	0	0	0	0	0	0	0	0	0	0	0	0	0	0	0	0	0	0	0	0	0	0	0	0	0	0	0	0	0	0	0	0
Positive	543.137	0.950384	0	599.443	559.741	0	4179.42	1423.7	4712.77	2515.03	3747.98	1439.59	5354.42	3236.04	0	0	0	0	0	0	0	0	0	0	0	273.95	0	0	0	0	0	0	0	0	284.641	411.207	0	283.789	0	0	345.458	0	0	1076.43	246.923	287.726	158.773	0	309.644
Positive	471.097	0.951196	0	0	0	100.993	0	0	0	0	0	0	0	0	0	143.365	0	0	0	262.212	281.06	0	0	0	0	0	0	0	0	0	0	0	0	85.182	0	0	0	0	146.957	0	329.062	179.032	0	0	0	0	0	0	0
Positive	261.046	0.951923	0	0	72.9495	233.644	156.072	149.467	0	0	0	0	0	0	0	0	0	0	0	0	164.266	77.0285	0	229.559	0	109.163	0	0	0	0	409.181	237.159	0	0	0	0	0	0	152.649	0	0	0	0	73.4675	66.8315	0	0	0	0
Positive	734.172	0.951933	0	0	0	0	0	0	0	0	0	0	0	0	0	0	0	0	0	0	0	0	0	0	0	0	0	0	0	0	0	0	0	0	0	0	0	0	0	0	0	0	0	0	0	0	0	0	0
Positive	547.102	0.951933	0	0	0	0	0	0	0	0	0	0	0	0	0	0	0	0	0	0	0	0	0	0	0	0	0	0	0	0	0	0	0	0	0	0	0	0	0	0	0	0	0	0	0	0	0	0	0
Positive	576.961	0.952033	0	0	0	0	0	0	0	0	0	0	0	0	0	0	0	0	0	0	0	0	0	0	0	0	0	0	0	0	0	0	0	0	0	0	0	0	114.339	0	0	0	0	0	0	0	0	0	0
Positive	744.99	0.952033	0	0	0	0	0	0	0	0	0	0	0	0	0	0	0	0	0	0	0	0	0	0	0	0	0	0	0	0	0	0	0	0	0	0	0	0	0	0	0	0	0	0	0	0	0	0	58.675
Positive	553.062	0.952033	0	0	0	0	0	0	0	0	0	0	225.468	0	0	0	0	0	0	0	0	0	0	0	0	0	0	0	0	0	0	0	0	0	0	0	0	0	0	0	0	0	0	0	0	0	0	0	0
Positive	741.116	0.952033	0	0	0	0	0	0	0	0	0	0	0	0	0	0	0	0	0	0	0	0	0	0	0	0	0	0	0	0	0	0	0	0	0	0	0	0	0	0	0	0	0	0	0	0	0	0	0
Positive	587.095	0.952033	0	0	0	0	0	0	0	0	0	0	0	0	0	0	0	0	0	0	0	0	0	0	0	0	0	0	0	0	0	0	0	0	0	0	0	0	0	0	0	0	0	0	0	0	0	0	0
Positive	286.99	0.952033	0	0	0	0	0	0	0	0	0	0	0	0	0	0	0	0	0	0	0	0	0	0	0	0	0	0	0	0	0	0	0	0	0	0	0	0	0	0	0	0	0	0	0	0	0	0	0
Positive	465.039	0.952033	0	0	0	0	0	0	0	0	0	0	0	0	0	0	0	0	0	0	0	0	0	0	0	0	0	0	0	0	0	0	0	0	0	0	0	0	0	0	0	0	0	0	0	0	0	0	0
Positive	525.09	0.952033	0	0	0	0	0	0	0	0	0	0	0	0	0	0	0	0	0	0	0	0	0	0	0	0	0	0	0	0	0	0	0	0	0	0	0	0	0	0	0	0	0	0	0	0	0	0	0
Positive	387.941	0.952033	0	0	0	0	0	0	0	0	0	0	0	0	0	0	0	0	0	0	0	0	0	0	0	0	0	0	0	0	0	0	0	0	0	0	0	0	0	0	0	0	0	0	0	0	0	0	0
Positive	299.983	0.952083	0	0	0	0	0	0	0	0	0	0	0	0	0	0	0	0	0	0	0	0	0	0	0	0	0	0	0	0	0	0	0	0	0	0	0	0	0	0	0	0	0	0	0	0	0	0	0
Positive	1180.2	0.952117	0	0	0	0	0	0	0	0	0	0	0	0	0	0	0	0	0	0	0	0	0	0	0	0	0	0	0	0	0	0	0	0	0	0	0	0	0	0	0	0	0	0	0	0	0	0	0
Positive	366.109	0.952117	0	0	0	0	0	0	0	0	0	0	0	0	0	0	0	0	0	0	0	0	0	0	0	0	0	0	0	0	0	0	0	0	0	0	0	0	0	0	0	0	0	0	0	0	0	0	0
Positive	586.138	0.952117	0	0	0	0	0	0	0	0	0	0	0	0	0	0	0	0	0	0	0	0	0	0	0	0	0	0	0	0	0	0	0	0	0	0	0	0	0	0	0	0	0	0	0	0	0	0	0
Positive	1198.22	0.952117	0	0	0	0	0	0	0	0	0	0	0	0	0	0	0	0	0	0	0	0	0	0	0	0	0	0	0	0	0	0	0	0	0	0	0	0	0	0	0	0	0	0	0	0	0	0	0
Positive	282.056	0.952128	0	0	0	0	0	0	0	0	0	0	0	0	0	0	0	0	0	0	0	0	0	0	0	0	0	0	0	0	0	0	0	0	0	0	0	0	0	0	0	0	0	0	0	0	0	0	0
Positive	644.095	0.952133	0	0	0	0	0	0	0	0	0	0	159.129	0	0	0	0	0	0	0	0	0	0	0	0	0	0	0	0	0	0	0	0	0	0	0	0	0	0	0	0	0	0	0	0	0	0	0	0
Positive	842.106	0.95215	0	0	0	0	0	0	0	0	0	0	0	0	0	0	0	0	0	0	0	0	0	0	0	0	0	0	0	0	0	0	0	0	0	0	0	0	0	0	0	0	0	0	0	0	0	0	0
Positive	646.073	0.952167	0	0	0	0	0	0	0	0	0	0	0	0	0	0	0	0	0	0	0	0	0	0	0	0	0	0	0	0	0	0	0	0	0	0	0	0	0	0	0	0	0	0	0	0	0	0	0
Positive	491.074	0.952167	0	0	0	0	0	0	0	0	0	0	0	0	0	0	0	0	0	0	0	0	0	0	0	0	0	0	0	0	0	0	0	0	0	0	0	0	0	0	0	0	0	0	0	0	0	0	0
Positive	578.157	0.952183	0	0	0	0	0	0	0	0	0	0	0	0	0	0	0	0	0	0	0	0	0	0	0	0	0	0	0	0	0	0	0	0	0	0	0	0	0	0	0	0	0	0	0	0	0	0	0
Positive	379.101	0.952217	0	0	0	0	0	0	0	0	0	0	0	0	0	0	0	0	0	0	0	0	0	0	0	0	0	0	0	0	0	0	0	0	0	0	0	0	0	0	0	0	0	0	0	0	0	0	0
Positive	841.176	0.952217	0	0	0	0	0	0	0	0	0	0	0	0	0	0	0	0	0	0	0	0	0	0	0	0	0	0	0	0	0	0	0	0	0	0	0	0	0	0	0	0	0	0	0	0	0	0	0
Positive	432.089	0.952217	0	0	0	0	0	0	0	0	0	0	0	0	0	0	0	0	0	0	0	0	0	0	0	0	0	0	0	0	0	0	0	0	0	0	0	0	0	0	0	0	0	0	0	0	0	0	0
Positive	393.144	0.952217	0	0	0	0	0	0	0	0	0	0	0	0	0	0	0	0	0	0	0	0	0	0	0	0	0	0	0	0	0	0	0	0	0	0	0	0	0	0	0	0	0	0	0	0	0	0	0
Positive	476.164	0.95223	0	175.498	0	0	0	0	0	0	0	0	0	0	0	0	0	0	0	0	0	0	0	0	0	0	0	0	0	0	200.983	130.594	0	0	322.409	0	469.339	345.695	0	0	0	0	0	0	117.861	0	0	0	0
Positive	616.922	0.952233	0	0	0	0	0	0	0	0	0	0	0	0	0	0	0	0	0	0	0	0	0	0	0	0	0	0	0	0	0	0	0	0	0	0	0	0	0	0	0	0	0	102.02	0	0	0	0	0
Positive	493.078	0.952233	0	0	0	0	0	0	0	0	0	0	0	0	0	0	0	0	0	0	0	0	0	0	0	0	0	0	0	0	0	0	0	0	0	0	0	0	0	0	0	0	0	0	0	0	0	0	0
Positive	174.039	0.952233	0	0	0	0	0	0	0	0	0	0	0	0	0	0	0	0	0	0	0	0	0	0	0	0	0	0	0	0	0	0	0	0	0	0	0	0	0	0	0	0	0	0	0	0	0	0	0
Positive	440.037	0.952247	0	0	0	0	0	0	0	0	0	0	0	0	0	0	0	0	0	0	0	0	0	0	0	0	0	0	0	0	0	0	0	0	0	0	0	0	0	0	0	0	0	0	0	0	0	0	0
Positive	228.053	0.95226	0	0	0	0	0	0	0	0	0	0	0	0	0	0	0	0	0	0	0	0	0	0	0	0	0	0	0	0	0	0	0	0	0	0	0	0	0	0	0	0	0	0	0	0	0	0	0
Positive	527.164	0.952267	0	0	0	0	0	0	0	0	0	0	444.747	0	0	0	0	0	0	0	0	0	0	0	0	0	0	0	0	0	0	0	0	0	0	0	0	0	0	0	0	0	0	0	0	0	0	0	0
Positive	113.013	0.952275	0	0	0	0	0	0	0	0	0	0	0	0	0	0	0	0	0	0	0	0	0	0	0	0	0	0	0	0	0	0	0	0	0	0	0	0	0	0	0	0	0	0	0	0	0	0	0
Positive	510.052	0.952275	0	0	0	0	0	0	0	0	0	0	0	0	0	0	0	0	0	0	0	0	0	0	0	0	0	0	0	0	0	0	0	0	0	0	0	0	0	0	0	0	0	0	0	0	0	0	0
Positive	272.113	0.952296	0	0	0	0	0	0	0	0	0	0	0	0	0	0	0	0	0	0	0	0	0	0	0	0	0	0	0	0	0	0	0	0	0	0	0	0	0	0	0	0	0	0	0	0	0	0	0
Positive	821.087	0.952317	0	0	0	0	0	0	0	0	0	0	0	0	0	0	0	0	0	0	123.964	0	0	0	0	0	0	0	0	0	0	0	0	0	0	0	0	0	0	0	0	0	0	0	0	0	0	0	0
Positive	227.069	0.952317	0	0	0	0	0	0	0	0	0	0	0	0	0	0	0	0	0	0	0	0	0	0	0	0	0	0	0	0	0	0	0	0	0	0	0	0	0	0	0	0	0	0	0	0	0	0	0
Positive	705.032	0.952317	0	0	0	0	0	0	0	0	0	0	0	0	0	0	0	0	0	0	0	0	0	0	0	0	0	0	0	0	0	0	0	0	0	0	0	0	0	0	0	0	0	0	0	0	0	0	0
Positive	446.002	0.952317	0	0	0	0	0	0	0	0	0	0	0	0	0	0	0	0	0	0	0	0	0	0	0	0	0	0	0	0	0	0	0	0	0	0	86.732	0	0	0	0	0	0	0	0	0	0	0	0
Positive	444.035	0.952317	0	0	0	0	0	0	0	0	0	0	0	0	0	0	0	0	0	0	0	0	0	0	0	0	0	0	0	0	0	0	0	0	0	0	73.4655	0	0	0	0	0	0	0	0	0	0	0	0
Positive	665.05	0.952317	0	0	0	0	0	0	0	0	0	0	0	0	0	0	0	0	0	0	0	0	0	0	0	0	0	0	0	0	0	0	0	0	0	0	0	0	0	0	0	0	0	0	0	0	0	0	0
Positive	357.021	0.952317	0	0	0	0	0	0	0	0	0	0	0	0	0	0	0	0	0	0	0	0	0	0	0	0	0	0	0	0	0	0	0	0	0	0	0	0	0	0	0	0	0	0	0	0	0	0	0
Positive	705.218	0.952317	0	0	0	0	0	0	0	0	0	0	0	0	0	0	0	0	0	0	0	0	0	0	0	0	0	0	0	0	0	0	0	0	0	0	0	0	0	0	0	0	0	0	0	0	0	0	0
Positive	684.295	0.952317	0	0	0	0	0	0	0	0	0	0	0	0	0	0	0	0	0	0	0	0	0	0	0	0	0	0	0	0	0	0	0	0	0	0	0	0	0	0	0	0	0	0	0	0	0	0	0
Positive	224.018	0.952317	0	0	0	0	0	0	0	0	0	0	0	0	0	0	0	0	0	0	0	0	0	0	0	0	0	0	0	0	0	0	0	0	0	0	0	0	0	0	0	0	0	0	0	0	0	0	0
Positive	441.1	0.952333	0	0	0	0	0	0	0	0	0	0	0	0	0	0	0	0	0	0	0	0	0	0	0	0	0	0	0	0	0	0	0	0	0	0	0	0	0	0	0	0	0	0	0	0	0	0	0
Positive	642.153	0.952333	0	0	0	0	0	0	0	0	0	0	0	0	0	0	0	0	0	0	0	0	0	0	0	0	0	0	0	0	0	0	0	0	0	0	0	0	0	0	0	0	0	0	0	0	0	0	0
Positive	542.131	0.95235	0	0	0	0	0	0	0	0	0	0	0	0	0	0	0	0	0	0	0	0	0	0	0	0	0	0	0	0	0	0	0	0	0	0	0	0	0	0	0	0	0	0	0	0	0	0	0
Positive	312.12	0.95235	0	0	0	0	0	0	0	0	0	0	0	0	0	0	0	0	0	0	0	0	0	0	0	0	0	0	0	0	0	0	0	0	0	0	0	0	0	0	0	0	0	0	0	0	0	0	0
Positive	443.113	0.952367	0	0	0	0	0	0	0	0	0	0	0	0	0	0	0	0	0	0	0	0	0	0	0	0	0	0	0	0	0	0	0	0	0	0	0	0	0	0	0	0	0	0	0	0	0	0	0
Positive	464.962	0.9524	0	0	101.529	0	0	0	0	0	0	0	0	0	0	0	0	0	0	0	0	0	0	0	0	0	0	0	0	0	0	0	0	0	0	0	0	0	0	0	0	0	0	0	0	0	0	0	0
Positive	453.974	0.9524	0	0	0	0	0	0	0	0	0	0	0	0	0	0	0	0	0	0	0	0	0	0	0	0	0	0	0	0	0	0	0	0	0	0	0	0	0	0	0	0	0	0	0	0	0	0	0
Positive	780.136	0.9524	0	0	0	0	0	0	0	0	0	0	0	0	0	0	0	0	0	0	0	0	0	0	0	0	0	0	0	0	0	0	0	0	0	0	0	0	0	0	0	0	0	0	0	0	0	0	0
Positive	716.154	0.9524	0	0	0	0	0	0	0	0	0	0	0	0	0	0	0	0	0	0	0	0	0	0	0	0	0	0	0	0	0	0	0	0	0	0	0	0	0	0	0	0	0	0	0	0	0	0	0
Positive	595.098	0.9524	0	0	0	0	0	0	0	0	0	0	0	0	0	0	0	0	0	0	0	0	0	0	0	0	0	0	0	0	0	0	0	0	0	0	0	0	0	0	0	0	0	0	0	0	0	0	0
Positive	885.04	0.9524	0	0	0	0	0	0	0	0	0	0	0	0	0	0	0	0	0	0	0	0	0	0	0	0	0	0	0	0	0	0	0	0	0	0	0	0	0	0	0	0	0	0	0	0	0	0	0
Positive	116.953	0.9524	0	0	0	0	0	0	0	0	0	0	0	0	0	0	0	0	0	0	0	0	0	0	0	0	0	0	0	0	0	0	0	0	0	0	0	0	0	0	0	0	0	0	0	0	0	0	0
Positive	753.275	0.952417	0	0	0	0	0	0	0	0	0	0	0	0	0	0	0	0	0	0	0	0	0	0	0	0	0	0	0	0	0	0	0	0	0	0	0	0	0	0	0	0	0	0	0	0	0	0	0
Positive	205.088	0.952417	0	0	0	0	0	0	0	0	0	0	0	0	0	0	0	0	0	0	0	0	0	0	0	0	0	0	0	0	0	0	0	0	0	0	0	0	0	0	0	0	0	0	0	0	0	0	0
Positive	275.108	0.952417	0	0	0	0	0	0	0	0	0	0	0	0	0	0	0	0	0	0	0	0	0	0	0	0	0	0	0	0	0	0	0	0	0	0	0	0	0	0	0	0	0	0	0	0	0	0	0
Positive	162.078	0.952444	0	0	0	0	0	0	0	0	0	0	0	264.708	115.796	234.681	124.969	128.573	0	0	0	96.917	169.703	0	0	434.134	0	0	186.734	0	0	268.342	0	0	174.448	735.972	0	284.011	0	0	0	0	184.659	0	193.349	220.392	318.592	0	250.42
Positive	539.043	0.9525	0	0	0	0	0	0	0	0	0	0	0	0	0	0	0	0	0	0	0	0	0	0	0	0	0	0	0	0	0	0	0	0	0	0	0	0	0	0	0	0	0	0	0	0	0	0	0
Positive	448.171	0.953552	0	0	0	0	0	0	0	0	0	0	0	0	0	0	0	0	0	0	0	0	0	0	0	0	0	0	0	0	63.2595	0	0	0	0	0	0	85.098	0	0	0	0	0	0	0	0	0	0	0
Positive	383.076	0.953936	0	911.126	0	1234.02	1219.63	0	0	0	0	0	0	1103.46	573.277	635.145	409.051	450.978	454.563	0	0	364.209	0	0	0	0	0	0	475.976	0	0	655.524	0	0	0	0	0	0	0	0	0	0	0	0	0	0	0	0	0
Positive	839.13	0.954283	0	0	0	0	0	0	0	0	0	0	0	0	0	0	0	0	0	0	0	0	0	0	0	0	0	0	0	0	0	0	0	0	0	0	0	0	0	0	0	0	0	0	0	0	0	0	0
Positive	196.057	0.954296	0	0	0	3960.9	0	0	858.994	486.214	405.026	1330.48	0	0	5207.52	0	0	0	103.118	0	0	0	736.419	0	0	7974.27	0	1204.78	0	723.431	14633.8	11236.7	0	0	15215	0	0	14809.8	0	0	0	0	0	6912.21	9873.9	9569.24	0	0	6118.22
Positive	345.995	0.955015	0	0	0	0	0	0	0	0	0	0	0	0	0	0	0	0	0	0	0	0	0	0	0	0	0	0	0	0	0	0	0	0	0	0	68.861	0	0	143.409	0	76.578	0	0	0	0	0	0	0
Positive	277.031	0.955058	0	0	0	0	0	0	0	0	0	0	0	0	0	0	0	0	0	0	0	0	0	0	0	0	0	0	0	0	0	0	0	0	0	0	0	0	0	0	0	0	0	0	0	0	0	0	0
Positive	381.084	0.955144	3524.11	7229.81	8149.34	9417.48	9428.14	8249.78	9804.38	7142.04	7249.58	6709.09	11072.4	8197.76	4457.82	4928.16	4132.35	3543.02	3959.45	3518.52	2513.55	2630.12	4159.86	5716.99	4821.59	5018.22	4830.43	3313.5	4031.75	3227.08	5369.67	4754.86	6000.2	6020.09	7225.07	7247.85	1822.14	10807.9	1744.87	736.141	3543.63	2843.86	2844.51	7484.31	4189.19	4774.8	3436.34	5371.93	7827.41
Positive	427.101	0.955271	0	227.024	217.329	0	0	0	0	0	0	0	0	0	0	0	0	0	0	0	0	0	0	0	0	0	0	0	0	0	0	115.814	0	0	218.861	0	0	0	0	124.484	0	292.792	0	0	0	0	0	0	0
Positive	344.024	0.955587	0	0	0	0	0	0	0	0	0	0	0	0	0	0	0	0	80.5985	285.658	255.587	0	0	104.587	0	0	0	0	0	0	0	0	0	0	0	0	0	0	0	0	0	0	0	0	0	0	0	0	0
Positive	614.108	0.955623	0	0	0	0	0	0	0	0	0	0	0	0	0	0	0	0	0	0	0	0	0	0	0	0	0	0	0	0	0	0	0	0	0	0	0	0	0	0	0	0	0	0	0	0	0	0	0
Positive	558.094	0.955928	0	0	0	0	0	0	204.061	0	0	0	0	147.231	0	0	0	0	0	0	0	0	0	0	0	0	0	0	0	0	0	0	0	0	0	0	0	0	0	0	0	0	0	0	0	0	0	0	0
Positive	738.15	0.956039	0	0	0	0	0	0	0	0	0	0	0	0	0	0	0	0	0	0	0	0	0	0	0	0	0	0	0	0	0	0	0	0	0	0	0	0	0	0	0	0	0	0	0	0	0	0	0
Positive	327.131	0.956471	0	0	0	0	0	0	0	0	0	0	0	0	0	0	0	0	0	0	0	0	0	0	0	0	0	0	0	0	0	0	0	0	0	0	0	0	0	0	0	0	0	0	0	0	0	0	0
Positive	289.095	0.956539	0	0	0	0	0	0	0	0	0	0	0	0	0	0	0	0	0	0	0	0	0	0	0	0	0	0	0	0	0	0	0	0	0	0	0	0	0	0	0	0	0	0	0	0	0	0	0
Positive	354.098	0.956592	0	0	0	0	0	0	0	0	0	0	0	0	0	0	0	0	0	0	0	0	0	0	0	0	0	0	0	0	0	0	0	0	0	0	0	0	0	0	0	0	0	0	0	0	0	0	0
Positive	743.158	0.957883	0	0	0	0	0	0	0	0	0	0	0	0	0	0	0	0	0	0	0	0	0	0	0	0	0	0	0	0	0	0	0	0	0	0	0	0	0	0	0	0	0	0	0	0	0	0	0
Positive	480.035	0.957889	0	0	0	0	0	0	0	0	0	0	0	0	0	0	0	0	0	0	0	0	0	0	0	0	0	0	0	0	119.9	0	0	0	0	0	0	0	0	0	0	0	0	0	0	0	0	0	0
Positive	175.114	0.957922	0	0	0	0	0	0	0	0	0	0	0	0	0	0	0	0	0	0	0	0	0	0	0	0	0	0	0	0	0	0	0	0	0	0	99.989	0	0	0	0	0	0	0	0	0	0	0	0
Positive	458.188	0.957943	0	0	0	0	0	0	0	0	0	0	0	0	0	0	0	0	0	0	0	0	0	0	0	0	0	0	0	0	0	0	0	0	0	0	0	0	0	0	0	0	0	0	0	0	0	0	0
Positive	263.02	0.957969	2968.82	3579.37	4647.39	5033.36	4237.67	5741.55	4526.43	4585.43	4456.61	5052.94	7560.99	4847.84	2523.11	5700.29	3820.96	3068.93	1636.65	2653.71	2548.1	1462.59	1681.81	4272.57	3097.22	6324	5758.57	3224	2229.81	2146.07	10406.9	6480.61	6072.24	7804.74	10537.7	8705.31	1104.49	11288.2	6038.28	1530.67	7302.59	5659.84	6064.83	11597	8183.35	7685.93	4504.81	5961.66	7756.28
Positive	542.629	0.958039	0	0	0	0	0	0	0	0	0	0	0	0	0	0	0	0	0	0	0	0	0	0	0	0	0	0	0	0	0	0	0	0	0	0	0	0	0	0	0	0	0	0	0	0	0	0	0
Positive	124.041	0.9581	0	0	0	0	0	0	0	0	0	0	0	0	0	0	0	0	0	0	0	0	0	0	0	0	0	0	0	0	0	0	0	0	0	0	0	0	0	0	0	0	0	0	0	0	0	0	0
Positive	365.108	0.958177	0	735.108	866.346	1083.51	407.024	363.195	531.591	0	335.639	262.277	774.263	360.126	424.401	466.285	309.086	0	749.442	1825.82	1091.51	566.145	0	907.409	833.016	0	0	271.844	414.769	0	0	0	389.757	0	0	0	0	0	161.756	0	0	268.361	170.372	0	0	313.729	0	0	0
Positive	127.042	0.958197	386.497	0	0	0	0	0	0	0	0	0	0	0	0	0	0	0	0	0	0	0	0	0	0	0	0	0	0	0	0	0	0	0	0	0	0	0	0	0	0	0	0	0	0	0	0	0	0
Positive	592.124	0.958913	0	0	0	0	0	0	0	0	0	0	0	0	0	0	0	0	0	0	0	0	0	0	0	0	0	0	0	0	0	0	0	0	0	0	0	0	0	0	0	0	0	0	0	0	0	0	0
Positive	171.076	0.959037	0	0	0	0	0	0	0	0	0	0	0	0	0	0	0	0	0	0	0	0	0	0	0	0	0	0	0	0	0	0	0	0	0	0	0	0	0	0	0	0	0	0	0	0	0	0	0
Positive	233.982	0.959057	0	0	0	0	0	0	0	0	0	0	0	0	0	0	0	0	0	0	0	0	0	0	0	0	0	0	0	0	0	0	0	0	565.705	0	0	0	0	0	0	0	0	0	0	0	0	0	786.923
Positive	204.09	0.959131	0	0	0	0	0	0	0	0	0	0	0	0	0	0	0	0	0	0	0	0	0	0	0	0	0	0	0	0	0	0	0	0	0	0	0	0	0	0	0	0	0	0	0	0	0	0	0
Positive	200.027	0.959746	0	0	0	0	0	0	0	0	0	0	0	0	0	0	0	0	0	0	0	0	0	0	0	0	0	0	0	0	0	0	0	0	0	0	0	0	0	0	0	0	0	0	0	0	0	0	0
Positive	664.112	0.960176	0	0	0	0	0	0	0	0	0	0	0	0	0	0	0	0	0	0	0	0	0	0	0	0	0	0	0	0	0	265.738	0	0	317.26	0	0	275.092	0	0	0	0	0	0	0	0	0	0	0
Positive	343.128	0.960227	0	0	0	0	0	0	0	0	0	0	0	0	0	0	0	0	0	0	0	0	0	0	0	0	0	0	0	0	0	0	0	0	0	0	0	0	0	0	0	0	0	0	0	0	0	0	0
Positive	136.062	0.960483	0	0	0	0	0	0	0	0	0	0	0	0	0	0	0	0	0	0	0	0	0	0	0	0	0	0	0	0	0	0	0	0	0	0	0	0	0	0	0	0	0	0	0	0	0	0	0
Positive	146.059	0.960592	0	0	0	0	0	0	0	0	0	0	0	0	0	0	0	0	0	0	0	0	0	0	0	0	0	0	0	0	0	0	0	0	0	0	0	0	0	0	0	0	0	140.28	0	0	0	0	0
Positive	489.204	0.960625	0	0	0	0	0	0	0	0	0	0	0	0	0	0	0	0	0	0	0	0	0	0	0	0	0	0	0	0	0	0	0	0	0	0	0	0	0	0	0	0	0	0	0	0	0	0	0
Positive	115.044	0.960667	0	0	0	0	0	0	0	114.27	0	0	0	0	0	0	0	0	0	0	0	0	0	0	0	0	0	0	0	0	0	0	0	0	0	0	0	0	0	0	0	0	0	0	0	0	0	0	0
Positive	358.105	0.960668	0	0	0	1596.44	0	0	660.061	422.946	365.746	1170.76	0	0	4437.66	0	0	0	210.233	0	0	0	506.059	0	0	7738	638.688	1012.81	0	596.888	0	10727.7	884.911	0	17811.6	0	0	16409.9	1026.27	0	0	0	0	1667.88	9476.62	9646.96	0	0	5986.57
Positive	584.138	0.960706	0	0	0	0	0	0	0	0	0	0	0	0	0	0	0	0	0	0	0	0	0	0	0	0	0	0	0	0	0	0	0	0	0	0	0	0	0	0	0	0	0	0	0	0	0	0	0
Positive	909.031	0.960733	0	0	0	0	0	0	0	0	0	0	0	0	0	0	0	0	0	0	0	0	0	0	0	0	0	0	0	0	0	0	0	0	0	0	0	0	0	0	0	0	0	0	0	0	0	0	0
Positive	533.137	0.960742	0	0	0	0	0	0	0	0	0	0	0	0	0	0	0	0	0	0	0	0	0	0	0	0	0	0	0	0	0	0	0	0	0	0	0	0	0	0	0	0	0	0	0	0	0	0	0
Positive	250.082	0.960742	0	0	0	0	0	0	0	0	0	0	0	0	0	0	0	0	0	0	0	0	0	0	0	0	0	0	0	0	0	0	0	0	0	0	0	0	0	0	0	0	0	0	0	0	0	0	0
Positive	774.118	0.960858	0	0	0	0	0	0	0	0	0	0	0	0	0	0	0	0	0	0	0	0	0	0	0	0	0	0	0	0	0	0	0	0	0	0	0	0	0	0	0	0	0	0	0	0	0	0	0
Positive	429.001	0.960875	0	0	0	0	0	0	0	0	0	0	0	0	0	0	0	0	91.8275	0	0	0	0	0	0	0	0	0	0	0	0	0	0	0	0	0	0	0	0	0	0	0	0	0	0	0	0	0	0
Positive	264.072	0.960958	0	0	0	0	0	0	0	0	0	0	0	0	0	0	0	0	0	0	0	0	0	0	0	0	0	0	0	0	0	0	0	0	0	0	0	0	0	0	0	0	0	0	0	0	0	0	0
Positive	741.169	0.961458	0	0	0	0	0	0	0	0	0	0	0	0	0	0	0	0	0	0	0	0	0	0	0	0	0	0	0	0	0	0	0	0	0	0	0	0	0	0	0	0	0	0	0	0	0	0	0
Positive	143.037	0.961709	194.761	206.576	173.955	205.067	74.9925	118.87	0	0	0	115.79	0	121.068	137.219	406.077	319.867	166.888	0	0	0	94.3805	0	0	0	507.507	0	124.585	0	93.861	713.663	402.409	0	84.1615	0	415.249	0	115.272	0	141.361	93.898	220.423	471.372	0	286.706	572.885	204.649	82.6395	0
Positive	315.131	0.962175	0	0	0	0	0	0	0	0	0	0	0	0	0	0	0	0	0	0	0	0	0	0	0	0	0	0	0	0	0	0	0	0	0	0	0	0	0	0	0	0	0	0	0	0	0	0	0
Positive	163.064	0.96223	0	181.616	0	102.546	0	0	285.188	0	0	0	0	0	0	0	0	0	0	0	0	0	0	0	0	0	0	0	0	0	0	0	0	0	0	0	174.471	0	0	0	0	0	0	0	0	0	0	0	0
Positive	838.092	0.962263	0	0	378.445	696.436	0	0	0	0	0	0	0	267.786	0	0	649.773	0	0	0	0	0	0	0	0	0	0	0	0	0	0	0	0	0	0	0	0	0	0	0	0	0	0	0	0	0	0	0	0
Positive	256.085	0.962321	0	0	0	0	0	0	0	0	0	0	0	0	0	0	0	0	0	0	0	0	0	0	0	0	0	0	0	0	0	319.279	0	0	0	0	0	0	250.506	0	578.096	865.681	0	0	0	0	0	0	0
Positive	198.045	0.96235	0	0	0	0	0	0	0	0	0	0	0	0	0	0	0	0	0	0	0	0	0	0	0	0	0	0	0	0	0	0	0	0	0	0	0	0	0	0	136.79	0	0	0	0	0	0	0	0
Positive	476.19	0.96239	0	0	0	0	0	0	0	0	0	0	0	0	0	0	0	0	0	0	0	0	0	0	0	0	0	0	0	0	0	0	0	0	0	0	0	0	0	0	0	0	0	0	0	0	0	0	0
Positive	479.027	0.962517	0	0	110.187	0	0	0	0	0	0	0	0	0	0	0	0	0	0	0	0	0	0	0	0	0	0	0	99.9875	0	0	0	0	0	0	0	0	0	0	0	0	0	0	0	0	0	0	0	0
Positive	244.096	0.962624	775.553	1250.86	982.087	965.795	0	0	0	0	0	0	0	0	436.133	478.938	418.219	276.435	436.752	243.881	0	304.498	0	149.459	0	0	208.639	0	360.169	208.655	583.639	497.296	142.817	0	317.765	753.034	884.671	378.589	363.274	0	379.158	921.35	0	0	264.299	255.61	0	0	0
Positive	407.126	0.962694	0	0	0	0	0	0	0	0	0	0	0	0	0	0	0	0	0	0	0	0	0	0	0	0	0	0	0	0	0	0	0	0	0	0	0	0	0	0	0	0	0	0	0	0	0	0	0
Positive	501.959	0.962869	0	0	0	0	0	0	0	0	0	0	0	0	0	0	0	0	0	0	0	0	0	0	0	0	0	0	0	0	0	0	0	76.011	133.151	0	0	211.164	0	0	192.912	0	0	66.3275	0	0	0	0	0
Positive	325.108	0.963284	0	637.17	487.238	387.745	517.176	0	524.462	0	0	0	0	368.847	0	0	209.111	0	300.507	0	0	0	222.512	0	0	250.011	0	0	0	0	379.519	0	0	0	0	0	312.207	0	0	0	0	0	0	0	0	0	0	0	0
Positive	462.991	0.963428	0	0	0	0	0	0	0	0	0	0	0	0	0	0	0	0	0	255.504	207.12	0	0	115.811	0	0	0	0	0	0	0	0	0	0	0	0	0	0	0	0	0	0	0	0	0	0	0	0	0
Positive	377.075	0.963522	0	0	0	0	0	0	0	0	0	0	0	0	0	0	0	0	0	0	0	0	0	0	0	0	0	0	0	0	0	0	0	0	0	0	0	0	0	0	0	0	0	0	86.2245	0	0	0	0
Positive	418.161	0.963561	0	213.248	0	0	0	0	0	0	0	0	0	0	0	0	0	0	0	0	0	0	0	0	0	0	0	0	0	0	0	0	0	0	0	0	0	0	0	0	0	0	0	0	0	0	0	0	0
Positive	841.111	0.963583	0	0	0	0	0	0	0	0	0	0	0	0	0	0	0	0	0	0	0	0	0	0	0	0	0	0	0	0	0	0	0	0	0	0	0	0	0	0	0	0	0	0	0	0	0	0	0
Positive	839.175	0.963589	0	0	0	0	0	0	0	0	0	0	0	0	0	0	0	0	0	0	0	0	0	0	0	0	0	0	0	0	0	0	0	0	0	0	0	0	0	0	0	0	0	0	0	0	0	0	0
Positive	449.948	0.9636	0	0	0	0	0	0	0	0	0	0	0	0	0	0	0	0	0	0	214.263	0	115.147	0	0	0	0	0	0	0	0	0	0	0	0	0	0	0	0	0	0	0	0	0	0	0	0	0	0
Positive	856.088	0.963614	0	0	0	0	0	0	0	0	0	0	0	0	0	0	0	0	0	0	0	0	0	0	0	0	0	0	0	0	0	0	0	0	297.353	0	0	362.2	0	0	0	0	0	0	0	0	0	0	0
Positive	438.05	0.964132	0	0	0	328.054	0	0	0	0	0	0	0	0	225.455	293.839	0	0	0	0	0	0	0	0	0	0	0	0	0	0	0	703.836	0	0	0	0	0	0	0	0	0	0	0	0	0	0	0	0	0
Positive	362.089	0.96424	0	474.436	465.279	478.039	0	0	0	0	0	0	0	0	0	0	0	0	0	0	0	543.682	0	0	0	0	0	0	0	0	0	0	0	0	0	0	0	0	0	0	0	0	0	0	0	0	0	0	0
Positive	396.039	0.964385	0	0	0	0	0	0	0	0	0	0	0	0	0	0	0	0	0	0	0	0	0	0	0	0	0	0	0	0	0	0	0	0	0	0	0	0	0	0	0	0	0	0	0	0	0	0	0
Positive	504.166	0.964582	0	0	0	0	0	0	0	0	0	0	0	0	0	0	0	0	0	0	0	0	0	0	0	0	0	0	0	0	0	0	0	0	0	0	0	0	0	0	0	0	0	0	0	0	0	0	0
Positive	131.131	0.964829	0	0	0	0	0	0	0	0	0	0	0	0	0	0	0	0	0	0	0	0	0	0	0	0	0	0	0	0	0	0	0	0	0	0	0	0	0	0	0	0	0	0	0	0	0	0	0
Positive	382.075	0.964877	0	1285.58	1423.97	1762.01	1691.97	0	1699.77	0	0	0	0	1568.75	654.952	1091.24	745.232	584.149	655.066	0	0	0	670.323	0	0	0	0	0	609.65	0	0	1101.87	0	0	0	0	0	0	0	0	0	0	0	0	0	0	0	0	0
Positive	386.182	0.96495	0	0	0	0	0	0	0	0	0	0	0	0	0	0	0	0	0	0	0	0	0	0	0	0	0	0	0	0	0	0	0	0	0	0	0	0	0	0	0	0	0	0	0	0	0	0	0
Positive	790.125	0.964996	0	0	0	0	0	0	0	0	0	0	0	0	0	0	0	0	0	0	0	0	0	0	0	0	0	0	0	0	0	0	0	0	0	0	0	0	0	0	0	0	0	0	0	0	0	0	0
Positive	461.06	0.965025	0	0	0	0	0	0	0	0	0	0	0	0	0	0	0	0	0	0	0	0	0	0	0	0	0	0	0	0	0	0	0	0	0	0	0	0	0	0	0	0	0	0	0	0	0	0	0
Positive	478	0.965675	0	0	129.05	0	0	73.976	0	0	0	0	0	108.756	236.201	0	0	0	0	0	0	0	0	0	0	0	287.223	0	96.403	0	0	0	0	0	0	0	0	0	0	0	0	0	0	0	0	0	0	0	0
Positive	804.136	0.965787	0	0	0	0	0	0	0	0	0	0	0	0	0	0	0	0	0	0	0	0	0	0	0	0	0	0	0	0	0	0	0	0	0	0	0	0	0	0	0	0	0	0	0	0	0	0	0
Positive	570.113	0.965823	0	0	0	0	0	0	0	0	0	0	0	0	0	0	0	0	0	0	0	0	0	0	0	0	0	0	0	0	0	0	0	0	0	0	0	0	0	0	0	0	0	0	0	0	0	0	0
Positive	360.16	0.96584	0	0	0	0	0	0	0	0	0	0	0	0	0	0	0	0	0	0	0	0	0	0	0	0	0	0	0	0	0	0	0	0	0	0	0	0	0	0	0	0	0	0	0	0	0	0	0
Positive	447.036	0.966077	0	0	0	0	0	0	0	0	0	0	0	0	0	0	0	0	0	0	0	0	0	0	0	0	0	0	0	0	0	0	0	0	0	0	0	0	0	0	0	0	0	0	0	0	0	0	0
Positive	824.074	0.966155	0	0	0	0	0	0	0	0	0	0	0	0	0	0	0	0	0	0	0	0	0	0	0	0	0	0	0	0	0	0	0	0	0	0	0	0	0	0	0	0	0	0	0	0	0	0	0
Positive	487.168	0.966331	0	0	0	0	0	0	0	0	0	0	0	0	0	0	0	0	0	0	0	0	0	0	0	0	0	0	0	0	0	0	0	0	0	0	0	0	0	0	0	0	0	0	0	0	0	0	0
Positive	189.042	0.966462	377.778	372.924	622.421	584.612	250.987	378.026	265.793	135.189	0	255.041	0	248.805	328.517	911.523	766.686	349.535	214.257	165.791	0	311.183	150.371	61.222	0	1406.36	171.903	266.476	225.993	225.476	1881.76	1013.45	218.859	478.491	754.497	976.441	262.152	591.293	0	250.534	0	354.068	829.449	215.808	960.521	1440.1	483.724	266.808	275.387
Positive	499.958	0.966644	0	0	0	0	0	0	0	0	0	0	213.218	0	0	0	0	82.137	0	0	0	0	56.08	0	0	0	0	0	0	0	0	0	144.345	0	590.703	0	0	0	0	0	0	0	0	519.337	0	0	0	0	0
Positive	290.058	0.966805	0	0	137.744	0	0	0	0	0	0	0	0	0	0	0	0	0	0	0	0	0	0	0	0	0	0	0	0	0	0	0	0	0	0	0	0	0	0	0	0	0	0	0	0	0	0	0	0
Positive	834.085	0.966836	0	0	0	0	0	0	0	0	0	0	0	0	0	0	0	0	0	0	0	0	0	0	0	0	0	0	0	0	0	320.29	0	0	0	0	0	0	0	0	0	0	0	0	0	0	0	0	0
Positive	235.096	0.967189	0	0	0	0	0	0	0	0	0	0	0	0	0	0	0	0	0	0	0	0	0	0	0	0	0	0	0	0	0	0	0	0	0	0	0	0	0	0	0	0	0	0	0	0	0	0	0
Positive	462.023	0.967208	511.038	439.243	337.243	336.162	322.87	300.949	0	0	205.033	0	0	0	436.127	511.695	531.024	348.954	313.733	0	0	0	405.004	65.801	0	425.966	266.289	0	339.791	0	789.463	518.29	0	393.302	546.802	1031.96	360.135	959.596	0	0	433.259	382.608	309.14	429.065	431.632	296.901	403.195	326.942	348.389
Positive	434.986	0.967426	0	0	0	0	0	0	0	0	0	0	0	0	0	0	83.144	0	0	0	0	0	0	0	0	0	0	0	0	0	0	0	0	0	0	0	0	0	0	0	0	0	0	0	0	0	0	0	0
Positive	475.187	0.967626	0	0	0	0	0	0	0	0	0	0	0	0	0	0	0	0	0	0	0	0	0	0	0	0	0	0	0	0	0	0	0	0	0	0	0	0	0	0	0	0	0	0	0	0	0	0	0
Positive	599.024	0.968933	0	0	0	0	0	0	0	0	0	0	0	0	0	0	0	0	0	92.3355	0	0	0	0	0	0	0	0	0	0	0	0	0	0	0	0	0	0	0	0	0	0	0	0	0	0	0	0	0
Positive	769.163	0.968933	0	0	0	0	0	0	0	0	0	0	0	0	0	0	0	0	0	0	0	0	0	0	0	0	0	0	0	0	0	0	0	0	0	0	0	0	0	0	0	0	0	0	0	0	0	0	0
Positive	849.049	0.96895	0	0	0	0	0	0	0	0	0	0	0	0	0	0	0	0	0	0	0	0	0	0	0	0	0	0	0	0	0	0	0	0	0	0	0	0	0	0	0	0	0	0	0	0	0	0	0
Positive	505.153	0.969033	0	0	0	0	0	0	0	0	0	0	0	0	0	0	0	0	0	0	0	0	0	0	0	0	0	0	0	0	0	0	0	0	0	0	0	0	0	0	0	0	0	0	0	0	0	0	0
Positive	330.11	0.969033	0	0	0	0	0	0	0	0	0	0	0	0	0	0	0	0	0	0	0	0	0	0	0	0	0	0	0	0	0	0	0	0	0	0	0	0	0	0	0	0	0	0	0	0	0	0	0
Positive	656.073	0.969033	0	0	0	0	0	0	0	0	0	0	0	0	0	0	0	0	0	0	0	0	0	0	0	0	0	0	0	0	0	0	0	0	0	0	0	0	0	0	0	0	0	0	0	0	0	0	0
Positive	668.995	0.969033	0	0	0	0	0	0	0	0	0	0	0	0	0	0	0	0	0	0	0	0	0	0	0	0	0	0	0	0	0	0	0	0	0	0	0	0	0	0	0	0	0	0	0	0	0	0	0
Positive	468.597	0.969033	0	0	0	0	0	0	0	0	0	0	0	0	0	0	0	0	0	0	0	0	0	0	0	0	0	0	0	0	0	0	0	0	0	0	0	0	0	0	0	0	0	0	0	0	0	0	0
Positive	647.063	0.969033	0	0	0	0	0	0	0	0	0	0	0	0	0	0	0	0	0	0	0	0	0	0	0	0	0	0	0	0	0	0	0	0	0	0	0	0	0	0	0	0	0	0	0	0	0	0	0
Positive	550.982	0.96905	0	0	0	0	0	0	0	0	0	0	0	0	0	0	0	0	0	0	0	0	0	98.466	0	0	0	0	0	0	0	0	0	0	0	0	0	0	0	0	0	0	0	0	0	0	0	0	0
Positive	1029.27	0.96905	0	0	0	0	0	0	0	0	0	0	0	0	0	0	0	0	0	0	0	0	0	0	0	0	0	0	0	0	0	0	0	0	0	0	0	0	0	0	0	0	0	0	0	0	0	0	0
Positive	707.181	0.96905	0	0	0	0	0	0	0	0	0	0	0	0	0	0	0	0	0	0	0	0	0	0	0	0	0	0	0	0	0	0	0	0	0	0	0	0	0	0	0	0	0	0	0	0	0	0	0
Positive	820.139	0.969083	0	0	0	0	0	0	0	0	0	0	0	0	0	0	0	0	0	0	0	0	0	0	0	0	0	0	0	0	0	0	0	0	0	0	0	0	0	0	0	0	0	0	0	0	0	0	0
Positive	539.085	0.969092	0	0	0	0	0	0	0	0	0	0	0	0	0	0	0	0	0	0	0	0	0	0	0	0	0	0	0	0	0	0	0	0	0	0	0	0	0	0	0	0	0	0	0	0	0	0	0
Positive	427.042	0.969117	0	0	0	0	0	0	0	0	0	0	0	0	0	0	0	0	0	0	0	0	0	0	0	0	0	0	0	0	0	0	0	0	0	0	0	0	0	0	0	0	0	0	0	0	0	0	0
Positive	259.082	0.969117	0	0	0	0	0	0	0	0	0	0	0	0	0	0	0	0	0	0	0	0	0	0	0	0	0	0	0	0	0	0	0	0	0	0	0	0	0	0	0	0	0	0	0	0	0	0	0
Positive	975.005	0.969117	0	0	0	0	0	0	0	0	0	0	0	0	0	0	0	0	0	0	0	0	0	0	0	0	0	0	0	0	0	0	0	0	0	0	0	0	0	0	0	0	0	0	0	0	0	0	0
Positive	902.128	0.969117	0	0	0	0	0	0	0	0	0	0	0	0	0	0	0	0	0	0	0	0	0	0	0	0	0	0	0	0	0	0	0	0	0	0	0	0	0	0	0	0	0	0	0	0	0	0	0
Positive	498.94	0.969125	0	0	0	0	0	0	0	0	0	0	0	0	0	0	0	0	0	109.168	138.252	0	0	0	0	0	0	0	0	0	0	0	0	0	0	0	0	0	0	0	0	0	0	0	0	0	0	0	0
Positive	671.134	0.969125	0	0	0	0	0	0	0	0	0	0	0	0	0	0	0	0	0	0	0	0	0	0	0	0	0	0	0	0	0	0	0	0	0	0	0	0	0	0	0	0	0	0	0	0	0	0	0
Positive	492.096	0.969125	0	0	0	0	0	0	0	0	0	0	0	0	0	0	0	0	0	0	0	0	0	0	0	0	0	0	0	0	0	0	0	0	0	0	0	0	0	0	0	0	0	0	0	0	0	0	0
Positive	314.126	0.969133	0	0	0	0	0	0	0	0	0	0	0	0	0	0	0	0	0	0	0	0	0	0	0	0	0	0	0	0	47.9465	0	0	0	0	0	0	0	0	0	0	0	0	0	0	0	0	0	0
Positive	194.969	0.969133	0	0	0	0	0	0	0	0	0	0	86.216	0	0	0	0	0	0	0	0	0	0	0	0	0	0	0	0	0	0	0	0	0	0	0	0	0	0	0	0	0	0	0	0	0	0	0	0
Positive	449.999	0.969133	0	0	0	0	0	0	0	0	0	0	0	0	0	0	0	0	0	0	0	0	0	0	0	0	0	0	0	0	0	0	0	0	0	0	0	0	0	0	0	0	0	0	0	0	0	0	0
Positive	864.193	0.969133	0	0	0	0	0	0	0	0	0	0	0	0	0	0	0	0	0	0	0	0	0	0	0	0	0	0	0	0	0	0	0	0	0	0	0	0	0	0	0	0	0	0	0	0	0	0	0
Positive	675.094	0.969133	0	0	0	0	0	0	0	0	0	0	0	0	0	0	0	0	0	0	0	0	0	0	0	0	0	0	0	0	0	0	0	0	0	0	0	0	0	0	0	0	0	0	0	0	0	0	0
Positive	301.115	0.969154	0	0	0	0	0	0	0	0	0	0	0	0	0	0	0	0	0	0	0	0	0	0	0	0	0	0	0	0	0	0	0	0	0	0	0	0	0	0	0	0	0	0	0	0	0	0	0
Positive	610.092	0.969158	0	0	0	0	0	0	0	0	0	0	0	0	0	0	0	0	0	0	0	0	0	0	0	0	0	0	0	0	0	0	0	0	0	0	0	0	0	0	0	0	0	0	0	0	0	0	0
Positive	145.054	0.969161	322.842	0	0	0	0	0	0	0	0	0	0	0	0	0	0	0	0	79.5285	0	0	0	0	0	0	0	0	0	0	0	0	0	0	0	0	0	0	0	0	0	0	0	0	0	0	0	0	0
Positive	411.061	0.969167	0	0	0	0	0	0	0	0	0	0	0	0	0	0	0	0	0	88.7605	0	0	0	0	0	0	0	0	0	0	0	0	0	0	0	0	0	0	0	0	0	0	0	0	0	0	0	0	65.2905
Positive	805.151	0.969167	0	0	0	0	0	0	0	0	0	0	0	0	0	0	0	0	0	0	0	0	0	0	0	0	0	0	0	0	0	0	0	0	0	0	0	0	0	0	0	0	0	0	0	0	0	0	0
Positive	457.16	0.969183	0	0	0	0	0	0	0	0	0	0	0	0	0	0	0	0	0	0	0	0	0	0	0	0	0	0	0	0	0	0	0	0	0	0	0	0	0	0	0	0	0	0	0	0	0	0	0
Positive	591.079	0.969189	0	0	0	0	0	0	0	0	0	0	0	0	0	0	0	0	0	0	0	0	0	0	0	0	0	0	0	0	0	0	0	0	0	0	0	0	0	0	0	0	0	0	0	0	0	0	0
Positive	820.105	0.969204	0	0	0	0	0	0	0	0	0	0	0	0	0	0	0	0	0	0	0	0	0	0	0	0	0	0	0	0	0	0	0	0	0	0	0	0	0	0	0	0	0	0	0	0	0	0	0
Positive	553.111	0.969207	0	0	0	0	0	0	0	0	0	0	0	0	0	0	0	0	0	0	0	0	0	0	0	0	0	0	0	0	0	0	0	0	0	0	0	0	0	0	0	0	0	0	0	0	0	0	0
Positive	252.021	0.969212	0	0	0	0	0	0	0	0	0	0	0	0	0	0	0	0	0	0	0	0	0	0	0	0	0	0	0	0	0	0	0	0	0	0	0	0	0	0	0	0	0	0	0	0	0	0	0
Positive	685.953	0.969217	0	0	0	0	0	0	0	0	0	0	0	0	0	0	0	0	0	0	0	0	0	0	0	0	0	0	0	0	0	0	0	0	0	0	0	130.167	0	0	0	0	0	0	0	0	0	0	0
Positive	554.102	0.969222	0	0	0	0	0	0	0	0	0	0	0	0	0	0	0	0	0	0	0	0	0	0	0	0	0	0	0	0	0	0	0	0	0	0	0	0	0	0	0	0	0	0	0	0	0	0	0
Positive	612.158	0.969225	0	0	0	0	0	0	0	0	0	0	0	0	0	0	0	0	0	0	0	0	0	0	0	0	0	0	0	0	0	0	0	0	0	0	0	0	0	0	0	0	0	0	0	0	0	0	0
Positive	545.066	0.969225	0	0	0	0	0	0	0	0	0	0	0	0	0	0	0	0	0	0	0	0	0	0	0	0	0	0	0	0	0	0	0	0	0	0	0	0	0	0	0	0	0	0	47.957	0	0	0	0
Positive	659.126	0.969225	0	0	0	0	0	0	0	0	0	0	0	0	0	0	0	0	0	0	0	0	0	0	0	0	0	0	0	0	0	0	0	0	0	0	0	0	0	0	0	0	0	0	0	0	0	0	0
Positive	670.093	0.969228	0	0	0	0	0	0	0	0	0	0	0	0	0	0	0	0	0	0	0	0	0	0	0	0	0	0	0	0	0	0	0	0	0	0	0	0	0	0	0	0	0	0	0	0	0	0	0
Positive	616.969	0.969233	0	0	0	0	0	0	0	0	0	0	0	0	0	0	0	0	0	0	0	0	0	0	0	0	0	0	0	0	0	0	0	0	0	0	0	0	0	0	0	0	0	0	0	0	0	0	0
Positive	740.242	0.969233	0	0	0	0	0	0	0	0	0	0	0	0	0	0	0	0	0	0	0	0	0	0	0	0	0	0	0	0	0	0	0	0	0	0	0	0	0	0	0	0	0	0	0	0	0	0	0
Positive	864.125	0.969233	0	0	0	0	0	0	0	0	0	0	0	0	0	0	0	0	0	0	0	0	0	0	0	0	0	0	0	0	0	0	0	0	0	0	0	0	0	0	0	0	0	0	0	0	0	0	0
Positive	754.259	0.969233	0	0	0	0	0	0	0	0	0	0	0	0	0	0	0	0	0	0	0	0	0	0	0	0	0	0	0	0	0	0	0	0	0	0	0	0	0	0	0	0	0	0	0	0	0	0	0
Positive	1082.2	0.969233	0	0	0	0	0	0	0	0	0	0	0	0	0	0	0	0	0	0	0	0	0	0	0	0	0	0	0	0	0	0	0	0	0	0	0	0	0	0	0	0	0	0	0	0	0	0	0
Positive	861.08	0.969233	0	0	0	0	0	0	0	0	0	0	0	0	0	0	0	0	0	0	0	0	0	0	0	0	0	0	0	0	0	0	0	0	0	0	0	0	0	0	0	0	0	0	0	0	0	0	0
Positive	649.213	0.969233	0	0	0	0	0	0	0	0	0	0	0	0	0	0	0	0	0	0	0	0	0	0	0	0	0	0	0	0	0	0	0	0	0	0	0	0	0	0	0	0	0	0	0	0	0	0	0
Positive	751.24	0.969233	0	0	0	0	0	0	0	0	0	0	0	0	0	0	0	0	0	0	0	0	0	0	0	0	0	0	0	0	0	0	0	0	0	0	0	0	0	0	0	0	0	0	0	0	0	0	0
Positive	395.099	0.969233	0	0	0	0	0	0	0	0	0	0	0	0	0	0	0	0	0	0	0	0	0	0	0	0	0	0	0	0	0	0	0	0	0	0	0	0	0	0	0	0	0	0	0	0	0	0	0
Positive	444.112	0.969233	0	0	0	0	0	0	0	0	0	0	0	0	0	0	0	0	0	0	0	0	0	0	0	0	0	0	0	0	0	0	0	0	0	0	0	0	0	0	0	0	0	0	0	0	0	0	0
Positive	384.056	0.969263	0	0	0	0	0	0	0	0	0	0	0	0	0	0	0	0	0	0	0	0	0	0	0	0	0	0	0	0	0	0	0	0	152.511	171.883	0	0	0	0	0	0	0	0	0	0	0	0	0
Positive	348.076	0.969268	0	0	0	0	0	0	0	0	0	0	0	0	0	0	122.923	0	0	0	0	0	0	0	0	0	0	0	0	0	0	0	0	0	0	168.354	0	0	0	0	0	0	0	0	0	0	0	0	0
Positive	502.986	0.969275	0	0	0	0	0	0	0	0	0	0	0	0	0	0	0	0	0	0	0	0	0	0	0	0	0	0	0	0	0	0	0	0	0	0	214.763	0	0	0	0	0	0	0	0	0	0	0	0
Positive	738.188	0.969275	0	0	0	0	0	0	0	0	0	0	0	0	0	0	0	0	0	0	0	0	0	0	0	0	0	0	0	0	0	0	0	0	0	0	0	0	0	0	0	0	0	0	0	0	0	0	0
Positive	146.009	0.969283	0	0	0	0	0	0	0	0	0	0	0	0	0	0	0	0	0	0	72.951	0	0	0	0	0	0	0	0	0	0	0	0	0	0	0	0	0	0	0	0	0	0	0	0	0	0	0	0
Positive	368.004	0.969289	0	0	0	0	0	0	0	0	0	0	0	0	0	0	0	0	0	0	0	0	0	0	0	0	0	0	0	0	0	0	0	0	0	0	0	0	0	0	0	0	0	0	0	0	0	0	0
Positive	587.149	0.969317	0	0	0	0	0	0	0	0	0	0	0	0	0	0	0	0	0	0	0	0	0	0	0	0	0	0	0	0	0	0	0	0	0	0	0	0	0	0	0	0	0	0	0	0	0	0	0
Positive	821.188	0.969317	0	0	0	0	0	0	0	0	0	0	0	0	0	0	0	0	0	0	0	0	0	0	0	0	0	0	0	0	0	0	0	0	0	0	0	0	0	0	0	0	0	0	0	0	0	0	0
Positive	528.174	0.969317	0	0	0	0	0	0	0	0	0	0	0	0	0	0	0	0	0	0	0	0	0	0	0	0	0	0	0	0	0	0	0	0	0	0	0	0	0	0	0	0	0	0	0	0	0	0	0
Positive	300.114	0.969317	0	0	0	0	0	0	0	0	0	0	0	0	0	0	0	0	0	0	0	0	0	0	0	0	0	0	0	0	0	0	0	0	0	0	0	0	0	0	0	0	0	0	0	0	0	0	0
Positive	467.964	0.969317	0	0	0	0	0	0	0	0	0	0	0	0	0	0	0	0	0	0	0	0	0	0	0	0	0	0	0	0	0	0	0	0	0	0	0	0	0	0	0	0	0	0	0	0	0	0	0
Positive	232.492	0.969317	0	0	0	0	0	0	0	0	0	0	0	0	0	0	0	0	0	0	118.358	0	0	0	0	0	0	0	0	0	0	0	0	0	0	0	0	0	0	0	0	0	0	0	0	0	0	0	0
Positive	486.981	0.969317	0	0	0	0	0	0	0	0	0	0	0	0	0	0	0	0	0	0	0	0	0	0	0	0	0	0	0	0	0	0	0	0	0	0	0	0	0	0	0	0	0	0	0	0	0	0	0
Positive	305.052	0.969317	0	0	0	0	0	0	0	0	0	0	0	0	0	0	0	0	0	0	0	0	0	0	0	0	0	0	0	0	0	0	0	0	0	0	0	0	0	0	0	0	0	0	0	0	0	0	0
Positive	463.166	0.969317	0	0	0	0	0	0	0	0	0	0	0	0	0	0	0	0	0	0	0	0	0	0	0	0	0	0	0	0	0	0	0	0	0	0	0	0	0	0	0	0	0	0	0	0	0	0	0
Positive	560.187	0.969317	0	0	0	0	0	0	0	0	0	0	0	0	0	0	0	0	0	0	0	0	0	0	0	0	0	0	0	0	0	0	0	0	0	0	0	0	0	0	0	0	0	0	0	0	0	0	0
Positive	657.085	0.969317	0	0	0	0	0	0	0	0	0	0	0	0	0	0	0	0	0	0	0	0	0	0	0	0	0	0	0	0	0	0	0	0	0	0	0	0	0	0	0	0	0	0	0	0	0	0	0
Positive	592.154	0.969321	0	0	0	0	0	0	0	0	0	0	0	0	0	0	0	0	0	0	0	0	0	0	0	0	0	0	0	0	0	0	0	0	0	0	0	0	0	0	0	0	0	0	0	0	0	0	0
Positive	967.254	0.969325	0	0	0	0	0	0	0	0	0	0	0	0	0	0	0	0	0	0	0	0	0	0	0	0	0	0	0	0	0	0	0	0	0	0	0	0	0	0	0	0	0	0	0	0	0	0	0
Positive	534.9	0.969333	0	0	0	0	0	0	0	0	0	0	0	0	0	0	0	0	0	0	0	0	0	0	63.759	0	0	0	0	0	0	0	0	0	0	0	0	0	0	0	0	0	0	0	0	0	0	0	0
Positive	514.931	0.969333	0	0	0	0	0	0	0	0	0	0	0	0	0	0	0	0	0	0	0	0	0	0	0	0	0	0	0	0	0	0	0	0	0	0	0	0	0	0	0	0	0	0	0	0	0	0	0
Positive	655.998	0.969333	0	0	0	0	0	0	0	0	0	0	0	0	0	0	0	0	0	0	0	0	0	0	0	0	0	0	0	0	0	0	0	0	0	0	294.325	0	0	0	0	0	0	0	0	0	0	0	0
Positive	657.983	0.969333	0	0	0	0	0	0	0	0	0	0	0	0	0	0	0	0	0	0	0	0	0	0	0	0	0	0	0	0	0	0	0	0	0	0	258.137	0	0	0	0	0	0	0	0	0	0	0	0
Positive	394.977	0.969333	0	0	0	0	0	0	0	0	0	0	0	0	0	0	0	0	0	0	0	0	0	0	0	0	0	0	0	0	0	0	0	0	0	0	139.266	0	0	0	0	0	0	0	0	0	0	0	0
Positive	715.14	0.969333	0	0	0	0	0	0	0	0	0	0	0	0	0	0	0	0	0	0	0	0	0	0	0	0	0	0	0	0	0	0	0	0	0	0	0	0	0	0	0	0	0	0	0	0	0	0	0
Positive	631.918	0.969333	0	0	0	0	0	0	0	0	0	0	0	0	0	0	0	0	0	0	0	0	0	0	0	0	0	0	0	0	0	0	0	0	0	0	0	0	0	0	0	0	0	0	0	0	0	0	0
Positive	626.902	0.969333	0	0	0	0	0	0	0	0	0	0	0	0	0	0	0	0	0	0	0	0	0	0	0	0	0	0	0	0	0	0	0	0	0	0	0	0	0	0	0	0	0	0	0	0	0	0	0
Positive	1114.26	0.969333	0	0	0	0	0	0	0	0	0	0	0	0	0	0	0	0	0	0	0	0	0	0	0	0	0	0	0	0	0	0	0	0	0	0	0	0	0	0	0	0	0	0	0	0	0	0	0
Positive	723.227	0.969356	0	0	0	0	0	0	0	0	0	0	0	0	0	0	0	0	0	0	0	0	0	0	0	0	0	0	0	0	0	0	0	0	0	0	0	0	0	0	0	0	0	0	0	0	0	0	0
Positive	372.071	0.969367	0	0	141.825	0	0	0	0	0	0	0	0	0	0	0	0	0	0	0	0	0	0	0	0	0	0	0	0	0	0	0	0	0	0	0	0	0	0	0	0	0	0	0	0	0	0	0	0
Positive	777.12	0.9694	0	0	0	0	0	0	0	0	0	0	0	0	0	0	0	0	0	0	0	0	0	0	0	0	0	0	0	0	0	0	0	0	0	0	0	0	0	0	0	0	0	0	0	0	0	0	0
Positive	703.99	0.9694	0	0	0	0	0	0	0	0	0	0	0	0	0	0	0	0	0	0	0	0	0	0	0	0	0	0	0	0	0	0	0	0	0	0	0	0	0	0	0	0	0	0	0	0	0	0	0
Positive	179.08	0.9694	0	0	0	0	0	0	0	0	0	0	0	0	0	0	0	0	0	0	0	0	0	0	0	0	0	0	0	0	0	0	0	0	0	0	0	0	0	0	0	0	0	0	0	0	0	0	0
Positive	527.103	0.969408	0	0	0	0	0	0	0	0	0	0	0	0	0	0	0	0	0	0	0	0	0	0	0	0	0	0	0	0	0	0	0	0	0	0	0	0	0	0	0	0	0	0	0	0	0	0	0
Positive	511.133	0.969417	0	0	0	0	0	0	0	0	0	0	0	0	0	0	0	0	0	0	0	0	0	0	0	0	0	0	0	0	0	0	0	0	0	0	0	0	0	0	0	0	0	0	0	0	0	0	0
Positive	623.074	0.969433	0	0	0	0	0	0	0	0	0	0	0	0	0	0	0	0	0	0	0	0	0	0	0	0	0	0	0	0	0	0	0	0	0	0	0	0	0	0	0	0	0	0	0	0	0	0	0
Positive	473.155	0.96945	0	0	0	0	0	0	0	0	0	0	0	0	0	0	0	0	0	0	0	0	0	0	0	0	0	0	0	0	0	0	0	0	0	0	0	0	0	0	0	0	0	0	0	0	0	0	0
Positive	238.04	0.969685	0	0	0	0	132.108	0	156.088	0	0	0	0	150.822	0	0	0	0	0	0	0	0	0	0	0	0	0	0	0	0	72.4445	0	0	0	0	0	0	0	0	0	0	0	0	0	0	0	0	0	0
Positive	471.013	0.969952	138.113	154.586	0	0	0	0	0	0	0	0	0	0	0	0	0	69.897	0	0	0	0	0	0	0	0	0	0	0	0	0	0	0	0	0	0	0	0	0	0	0	0	0	0	0	0	0	0	0
Positive	585.106	0.970101	0	0	0	204.59	0	0	0	0	0	0	0	0	0	0	0	0	0	0	0	0	0	0	0	0	0	0	0	0	0	0	0	0	905.277	0	0	966.745	0	0	0	0	0	0	0	0	0	0	0
Positive	445.048	0.970429	240.014	235.69	115.307	0	92.83	0	0	0	0	0	0	0	0	0	0	0	0	0	0	0	0	0	0	0	42.3435	0	0	0	0	0	0	0	0	0	0	0	0	0	0	0	0	0	0	0	0	0	0
Positive	182.034	0.97098	0	0	0	0	0	0	0	0	0	0	0	0	0	387.638	0	0	0	0	0	0	0	0	0	0	0	0	0	0	431.077	425.86	0	0	0	855.528	536.269	74.531	0	0	0	0	254.079	0	365.381	389.812	276.945	0	0
Positive	344.09	0.971237	0	0	0	0	0	0	0	0	0	0	0	0	0	0	0	0	0	0	0	0	0	0	0	0	0	0	0	0	542.787	0	0	0	0	767.808	480.187	0	0	0	0	0	0	0	0	427.575	0	0	0
Positive	605.081	0.971296	531.997	288.241	226.523	183.654	0	0	0	0	0	122.33	0	0	0	286.219	0	0	0	0	0	0	0	0	0	0	0	0	0	0	0	167.31	0	0	0	0	0	0	0	185.177	0	0	0	0	0	183.135	0	0	0
Positive	438.074	0.971369	0	0	0	0	0	0	0	0	0	0	0	0	0	0	0	0	0	0	0	0	0	0	0	681.121	0	0	0	0	1200.81	0	0	0	0	0	0	0	0	0	0	0	0	0	0	758.201	122.376	0	0
Positive	499.113	0.971469	0	0	179.037	249.453	0	0	0	0	0	0	0	0	0	0	0	0	163.774	486.175	466.231	230.054	0	328.512	183.669	0	0	0	92.8325	0	0	0	113.236	0	0	0	0	0	0	0	0	0	0	0	0	0	0	168.857	241.802
Positive	156.079	0.972061	0	0	0	0	0	0	0	0	0	0	0	0	0	0	0	0	0	0	0	0	0	0	0	0	0	0	0	0	0	0	0	0	0	0	0	0	0	0	0	0	0	0	0	0	0	0	0
Positive	609.107	0.972347	0	0	0	0	0	0	0	0	0	0	0	0	0	0	0	0	0	0	0	0	0	0	0	0	0	0	0	0	0	0	0	0	0	0	0	0	0	0	0	0	0	0	0	0	0	0	0
Positive	358.131	0.972436	0	0	0	0	0	0	0	0	0	0	0	0	0	0	0	0	0	0	0	0	0	0	0	0	0	0	0	0	0	0	0	0	0	0	0	0	0	0	0	0	0	0	0	0	0	0	0
Positive	462.207	0.972667	0	0	0	0	0	0	0	0	0	0	0	0	0	0	0	0	0	0	0	0	0	0	0	0	0	0	0	0	106.114	0	0	0	0	173.981	0	0	0	0	0	0	0	0	0	77.034	0	0	0
Positive	337.081	0.972878	0	124.471	178.536	178.036	0	0	0	0	0	0	0	0	0	0	0	0	133.146	306.096	153.548	154.558	0	0	0	141.301	0	0	0	0	0	0	0	0	174.97	0	0	208.505	0	0	0	0	0	0	82.1335	0	0	152.011	213.739
Positive	118.032	0.973006	0	0	0	0	0	0	0	0	0	0	0	0	0	0	0	0	0	0	0	0	0	0	0	0	0	0	0	0	0	0	0	0	0	0	0	0	0	0	0	0	0	0	0	0	0	0	0
Positive	822.076	0.97304	0	0	0	0	0	0	0	0	0	0	0	0	0	0	0	0	0	0	0	0	0	0	0	0	0	0	0	0	0	0	0	0	0	0	0	0	0	0	0	0	0	0	0	0	0	0	0
Positive	683.143	0.973122	0	0	0	0	0	0	0	0	0	0	0	0	0	0	0	0	0	0	0	0	0	0	0	0	0	0	0	0	0	0	0	0	0	0	0	0	0	0	0	0	0	0	0	0	0	0	0
Positive	692.076	0.973363	0	0	0	0	0	0	0	0	0	0	0	0	0	0	0	0	0	0	0	0	0	0	0	0	0	0	0	0	0	0	0	0	0	0	0	0	0	0	0	0	0	0	0	0	0	0	0
Positive	478.975	0.973404	0	0	0	0	0	0	0	0	0	0	0	0	0	0	0	0	0	515.224	779.52	0	0	351.531	0	0	0	0	0	0	0	0	0	0	0	0	0	0	0	0	0	0	0	0	0	0	0	0	0
Positive	576.167	0.973502	0	0	0	0	0	0	0	0	0	0	0	0	0	0	0	0	0	0	0	0	0	0	0	0	0	0	0	0	0	0	0	0	0	0	0	0	0	0	0	0	0	0	0	0	0	0	0
Positive	281.06	0.973776	1217.41	0	0	1579.49	0	0	0	1325.23	0	0	0	0	0	0	0	0	0	238.16	457.574	1762.64	1586.74	137.218	869.075	0	128.565	0	0	1262.66	0	0	0	906.061	0	0	0	0	0	1322.62	0	0	0	0	157.12	216.811	0	0	99.464
Positive	258.044	0.9738	0	0	0	221.918	0	0	0	0	0	0	0	0	0	0	0	0	246.4	489.24	422.911	333.108	0	244.868	169.39	0	0	0	0	0	0	0	0	0	0	0	0	0	0	0	0	0	0	0	0	0	0	0	0
Positive	461.997	0.974292	0	0	0	0	0	0	0	0	0	0	0	0	0	0	0	0	0	0	0	0	0	0	0	0	0	0	0	0	0	0	0	0	0	0	0	0	0	0	0	0	0	0	0	0	0	0	0
Positive	340.097	0.974511	0	0	0	0	0	0	0	0	0	0	0	0	0	0	0	0	0	0	0	0	0	0	0	0	0	0	0	0	0	0	0	0	0	0	0	0	0	0	0	0	0	0	0	0	0	0	0
Positive	367.06	0.974739	0	0	0	0	0	0	0	0	0	0	0	0	0	0	0	0	0	0	0	0	0	0	0	0	0	0	0	0	0	0	0	0	0	0	0	0	0	0	0	0	0	0	0	0	0	0	0
Positive	396.059	0.974772	0	545.332	595.85	1005.09	878.913	1177.48	893.75	460.2	431.562	1409.59	0	819.266	975.352	1510.38	1276.72	993.268	0	0	0	151.483	359.921	0	0	2013.7	1129.99	601.71	597.884	324.477	4196	2992.98	1512	3783.86	7078.77	4101.55	0	7536.18	1780.35	0	4339.9	2829.11	1709.62	2959.97	3025.87	2525.45	576.779	1734.14	2327.75
Positive	515.09	0.97488	0	0	431.034	663.18	0	0	0	0	0	0	0	0	190.294	0	168.856	0	528.549	1702.53	1501.75	508.056	354.543	1103.4	810.616	97.4355	168.345	0	230.037	0	0	0	304.021	0	0	0	0	0	0	0	0	0	0	153.552	0	0	0	208.136	281.094
Positive	452.114	0.974889	0	0	0	0	0	0	0	0	0	0	0	0	0	0	0	0	0	0	0	0	0	0	0	0	0	0	0	0	0	0	0	0	0	0	0	0	0	0	0	0	0	0	0	0	0	0	0
Positive	275.994	0.974956	262.973	313.229	409.134	367.822	0	254.026	262.719	0	89.272	0	0	311.909	379.021	349.447	282.587	194.879	343.905	0	158.648	355.528	294.587	109.681	0	292.345	0	146.087	293.337	118.871	303.026	306.545	70.9135	0	0	0	0	0	0	0	0	0	159.691	0	0	318.373	183.047	0	0
Positive	1071.31	0.974967	0	0	0	0	0	0	0	0	0	0	0	0	0	0	0	0	0	0	0	0	0	0	0	0	0	0	0	0	0	0	0	0	0	0	0	0	0	0	0	0	0	0	0	0	0	0	0
Positive	781.128	0.974983	0	0	0	0	0	0	0	0	0	0	0	0	0	0	0	0	0	0	0	0	0	0	0	0	0	0	0	0	0	0	0	0	0	0	0	0	0	0	0	0	0	0	0	0	0	0	0
Positive	713.225	0.974989	0	0	0	0	0	0	0	0	0	0	0	0	0	0	0	0	0	0	0	0	0	0	0	0	0	0	0	0	0	0	0	0	0	0	0	0	0	0	0	0	0	0	0	0	0	0	0
Positive	517.978	0.975022	0	0	0	0	0	0	0	0	0	0	0	0	0	0	0	0	0	0	0	0	0	0	0	0	0	0	0	0	0	0	0	123.469	0	0	0	0	0	0	0	0	0	0	0	0	0	0	0
Positive	803.18	0.975033	0	0	0	0	0	0	0	0	0	0	0	0	0	0	0	0	0	0	0	0	0	0	0	0	0	0	0	0	0	0	0	0	0	0	0	0	0	0	0	0	0	0	0	0	0	0	0
Positive	476.016	0.975245	0	507.908	582.529	972.417	343.811	573.999	364.695	309.695	230.064	995.926	0	432.972	1625.78	1625.58	1322.7	1079.52	0	0	0	0	447.426	348.378	193.863	1653.5	1085.13	645.505	546.269	0	4152.99	2481.28	1295	2297.31	6343.6	0	0	6600.17	3489.88	0	4906.72	2528.62	1382.08	3656.98	2528.47	2158.62	708.427	2532.73	3717.43
Positive	836.09	0.975283	0	732.014	781.047	1188.29	0	0	523.899	0	0	0	0	441.18	958.951	804.381	1125.15	0	0	0	0	0	0	0	0	992.825	0	0	0	0	0	1179.72	0	0	0	0	0	546.186	0	0	0	0	0	0	0	0	0	0	0
Positive	802.142	0.975693	0	0	0	0	0	0	0	0	0	0	0	0	0	0	0	0	0	0	0	0	0	0	0	0	0	0	0	0	0	0	0	0	0	0	0	484.387	0	0	0	0	0	0	0	0	0	0	0
Positive	818.118	0.975899	0	0	519.319	1026.55	0	0	0	0	0	0	0	0	620.79	406.52	0	0	0	0	0	0	0	0	0	540.789	0	0	0	0	0	0	0	0	0	0	0	0	0	0	0	0	0	0	0	0	0	0	0
Positive	210.942	0.97601	0	0	0	0	0	0	0	0	0	0	590.769	0	0	0	0	0	0	0	0	0	0	0	0	0	0	0	0	0	0	0	0	0	0	0	0	111.284	0	0	0	0	0	292.811	0	0	0	0	0
Positive	297.011	0.976042	0	0	0	0	0	0	0	0	0	0	0	0	0	0	0	0	0	0	0	0	0	0	0	0	0	0	0	0	0	0	0	0	0	0	0	0	0	0	0	0	0	0	0	0	0	0	0
Positive	741.208	0.976438	0	0	0	0	0	0	0	0	0	0	0	0	0	0	0	0	0	0	0	0	0	0	0	0	0	0	0	0	0	0	0	0	0	0	0	0	0	0	0	0	0	0	0	0	0	0	0
Positive	469.008	0.976829	261.014	124.487	168.358	0	0	0	0	0	0	0	0	0	0	240.284	178.041	0	0	0	0	0	0	0	0	307.101	0	0	0	0	0	149.901	0	0	87.229	0	222.422	0	0	0	0	0	0	0	0	0	0	0	0
Positive	504.199	0.977612	0	0	0	0	0	0	0	0	0	0	0	0	0	0	0	0	0	0	0	0	0	0	0	0	0	0	0	0	0	0	0	0	0	0	0	0	0	0	0	0	0	0	0	0	0	0	0
Positive	612.991	0.977633	0	0	0	0	0	0	0	0	0	0	0	0	0	0	0	0	0	248.863	228.55	0	0	0	0	0	0	0	0	0	0	0	0	0	0	0	0	0	0	0	0	0	0	0	0	0	0	0	0
Positive	837.101	0.977633	0	0	0	0	0	0	0	0	0	0	0	0	0	0	0	0	0	0	0	0	0	0	0	0	0	0	0	0	0	0	0	0	0	0	0	0	0	0	0	0	0	0	0	0	0	0	0
Positive	116.999	0.977642	0	0	0	0	0	0	0	0	0	0	0	0	0	0	0	0	0	0	0	0	0	0	0	0	0	0	0	0	0	0	0	0	0	0	0	0	0	0	0	0	0	0	0	0	0	0	0
Positive	624.227	0.977642	0	0	0	0	0	0	0	0	0	0	0	0	0	0	0	0	0	0	0	0	0	0	0	0	0	0	0	0	0	0	0	0	0	0	0	0	0	0	0	0	0	0	0	0	0	0	0
Positive	454.16	0.977694	0	0	0	0	0	0	0	0	0	0	0	0	0	0	0	0	0	0	0	0	0	0	0	0	0	0	0	0	0	0	0	0	0	0	0	0	0	0	0	0	0	0	0	0	0	0	0
Positive	856.122	0.977717	0	0	0	0	0	0	0	0	0	0	0	0	0	0	0	0	0	0	0	0	0	0	0	0	0	0	0	0	0	0	0	0	0	0	0	0	0	0	0	0	0	0	0	0	0	0	0
Positive	466.027	0.977742	0	0	0	0	0	0	0	0	0	0	0	0	0	0	0	0	0	0	0	0	0	0	0	0	0	0	0	0	0	0	0	0	0	179.054	0	0	0	91.319	0	0	0	0	0	85.701	128.739	0	0
Positive	795.146	0.977747	0	0	0	0	0	0	0	0	0	0	0	0	0	0	0	0	0	0	0	0	0	0	0	0	0	0	0	0	0	0	0	0	0	0	0	0	0	0	0	0	0	0	0	0	0	0	0
Positive	295.105	0.977754	0	0	0	0	0	0	0	0	0	0	0	0	0	0	0	0	0	0	0	0	0	0	0	0	0	0	0	0	0	0	0	0	0	0	0	0	0	0	0	0	0	0	0	0	0	0	0
Positive	325.134	0.977754	0	0	0	0	0	0	0	0	0	0	0	0	0	0	0	0	0	0	0	0	0	0	0	0	0	0	0	0	0	0	0	0	0	0	0	0	0	0	0	0	0	0	0	0	0	0	0
Positive	614.929	0.977783	0	0	0	0	0	0	0	0	0	0	0	0	0	55.6075	0	0	0	0	0	0	0	0	0	0	0	0	0	0	0	0	0	0	0	0	0	0	165.907	0	0	0	0	204.566	0	0	0	0	0
Positive	575.073	0.977783	0	0	0	0	0	0	0	0	0	0	0	0	0	0	0	0	0	0	0	0	0	0	0	0	0	0	0	0	0	0	0	0	0	0	231.607	0	0	0	0	0	0	0	0	0	0	0	0
Positive	914.013	0.977783	0	0	0	0	0	0	0	0	0	0	0	0	0	0	0	0	0	0	0	0	0	0	0	0	0	0	0	0	0	0	0	0	0	0	0	0	0	0	0	0	0	0	0	0	0	0	0
Positive	589.197	0.977833	0	0	0	0	0	0	0	0	0	0	0	0	0	0	0	0	0	0	0	0	0	0	0	0	0	0	0	0	0	0	0	0	0	0	0	0	0	0	0	0	0	0	0	0	0	0	0
Positive	452.996	0.97835	0	136.726	0	132.64	0	0	0	0	0	0	0	0	0	0	0	0	0	0	0	0	0	0	0	0	0	0	0	0	0	0	0	0	0	0	148.452	0	0	0	0	0	0	0	0	0	0	0	0
Positive	245.005	0.978439	0	0	0	0	0	0	0	0	0	0	0	0	0	0	0	0	0	134.127	124.996	0	0	204.56	115.806	0	0	0	0	0	0	0	0	0	0	0	0	0	185.302	0	78.6195	0	0	331.579	0	0	0	0	113.248
Positive	571.105	0.978479	0	0	0	0	0	0	0	0	0	0	0	0	0	0	0	0	0	0	0	0	0	0	0	0	0	0	0	0	0	0	0	0	0	312.701	0	0	0	0	0	0	0	0	272.965	299.999	0	0	0
Positive	344.949	0.978905	0	0	0	0	0	0	0	0	0	0	122.949	0	0	0	0	0	0	249.964	274.46	55.087	0	380.582	392.817	0	0	0	0	0	0	0	0	0	0	0	0	0	0	0	0	0	0	194.866	0	0	0	0	0
Positive	645.168	0.979146	0	0	0	0	0	0	0	0	0	0	0	0	0	0	0	0	0	0	0	0	0	0	0	0	0	0	0	0	0	0	0	0	0	0	0	0	0	0	0	0	0	0	0	0	0	0	0
Positive	833.09	0.979398	0	0	0	0	0	0	0	0	0	0	0	0	0	0	0	0	0	0	0	0	0	0	0	0	0	0	0	0	0	0	0	0	0	0	0	0	0	0	0	0	0	0	0	0	0	0	0
Positive	313.961	0.980433	0	0	0	0	0	0	0	0	0	0	0	0	0	0	0	0	0	0	0	0	0	0	0	0	0	0	0	0	0	0	0	0	0	0	0	0	0	0	0	0	0	0	0	0	0	0	0
Positive	840.101	0.980461	0	0	0	0	0	0	0	0	0	0	0	0	0	0	0	0	0	0	0	0	0	0	0	0	0	0	0	0	0	0	0	0	0	0	0	0	0	0	0	0	0	0	0	0	0	0	0
Positive	394.107	0.980461	0	0	0	0	0	0	0	0	0	0	0	0	0	0	0	0	0	0	0	0	0	0	0	0	0	0	0	0	110.193	0	0	0	0	0	0	0	0	0	0	0	0	0	0	0	0	0	0
Positive	629.187	0.980472	0	0	0	0	0	0	0	0	0	0	0	0	0	0	0	0	0	0	0	0	0	0	0	0	0	0	0	0	0	0	0	0	0	0	0	0	0	0	0	0	0	0	0	0	0	0	0
Positive	612.088	0.980472	0	0	0	0	0	0	0	0	0	0	0	0	0	0	0	0	0	0	0	0	0	0	0	0	0	0	0	0	0	0	0	0	0	0	0	0	0	0	0	0	0	0	0	0	0	0	0
Positive	776.122	0.980528	0	0	0	0	0	0	0	0	0	0	0	0	0	0	0	0	0	0	0	0	0	0	0	0	0	0	0	0	0	0	0	0	0	0	0	0	0	0	0	0	0	0	0	0	0	0	0
Positive	398.033	0.980553	0	0	146.413	0	0	0	0	0	0	0	0	0	0	0	0	0	0	0	0	0	0	0	0	0	0	0	0	0	0	648.697	0	0	0	0	0	0	0	0	0	0	0	0	706.111	715.788	0	0	0
Positive	446.991	0.980628	0	0	0	0	0	0	0	0	0	0	0	0	0	0	0	0	0	0	0	0	0	0	0	0	0	0	0	0	0	0	0	0	0	0	0	0	0	0	0	0	0	0	0	0	0	0	0
Positive	969.275	0.980633	0	0	0	0	0	0	0	0	0	0	0	0	0	0	0	0	0	0	0	0	0	0	0	0	0	0	0	0	0	0	0	0	0	0	0	0	0	0	0	0	0	0	0	0	0	0	0
Positive	423.123	0.980689	0	0	0	0	0	0	0	0	0	0	0	0	0	0	0	0	0	0	0	0	0	0	0	0	0	0	0	0	0	0	0	0	0	0	0	0	0	0	0	0	0	0	0	0	0	0	0
Positive	445.076	0.981118	0	0	0	0	0	0	0	0	0	0	0	0	0	0	0	0	0	0	0	0	0	0	0	0	0	0	0	0	0	0	0	0	0	0	0	0	0	0	0	0	0	0	0	0	0	0	0
Positive	392.041	0.981821	0	0	96.928	73.458	0	0	0	0	0	0	0	0	0	0	0	0	0	0	0	0	0	0	0	0	0	0	0	0	0	0	0	0	0	0	0	0	0	0	0	0	0	0	0	0	0	0	0
Positive	875.095	0.981958	0	0	0	0	0	0	0	0	0	0	0	0	0	0	0	0	0	0	0	0	0	0	0	0	0	0	0	0	0	0	0	0	0	0	0	0	0	0	0	0	0	0	0	0	0	0	0
Positive	460.024	0.981974	0	0	0	139.279	0	0	0	0	0	0	0	0	196.409	515.694	367.79	288.81	0	0	0	0	0	0	0	273.449	162.745	0	131.099	0	0	457.993	179.542	0	0	0	0	0	0	0	0	0	0	0	0	0	0	276.476	0
Positive	804.179	0.981979	0	0	0	0	0	0	0	0	0	0	0	0	0	0	0	0	0	0	0	0	0	0	0	0	0	0	0	0	0	0	0	0	0	273.458	0	0	0	0	0	0	0	0	0	0	0	0	0
Positive	236.987	0.981996	0	0	0	0	0	0	0	0	0	0	0	0	0	0	0	0	0	0	0	0	0	0	0	0	0	0	0	0	0	0	0	0	0	0	0	0	0	0	0	0	0	0	0	0	0	0	0
Positive	568.174	0.982008	0	0	0	0	0	0	0	0	0	0	0	0	0	0	0	0	0	0	0	0	0	0	0	0	0	0	0	0	0	0	0	0	0	0	0	0	0	0	0	0	0	0	0	0	0	0	0
Positive	469.034	0.982305	0	0	0	0	0	0	0	0	0	0	0	0	0	0	0	0	0	0	0	0	0	0	0	0	0	0	0	0	0	0	0	0	0	358.62	0	0	0	199.985	0	133.144	228.017	0	0	181.097	193.589	67.853	0
Positive	454.997	0.982388	0	0	0	0	0	0	0	0	0	0	0	0	0	0	0	0	0	0	0	0	0	0	0	0	0	0	0	0	0	0	0	0	0	0	122.951	0	0	0	0	0	0	0	0	0	0	0	0
Positive	436.156	0.982524	0	0	0	0	0	0	0	0	0	0	0	0	0	0	0	0	0	0	0	0	0	0	0	0	0	0	0	0	0	0	0	0	0	0	0	0	0	0	0	0	0	0	0	0	0	0	0
Positive	664.144	0.982668	0	0	0	0	0	0	0	0	0	0	0	0	0	0	0	0	0	0	0	0	0	0	0	260.705	0	0	0	0	412.224	0	0	0	0	432.599	0	0	0	0	0	0	202.029	0	278.053	0	0	0	0
Positive	414.033	0.98283	0	0	89.283	0	0	0	0	0	0	0	0	0	0	0	0	0	0	0	0	0	0	0	0	0	0	0	0	0	0	0	0	0	0	0	0	0	0	0	101.005	0	0	0	0	0	0	0	0
Positive	700.035	0.983647	0	204.052	275.99	107.646	0	74.4695	0	0	0	0	0	0	469.845	1778.14	873.845	376.472	0	0	0	0	0	0	0	791.704	248.947	0	191.798	0	0	1131.16	0	0	290.76	0	0	443.26	0	0	0	0	0	411.195	0	0	0	0	0
Positive	342.144	0.984156	0	0	0	0	0	0	0	0	0	0	0	0	0	0	0	0	0	0	0	0	0	0	0	0	0	0	0	0	0	0	0	0	0	0	0	0	0	0	0	0	0	0	0	0	0	0	0
Positive	462.052	0.984856	0	0	0	0	0	0	0	0	0	0	0	0	0	0	0	0	0	0	0	0	0	0	0	0	0	0	0	0	0	0	0	0	0	0	0	0	0	0	0	0	0	0	0	0	0	0	0
Positive	174.079	0.985339	0	144.363	0	0	0	0	0	0	0	0	0	0	0	0	0	0	0	0	0	0	0	0	0	0	0	0	0	0	0	0	0	0	0	0	0	0	0	0	0	0	0	0	0	0	0	0	0
Positive	1178.2	0.98595	0	0	0	0	0	0	0	0	0	0	0	0	0	0	0	0	0	0	0	0	0	0	0	0	0	0	0	0	0	0	0	0	0	0	0	0	0	0	0	0	0	0	0	0	0	0	0
Positive	785.104	0.98595	0	0	0	0	0	0	0	0	0	0	0	0	0	0	0	0	0	0	0	0	0	0	0	0	0	0	0	0	0	0	0	0	0	0	0	0	0	0	0	0	0	0	0	0	0	0	0
Positive	923.005	0.98595	0	0	0	0	0	0	0	0	0	0	0	0	0	0	0	0	0	0	0	0	0	0	0	0	0	0	0	0	0	0	0	0	0	0	0	0	0	0	0	0	0	0	0	0	0	0	0
Positive	915.038	0.986	0	0	0	0	0	0	0	0	0	0	0	0	0	0	0	0	0	0	0	0	0	0	0	0	0	0	0	0	0	0	0	0	0	0	0	0	0	0	0	0	0	0	0	0	0	0	0
Positive	305.021	0.986033	0	0	0	0	0	0	0	0	0	0	0	0	0	0	0	0	0	0	0	0	0	0	0	0	0	0	0	0	0	0	0	0	0	0	0	0	0	0	0	0	0	0	0	0	0	0	0
Positive	160.088	0.986033	0	0	0	0	0	0	0	0	0	0	0	0	0	0	0	0	0	0	0	0	0	0	0	0	0	0	0	0	0	0	0	0	0	0	0	0	0	0	0	0	0	0	0	0	0	0	0
Positive	694.072	0.986033	0	0	0	0	0	0	0	0	0	0	0	0	0	0	0	0	0	0	0	0	0	0	0	0	0	0	0	0	0	0	0	0	0	0	0	0	0	0	0	0	0	0	0	0	0	0	0
Positive	647.974	0.98605	0	0	0	0	0	0	0	0	0	0	0	0	0	0	0	0	0	0	0	0	0	0	0	0	0	0	0	0	0	0	0	0	0	0	0	0	0	0	157.753	0	0	0	0	0	0	0	0
Positive	805.96	0.98605	0	0	0	0	0	0	0	0	0	0	0	0	0	0	0	0	0	0	0	0	0	0	0	0	0	0	0	0	0	0	0	0	0	0	0	0	0	0	77.602	0	0	0	0	0	0	0	0
Positive	657.054	0.98605	0	0	0	0	0	0	0	0	0	0	0	0	0	0	0	0	0	0	0	0	0	0	0	0	0	0	0	0	0	0	0	0	0	0	0	0	0	0	0	0	0	0	0	0	0	0	0
Positive	1066.05	0.98605	0	0	0	0	0	0	0	0	0	0	0	0	0	0	0	0	0	0	0	0	0	0	0	0	0	0	0	0	0	0	0	0	0	0	0	0	0	0	0	0	0	0	0	0	0	0	0
Positive	675.042	0.98605	0	0	0	0	0	0	0	0	0	0	0	0	0	0	0	0	0	0	0	0	0	0	0	0	0	0	0	0	0	0	0	0	0	0	0	0	0	0	0	0	0	0	0	0	0	0	0
Positive	425.082	0.98605	0	0	0	0	0	0	0	0	0	0	0	0	0	0	0	0	0	0	0	0	0	0	0	0	0	0	0	0	0	0	0	0	0	0	0	0	0	0	0	0	0	0	0	0	0	0	0
Positive	515.696	0.98605	0	0	0	0	0	0	0	0	0	0	0	0	0	0	0	0	0	0	0	0	0	0	0	0	0	0	0	0	0	0	0	0	0	0	0	0	0	0	0	0	0	0	0	0	0	0	0
Positive	954.832	0.98605	0	0	0	0	0	0	0	0	0	0	0	0	0	0	0	0	0	0	0	0	0	0	0	0	0	0	0	0	0	0	0	0	0	0	0	0	0	0	0	0	0	0	0	0	0	0	0
Positive	430.008	0.986083	0	0	0	0	0	0	0	0	0	0	0	0	0	0	0	0	0	109.173	0	0	0	0	0	0	0	0	0	0	0	57.65	0	0	0	0	0	0	0	0	0	0	0	0	0	0	0	0	0
Positive	875.166	0.9861	0	0	0	0	0	0	0	0	0	0	0	0	0	0	0	0	0	0	0	0	0	0	0	0	0	0	0	0	0	0	0	0	0	0	0	0	0	0	0	0	0	0	0	0	0	0	0
Positive	632.957	0.986133	0	0	0	0	0	0	0	0	0	0	0	0	0	0	0	0	0	133.138	227.018	0	0	0	0	0	0	0	0	0	0	0	0	0	0	0	0	0	0	0	0	0	0	0	0	0	0	0	0
Positive	939.067	0.986133	0	0	0	0	0	0	0	0	0	0	0	0	0	0	0	0	0	0	0	0	0	0	0	0	0	0	0	0	112.234	0	0	0	0	0	0	0	0	0	0	0	0	0	0	0	0	0	0
Positive	1084.26	0.986133	0	0	0	0	0	0	0	0	0	0	0	0	0	0	0	0	0	0	0	0	0	0	0	0	0	0	0	0	0	0	0	0	0	0	0	0	0	0	0	0	0	0	0	0	0	0	0
Positive	553.15	0.986133	0	0	0	0	0	0	0	0	0	0	0	0	0	0	0	0	0	0	0	0	0	0	0	0	0	0	0	0	0	0	0	0	0	0	0	0	0	0	0	0	0	0	0	0	0	0	0
Positive	691.059	0.986133	0	0	0	0	0	0	0	0	0	0	0	0	0	0	0	0	0	0	0	0	0	0	0	0	0	0	0	0	0	0	0	0	0	0	0	0	0	0	0	0	0	0	0	0	0	0	0
Positive	689.073	0.986139	0	0	0	0	0	0	0	0	0	0	0	0	0	0	0	0	0	0	0	0	0	0	0	0	0	0	0	0	0	0	0	0	0	0	0	0	0	0	0	0	0	0	0	0	0	0	0
Positive	824.118	0.986144	0	0	0	0	0	0	0	0	0	0	0	0	0	0	0	0	0	0	0	0	0	0	0	0	0	0	0	0	0	0	0	0	0	0	0	0	0	0	0	0	0	0	0	0	0	0	0
Positive	516.931	0.98615	0	0	0	0	0	0	0	0	0	0	105.602	0	0	0	0	0	0	0	0	0	0	0	0	0	0	0	0	0	0	0	0	0	0	0	0	0	0	0	0	0	0	0	0	0	0	0	0
Positive	557.145	0.98615	0	0	0	0	0	0	0	0	0	0	0	0	0	0	0	0	0	0	0	0	0	0	0	0	0	0	0	0	0	0	0	0	0	0	0	0	0	0	0	0	0	0	0	0	0	0	0
Positive	474.026	0.98615	0	0	0	0	0	0	0	0	0	0	0	0	0	0	0	0	0	0	0	0	0	0	0	0	0	0	0	0	0	0	0	0	0	0	0	0	0	0	0	0	0	0	0	0	0	0	0
Positive	660.015	0.986175	0	0	0	0	0	0	0	0	0	0	0	0	0	0	0	0	0	0	0	0	0	0	0	0	0	0	0	0	0	0	0	0	0	0	0	0	0	0	0	0	0	0	0	0	0	0	0
Positive	319.002	0.986177	0	0	0	0	0	0	0	0	0	0	0	0	0	0	0	0	0	0	0	0	0	289.77	0	0	0	0	0	0	0	0	0	0	0	0	0	0	82.7225	0	0	0	0	121.414	0	0	0	0	0
Positive	622.085	0.986183	0	0	0	0	0	0	0	0	0	0	0	0	0	0	0	0	0	0	0	0	0	0	0	0	0	0	0	0	0	0	0	0	0	0	0	0	0	0	0	0	0	0	0	0	0	0	0
Positive	464.034	0.986188	0	180.08	0	115.808	0	0	0	0	0	0	0	0	0	0	0	0	0	0	0	0	0	0	0	0	0	0	0	0	115.806	0	0	0	0	0	0	0	0	0	0	0	0	0	0	0	0	0	0
Positive	577.077	0.986206	0	0	0	0	0	0	0	0	0	0	0	0	0	0	0	0	0	0	0	0	0	0	0	0	0	0	0	0	0	0	0	0	0	0	0	0	0	0	0	0	0	0	0	0	0	0	0
Positive	671.075	0.986208	0	0	0	0	0	0	0	0	0	0	0	0	0	0	0	0	0	0	0	0	0	0	0	0	0	0	0	0	0	0	0	0	0	0	0	0	0	0	0	0	0	0	0	0	0	0	0
Positive	487.064	0.986209	0	0	0	0	0	0	0	0	0	0	0	0	0	0	0	0	0	0	0	0	0	0	0	0	0	0	0	0	84.178	0	0	0	0	164.749	0	0	0	0	0	0	0	0	0	0	0	0	0
Positive	478.033	0.986214	0	0	0	0	0	0	0	0	0	0	0	0	0	0	0	0	0	0	0	0	0	0	0	0	0	153.751	0	0	0	0	0	0	0	0	0	0	0	0	0	0	0	0	0	0	125.481	0	0
Positive	573.063	0.986217	0	0	0	0	0	0	0	0	0	0	0	0	0	0	0	0	0	0	0	0	0	0	0	0	0	0	0	0	0	0	0	0	0	0	235.185	0	0	0	0	0	0	0	0	0	0	0	0
Positive	594.958	0.986217	0	0	0	0	0	92.849	0	0	0	0	0	0	0	0	0	0	0	0	0	0	0	0	0	0	0	0	0	0	0	0	0	0	0	0	0	0	0	0	0	0	0	0	0	0	0	0	0
Positive	706.051	0.986218	0	0	0	0	0	0	0	0	0	0	0	0	0	0	0	0	0	0	0	0	0	0	0	0	0	0	0	0	235.179	0	0	0	0	0	0	0	0	0	0	0	0	0	141.828	136.219	0	0	0
Positive	913.058	0.98622	0	0	0	0	0	0	0	0	0	0	0	0	0	0	0	0	0	0	0	0	0	0	0	0	0	0	0	0	0	0	0	0	0	0	0	0	0	0	147.122	0	0	0	0	0	0	0	0
Positive	507.037	0.986225	0	0	0	0	0	0	0	0	0	0	0	0	0	0	0	0	0	0	0	0	0	0	0	0	0	0	0	0	0	0	0	0	0	0	0	0	0	0	0	0	0	0	0	0	0	0	0
Positive	648.925	0.986233	0	0	0	0	0	0	0	0	0	0	0	0	0	0	0	0	0	0	0	0	0	0	0	0	0	0	0	0	0	0	0	0	0	0	0	0	0	0	0	0	0	0	0	0	0	0	0
Positive	698.007	0.986233	0	0	0	0	0	0	0	0	0	0	0	0	0	0	0	0	0	0	0	0	0	0	0	0	0	0	0	0	0	0	0	0	0	0	0	0	0	0	0	0	0	0	0	0	0	0	0
Positive	792.089	0.986233	0	0	0	0	0	0	0	0	0	0	0	0	0	0	0	0	0	0	0	0	0	0	0	0	0	0	0	0	0	0	0	0	0	0	0	0	0	0	0	0	0	0	0	0	0	0	0
Positive	754.01	0.986233	0	0	0	0	0	0	0	0	0	0	0	0	0	0	0	0	0	0	0	0	0	0	0	0	0	0	0	0	0	0	0	0	0	0	0	0	0	0	0	0	0	0	0	0	0	0	0
Positive	971.292	0.986233	0	0	0	0	0	0	0	0	0	0	0	0	0	0	0	0	0	0	0	0	0	0	0	0	0	0	0	0	0	0	0	0	0	0	0	0	0	0	0	0	0	0	0	0	0	0	0
Positive	660.11	0.986233	0	0	0	0	0	0	0	0	0	0	0	0	0	0	0	0	0	0	0	0	0	0	0	0	0	0	0	0	0	0	0	0	0	0	0	0	0	0	0	0	0	0	0	0	0	0	0
Positive	973.332	0.986233	0	0	0	0	0	0	0	0	0	0	0	0	0	0	0	0	0	0	0	0	0	0	0	0	0	0	0	0	0	0	0	0	0	0	0	0	0	0	0	0	0	0	0	0	0	0	0
Positive	455.079	0.986233	0	0	0	0	0	0	0	0	0	0	0	0	0	0	0	0	0	0	0	0	0	0	0	0	0	0	0	0	0	0	0	0	0	0	0	0	0	0	0	0	0	0	0	0	0	0	0
Positive	758.067	0.986233	0	0	0	0	0	0	0	0	0	0	0	0	0	0	0	0	0	0	0	0	0	0	0	0	0	0	0	0	0	0	0	0	0	0	0	0	0	0	0	0	0	0	0	0	0	0	0
Positive	914.048	0.986233	0	0	0	0	0	0	0	0	0	0	0	0	0	0	0	0	0	0	0	0	0	0	0	0	0	0	0	0	0	0	0	0	0	0	0	0	0	0	0	0	0	0	0	0	0	0	0
Positive	834.134	0.986233	0	0	0	0	0	0	0	0	0	0	0	0	0	0	0	0	0	0	0	0	0	0	0	0	0	0	0	0	0	0	0	0	0	0	0	0	0	0	0	0	0	0	0	0	0	0	0
Positive	217.07	0.986233	0	0	0	0	0	0	0	0	0	0	0	0	0	0	0	0	0	0	0	0	0	0	0	0	0	0	0	0	0	0	0	0	0	0	0	0	0	0	0	0	0	0	0	0	0	0	0
Positive	542.166	0.986233	0	0	0	0	0	0	0	0	0	0	0	0	0	0	0	0	0	0	0	0	0	0	0	0	0	0	0	0	0	0	0	0	0	0	0	0	0	0	0	0	0	0	0	0	0	0	0
Positive	468.632	0.986233	0	0	0	0	0	0	0	0	0	0	0	0	0	0	0	0	0	0	0	0	0	0	0	0	0	0	0	0	0	0	0	0	0	0	0	0	0	0	0	0	0	0	0	0	0	0	0
Positive	953.045	0.986267	0	0	0	0	0	0	0	0	0	0	0	0	0	0	0	0	0	0	0	0	0	0	0	0	0	0	0	0	0	0	0	0	0	0	0	0	0	0	0	0	0	0	0	0	0	0	0
Positive	493.969	0.986276	0	0	0	0	0	0	0	0	0	0	0	0	0	0	0	0	372.043	0	0	0	0	0	173.366	0	0	0	0	0	0	0	0	0	0	0	0	0	0	0	0	0	0	0	0	0	0	0	0
Positive	919.006	0.986279	0	0	0	0	0	0	0	0	0	0	0	0	0	0	0	0	0	0	0	0	0	0	0	0	0	0	0	0	0	0	0	0	0	0	0	0	0	0	0	0	0	0	0	0	0	0	0
Positive	660.141	0.986283	0	0	0	0	0	0	0	0	0	0	0	0	0	0	0	0	0	0	0	0	0	0	0	0	0	0	0	0	0	0	0	0	0	0	0	0	0	0	0	0	0	0	0	0	0	0	0
Positive	167.519	0.986283	0	0	0	0	0	0	0	0	0	0	0	0	0	0	0	0	0	0	0	0	0	0	0	0	0	0	0	0	0	0	0	0	0	0	0	0	0	0	0	0	0	0	0	0	0	0	0
Positive	951.083	0.986317	0	0	0	0	0	0	0	0	0	0	0	0	0	0	0	0	0	0	0	0	0	0	0	0	0	0	0	0	0	0	0	0	0	0	0	0	0	0	0	0	0	0	0	0	0	0	0
Positive	144.968	0.986317	0	0	0	0	0	0	0	0	0	0	0	0	0	0	0	0	0	0	0	0	0	0	0	0	0	0	0	0	0	0	0	0	0	0	0	0	0	0	0	0	0	0	0	0	0	0	0
Positive	649.904	0.986317	0	0	0	0	0	0	0	0	0	0	0	0	0	0	0	0	0	0	0	0	0	0	0	0	0	0	0	0	0	0	0	0	0	0	0	0	0	0	0	0	0	0	0	0	0	0	0
Positive	164.072	0.986317	0	0	0	0	0	0	0	0	0	0	0	0	0	0	0	0	0	0	0	0	0	0	0	0	0	0	0	0	0	0	0	0	0	0	0	0	0	0	0	0	0	0	0	0	0	0	0
Positive	805.211	0.986317	0	0	0	0	0	0	0	0	0	0	0	0	0	0	0	0	0	0	0	0	0	0	0	0	0	0	0	0	0	0	0	0	0	0	0	0	0	0	0	0	0	0	0	0	0	0	0
Positive	826.123	0.986317	0	0	0	0	0	0	0	0	0	0	0	0	0	0	0	0	0	0	0	0	0	0	0	0	0	0	0	0	0	0	0	0	0	0	0	0	0	0	0	0	0	0	0	0	0	0	0
Positive	876.276	0.986317	0	0	0	0	0	0	0	0	0	0	0	0	0	0	0	0	0	0	0	0	0	0	0	0	0	0	0	0	0	0	0	0	0	0	0	0	0	0	0	0	0	0	0	0	0	0	0
Positive	538.04	0.986317	0	0	0	0	0	0	0	0	0	0	0	0	0	0	0	0	0	0	0	0	0	0	0	0	0	0	0	0	0	0	0	0	0	0	0	0	0	0	0	0	0	0	0	0	0	0	0
Positive	593.143	0.986317	0	0	0	0	0	0	0	0	0	0	0	0	0	0	0	0	0	0	0	0	0	0	0	0	0	0	0	0	0	0	0	0	0	0	0	0	0	0	0	0	0	0	0	0	0	0	0
Positive	336.04	0.986333	0	0	0	0	0	0	0	0	0	0	0	0	0	0	0	0	0	0	0	0	0	0	48.465	0	0	0	0	0	0	0	0	0	0	0	0	0	0	0	0	0	0	0	0	0	0	0	0
Positive	392.968	0.986333	0	0	0	0	0	0	0	0	0	0	0	0	0	0	0	0	0	0	98.9745	0	0	0	0	0	0	0	0	0	0	0	0	0	0	0	0	0	0	0	0	0	0	0	0	0	0	0	0
Positive	213.999	0.986333	0	0	0	0	0	0	0	0	0	0	0	0	0	0	0	0	0	0	49.4885	0	0	0	0	0	0	0	0	0	0	0	0	0	0	0	0	0	0	0	0	0	0	0	0	0	0	0	0
Positive	543.016	0.986333	0	0	0	0	0	0	0	0	0	0	0	0	0	0	0	0	0	0	0	0	0	0	0	0	0	0	0	0	0	0	0	0	0	0	231.488	0	0	0	0	0	0	0	0	0	0	0	0
Positive	611.102	0.986333	0	0	0	0	0	0	0	0	0	0	0	0	0	0	0	0	0	0	0	0	0	0	0	0	0	0	0	0	0	0	0	0	0	0	0	0	0	0	0	0	0	0	0	0	0	0	0
Positive	830.079	0.986333	0	0	0	0	0	0	0	0	0	0	0	0	0	0	0	0	0	0	0	0	0	0	0	0	0	0	0	0	0	0	0	0	0	0	0	0	0	0	0	0	0	0	0	0	0	0	0
Positive	875.289	0.986333	0	0	0	0	0	0	0	0	0	0	0	0	0	0	0	0	0	0	0	0	0	0	0	0	0	0	0	0	0	0	0	0	0	0	0	0	0	0	0	0	0	0	0	0	0	0	0
Positive	884.796	0.986333	0	0	0	0	0	0	0	0	0	0	0	0	0	0	0	0	0	0	0	0	0	0	0	0	0	0	0	0	0	0	0	0	0	0	0	0	0	0	0	0	0	0	0	0	0	0	0
Positive	623.189	0.986333	0	0	0	0	0	0	0	0	0	0	0	0	0	0	0	0	0	0	0	0	0	0	0	0	0	0	0	0	0	0	0	0	0	0	0	0	0	0	0	0	0	0	0	0	0	0	0
Positive	794.758	0.986333	0	0	0	0	0	0	0	0	0	0	0	0	0	0	0	0	0	0	0	0	0	0	0	0	0	0	0	0	0	0	0	0	0	0	0	0	0	0	0	0	0	0	0	0	0	0	0
Positive	414.068	0.986333	0	0	0	0	0	0	0	0	0	0	0	0	0	0	0	0	0	0	0	0	0	0	0	0	0	0	0	0	0	0	0	0	0	0	0	0	0	0	0	0	0	0	0	0	0	0	0
Positive	866.073	0.986333	0	0	0	0	0	0	0	0	0	0	0	0	0	0	0	0	0	0	0	0	0	0	0	0	0	0	0	0	0	0	0	0	0	0	0	0	0	0	0	0	0	0	0	0	0	0	0
Positive	357.957	0.986367	0	0	0	0	0	0	0	0	0	0	0	0	0	0	0	0	0	0	0	0	0	0	0	0	0	0	0	0	0	0	0	0	0	0	0	0	0	0	0	0	0	0	0	0	0	0	0
Positive	792.124	0.986417	0	0	0	0	0	0	0	0	0	0	0	0	0	0	0	0	0	0	0	0	0	0	0	0	0	0	0	0	0	0	0	0	0	0	0	0	0	0	0	0	0	0	0	0	0	0	0
Positive	706.989	0.986417	0	0	0	0	0	0	0	0	0	0	0	0	0	0	0	0	0	0	0	0	0	0	0	0	0	0	0	0	0	0	0	0	0	0	0	0	0	0	0	0	0	0	0	0	0	0	0
Positive	916.034	0.986417	0	0	0	0	0	0	0	0	0	0	0	0	0	0	0	0	0	0	0	0	0	0	0	0	0	0	0	0	0	0	0	0	0	0	0	0	0	0	0	0	0	0	0	0	0	0	0
Positive	344.142	0.986417	0	0	0	0	0	0	0	0	0	0	0	0	0	0	0	0	0	0	0	0	0	0	0	0	0	0	0	0	0	0	0	0	0	0	0	0	0	0	0	0	0	0	0	0	0	0	0
Positive	495.969	0.986417	0	0	0	0	0	0	0	0	0	0	0	0	0	0	0	0	0	0	0	0	0	0	0	0	0	0	0	0	0	0	0	0	0	0	0	0	0	0	0	0	0	0	0	0	0	0	0
Positive	607.221	0.986433	0	0	0	0	0	0	0	0	0	0	0	0	0	0	0	0	0	0	0	0	0	0	0	0	0	0	0	0	0	0	0	0	0	0	0	0	0	0	0	0	0	0	0	0	0	0	0
Positive	572.091	0.986458	0	0	0	0	0	0	0	0	0	0	0	0	0	0	0	0	0	0	0	0	0	0	0	0	0	0	0	0	0	0	0	0	0	0	0	0	0	0	0	0	0	0	0	0	0	0	0
Positive	681.133	0.9865	0	0	0	0	0	0	0	0	0	0	0	0	0	0	0	0	0	0	0	0	0	0	0	0	0	0	0	0	0	0	0	0	0	0	0	0	0	0	0	0	0	0	0	0	0	0	0
Positive	272.059	0.986517	0	0	0	0	0	0	0	0	0	0	0	0	0	0	0	0	0	0	0	0	0	0	0	0	0	0	0	0	0	0	0	0	0	0	0	0	0	0	0	0	0	0	0	0	0	0	0
Positive	499.979	0.987531	0	0	0	0	0	0	0	0	0	0	0	0	0	0	0	0	0	0	0	0	0	0	0	0	0	0	0	0	173.968	0	0	262.219	87.731	184.156	0	0	363.376	0	0	0	99.993	0	0	0	0	0	247.904
Positive	450.994	0.98764	0	0	0	0	0	0	0	0	0	0	0	0	0	0	0	0	0	0	0	0	0	0	0	0	0	0	0	0	0	0	0	0	0	0	0	0	0	0	0	0	0	0	0	0	0	0	0
Positive	371.083	0.987653	0	237.179	0	0	0	0	0	0	0	0	0	0	0	0	0	0	0	0	0	0	0	0	0	0	0	0	0	0	0	0	0	0	0	0	0	0	0	0	0	0	0	0	0	0	0	0	0
Positive	515.964	0.987808	0	0	0	0	0	0	0	0	0	0	0	0	0	125.49	0	0	0	0	0	0	0	0	0	124.472	326.002	0	0	0	0	196.897	0	0	0	0	0	0	0	0	0	0	0	0	0	0	0	0	0
Positive	489.072	0.987823	0	0	0	0	0	0	0	0	0	0	0	0	0	0	0	0	0	0	0	0	0	0	0	0	0	0	0	0	0	0	0	0	0	0	0	0	0	0	0	0	0	0	0	0	0	0	0
Positive	956.96	0.987938	0	0	0	0	0	0	0	0	0	0	0	0	0	0	0	0	0	0	0	0	0	0	0	0	0	0	0	0	0	0	0	0	0	0	0	0	0	0	0	0	0	0	0	0	0	0	0
Positive	239.982	0.988664	0	0	0	0	0	0	0	0	0	0	0	0	0	0	0	0	106.612	840.74	1305.96	149.982	0	328.555	270.377	0	0	0	0	0	0	0	0	0	0	0	0	0	0	0	0	0	0	0	0	0	0	0	0
Positive	836.131	0.989053	0	0	0	0	0	0	0	354.091	0	0	0	0	0	0	0	0	0	0	0	0	0	0	0	0	0	617.336	0	0	833.066	0	0	423.422	0	674.87	0	0	0	0	0	0	0	0	664.321	884.661	209.648	0	0
Positive	513.976	0.989087	0	0	0	199.476	267.323	238.757	223.941	235.192	0	630.569	704.432	0	0	278.529	232.098	226.98	0	0	0	0	0	0	0	406.577	1194.33	0	0	0	1259.08	659.495	838.01	2181.97	4001.76	665.212	0	4581.76	2315.81	0	4286.19	1081.78	476.5	3477.93	1043.71	651.928	0	845.752	1811.88
Positive	157.015	0.989281	317.17	431.499	595.84	799.418	236.699	413.726	385.659	217.314	248.431	275.957	445.334	378.6	456.564	647.314	561.655	463.304	508.738	1057.06	738.681	592.789	348.31	429.536	302.442	712.578	234.151	301.164	376.99	236.701	1021.14	776.763	332.62	298.416	0	709.092	427.396	316.84	182.185	197.993	236.787	327.904	582.578	307.115	713.644	829.484	393.955	270.884	287.649
Positive	436.997	0.989402	0	74.487	0	0	0	0	0	0	0	0	0	0	0	0	73.457	0	0	0	0	0	0	0	0	0	0	0	0	0	0	0	0	0	0	0	149.983	0	0	0	0	0	0	0	0	0	0	0	0
Positive	224.075	0.989517	0	0	0	0	0	0	0	0	0	0	0	0	0	0	0	0	0	0	0	0	0	0	0	0	0	0	0	0	0	0	0	0	0	0	0	0	0	0	0	0	0	0	83.6625	0	0	0	0
Positive	951.025	0.990475	0	0	0	0	0	0	0	0	0	0	0	0	0	0	0	0	0	0	0	0	0	0	0	0	0	0	0	0	0	0	0	0	0	0	0	0	0	0	289.612	0	0	0	0	0	0	0	0
Positive	399.055	0.990504	0	0	0	0	0	0	0	0	0	0	0	0	0	0	0	0	0	0	0	0	0	0	0	0	0	0	0	0	0	0	0	0	0	0	0	0	0	0	0	0	0	0	0	0	0	0	0
Positive	704.029	0.990716	0	0	0	0	0	0	0	0	0	0	0	0	0	95.9085	0	0	0	0	0	0	0	0	0	0	0	0	0	0	0	370.315	0	0	0	0	493.859	133.833	0	0	0	0	0	0	0	0	0	0	0
Positive	579.112	0.990732	0	0	0	0	0	0	0	0	0	0	0	0	0	0	0	0	0	0	0	0	0	0	0	0	0	0	0	0	0	0	0	0	0	0	0	0	0	0	0	0	0	0	0	0	0	0	0
Positive	354.021	0.990919	0	0	0	0	0	0	0	0	0	0	0	0	0	0	0	0	0	0	0	0	0	0	0	0	0	0	0	0	0	0	0	0	0	0	0	0	0	0	0	0	0	0	0	0	0	0	0
Positive	653.017	0.991129	0	0	0	0	0	0	0	0	0	0	0	0	0	0	0	0	0	0	0	0	0	0	0	0	0	0	0	0	0	0	0	0	0	0	0	0	0	0	0	0	0	0	0	0	0	0	0
Positive	250.017	0.991433	0	0	0	131.619	0	0	0	0	0	0	0	0	0	0	0	0	190.327	0	0	321.896	93.349	0	0	0	0	0	81.6165	0	0	0	0	0	0	0	0	0	0	0	0	0	0	0	0	0	0	0	0
Positive	684.076	0.991455	0	0	0	0	0	0	0	0	0	0	0	0	0	0	118.847	0	0	0	0	0	0	0	0	0	0	0	0	0	0	0	0	0	218.312	0	0	386.534	0	0	0	0	0	0	0	0	0	0	0
Positive	603.101	0.991739	0	0	0	0	0	0	0	0	0	0	0	0	0	0	0	0	0	0	0	0	0	0	0	0	0	0	0	0	0	0	0	0	0	0	0	0	0	0	0	0	0	0	0	0	0	0	0
Positive	1100.18	0.991844	0	0	0	0	0	0	0	0	0	0	0	0	0	0	0	0	0	0	0	0	0	0	0	0	0	0	0	0	0	0	0	0	0	0	0	0	0	0	0	0	0	0	0	0	0	0	0
Positive	795.186	0.991867	0	0	0	0	0	0	0	0	0	0	0	0	0	0	0	0	0	0	0	0	0	0	0	0	0	0	0	0	0	0	0	0	0	0	0	0	0	0	0	0	0	0	0	0	0	0	0
Positive	116.038	0.991878	0	0	0	0	0	0	0	0	0	0	0	0	0	0	0	0	0	0	0	0	0	0	0	0	0	0	0	0	52.5375	0	0	0	0	0	0	0	0	0	0	0	0	0	0	0	0	0	0
Positive	970.99	0.991897	0	0	0	0	0	0	0	0	0	0	0	0	0	0	0	0	0	0	0	0	0	0	0	215.8	0	0	0	0	0	380.499	0	0	0	0	0	0	0	0	0	0	0	0	402.524	298.457	0	0	0
Positive	899.042	0.992022	0	0	0	0	0	0	0	0	0	0	0	0	0	0	0	0	0	0	0	0	0	0	0	0	0	0	0	0	0	0	0	0	0	0	0	0	0	0	0	0	0	0	0	0	0	0	0
Positive	610.125	0.992056	0	0	0	0	0	0	0	0	0	0	0	0	0	0	0	0	0	0	0	0	0	0	0	0	0	0	0	0	0	0	0	0	0	0	0	0	0	0	0	0	0	0	0	0	0	0	0
Positive	497.018	0.992525	140.674	254.563	0	0	0	0	0	0	0	0	0	0	0	0	0	0	0	0	0	187.712	0	0	0	0	0	0	0	0	0	0	0	0	0	0	0	0	0	0	0	0	0	0	0	0	0	0	0
Positive	229.024	0.992937	0	0	0	0	0	0	0	0	0	0	0	0	0	0	0	0	0	122.885	144.364	0	0	0	0	0	0	0	0	0	0	0	0	0	0	0	0	0	0	0	0	0	0	0	0	0	0	0	0
Positive	802.184	0.992982	0	0	0	0	0	0	0	0	0	0	0	0	0	0	0	0	0	0	0	0	0	0	0	0	0	0	0	0	343.335	0	0	0	0	0	0	0	0	0	0	0	0	0	0	0	0	0	0
Positive	218.988	0.993063	0	0	0	0	0	0	0	0	0	0	0	0	0	0	0	0	0	533.072	0	0	0	0	0	0	0	0	0	0	0	0	0	0	0	0	0	0	0	0	0	0	0	0	0	0	0	0	0
Positive	459.073	0.993067	0	0	0	0	0	0	0	0	0	0	0	0	0	0	0	0	0	0	0	0	0	0	0	0	0	0	0	0	0	0	0	0	0	0	0	0	0	0	0	0	0	0	0	0	0	0	0
Positive	594.105	0.993445	0	0	0	0	0	0	0	0	0	0	0	0	0	0	0	0	0	0	0	0	0	0	0	0	0	0	0	0	0	0	0	0	0	133.66	0	0	0	0	0	0	0	0	0	0	0	0	0
Positive	537.07	0.993476	0	0	0	0	0	0	0	0	0	0	92.841	0	0	0	0	0	0	0	0	0	0	0	0	0	0	0	0	0	0	0	0	0	0	0	0	0	0	0	0	0	0	0	0	0	0	0	0
Positive	706.018	0.99354	0	0	0	0	0	0	0	0	0	0	0	0	0	0	0	0	0	0	0	0	0	0	0	0	0	0	0	0	0	214.748	0	0	161.722	0	0	0	0	0	0	0	0	0	0	0	0	0	0
Positive	306.007	0.993583	0	0	0	0	0	0	0	0	0	0	0	0	0	0	0	0	0	0	0	0	0	0	0	0	0	0	0	0	0	0	0	0	0	0	0	0	0	54.077	0	0	0	0	0	0	0	0	0
Positive	515.995	0.993789	0	0	0	0	0	0	0	0	0	184.214	0	0	0	0	0	0	0	0	0	0	0	0	0	0	0	0	0	0	0	0	0	0	0	0	0	0	0	0	0	287.718	0	0	0	177.013	0	0	0
Positive	425.04	0.993943	0	0	0	0	0	0	0	0	0	0	0	0	0	0	0	0	71.421	401.959	0	273.439	0	0	0	0	0	0	0	0	0	0	0	0	0	0	110.697	0	0	0	0	0	0	0	0	0	0	0	0
Positive	332.141	0.994055	0	0	0	0	0	0	0	0	0	0	0	0	0	0	0	0	0	0	0	0	0	0	0	0	0	0	0	0	0	0	0	0	0	0	0	0	0	0	0	0	0	0	0	0	0	0	0
Positive	467.998	0.994761	0	0	0	0	0	0	0	0	0	0	0	0	0	0	0	0	0	0	0	0	0	0	0	0	0	0	0	0	0	0	0	0	0	0	0	0	0	0	0	0	0	0	0	0	0	0	0
Positive	375.005	0.994783	0	0	0	0	0	0	0	0	0	0	0	0	0	0	0	0	0	0	0	0	0	0	0	0	0	0	0	0	0	0	0	0	0	0	0	0	0	0	0	0	0	0	0	0	0	0	0
Positive	594.137	0.994783	0	0	0	0	0	0	0	0	0	0	0	0	0	0	0	0	0	0	0	0	0	0	0	0	0	0	0	0	0	0	0	0	0	0	0	0	0	0	0	0	0	0	0	0	0	0	0
Positive	304.944	0.994825	0	0	0	0	0	0	0	0	0	0	0	0	0	0	0	0	0	0	0	0	0	0	0	0	0	0	0	0	0	0	0	0	0	0	372.3	0	0	0	0	0	0	0	0	0	0	0	0
Positive	561.109	0.994875	0	0	0	0	0	0	0	0	0	0	0	0	0	0	0	0	0	0	0	0	0	0	0	0	0	0	0	0	0	0	0	0	0	0	0	0	0	0	0	0	0	0	0	0	0	0	0
Positive	513.038	0.995389	0	90.2965	102.032	187.212	0	0	0	0	0	0	0	0	0	0	0	0	113.253	594.823	703.496	169.871	0	310.687	0	0	0	0	95.9025	0	0	0	170.905	0	0	0	0	0	0	0	0	0	0	195.381	51.0085	0	0	110.707	63.1855
Positive	818.161	0.995674	0	0	0	0	0	0	0	0	0	0	0	0	0	0	0	0	0	0	0	0	0	0	0	0	0	0	0	0	0	0	0	0	0	105.076	0	0	0	0	0	0	0	0	0	0	0	0	0
Positive	303.049	0.995785	370.555	348.43	382.603	435.159	0	112.74	0	0	0	68.3585	0	0	147.425	354.051	207.095	0	228.05	268.365	327.469	247.889	129.432	187.721	0	290.769	0	160.855	159.154	141.825	235.681	127.033	0	0	90.2915	323.926	176.51	223.605	0	0	0	0	0	153.57	161.2	198.445	248.401	190.781	113.75
Positive	271.975	0.996116	0	0	0	100.505	217.31	0	0	0	0	0	0	0	0	0	0	0	130.068	0	0	0	0	0	0	0	0	0	0	0	0	0	0	0	0	0	0	0	74.4805	0	0	0	0	0	0	0	0	0	0
Positive	207.048	0.996303	0	0	0	0	0	0	0	0	0	0	0	0	0	0	0	0	0	0	0	0	0	0	0	0	0	0	0	0	0	0	0	0	0	0	0	0	0	0	0	0	0	0	0	0	0	0	0
Positive	822.121	0.996407	0	0	0	0	0	0	0	0	0	0	0	0	0	0	0	0	0	0	0	0	0	0	0	0	0	0	0	0	0	0	0	0	0	820.348	0	0	0	0	0	0	0	0	0	0	0	0	0
Positive	671.032	0.996896	0	0	0	0	0	0	0	0	0	0	0	0	0	0	0	0	0	0	0	0	0	0	0	0	0	0	0	0	0	0	0	0	0	0	0	0	0	0	0	0	0	0	0	0	0	0	0
Positive	1025.99	0.997344	0	0	0	0	0	0	0	0	0	0	0	0	0	0	0	0	0	0	0	0	0	0	0	0	0	0	0	0	0	0	0	0	0	0	0	0	0	0	0	0	0	0	0	0	0	0	0
Positive	530.051	0.997478	0	0	0	0	0	0	0	0	0	0	0	0	0	0	0	0	0	0	0	0	0	0	0	0	0	0	0	0	0	0	0	0	0	0	0	0	0	0	0	0	0	0	0	0	0	0	0
Positive	650.935	0.997506	0	0	0	0	0	0	0	0	0	0	0	0	0	0	0	0	0	0	119.888	0	0	156.127	0	0	0	0	0	0	0	0	0	0	0	0	0	0	0	0	0	0	0	0	0	0	0	0	0
Positive	555.131	0.997598	0	0	0	0	0	0	0	0	0	0	0	0	0	0	0	0	0	0	0	0	0	0	0	0	0	0	0	0	0	0	0	0	0	0	0	0	0	0	0	0	0	0	0	0	0	0	0
Positive	596.126	0.997628	0	0	0	0	0	0	0	0	0	0	0	0	0	0	0	0	0	0	0	0	0	0	0	0	0	0	0	0	0	0	0	0	0	0	0	0	0	0	0	0	0	0	0	0	0	0	0
Positive	386.02	0.997722	0	0	0	0	0	0	0	0	0	0	0	0	0	0	0	0	0	0	0	0	0	0	0	0	0	0	0	0	0	0	0	0	0	0	0	0	0	0	0	0	0	0	0	0	0	0	0
Positive	931.024	0.997915	0	0	0	0	0	0	0	0	0	0	0	0	0	0	0	0	0	0	0	0	0	0	0	0	0	0	0	0	0	0	0	0	0	0	0	0	0	0	166.308	0	0	0	0	0	0	0	0
Positive	287.037	0.998194	0	199.463	242.316	226.507	0	0	0	0	0	0	0	0	0	84.1685	109.166	0	163.272	0	0	183.641	99.2415	0	0	0	0	0	0	0	0	0	0	0	0	0	131.625	0	0	0	0	0	0	0	0	0	0	0	0
Positive	533.062	0.998797	362.195	1653.39	1546.68	1849.28	1065.71	894.31	1618.17	0	0	0	0	1314.85	732.101	706.038	498.906	486.211	1380.59	786.096	471.362	1071.81	789.434	548.902	436.576	663.687	240.78	0	861.044	0	0	455.959	418.312	0	279.043	0	539.655	632.597	0	0	0	0	0	331.591	0	0	0	594.811	0
Positive	382.036	0.998917	0	0	0	0	0	0	0	0	0	0	0	0	0	0	0	0	0	0	0	0	0	0	0	0	0	0	0	0	0	0	0	0	0	0	0	0	0	0	0	0	0	0	0	0	0	0	0
Positive	531.053	0.998929	0	209.164	291.787	275.48	0	0	0	0	0	0	0	194.441	96.43	0	94.8815	0	191.812	251.916	253.036	197.437	118.703	0	0	0	0	0	121.421	0	0	102.998	0	0	0	0	0	0	0	0	0	0	0	0	0	0	0	108.665	0
Positive	297.561	0.998958	0	0	0	0	0	0	0	0	0	0	0	0	0	0	0	0	0	0	0	0	0	0	0	0	0	0	0	0	0	0	0	0	0	0	0	0	0	0	0	0	0	0	0	0	0	0	0
Positive	353.026	0.998986	0	0	142.334	140.782	0	0	0	0	0	0	0	0	63.775	0	0	0	362.2	287.164	259.151	0	0	126.004	0	0	0	0	0	0	87.7435	0	0	0	0	0	0	0	0	0	0	0	0	0	0	0	0	0	0
Positive	545.122	0.998992	0	0	0	0	0	0	0	0	0	0	0	0	0	0	0	0	0	0	0	0	0	0	0	0	0	0	0	0	0	0	0	0	0	0	0	0	0	0	0	0	0	0	0	0	0	0	0
Positive	605.114	0.999006	0	0	0	0	0	0	0	0	0	0	0	0	0	0	0	0	0	0	0	0	0	0	0	0	0	0	0	135.684	0	0	0	0	0	291.33	0	0	0	0	0	0	0	0	0	0	0	0	0
Positive	312.998	0.999038	0	0	0	0	0	0	0	0	0	0	0	0	0	0	0	0	0	0	0	0	0	0	0	0	0	0	0	0	0	0	0	0	0	0	252.929	0	0	0	0	0	0	0	0	0	0	0	0
Positive	194.087	0.999058	0	0	0	0	0	0	0	0	0	0	0	0	0	0	0	0	0	0	0	0	0	0	0	0	0	0	0	0	0	0	0	0	0	169.85	195.941	0	0	0	0	0	0	0	0	0	0	0	0
Positive	838.129	0.999075	0	0	0	0	0	0	0	0	0	0	0	0	0	0	0	0	0	0	0	0	0	0	0	0	0	0	0	0	0	0	0	0	0	407.591	0	0	0	0	0	0	0	0	0	497.945	0	0	0
Positive	460.2	0.999141	0	0	0	0	0	0	0	0	0	0	0	0	0	0	0	0	0	0	0	0	0	0	0	0	0	0	0	0	0	0	0	0	0	0	0	0	0	0	0	0	0	0	0	0	0	0	0
Positive	361.057	0.999587	0	0	0	0	0	0	0	0	0	0	0	0	0	0	0	0	0	0	0	0	0	0	0	0	0	0	0	0	0	0	0	0	0	0	0	0	0	0	0	0	0	0	0	0	0	0	0
Positive	118.088	0.999602	0	0	0	1378.85	0	0	0	0	0	922.352	1209.43	1020.28	0	0	0	0	0	0	0	0	0	0	0	1268.4	0	0	0	0	2596.73	1411.88	0	0	1504.98	0	0	1394.82	0	0	0	0	0	326.998	0	1453.32	0	0	943.653
Positive	475.052	0.999743	0	0	0	0	0	0	0	0	0	0	0	0	0	0	0	0	0	0	0	0	0	0	0	0	0	0	0	0	0	0	0	0	0	0	0	0	0	0	0	0	0	0	0	0	0	0	0
Positive	219.102	0.999808	0	0	0	0	0	0	0	0	0	0	0	0	0	0	0	0	0	0	0	0	0	0	0	0	0	0	0	0	0	0	0	0	0	0	0	0	0	0	0	0	0	0	0	0	0	0	0
Positive	491.97	0.999813	0	0	137.22	0	0	0	0	0	0	0	0	0	0	0	0	385.752	0	0	0	0	0	0	0	0	0	0	110.19	0	0	0	0	0	0	0	0	0	0	0	0	0	0	0	0	0	0	0	0
Positive	676.032	0.999853	0	0	0	0	0	0	0	0	0	0	0	0	0	0	0	0	0	0	0	0	0	0	0	0	0	0	0	0	0	0	0	0	0	0	0	0	0	0	0	0	0	0	0	0	0	0	0
Positive	630.019	1.00017	0	0	0	0	0	0	0	0	64.278	0	0	0	0	0	0	0	0	0	0	0	0	0	0	119.888	0	129.07	0	0	294.351	0	0	283.135	0	0	0	0	0	0	0	0	0	0	439.737	288.735	0	104.579	0
Positive	931.071	1.00033	0	0	0	0	0	0	0	0	0	0	0	0	0	0	0	0	0	0	0	0	0	0	0	0	0	0	0	0	454.541	0	0	0	0	0	0	0	0	0	0	0	0	0	0	0	0	0	0
Positive	969.026	1.00034	0	0	0	0	0	0	0	0	0	0	0	0	0	0	0	0	0	0	0	0	0	0	0	0	0	0	0	0	561.7	0	0	440.813	0	0	0	0	0	0	0	0	336.224	0	518.831	0	0	0	0
Positive	585.141	1.00037	0	0	0	0	0	0	0	0	0	0	0	0	0	0	0	0	0	0	0	0	0	0	0	0	0	0	0	0	0	0	0	0	0	430.987	0	0	0	0	0	0	0	0	0	0	0	0	0
Positive	177.026	1.00041	0	0	0	0	0	0	0	0	0	0	0	0	0	0	0	0	0	0	0	0	0	0	0	0	0	0	0	0	0	0	0	0	0	0	3600.12	0	0	0	0	0	0	0	0	0	0	0	0
Positive	968.981	1.0007	0	0	0	0	0	0	0	0	0	0	0	0	0	0	0	0	0	0	0	0	0	0	0	0	0	0	0	0	0	531.476	0	0	0	0	0	0	0	0	548.857	0	0	0	0	0	0	0	0
Positive	702.019	1.00082	0	85.7085	0	0	0	0	0	0	0	0	0	0	0	0	114.777	0	0	0	0	0	0	0	0	0	0	0	0	0	0	0	0	0	0	0	0	0	0	0	0	0	0	0	0	0	0	0	0
Positive	106.053	1.00164	0	0	0	0	0	0	0	0	0	0	0	0	0	0	0	0	0	0	0	0	0	0	0	0	0	0	0	0	0	0	0	0	0	0	0	0	0	0	0	0	0	0	0	0	0	0	0
Positive	398.064	1.00182	0	0	0	0	0	0	0	0	0	0	0	0	0	0	0	0	0	0	0	0	0	0	0	0	0	0	0	0	0	0	0	0	0	0	0	0	0	0	0	441.639	0	0	0	0	0	298.891	0
Positive	704.065	1.00185	0	0	0	0	0	0	0	0	0	0	0	0	0	0	0	0	0	0	0	0	0	0	0	0	0	0	0	0	475.457	0	0	0	0	0	0	0	0	0	0	0	307.63	0	0	203.046	192.803	0	0
Positive	404.969	1.00195	0	0	113.761	412.183	0	0	0	0	0	0	106.621	0	132.642	0	0	0	304.053	393.286	359.147	404.551	205.591	288.233	277.017	0	0	0	377.498	0	0	0	76.0185	0	0	0	0	0	0	0	0	0	0	0	0	0	0	0	0
Positive	273.007	1.00214	0	0	0	70.39	0	0	0	0	0	0	0	0	0	0	0	0	0	191.314	232.112	168.866	49.994	0	0	0	0	0	0	0	0	0	0	0	0	0	0	0	0	0	0	0	0	0	0	0	0	0	0
Positive	594.062	1.0027	0	0	0	127.547	0	0	0	0	0	0	0	0	106.114	159.154	0	0	0	0	0	0	0	0	0	0	0	0	0	0	0	70.8605	0	0	125.992	0	0	139.846	0	0	0	0	0	115.8	0	90.8055	81.064	0	0
Positive	606.125	1.00277	0	0	0	0	0	0	0	0	0	0	0	0	0	0	0	0	0	0	0	0	0	0	0	0	0	0	0	0	0	0	0	0	0	0	0	0	0	0	0	0	0	0	0	0	0	0	0
Positive	291.019	1.00285	0	385.622	461.681	748.862	171.41	216.292	249.456	0	0	0	493.32	256.011	277.01	266.303	241.312	356.193	791.433	2300.79	2433.9	1400.89	411.689	933.068	806.355	287.194	231.607	246.398	416.776	382.608	0	224.394	431.575	343.832	207.631	206.093	0	438.033	0	0	0	0	179.057	555.014	275.464	0	0	575.458	779.234
Positive	359.109	1.00295	0	0	0	0	0	0	0	0	0	0	0	0	0	0	0	0	0	0	0	0	0	0	0	0	0	0	0	0	0	0	0	0	0	0	0	0	0	0	0	0	0	0	0	0	0	0	0
Positive	311.023	1.00295	0	0	0	0	0	0	0	0	0	0	0	0	0	0	0	0	0	0	0	0	0	0	0	0	0	0	0	0	0	0	0	0	0	0	0	0	0	0	0	0	0	0	0	0	0	0	0
Positive	317.096	1.00295	0	0	0	0	0	0	0	0	0	0	0	0	0	0	0	0	0	0	0	0	0	0	0	0	0	0	0	0	0	0	0	0	0	0	0	0	0	0	0	0	0	0	0	0	0	0	0
Positive	832.101	1.00295	0	0	0	0	0	0	0	0	0	0	0	0	0	0	0	0	0	0	0	0	0	0	0	0	0	0	0	0	0	0	0	0	0	0	0	0	0	0	0	0	0	0	0	0	0	0	0
Positive	667.027	1.00295	0	0	0	0	0	0	0	0	0	0	0	0	0	0	0	0	0	0	0	0	0	0	0	0	0	0	0	0	0	0	0	0	0	0	0	0	0	0	0	0	0	0	0	0	0	0	0
Positive	939.005	1.00295	0	0	0	0	0	0	0	0	0	0	0	0	0	0	0	0	0	0	0	0	0	0	0	0	0	0	0	0	0	0	0	0	0	0	0	0	0	0	0	0	0	0	0	0	0	0	0
Positive	678.026	1.00303	0	0	0	0	0	0	0	0	0	0	0	0	0	0	0	0	0	0	0	0	0	0	0	0	0	0	0	0	0	0	0	0	0	0	0	0	0	0	0	0	0	0	0	0	0	0	0
Positive	935.037	1.00305	0	0	0	0	0	0	0	0	0	0	0	0	0	0	0	0	0	0	0	0	0	0	0	0	0	0	0	0	0	0	0	0	0	0	0	0	0	0	175.166	0	0	0	0	0	0	0	0
Positive	653.057	1.00305	0	0	0	0	0	0	0	0	0	0	0	0	0	0	0	0	0	0	0	0	0	0	0	0	0	0	0	0	0	0	0	0	0	0	0	0	0	0	0	0	0	0	0	0	0	0	0
Positive	921.063	1.00305	0	0	0	0	0	0	0	0	0	0	0	0	0	0	0	0	0	0	0	0	0	0	0	0	0	0	0	0	0	0	0	0	0	0	0	0	0	0	0	0	0	0	0	0	0	0	0
Positive	611.888	1.00305	0	0	0	0	0	0	0	0	0	0	0	0	0	0	0	0	0	0	0	0	0	0	0	0	0	0	0	0	0	0	0	0	0	0	0	0	0	0	0	0	0	0	0	0	0	0	0
Positive	725.971	1.00305	0	0	0	0	0	0	0	0	0	0	0	0	0	0	0	0	0	0	0	0	0	0	0	0	0	0	0	0	0	0	0	0	0	0	0	0	0	0	0	0	0	0	0	0	0	0	0
Positive	537.956	1.00305	0	0	0	0	0	0	0	0	0	0	0	0	0	0	0	0	0	0	0	0	0	0	0	0	0	0	0	0	0	0	0	0	0	0	0	0	0	0	0	0	0	0	0	0	0	0	0
Positive	313.796	1.00305	0	0	0	0	0	0	0	0	0	0	0	0	0	0	0	0	0	0	0	0	0	0	0	0	0	0	0	0	0	0	0	0	0	0	0	0	0	0	0	0	0	0	0	0	0	0	0
Positive	348.772	1.00305	0	0	0	0	0	0	0	0	0	0	0	0	0	0	0	0	0	0	0	0	0	0	0	0	0	0	0	0	0	0	0	0	0	0	0	0	0	0	0	0	0	0	0	0	0	0	0
Positive	449.723	1.00305	0	0	0	0	0	0	0	0	0	0	0	0	0	0	0	0	0	0	0	0	0	0	0	0	0	0	0	0	0	0	0	0	0	0	0	0	0	0	0	0	0	0	0	0	0	0	0
Positive	917.064	1.00309	0	0	0	0	0	0	0	0	0	0	0	0	0	0	0	0	0	0	0	0	0	0	0	0	0	0	0	0	0	0	0	0	0	0	0	0	0	0	0	0	0	0	0	0	0	0	0
Positive	967.308	1.00313	0	0	0	0	0	0	0	0	0	0	0	0	0	0	0	0	0	0	0	0	0	0	0	0	0	0	0	0	0	0	0	0	0	0	0	0	0	0	0	0	0	0	0	0	0	0	0
Positive	969.319	1.00313	0	0	0	0	0	0	0	0	0	0	0	0	0	0	0	0	0	0	0	0	0	0	0	0	0	0	0	0	0	0	0	0	0	0	0	0	0	0	0	0	0	0	0	0	0	0	0
Positive	754.306	1.00313	0	0	0	0	0	0	0	0	0	0	0	0	0	0	0	0	0	0	0	0	0	0	0	0	0	0	0	0	0	0	0	0	0	0	0	0	0	0	0	0	0	0	0	0	0	0	0
Positive	1071.36	1.00313	0	0	0	0	0	0	0	0	0	0	0	0	0	0	0	0	0	0	0	0	0	0	0	0	0	0	0	0	0	0	0	0	0	0	0	0	0	0	0	0	0	0	0	0	0	0	0
Positive	1100.23	1.00313	0	0	0	0	0	0	0	0	0	0	0	0	0	0	0	0	0	0	0	0	0	0	0	0	0	0	0	0	0	0	0	0	0	0	0	0	0	0	0	0	0	0	0	0	0	0	0
Positive	971.329	1.00313	0	0	0	0	0	0	0	0	0	0	0	0	0	0	0	0	0	0	0	0	0	0	0	0	0	0	0	0	0	0	0	0	0	0	0	0	0	0	0	0	0	0	0	0	0	0	0
Positive	807.264	1.00313	0	0	0	0	0	0	0	0	0	0	0	0	0	0	0	0	0	0	0	0	0	0	0	0	0	0	0	0	0	0	0	0	0	0	0	0	0	0	0	0	0	0	0	0	0	0	0
Positive	913.108	1.00313	0	0	0	0	0	0	0	0	0	0	0	0	0	0	0	0	0	0	0	0	0	0	0	0	0	0	0	0	0	0	0	0	0	0	0	0	0	0	0	0	0	0	0	0	0	0	0
Positive	974.958	1.00315	0	0	0	0	0	0	0	0	0	0	0	0	0	0	0	0	0	0	0	0	0	0	0	0	0	0	0	0	0	0	0	0	0	0	0	0	0	0	0	0	0	0	0	0	0	0	0
Positive	494.107	1.00315	0	0	0	0	0	0	0	0	0	0	0	0	0	0	0	0	0	0	0	0	0	0	0	0	0	0	0	0	0	0	0	0	0	0	0	0	0	0	0	0	0	0	0	0	0	0	0
Positive	356.002	1.00315	0	0	0	0	0	0	0	0	0	0	0	0	0	0	0	0	0	0	0	0	0	0	0	0	0	0	0	0	0	0	0	0	0	0	0	0	0	0	0	0	0	0	0	0	0	0	0
Positive	614.967	1.00318	0	0	0	0	0	0	0	0	0	0	0	0	0	0	0	0	0	0	0	0	0	0	0	0	0	0	0	0	0	0	0	0	0	0	0	0	0	0	0	0	0	0	0	0	0	0	0
Positive	314.983	1.00319	0	0	0	0	0	0	0	0	0	0	0	0	0	0	0	0	0	0	0	0	0	0	0	0	0	0	0	0	0	0	0	0	0	0	0	0	0	0	0	0	0	0	0	0	0	0	0
Positive	958.953	1.00321	0	0	0	0	0	0	0	0	0	0	0	0	0	0	0	0	0	0	0	0	0	0	0	0	0	0	0	0	0	0	0	0	0	0	0	0	0	0	0	0	0	0	0	0	0	0	0
Positive	666.934	1.00322	0	0	0	0	0	0	0	0	0	0	0	0	0	0	0	0	0	0	0	0	0	0	0	0	0	0	0	0	0	65.8085	0	0	0	0	0	0	0	0	0	0	0	0	0	0	0	0	0
Positive	611.969	1.00323	0	0	0	0	0	0	0	0	0	0	0	0	0	0	0	0	0	0	0	0	0	0	0	0	0	0	0	0	0	0	0	0	0	0	0	0	0	0	0	0	0	0	0	0	0	0	0
Positive	684.115	1.00323	0	0	0	0	0	0	0	0	0	0	0	0	0	0	0	0	0	0	0	0	0	0	0	0	0	0	0	0	528.021	0	0	0	0	351.99	0	0	0	0	0	0	0	0	0	0	0	0	0
Positive	703.061	1.00323	0	85.1975	0	0	0	0	0	0	0	0	0	0	0	0	0	0	0	0	0	0	0	0	0	0	0	0	0	0	0	0	0	0	0	0	0	0	0	0	0	0	0	0	0	0	0	0	0
Positive	763.094	1.00323	0	0	0	0	0	0	0	0	0	0	0	0	0	0	0	0	0	0	0	0	0	0	0	0	0	0	0	0	0	0	0	0	0	0	0	0	0	0	0	0	0	0	0	0	0	0	0
Positive	658.069	1.00323	0	0	0	0	0	0	0	0	0	0	0	0	0	0	0	0	0	0	0	0	0	0	0	0	0	0	0	0	0	0	0	0	0	0	0	0	0	0	0	0	0	0	0	0	0	0	0
Positive	692.112	1.00324	0	0	0	0	0	0	0	0	0	0	0	0	0	0	0	0	0	0	0	0	0	0	0	0	0	0	0	0	0	0	0	0	0	0	0	0	0	0	0	0	0	0	0	0	0	0	0
Positive	294.988	1.00324	0	0	0	0	0	0	0	0	0	0	0	0	0	0	0	0	0	0	0	0	0	0	0	0	0	0	0	0	0	0	0	0	0	0	0	0	0	0	0	0	0	0	0	0	0	0	0
Positive	972.966	1.00325	0	0	0	0	0	0	0	0	0	0	0	0	0	0	0	0	0	0	0	0	0	0	0	0	0	0	0	0	0	0	0	0	0	0	0	0	0	0	0	0	0	0	0	0	0	0	0
Positive	724.278	1.00325	0	0	0	0	0	0	0	0	0	0	0	0	0	0	0	0	0	0	0	0	0	0	0	0	0	0	0	0	0	0	0	0	0	0	0	0	0	0	0	0	0	0	0	0	0	0	0
Positive	524.046	1.00325	0	0	0	0	0	0	0	0	0	0	0	0	0	0	0	0	0	0	0	0	0	0	0	0	0	0	0	0	0	0	0	0	0	0	0	0	0	0	0	0	0	0	0	0	0	0	0
Positive	530.174	1.00325	0	0	0	0	0	0	0	0	0	0	0	0	0	0	0	0	0	0	0	0	0	0	0	0	0	0	0	0	0	0	0	0	0	0	0	0	0	0	0	0	0	0	0	0	0	0	0
Positive	407.005	1.00326	0	0	0	0	0	0	0	0	0	0	0	0	0	0	0	0	0	0	0	0	0	0	0	0	0	0	0	0	0	0	0	0	0	0	0	0	0	0	0	0	0	0	0	0	0	0	0
Positive	297.994	1.00328	0	0	0	0	0	0	0	0	0	0	0	0	0	0	0	0	0	0	0	0	0	0	0	0	0	0	0	0	0	0	0	0	0	0	0	0	0	0	0	0	0	0	0	0	0	0	0
Positive	494.002	1.00328	0	0	0	0	0	0	0	387.203	0	524.929	0	0	0	0	0	0	0	0	0	0	0	0	0	0	0	0	0	604.514	0	0	0	0	0	0	0	0	0	0	0	0	0	0	0	0	0	0	0
Positive	477.948	1.00328	0	0	0	0	0	0	0	0	0	0	0	0	0	0	0	0	0	0	0	0	0	0	0	0	0	0	0	0	0	0	0	0	0	0	150.494	0	0	0	0	0	0	0	0	0	0	0	0
Positive	191.031	1.00328	0	57.6365	0	0	0	0	0	0	0	0	0	0	0	0	0	0	0	0	0	0	0	0	0	0	0	0	0	0	0	0	0	0	0	0	0	0	0	0	0	0	0	0	0	0	0	0	0
Positive	527.217	1.00329	0	0	0	0	0	0	0	0	0	0	0	0	0	0	0	0	0	0	0	0	0	0	0	0	0	0	0	0	0	0	0	0	0	0	0	0	0	0	0	0	0	0	0	0	0	0	0
Positive	215.016	1.00331	0	0	0	0	0	0	0	0	0	0	0	0	0	0	0	0	0	0	0	0	0	0	0	0	0	0	0	0	0	0	0	0	0	0	129.065	0	0	0	0	0	0	0	0	0	0	0	0
Positive	254.973	1.00332	0	0	0	0	0	0	0	0	0	0	0	0	0	0	0	0	0	0	176.514	68.873	0	0	0	0	0	0	0	0	0	0	0	0	0	0	96.41	0	0	0	0	0	0	0	0	0	0	0	0
Positive	358.98	1.00332	0	0	0	0	0	0	0	0	0	0	0	0	0	0	0	0	0	0	0	67.3425	0	0	0	0	0	0	0	0	0	0	0	0	0	0	0	0	0	0	0	0	0	0	0	0	0	0	0
Positive	816.015	1.00332	0	0	0	0	0	0	0	0	0	0	0	0	0	0	0	0	0	0	0	0	0	0	0	0	0	0	0	0	0	0	0	0	0	0	0	0	0	0	0	0	0	0	0	0	0	0	0
Positive	536.921	1.00333	0	0	0	0	0	0	0	0	0	0	0	0	0	0	0	0	0	0	0	0	0	0	58.156	0	0	0	0	0	0	0	0	0	0	0	0	0	0	0	0	0	0	0	0	0	0	0	0
Positive	597.01	1.00333	0	0	0	0	0	0	0	0	0	0	0	0	0	0	0	0	0	0	305.568	0	0	0	0	0	0	0	0	0	0	0	0	0	0	0	0	0	0	0	0	0	0	0	0	0	0	0	0
Positive	126.971	1.00333	0	0	0	0	0	0	0	0	0	0	0	0	0	0	0	0	0	0	579.01	0	0	0	0	0	0	0	0	0	0	0	0	0	0	0	0	0	0	0	0	0	0	0	0	0	0	0	0
Positive	411.949	1.00333	0	0	0	0	0	0	0	0	0	0	0	0	0	0	0	0	0	0	128.05	0	0	0	0	0	0	0	0	0	0	0	0	0	0	0	0	0	0	0	0	0	0	0	0	0	0	0	0
Positive	114.003	1.00333	0	0	0	0	0	0	0	0	0	0	0	0	0	0	0	0	0	0	106.107	0	0	0	0	0	0	0	0	0	0	0	0	0	0	0	0	0	0	0	0	0	0	0	0	0	0	0	0
Positive	333.447	1.00333	0	0	0	0	0	0	0	0	0	0	0	0	0	0	0	0	0	0	91.824	0	0	0	0	0	0	0	0	0	0	0	0	0	0	0	0	0	0	0	0	0	0	0	0	0	0	0	0
Positive	536.049	1.00333	0	0	0	0	0	0	0	0	0	0	0	0	0	79.5745	0	0	0	0	0	0	0	0	0	0	0	0	0	0	0	0	0	0	0	0	0	0	0	0	0	0	0	0	0	0	0	0	0
Positive	530.871	1.00333	0	0	0	0	0	0	0	0	0	0	0	0	0	0	0	0	0	0	0	0	0	0	0	0	0	0	0	0	0	0	0	0	0	0	104.573	0	0	0	0	0	0	0	0	0	0	0	0
Positive	952.992	1.00333	0	0	0	0	0	0	0	0	0	0	0	0	0	0	0	0	0	0	0	0	0	0	0	0	0	0	0	0	0	0	0	0	0	0	0	0	0	0	0	0	0	0	0	0	0	0	0
Positive	364.01	1.00333	0	0	0	0	0	0	0	0	0	0	0	0	0	0	0	0	0	0	0	0	0	0	0	0	0	0	0	0	0	0	0	0	0	0	0	0	0	0	0	0	0	0	0	0	0	0	0
Positive	492.878	1.00333	0	0	0	0	0	0	0	0	0	0	0	0	0	0	0	0	0	0	0	0	0	0	0	0	0	0	0	0	0	0	0	0	0	0	0	0	0	0	0	0	0	0	0	0	0	0	0
Positive	656.032	1.00333	0	0	0	0	0	0	0	0	0	0	0	0	0	0	0	0	0	0	0	0	0	0	0	0	0	0	0	0	0	0	0	0	0	0	0	0	0	0	0	0	0	0	0	0	0	0	0
Positive	694.12	1.00333	0	0	0	0	0	0	0	0	0	0	0	0	0	0	0	0	0	0	0	0	0	0	0	0	0	0	0	0	0	0	0	0	0	0	0	0	0	0	0	0	0	0	0	0	0	0	0
Positive	501.002	1.00335	0	0	110.7	114.782	0	0	0	0	0	0	0	0	0	0	0	132.183	0	0	0	0	0	0	0	0	0	0	0	0	0	0	0	0	0	0	410.135	0	0	0	0	0	0	0	0	0	0	0	0
Positive	176.974	1.00336	0	0	0	0	0	0	0	0	0	0	0	0	0	0	0	0	0	0	0	0	0	0	0	0	0	0	0	0	0	0	0	0	0	0	0	0	0	0	0	0	0	0	0	0	0	0	0
Positive	723.158	1.00342	0	0	0	0	0	0	0	0	0	0	0	0	0	0	0	0	0	0	0	0	0	0	0	0	0	0	0	0	0	0	0	0	0	0	0	0	0	0	0	0	0	0	0	0	0	0	0
Positive	829.068	1.00342	0	0	0	0	0	0	0	0	0	0	0	0	0	0	0	0	0	0	0	0	0	0	0	0	0	0	0	0	0	0	0	0	0	0	0	0	0	0	0	0	0	0	0	0	0	0	0
Positive	1028.99	1.00342	0	0	0	0	0	0	0	0	0	0	0	0	0	0	0	0	0	0	0	0	0	0	0	0	0	0	0	0	0	0	0	0	0	0	0	0	0	0	0	0	0	0	0	0	0	0	0
Positive	715.991	1.00342	0	0	0	0	0	0	0	0	0	0	0	0	0	0	0	0	0	0	0	0	0	0	0	0	0	0	0	0	0	0	0	0	0	0	0	0	0	0	0	0	0	0	0	0	0	0	0
Positive	826.083	1.00343	0	0	0	0	0	0	0	0	0	0	0	0	0	0	0	0	0	0	0	0	0	0	0	0	0	0	0	0	0	0	0	0	0	0	0	0	0	0	0	0	0	0	0	0	0	0	0
Positive	480.958	1.00353	0	0	0	0	0	0	0	0	0	0	0	0	0	0	0	0	0	0	0	0	0	0	0	0	0	0	0	0	0	0	0	0	0	0	0	0	0	0	0	0	0	0	0	0	0	0	0
Positive	460.047	1.00438	0	0	0	0	0	0	0	0	0	0	0	0	0	0	0	0	0	0	0	0	0	0	0	0	0	136.841	0	0	509.638	0	0	329.568	0	0	0	0	0	0	0	409.983	329.556	0	0	239.268	328.877	0	0
Positive	686.077	1.00455	0	0	0	0	0	0	0	0	0	0	0	0	0	0	0	0	0	0	0	0	0	0	0	273.438	0	0	0	0	302.017	0	0	144.886	0	192.841	0	160.587	0	0	0	191.321	0	0	0	0	0	0	0
Positive	497.046	1.00518	0	0	0	0	0	0	0	0	0	0	0	0	0	0	0	0	0	0	104.574	0	0	0	0	0	0	0	0	0	0	0	0	0	0	0	0	0	0	0	0	0	0	0	0	0	0	0	0
Positive	363.047	1.00558	0	0	0	0	0	0	0	0	0	0	0	0	0	0	0	0	0	94.3615	94.891	0	0	0	0	118.347	0	0	0	0	85.196	58.669	0	0	0	79.577	0	0	0	0	0	0	0	173.947	0	0	97.43	114.784	0
Positive	630.961	1.00565	0	0	0	0	0	0	0	0	0	0	0	0	0	0	0	0	0	360.71	421.88	127.034	0	109.669	192.308	0	0	0	0	0	0	0	0	0	0	0	0	0	0	0	0	0	0	0	0	0	0	0	0
Positive	720.056	1.00568	0	0	0	0	0	0	0	0	0	0	0	0	0	0	0	0	0	0	0	0	0	0	0	0	0	0	0	0	0	0	0	0	0	0	0	0	0	0	0	0	0	0	773.806	713.683	347.313	0	0
Positive	640.097	1.00569	0	0	0	0	0	0	0	0	0	0	0	0	0	0	0	0	0	0	0	0	0	0	0	0	0	0	0	0	0	0	0	0	0	0	0	0	0	0	0	0	0	0	0	0	0	0	0
Positive	535.069	1.00582	159.673	0	0	0	0	0	0	0	0	0	316.795	0	0	0	0	0	0	230.569	204.051	0	0	210.182	0	0	78.056	0	267.81	0	163.234	190.281	120.394	149.481	0	193.327	210.148	0	0	0	0	0	0	116.819	128.541	155.583	204.996	209.657	205.074
Positive	607.09	1.00604	230.296	0	0	0	0	0	0	0	0	0	0	0	0	0	0	0	0	0	0	0	0	0	0	0	0	0	0	0	0	0	0	0	0	131.636	0	0	0	0	0	0	0	0	0	0	0	0	0
Positive	654.94	1.00606	0	0	0	0	0	0	0	0	0	0	0	0	0	0	0	0	0	155.077	0	0	0	0	0	0	0	0	0	0	0	0	0	0	0	0	0	0	0	0	0	0	0	0	0	0	0	0	0
Positive	304.159	1.00606	89.1605	0	336.279	0	0	147.435	0	0	0	0	0	0	174.467	0	0	0	0	0	0	0	0	0	0	277.012	0	0	0	0	523.342	0	0	124.469	0	371.373	0	735.867	0	0	0	79.6295	169.873	449.413	277.51	188.737	82.1765	0	0
Positive	178.037	1.0061	0	0	0	0	0	0	0	0	0	0	0	0	0	0	0	0	0	0	0	0	0	0	0	95.913	0	0	0	0	0	0	0	81.1125	0	0	0	0	0	0	0	0	0	0	0	238.243	0	0	0
Positive	379.018	1.00617	0	81.631	127.531	215.264	0	0	0	0	0	0	0	0	0	111.213	122.44	103.108	0	408.119	592.278	148.953	0	372.403	215.283	0	0	0	74.9885	61.7295	0	0	156.095	0	0	0	0	0	0	0	0	0	0	238.748	0	0	82.607	0	123.97
Positive	702.059	1.00618	0	0	0	0	0	0	0	0	0	0	0	0	0	0	0	0	0	0	0	0	0	0	0	0	0	104.18	0	0	0	0	0	0	0	0	0	0	0	0	0	561.952	389.767	0	0	0	0	0	0
Positive	160.951	1.00782	0	0	0	0	0	0	0	0	0	0	0	0	0	0	0	0	0	0	90.8075	0	228.866	108.662	0	0	0	0	111.719	0	0	0	73.4575	0	0	0	0	0	0	0	84.2245	0	0	0	0	0	0	0	0
Positive	683.177	1.00797	0	0	0	0	0	0	0	0	0	0	0	0	0	0	0	0	0	0	0	0	0	0	0	0	0	0	0	0	0	0	0	0	0	0	0	0	0	0	0	0	0	0	0	0	0	0	0
Positive	555.165	1.00802	0	0	0	0	0	0	0	0	0	0	0	0	0	0	0	0	0	0	0	0	0	0	0	0	0	0	0	0	521.913	0	0	0	0	0	0	0	0	0	0	0	0	0	0	0	0	0	0
Positive	482.104	1.0081	0	44.3765	0	130.617	0	0	0	0	0	0	0	0	235.178	0	266.787	139.82	0	0	0	0	46.926	0	0	0	0	0	0	0	0	372.296	0	0	0	0	0	0	0	0	0	0	0	0	0	0	0	0	0
Positive	335.08	1.00811	0	0	0	0	0	0	0	0	0	0	0	0	0	0	0	0	0	0	0	0	0	0	0	0	0	0	0	0	0	0	0	0	0	0	0	0	0	0	0	0	0	0	0	0	0	0	0
Positive	674.033	1.00825	0	0	0	0	0	0	0	0	0	0	0	0	0	0	0	0	0	0	0	0	0	0	0	0	0	0	0	0	0	0	0	0	0	0	0	0	0	0	0	0	0	0	0	0	0	0	0
Positive	130.087	1.00826	0	321.274	55.0985	0	159.15	159.667	101.013	0	0	0	0	0	0	0	0	0	377.054	169.367	144.365	254.057	0	195.901	0	0	0	0	0	0	0	0	0	0	0	0	0	0	0	0	0	0	0	0	0	0	0	0	0
Positive	406.952	1.00884	0	0	0	0	0	0	0	0	0	0	0	0	0	0	0	0	0	0	0	0	0	0	0	0	0	0	0	0	0	0	0	0	0	0	0	0	0	0	0	0	0	0	0	0	0	0	0
Positive	625.013	1.00888	0	0	0	0	0	0	0	0	0	0	0	0	0	0	0	0	0	0	0	0	0	0	0	0	0	0	124.466	0	0	0	0	112.755	0	0	0	0	0	0	0	0	291.811	0	182.11	121.427	0	0	79.079
Positive	567.127	1.0089	0	0	0	0	0	0	0	0	0	0	0	0	0	0	0	0	0	0	0	0	0	0	0	0	0	0	0	0	0	0	0	0	0	0	0	0	0	0	0	0	0	0	0	0	0	0	0
Positive	718.026	1.00891	0	110.194	73.454	0	0	0	0	0	0	0	0	0	212.739	0	793.746	230.627	0	0	0	0	0	0	0	594.844	0	0	0	0	0	1684.4	0	0	616.718	0	0	0	0	0	330.705	0	0	114.284	0	0	0	155.059	0
Positive	954.967	1.00892	0	0	0	0	0	0	0	0	0	0	0	0	0	0	0	0	0	0	0	0	0	0	0	0	0	0	0	0	0	0	0	0	310.108	0	0	0	0	0	0	0	0	0	0	0	0	0	0
Positive	955.015	1.00894	0	0	0	0	0	0	0	0	0	0	0	0	0	0	0	0	0	0	0	0	0	0	0	0	0	0	0	0	0	0	0	0	0	205.577	0	0	0	0	0	120.403	0	0	0	0	0	0	0
Positive	350.983	1.009	0	0	0	0	0	0	0	0	0	0	0	0	0	0	0	0	0	0	0	0	0	0	0	0	0	0	0	0	0	0	0	0	0	0	72.9535	0	0	0	0	0	0	0	0	0	0	0	0
Positive	700.066	1.01089	0	0	0	0	0	0	0	0	0	0	0	0	0	0	0	0	0	0	0	0	0	0	0	0	0	390.524	0	153.059	2095.03	0	0	491.281	0	0	0	0	0	0	475.816	1033.2	971.856	0	1106	1076.41	1062.08	323.901	322.363
Positive	203.004	1.01111	0	0	0	131.612	0	0	0	0	0	0	0	0	0	0	0	0	148.501	428.495	556.571	77.541	0	392.3	222.425	0	0	0	0	0	0	0	0	0	0	0	0	0	0	0	0	0	0	238.738	0	0	0	0	114.276
Positive	509.003	1.01155	0	0	0	0	0	0	0	0	0	0	0	0	0	0	0	0	0	0	0	0	0	0	0	0	0	0	0	0	0	0	0	0	0	0	0	0	0	0	0	0	0	0	0	0	0	0	0
Positive	971.029	1.01167	0	0	0	0	0	0	0	0	0	0	0	0	0	0	0	0	0	0	0	0	0	0	0	0	0	0	0	0	424.465	0	0	0	0	0	0	0	0	0	0	0	287.238	0	0	0	0	0	0
Positive	674.06	1.0117	0	0	0	0	0	0	0	0	0	0	0	0	0	0	0	0	0	0	0	0	0	0	0	0	0	0	0	0	0	0	0	0	0	0	0	0	0	0	0	0	0	0	0	0	0	0	0
Positive	315.961	1.0117	0	0	0	0	0	0	0	0	0	0	0	0	0	0	0	0	0	0	0	0	0	0	0	0	0	0	0	0	0	0	0	0	0	0	76.522	0	0	0	0	0	0	0	0	0	0	0	0
Positive	515.117	1.01171	0	0	0	0	0	0	0	0	0	0	0	0	0	0	0	0	0	0	0	0	0	0	0	0	0	0	0	170.922	0	0	0	0	0	0	0	0	0	0	0	0	0	0	0	0	0	0	0
Positive	262.97	1.01174	0	0	0	0	0	0	0	0	0	0	0	0	0	0	0	0	0	0	0	0	0	0	0	0	0	0	0	0	0	0	0	0	0	0	460.014	0	0	0	0	0	0	0	0	0	0	0	0
Positive	377.045	1.01174	0	0	0	0	0	0	0	0	0	0	0	0	0	0	0	0	0	0	0	0	0	0	0	0	0	0	0	0	0	0	0	0	0	0	0	0	0	0	0	0	0	0	0	0	0	0	0
Positive	286.066	1.01183	0	0	0	0	0	0	0	0	0	0	0	0	0	0	0	0	0	0	0	0	0	0	0	0	0	0	0	0	0	0	0	0	0	0	0	0	0	0	0	0	0	0	0	0	0	0	0
Positive	146.165	1.01335	0	0	0	0	0	0	0	0	0	0	0	0	0	0	0	0	0	0	0	0	0	0	0	0	0	0	0	0	0	0	0	0	0	0	0	91.95	0	0	0	0	0	100.501	0	0	0	0	0
Positive	610.021	1.0143	0	0	0	174.976	0	0	0	0	0	0	0	0	282.112	135.696	199.469	138.835	0	0	0	0	231.456	0	0	0	0	0	233.643	0	0	120.898	0	0	0	0	0	0	0	0	305.76	0	0	193.319	0	0	0	0	191.309
Positive	361.095	1.01438	0	0	0	0	0	0	0	0	0	0	0	0	0	0	0	0	0	0	0	0	0	0	0	0	0	0	0	0	0	0	0	0	0	0	0	0	0	0	0	0	0	0	0	0	0	0	0
Positive	441.021	1.01442	0	0	308.122	500.959	0	70.396	0	0	0	0	218.841	0	0	161.202	0	204.108	665.84	2591.06	2928.74	1152.44	298.44	753.489	718.099	0	0	144.374	262.2	222.425	63.773	98.454	137.748	92.848	0	0	0	0	0	0	0	0	0	122.424	0	0	121.841	0	131.628
Positive	439.008	1.01461	0	0	0	0	0	0	0	0	0	0	0	0	0	0	0	0	0	0	0	0	0	0	0	0	0	0	0	0	0	161.183	0	0	0	109.166	536.509	0	0	0	0	0	0	0	0	0	0	0	0
Positive	487.197	1.01461	0	0	0	0	0	0	0	0	0	0	0	0	0	0	0	0	0	0	0	0	0	0	0	0	0	0	0	0	0	0	0	0	0	0	0	0	0	0	0	0	0	0	0	0	0	0	0
Positive	479.974	1.01563	0	0	0	0	0	0	0	0	0	0	0	0	0	0	156.091	0	0	0	0	0	0	0	0	0	0	0	0	0	0	0	0	0	127.535	0	0	290.732	0	0	0	0	0	0	0	0	0	0	0
Positive	464.001	1.01601	0	0	0	0	0	0	0	0	0	0	0	0	0	0	0	0	0	0	0	0	0	0	0	0	0	0	0	0	0	135.701	0	0	0	0	0	0	0	0	0	0	0	0	0	0	0	0	0
Positive	629.99	1.01605	0	110.697	265.779	195.901	0	0	0	0	0	0	0	287.289	395.887	0	0	248.453	0	0	0	0	0	0	0	0	0	0	0	0	0	508.93	0	0	0	0	0	0	0	0	0	0	0	68.867	0	0	0	0	0
Positive	261	1.01609	0	0	0	0	0	0	0	0	0	0	0	0	0	0	0	0	0	0	0	0	0	0	0	0	0	0	0	0	0	0	0	0	289.229	0	0	361.077	0	0	0	0	0	174.979	0	0	0	0	0
Positive	460.226	1.01632	0	0	0	0	0	0	0	0	0	0	0	0	0	0	0	0	0	0	0	0	0	0	0	0	0	0	0	0	0	0	0	0	0	0	0	0	0	0	0	0	0	0	0	0	0	0	0
Positive	123.008	1.01683	0	0	0	0	0	0	0	0	0	0	0	0	0	0	0	0	0	158.613	179.565	110.195	0	0	0	0	0	0	0	0	0	0	0	0	0	0	0	0	0	0	0	0	0	0	0	0	0	0	0
Positive	465.99	1.01688	0	0	0	0	0	0	0	0	0	0	0	0	0	0	0	0	0	0	0	0	0	0	0	0	0	0	0	0	0	148.96	0	0	0	0	0	0	0	0	0	0	0	0	0	0	0	0	0
Positive	957.01	1.01737	0	0	0	0	0	0	0	0	0	0	0	0	0	0	0	0	0	0	0	0	0	0	0	0	0	0	0	0	178.564	0	0	0	0	0	0	0	0	0	0	0	0	0	0	155.602	0	0	0
Positive	502.124	1.01776	0	0	0	0	0	0	0	0	0	0	0	0	0	0	0	0	0	0	0	0	0	0	0	0	0	0	0	0	0	0	0	0	0	0	0	145.327	0	0	0	0	0	0	0	0	0	107.644	0
Positive	249.051	1.01804	0	0	0	0	0	0	0	0	0	0	0	0	0	0	0	0	0	0	0	0	0	0	0	0	0	0	0	0	0	0	0	0	0	0	0	0	0	0	0	0	0	0	0	0	0	0	44.896
Positive	631.993	1.01808	0	0	0	0	0	0	0	0	0	0	0	0	0	0	88.257	0	0	0	0	0	0	0	0	0	0	0	0	0	0	106.112	0	0	0	0	0	145.566	0	0	78.6205	0	0	0	77.026	0	0	0	0
Positive	230.992	1.01832	0	0	0	0	0	0	0	0	0	0	0	0	0	0	0	0	0	0	0	0	0	0	0	0	0	0	0	0	0	0	0	0	0	0	0	0	698.109	0	378.188	0	0	0	0	0	0	0	0
Positive	451.052	1.01855	0	0	0	0	0	0	0	0	0	0	0	0	0	0	0	0	0	0	0	0	0	0	0	188.237	0	0	0	0	391.284	0	0	0	454.026	0	0	406.841	0	0	0	0	111.209	259.144	147.936	300.474	0	0	152.532
Positive	533.089	1.01857	0	0	0	0	0	0	0	1027.97	1039.69	803.713	776.908	0	0	0	0	0	0	0	0	0	0	0	0	0	0	564.218	0	754.546	252.525	0	0	374.973	0	488.163	0	0	0	0	0	0	265.274	0	0	487.176	444.65	0	623.225
Positive	382.983	1.01918	0	0	0	0	0	0	0	0	0	0	0	82.593	0	0	0	0	0	49.481	0	0	0	0	0	0	0	0	0	0	0	0	0	0	0	0	0	0	0	0	0	0	0	0	0	0	0	0	0
Positive	595.029	1.01995	0	0	0	0	0	0	0	0	0	0	0	0	0	0	0	0	0	0	0	0	0	0	0	0	0	0	0	0	0	0	0	0	0	0	0	0	0	0	0	0	0	0	0	0	0	0	0
Positive	555.014	1.01997	0	0	0	0	0	0	0	0	0	0	0	0	0	0	0	0	0	0	0	0	0	0	0	0	0	0	0	0	0	0	0	0	0	0	0	0	0	0	0	0	0	0	0	0	0	0	0
Positive	174.891	1.01997	0	0	0	0	0	0	0	0	0	0	0	0	0	0	0	0	0	0	0	0	0	0	0	0	0	0	0	0	0	0	0	0	0	0	0	0	0	0	0	0	0	0	0	0	0	0	0
Positive	594.921	1.02002	0	0	0	0	0	0	0	0	0	0	0	0	0	0	0	0	0	64.28	0	0	79.582	0	0	0	0	0	0	0	0	0	0	0	0	0	0	0	0	0	143.988	0	0	0	0	0	0	0	0
Positive	187.935	1.02007	0	0	0	0	0	0	0	0	0	0	0	0	0	0	0	0	0	0	0	0	64.282	0	0	0	0	0	0	0	0	0	0	0	0	0	0	0	0	0	0	0	0	0	0	0	0	0	0
Positive	833.125	1.02011	0	0	0	0	0	0	0	0	0	0	0	0	0	0	0	0	0	0	0	0	0	0	0	0	0	0	0	0	0	0	0	0	0	0	0	0	0	0	0	0	0	0	0	0	0	0	0
Positive	632.915	1.02013	0	0	0	0	0	0	0	0	0	0	0	0	0	0	0	0	0	0	0	0	0	0	0	0	0	0	0	0	0	0	0	0	0	0	0	0	0	0	0	0	0	0	0	0	0	0	0
Positive	676.072	1.02013	0	0	0	0	0	0	0	0	0	0	0	0	0	0	0	0	0	0	0	0	0	0	0	0	0	0	0	0	0	0	0	0	0	0	0	0	0	0	0	0	0	0	0	0	0	0	0
Positive	707.054	1.02013	0	0	0	0	0	0	0	0	0	0	0	0	0	0	0	0	0	0	0	0	0	0	0	0	0	0	0	0	0	0	0	0	0	0	0	0	0	0	0	0	0	0	0	0	0	0	0
Positive	530.093	1.02015	0	0	0	0	0	0	0	0	0	0	0	0	0	0	0	0	0	0	0	0	0	0	0	0	0	0	0	0	0	0	0	0	0	0	0	0	0	0	0	0	0	0	0	0	0	0	0
Positive	768.855	1.02015	0	0	0	0	0	0	0	0	0	0	0	0	0	0	0	0	0	0	0	0	0	0	0	0	0	0	0	0	0	0	0	0	0	0	0	0	0	0	0	0	0	0	0	0	0	0	0
Positive	192.027	1.02016	0	0	0	0	0	0	0	0	0	0	0	0	0	0	0	0	0	0	0	0	0	0	0	0	0	0	0	0	0	0	0	0	0	0	0	0	0	0	0	0	0	0	0	0	0	0	0
Positive	722.006	1.02021	0	0	0	0	0	0	0	0	0	0	0	0	0	0	89.2615	0	0	0	0	0	0	0	0	0	0	0	0	0	0	138.239	0	0	0	0	0	0	0	0	0	0	0	0	0	0	0	0	0
Positive	499.141	1.02023	0	0	0	0	0	0	0	0	0	0	0	0	0	0	0	0	0	0	0	0	0	0	0	0	0	0	0	0	0	0	0	0	0	0	0	0	0	0	0	0	0	0	0	0	0	0	0
Positive	657.118	1.02023	0	0	0	0	0	0	0	0	0	0	0	0	0	0	0	0	0	0	0	0	0	0	0	0	0	0	0	0	0	0	0	0	0	0	0	0	0	0	0	0	0	0	0	0	0	0	0
Positive	590.868	1.02024	0	0	0	0	0	0	0	0	0	0	0	0	0	0	0	0	0	0	0	0	0	0	0	0	0	0	0	0	0	0	0	0	0	0	0	0	0	0	0	0	0	0	0	0	0	0	0
Positive	632.884	1.02025	0	0	0	0	0	0	0	0	0	0	0	0	0	0	0	0	0	0	0	0	0	0	0	0	0	0	0	0	0	0	0	0	0	0	0	0	0	0	0	0	0	0	0	0	0	0	0
Positive	690.07	1.02025	0	0	0	0	0	0	0	0	0	0	0	0	0	0	0	0	0	0	0	0	0	0	0	0	0	0	0	0	0	0	0	0	0	0	0	0	0	0	0	0	0	0	0	0	0	0	0
Positive	660.058	1.02025	0	0	0	0	0	0	0	0	0	0	0	0	0	0	0	0	0	0	0	0	0	0	0	0	0	0	0	0	0	0	0	0	0	0	0	0	0	0	0	0	0	0	0	0	0	0	0
Positive	316.983	1.02028	0	0	0	0	0	0	0	0	0	0	0	0	0	0	0	0	0	0	0	0	0	0	0	0	0	0	0	0	0	0	0	0	0	0	0	0	0	0	0	0	0	0	0	0	0	0	0
Positive	640.955	1.02029	0	0	0	0	0	0	0	0	0	0	0	0	0	0	0	0	0	0	110.701	0	0	0	0	0	0	0	0	0	0	0	0	0	0	0	0	0	0	0	0	0	0	0	0	0	0	0	0
Positive	201.978	1.0203	0	0	0	0	0	0	0	0	0	0	0	0	0	0	0	0	0	0	0	0	0	0	0	0	0	0	0	0	0	0	0	0	0	0	0	0	0	263.379	0	0	0	0	0	0	0	0	0
Positive	359.977	1.02033	0	0	0	0	0	0	0	0	0	0	0	0	0	0	0	0	0	0	0	0	0	0	0	0	0	0	0	0	0	0	0	0	0	0	218.85	0	0	0	0	0	0	0	0	0	0	0	0
Positive	506.921	1.02033	0	0	0	0	0	0	0	0	0	0	0	0	0	0	0	0	0	0	107.645	0	0	0	0	0	0	0	0	0	0	0	0	0	0	0	0	0	0	0	0	0	0	0	0	0	0	0	0
Positive	128.986	1.02033	0	0	0	0	0	0	0	0	0	0	0	0	0	0	0	0	0	0	219.361	0	0	0	0	0	0	0	0	0	0	0	0	0	0	0	0	0	0	0	0	0	0	0	0	0	0	0	0
Positive	512.88	1.02033	0	0	0	0	0	0	0	0	0	0	0	0	0	0	0	0	0	0	0	0	0	0	0	0	0	0	0	0	0	0	0	0	0	0	0	0	0	0	0	0	0	0	0	0	0	0	0
Positive	447.863	1.02033	0	0	0	0	0	0	0	0	0	0	0	0	0	0	0	0	0	0	0	0	0	0	0	0	0	0	0	0	0	0	0	0	0	0	0	0	0	0	0	0	0	0	0	0	0	0	0
Positive	376.958	1.02033	0	0	0	0	0	0	0	0	0	0	0	0	0	0	0	0	0	0	0	0	0	0	0	0	0	0	0	0	0	0	0	0	0	0	156.624	0	0	0	0	0	0	0	0	0	0	0	0
Positive	624.899	1.02033	0	0	0	0	0	0	0	0	0	0	0	0	0	0	0	0	0	0	0	0	0	0	0	0	0	0	0	0	0	0	0	0	0	0	101.011	0	0	0	0	0	0	0	0	0	0	0	0
Positive	627.877	1.02033	0	0	0	0	0	0	0	0	0	0	0	0	0	0	0	0	0	0	0	0	0	0	0	0	0	0	0	0	0	0	0	0	0	0	150.993	0	0	0	0	0	0	0	0	0	0	0	0
Positive	558.911	1.02033	0	0	0	0	0	0	0	0	0	0	0	0	0	0	0	0	0	0	0	0	0	0	0	0	0	0	0	0	0	0	0	0	0	0	70.396	0	0	0	0	0	0	0	0	0	0	0	0
Positive	532.889	1.02033	0	0	0	0	0	0	0	0	0	0	0	0	0	0	0	0	0	0	0	0	0	0	0	0	0	0	0	0	0	0	0	0	0	0	80.6005	0	0	0	0	0	0	0	0	0	0	0	0
Positive	100.509	1.02033	0	0	0	0	0	0	0	0	0	0	0	0	0	0	0	0	0	0	0	0	0	0	0	0	0	0	0	0	0	0	0	0	0	0	0	0	0	0	0	0	0	0	0	0	0	0	0
Positive	642.059	1.02033	0	0	0	0	0	0	0	0	0	0	0	0	0	0	0	0	0	0	0	0	0	0	0	0	0	0	0	0	0	0	0	0	0	0	0	0	0	0	0	0	0	0	0	0	0	0	0
Positive	779.147	1.02033	0	0	0	0	0	0	0	0	0	0	0	0	0	0	0	0	0	0	0	0	0	0	0	0	0	0	0	0	0	0	0	0	0	0	0	0	0	0	0	0	0	0	0	0	0	0	0
Positive	572.136	1.02033	0	0	0	0	0	0	0	0	0	0	0	0	0	0	0	0	0	0	0	0	0	0	0	0	0	0	0	0	0	0	0	0	0	0	0	0	0	0	0	0	0	0	0	0	0	0	0
Positive	238.99	1.02033	0	0	0	0	0	0	0	0	0	0	0	0	0	0	0	0	0	0	0	0	0	0	0	0	0	0	0	0	0	0	0	0	0	0	0	0	0	0	0	0	0	0	0	0	0	0	0
Positive	464.999	1.02036	0	0	0	0	0	0	0	0	0	0	0	0	0	0	0	0	0	0	0	0	0	0	0	0	0	0	0	0	0	0	0	0	0	0	0	0	0	0	0	0	0	0	0	0	0	0	0
Positive	869.043	1.02042	0	0	0	0	0	0	0	0	0	0	0	0	0	0	0	0	0	0	0	0	0	0	0	0	0	0	0	0	0	0	0	0	0	0	0	0	0	0	0	0	0	0	0	0	0	0	0
Positive	871.033	1.02042	0	0	0	0	0	0	0	0	0	0	0	0	0	0	0	0	0	0	0	0	0	0	0	0	0	0	0	0	0	0	0	0	0	0	0	0	0	0	0	0	0	0	0	0	0	0	0
Positive	954.008	1.02045	0	0	0	0	0	0	0	0	0	0	0	0	0	0	0	0	0	0	0	0	0	0	0	0	0	0	0	0	0	0	0	0	0	0	0	0	0	0	0	0	0	0	0	0	0	0	0
Positive	343.981	1.02124	0	0	0	0	0	0	0	0	0	0	0	0	0	0	70.4005	0	0	0	0	0	0	0	0	0	84.684	0	0	0	0	136.662	105.608	0	0	0	122.947	0	93.87	290.92	156.673	0	0	0	0	0	0	0	66.3135
Positive	443.043	1.02144	114.679	0	0	0	0	0	0	0	0	0	0	0	0	0	0	0	0	0	0	0	0	0	0	82.64	0	0	0	0	0	0	0	0	0	0	220.885	0	0	0	0	0	0	0	0	0	0	0	0
Positive	367.999	1.02174	0	0	0	0	0	0	0	0	0	0	0	0	0	0	0	0	0	0	0	122.421	0	0	0	0	0	0	0	0	0	0	0	0	0	0	0	0	0	0	0	0	0	0	0	0	0	0	0
Positive	242.086	1.02196	0	0	0	0	0	0	0	0	0	0	0	0	0	0	0	0	0	0	0	0	0	0	0	0	0	0	0	0	0	0	0	0	0	0	0	0	0	0	0	0	0	0	0	0	0	0	0
Positive	306.998	1.02225	339.26	669.254	957.01	1633.94	253.034	297.925	381.583	202.014	320.892	282.632	674.408	327.807	644.841	507.599	523.412	688.948	2204.92	6231.25	7187.9	3542.95	1180.27	2889	2380.33	310.149	370.356	525.466	1001.38	762.152	86.21	259.568	717.238	379.531	0	117.846	0	295.658	170.497	0	0	90.253	187.728	785.603	231.091	147.937	446.152	724.925	918.935
Positive	917.011	1.02259	0	0	0	0	0	0	0	0	0	0	0	0	0	0	0	0	0	0	0	0	0	0	0	0	0	0	0	0	0	0	0	0	0	0	0	0	0	0	0	0	0	0	0	0	0	0	0
Positive	388.992	1.02307	0	0	0	0	0	0	0	0	0	0	0	54.378	0	0	0	0	0	0	0	100.504	0	0	0	0	0	0	0	0	0	0	0	0	0	0	0	0	0	0	0	0	0	0	0	0	0	0	0
Positive	686.035	1.02308	0	0	0	0	0	0	0	0	0	0	0	0	0	201.988	0	0	0	0	0	0	0	0	0	0	0	0	0	0	0	0	0	0	0	0	0	0	0	0	0	0	0	0	0	0	0	0	0
Positive	308.989	1.02383	0	0	0	0	0	0	0	0	0	0	0	0	0	0	0	0	0	0	0	0	0	0	0	0	67.3305	0	0	0	0	0	0	0	0	0	0	0	0	237.774	0	0	0	86.723	0	0	0	494.913	0
Positive	658.935	1.02403	0	0	97.4275	0	0	0	0	0	0	0	0	0	0	90.793	0	0	0	0	0	0	70.913	0	0	0	0	0	0	0	0	0	0	0	0	0	103.041	0	0	0	0	0	0	0	0	0	0	0	0
Positive	596.096	1.02442	0	0	0	0	0	0	0	0	0	0	0	0	0	0	0	0	0	0	0	0	0	0	0	0	0	0	0	0	0	0	0	0	0	0	0	0	0	0	0	0	0	0	0	0	0	0	0
Positive	332.065	1.02454	0	0	0	0	0	0	0	0	0	0	0	0	0	0	0	0	0	0	0	0	0	0	0	0	0	0	0	0	0	0	0	0	0	0	0	0	0	0	0	0	0	0	0	0	0	0	0
Positive	413.018	1.02572	0	0	0	0	0	0	0	0	0	0	0	0	0	0	0	0	0	0	0	0	0	0	0	0	0	0	0	0	0	0	0	0	0	0	0	0	0	0	0	0	0	0	0	0	0	0	0
Positive	324.037	1.02578	0	0	0	0	0	0	0	0	0	0	0	0	0	0	0	0	0	0	0	0	0	0	0	0	0	0	0	0	0	0	0	0	0	0	0	0	0	0	0	0	0	0	0	0	0	0	0
Positive	692.044	1.02594	0	0	0	0	0	0	0	0	0	0	0	0	0	0	0	0	0	0	0	0	0	0	0	0	0	0	0	0	0	0	0	0	0	0	0	0	0	0	0	0	0	0	0	0	0	0	0
Positive	638.966	1.02594	0	0	0	0	0	0	0	0	0	0	0	0	0	0	0	0	0	79.074	0	0	0	0	0	0	0	0	0	0	0	0	0	0	0	0	0	0	0	0	0	0	0	0	0	0	0	0	0
Positive	317.97	1.02633	0	0	0	0	0	0	0	0	0	0	0	0	0	0	0	418.49	0	680.058	611.154	0	0	0	0	0	0	0	0	370.866	0	0	0	0	0	0	0	0	0	0	0	0	0	0	0	0	0	249.98	0
Positive	401.012	1.02665	0	0	0	0	178.042	0	208.636	0	0	0	0	222.129	56.628	0	0	0	0	0	0	103.549	0	0	0	71.9385	0	0	0	0	0	167.254	0	0	117.844	0	0	76.135	0	0	0	0	0	0	0	0	0	0	0
Positive	362.933	1.02808	0	0	0	0	115.811	0	99.9915	95.3895	104.074	0	438.719	0	0	0	59.6865	0	0	0	0	0	0	106.112	136.671	0	0	0	0	0	0	0	0	122.93	0	0	0	0	0	0	0	0	0	117.334	0	0	0	0	141.762
Positive	105	1.02865	0	0	0	0	0	0	0	0	0	0	0	0	0	0	0	0	0	0	0	0	0	0	0	0	0	0	0	0	0	0	0	0	0	0	0	0	0	0	0	0	0	0	0	0	0	0	0
Positive	336.983	1.02877	0	0	0	0	0	0	0	0	0	0	0	0	0	0	0	0	0	0	0	0	0	0	0	0	0	0	0	0	0	0	0	0	0	0	0	0	0	0	0	0	0	0	0	0	0	0	0
Positive	508.865	1.02879	0	0	0	0	0	0	0	0	0	0	0	0	0	0	0	0	0	0	0	0	0	0	0	0	0	0	0	0	0	0	0	0	0	0	0	0	0	0	0	0	0	0	0	0	0	0	0
Positive	722.056	1.02883	0	0	0	0	0	0	0	0	0	0	0	0	0	0	0	0	0	0	0	0	0	0	0	0	0	0	0	0	204.564	0	0	0	0	0	0	0	0	0	0	61.2175	0	0	0	0	0	0	0
Positive	522.982	1.02884	0	0	0	0	0	0	0	0	0	0	0	0	0	0	0	0	0	0	0	0	0	0	0	0	0	0	0	0	0	0	0	0	0	0	0	0	0	0	0	0	0	0	0	0	0	0	0
Positive	373.013	1.02923	0	0	108.145	93.86	0	0	87.238	0	0	0	0	72.333	0	0	0	0	0	0	0	0	0	0	0	56.626	0	0	0	0	0	0	0	0	0	0	0	0	0	0	0	0	0	0	0	0	0	0	0
Positive	720.022	1.02977	0	0	85.198	0	0	0	0	0	0	0	0	0	0	537.172	228.525	0	0	0	0	0	0	0	0	0	0	0	0	0	0	0	0	181.611	0	0	0	0	0	0	123.557	0	0	0	0	0	0	0	0
Positive	371.016	1.03033	0	247.419	200.488	267.318	142.333	175.493	191.309	169.88	144.374	105.088	0	244.701	0	101.521	0	126.564	203.017	0	0	220.885	107.133	0	0	170.887	0	0	135.179	78.5655	0	126.981	0	92.846	0	0	0	0	0	0	0	0	0	0	85.704	94.3795	88.7085	189.254	172.879
Positive	402.007	1.03048	0	0	0	0	0	0	0	0	0	0	0	0	0	0	0	0	0	0	0	0	0	0	0	0	0	0	0	0	0	0	0	0	0	0	0	0	0	0	0	0	0	0	0	0	0	0	0
Positive	431.989	1.03059	0	0	0	0	0	0	0	0	0	0	0	0	0	0	0	0	0	0	0	0	0	0	0	0	0	0	0	0	0	0	0	0	0	0	133.143	0	0	0	0	0	0	0	0	0	0	0	0
Positive	665.963	1.03076	0	0	0	0	0	0	0	0	0	0	0	0	0	0	0	0	0	0	0	0	0	0	0	0	0	0	0	0	0	0	0	134.169	125.5	90.807	0	229.228	0	0	200.688	90.806	79.077	0	0	0	0	0	93.8665
Positive	324.013	1.03142	0	110.7	120.394	0	74.4805	0	0	72.447	0	0	0	0	0	69.891	0	0	0	0	0	0	0	0	0	0	0	0	0	0	0	83.1545	0	0	0	0	0	0	0	0	0	0	0	0	0	0	0	0	0
Positive	273.007	1.03155	0	0	0	0	0	0	0	0	0	0	0	0	0	0	0	0	0	0	0	0	0	0	0	0	0	0	0	0	0	0	0	0	0	0	0	0	0	0	0	0	0	0	0	0	0	0	0
Positive	387.019	1.03157	0	0	0	0	0	0	0	0	0	0	0	0	0	0	0	0	0	0	0	0	0	0	0	0	0	0	0	0	0	0	0	0	0	0	94.8785	0	0	0	0	0	0	0	0	0	0	0	0
Positive	937.023	1.03157	0	0	0	0	0	0	0	0	0	0	0	0	0	0	0	0	0	0	0	0	0	0	0	0	0	0	0	0	0	0	0	0	0	0	0	0	0	0	0	0	0	0	0	0	0	0	0
Positive	531.08	1.03163	0	0	0	0	0	0	0	0	89.7855	0	0	0	0	0	0	0	0	0	0	0	0	0	0	0	0	0	0	0	0	0	0	0	0	0	0	0	0	0	0	0	0	0	0	0	0	0	0
Positive	337.089	1.03164	0	0	0	0	0	0	0	0	0	0	0	0	0	0	0	0	0	0	0	0	0	0	0	0	0	0	0	0	0	0	0	0	0	0	0	0	0	0	0	0	0	0	0	0	0	0	0
Positive	505.04	1.03204	0	0	0	0	0	0	0	0	0	0	0	0	0	0	0	0	0	0	0	0	0	0	0	0	0	0	0	0	0	0	0	0	0	0	0	0	0	0	0	0	0	0	0	0	0	0	0
Positive	130.998	1.03241	116.828	159.161	414.745	391.262	0	0	0	0	0	0	0	0	63.262	140.798	128.55	100.996	558.817	1334.03	1576.33	1007.55	294.859	516.273	401.329	0	0	143.35	194.358	174.465	0	0	145.383	0	0	0	0	0	0	0	0	0	0	74.4795	0	0	75.9565	123.46	78.056
Positive	296.034	1.03307	0	0	61.7175	0	0	0	0	0	0	0	0	0	0	0	0	0	0	0	0	0	0	0	0	0	0	0	0	0	0	0	0	0	0	0	0	0	0	0	0	0	0	0	0	0	0	0	0
Positive	231.976	1.03449	0	0	0	0	0	0	0	0	0	0	0	0	0	0	0	0	0	0	0	0	0	0	0	0	0	0	0	0	0	0	0	0	0	0	2285.4	0	0	0	0	0	0	0	0	0	0	0	0
Positive	341.002	1.03479	0	0	0	0	0	0	0	0	0	0	0	0	0	0	0	0	0	0	0	0	0	0	0	0	0	0	0	0	177.023	0	0	0	0	0	0	0	0	0	0	0	0	118.867	0	189.768	0	0	183.583
Positive	652.936	1.0349	0	0	0	0	0	0	0	0	0	0	0	0	0	0	0	0	101.524	197.416	251.502	162.734	0	0	87.234	0	0	0	0	0	0	0	0	0	0	0	0	0	0	0	0	0	0	0	0	0	0	0	0
Positive	190.954	1.03562	0	0	0	0	0	0	0	0	0	0	0	0	0	0	0	0	0	0	169.882	0	0	0	0	0	0	0	0	0	0	0	0	0	0	0	401.361	0	0	0	0	0	0	0	0	0	0	0	0
Positive	499.02	1.03621	62.707	0	0	0	0	0	0	0	87.7485	0	97.951	0	0	0	0	0	92.8525	0	0	0	0	0	0	0	0	0	0	0	0	0	0	0	0	0	0	0	0	0	0	0	0	0	0	0	0	0	0
Positive	110.01	1.03657	0	0	72.434	0	0	0	0	0	0	0	0	0	0	0	90.7965	0	0	0	0	314.243	56.63	0	0	69.89	0	0	0	0	0	0	160.179	71.9275	0	0	0	121.552	0	0	0	0	0	0	0	0	0	108.154	178.489
Positive	614.07	1.03677	0	0	0	0	0	0	0	0	0	0	0	0	0	0	0	0	0	0	0	0	0	0	0	0	0	0	0	0	0	0	0	0	0	0	0	0	0	0	0	0	0	0	0	0	0	0	0
Positive	950.028	1.03697	0	0	0	0	0	0	0	0	0	0	0	0	0	0	0	0	0	0	0	0	0	0	0	0	0	0	0	0	0	0	0	0	0	0	0	0	0	0	0	0	0	0	0	0	0	0	0
Positive	132.056	1.03705	0	0	0	0	0	0	0	0	0	0	0	0	0	0	0	0	0	0	0	0	0	0	0	0	0	0	0	0	0	0	0	0	0	0	0	0	0	0	0	0	0	0	0	0	0	0	0
Positive	682.944	1.03705	0	0	0	0	0	0	0	0	0	0	0	0	0	0	0	0	0	0	0	0	0	0	0	0	0	0	0	0	0	0	0	0	0	0	0	0	0	0	0	0	0	0	0	0	0	0	0
Positive	564.89	1.03707	0	0	0	0	0	0	0	0	0	0	0	0	0	0	0	0	0	0	0	0	0	0	0	0	0	0	0	0	0	0	0	0	0	0	0	0	0	0	0	0	0	0	0	0	0	0	0
Positive	433.96	1.03713	0	0	0	0	0	0	0	0	0	0	0	0	0	0	0	0	0	0	0	0	0	0	0	0	0	0	0	0	0	0	0	0	0	0	0	0	0	0	0	0	0	0	0	0	0	0	0
Positive	593.899	1.03715	0	0	0	0	0	0	0	0	0	0	0	0	0	0	0	0	0	0	0	0	0	0	0	0	0	0	0	0	0	0	0	0	0	0	0	0	0	0	0	0	0	0	0	0	0	0	0
Positive	609.146	1.03715	0	0	0	0	0	0	0	0	0	0	0	0	0	0	0	0	0	0	0	0	0	0	0	0	0	0	0	0	0	0	0	0	0	0	0	0	0	0	0	0	0	0	0	0	0	0	0
Positive	214.844	1.03715	0	0	0	0	0	0	0	0	0	0	0	0	0	0	0	0	0	0	0	0	0	0	0	0	0	0	0	0	0	0	0	0	0	0	0	0	0	0	0	0	0	0	0	0	0	0	0
Positive	446.749	1.03715	0	0	0	0	0	0	0	0	0	0	0	0	0	0	0	0	0	0	0	0	0	0	0	0	0	0	0	0	0	0	0	0	0	0	0	0	0	0	0	0	0	0	0	0	0	0	0
Positive	467.002	1.03715	0	0	0	0	0	0	0	0	0	0	0	0	0	0	0	0	0	0	0	0	0	0	0	0	0	0	0	0	0	0	0	0	0	0	0	0	0	0	0	0	0	0	0	0	0	0	0
Positive	451.982	1.03717	0	0	0	0	0	0	0	0	0	0	0	0	0	0	0	0	0	0	0	0	0	0	0	0	0	0	0	0	0	0	0	0	0	0	0	0	0	0	0	0	0	0	0	0	0	0	0
Positive	356.071	1.0372	0	0	0	0	0	0	0	0	0	0	0	0	0	0	0	0	0	0	0	0	0	0	0	0	0	0	0	0	105.086	0	0	0	0	0	0	0	0	0	0	0	0	0	0	0	0	0	0
Positive	264.967	1.03723	0	0	0	0	0	0	0	0	0	0	0	0	327.496	0	105.089	0	0	0	0	0	0	0	0	0	0	0	0	0	0	0	0	0	0	0	291.199	0	0	0	0	0	0	0	0	0	0	0	0
Positive	581.126	1.03725	0	0	0	0	0	0	0	0	0	0	0	0	0	0	0	0	0	0	0	0	0	0	0	0	0	0	0	0	0	0	0	0	0	0	0	0	0	0	0	0	0	0	0	0	0	0	0
Positive	612.868	1.03725	0	0	0	0	53.5625	0	0	0	0	0	0	0	0	0	0	0	0	0	0	0	0	0	0	0	0	0	0	0	0	0	0	0	0	0	0	0	0	0	0	0	0	0	0	0	0	0	0
Positive	547.879	1.03725	0	0	0	0	0	0	0	0	0	0	0	0	0	0	0	0	0	0	0	0	0	0	0	0	0	0	0	0	0	0	0	0	0	0	0	0	0	0	0	0	0	0	0	0	0	0	0
Positive	208.964	1.03725	0	0	0	0	0	0	0	0	0	0	0	0	0	0	0	0	0	0	0	0	0	0	0	0	0	0	0	0	0	0	0	0	0	0	0	0	0	0	0	0	0	0	0	0	0	0	0
Positive	289.975	1.03728	0	0	0	0	0	0	0	0	0	0	0	0	0	0	0	0	0	0	0	0	0	0	0	0	0	0	0	0	0	0	0	0	0	0	84.1695	0	0	0	0	0	0	0	0	0	0	0	0
Positive	369.938	1.03733	0	0	0	0	0	0	0	0	0	0	0	0	0	0	0	0	0	0	72.44	0	0	0	0	0	0	0	0	0	0	0	0	0	0	0	0	0	0	0	0	0	0	0	0	0	0	0	0
Positive	679.008	1.03733	0	0	0	0	0	0	0	0	0	0	0	0	0	0	0	0	0	0	0	0	0	0	0	0	0	0	0	0	0	0	0	0	0	0	0	0	0	0	0	0	0	0	0	0	0	0	0
Positive	546.918	1.03734	0	0	0	0	0	0	0	0	0	0	0	0	0	0	0	0	0	0	0	0	0	0	0	0	0	0	0	0	0	0	0	0	0	0	0	0	0	0	0	0	0	0	0	0	0	0	0
Positive	287.96	1.03734	0	0	0	0	0	0	0	0	0	0	0	0	0	0	0	0	0	0	0	0	0	0	0	0	0	0	0	0	0	0	0	0	0	0	226.415	0	0	0	0	0	0	0	0	0	0	0	0
Positive	278.994	1.03734	0	0	0	0	0	0	0	0	0	0	0	0	0	0	0	0	0	0	0	0	0	0	0	0	0	0	0	0	0	0	0	0	0	0	0	0	0	0	0	0	0	0	0	0	0	0	0
Positive	668.898	1.03735	0	0	0	0	0	0	0	0	0	0	0	0	0	0	0	0	0	0	0	0	0	0	0	0	0	0	0	0	0	0	0	0	0	0	104.059	0	0	0	0	0	0	0	0	0	0	0	0
Positive	556.9	1.03735	0	0	0	0	0	0	0	0	0	0	0	0	0	0	0	0	0	0	0	0	0	0	0	0	0	0	0	0	0	0	0	0	0	0	59.6785	0	0	0	0	0	0	0	0	0	0	0	0
Positive	553.907	1.03735	0	0	0	0	0	0	0	0	0	0	0	0	0	0	0	0	0	0	0	0	0	0	0	0	0	0	0	0	0	0	0	0	0	0	84.179	0	0	0	0	0	0	0	0	0	0	0	0
Positive	432.985	1.03743	0	0	0	0	0	0	0	0	0	0	0	0	0	0	0	0	0	0	0	0	0	0	0	0	0	0	0	0	0	0	0	0	0	0	0	0	0	0	0	0	0	0	0	0	0	0	0
Positive	563.096	1.03743	0	0	0	0	0	0	0	0	0	0	0	0	0	0	0	0	0	0	0	0	0	0	0	0	0	0	0	0	0	0	0	0	0	0	0	0	0	0	0	0	0	0	0	0	0	0	0
Positive	482.963	1.03744	0	0	0	0	0	0	0	0	0	0	0	0	0	0	0	0	71.4165	0	0	0	0	0	0	0	0	0	0	0	0	0	0	0	0	0	0	0	0	0	0	0	0	0	0	0	0	0	0
Positive	961.961	1.03752	0	0	0	0	0	0	0	0	0	0	0	0	0	0	0	0	0	0	0	0	0	0	0	0	0	0	0	0	0	0	0	0	0	0	0	0	0	0	0	0	0	0	0	0	0	0	0
Positive	671.911	1.03763	0	0	0	0	0	0	0	0	0	0	0	0	0	0	0	0	0	0	0	0	0	0	0	0	0	0	0	0	0	0	0	0	0	0	0	0	0	0	0	0	0	0	0	0	0	0	0
Positive	607.886	1.03763	0	0	0	0	0	0	0	0	0	0	0	0	0	0	0	0	0	0	0	0	0	0	0	0	0	0	0	0	0	0	0	0	0	0	0	0	0	0	0	0	0	0	0	0	0	0	0
Positive	154.001	1.03814	0	0	241.792	348.408	0	0	0	0	0	0	0	0	0	81.1175	0	125.57	514.913	1027.88	1186.59	899.393	258.629	345.368	260.546	0	0	0	189.268	0	0	0	0	0	0	0	0	0	0	0	0	0	0	0	0	0	0	106.62	81.6195
Positive	383.022	1.03908	0	0	0	0	0	0	0	0	0	0	0	0	0	0	0	0	0	0	0	0	0	0	0	0	0	0	0	0	0	0	0	0	0	0	0	0	0	0	0	0	0	0	0	0	0	0	0
Positive	697.004	1.03966	0	0	0	0	0	0	0	0	0	0	0	0	0	0	0	0	0	0	0	0	0	0	0	0	0	0	0	0	0	170.369	0	0	0	0	0	0	0	0	0	0	0	0	0	0	0	0	0
Positive	190.014	1.03971	0	0	0	0	0	0	0	0	0	0	0	0	0	0	0	0	0	0	414.75	0	0	0	0	0	0	65.81	0	0	0	0	0	0	0	0	0	0	0	0	0	0	0	154.567	0	0	0	0	0
Positive	473.016	1.04072	0	0	0	0	0	0	0	0	0	0	0	0	0	0	0	0	0	0	0	0	0	0	0	0	0	0	0	0	0	0	0	0	0	0	0	0	0	0	0	0	0	0	0	0	0	0	0
Positive	718.065	1.04118	0	0	0	0	0	0	0	0	0	0	0	0	0	0	0	0	0	0	0	0	0	0	0	0	0	58.156	0	0	0	0	0	0	0	3211.26	0	0	0	0	0	0	1278.3	0	898.364	1723.25	856.795	0	0
Positive	591.946	1.04123	0	0	0	0	0	0	0	0	0	0	0	0	0	0	0	0	0	0	0	0	0	0	0	0	0	0	0	0	0	0	0	0	0	0	0	0	0	0	0	0	0	0	0	0	0	0	0
Positive	203.975	1.04142	0	0	0	0	0	0	0	0	0	0	0	0	66.8295	0	0	0	0	0	0	0	96.3195	0	0	0	0	0	0	0	0	0	0	0	0	0	0	0	144.945	121.972	0	0	0	0	0	0	0	0	0
Positive	253.946	1.04147	0	0	54.589	0	0	0	0	0	0	0	0	0	0	0	72.4475	65.8505	0	60.655	0	0	0	0	0	0	0	0	0	0	0	0	0	0	0	0	0	0	0	0	0	0	0	0	0	0	0	0	0
Positive	223.065	1.04153	0	0	0	0	0	0	0	0	0	0	0	0	0	0	0	0	0	0	0	0	0	0	0	0	0	0	0	0	0	0	0	0	0	0	0	0	0	0	0	0	0	0	0	0	0	0	0
Positive	235.014	1.04154	0	0	0	0	0	0	0	0	0	0	0	0	0	0	0	0	0	0	0	0	0	0	0	341.684	0	0	0	0	0	0	72.4365	0	0	190.786	0	0	0	73.006	0	64.281	89.7825	0	0	0	0	0	0
Positive	551.901	1.04277	0	0	0	0	0	0	0	0	0	0	0	0	0	0	0	0	0	0	0	0	0	0	0	0	0	0	0	0	0	0	0	0	0	0	0	0	0	0	0	0	0	0	0	0	0	0	0
Positive	732.08	1.04288	0	0	0	0	0	0	0	0	0	0	0	0	0	0	0	0	0	0	0	0	0	0	0	0	0	0	0	0	89.79	0	0	0	0	0	0	0	0	0	0	0	0	0	81.111	84.677	0	0	0
Positive	329.957	1.04291	0	0	0	0	0	0	72.4395	0	0	0	0	0	0	0	0	0	0	0	0	0	0	0	0	0	0	0	73.969	0	0	0	0	0	0	0	0	0	0	0	0	0	0	0	0	0	0	0	0
Positive	514.892	1.04295	0	0	0	0	0	0	0	0	0	0	0	0	0	0	0	0	0	0	0	0	0	0	0	0	0	0	0	0	0	0	0	0	0	0	80.088	0	0	0	0	0	0	0	0	0	0	0	0
Positive	662.942	1.04296	0	0	0	0	0	0	0	0	0	0	0	0	0	0	0	0	0	0	0	0	0	0	0	0	0	0	0	0	0	0	0	0	0	0	0	0	0	0	67.855	0	0	0	0	0	0	0	0
Positive	295.022	1.04297	0	51.5285	0	91.8245	0	0	0	0	0	0	0	0	0	0	0	0	0	0	0	77.033	0	0	0	0	0	0	0	0	0	0	0	0	0	0	0	0	0	0	0	0	0	0	0	0	0	0	0
Positive	409.001	1.04383	68.3575	0	0	126.002	0	0	0	0	0	0	0	0	0	273.452	73.469	0	0	0	0	0	0	0	0	219.87	0	0	0	0	740.691	278.996	0	0	150.494	368.32	0	70.506	0	139.323	0	144.367	234.147	0	420.858	502.99	0	52.0375	0
Positive	483.105	1.04401	0	0	0	0	0	0	0	0	0	0	0	0	0	0	0	0	0	0	0	0	0	0	0	0	0	0	0	0	0	0	0	0	0	0	0	0	0	0	0	0	0	0	0	0	0	0	0
Positive	627.959	1.04484	0	0	0	173.446	0	0	0	0	0	0	0	0	0	0	0	783.789	269.353	0	591.773	363.745	0	0	105.546	0	0	0	0	0	0	0	0	0	0	0	0	0	0	0	0	0	0	0	0	0	0	0	0
Positive	729.983	1.04569	0	0	0	0	0	0	0	0	0	0	0	0	0	0	0	0	0	0	0	0	0	0	0	0	0	0	0	0	0	0	0	0	0	0	0	0	0	0	0	0	0	0	0	0	0	0	0
Positive	566.982	1.0457	0	0	0	0	0	0	0	0	0	0	0	0	0	0	0	0	0	0	0	0	0	0	0	58.1595	0	0	0	0	0	0	0	0	0	0	0	0	0	0	0	0	0	0	0	0	0	0	0
Positive	672.086	1.04574	0	0	0	0	0	0	0	0	0	0	0	0	0	0	0	0	0	0	0	0	0	0	0	0	0	0	0	0	0	0	0	0	0	0	0	0	0	0	0	0	0	0	0	0	0	0	0
Positive	399.156	1.04576	0	0	0	0	0	0	0	0	0	0	0	0	0	0	0	0	0	0	0	0	0	0	0	0	0	0	0	0	165.276	0	0	0	0	0	0	0	0	0	0	0	0	0	0	58.1585	0	0	0
Positive	948.045	1.04578	0	0	0	0	0	0	0	0	0	0	0	0	0	0	0	0	0	0	0	0	0	0	0	0	0	0	0	0	0	0	0	0	0	0	0	0	0	0	0	0	0	0	0	0	0	0	0
Positive	689.033	1.04588	0	0	0	0	0	0	0	0	0	0	0	0	0	0	0	0	0	0	0	0	0	0	0	0	0	0	0	0	0	0	0	0	0	0	0	0	0	0	0	0	0	0	0	0	0	0	0
Positive	473.048	1.04784	0	0	0	0	0	0	0	0	0	0	0	0	0	0	0	0	0	0	0	0	0	0	0	0	0	0	0	0	0	0	0	0	0	0	0	0	0	0	0	0	0	0	0	0	0	0	0
Positive	199.007	1.04827	0	0	76.5145	70.9125	0	0	0	0	0	0	0	0	0	105.089	72.4415	0	68.868	62.2095	156.101	79.0795	0	0	0	0	0	0	49.998	0	0	60.196	0	0	0	0	0	0	0	0	0	0	0	0	0	0	0	0	67.846
Positive	420.929	1.04854	0	0	0	0	0	0	0	0	0	0	0	0	0	0	0	0	0	80.0845	93.8665	0	0	0	0	0	0	0	0	0	0	0	0	0	0	0	266.693	0	0	0	0	0	0	0	0	0	0	0	0
Positive	184.024	1.04855	0	0	0	0	0	0	0	0	0	0	0	0	0	63.7595	0	0	0	0	0	0	0	0	0	0	0	0	0	0	0	0	0	0	0	0	0	0	0	0	0	0	0	0	0	0	45.8785	0	0
Positive	481.966	1.04859	0	0	0	0	0	0	0	0	0	0	0	0	0	81.1085	0	0	0	0	0	0	0	0	0	0	0	0	0	0	0	0	0	0	0	0	0	0	0	0	0	0	0	0	0	0	0	0	0
Positive	596.055	1.04966	0	0	0	0	0	0	0	0	0	0	0	0	0	0	0	0	0	0	0	0	0	0	0	0	0	0	0	0	0	0	0	0	0	77.0315	0	0	0	0	0	0	0	0	62.234	0	0	0	0
Positive	293.013	1.04984	105.094	260.693	0	0	0	0	0	0	53.556	0	0	0	87.745	194.876	174.466	190.353	0	0	0	0	0	0	0	0	0	118.355	201.506	150.994	0	0	0	0	0	0	0	0	0	0	0	0	0	173.952	0	0	0	0	0
Positive	708.009	1.04991	0	0	0	0	0	0	0	0	0	0	0	0	0	0	0	0	0	0	0	0	0	0	0	0	0	0	0	0	0	0	0	0	0	0	0	0	0	0	0	0	0	0	0	0	0	0	0
Positive	660.932	1.05078	0	0	153.036	113.252	0	0	0	0	0	0	0	0	0	0	0	0	0	0	0	0	0	0	0	81.625	0	0	0	0	0	0	0	0	0	0	0	0	0	0	0	0	0	0	0	0	0	0	0
Positive	614.012	1.05179	0	0	0	0	0	0	0	0	0	0	0	0	0	0	0	0	0	0	0	0	0	0	0	0	0	0	0	0	0	0	0	0	0	202.518	0	0	0	0	0	0	0	0	117.328	0	0	0	0
Positive	247.962	1.05187	0	0	0	0	0	0	0	0	0	0	0	0	0	0	0	0	0	0	0	0	0	0	0	0	0	0	0	0	0	71.367	0	0	0	0	140.24	0	0	0	0	0	0	0	0	0	0	0	0
Positive	364.966	1.05202	0	0	0	169.356	0	0	0	138.748	0	0	193.352	0	368.836	281.601	184.162	396.493	313.348	116.302	0	332.618	208.656	94.8865	0	0	0	0	298.424	0	0	0	0	0	0	0	0	0	0	0	0	0	0	0	0	0	0	0	140.702
Positive	656.927	1.05238	0	0	0	0	0	0	0	0	0	0	0	0	0	0	0	0	123.453	0	0	0	0	0	0	0	0	0	0	0	0	0	0	0	0	0	0	0	0	0	0	0	0	0	0	0	0	0	0
Positive	405.004	1.05262	0	0	0	0	0	0	0	0	0	66.3715	0	0	0	0	0	0	0	0	0	0	0	0	0	0	0	0	0	0	0	0	0	0	0	0	0	0	0	0	0	0	0	0	0	47.4495	0	0	0
Positive	624.983	1.05349	0	0	172.943	123.457	75.504	0	0	0	0	0	0	99.009	204.571	333.119	333.625	135.193	0	0	0	0	0	0	0	138.252	0	0	0	0	0	456.414	0	0	0	0	0	119.941	0	0	0	0	0	0	0	0	0	0	0
Positive	310.981	1.05369	0	135.704	171.405	162.738	73.4615	68.3625	0	0	0	0	0	0	147.941	202.523	314.748	0	140.788	198.938	241.298	106.621	77.542	0	76.5245	94.8835	0	0	172.937	0	76.0135	0	0	101.004	0	0	355.956	0	0	94.444	0	0	57.1295	0	0	0	113.201	0	0
Positive	557.01	1.05397	0	0	0	0	0	0	0	0	0	0	0	0	0	0	0	0	0	0	0	0	0	0	0	0	0	0	0	0	0	0	0	0	0	0	0	0	0	0	0	0	0	0	0	0	0	0	0
Positive	567.162	1.05407	0	0	0	0	0	0	0	0	0	0	0	0	0	0	0	0	0	0	0	0	0	0	0	0	0	0	0	0	0	0	0	0	0	0	0	0	0	0	0	0	0	0	0	0	0	0	0
Positive	161.048	1.05412	0	0	0	0	0	0	0	0	0	0	0	0	0	0	0	0	0	0	0	0	0	0	0	0	0	0	0	0	0	0	0	0	0	0	0	0	0	0	0	0	0	0	0	0	0	0	0
Positive	513.072	1.05412	0	0	0	0	0	0	0	0	0	0	0	0	0	0	0	0	0	0	0	0	0	0	0	0	0	0	0	0	0	0	0	0	0	0	0	0	0	0	0	0	0	0	0	0	0	0	0
Positive	458.037	1.05414	0	0	0	0	0	0	0	0	0	0	0	0	0	0	0	0	0	0	0	0	0	0	0	0	0	0	0	0	98.462	0	0	0	0	0	0	0	0	0	0	0	0	0	0	0	0	0	0
Positive	458.982	1.05415	0	0	0	0	0	0	0	0	0	0	0	0	0	0	0	0	0	0	0	0	0	0	0	0	0	0	0	0	0	0	0	0	0	0	0	0	0	0	0	0	0	0	0	0	0	0	0
Positive	483.959	1.05417	0	0	0	0	0	0	0	0	0	0	0	0	0	0	0	0	0	0	0	0	0	0	0	0	0	0	0	0	0	0	0	0	0	0	0	0	0	0	0	0	0	0	0	0	0	0	0
Positive	315.024	1.05417	0	0	0	0	0	0	0	0	0	0	0	0	0	0	0	0	0	0	0	0	0	0	0	0	0	0	0	0	0	0	0	0	0	0	0	0	0	0	0	0	0	0	0	0	0	0	0
Positive	695.146	1.05421	0	0	0	0	0	0	0	80.615	0	0	105.091	0	0	0	0	0	0	0	0	0	0	0	0	0	0	0	0	0	0	0	0	0	0	0	0	0	0	0	0	0	0	0	0	0	0	0	0
Positive	458.001	1.05422	0	0	0	0	0	0	0	0	0	0	0	0	0	122.427	0	0	0	0	0	0	0	0	0	0	0	0	0	0	0	161.656	0	0	0	0	0	0	0	0	0	0	0	0	0	0	0	0	0
Positive	496.945	1.05425	0	0	0	0	0	0	0	0	0	0	0	0	0	0	0	0	0	129.517	195.379	0	0	0	170.899	0	0	0	0	0	0	0	0	0	0	0	0	0	0	0	0	0	0	0	0	0	0	0	0
Positive	660.969	1.05425	0	0	0	0	0	0	0	66.831	0	0	0	0	0	0	0	0	0	0	0	0	0	0	0	0	0	0	0	0	0	0	0	0	0	0	0	0	0	0	0	0	0	0	0	0	0	0	0
Positive	494.872	1.05425	0	0	0	0	0	0	0	0	0	0	0	0	0	0	0	0	0	0	0	0	0	0	0	0	0	0	0	0	0	0	0	0	0	0	0	0	0	0	0	0	0	0	0	0	0	0	0
Positive	567.89	1.05427	0	0	0	0	0	0	0	0	0	0	0	0	55.098	0	0	0	0	0	0	0	0	0	0	0	0	0	0	0	0	0	0	0	0	0	0	0	0	0	0	0	0	0	0	0	0	0	0
Positive	217.018	1.05427	0	0	0	0	0	0	0	0	0	0	0	0	0	0	0	0	0	0	0	0	0	0	0	0	0	0	0	0	0	0	0	0	0	0	0	0	0	0	0	0	0	0	0	0	0	0	0
Positive	312.052	1.05427	0	0	0	0	0	0	0	0	0	0	0	0	0	0	0	0	0	0	0	0	0	0	0	0	0	0	0	0	0	0	0	0	0	0	0	0	0	0	0	0	0	0	0	0	0	0	0
Positive	282.996	1.05429	0	0	0	0	0	0	0	0	0	0	0	0	0	0	0	0	0	0	0	0	0	0	0	0	0	0	0	0	0	0	0	0	0	0	111.208	0	0	0	0	0	0	0	0	0	0	0	0
Positive	554.912	1.0543	0	0	0	0	0	0	0	0	0	0	0	0	0	0	0	0	0	0	0	0	0	0	0	0	0	0	0	0	0	0	0	0	0	0	0	0	0	0	0	0	0	0	0	0	0	0	0
Positive	588.883	1.0543	0	0	0	0	0	0	0	0	0	60.6465	0	0	0	0	0	0	0	0	0	0	90.293	0	0	0	0	0	0	0	0	0	0	0	0	0	0	0	0	0	0	0	0	0	0	0	0	0	0
Positive	402.914	1.05433	0	0	0	0	0	0	0	0	0	0	0	0	0	0	0	0	0	0	0	0	0	0	0	0	0	0	0	0	0	0	0	0	0	0	0	0	0	0	0	0	0	0	0	0	0	0	0
Positive	241.508	1.05433	0	0	0	0	0	0	0	0	0	0	0	0	0	0	0	0	0	0	0	0	0	0	0	0	0	0	0	0	0	0	0	0	0	0	0	0	0	0	0	0	0	0	0	0	0	0	0
Positive	510.871	1.05435	0	0	0	0	0	0	0	0	0	0	0	0	0	0	0	0	0	0	0	0	0	0	0	0	0	0	0	0	0	0	0	0	0	0	84.675	0	0	0	0	0	0	0	0	0	0	0	0
Positive	448.016	1.05435	0	0	0	0	0	0	0	0	0	0	0	0	0	0	0	0	0	0	0	0	0	0	0	0	0	0	0	0	0	0	0	0	0	0	0	0	0	0	0	0	0	0	0	0	0	0	0
Positive	622.987	1.05443	0	0	0	0	0	0	0	0	0	0	0	0	0	0	0	0	0	0	0	0	0	0	0	0	0	0	0	0	0	0	0	0	0	0	0	0	0	0	0	0	0	0	0	0	0	0	0
Positive	794.965	1.05443	0	0	0	0	0	0	0	0	0	0	0	0	0	0	0	0	0	0	0	0	0	0	0	0	0	0	0	0	0	0	0	0	0	0	0	0	0	0	0	0	0	0	0	0	0	0	0
Positive	195.934	1.05589	0	0	0	0	0	0	0	0	0	0	0	0	0	0	0	0	0	0	0	0	0	0	0	0	0	0	0	0	0	0	0	0	0	0	0	0	0	0	0	0	0	0	0	0	0	0	0
Positive	610.05	1.05598	0	0	0	0	0	0	0	0	0	0	0	0	0	0	0	0	0	0	0	0	0	0	0	0	0	0	0	109.686	0	0	0	0	0	133.659	0	0	0	0	0	126.939	0	0	0	0	205.506	0	0
Positive	403.01	1.05599	0	0	0	0	0	0	0	0	0	0	0	0	0	0	0	0	0	0	0	0	0	0	0	0	0	0	0	0	0	0	0	0	0	0	0	0	0	0	0	0	0	0	0	0	0	0	0
Positive	432.885	1.05633	0	0	0	0	0	0	0	0	0	0	0	71.82	0	0	0	0	0	0	0	0	0	0	0	0	0	0	0	0	0	0	0	0	0	0	0	0	0	0	0	0	0	0	0	0	0	0	0
Positive	270.971	1.05712	65.2985	0	0	0	0	0	0	0	0	0	43.868	95.415	0	0	0	0	0	162.251	69.379	176.51	0	96.932	0	0	0	0	0	0	0	0	0	0	0	0	0	0	0	0	0	0	0	0	0	0	0	0	0
Positive	306.963	1.05713	0	0	0	0	0	0	0	0	0	0	0	0	0	0	0	0	0	0	0	0	0	0	0	0	0	0	0	0	0	0	0	0	0	0	240.772	0	0	0	0	0	0	0	0	0	0	0	0
Positive	447.98	1.05714	0	0	94.883	0	0	0	0	0	0	0	0	0	0	0	0	0	0	0	0	0	0	0	0	0	0	0	0	0	0	0	0	0	0	0	0	0	0	0	0	0	0	0	0	0	0	0	0
Positive	236.956	1.05728	0	0	0	0	0	0	0	0	0	0	0	0	0	0	0	0	0	0	0	0	0	0	0	0	0	0	0	0	0	0	0	0	0	0	0	0	0	0	0	0	0	0	0	0	0	0	0
Positive	411.013	1.05748	0	0	111.206	207.631	0	0	0	0	0	0	0	0	0	0	0	0	0	0	83.1505	0	0	0	0	234.151	0	78.5625	0	0	0	0	0	0	0	0	0	0	0	0	0	0	0	0	0	0	0	63.2575	0
Positive	296.956	1.05764	0	0	0	0	0	0	0	0	0	0	0	0	0	0	0	0	0	0	0	0	0	0	0	0	0	0	0	0	0	0	0	0	0	0	144.379	0	0	0	0	0	0	0	0	0	0	0	0
Positive	593.935	1.0585	0	0	0	0	0	0	0	0	0	0	0	0	0	0	0	0	0	0	0	0	0	0	0	0	0	0	0	0	0	0	0	0	0	0	0	0	0	0	0	0	0	0	0	0	0	0	0
Positive	197.926	1.05911	0	0	0	0	0	0	0	0	0	0	0	0	0	0	0	0	0	0	0	0	0	0	0	0	0	0	0	0	0	0	0	0	0	0	0	0	0	0	0	0	0	0	0	0	0	0	0
Positive	501.083	1.05991	0	0	0	0	0	0	0	0	0	0	0	0	0	0	0	0	0	0	0	0	0	0	0	0	0	0	0	0	0	0	0	0	0	0	0	0	0	0	0	0	0	0	0	0	0	0	0
Positive	248.969	1.05993	0	79.5725	0	182.113	0	0	0	0	0	0	0	0	62.231	0	0	86.208	285.231	543.397	578.505	410.672	216.3	236.71	196.346	0	0	59.1745	144.374	77.54	0	0	0	0	0	0	0	0	0	0	0	0	0	0	0	0	0	0	0
Positive	422.943	1.06018	0	54.58	0	102.543	122.435	201.508	168.351	0	0	0	0	116.451	0	0	0	0	86.7115	0	0	0	100.498	0	0	0	0	0	83.151	0	0	0	0	0	0	0	133.649	0	0	0	0	0	0	0	0	0	0	0	0
Positive	396.998	1.06092	911.631	1275.09	1587.04	1723.7	744.309	1209.55	1060.57	973.317	921.832	1104.97	596.803	1308.66	801.404	1789.85	1344.73	1094.6	937.889	987.625	847.336	1004.99	644.319	568.307	586.952	1961.8	755.514	1122.82	1023.8	913.654	1872.98	0	869.274	1065.67	1096.27	1436.01	1362.93	1226.67	207.11	383.351	0	595.616	1638.41	976.418	0	0	1492.13	1152.92	1168.33
Positive	634.931	1.06271	0	0	0	0	0	0	0	0	0	0	0	0	0	0	0	0	0	0	75.5045	0	0	0	0	0	0	0	0	0	0	0	0	0	0	0	0	0	0	0	0	0	0	0	0	0	0	0	0
Positive	498.874	1.06271	0	0	0	0	0	0	0	0	0	0	0	0	0	0	0	0	0	0	0	0	0	0	0	0	0	0	0	0	0	0	0	0	0	0	0	0	0	0	0	0	0	0	0	0	0	0	0
Positive	245.973	1.06276	0	0	0	0	0	0	0	0	0	0	0	0	0	0	0	0	0	0	0	0	0	0	0	0	0	0	0	0	0	0	0	0	0	0	0	0	0	0	0	0	0	0	0	0	0	0	0
Positive	277.037	1.0629	0	0	0	1730.97	0	0	1326.21	1069.26	931.182	1487.91	0	0	0	0	0	660.808	261.284	404.581	352.003	204.554	201.506	1512.99	355.948	2860.19	0	664.702	279.562	252.004	0	1886.7	0	0	0	0	0	0	0	0	0	0	1365.71	3947.39	0	3254.61	199.37	0	3317.05
Positive	401.039	1.06343	0	0	0	0	0	0	0	225.48	112.735	90.3135	0	0	0	0	0	0	0	0	0	0	0	0	0	0	0	0	0	0	0	0	0	0	0	0	0	0	0	0	0	0	0	0	0	0	0	0	0
Positive	570.896	1.06347	0	0	0	83.146	0	0	0	0	0	0	0	0	0	0	0	0	108.236	0	0	0	0	0	86.215	0	0	0	0	0	0	0	0	0	0	0	0	0	0	0	0	0	0	0	0	0	0	0	0
Positive	343	1.06507	0	0	0	0	0	0	0	0	0	0	0	0	0	0	0	0	0	0	0	0	0	0	0	0	0	0	0	0	0	0	0	0	0	0	0	85.842	0	0	0	0	0	101.511	0	92.8445	0	0	0
Positive	674.912	1.06549	0	0	0	0	0	0	0	0	0	0	0	0	0	0	0	0	0	0	0	0	0	0	0	0	0	0	0	0	0	0	0	0	0	0	0	0	0	0	0	0	0	0	0	0	0	0	0
Positive	397.02	1.06567	0	0	0	0	0	0	0	0	0	0	0	0	0	0	0	0	0	0	0	0	0	0	0	0	0	0	0	0	0	0	0	0	0	0	0	0	0	0	0	0	0	0	0	0	0	0	0
Positive	663.954	1.067	0	0	0	0	0	0	0	0	0	0	0	0	0	0	60.713	0	0	0	0	0	0	0	0	0	0	0	0	0	0	0	0	0	0	0	0	0	0	0	0	0	0	0	0	0	0	0	0
Positive	355.009	1.06779	0	0	0	0	0	0	0	0	0	0	0	0	0	0	0	0	0	0	0	0	0	0	0	0	0	0	0	0	0	0	0	0	0	0	0	0	0	0	0	0	0	0	0	0	0	0	0
Positive	304.005	1.06783	125.382	0	0	0	0	0	0	0	0	0	0	0	0	0	0	0	0	0	0	0	0	0	0	0	0	0	0	0	0	190.743	0	0	0	0	0	0	0	130.193	0	70.902	0	0	0	70.909	0	0	0
Positive	469.033	1.06847	0	0	0	0	0	0	0	0	0	0	0	0	0	0	0	0	0	0	0	0	0	0	0	0	0	0	0	0	621.197	0	0	0	0	0	0	0	0	0	0	0	0	0	0	0	0	0	0
Positive	424.956	1.06848	0	0	0	0	0	0	0	0	0	0	0	116.451	0	0	0	0	0	0	0	79.0765	0	0	0	0	0	0	0	0	0	0	0	0	0	0	0	0	0	0	0	0	0	0	0	0	0	0	0
Positive	290.922	1.0687	0	0	72.9525	109.671	185.189	217.832	259.154	134.159	0	119.373	0	180.062	0	0	0	0	108.65	0	0	104.581	117.329	0	0	0	0	0	90.803	0	0	59.653	0	0	0	0	0	0	0	0	0	0	0	0	0	0	0	0	0
Positive	613.98	1.06997	0	0	0	0	0	0	0	0	0	0	0	0	0	110.198	0	0	0	0	0	0	0	0	0	0	0	0	0	0	77.5365	0	0	0	0	0	448.825	87.7955	0	0	0	0	0	0	0	0	0	82.1375	0
Positive	389.995	1.07025	0	115.299	154.57	164.256	0	99.997	0	65.7995	0	0	0	0	0	159.174	151	135.75	109.689	0	0	0	0	0	0	197.421	0	0	121.923	61.2215	128.048	90.225	69.383	0	107.635	148.964	0	125.097	0	0	0	0	147.421	94.379	162.224	183.132	185.095	115.8	106.108
Positive	666.065	1.07107	0	0	0	0	0	0	0	0	0	0	0	0	0	0	0	0	0	0	0	0	0	0	0	0	0	0	0	0	0	0	0	0	0	0	0	0	0	0	0	0	0	0	0	0	0	0	0
Positive	432.034	1.07107	0	0	0	0	0	0	0	0	0	0	0	0	0	0	0	0	0	0	0	0	0	0	0	0	0	0	0	0	0	0	0	0	0	0	0	0	0	0	0	0	0	0	0	0	0	0	0
Positive	591.989	1.07109	0	0	0	0	0	0	0	0	0	0	0	0	0	0	0	0	0	0	0	0	0	0	0	0	0	0	0	0	0	0	0	0	0	0	0	0	0	0	0	0	0	0	0	0	0	0	0
Positive	509.883	1.07115	0	0	0	0	0	0	0	0	0	0	0	0	0	0	0	0	0	0	0	0	0	0	0	0	0	0	0	0	0	0	0	0	0	0	0	0	0	0	0	0	0	0	0	0	0	0	0
Positive	103.965	1.07115	0	0	0	0	0	0	0	0	0	0	0	0	0	0	0	0	0	0	0	0	0	0	0	0	0	0	0	0	0	0	0	0	0	0	0	0	0	0	0	0	0	0	0	0	0	0	0
Positive	616.016	1.07117	0	0	0	0	0	0	0	0	0	0	0	0	0	0	0	0	0	0	0	0	0	0	0	0	0	0	0	0	0	0	0	0	0	0	0	0	0	0	0	0	0	0	0	0	0	0	0
Positive	549.902	1.07123	0	0	0	0	0	0	0	0	0	0	0	0	0	0	0	0	0	0	0	0	0	0	0	0	0	0	0	0	0	0	0	0	0	0	66.2475	0	0	0	0	0	0	0	0	0	0	0	0
Positive	403.887	1.07125	0	0	0	0	0	0	0	0	0	0	0	0	0	0	0	0	0	0	0	0	0	0	0	0	0	0	0	0	0	0	0	0	0	0	0	0	0	0	0	0	0	0	0	0	0	0	0
Positive	435.008	1.07125	0	0	0	0	0	0	0	0	0	0	0	0	0	0	0	0	0	0	0	0	0	0	0	0	0	0	0	0	0	0	0	0	0	0	0	0	0	0	0	0	0	0	0	0	0	0	0
Positive	297.084	1.07126	0	0	0	0	0	0	0	0	0	0	0	0	0	0	0	0	0	0	0	0	0	0	0	0	0	0	0	0	0	0	0	0	0	0	0	0	0	0	0	0	0	0	0	0	0	0	0
Positive	263.145	1.07127	0	0	0	0	0	0	0	0	0	0	0	0	0	0	0	0	0	0	0	0	0	0	0	0	0	0	0	0	0	0	0	0	0	0	0	0	0	0	0	0	0	0	0	0	0	0	0
Positive	266.981	1.07128	0	0	0	0	0	0	0	0	0	0	0	0	0	0	0	0	0	0	0	0	0	0	0	0	0	0	0	0	0	0	0	0	0	0	86.6485	0	0	0	0	0	0	0	0	0	0	0	0
Positive	568.896	1.07129	0	0	143.359	325.463	0	0	0	0	0	0	0	0	0	0	0	0	437.846	0	891.237	751.446	95.8965	391.788	281.478	0	0	0	148.458	0	0	0	80.082	0	0	0	0	0	0	0	0	0	0	0	0	0	0	0	0
Positive	657.914	1.07134	0	0	0	0	0	0	0	0	0	0	0	0	0	0	0	0	0	0	0	0	0	0	0	0	0	0	0	0	0	0	0	0	0	0	0	0	0	0	0	0	0	0	0	0	0	0	0
Positive	223.945	1.07135	0	0	0	0	0	0	0	0	0	0	0	0	0	0	0	0	0	0	0	0	0	0	0	0	0	0	0	0	0	0	0	0	0	0	0	0	0	0	0	0	0	0	0	0	0	0	0
Positive	178.983	1.07135	0	0	0	0	0	0	0	0	0	0	0	0	0	0	0	0	0	0	0	0	0	0	0	0	0	0	0	0	0	0	0	0	0	0	0	0	0	0	0	0	0	0	0	0	0	0	0
Positive	522.907	1.07135	0	0	0	0	0	0	0	0	0	0	0	0	0	0	0	0	0	0	0	0	0	0	0	0	0	0	0	0	0	0	0	0	0	0	0	0	0	0	0	0	99.9805	0	0	0	0	0	0
Positive	491.873	1.07135	0	0	0	0	0	0	0	0	0	0	0	0	0	0	0	0	0	0	0	0	0	0	0	0	0	0	0	0	0	0	0	0	0	0	162.214	0	0	0	0	0	0	0	0	0	0	0	0
Positive	496.855	1.07135	0	0	0	0	0	0	0	0	0	0	0	0	0	0	0	0	0	0	0	0	0	0	0	0	0	0	0	0	0	0	0	0	0	0	129.509	0	0	0	0	0	0	0	0	0	0	0	0
Positive	665.892	1.07135	0	0	0	0	0	0	0	0	0	0	0	0	0	0	0	0	0	0	0	0	0	0	0	0	0	0	0	0	0	0	0	0	0	0	75.4975	0	0	0	0	0	0	0	0	0	0	0	0
Positive	315.949	1.07135	0	0	0	0	0	0	0	0	0	0	0	0	0	0	0	0	0	0	0	0	0	0	0	0	0	0	0	0	0	0	0	0	0	0	67.8505	0	0	0	0	0	0	0	0	0	0	0	0
Positive	664.899	1.07135	0	0	0	0	0	0	0	0	0	0	0	0	0	0	0	0	0	0	0	0	0	0	0	0	0	0	0	0	0	0	0	0	0	0	0	0	0	0	0	0	0	0	0	0	0	0	0
Positive	728.987	1.07135	0	0	0	0	0	0	0	0	0	0	0	0	0	0	0	0	0	0	0	0	0	0	0	0	0	0	0	0	0	0	0	0	0	0	0	0	0	0	0	0	0	0	0	0	0	0	0
Positive	547.139	1.07135	0	0	0	0	0	0	0	0	0	0	0	0	0	0	0	0	0	0	0	0	0	0	0	0	0	0	0	0	0	0	0	0	0	0	0	0	0	0	0	0	0	0	0	0	0	0	0
Positive	610.982	1.07145	0	0	0	0	0	0	0	0	0	0	0	0	0	0	0	0	0	0	0	0	0	0	0	0	0	0	0	0	0	0	0	0	0	0	0	0	0	0	0	0	0	0	0	0	0	0	0
Positive	412.901	1.07163	0	0	0	0	0	0	0	0	0	0	0	0	0	0	0	0	0	0	0	0	0	0	0	0	0	0	0	0	0	0	0	0	0	0	0	0	0	0	0	0	0	0	0	0	0	0	0
Positive	627.992	1.07185	0	437.07	387.188	255.579	420.37	605.048	448.924	0	0	0	0	516.093	676.973	1063.65	817.734	0	0	319.135	0	0	379.401	0	0	356.599	0	0	434.118	0	0	871.023	0	142.338	549.405	0	0	0	0	0	379.692	0	0	0	0	0	0	345.873	0
Positive	184.076	1.07219	0	0	0	0	93.862	0	0	0	0	0	0	0	0	0	0	0	0	0	0	0	0	0	0	0	0	0	0	0	0	0	0	0	0	0	0	0	0	0	0	0	59.18	108.146	0	0	0	0	0
Positive	288.928	1.07339	67.3365	209.673	273.435	262.716	380.557	495.857	469.33	278.023	246.393	302.058	247.92	453.494	181.611	78.552	127.023	220.486	286.276	0	0	262.729	291.802	92.3305	74.983	81.1155	141.827	128.564	294.87	179.057	63.7685	212.637	0	110.196	0	82.1365	211.198	125.121	0	0	0	124.407	157.12	0	80.5935	154.053	138.688	0	159.595
Positive	348.976	1.07371	0	0	0	0	0	0	0	0	0	0	0	0	0	0	0	0	0	0	0	0	0	0	0	0	0	0	0	0	95.3875	0	0	0	0	0	130.073	0	0	0	0	0	0	0	0	0	0	0	0
Positive	280.979	1.07393	0	0	0	0	0	55.097	0	0	0	0	0	0	0	41.3245	0	0	0	0	0	0	0	0	0	0	0	0	0	0	0	0	0	0	0	0	304.923	0	0	0	0	0	0	0	0	0	0	0	0
Positive	415.007	1.07515	209.16	236.695	230.07	0	0	0	0	152.03	135.188	0	0	0	0	0	0	0	138.302	109.191	0	67.3335	0	0	0	0	0	0	0	134.675	0	0	0	0	0	0	0	0	0	0	0	0	0	0	0	0	0	0	0
Positive	102.058	1.0755	0	0	0	0	0	0	0	0	0	0	0	0	0	0	0	0	0	0	0	0	0	0	0	0	0	0	0	0	0	74.9545	0	0	0	0	0	88.761	0	0	0	0	0	0	0	0	0	0	0
Positive	243.979	1.07578	90.249	0	111.203	139.775	0	0	106.611	0	0	0	0	0	0	558.981	0	84.17	0	0	0	0	49.9975	0	0	155.593	48.465	112.739	0	0	181.097	0	72.4395	0	0	0	407.015	0	0	182.77	0	231.453	0	0	0	0	0	0	0
Positive	657.953	1.07689	0	0	0	95.39	0	0	0	0	0	0	0	0	0	0	0	0	0	0	0	0	0	0	0	0	0	0	0	0	0	0	0	0	0	0	0	0	0	0	0	0	0	0	0	0	0	0	0
Positive	207.052	1.07689	0	0	0	0	0	0	0	0	0	0	0	0	0	0	0	0	0	0	0	0	0	0	0	0	0	0	0	0	48.467	0	0	0	0	0	0	0	0	0	0	0	0	0	0	0	0	0	0
Positive	562.896	1.07692	0	0	0	83.6555	0	0	0	0	0	0	0	0	0	0	44.8955	0	264.365	513.221	0	413.723	70.9085	212.224	125.927	0	0	0	0	0	0	0	0	0	0	0	0	0	0	0	0	0	0	0	0	0	0	0	0
Positive	356.154	1.07764	0	0	53.061	0	74.982	81.619	0	0	0	0	0	0	0	0	0	0	0	0	0	0	0	0	0	0	0	0	0	0	0	0	0	0	0	0	0	0	0	0	0	0	0	0	0	73.459	0	0	0
Positive	349.989	1.07855	0	0	53.049	0	0	44.376	0	0	0	0	0	0	0	67.3425	0	0	0	0	0	0	0	0	0	0	0	0	0	0	0	57.14	0	0	0	0	0	0	0	0	0	0	0	0	0	0	0	0	0
Positive	378.962	1.07969	0	0	0	0	0	0	0	0	0	0	0	0	0	0	0	0	0	0	0	0	0	0	0	0	0	0	0	0	0	0	0	0	0	0	365.099	0	0	0	0	0	0	0	0	0	0	0	0
Positive	125.975	1.07976	0	0	0	0	0	0	0	0	0	0	0	0	0	0	0	0	0	0	0	0	0	0	0	0	0	0	0	0	0	0	0	0	0	0	0	0	0	0	0	0	0	0	0	0	0	0	0
Positive	622.89	1.07977	0	0	0	0	0	0	0	0	0	0	0	0	0	0	0	70.9	0	0	0	0	0	0	0	0	0	0	0	0	0	0	0	0	0	0	125.495	0	0	0	0	0	0	0	0	0	0	0	0
Positive	227.989	1.07978	0	0	0	0	0	0	0	0	0	0	0	0	0	69.89	62.236	0	0	0	0	0	0	0	0	0	0	0	0	0	0	0	0	0	0	0	0	0	0	0	0	0	0	0	0	0	0	0	0
Positive	431.006	1.07978	0	0	62.2365	65.296	0	0	0	0	0	0	0	0	0	0	0	0	0	0	0	0	0	0	0	0	0	0	0	0	0	0	0	0	0	0	0	0	0	0	0	0	0	0	0	0	0	0	0
Positive	656.952	1.0798	0	0	0	0	0	0	0	0	0	0	0	0	0	0	0	0	0	0	0	150.486	0	0	0	0	0	0	0	73.4525	0	0	0	0	0	0	0	0	0	0	0	0	0	0	0	0	0	0	0
Positive	350.021	1.0798	0	0	0	0	0	0	0	0	0	0	0	0	0	0	0	0	0	0	0	0	0	0	0	0	0	0	0	0	0	0	0	0	0	0	0	0	0	0	0	0	0	0	0	0	0	0	0
Positive	524.857	1.07985	0	0	0	69.891	0	0	0	0	0	0	0	0	0	0	0	0	0	0	0	0	0	0	0	0	0	0	0	0	0	0	0	0	0	0	0	0	0	0	0	0	0	0	0	0	0	0	0
Positive	361.96	1.08099	0	0	0	0	0	0	0	0	0	0	0	0	105.093	0	0	0	0	0	84.6875	0	0	0	0	0	0	0	0	0	0	163.174	0	0	0	0	0	0	0	0	0	0	0	0	0	0	0	0	0
Positive	695.113	1.08116	0	0	0	0	216.81	0	184.165	0	0	0	0	123.633	0	0	0	0	0	0	0	0	0	0	0	0	0	0	0	0	0	0	0	0	0	0	0	0	0	0	0	0	0	0	0	0	0	0	0
Positive	398.994	1.08206	0	0	0	0	283.13	0	0	0	360.161	0	120.394	483.268	384.652	766.751	525.955	492.488	0	0	203.039	471.37	113.255	213.237	143.772	0	185.69	0	406.575	0	0	0	0	420.846	471.882	610.626	520.717	717.092	0	139.101	0	283.001	0	319.857	702.449	0	602.74	0	0
Positive	526.873	1.08259	0	82.643	0	0	0	0	0	0	0	0	0	0	0	0	0	0	0	0	0	0	0	0	0	0	0	0	0	0	0	0	0	0	0	0	79.5755	0	0	0	0	0	0	0	0	0	0	0	0
Positive	647.922	1.08319	0	0	0	78.562	0	0	139.257	0	0	0	72.9505	0	0	0	0	0	181.708	119.93	0	0	0	0	0	0	0	0	0	0	0	0	0	0	0	0	0	0	0	0	0	0	0	0	0	0	0	0	0
Positive	357.962	1.0836	0	92.851	185.185	0	0	0	0	0	0	0	0	0	141.306	127.023	154.055	118.959	93.868	0	0	0	62.7445	0	0	0	0	0	133.651	0	0	158.587	0	0	0	0	175.991	0	0	0	0	0	0	0	0	0	0	0	0
Positive	385.025	1.0839	94.888	0	0	0	0	0	0	0	0	0	0	0	0	0	0	0	0	0	0	0	0	0	0	0	0	0	62.742	0	89.795	0	0	0	0	0	303.016	0	0	0	0	0	0	0	0	0	0	0	0
Positive	294.96	1.08423	0	101.519	119.882	181.101	98.964	124.98	0	0	76.011	84.194	0	0	97.434	120.905	153.04	92.9245	169.423	0	0	108.141	0	0	0	52.546	0	0	92.339	0	0	0	0	0	0	0	364.566	0	0	0	0	0	0	0	53.569	0	0	0	0
Positive	418.904	1.08431	0	0	86.2105	0	0	0	0	0	0	0	0	0	0	0	68.876	0	0	0	0	94.3735	0	0	0	0	0	0	0	0	0	0	0	0	0	0	0	0	0	0	0	0	0	0	0	0	0	0	0
Positive	609.869	1.08456	0	0	0	0	0	0	87.744	0	0	0	0	100.037	0	0	0	0	0	0	0	0	0	0	0	0	0	0	0	0	0	0	0	0	0	0	0	0	0	0	0	0	0	0	0	0	0	0	0
Positive	141.969	1.08488	0	0	0	0	111.218	0	0	0	0	0	0	0	0	0	0	0	0	0	110.695	0	0	0	0	0	0	0	0	0	0	0	0	0	0	0	0	0	0	0	0	0	85.1875	0	0	0	0	0	0
Positive	172.982	1.08513	210.17	0	605.526	0	385.666	0	0	323.932	333.126	0	581.567	0	600.946	453.52	545.851	602.229	1033.32	2594.07	3133.27	1246.27	951.271	2073.18	1507.15	0	614.717	500.956	766.185	513.706	0	0	732.538	370.358	0	96.4245	0	0	445.029	0	301.594	235.582	292.268	0	242.306	0	325.337	549.934	0
Positive	261.055	1.08538	0	0	0	0	0	0	0	0	0	0	0	0	0	0	0	0	0	0	0	0	0	0	0	0	0	0	0	0	0	0	0	0	0	0	0	0	0	0	0	0	0	47.4445	0	0	0	49.4875	0
Positive	250.969	1.0865	73.975	0	417.281	0	0	258.132	97.941	51.017	0	0	0	153.904	0	0	0	0	352.611	0	0	0	245.382	0	0	0	0	0	0	0	0	0	0	0	0	0	0	0	0	0	0	0	0	0	0	0	0	0	0
Positive	615.977	1.08685	0	0	0	0	0	0	0	0	0	0	0	0	0	0	0	0	0	0	0	0	0	0	0	0	0	0	0	0	0	0	0	0	0	0	289.74	0	0	0	0	0	0	0	0	0	0	0	0
Positive	385.991	1.08686	0	102.543	154.569	0	93.3545	217.834	0	0	0	0	0	0	288.748	357.625	279.047	301.579	0	0	0	0	68.3575	0	0	0	0	0	203.538	0	0	280.969	0	62.236	0	465.761	0	0	0	0	0	0	110.197	0	0	0	0	0	0
Positive	175.022	1.08732	0	113.246	78.0565	161.203	0	0	0	0	0	0	0	0	194.877	122.945	125.496	104.143	184.216	0	0	151.515	83.1515	0	0	0	0	0	0	0	0	144.297	0	0	0	0	346.308	0	0	0	0	0	0	0	0	0	0	0	0
Positive	602.917	1.08798	0	0	0	0	0	0	0	0	0	0	0	0	0	0	0	0	0	0	0	0	0	0	0	0	0	0	0	0	0	0	0	0	0	0	0	0	0	0	0	0	0	0	0	0	0	0	0
Positive	1048.1	1.08807	0	0	0	0	0	0	0	0	0	0	0	0	0	0	0	0	0	0	0	0	0	0	0	0	0	0	0	0	0	0	0	0	0	0	0	0	0	0	0	0	0	0	0	0	0	0	0
Positive	727.969	1.08807	0	0	0	0	0	0	0	0	0	0	0	0	0	0	0	0	0	0	0	0	0	0	0	0	0	0	0	0	0	0	0	0	0	0	0	0	0	0	0	0	0	0	0	0	0	0	0
Positive	417.996	1.08807	0	0	0	0	0	0	0	0	0	0	0	0	0	0	0	0	0	0	0	0	0	0	0	0	0	0	0	0	0	0	0	0	0	0	0	0	0	0	0	0	0	0	0	0	0	0	0
Positive	524.814	1.08812	0	0	0	0	0	0	0	0	0	0	0	0	0	0	0	0	0	0	0	0	0	0	0	0	0	0	0	0	0	0	0	0	0	0	0	0	0	0	0	0	0	0	0	0	0	0	0
Positive	326.844	1.08815	0	0	0	0	0	0	0	0	0	0	0	0	0	0	0	0	0	0	0	0	0	0	0	0	0	0	0	0	0	0	0	0	0	0	0	0	0	0	0	0	0	0	0	0	0	0	0
Positive	544.868	1.08815	0	0	0	0	0	0	0	0	0	0	0	0	0	0	0	0	0	0	0	0	0	0	0	0	0	0	0	0	0	0	0	0	0	0	0	0	0	0	0	0	0	0	0	0	0	0	0
Positive	255.956	1.08817	0	0	0	0	0	0	0	0	0	0	0	0	54.0725	0	0	0	0	0	0	0	0	53.058	0	0	0	0	0	0	0	0	0	0	0	0	0	0	0	0	0	0	0	0	0	0	0	0	0
Positive	446.952	1.08817	0	0	0	0	0	0	0	0	0	0	0	0	0	0	0	0	0	0	0	0	0	0	0	0	0	0	0	0	0	0	0	0	0	0	0	0	0	0	0	0	0	0	0	0	0	0	0
Positive	642.917	1.08819	0	0	0	0	0	0	0	0	0	0	0	0	0	0	0	0	0	110.693	0	140.274	0	0	0	0	0	0	0	0	0	0	0	0	0	0	0	0	0	0	0	0	0	0	0	0	0	0	0
Positive	565.916	1.08822	0	0	0	0	0	0	0	0	0	0	49.4785	0	0	0	0	0	0	0	0	0	0	0	0	0	0	0	0	83.666	0	0	0	0	0	0	0	0	0	0	0	0	0	0	0	0	0	0	0
Positive	426.997	1.08822	0	0	0	0	0	0	0	0	0	0	0	0	0	0	0	0	0	0	0	0	0	0	0	0	0	0	0	0	0	0	0	0	0	0	0	0	0	0	0	0	0	0	0	0	0	0	0
Positive	360.954	1.08823	0	0	0	0	0	0	0	0	0	0	0	0	0	0	0	0	0	0	0	0	0	0	0	0	0	0	0	0	0	0	0	0	0	0	0	0	0	0	0	0	0	0	0	0	0	0	0
Positive	654.935	1.08826	0	0	0	0	0	0	0	0	0	0	0	0	0	0	0	0	0	103.534	0	179.061	65.2985	0	0	0	0	0	0	0	0	0	0	0	0	0	0	0	0	0	0	0	0	0	0	0	0	0	0
Positive	538.94	1.08827	0	0	0	0	0	0	0	0	0	0	0	0	0	0	0	0	0	0	0	0	0	0	0	0	0	0	0	0	0	0	0	0	0	0	0	0	0	0	0	0	0	0	0	0	63.6995	0	0
Positive	640.928	1.08827	0	0	0	0	0	0	0	0	0	0	0	0	0	0	0	0	0	0	0	0	0	0	0	0	0	0	0	0	0	0	0	0	0	0	0	0	0	0	0	0	0	0	0	0	0	0	0
Positive	156.02	1.08827	0	0	0	0	0	0	0	0	0	0	0	0	0	0	0	0	0	0	0	0	0	0	0	0	0	0	0	0	0	0	0	0	0	0	0	0	0	0	0	0	0	0	0	0	0	0	0
Positive	353.004	1.0883	0	0	0	0	0	0	0	0	0	0	0	0	0	66.8265	134.673	0	0	0	0	0	0	0	0	0	0	0	0	0	0	0	0	0	0	122.941	0	71.9705	0	0	0	0	0	0	0	51.017	0	0	0
Positive	258.073	1.08835	0	0	0	0	0	0	0	0	0	0	0	0	0	0	0	0	0	0	0	0	0	0	0	0	0	0	0	0	0	0	0	0	0	0	0	0	0	0	0	0	0	0	0	0	0	0	0
Positive	373.863	1.08835	0	0	0	0	0	0	0	0	0	0	0	0	0	0	0	0	0	0	0	0	0	0	0	0	0	0	0	0	0	0	0	0	0	0	0	0	0	0	0	0	0	0	0	0	0	0	0
Positive	210.064	1.08835	0	0	0	0	0	0	0	0	0	0	0	0	0	0	0	0	0	0	0	0	0	0	0	0	0	0	0	0	0	0	0	0	0	0	0	0	0	0	0	0	0	0	0	0	0	0	0
Positive	550.902	1.08835	0	0	0	0	0	0	0	0	0	0	0	0	0	0	0	0	0	0	0	49.4795	0	0	0	0	0	0	0	0	0	0	0	0	0	0	0	0	0	0	0	0	0	0	0	0	0	0	0
Positive	464.899	1.08835	0	0	0	0	0	0	0	0	0	0	0	0	0	0	0	0	0	0	0	44.3845	0	0	0	0	0	0	0	0	0	0	0	0	0	0	0	0	0	0	0	0	0	0	0	0	0	0	0
Positive	459.822	1.08835	0	0	0	0	0	0	0	0	0	0	0	0	0	0	0	0	0	0	0	0	0	0	0	0	0	0	0	0	0	0	0	0	0	0	80.5315	0	0	0	0	0	0	0	0	0	0	0	0
Positive	418.965	1.08839	0	0	0	0	0	0	0	0	0	0	0	0	0	0	0	0	0	0	0	0	0	0	0	0	0	0	0	0	0	0	0	0	0	0	0	0	0	0	0	0	0	0	0	0	0	0	0
Positive	104.106	1.08843	0	0	0	0	0	0	0	0	0	0	0	0	0	0	0	0	0	0	0	0	0	0	0	0	0	0	0	0	0	0	0	0	0	0	0	0	0	0	0	0	0	0	0	0	0	0	0
Positive	519.884	1.08845	0	0	0	0	0	0	0	0	0	0	0	0	0	0	0	0	66.8345	0	0	0	0	0	0	0	0	0	0	0	0	0	0	0	0	0	0	0	0	0	0	0	0	0	0	0	0	0	0
Positive	259.963	1.08894	47.9585	0	0	0	0	0	0	0	0	0	0	117.501	0	0	0	58.198	0	0	0	111.202	0	0	0	0	0	0	0	0	0	0	0	0	0	0	0	0	0	0	0	0	0	0	0	0	0	0	0
Positive	580.866	1.08907	0	0	0	185.188	0	0	216.303	0	0	0	0	277.031	0	0	69.38	107.191	0	0	79.075	0	69.382	0	0	0	0	0	0	0	0	0	0	0	0	0	111.722	0	0	0	0	0	0	0	0	0	0	0	0
Positive	382.995	1.08908	99.485	0	0	0	0	0	84.162	0	0	0	0	0	0	118.349	60.7075	0	0	0	0	0	0	0	0	147.42	0	0	0	0	0	0	0	0	0	147.951	0	62.24	0	0	0	87.6775	0	0	0	77.0375	0	0	0
Positive	366.983	1.08962	164.781	408.41	540.744	186.708	164.274	0	0	268.842	99.988	0	0	0	541.772	410.656	415.748	0	374.029	73.466	0	0	196.909	0	83.149	244.869	0	157.625	0	73.962	296.392	0	0	163.248	224.463	364.736	2384.12	200.648	0	0	0	0	248.947	74.9835	378.011	131.625	272.825	165.796	234.577
Positive	645.957	1.0901	0	0	0	0	0	0	0	157.119	177.536	120.412	0	0	0	0	0	0	0	238.203	0	0	0	0	0	0	0	0	0	112.736	0	0	0	0	0	0	0	0	0	0	0	0	0	0	0	0	0	0	0
Positive	453.026	1.09015	0	0	0	0	0	0	0	0	0	0	0	0	0	0	0	0	0	0	0	0	0	0	0	0	0	0	0	0	0	0	0	0	0	144.874	0	0	0	0	0	0	0	0	0	85.1915	0	0	0
Positive	189.966	1.09069	0	0	0	0	0	0	0	0	118.861	0	0	0	0	0	0	0	0	0	0	0	0	0	0	0	0	0	0	0	0	0	0	0	0	0	0	0	0	0	0	0	0	0	0	0	0	0	0
Positive	371.009	1.09188	0	0	72.953	0	0	0	0	0	0	0	0	0	0	0	0	0	0	0	0	0	0	0	0	0	0	0	0	0	0	0	0	0	0	0	0	170.033	0	0	0	0	0	0	0	0	0	0	0
Positive	540.894	1.09203	0	0	0	0	0	0	0	0	0	0	0	85.671	0	0	0	63.3195	73.4645	70.9045	0	154.06	0	0	0	0	0	0	0	0	0	0	0	0	0	0	0	0	0	0	0	0	0	0	0	0	0	0	47.4375
Positive	645.922	1.0925	0	0	0	208.647	0	148.937	269.858	0	0	0	206.595	386.309	0	80.0925	0	0	316.935	0	120.903	557.078	104.067	0	75.4925	0	0	0	114.273	0	0	0	0	0	0	0	0	0	0	0	0	0	0	0	0	0	0	0	0
Positive	434.885	1.09252	0	0	0	62.7505	0	0	0	0	78.042	0	169.876	0	0	0	0	0	199.051	0	0	119.878	0	125.496	0	0	0	0	0	0	0	0	0	0	0	0	0	0	0	0	0	0	0	94.883	0	0	0	0	0
Positive	308.98	1.09296	204.029	0	142.329	0	0	119.888	99.4815	0	0	0	0	0	0	266.816	0	171.003	101.525	0	0	0	0	0	0	0	101.003	0	142.846	175.993	0	0	254.048	425.957	0	107.136	0	0	216.811	0	121.92	242.754	0	0	0	0	0	0	0
Positive	396.928	1.09383	0	0	0	0	0	0	0	0	0	0	0	0	0	0	0	0	0	0	0	0	0	0	0	0	0	0	0	0	0	0	0	0	0	0	0	0	0	0	0	0	0	0	0	0	0	0	0
Positive	291.03	1.09449	0	0	0	0	0	0	0	178.048	145.392	176.98	0	0	0	0	0	0	0	0	0	0	0	0	0	0	0	0	0	0	184.154	0	0	0	0	0	0	0	0	0	0	0	0	0	0	0	355.944	0	0
Positive	511.903	1.09498	86.2155	0	104.579	0	0	98.447	0	0	0	56.596	87.744	90.814	0	0	0	68.44	229.138	124.984	0	289.243	84.1765	0	0	0	0	0	152.02	121.916	0	0	0	0	0	0	0	0	0	0	0	0	0	0	0	0	0	0	0
Positive	213.959	1.09544	0	0	0	0	0	0	0	0	0	0	0	0	0	0	0	0	0	0	0	0	0	0	0	0	0	0	0	0	0	0	0	0	0	0	0	0	0	0	0	0	0	0	0	0	0	0	0
Positive	459.02	1.09653	0	0	0	0	0	0	0	0	0	0	0	0	0	0	0	0	0	0	0	0	0	0	0	0	0	0	0	0	0	0	0	0	0	0	0	0	0	0	0	0	0	0	0	0	0	0	0
Positive	480.004	1.09675	0	0	0	0	0	0	0	0	0	0	0	0	0	0	0	0	0	0	0	0	0	0	0	0	0	0	0	0	0	0	0	0	0	340.774	0	0	0	0	0	70.858	78.5615	0	0	0	0	0	0
Positive	652.904	1.09677	0	0	0	110.186	0	0	0	0	0	0	0	0	0	0	0	0	0	0	0	0	0	0	0	0	0	0	0	0	0	0	0	0	0	0	0	0	0	0	0	0	0	0	0	0	0	0	0
Positive	416.999	1.09755	62.7525	60.201	0	108.658	0	0	0	0	0	0	0	0	0	0	0	0	0	0	0	0	0	0	0	0	0	0	0	0	0	0	0	0	0	0	0	0	0	0	0	0	0	0	0	93.862	0	0	0
Positive	536.889	1.09787	0	0	58.6715	82.137	0	0	0	0	0	0	0	0	0	101.508	0	0	0	0	0	0	0	0	0	0	0	0	59.6905	0	0	0	0	0	0	0	0	0	0	0	0	0	0	0	0	0	0	0	0
Positive	552.913	1.09799	0	0	0	0	0	0	0	0	0	0	0	0	0	0	0	0	0	0	0	120.391	0	0	0	0	0	0	0	0	0	0	0	0	0	0	0	0	0	0	0	0	0	0	0	0	0	0	0
Positive	393.988	1.09861	0	258.603	297.41	359.132	142.84	202.517	236.695	218.847	96.9155	233.633	0	272.404	84.177	390.254	320.373	259.257	138.816	0	0	90.301	163.749	0	0	461.676	0	186.199	250.479	240.789	404.032	499.726	151.512	106.618	231.599	303.521	0	211.352	0	0	0	132.055	341.788	100.496	324.948	503.998	292.65	267.825	0
Positive	368.98	1.09957	78.568	0	0	0	131.111	158.654	188.239	0	0	0	0	240.084	255.074	0	261.692	285.781	233.213	76.0295	0	258.639	163.24	0	0	0	0	0	181.102	0	0	227.422	0	78.5635	0	0	0	0	0	0	0	0	135.702	0	0	126.005	102.975	112.744	0
Positive	319.985	1.09959	103.05	0	0	0	0	0	0	0	0	0	0	0	0	60.2	0	86.2785	0	0	0	0	0	0	0	68.349	0	0	0	0	0	0	0	0	0	107.644	0	0	0	0	0	0	0	0	0	106.621	0	0	0
Positive	447.95	1.0996	0	0	0	0	0	0	0	0	0	0	0	0	0	0	0	0	0	0	0	0	0	0	0	0	0	0	0	0	0	0	0	0	0	0	0	0	0	0	0	0	0	0	0	0	0	0	0
Positive	360.895	1.09966	0	0	0	0	0	96.412	116.812	0	0	56.1175	0	164.158	0	0	0	0	81.1015	0	0	62.241	0	0	0	0	0	0	0	50.5045	0	0	0	0	0	0	0	0	0	0	0	0	0	0	0	0	0	0	0
Positive	191.987	1.10017	0	0	0	0	0	0	0	0	0	0	0	49.26	0	126.513	0	0	109.738	0	0	84.1705	89.7825	0	0	0	0	0	0	0	0	71.361	0	0	0	0	0	0	0	0	0	0	0	0	0	0	0	0	0
Positive	580.894	1.10032	0	0	0	0	0	0	0	112.737	0	145.376	92.8385	0	0	0	0	0	0	83.115	0	0	0	46.937	0	0	0	0	0	94.3725	0	0	0	0	0	0	0	0	0	0	0	0	0	0	0	0	0	0	0
Positive	456.844	1.10102	0	0	0	0	0	0	77.544	0	0	0	0	0	0	0	0	0	130.154	0	0	95.3895	0	0	0	0	0	0	0	0	0	0	0	0	0	0	0	0	0	0	0	0	0	0	0	0	0	0	0
Positive	128.955	1.1015	0	0	0	0	0	0	0	0	0	0	0	0	0	0	0	0	0	0	0	0	0	0	0	0	0	0	0	0	0	0	0	0	0	0	0	0	0	0	0	0	0	0	0	0	0	0	0
Positive	568.92	1.10171	0	0	0	0	0	0	0	0	0	0	0	0	0	0	0	0	0	912.635	0	0	0	0	0	0	0	0	0	170.895	0	0	0	0	0	0	0	0	0	0	0	0	0	0	0	0	0	89.7855	120.301
Positive	545.031	1.10186	0	0	0	0	0	0	0	0	0	0	0	0	0	0	0	0	0	0	0	0	0	0	0	0	0	0	0	0	0	0	0	0	0	0	0	0	0	0	0	0	0	0	0	0	0	0	0
Positive	582.871	1.10193	0	0	0	78.0565	64.7825	0	0	0	0	0	0	0	0	0	0	0	0	0	0	0	0	0	0	0	0	0	0	0	0	0	0	0	0	0	67.841	0	0	0	0	0	0	0	0	0	0	0	0
Positive	715.011	1.10194	0	0	0	0	0	0	0	0	0	0	0	0	0	0	0	0	0	0	0	0	0	0	0	0	0	0	0	0	0	0	0	0	0	0	0	0	0	0	0	0	0	0	0	0	0	0	0
Positive	143.036	1.10264	0	0	0	0	0	0	0	0	0	0	0	0	0	0	0	0	0	0	0	0	0	0	0	0	0	0	0	0	0	0	0	0	110.183	0	0	0	0	0	0	0	0	0	0	0	0	51.526	111.14
Positive	422.967	1.10355	0	0	0	0	0	0	0	140.802	0	89.3135	71.929	0	0	0	0	0	0	0	0	0	0	0	0	0	0	0	0	0	0	0	0	0	0	0	0	0	0	0	0	0	0	0	0	0	0	0	0
Positive	341.044	1.10498	0	0	0	0	0	0	0	0	0	0	0	0	0	0	0	0	0	0	0	0	0	0	0	0	0	0	0	0	0	0	0	0	0	0	0	0	0	0	0	0	0	0	0	0	0	0	0
Positive	271.071	1.10508	0	0	0	0	0	0	0	0	0	0	0	0	0	0	0	0	0	0	0	0	0	0	0	0	0	0	0	0	0	0	0	0	0	0	0	0	0	0	0	0	0	0	0	0	0	0	0
Positive	380.979	1.10513	0	0	0	0	0	0	0	0	0	0	0	0	0	0	0	0	0	0	0	0	0	0	0	0	0	0	0	0	0	0	0	0	0	0	0	0	0	0	0	0	0	0	0	0	0	0	0
Positive	493.935	1.10514	0	0	0	0	0	0	0	0	0	0	0	0	0	0	0	0	0	157.643	274.973	0	0	188.25	0	0	0	0	0	0	0	0	0	0	0	0	0	0	0	0	0	0	0	0	0	0	0	0	0
Positive	205.02	1.10517	0	0	0	0	0	0	0	0	0	0	0	0	0	0	0	0	0	0	0	0	0	0	0	0	0	0	0	0	72.443	0	0	0	0	0	0	0	0	0	0	0	0	0	0	0	0	0	0
Positive	668.042	1.10517	0	0	0	0	0	0	0	0	0	0	0	0	0	0	0	0	0	0	0	0	0	0	0	0	0	0	0	0	0	0	0	0	0	0	0	0	0	0	0	0	0	0	0	0	0	0	0
Positive	448.917	1.10523	0	0	0	0	0	102.532	0	0	0	0	0	0	0	0	0	0	0	0	0	0	0	0	0	0	0	0	0	0	0	0	0	0	0	0	0	0	0	0	0	0	0	0	0	0	0	0	0
Positive	117.001	1.10524	0	0	0	0	0	0	0	0	0	0	0	0	0	0	0	0	0	204.565	196.913	74.483	0	0	0	0	0	0	0	0	0	0	0	0	0	0	0	0	0	0	0	0	0	0	0	0	0	0	0
Positive	482.13	1.10525	0	0	0	0	0	0	0	0	0	0	0	0	0	0	0	0	0	0	0	0	0	0	0	0	0	0	0	0	0	0	0	0	0	0	0	0	0	0	0	0	0	0	0	0	0	0	0
Positive	523.868	1.10532	0	0	0	0	0	0	0	0	0	0	0	0	0	131.112	0	0	0	0	0	0	0	0	0	0	0	0	0	0	0	0	0	0	0	0	0	0	0	0	0	0	0	0	0	0	0	0	0
Positive	659.979	1.10535	0	0	0	0	0	0	0	0	0	0	0	0	0	0	0	0	0	0	0	0	0	0	0	0	0	0	0	0	0	0	0	0	0	0	0	0	0	0	0	0	0	0	0	0	0	0	0
Positive	252.962	1.10535	0	0	0	0	0	0	0	0	0	0	0	0	0	0	0	0	0	0	0	97.9495	0	0	0	0	0	0	0	0	0	0	0	0	0	0	0	0	0	0	0	0	0	0	0	0	0	0	0
Positive	276.927	1.10535	0	0	0	0	0	0	0	0	0	0	0	0	0	0	0	0	0	0	0	56.116	0	0	0	0	0	0	0	0	0	0	0	0	0	0	0	0	0	0	0	0	0	0	0	0	0	0	0
Positive	436.95	1.10535	0	0	0	0	0	0	0	0	0	0	0	0	0	0	0	0	0	0	0	0	0	0	0	0	0	0	0	0	0	0	0	0	0	0	0	0	0	0	0	0	0	0	0	0	0	0	0
Positive	400.973	1.10537	0	0	0	0	0	0	0	0	0	0	0	0	0	0	81.628	0	0	0	0	0	0	0	0	0	0	0	0	0	0	0	0	0	0	0	0	0	0	0	0	0	0	0	0	0	0	0	0
Positive	187.989	1.10537	0	0	0	0	0	0	0	0	240.772	0	0	0	0	0	0	0	0	0	0	0	0	0	0	0	0	0	0	0	0	0	0	0	0	0	0	0	0	0	0	0	0	0	0	0	0	0	0
Positive	417.924	1.10537	0	0	0	0	0	0	0	0	0	0	0	0	0	0	0	0	0	0	0	0	0	0	0	0	0	0	0	0	0	0	0	0	0	0	125.49	0	0	0	0	0	0	0	0	0	0	0	0
Positive	535.874	1.10537	0	0	0	0	0	0	0	0	0	0	0	0	0	0	0	0	0	0	0	0	0	0	0	0	0	0	0	0	0	0	0	0	0	0	91.765	0	0	0	0	0	0	0	0	0	0	0	0
Positive	712.754	1.10537	0	0	0	0	0	0	0	0	0	0	0	0	0	0	0	0	0	0	0	0	0	0	0	0	0	0	0	0	0	0	0	0	0	0	0	0	0	0	0	0	0	0	0	0	0	0	0
Positive	568.02	1.10545	0	0	0	0	0	0	0	0	0	0	0	0	0	0	0	0	0	0	0	0	0	0	0	0	0	0	0	0	0	0	0	0	0	0	0	0	0	0	0	0	0	0	0	0	0	0	0
Positive	306.001	1.10545	0	0	0	0	0	0	0	0	0	0	0	0	0	0	0	0	0	0	0	0	0	0	0	0	0	0	0	0	0	0	0	0	0	0	0	0	0	0	0	0	0	0	0	0	0	0	0
Positive	508.966	1.10545	0	0	0	0	0	0	0	0	0	0	0	0	0	0	0	0	0	0	0	0	0	0	0	0	0	0	0	0	0	0	0	0	0	0	0	0	0	0	0	0	0	0	0	0	0	0	0
Positive	710.006	1.10545	0	0	0	0	0	0	0	0	0	0	0	0	0	0	0	0	0	0	0	0	0	0	0	0	0	0	0	0	0	0	0	0	0	0	0	0	0	0	0	0	0	0	0	0	0	0	0
Positive	685.084	1.10547	0	0	0	0	0	0	0	0	0	0	0	0	0	0	0	0	0	0	0	0	0	0	0	0	0	0	0	0	0	0	0	0	0	0	0	0	0	0	0	0	0	0	0	0	0	0	0
Positive	338.969	1.10619	68.3615	157.635	199.976	189.768	0	159.167	95.8995	0	0	0	0	135.435	78.5615	183.655	151.513	113.856	79.584	0	0	68.3635	0	0	0	186.709	0	122.442	86.721	0	88.2555	174.368	0	0	97.9475	93.867	107.095	0	0	0	0	0	0	69.8915	0	0	0	86.218	0
Positive	448.948	1.10667	0	0	0	0	0	0	93.8635	0	63.2535	0	0	0	0	0	0	0	0	0	0	0	0	0	0	0	0	0	0	0	0	89.726	0	0	0	60.7105	0	0	0	0	0	0	0	0	0	0	99.931	0	0
Positive	301.969	1.10676	134.684	0	0	172.431	0	0	0	0	0	87.18	0	0	0	0	155.089	0	0	0	0	0	0	0	0	142.329	0	98.963	0	0	178.042	118.362	0	61.729	0	0	135.183	0	0	0	0	0	103.04	51.017	0	73.4525	0	0	0
Positive	538.893	1.10698	0	0	77.0245	0	0	0	102.032	0	0	0	0	70.811	0	0	0	67.3555	0	0	0	0	0	0	0	54.59	0	0	96.929	0	0	0	0	0	0	0	0	0	0	0	0	0	0	0	0	0	0	0	0
Positive	513.896	1.10738	0	0	0	0	0	0	0	0	0	0	0	0	0	0	0	0	84.6895	0	0	108.147	0	0	0	0	0	0	0	0	0	0	0	0	0	0	0	0	0	0	0	0	0	0	0	0	0	0	0
Positive	524.888	1.10811	0	0	0	0	0	0	0	0	0	64.273	0	0	0	0	0	0	0	0	0	0	0	0	0	0	0	0	0	0	0	0	0	0	0	0	0	0	0	0	0	0	0	0	0	71.922	0	0	0
Positive	393.941	1.10831	0	0	0	0	0	0	0	0	0	0	0	0	0	0	0	0	0	0	0	172.417	0	0	0	0	0	0	0	0	0	0	0	0	0	0	0	0	0	0	0	0	0	0	0	0	0	0	0
Positive	326.982	1.10896	0	0	0	0	0	0	0	0	0	0	0	0	0	0	0	0	0	0	0	0	0	0	0	0	0	0	0	0	0	0	0	0	0	0	0	0	0	0	216.898	360.471	0	0	0	0	0	0	0
Positive	157.977	1.10966	0	0	0	0	0	0	0	0	0	0	0	0	0	0	0	0	0	0	0	0	0	0	0	0	0	0	0	0	0	0	0	0	0	0	0	0	0	0	0	0	0	0	0	0	0	0	0
Positive	441.001	1.11075	0	0	0	0	0	0	0	0	0	0	0	0	0	0	0	0	0	0	0	0	0	0	0	0	0	0	0	0	0	0	0	0	0	0	0	0	0	0	0	0	0	0	0	0	0	0	0
Positive	522.828	1.11081	0	0	0	0	0	0	107.13	0	0	0	0	0	0	0	0	0	0	0	0	0	0	0	0	0	0	0	0	0	0	0	0	0	0	0	0	0	0	0	0	0	0	0	0	0	0	0	0
Positive	663.92	1.11083	0	0	0	0	0	0	0	0	0	0	0	0	0	0	0	0	0	0	0	0	0	0	0	0	0	0	0	0	0	0	0	0	0	0	0	0	0	0	0	0	0	0	0	0	0	0	0
Positive	334.949	1.11212	0	225.486	0	308.637	0	109.678	0	152.019	173.962	123.9	89.2705	0	0	0	0	170.969	0	0	353.531	0	210.13	223.448	178.552	162.743	0	0	174.976	209.665	0	240.127	0	0	0	164.274	137.227	94.424	0	0	0	0	123.465	0	92.339	0	226.369	0	0
Positive	333.964	1.11225	0	0	0	0	0	0	0	0	0	0	0	0	0	270.372	140.28	0	0	0	0	0	0	0	0	0	0	105.591	0	0	0	0	0	112.234	0	0	0	127.134	0	0	0	60.12	0	0	0	177.513	0	0	0
Positive	628.023	1.11271	0	0	0	0	0	0	0	118.862	206.607	291.327	0	0	0	0	0	0	0	0	0	0	0	0	0	0	0	356.599	0	219.878	507.601	0	0	248.442	0	1752.27	0	0	0	0	0	635.786	786.149	0	727.933	447.392	983.161	0	259.502
Positive	667.96	1.11363	0	0	0	0	0	0	0	0	0	0	0	0	0	0	0	0	0	0	0	0	0	0	0	0	0	0	0	0	0	0	0	0	0	0	0	0	0	0	98.958	0	0	0	0	0	0	0	0
Positive	581.865	1.11367	84.6915	0	0	0	0	129.574	0	0	0	0	0	0	0	0	0	0	0	0	0	0	0	0	0	0	0	0	0	0	0	0	0	0	0	0	0	0	0	0	0	0	0	0	0	0	0	0	0
Positive	358.11	1.11367	0	0	0	0	0	0	0	0	0	53.056	0	0	0	0	0	0	0	0	0	0	0	0	0	0	0	0	0	0	0	0	0	0	0	0	0	0	0	0	0	0	0	0	0	0	0	0	0
Positive	670.9	1.11376	0	0	0	0	0	0	0	0	0	0	0	0	0	0	0	0	0	0	0	0	0	0	0	0	0	0	0	0	0	0	0	0	0	0	125.401	0	0	0	0	0	0	0	0	0	0	0	0
Positive	632.004	1.1138	0	0	0	0	0	0	0	0	0	0	0	0	0	0	0	0	0	0	0	0	0	0	0	0	0	0	0	0	0	0	0	0	0	0	0	0	0	0	0	0	71.423	0	0	0	0	0	0
Positive	710.99	1.11381	0	0	0	0	0	0	0	0	0	0	0	0	0	0	0	0	0	0	0	0	0	0	0	0	0	0	0	0	0	0	0	0	0	0	0	0	0	0	0	0	0	0	0	0	0	0	0
Positive	709.76	1.11387	0	0	0	0	0	0	0	0	0	0	0	0	0	0	0	0	58.712	0	0	0	0	0	0	0	0	0	0	0	0	0	0	0	0	0	0	0	0	0	0	0	0	0	0	0	0	0	0
Positive	273.964	1.11387	0	0	0	0	0	0	0	0	0	0	0	0	0	0	0	0	0	0	0	0	0	0	0	0	0	0	53.559	0	0	0	0	0	0	0	0	0	0	0	0	0	0	0	0	0	0	0	0
Positive	310.994	1.114	0	0	0	0	0	0	0	0	0	0	0	0	0	0	0	0	0	0	0	0	0	0	0	0	0	0	0	0	0	0	0	0	0	0	0	0	0	0	0	0	0	0	0	0	0	0	0
Positive	390.933	1.11441	0	0	0	0	0	0	0	0	0	0	0	0	0	0	0	0	103.045	0	0	161.708	0	0	0	0	0	0	0	0	0	0	0	0	0	0	0	0	0	0	0	0	0	0	0	0	65.2375	0	0
Positive	429.019	1.11466	0	96.3685	98.4535	172.421	0	70.9105	0	107.131	0	0	0	83.619	58.157	97.4365	89.273	66.382	0	0	0	0	0	0	0	0	0	0	0	0	0	0	0	0	0	0	0	0	0	0	0	0	0	0	147.43	0	0	75.506	96.8705
Positive	338.987	1.11511	0	0	0	0	0	0	0	0	0	142.323	0	0	0	0	0	0	0	0	0	0	0	0	0	0	0	0	0	0	96.4195	0	0	0	0	0	0	0	0	0	0	0	189.767	0	178.032	197.931	168.779	0	0
Positive	330.956	1.11516	112.24	49.485	72.443	185.689	0	121.93	0	0	0	110.194	84.684	281.66	0	0	61.2185	0	257.699	0	0	333.627	0	0	0	0	0	0	0	0	0	0	0	0	0	0	0	0	0	0	0	0	0	0	0	44.383	0	0	0
Positive	565.893	1.11549	0	0	0	0	0	0	0	0	0	0	0	0	0	0	88.2495	72.964	0	0	0	0	0	0	0	0	0	0	98.9675	0	0	0	63.7595	0	0	0	0	0	0	0	0	0	0	0	0	0	0	0	0
Positive	275.995	1.11555	0	0	0	0	115.285	0	0	71.422	0	0	0	0	0	0	0	0	0	0	0	0	0	0	0	0	0	0	0	0	0	0	0	0	0	0	0	0	0	0	0	92.7785	0	0	0	0	0	0	0
Positive	171.973	1.11771	0	0	0	0	0	275.541	249.966	0	0	105.537	0	0	0	0	0	0	0	0	0	0	0	0	0	98.966	0	0	0	0	0	135.097	0	0	0	0	195.81	0	0	0	0	0	0	0	0	0	0	0	0
Positive	732.037	1.11794	0	0	0	0	0	0	0	0	0	0	0	0	0	0	0	0	0	0	0	0	0	0	0	0	0	0	0	0	0	93.871	0	0	0	0	0	0	0	0	0	0	0	0	0	0	0	0	0
Positive	154.97	1.11804	0	0	0	0	0	0	0	0	0	0	0	0	0	0	0	0	0	0	0	0	0	0	0	0	0	0	0	0	0	0	0	0	0	0	0	0	0	0	0	0	55.6015	0	0	0	0	0	0
Positive	328.972	1.1188	0	0	0	0	0	0	0	0	0	0	0	0	0	0	0	0	0	0	0	0	0	298.95	0	0	130.086	0	0	0	0	0	0	0	221.403	0	0	0	0	0	0	0	0	319.851	0	0	0	0	0
Positive	531.041	1.11938	80.096	0	0	0	0	0	0	0	0	0	0	0	0	0	0	0	0	0	0	0	0	0	0	0	0	0	0	0	0	0	0	0	0	151.513	0	0	0	0	0	0	0	0	0	0	0	0	0
Positive	336.973	1.11953	282.113	396.906	477.482	508.09	252.527	355.048	230.063	301.995	97.438	282.666	143.355	450.421	311.697	508.091	387.204	354.711	409.313	253.485	0	490.755	221.918	90.8045	71.3515	542.715	114.793	280.572	329.031	260.68	442.793	503.803	168.351	234.662	245.893	389.233	441.611	257.295	0	0	0	177.439	446.382	223.951	436.159	477.483	403.368	274.954	259.519
Positive	672.908	1.11978	0	0	0	0	0	0	0	0	0	0	0	0	0	0	0	0	49.4875	0	0	0	0	0	0	0	0	0	0	0	0	0	0	0	0	0	69.891	0	0	0	0	0	0	0	0	0	0	0	0
Positive	566.902	1.12065	0	61.2115	85.6995	0	0	0	0	0	0	0	0	0	0	0	0	0	0	0	0	0	167.837	0	0	0	0	0	0	0	0	0	0	0	0	0	0	0	0	0	0	0	0	0	0	0	0	95.9045	0
Positive	287.095	1.1218	0	0	0	0	0	0	0	0	0	0	0	0	0	0	0	0	0	0	0	0	0	0	0	0	0	0	0	0	0	0	0	0	0	0	0	0	0	0	0	0	0	0	0	0	0	0	0
Positive	540.04	1.12198	0	0	0	0	0	0	0	0	0	0	0	0	0	0	0	0	0	0	0	0	0	0	0	0	0	0	0	0	0	0	0	0	0	0	0	0	0	0	0	0	0	0	0	0	0	0	0
Positive	589.959	1.12208	0	0	0	0	0	0	0	0	0	0	0	0	0	0	0	0	0	0	0	0	0	0	0	0	0	0	0	0	0	0	0	0	0	0	0	0	0	0	0	0	0	0	0	0	0	0	0
Positive	503.158	1.12208	0	0	0	0	0	0	0	0	0	0	0	0	0	0	0	0	0	0	0	0	0	0	0	0	0	0	0	0	0	0	0	0	0	0	0	0	0	0	0	0	0	0	0	0	0	0	0
Positive	282.916	1.12217	0	0	0	0	0	0	0	0	0	0	0	0	0	0	0	0	0	0	0	0	0	0	0	0	0	0	0	0	0	0	0	0	0	0	0	0	0	0	0	0	0	0	0	0	0	0	0
Positive	444.94	1.12222	0	0	0	0	0	0	0	0	0	0	0	0	0	0	0	0	0	0	0	0	0	0	0	0	0	0	0	0	0	0	0	0	0	0	0	0	0	0	0	0	0	0	0	0	0	0	0
Positive	522.87	1.12227	0	0	0	0	0	0	0	0	0	0	0	0	0	0	0	0	0	0	0	0	0	0	0	0	0	0	0	0	0	115.7	0	0	0	0	0	0	0	0	0	0	0	0	0	0	0	0	0
Positive	240.952	1.12227	0	0	0	0	0	0	0	0	0	0	0	0	0	0	0	0	0	0	0	0	0	0	0	0	0	0	0	0	0	0	0	0	0	0	0	0	0	0	0	0	0	0	0	0	0	0	0
Positive	409.09	1.12227	0	0	0	0	0	0	0	0	0	0	0	0	0	0	0	0	0	0	0	0	0	0	0	0	0	0	0	0	0	0	0	0	0	0	0	0	0	0	0	0	0	0	0	0	0	0	0
Positive	433.869	1.12228	0	0	0	0	0	0	0	0	0	0	0	0	55.607	0	0	0	0	0	0	0	0	0	0	0	0	0	0	0	0	0	0	0	0	0	0	0	0	0	0	0	0	0	0	0	0	0	0
Positive	120.066	1.12228	0	0	0	0	0	0	0	0	0	0	0	0	0	0	0	0	0	0	0	0	0	0	0	0	0	0	0	0	0	0	0	0	0	0	0	0	0	0	0	0	0	59.6865	0	0	0	0	0
Positive	618.005	1.12228	0	0	0	0	0	0	0	0	0	0	0	0	0	0	0	0	0	0	0	0	0	0	0	0	0	0	0	0	0	0	0	0	0	0	0	0	0	0	0	0	0	0	0	0	0	0	0
Positive	375.856	1.12231	0	0	0	0	0	0	0	0	0	0	0	0	0	0	0	0	0	0	0	0	0	0	62.7465	0	0	0	0	0	0	0	0	0	0	0	0	0	0	0	0	0	0	0	0	0	0	0	0
Positive	346.936	1.12231	0	0	0	0	0	0	0	0	0	0	0	0	0	0	0	0	0	0	0	0	0	0	0	0	0	0	0	0	0	0	0	0	0	0	0	0	0	0	0	0	0	0	0	0	0	0	0
Positive	204.97	1.12232	0	0	0	0	0	0	0	0	0	0	0	0	0	0	0	0	0	0	0	0	0	0	0	0	0	0	0	0	0	0	0	0	0	0	265.613	0	0	0	0	0	0	0	0	0	0	0	0
Positive	107.994	1.12237	0	0	0	0	0	0	0	0	0	0	0	0	0	0	0	0	0	0	143.349	0	0	0	0	0	0	0	0	0	0	0	0	0	0	0	0	0	0	0	0	0	0	0	0	0	0	0	0
Positive	582.02	1.12245	0	0	0	0	0	0	0	0	0	0	0	0	0	0	0	0	0	0	0	0	0	0	0	0	0	0	0	0	0	0	0	0	0	0	0	0	0	0	0	0	0	0	0	0	0	0	0
Positive	450.854	1.12288	0	236.707	0	168.853	0	287.714	0	0	221.909	0	0	0	107.132	0	0	0	0	0	126.511	473.411	0	135.179	144.778	101.001	0	0	258.627	196.393	0	157.561	102.528	158.142	0	0	0	0	0	0	0	0	0	0	0	0	0	0	0
Positive	341.008	1.12317	0	0	108.147	0	0	0	0	0	0	0	0	0	0	0	0	0	0	0	0	0	0	0	0	0	0	53.569	0	0	0	0	0	106.115	254.052	0	0	283.875	0	0	0	0	129.062	0	156.615	0	0	189.768	0
Positive	394.935	1.1232	0	0	0	0	0	0	0	60.202	0	0	0	84.147	0	0	0	0	0	65.214	0	0	0	0	0	0	0	0	0	0	0	0	0	0	0	0	0	0	0	0	0	0	0	0	0	0	0	0	0
Positive	586.9	1.12345	0	0	0	0	0	0	0	150.983	145.887	152.04	0	0	0	0	0	0	0	150.978	0	0	0	0	0	0	0	0	0	77.032	0	0	0	0	0	0	0	0	0	0	0	0	78.5605	0	0	0	109.674	0	113.654
Positive	262.966	1.12427	0	0	0	0	0	0	0	0	0	0	0	0	0	0	76.015	0	0	0	0	92.324	0	0	0	0	0	0	0	0	0	0	0	0	0	0	0	0	0	0	0	0	0	0	0	0	0	0	0
Positive	450.953	1.12527	0	0	0	0	0	0	0	0	0	0	0	0	0	68.3475	120.388	0	0	0	0	0	0	0	0	75.5065	0	0	93.8715	0	0	0	0	0	0	156.1	0	0	0	0	0	0	60.187	0	82.639	0	0	0	95.84
Positive	338.019	1.12638	0	0	0	0	0	0	0	0	0	0	0	0	0	0	0	0	0	0	0	0	0	0	0	0	0	0	0	0	0	0	0	0	0	0	0	0	0	0	0	0	0	0	0	0	0	0	0
Positive	322.976	1.12657	0	0	0	0	0	0	0	0	0	0	0	0	0	0	0	0	0	0	0	0	0	0	0	0	0	0	0	0	182.638	0	0	0	0	287.716	0	210.853	0	0	0	0	0	132.618	309.649	0	0	0	0
Positive	420.904	1.12658	0	0	0	0	0	0	0	0	0	0	0	0	0	0	0	0	0	0	0	0	0	0	0	0	0	0	0	0	0	0	0	0	0	0	0	0	0	0	0	0	0	0	0	0	0	0	0
Positive	713.748	1.12784	0	0	0	0	0	0	0	0	0	0	0	0	0	0	0	0	0	0	0	0	0	0	0	0	0	0	0	0	0	0	0	0	0	0	0	0	0	0	0	0	0	0	0	0	0	0	0
Positive	458.99	1.12798	0	0	77.031	0	0	100.496	109.677	0	0	77.472	0	273.446	0	0	0	0	217.441	188.778	123.449	321.401	0	0	0	0	0	0	0	0	0	0	0	0	0	0	0	0	0	0	0	0	0	0	0	0	0	0	0
Positive	521.882	1.1288	0	0	0	0	0	0	0	0	0	0	0	0	104.067	104.576	0	0	0	0	0	0	0	0	0	71.419	0	61.7295	0	65.81	0	0	0	0	0	0	0	0	0	0	0	0	0	0	0	0	0	0	70.3385
Positive	182.036	1.12896	0	0	0	0	0	0	0	0	0	0	0	0	0	0	0	0	0	0	0	0	0	0	0	0	0	0	0	0	81.104	0	0	0	0	0	0	0	0	0	0	0	0	0	0	0	0	0	0
Positive	335.97	1.13072	0	0	0	0	0	0	0	0	0	0	0	0	0	0	0	0	0	0	0	0	0	0	0	0	0	0	0	0	0	0	0	0	0	0	0	0	0	0	0	0	0	0	0	0	0	0	0
Positive	697.048	1.13077	0	0	0	0	0	0	0	0	0	0	0	0	0	0	0	0	0	0	0	0	0	0	0	0	0	0	0	0	0	0	0	0	0	0	0	0	0	0	0	0	0	0	0	0	0	0	0
Positive	269.952	1.13078	0	0	0	0	0	0	0	0	0	0	0	0	0	0	0	0	0	0	0	0	0	0	0	0	0	0	0	0	0	0	0	0	0	0	290.105	0	0	0	0	0	0	0	0	0	0	0	0
Positive	520.897	1.13087	0	0	0	0	0	0	0	0	0	0	0	0	0	0	0	0	0	0	0	0	0	0	0	0	0	0	0	0	0	0	0	0	0	0	0	0	0	0	0	0	0	0	0	0	0	0	0
Positive	244.027	1.13091	0	0	0	0	0	0	0	0	0	0	0	0	0	0	0	0	0	0	0	0	0	0	0	0	0	0	0	0	0	0	0	0	0	0	0	0	0	0	0	0	0	0	0	0	0	0	0
Positive	169.978	1.13222	288.749	515.573	501.975	546.351	401.485	514.288	659.088	385.152	351.483	403.013	263.181	646.879	459.122	411.642	463.188	499.63	681.807	368.369	319.86	788.68	571.871	231.095	241.663	320.824	122.447	360.664	564.202	390.758	117.338	361.022	166.801	193.339	183.65	166.301	533.477	103.043	48.9765	0	0	133.568	286.693	110.185	180.079	202.011	339.608	280.065	267.197
Positive	171.03	1.13249	0	0	0	0	0	0	0	0	0	0	0	0	0	0	0	0	0	0	0	0	0	0	0	0	0	0	0	0	0	0	0	0	0	0	0	0	0	0	0	0	0	0	0	0	0	0	0
Positive	585.887	1.13338	124.993	0	0	0	0	0	0	0	0	0	0	0	0	0	0	0	0	0	0	0	0	0	0	0	0	0	0	0	0	0	0	52.548	0	0	0	0	0	0	0	0	0	0	0	0	0	0	0
Positive	431.032	1.13351	0	0	0	0	0	0	0	0	0	0	0	0	0	0	0	0	0	0	0	0	0	0	0	0	0	0	0	0	62.7425	0	0	0	0	0	0	0	0	0	0	0	0	0	91.822	0	0	0	0
Positive	387.991	1.13364	0	0	0	0	0	0	0	0	0	0	0	0	93.3465	189.782	149.48	0	0	0	0	0	0	0	0	0	0	0	0	0	0	77.458	0	0	0	195.89	0	0	0	0	0	0	57.141	0	0	0	159.088	0	0
Positive	192.951	1.13386	0	86.208	92.331	84.685	0	89.27	134.161	0	0	58.6575	0	170.823	0	82.1345	94.881	0	154.688	0	0	217.323	80.098	0	0	0	0	0	77.54	0	0	68.8155	0	0	0	0	0	0	0	0	0	0	0	0	0	0	98.8995	53.0505	0
Positive	365.001	1.13399	0	0	0	0	0	0	0	117.341	162.733	262.212	106.618	0	0	0	0	0	0	0	0	0	0	0	0	0	0	0	0	0	0	0	0	0	0	0	0	0	0	0	0	0	0	0	303.538	0	255.454	0	0
Positive	331.936	1.13452	144.881	0	0	0	0	0	0	0	85.7035	0	0	0	0	78.0505	0	0	0	0	76.519	0	0	0	0	0	0	0	0	0	0	67.839	0	0	0	0	0	0	0	0	0	0	0	0	57.14	0	0	0	67.7855
Positive	135.029	1.13504	0	0	0	0	0	0	0	0	0	0	0	0	0	0	0	0	0	0	0	0	0	0	0	0	0	0	0	0	0	0	0	0	0	0	0	0	0	0	0	0	0	0	0	0	0	0	0
Positive	583.872	1.13555	131.627	0	0	0	0	140.786	233.13	0	0	0	0	325.786	0	0	0	0	0	0	0	0	0	0	0	0	0	0	167.333	0	0	56.05	0	0	0	0	0	0	0	0	0	0	0	0	0	0	0	0	0
Positive	446.858	1.13593	134.678	119.382	205.076	186.707	155.079	208.654	233.123	162.735	154.573	101.004	100.497	267.265	0	123.959	0	181.205	0	143.849	59.1765	0	210.183	0	83.077	0	0	81.116	0	135.697	0	0	0	82.6405	0	0	176.51	0	0	0	0	0	69.3765	0	0	70.401	109.575	0	0
Positive	297.939	1.13628	0	0	0	78.0545	0	0	0	0	0	0	0	0	51.0185	0	0	0	57.649	0	0	73.9685	0	0	0	0	0	0	0	0	0	0	0	0	0	0	0	0	0	0	0	0	0	0	0	0	65.2145	0	0
Positive	189.045	1.13644	0	0	0	0	0	0	0	136.203	0	0	0	0	0	0	0	0	0	0	0	0	0	0	43.8295	0	0	0	0	0	0	0	76.526	0	0	0	0	0	0	0	0	0	0	62.7395	0	0	0	0	187.221
Positive	364.976	1.13695	0	371.818	449.931	257.096	0	237.715	357.089	0	0	0	0	364.255	0	0	0	0	0	0	0	0	0	0	0	163.764	0	123.454	0	122.431	107.13	272.803	0	137.229	0	202.023	0	107.201	0	0	0	0	166.294	0	0	0	0	0	0
Positive	584.873	1.13816	0	0	119.361	0	0	0	0	0	0	0	120.9	0	0	0	0	0	0	0	0	350.98	107.13	0	0	0	0	0	0	0	0	0	0	0	0	0	0	0	0	0	0	0	0	0	0	0	0	81.6275	0
Positive	324.975	1.13855	3813.47	3938.84	5002.9	6379.72	3490.41	4989.76	6749.56	4737.13	4608.59	4493.51	4585	8580.83	2909.3	3212.34	2755.24	3945.52	8064.59	5615.15	4177.53	10932.9	4444.32	2597.12	2734.31	2305.72	992.237	3090.38	4708.05	4557.56	1293.21	2366.52	1750.77	2258.38	1300.83	2125.76	3446.1	1811.29	0	1274.05	294.437	0	2663.94	1624.76	2254.27	1998.19	3978.43	2944.99	3049.46
Positive	479.16	1.1388	0	0	0	0	0	0	0	0	0	0	0	0	0	0	0	0	0	0	0	0	0	0	0	0	0	0	0	0	0	0	0	0	0	0	0	0	0	0	0	0	0	0	0	0	0	0	0
Positive	171.077	1.1388	0	0	0	0	0	0	0	0	0	0	0	0	0	0	0	0	0	0	0	0	0	0	0	0	0	0	0	0	0	0	0	0	0	0	0	0	0	0	0	0	0	0	0	0	0	0	0
Positive	428.892	1.13898	0	0	0	0	0	0	0	0	0	0	0	0	0	0	0	0	0	75.519	0	0	0	0	0	0	0	0	0	0	0	0	0	0	0	0	0	0	0	0	0	0	0	0	0	0	0	0	0
Positive	321.968	1.13904	0	655.423	980.457	1110.06	689.711	1024.38	1049.34	724.878	0	721.893	631.547	0	627.471	691.75	607.574	721.666	0	745.284	0	0	0	384.647	452.183	506.541	169.363	537.678	943.731	722.366	0	0	325.459	393.829	267.316	0	0	0	0	0	0	179.962	554.516	0	0	443.81	0	434.645	413.976
Positive	729.026	1.13908	0	0	0	0	0	0	0	0	0	0	0	0	0	0	0	0	0	0	0	0	0	0	0	0	0	0	0	0	0	0	0	0	0	0	0	0	0	0	0	0	0	0	0	0	0	0	0
Positive	346.05	1.13908	0	0	0	0	0	0	0	0	0	0	0	0	0	0	0	0	0	0	0	0	0	0	0	0	0	0	0	0	0	0	0	0	0	0	0	0	0	0	0	0	0	0	0	0	0	0	0
Positive	851.052	1.13909	0	0	0	0	0	0	0	0	0	0	0	0	0	0	0	0	0	0	0	0	0	0	0	0	0	0	0	0	0	0	0	0	0	0	0	0	0	0	0	0	0	0	0	0	0	0	0
Positive	264.963	1.13912	71.9375	122.389	114.273	0	60.1905	99.521	0	0	0	0	0	154.438	0	114.772	78.05	158.195	69.386	62.247	0	90.7935	74.993	0	0	0	0	0	0	0	0	0	0	0	0	0	0	0	0	0	0	0	0	0	92.8455	0	93.3565	0	0
Positive	396.051	1.13918	0	0	0	0	0	0	0	0	0	0	0	0	0	0	0	0	0	0	0	0	0	0	0	0	0	0	0	0	0	0	0	0	0	0	0	0	0	0	0	0	0	0	0	0	0	0	0
Positive	449.857	1.13924	0	0	0	0	0	0	0	0	0	0	0	0	0	0	0	0	0	0	0	0	0	0	0	0	0	0	0	0	0	0	0	0	0	0	0	0	0	0	0	0	102.536	0	0	0	0	0	0
Positive	446.025	1.13927	0	0	0	0	0	0	0	0	0	0	0	0	0	0	0	0	0	0	0	0	0	0	0	0	0	0	0	0	0	0	0	0	0	0	0	0	0	0	0	0	0	0	0	0	0	0	0
Positive	755.856	1.13928	0	0	0	0	0	0	0	0	0	0	0	0	0	0	0	0	0	0	83.662	0	0	0	0	0	0	0	0	0	0	0	0	0	0	0	0	0	0	0	0	0	0	0	0	0	0	0	0
Positive	469.975	1.13928	0	0	0	0	0	0	0	0	0	0	0	0	0	0	0	0	0	0	0	0	0	0	0	0	0	0	0	0	0	0	0	0	0	0	0	0	0	0	0	0	0	0	0	0	0	0	0
Positive	448.862	1.13928	0	0	0	0	0	0	0	0	0	0	119.365	0	0	0	0	0	0	0	90.814	0	0	0	0	0	0	0	0	0	0	0	0	0	0	0	0	0	0	89.1725	0	0	0	0	0	0	0	0	0
Positive	465.909	1.13928	0	0	0	0	0	0	0	0	0	0	0	0	0	0	0	0	0	0	0	0	0	0	0	0	0	0	0	0	0	0	0	0	0	0	0	0	0	0	0	0	0	0	0	0	0	0	0
Positive	405.862	1.13928	0	0	0	0	0	0	0	0	0	0	0	0	0	0	0	0	0	0	0	0	0	0	0	0	0	0	0	0	0	0	0	0	0	0	0	0	0	0	0	0	0	0	0	0	0	0	0
Positive	417.877	1.13928	0	0	0	0	0	0	0	0	0	0	0	0	0	0	0	0	0	0	0	0	0	0	0	0	0	0	0	0	0	0	0	0	0	0	0	0	0	0	0	0	0	0	0	0	0	0	0
Positive	586.868	1.13932	0	0	0	165.804	0	184.166	0	0	0	0	203.536	0	0	0	0	142.935	346.005	0	0	0	94.3795	0	0	0	0	0	0	0	0	0	0	0	0	0	119.364	0	0	0	0	0	0	0	0	0	0	90.798	0
Positive	225.963	1.13932	0	0	0	0	0	0	0	0	0	0	0	0	0	0	0	0	0	0	0	0	0	0	0	0	0	0	0	0	0	0	0	0	0	0	200.35	0	0	0	0	0	0	0	0	0	0	0	0
Positive	134.047	1.13937	0	0	0	0	0	0	0	0	0	0	0	0	0	0	0	0	0	0	0	0	0	0	0	0	0	0	0	0	0	0	0	0	0	0	0	0	0	0	0	0	0	0	0	0	0	0	0
Positive	343.812	1.13937	0	0	0	0	0	0	0	0	0	0	0	0	0	0	0	0	0	0	0	0	0	0	0	0	0	0	0	0	0	0	0	0	0	0	0	0	0	0	0	0	0	0	0	0	0	0	0
Positive	515.877	1.13938	0	0	0	0	0	0	0	0	0	0	0	0	0	0	0	0	0	0	0	0	0	0	0	0	0	0	51.516	0	0	0	0	0	0	0	0	0	0	0	0	0	0	0	0	0	0	0	0
Positive	526.914	1.13941	0	0	0	0	0	0	0	0	0	0	0	0	0	0	0	0	0	0	0	0	0	0	0	0	0	0	0	0	0	0	0	0	0	0	0	0	0	0	0	0	63.7705	0	0	0	0	0	0
Positive	392.931	1.13941	0	0	0	0	0	0	0	0	0	0	0	0	0	0	0	0	0	0	0	0	0	0	0	0	0	0	0	0	0	0	0	0	0	0	0	0	0	0	0	0	0	0	0	0	0	0	0
Positive	490.016	1.13955	0	0	0	0	0	0	0	0	0	0	0	0	0	0	0	0	0	0	0	0	0	0	0	0	0	0	0	0	0	0	0	0	0	0	0	0	0	0	0	0	0	0	0	0	0	0	0
Positive	301.944	1.13968	0	0	0	0	73.4595	156.615	0	0	0	0	0	147.254	0	180.593	0	75.0405	0	0	0	0	0	65.809	0	0	0	0	0	0	0	118.796	0	0	0	0	0	0	0	63.732	0	0	0	0	0	0	0	0	0
Positive	452.856	1.13975	253.032	0	348.94	0	315.781	0	476.957	331.574	0	345.818	185.681	630.477	0	248.945	270.89	346.092	599.136	266.28	147.435	0	387.195	178.037	0	136.72	0	239.254	0	0	0	0	129.057	156.617	0	0	312.205	52.582	0	0	0	0	193.855	0	126.012	0	299.815	215.779	225.869
Positive	303.939	1.1418	95.9065	171.87	0	161.204	115.799	115.811	146.405	105.089	91.3085	85.652	0	183.14	161.714	173.952	76.5195	184.792	249.052	0	68.8715	247.413	159.635	77.542	0	95.9005	0	88.2515	137.738	0	0	120.82	48.9665	0	0	0	0	0	0	0	0	0	73.4585	0	60.19	0	0	0	85.657
Positive	454.859	1.1421	121.419	0	0	0	160.698	0	0	0	0	0	0	0	200.486	0	0	0	349.103	0	0	0	0	0	91.741	0	0	142.334	0	0	0	0	71.928	86.721	0	0	0	0	0	0	0	0	0	0	0	0	0	0	0
Positive	233.977	1.14211	0	0	0	0	0	0	0	0	0	0	0	0	0	0	0	0	0	0	0	0	0	0	0	875.851	496.878	0	0	0	283.132	0	0	0	0	393.816	0	0	148.95	410.281	0	308.964	684.62	0	0	0	0	0	0
Positive	332.931	1.14212	0	110.692	0	0	0	0	187.219	0	0	0	97.4385	0	0	0	0	0	240.902	0	0	0	0	0	0	0	0	62.751	0	0	0	0	0	0	0	0	0	0	0	0	0	0	0	0	0	0	0	76.5125	0
Positive	280.916	1.14253	0	0	0	0	0	0	56.1075	0	0	0	0	0	0	0	0	0	0	0	0	71.411	0	0	0	0	0	0	0	0	0	0	0	0	0	0	0	0	0	0	0	0	0	0	0	0	0	0	0
Positive	277.977	1.14263	1068.28	1056.38	1538.04	1732.93	1001.93	1488.09	1650.78	1038.13	1086.62	1101.37	939.168	2267.55	979.992	980.49	884.062	1147.26	2062.24	1162.31	947.326	3059.29	1270.25	601.967	783.711	814.688	265.283	836.637	1421.23	1261.08	490.26	920.379	428	600.955	353.008	718.279	0	510.896	0	290.373	83.651	258.957	820.313	462.697	731.538	650.437	1149.29	683.577	736.241
Positive	396.997	1.14339	0	0	0	0	0	0	0	0	0	0	0	0	0	0	0	0	0	0	0	0	0	0	0	0	0	0	0	0	0	0	0	0	0	0	0	0	0	0	0	0	0	0	0	0	0	0	0
Positive	238.955	1.14339	261.192	0	0	0	495.307	552.567	531.049	317.295	259.666	346.858	287.641	0	0	0	0	430.202	0	0	0	0	0	0	0	265.704	224.454	292.308	0	330.57	152.022	389.079	227.514	232.108	86.204	109.672	363.142	167.883	0	148.285	0	74.91	282.58	213.752	0	220.374	304.952	293.841	278.928
Positive	325.084	1.14354	0	0	0	0	0	0	0	0	0	0	0	0	0	0	0	0	0	0	0	0	0	0	0	0	0	0	0	0	0	0	0	0	0	0	0	0	0	0	0	0	0	0	0	0	0	0	0
Positive	629.992	1.1439	0	0	0	0	192.333	304.041	106.611	0	0	0	0	0	0	0	0	192.832	0	0	0	0	0	0	0	0	0	0	325.974	78.5645	0	0	0	0	242.302	0	0	364.015	0	0	201.069	0	0	0	0	0	0	0	156.486
Positive	583.904	1.14489	0	0	0	0	0	0	0	120.396	114.258	0	0	0	0	0	0	0	0	0	106.617	0	0	0	0	0	0	0	0	131.096	0	0	0	0	0	0	0	0	0	0	0	0	77.5415	0	0	0	144.806	0	83.589
Positive	378.911	1.14491	0	0	0	0	0	0	0	0	0	0	0	0	0	0	0	0	0	70.906	0	0	0	0	0	0	0	0	0	0	0	0	0	0	0	0	0	0	0	0	0	0	0	0	0	0	0	0	0
Positive	518.894	1.14493	0	0	0	0	0	0	0	0	0	0	0	0	0	0	0	0	0	0	0	0	0	0	0	0	0	0	0	0	0	0	0	0	0	0	0	0	0	0	0	0	54.5805	0	0	0	0	0	0
Positive	698.016	1.14509	0	0	0	0	0	0	0	0	0	0	0	0	0	0	0	0	0	0	0	0	0	0	0	0	0	0	0	0	0	0	0	0	0	0	0	0	0	0	0	0	0	0	0	0	0	0	0
Positive	643.918	1.14535	0	0	0	0	0	0	0	0	0	0	0	0	0	0	0	0	0	0	0	0	0	0	0	0	0	0	0	0	0	0	0	0	0	0	0	0	0	0	0	0	0	0	0	0	0	0	0
Positive	462.858	1.14555	0	0	0	0	0	0	0	0	0	0	0	50.79	0	0	0	0	0	0	0	0	0	0	0	0	0	0	0	0	0	0	0	0	0	0	0	0	0	0	0	0	0	0	0	0	0	0	0
Positive	190.952	1.14637	170.389	291.129	278.529	0	252	284.149	391.214	0	0	0	0	309.34	0	284.666	263.233	321.027	405.193	175.987	86.7175	485.654	372.901	0	175.414	0	0	175.495	305.56	0	0	241.18	0	0	0	76.515	0	59.6865	0	0	0	0	0	0	0	0	0	0	140.74
Positive	532.988	1.14687	0	0	0	0	0	0	0	0	0	0	0	0	0	0	0	0	0	0	0	0	0	0	0	0	0	0	0	0	0	0	0	0	0	0	0	0	0	0	107.197	90.7295	0	0	0	0	0	0	0
Positive	588.862	1.14745	0	0	0	0	0	0	94.3645	0	0	0	0	0	0	0	0	0	0	0	0	0	0	0	0	0	0	0	0	0	0	0	0	0	0	0	0	0	0	0	0	0	0	0	0	0	0	0	0
Positive	224.081	1.1477	0	0	0	0	0	0	0	0	0	0	0	0	0	0	0	0	0	0	0	0	0	0	0	0	0	0	0	0	98.455	0	0	0	0	0	0	0	0	0	0	0	0	0	0	0	0	0	0
Positive	376.874	1.14773	0	0	0	0	0	0	0	0	0	0	0	0	0	0	0	0	0	0	0	63.252	0	0	0	0	0	0	0	0	0	0	0	0	0	0	0	0	0	0	0	0	0	0	0	0	0	0	0
Positive	116.035	1.14777	0	0	0	0	0	0	0	0	0	0	0	0	0	0	0	0	0	0	0	0	0	0	0	0	0	0	0	0	0	0	0	0	0	0	0	0	0	0	0	0	0	0	0	0	0	0	0
Positive	500.996	1.14792	0	0	88.7585	75.5005	0	0	0	0	0	0	0	0	0	0	0	0	0	0	0	0	0	0	0	0	0	0	0	0	0	0	0	0	0	0	0	0	0	0	0	0	0	0	0	0	0	0	0
Positive	317.973	1.14832	317.312	368.266	463.188	588.17	333.128	0	593.279	423.411	360.67	385.714	420.873	734.65	282.109	283.634	222.412	0	762.033	0	0	0	430.557	0	328.87	221.905	0	286.193	372.393	0	122.424	271.262	176.504	185.179	97.9385	152.023	0	176.129	0	0	0	0	245.887	0	198.441	167.828	0	0	283.986
Positive	520.834	1.14916	0	0	0	0	0	0	80.0875	0	0	0	0	0	0	0	0	0	0	0	0	0	0	0	0	0	0	0	0	0	0	0	0	0	0	0	0	0	0	0	0	0	0	0	0	0	0	0	0
Positive	179.057	1.14948	0	0	0	0	0	0	0	0	0	0	0	0	0	0	0	0	0	0	0	0	0	0	0	0	0	0	0	0	0	0	0	0	0	0	0	0	0	0	0	0	0	0	0	0	0	0	0
Positive	336.943	1.15064	0	0	0	0	0	0	0	0	0	0	0	0	0	0	0	0	0	0	0	0	0	0	0	0	0	0	0	0	0	0	0	0	0	0	0	0	0	0	0	0	0	0	0	0	0	0	0
Positive	577.86	1.15082	0	0	0	0	0	0	0	0	0	0	0	0	0	0	0	0	0	0	0	0	0	0	0	0	0	0	0	0	0	0	0	0	0	0	0	0	0	0	0	0	0	0	0	0	0	0	0
Positive	467.973	1.15115	0	0	0	0	0	49.531	0	0	0	0	0	0	0	121.918	0	0	0	0	0	0	0	0	0	0	0	0	0	0	0	0	0	0	0	0	0	0	0	0	78.052	0	0	0	0	0	51.9845	0	0
Positive	236.959	1.1517	736.135	0	1339.18	0	1059.48	1173.98	1393.56	968.665	994.799	0	791.465	0	1134.56	859.505	946.318	1237.95	0	1029.96	0	0	0	932.496	964.9	657.947	566.251	878.967	0	924.934	396.369	0	694.288	694.81	430.053	358.063	1137.86	447.61	335.714	573.451	293.401	262.589	0	660.628	480.032	596.85	784.866	819.342	776.701
Positive	201.97	1.15239	0	0	0	0	107.638	0	0	0	0	0	0	0	0	0	0	0	0	0	0	0	0	0	0	0	601.949	60.7105	0	84.6815	0	0	481.566	84.685	0	0	306.493	0	0	0	0	162.17	66.318	0	0	0	0	96.415	0
Positive	189.967	1.15479	0	0	0	0	0	0	0	277	113.248	254.546	0	0	323.421	0	0	0	0	0	0	0	0	0	0	158.137	114.79	0	0	248.947	0	0	82.6475	108.156	0	0	0	0	0	139.619	0	76.46	155.589	63.759	142.325	138.249	176.387	112.736	0
Positive	231.979	1.15506	1438.08	3014.82	3187.93	3464.93	2122.11	2410.2	3417.72	1992.54	1846.76	1952.2	2380.43	3598.2	2136.98	1881.29	2057.38	2291.85	3748.58	2899.02	0	4205.47	3089.21	2117	2386.18	1502.16	1010.08	1780.88	2542.4	1964.14	819.28	1886.31	1289.61	1303.89	974.356	0	0	1098.88	0	936.278	0	0	0	1529.35	1204.91	1251.86	1639.55	1576.39	1609.99
Positive	398.927	1.1561	0	0	0	0	0	0	0	0	0	0	0	0	0	0	0	0	0	0	0	0	0	0	0	0	0	0	0	0	0	0	0	0	0	0	0	0	0	0	0	0	0	0	0	0	0	0	0
Positive	213.959	1.15616	0	149.899	104.576	0	0	80.5965	0	0	0	99.4745	0	144.675	82.131	86.2165	103.057	143.931	192.924	0	0	124.466	134.165	0	0	0	0	0	78.5625	116.311	0	92.291	0	0	0	0	256.505	0	0	0	0	0	0	0	0	80.599	0	0	0
Positive	488.977	1.15618	0	0	0	0	0	0	0	0	0	0	0	0	0	0	0	0	0	0	0	0	0	0	0	0	0	0	0	0	0	0	0	0	0	0	0	0	0	0	0	0	0	0	0	0	0	0	0
Positive	518.861	1.15618	0	0	0	0	0	0	0	0	0	0	0	0	0	0	0	0	0	0	0	0	0	0	0	0	0	0	0	0	0	0	0	0	0	0	0	0	0	0	0	0	0	0	0	0	0	0	0
Positive	457.044	1.15618	0	0	0	0	0	0	0	0	0	0	0	0	0	0	0	0	0	0	0	0	0	0	0	0	0	0	0	0	0	0	0	0	0	0	0	0	0	0	0	0	0	0	0	0	0	0	0
Positive	562.901	1.15618	0	0	0	0	0	0	0	0	0	0	0	0	0	0	0	0	0	0	0	0	0	0	0	0	0	0	0	0	0	0	0	0	0	0	0	0	0	0	0	0	0	0	0	0	0	0	0
Positive	513.036	1.15618	0	0	0	0	0	0	0	0	0	0	0	0	0	0	0	0	0	0	0	0	0	0	0	0	0	0	0	0	0	0	0	0	0	0	0	0	0	0	0	0	0	0	0	0	0	0	0
Positive	492.007	1.15618	0	0	0	0	0	0	0	0	0	0	0	0	0	0	0	0	0	0	0	0	0	0	0	0	0	0	0	0	0	0	0	0	0	0	0	0	0	0	0	0	0	0	0	0	0	0	0
Positive	240.864	1.15618	0	0	0	0	0	0	0	0	0	0	0	0	0	0	0	0	0	0	0	0	0	0	0	0	0	0	0	0	0	0	0	0	0	0	0	0	0	0	0	0	0	0	0	0	0	0	0
Positive	875.097	1.15627	0	0	0	0	0	0	0	0	0	0	0	0	0	0	0	0	0	0	0	0	0	0	0	0	0	0	0	0	0	0	0	0	0	0	0	0	0	0	0	0	0	0	0	0	0	0	0
Positive	919.013	1.15627	0	0	0	0	0	0	0	0	0	0	0	0	0	0	0	0	0	0	0	0	0	0	0	0	0	0	0	0	0	0	0	0	0	0	0	0	0	0	0	0	0	0	0	0	0	0	0
Positive	598.922	1.15627	0	0	0	0	0	0	0	0	0	0	0	0	0	0	0	0	0	0	0	0	0	0	0	0	0	0	0	0	0	0	0	0	0	0	0	0	0	0	0	0	0	0	0	0	0	0	0
Positive	323.926	1.15627	0	0	0	0	0	0	0	0	0	0	0	0	0	0	0	0	0	0	0	0	0	0	0	0	0	0	0	0	0	0	0	0	0	0	0	0	0	0	0	0	0	0	0	0	0	0	0
Positive	272.118	1.15628	0	0	0	0	0	0	0	0	0	0	0	0	0	0	0	0	0	0	0	0	0	0	0	0	0	0	0	0	0	0	0	0	0	0	0	0	0	0	0	0	0	0	0	0	0	0	0
Positive	479.97	1.15628	0	0	0	0	0	0	0	0	0	0	0	0	0	0	0	0	0	0	0	0	0	0	0	0	0	0	0	0	0	0	0	0	0	0	0	0	0	0	0	0	0	0	0	0	0	0	0
Positive	147.081	1.15628	0	0	0	0	0	0	0	0	0	0	0	0	0	0	0	0	0	0	0	0	0	0	0	0	0	0	0	0	0	0	0	0	0	0	0	0	0	0	0	0	0	0	0	0	0	0	0
Positive	294.039	1.15628	0	0	0	0	0	0	0	0	0	0	0	0	0	0	0	0	0	0	0	0	0	0	0	0	0	0	0	0	0	0	0	0	0	0	0	0	0	0	0	0	0	0	0	0	0	0	0
Positive	451.848	1.15628	0	0	0	0	0	0	0	0	0	0	0	0	0	0	0	0	0	0	0	0	0	0	0	0	0	0	0	0	0	0	0	0	0	0	0	0	0	0	0	0	0	0	0	0	0	0	0
Positive	414.019	1.15629	0	0	0	0	0	49.535	0	0	0	0	0	0	0	0	0	0	0	0	0	0	0	0	0	0	0	0	0	0	0	0	0	0	0	0	0	0	0	0	0	0	0	0	0	0	0	0	0
Positive	594.056	1.15631	0	0	0	0	0	0	0	0	0	0	0	0	0	0	0	0	0	0	0	0	0	0	0	0	0	0	0	0	0	0	0	0	0	0	0	0	0	0	0	0	0	0	0	0	0	0	0
Positive	753.859	1.15633	0	0	0	0	0	0	0	0	0	0	0	0	0	0	0	0	0	0	47.438	0	0	0	0	0	0	0	0	0	0	0	0	0	0	0	0	0	0	0	0	0	0	0	0	0	0	0	0
Positive	747.014	1.15637	0	0	0	0	0	0	0	0	0	0	0	0	0	0	0	0	0	0	0	0	0	0	0	0	0	0	0	0	0	0	0	0	0	0	0	0	0	0	0	0	0	0	0	0	0	0	0
Positive	519.851	1.15637	0	0	0	0	0	0	0	0	0	0	0	0	0	0	0	0	0	0	0	0	0	0	0	0	0	0	0	0	0	0	0	0	0	0	0	0	0	0	0	0	0	0	0	0	0	0	0
Positive	436.888	1.15637	0	0	0	0	0	0	0	0	0	0	0	0	0	0	0	0	0	0	90.296	0	0	0	0	0	0	0	0	0	0	0	0	0	0	0	0	0	0	0	0	0	0	0	0	0	0	0	0
Positive	692.789	1.15637	0	0	0	0	0	0	0	0	0	0	0	0	0	0	0	0	0	0	0	58.1575	0	0	0	0	0	0	0	0	0	0	0	0	0	0	0	0	0	0	0	0	0	0	0	0	0	0	0
Positive	530.998	1.15637	0	0	0	0	0	0	0	0	0	0	0	0	0	0	0	0	0	0	0	0	0	0	0	0	0	0	0	0	0	0	0	0	0	0	0	0	0	0	0	0	0	0	0	0	0	0	0
Positive	463.869	1.15638	0	0	0	0	0	0	0	0	0	0	0	0	0	0	0	0	0	0	0	0	0	0	0	0	0	0	0	0	0	0	0	0	0	0	0	0	0	0	0	0	0	0	0	0	0	0	0
Positive	674.876	1.15638	0	0	0	0	0	0	0	0	0	0	0	0	0	0	0	0	0	0	0	0	0	0	0	0	0	0	0	0	0	0	0	0	0	0	0	0	0	0	0	0	0	0	0	0	0	0	0
Positive	966.016	1.15645	0	0	0	0	0	0	0	0	0	0	0	0	0	0	0	0	0	0	0	0	0	0	0	0	0	0	0	0	0	0	0	0	0	52.036	0	0	0	0	0	0	0	0	0	0	0	0	0
Positive	379.855	1.1573	0	0	0	0	0	0	0	0	0	0	0	164.653	0	0	57.645	0	0	0	0	0	0	0	0	0	0	0	0	0	0	0	0	0	0	0	0	0	0	0	0	0	0	0	0	0	0	0	0
Positive	454.999	1.15803	0	0	0	0	0	0	0	0	0	0	0	0	0	0	0	0	0	0	0	0	0	0	0	0	0	0	0	0	0	0	0	0	0	0	0	55.6055	0	0	0	0	0	0	0	0	0	0	0
Positive	169.035	1.15972	0	61.6065	117.335	215.269	0	0	0	0	0	0	0	0	0	0	0	0	0	0	0	0	0	0	0	0	0	0	0	0	0	0	0	0	0	0	0	0	0	0	0	0	0	0	0	0	0	0	0
Positive	300.936	1.16105	0	0	0	0	0	0	0	0	0	0	0	0	0	0	0	0	0	0	0	0	74.4795	0	48.4595	0	0	0	0	71.9295	0	0	0	0	0	0	0	0	0	0	0	0	0	0	0	0	0	0	0
Positive	455.027	1.16181	0	0	0	0	0	0	0	0	0	0	0	0	0	0	0	0	0	0	0	0	0	0	0	0	0	0	0	0	0	0	0	0	0	0	0	0	0	0	0	0	0	0	0	0	0	0	0
Positive	253.95	1.16188	0	0	0	0	0	0	0	0	0	0	0	0	0	0	48.4655	0	0	0	0	0	0	0	0	0	0	0	0	0	0	0	58.1575	0	0	0	0	0	76.008	0	0	0	0	0	0	0	0	0	0
Positive	773.795	1.16191	0	0	0	0	0	0	0	0	0	0	0	0	0	0	0	0	0	0	0	89.787	0	0	0	0	0	0	0	0	0	0	0	0	0	0	0	0	0	0	0	0	0	0	0	0	0	0	0
Positive	493.989	1.16196	0	0	0	0	0	0	0	0	0	0	0	0	0	0	0	0	0	0	0	0	0	0	0	0	0	0	0	0	0	0	0	0	0	0	0	0	0	0	0	0	0	0	0	0	0	0	0
Positive	182.971	1.16234	0	0	0	373.927	0	0	74.99	0	0	0	0	0	359.142	0	295.887	0	155.087	0	0	132.639	579.506	66.311	0	105.603	91.309	0	0	0	0	0	109.683	123.46	0	0	0	0	66.829	0	51.017	206.03	55.087	0	0	120.901	0	101.51	0
Positive	714.755	1.16265	0	0	0	0	0	0	0	0	0	0	0	101.076	0	0	0	0	0	0	0	0	0	0	0	0	0	0	0	0	0	0	0	0	0	0	0	0	0	0	0	0	0	0	0	0	0	0	0
Positive	161.969	1.16307	0	55.096	68.364	0	0	0	0	0	0	0	0	0	0	0	0	0	0	0	0	0	0	0	0	0	0	0	0	0	0	49.9325	0	0	0	0	0	0	0	0	0	0	0	0	0	0	0	0	0
Positive	408.999	1.16481	0	0	0	0	0	0	0	0	0	0	0	0	0	0	0	0	0	0	0	0	0	0	0	181.029	0	0	0	0	0	0	0	0	0	0	1168.05	0	0	0	0	0	0	0	0	0	0	0	0
Positive	530.167	1.16488	0	0	0	0	0	0	0	0	0	0	0	0	0	0	0	0	0	0	0	0	0	0	0	0	0	0	0	0	0	0	0	0	0	0	0	0	0	0	0	0	0	0	0	0	0	0	0
Positive	591.949	1.1661	0	0	0	0	0	0	0	0	0	0	0	0	0	0	0	0	0	0	0	0	0	0	0	0	0	0	0	0	0	0	0	0	0	0	0	0	0	0	0	0	0	0	0	0	0	0	0
Positive	460.983	1.16652	0	0	0	0	0	0	0	0	0	0	0	0	0	0	0	0	0	0	0	144.366	0	0	0	0	0	0	0	0	0	0	0	0	0	0	0	0	0	0	0	0	0	0	0	0	0	0	0
Positive	366.978	1.16724	0	0	0	362.2	0	0	318.83	0	0	0	0	396.044	0	0	0	507.723	0	0	0	0	0	0	0	0	0	0	278.524	0	0	0	0	0	0	0	0	0	0	0	0	0	0	0	0	102.028	0	0	0
Positive	219.099	1.16755	0	0	0	0	0	0	0	0	0	0	0	0	0	0	0	0	0	0	0	0	0	0	0	0	0	0	0	0	0	0	0	0	0	0	0	0	0	0	0	0	0	0	0	0	0	0	0
Positive	795.187	1.16758	0	0	0	0	0	0	0	0	0	0	0	0	0	0	0	0	0	0	0	0	0	0	0	0	0	0	0	0	0	0	0	0	0	0	0	0	0	0	0	67.848	0	0	0	0	0	0	0
Positive	466.024	1.16758	0	0	0	0	0	0	0	0	0	0	0	0	0	0	0	0	0	0	0	0	0	0	0	0	0	0	0	0	152.524	0	0	0	0	0	0	0	0	0	0	0	0	0	0	0	0	0	0
Positive	282.988	1.16758	0	0	0	0	0	0	0	0	0	0	0	0	0	0	0	0	0	0	0	0	0	0	0	0	0	0	0	0	0	0	0	0	0	0	64.2345	0	0	0	0	0	0	0	0	0	0	0	0
Positive	625.013	1.1684	0	0	0	0	0	0	0	0	0	0	0	0	0	0	0	0	0	0	0	0	0	0	0	0	0	0	0	0	82.142	0	0	0	0	0	0	0	0	0	0	318.613	0	0	124.999	0	173.944	0	0
Positive	698.057	1.16982	0	0	0	0	0	0	0	0	0	0	0	0	0	0	0	0	0	0	0	0	0	0	0	0	0	0	0	0	78.559	0	0	0	0	276.497	0	0	0	0	0	0	0	0	0	0	0	0	0
Positive	545.059	1.17038	0	0	0	0	0	0	0	0	0	0	0	0	0	0	0	0	0	0	0	0	0	0	0	0	0	0	0	0	0	0	0	0	0	132.125	0	0	0	0	0	0	0	0	0	0	72.439	0	0
Positive	425.014	1.173	0	0	0	0	0	0	0	0	0	0	0	0	0	0	0	0	0	0	0	0	0	0	0	0	0	0	0	0	0	0	0	0	0	0	0	0	0	0	0	0	0	0	0	0	0	0	0
Positive	350.972	1.173	0	0	0	0	0	0	0	0	0	0	0	0	0	0	0	0	0	0	0	0	0	0	0	0	0	0	0	0	0	0	0	0	0	0	0	0	0	0	0	0	0	0	0	0	0	0	0
Positive	461.024	1.173	0	0	0	0	0	0	0	0	0	0	0	0	0	0	0	0	0	0	0	0	0	0	0	0	0	0	0	0	0	0	0	0	0	0	0	0	0	0	0	0	0	0	0	0	0	0	0
Positive	757.882	1.173	0	0	0	0	0	0	0	0	0	0	0	0	0	0	0	0	0	0	0	0	0	0	0	0	0	0	0	0	0	0	0	0	0	0	0	0	0	0	0	0	0	0	0	0	0	0	0
Positive	344.089	1.1731	97.423	0	0	0	0	0	0	0	0	0	0	0	0	0	0	0	0	0	0	0	0	0	0	0	0	0	0	0	0	0	0	0	0	0	0	0	0	0	0	0	0	0	0	0	0	0	0
Positive	608.887	1.1731	0	0	0	0	0	0	0	0	0	0	0	0	0	0	0	0	0	0	0	0	0	0	0	0	0	0	0	0	0	0	0	0	0	0	0	0	0	0	0	0	0	0	0	0	0	0	0
Positive	630.03	1.17318	0	0	0	0	0	0	0	0	0	0	0	0	0	0	0	0	0	0	0	0	0	0	0	0	0	0	0	0	0	0	0	0	0	0	0	0	0	0	0	0	0	0	0	0	0	0	0
Positive	305.975	1.17321	0	0	0	0	0	0	0	0	0	0	0	0	0	0	0	0	0	0	0	0	0	0	0	0	0	0	0	0	0	0	0	0	0	0	0	0	0	0	0	0	0	0	0	0	0	0	0
Positive	463.075	1.17327	0	0	0	0	0	0	0	0	0	0	0	0	0	0	0	0	0	0	0	0	0	0	0	0	0	0	0	0	0	0	0	0	0	0	0	0	0	0	0	0	0	0	0	0	0	0	0
Positive	585.029	1.17328	0	0	0	0	0	0	0	0	0	0	0	0	0	0	0	0	0	0	0	0	0	0	0	0	0	0	0	0	0	0	0	0	0	0	120.219	0	0	0	0	0	0	0	0	0	0	0	0
Positive	380.836	1.17328	0	0	0	0	0	0	0	0	0	0	0	0	0	0	0	0	0	0	0	0	0	0	0	0	0	0	0	0	0	0	0	0	0	0	0	0	0	0	0	0	0	0	0	0	0	0	0
Positive	710.76	1.1733	0	0	0	0	0	0	0	0	0	0	0	0	0	0	0	0	0	0	0	0	0	0	0	0	0	0	0	0	0	0	0	0	0	0	0	0	0	0	0	0	0	0	0	0	0	0	0
Positive	251.97	1.17331	0	0	0	0	0	0	0	0	0	0	0	0	0	0	0	49.994	0	0	0	0	0	0	0	0	0	0	0	0	0	0	0	0	0	0	0	0	0	0	0	0	0	0	0	0	0	0	0
Positive	485.976	1.17332	0	0	0	0	0	0	0	0	0	0	0	0	0	0	0	0	0	0	0	0	0	0	0	0	0	0	0	0	0	0	0	0	0	0	0	0	0	0	0	0	0	0	0	0	0	0	0
Positive	407.028	1.17332	0	0	0	0	0	0	0	0	0	0	0	0	0	0	0	0	0	0	0	0	0	0	0	0	0	0	0	0	0	0	0	0	0	108.141	0	0	0	0	0	0	0	0	0	0	0	0	0
Positive	458.016	1.17334	0	0	0	0	0	0	0	0	0	0	0	0	0	0	0	0	0	0	0	0	0	0	0	0	0	0	0	0	0	0	0	0	0	347.901	0	0	0	0	0	0	0	0	0	0	0	0	0
Positive	319.004	1.17337	0	0	0	0	0	0	0	0	0	0	0	0	0	0	0	0	0	0	0	0	0	0	0	0	0	0	0	0	0	0	0	0	0	0	0	0	0	0	0	0	0	0	0	0	0	0	0
Positive	413.874	1.17337	0	0	0	0	0	0	0	0	0	0	0	0	0	0	0	0	0	0	0	0	0	0	0	0	0	0	0	0	0	0	0	0	0	0	0	0	0	0	0	0	0	0	0	0	0	0	0
Positive	451.879	1.17337	0	0	0	0	0	0	0	0	0	0	0	0	0	0	0	0	0	0	0	0	0	0	0	0	0	0	0	0	0	0	0	0	0	0	0	0	0	0	0	0	0	0	0	0	0	0	0
Positive	753.905	1.17338	0	0	0	0	0	0	0	0	0	0	0	0	0	0	0	0	0	0	0	0	0	0	0	0	0	0	0	0	0	0	0	0	0	0	0	0	0	0	0	0	0	0	0	0	0	0	0
Positive	686.017	1.17342	0	0	0	0	0	0	0	0	0	0	0	0	0	0	0	0	0	0	0	0	0	0	0	0	0	0	0	0	0	0	0	0	0	0	0	0	0	0	0	0	0	0	0	0	0	0	0
Positive	437	1.17342	0	0	0	0	0	0	0	0	0	0	0	0	0	0	0	0	0	0	0	0	0	0	0	0	0	0	0	0	0	0	0	0	0	0	0	0	0	0	0	0	0	0	0	0	0	0	0
Positive	390.944	1.17348	0	0	0	0	0	0	0	0	0	0	0	0	0	0	0	0	0	0	0	0	0	0	0	0	0	0	0	0	0	0	0	0	0	0	0	0	0	0	0	0	0	0	0	0	0	0	0
Positive	385.997	1.17353	0	0	0	0	0	0	0	0	0	0	0	125.174	0	0	0	0	0	0	0	0	0	0	0	0	0	0	0	0	0	0	0	0	0	0	0	0	0	0	0	235.043	101.514	0	195.377	0	401.336	0	0
Positive	385.013	1.17355	0	0	0	0	0	0	0	0	0	0	0	0	0	0	0	0	0	0	0	0	0	0	0	0	0	0	0	0	0	0	0	0	0	0	0	0	0	0	0	0	0	0	0	0	0	0	0
Positive	340.092	1.17755	0	0	0	0	0	0	0	0	0	0	0	0	0	0	0	0	0	0	0	0	0	0	0	0	0	0	0	0	0	0	0	0	0	57.645	0	0	0	0	0	0	0	0	0	0	0	0	0
Positive	491.977	1.17756	0	95.85	0	0	84.6855	285.726	0	0	0	0	0	0	0	0	0	0	0	0	0	0	0	0	0	0	0	0	97.441	0	0	0	0	0	0	0	0	0	0	0	0	0	0	0	0	0	0	0	0
Positive	688.045	1.17807	0	0	0	0	0	0	0	0	0	0	0	0	0	0	0	0	0	0	0	0	0	0	0	0	0	0	0	0	0	0	0	0	0	0	0	0	0	0	0	0	0	0	0	0	0	0	0
Positive	427.027	1.17894	0	0	0	0	0	0	0	0	0	0	0	0	0	0	0	0	0	0	0	0	0	0	0	0	0	0	0	0	0	0	0	0	0	0	66.769	0	0	0	0	0	0	0	0	0	0	0	0
Positive	382.993	1.17921	0	0	0	0	0	0	0	0	0	0	0	0	0	0	0	0	0	0	0	0	0	0	0	73.971	0	0	0	0	111.205	0	0	0	0	0	68.295	0	0	0	0	0	60.7105	0	96.92	0	170.822	0	0
Positive	606.982	1.1816	0	0	0	0	0	0	0	0	0	0	0	0	0	0	0	0	0	0	0	0	0	0	0	0	0	0	0	0	0	0	0	0	0	0	0	0	0	0	0	0	0	0	0	0	0	0	0
Positive	596.065	1.18173	0	0	0	0	0	0	0	0	0	0	0	0	0	0	0	0	0	0	0	0	0	0	0	0	0	0	0	0	0	0	0	0	0	0	0	0	0	0	0	0	0	0	0	0	0	0	0
Positive	270.108	1.18174	0	0	0	0	0	0	0	0	0	0	0	0	0	0	0	0	0	0	0	0	0	0	0	0	0	0	0	0	0	0	0	0	0	0	0	0	0	0	0	0	0	0	0	0	0	0	0
Positive	403.849	1.18178	0	0	0	0	0	0	0	0	0	0	0	0	0	0	0	0	0	0	0	0	0	0	0	0	0	0	0	0	0	0	0	0	0	0	0	0	0	0	0	0	0	0	0	0	0	0	0
Positive	187.941	1.18229	0	61.625	85.2015	0	0	87.7465	0	0	0	0	0	69.7605	0	0	0	71.482	0	0	0	167.843	79.0605	0	0	0	0	0	99.4695	0	0	0	0	0	0	0	0	0	0	61.6645	0	0	0	0	0	0	0	0	0
Positive	203.004	1.18341	0	0	0	0	0	0	0	0	0	0	0	0	0	0	0	0	0	0	0	73.4595	0	0	0	0	0	0	0	0	0	0	0	0	0	0	0	52.0275	0	0	0	0	0	0	0	0	0	0	77.479
Positive	144.968	1.18458	0	0	0	0	0	0	0	0	0	0	0	0	0	0	0	0	0	0	0	0	0	0	0	0	0	0	0	0	0	0	0	0	0	0	0	0	0	0	0	0	0	0	0	0	0	0	0
Positive	950.044	1.18458	0	0	0	0	0	0	0	0	0	0	0	0	0	0	0	0	0	0	0	0	0	0	0	0	0	0	0	0	0	0	0	0	0	0	0	0	0	0	0	0	0	0	0	0	0	0	0
Positive	700.019	1.18467	0	0	0	0	53.5625	0	0	0	0	0	0	0	0	0	0	0	0	0	0	0	0	0	0	0	0	0	0	0	0	0	0	0	332.62	0	0	269.84	0	0	0	0	0	0	0	0	0	0	0
Positive	931.014	1.18468	0	0	0	0	0	0	0	0	0	0	0	0	0	73.9755	0	0	0	0	0	0	0	0	0	0	0	0	0	0	0	0	0	0	0	0	0	0	0	0	0	0	0	0	0	0	0	0	0
Positive	460.027	1.1854	0	54.544	0	0	0	0	0	0	0	0	0	0	0	0	0	0	0	0	0	0	0	0	0	0	0	0	0	0	0	0	0	0	0	0	0	0	0	0	0	0	0	0	0	0	0	0	0
Positive	486.984	1.18604	0	0	0	0	0	0	0	0	0	0	0	0	0	0	0	0	0	0	0	0	0	0	0	0	0	0	0	0	0	0	0	0	0	0	0	0	0	0	0	0	0	0	0	0	0	0	0
Positive	521.849	1.18691	0	0	0	0	0	0	0	0	0	0	0	0	0	0	0	0	0	0	0	0	0	0	0	0	0	0	0	0	0	0	0	0	0	0	0	0	0	0	0	0	0	0	0	0	0	0	0
Positive	343.982	1.18807	0	0	0	0	0	0	0	0	0	0	0	0	0	0	0	0	0	0	0	0	0	0	0	0	152.52	0	0	0	0	0	96.9255	101.005	0	0	0	0	145.393	0	0	0	0	0	0	0	0	0	84.1705
Positive	223.07	1.18889	0	0	0	93.865	0	90.887	0	0	0	0	55.099	0	0	0	0	312.769	109.269	0	48.966	409.058	797.808	0	0	0	0	68.8695	0	135.258	0	0	0	0	0	0	95.8275	0	0	313.75	0	0	58.161	0	0	0	0	59.179	0
Positive	899.044	1.19	0	0	0	0	0	0	0	0	0	0	0	0	0	0	0	0	0	0	0	0	0	0	0	0	0	0	0	0	0	0	0	0	0	0	0	0	0	0	0	0	0	0	0	0	0	0	0
Positive	133.057	1.19	0	0	0	0	0	0	0	0	0	0	0	0	0	0	0	0	0	0	0	0	0	0	0	0	0	0	0	0	0	0	0	0	0	0	0	0	0	0	0	0	0	0	0	0	0	0	0
Positive	708.747	1.19002	0	0	0	0	0	0	0	0	0	0	0	0	0	0	0	0	0	0	0	0	0	0	0	0	0	0	0	0	0	0	0	0	0	0	0	0	0	0	0	0	0	0	0	0	0	0	0
Positive	451.059	1.19009	0	0	0	0	0	0	0	0	0	0	0	0	0	0	0	0	0	0	0	0	0	0	0	0	0	0	0	0	0	0	0	0	0	0	0	0	0	0	0	0	0	0	0	0	0	0	0
Positive	755.917	1.1901	0	0	0	0	0	0	0	0	0	0	0	0	0	0	0	0	0	0	0	0	0	0	0	0	0	0	0	0	0	0	0	0	0	0	0	0	0	0	0	0	0	0	0	0	0	0	0
Positive	387.035	1.19016	0	0	0	0	0	0	0	0	0	0	0	0	0	0	0	0	0	0	0	0	0	0	0	0	0	0	0	0	0	0	0	0	0	0	0	0	0	0	0	0	0	0	0	0	0	0	0
Positive	702.067	1.19018	0	0	0	0	0	0	0	0	0	0	0	0	0	0	0	0	0	0	0	0	0	0	0	0	0	0	0	0	0	0	0	0	0	0	0	0	0	0	0	0	0	0	0	0	0	0	0
Positive	477.947	1.19018	0	0	0	0	0	0	0	0	0	0	0	0	0	0	0	0	0	0	0	0	0	0	0	0	0	0	0	0	0	0	0	0	0	0	0	0	0	0	0	0	0	0	0	0	0	0	0
Positive	398.042	1.19024	0	0	0	0	0	0	0	0	0	0	0	0	0	0	0	0	0	0	0	0	0	0	0	0	0	0	0	0	0	0	0	0	0	0	0	0	0	0	0	0	0	0	0	0	0	0	0
Positive	684.077	1.19026	0	0	0	0	0	0	0	0	0	0	0	0	0	0	0	0	0	0	0	0	0	0	0	0	0	0	0	0	0	0	0	0	0	0	0	0	0	0	0	0	0	0	0	0	0	0	0
Positive	732.076	1.19028	0	0	0	0	0	0	0	0	0	0	0	0	0	0	0	0	0	0	0	0	0	0	0	0	0	0	0	0	87.7405	0	0	0	0	0	0	0	0	0	0	115.29	66.321	0	0	0	0	0	0
Positive	345.947	1.19028	0	0	0	0	0	0	0	0	0	0	0	0	0	0	0	0	0	0	0	0	0	0	0	0	0	0	0	0	0	0	0	0	0	0	91.7575	0	0	0	0	0	0	0	0	0	0	0	0
Positive	353.042	1.19028	0	0	0	0	0	0	0	0	0	0	0	0	0	0	0	0	0	0	0	0	0	0	0	0	0	0	0	0	0	0	0	0	0	0	0	0	0	0	0	0	0	0	0	0	0	0	0
Positive	130.05	1.19028	0	0	0	0	0	92.4015	0	0	0	0	0	0	0	0	0	0	0	0	0	0	0	0	0	0	0	0	0	0	0	0	0	0	0	0	0	0	0	0	0	0	0	0	0	0	0	0	0
Positive	1056.93	1.19028	0	0	0	0	0	0	0	0	0	0	0	0	0	0	0	0	0	0	0	0	0	0	0	0	0	0	0	0	0	0	0	0	0	0	0	0	0	0	0	0	0	0	0	0	0	0	0
Positive	656.087	1.19028	0	0	0	0	0	0	0	0	0	0	0	0	0	0	0	0	0	0	0	0	0	0	0	0	0	0	0	0	0	0	0	0	0	0	0	0	0	0	0	0	0	0	0	0	0	0	0
Positive	141.003	1.19031	0	0	0	0	0	0	0	0	0	0	0	0	0	0	0	0	0	0	0	0	0	0	0	0	0	0	0	0	0	0	0	0	0	0	3402.98	0	0	0	0	0	0	0	0	0	0	0	0
Positive	233.05	1.19035	0	0	0	0	0	0	0	0	0	0	0	0	0	0	0	0	0	0	0	0	0	0	0	0	0	0	0	0	0	0	0	0	0	0	0	0	0	0	0	0	0	0	0	0	0	0	0
Positive	161.056	1.19037	0	0	0	0	0	0	0	0	0	0	0	0	0	0	0	0	0	0	0	0	0	0	0	0	0	0	0	0	0	0	0	0	0	0	0	0	0	0	0	0	0	0	0	0	0	0	0
Positive	394.973	1.19038	0	0	0	0	0	0	0	0	0	73.964	0	0	0	0	0	0	0	0	0	0	0	0	0	0	0	0	0	0	0	0	0	0	0	0	0	0	0	0	0	0	0	0	0	0	0	0	0
Positive	935.001	1.19038	0	0	0	0	0	0	0	0	0	0	0	0	0	0	0	0	0	0	0	0	0	0	0	0	0	0	0	0	0	0	0	0	0	0	0	0	0	0	0	0	0	0	0	0	0	0	0
Positive	379.123	1.19038	0	0	0	0	0	0	0	0	0	0	0	0	0	0	0	0	0	0	0	0	0	0	0	0	0	0	0	0	0	0	0	0	0	0	0	0	0	0	0	0	0	0	0	0	0	0	0
Positive	919.068	1.19047	0	0	0	0	0	0	0	0	0	0	0	0	0	0	0	0	0	0	0	0	0	0	0	0	0	0	0	0	0	0	0	0	0	96.932	0	0	0	0	0	0	0	0	0	0	0	0	0
Positive	711.744	1.19067	0	0	0	0	0	0	0	0	0	0	0	0	0	0	0	0	0	0	0	0	0	0	0	0	0	0	0	0	0	0	0	0	0	0	0	0	0	0	0	0	0	0	0	0	0	0	0
Positive	178.039	1.19114	0	0	0	0	0	0	0	0	0	0	0	0	0	0	0	0	0	0	0	0	0	0	0	0	0	0	0	0	0	0	0	0	0	0	0	139.818	0	0	0	0	344.848	0	0	0	0	0	0
Positive	972.962	1.19594	0	0	0	0	0	0	0	0	0	0	0	0	0	0	0	0	0	0	0	0	0	0	0	0	0	0	0	0	0	0	0	0	0	0	0	0	0	0	0	0	0	0	0	0	0	0	0
Positive	146.063	1.19861	0	0	0	0	0	0	0	0	0	0	0	0	0	0	0	0	0	0	0	0	0	0	0	0	0	0	0	0	0	0	0	0	0	0	0	0	85.7	0	0	0	0	0	0	0	0	0	0
Positive	351.074	1.19865	0	0	0	0	0	0	0	0	0	0	0	0	0	0	0	0	0	0	0	0	0	0	0	0	0	0	0	0	0	0	0	0	0	0	0	0	0	0	0	0	0	0	0	0	0	0	0
Positive	504.155	1.19873	0	0	0	0	0	0	0	0	0	0	0	0	0	0	0	0	0	0	0	0	0	0	0	0	0	0	0	0	0	0	0	0	0	0	0	0	0	0	0	0	0	0	0	0	0	0	0
Positive	534.973	1.19875	0	0	0	0	0	0	0	0	0	0	0	0	0	0	0	0	0	0	0	0	0	0	0	0	0	0	0	0	0	0	0	0	0	0	0	0	0	0	0	0	0	0	0	0	0	0	0
Positive	184.99	1.19889	0	0	0	0	0	0	0	0	0	0	0	0	0	0	0	0	0	0	0	0	0	0	0	0	0	0	0	0	0	0	0	0	0	0	0	0	0	0	0	0	0	0	0	0	0	0	0
Positive	377.865	1.2014	0	0	74.9935	0	0	50.5585	0	0	0	0	0	79.002	0	0	0	0	120.433	0	0	0	151.516	0	63.2025	0	0	0	146.418	60.1985	0	0	0	0	0	0	107.074	0	0	0	0	0	0	0	0	0	0	0	0
Positive	278.967	1.20164	0	0	0	0	0	0	0	0	0	0	0	0	0	0	0	0	0	0	0	0	0	0	0	0	0	0	0	0	0	0	0	0	0	0	711.387	0	0	0	0	0	0	0	0	0	0	0	0
Positive	100.51	1.20167	0	0	0	0	0	0	0	0	82.644	0	0	0	0	0	0	0	0	0	0	0	199.969	0	0	0	0	82.6365	0	0	0	0	0	0	0	0	0	0	0	0	0	0	0	0	0	0	0	0	0
Positive	125.978	1.20237	76.519	0	0	152.021	74.48	0	0	0	208.692	78.5095	57.5935	112.852	0	0	0	0	0	934.404	0	228.035	0	736.584	325.402	0	244.869	0	0	200.477	0	289.737	164.773	0	0	0	501.86	0	211.2	87.212	93.3565	0	0	62.739	0	0	113.25	65.3035	141.249
Positive	343.005	1.2026	0	0	0	0	0	0	0	0	0	0	0	0	0	0	0	0	0	0	0	0	0	0	0	63.764	0	0	0	0	114.272	0	0	0	174.978	0	0	0	0	0	0	0	0	129.577	59.683	0	0	118.364	0
Positive	259.966	1.20303	0	0	0	0	0	0	0	0	0	0	0	0	0	0	0	0	0	0	0	0	0	0	0	0	0	0	0	0	0	57.6405	0	0	0	0	0	0	0	0	0	0	0	0	0	107.64	0	0	0
Positive	281.059	1.20589	0	0	0	0	0	0	0	0	1272.41	1119.6	0	0	0	0	0	0	0	0	0	0	0	0	0	0	0	0	0	0	0	0	0	0	0	0	0	0	0	0	0	0	0	0	0	0	0	0	0
Positive	518.991	1.20682	0	0	0	0	0	0	0	0	0	0	0	0	0	0	0	0	0	0	0	0	0	0	0	0	0	0	0	0	0	0	0	0	0	0	0	0	0	0	0	0	0	0	0	0	0	0	0
Positive	690.082	1.2071	0	0	0	0	0	0	0	0	0	0	0	0	0	0	0	0	0	0	0	0	0	0	0	0	0	0	0	0	0	0	0	0	0	0	0	0	0	0	0	0	0	0	0	0	0	0	0
Positive	970.96	1.2071	0	0	0	0	0	0	0	0	0	0	0	0	0	0	0	0	0	0	0	0	0	0	0	0	0	0	0	0	0	0	0	0	0	0	0	0	0	0	0	0	0	0	0	0	0	0	0
Positive	591.987	1.2071	0	0	0	0	0	0	0	0	0	0	0	0	0	0	0	0	0	0	0	0	0	0	0	0	0	0	0	0	0	0	0	0	0	0	0	0	0	0	0	0	0	0	0	0	0	0	0
Positive	447.038	1.2071	0	0	0	0	0	0	0	0	0	0	0	0	0	0	0	0	0	0	0	0	0	0	0	0	0	0	0	0	0	0	0	0	0	0	0	0	0	0	0	0	0	0	0	0	0	0	0
Positive	795.139	1.20711	0	0	0	0	0	0	0	0	0	0	0	0	0	0	0	0	0	0	0	0	0	0	0	0	0	0	0	0	0	0	0	0	0	0	0	0	0	0	0	0	0	0	0	0	0	0	0
Positive	597.987	1.2072	0	0	0	0	0	0	0	0	0	0	0	0	0	0	0	0	0	0	0	0	0	0	0	0	0	0	0	0	0	0	0	0	0	0	0	0	0	0	0	0	0	0	0	0	0	0	0
Positive	298.096	1.20722	0	0	0	0	168.349	0	0	0	0	0	0	0	0	0	0	0	0	0	0	0	0	0	0	0	0	0	0	0	0	0	0	0	0	0	0	0	0	0	0	0	0	0	0	0	0	0	0
Positive	133.976	1.2073	0	0	0	0	0	0	0	0	0	0	0	0	0	0	0	0	0	0	0	0	0	0	0	0	0	0	0	0	0	0	0	0	0	0	54.0205	0	0	0	0	0	0	0	0	0	0	0	0
Positive	663.954	1.20732	0	0	0	0	0	0	0	0	0	0	0	0	0	0	0	0	0	0	0	0	0	0	0	0	0	0	0	0	0	0	0	0	0	0	0	0	0	0	0	52.029	0	0	0	0	0	0	0
Positive	593.955	1.20738	0	0	0	0	0	0	0	0	0	0	0	0	0	0	0	0	0	0	0	0	0	0	0	0	0	0	0	0	0	0	0	0	0	0	0	0	0	0	0	0	0	0	0	0	0	0	0
Positive	375.965	1.20738	0	0	0	0	0	0	0	0	0	0	0	0	0	0	0	0	0	0	0	0	0	0	0	0	0	0	0	0	0	0	0	0	0	0	0	0	0	0	0	0	0	0	0	0	0	0	0
Positive	482.102	1.2074	0	0	0	0	0	0	0	0	0	0	0	0	0	323.418	0	0	0	0	0	0	0	0	0	0	0	0	0	0	0	0	0	0	0	0	0	0	0	0	0	0	0	0	0	0	0	0	0
Positive	416.035	1.20747	0	0	0	0	0	0	0	0	0	0	0	0	0	0	0	0	0	0	0	0	0	0	0	0	0	0	0	0	0	0	0	0	0	0	0	0	0	0	0	113.156	0	0	0	0	0	0	0
Positive	823.863	1.20747	0	0	0	0	0	0	0	0	0	0	0	0	0	0	0	0	0	0	0	0	0	0	0	0	0	0	0	0	0	0	0	0	0	0	0	0	0	0	0	0	0	0	0	0	0	0	0
Positive	690.042	1.20757	0	0	0	0	0	0	0	0	0	0	0	0	0	0	0	0	0	0	0	0	0	0	0	0	0	0	0	0	0	0	0	0	0	0	0	0	0	0	0	0	0	0	0	0	0	0	0
Positive	131.129	1.20758	0	0	0	0	0	0	0	0	0	0	0	0	0	0	0	0	0	0	0	0	0	0	0	0	0	0	0	0	0	0	0	0	0	0	0	0	0	0	0	0	0	0	0	0	0	0	0
Positive	614.016	1.21056	0	0	0	0	0	0	0	0	0	0	0	0	0	0	0	0	0	0	0	0	0	0	0	0	0	0	0	0	0	0	0	0	0	0	0	0	0	0	0	0	0	0	0	0	0	0	0
Positive	969.024	1.21302	0	0	0	0	0	0	0	0	0	0	0	0	0	0	0	0	0	0	0	0	0	0	0	0	0	0	0	0	0	0	0	0	0	1410.84	0	0	0	0	0	414.048	0	0	0	0	0	0	0
Positive	243.98	1.21474	0	0	0	0	0	0	0	0	0	0	0	0	0	0	0	0	0	0	0	0	0	0	0	0	0	0	0	0	0	0	0	0	0	0	0	0	0	0	0	0	0	0	0	0	0	0	0
Positive	688.087	1.21565	0	0	0	0	0	0	0	0	0	0	0	0	0	0	0	0	0	0	0	0	0	0	0	0	0	0	0	0	0	0	0	0	0	0	0	0	0	0	0	0	0	0	0	0	0	0	0
Positive	438.048	1.21584	0	0	0	0	0	0	0	0	0	0	0	0	0	0	0	0	0	0	0	0	0	0	0	0	0	0	0	0	0	0	0	0	0	0	0	0	0	0	0	0	0	0	0	0	0	0	0
Positive	1058.9	1.21588	0	0	0	0	0	0	0	0	0	0	0	0	0	0	0	0	0	0	0	0	0	0	0	0	0	0	0	0	0	0	0	0	0	0	0	0	0	0	0	0	0	0	0	0	0	0	0
Positive	160.951	1.21659	0	0	0	0	0	0	0	0	0	0	0	0	0	0	0	0	0	0	255.066	0	0	403.991	0	0	311.684	0	100.448	0	0	0	257.613	0	0	0	0	0	727.565	0	191.799	0	0	0	0	0	0	0	0
Positive	948.037	1.21755	0	0	0	0	0	0	0	0	0	0	0	0	0	0	0	0	0	0	0	0	0	0	0	0	0	0	0	0	0	0	0	0	0	0	0	0	0	0	0	0	0	0	0	0	0	0	0
Positive	683.145	1.21859	0	0	0	0	0	0	0	0	0	0	0	0	0	0	0	0	0	0	0	0	0	0	0	0	0	0	0	0	0	0	0	0	0	0	0	0	0	0	0	0	0	0	0	0	0	0	0
Positive	639.014	1.21868	0	0	0	0	0	0	0	0	0	0	0	0	0	0	0	0	0	0	0	0	0	0	0	0	0	0	0	0	0	0	0	0	0	0	0	0	0	0	0	0	0	0	0	0	0	0	0
Positive	149.945	1.21875	0	0	0	0	0	0	0	0	0	0	0	0	0	0	0	0	0	0	0	0	0	0	0	0	0	0	0	0	0	0	0	0	0	0	0	0	0	0	0	0	0	0	0	0	0	0	0
Positive	203.974	1.21901	0	63.141	0	0	0	0	0	0	0	0	0	0	116.318	0	0	55.082	85.701	0	0	0	96.4145	103.56	0	0	0	56.115	54.5435	0	0	58.1575	0	0	0	0	0	0	220.371	0	0	0	0	0	0	0	0	0	0
Positive	271.971	1.22077	0	465.448	402.51	320.365	0	359.682	96.93	0	0	0	0	0	496.361	364.195	515.24	394.429	191.3	0	0	0	316.209	0	0	0	0	58.6705	378.454	0	132.633	589.079	0	0	0	59.1795	0	0	0	0	0	115.732	0	0	86.216	0	0	0	0
Positive	115.967	1.22092	0	0	0	0	0	0	0	0	0	0	0	0	0	0	0	0	0	0	0	0	0	0	0	0	0	0	0	0	0	0	0	0	0	0	0	0	0	0	0	0	0	0	0	0	0	0	0
Positive	236.961	1.22106	0	0	0	0	0	0	0	0	0	883.639	0	1554.43	0	0	0	0	0	0	0	0	0	0	0	0	0	0	0	0	0	996.51	0	0	0	0	0	0	0	0	0	91.7675	0	0	0	0	0	0	0
Positive	499.961	1.22144	0	0	0	0	0	0	0	0	0	0	0	0	0	0	0	0	0	0	0	0	0	0	0	0	0	0	0	0	0	0	0	0	0	0	0	0	0	0	0	0	0	0	0	0	0	0	0
Positive	130.967	1.22187	0	0	0	0	0	56.1155	0	0	0	0	0	0	0	0	0	99.969	0	0	0	0	0	0	0	0	0	0	0	0	0	0	0	0	0	0	0	0	0	0	0	0	0	0	0	0	0	0	0
Positive	124.042	1.22234	0	0	0	0	0	0	0	0	0	0	0	0	0	0	0	0	0	0	0	0	0	0	0	0	0	0	0	0	0	0	0	0	0	0	0	0	0	339.308	0	150.952	0	0	0	0	0	0	0
Positive	256.091	1.22261	0	0	0	0	0	0	0	0	0	0	0	0	0	0	0	0	0	0	0	0	0	0	0	0	0	0	0	0	140.821	0	0	0	69.3815	0	0	97.43	125.501	599.441	0	0	0	0	106.109	0	0	0	0
Positive	175.117	1.224	0	0	0	0	0	0	0	0	0	0	0	0	0	0	0	0	0	0	0	0	0	0	0	0	0	0	0	0	0	0	0	0	0	0	0	0	0	0	0	0	0	0	0	0	0	0	0
Positive	706.059	1.2241	0	0	0	0	0	0	0	0	0	0	0	0	0	0	0	0	0	0	0	0	0	0	0	0	0	0	0	0	0	0	0	0	0	0	0	0	0	0	0	0	0	0	0	0	0	0	0
Positive	697	1.2241	0	0	0	0	0	0	0	0	0	0	0	0	0	0	0	0	0	0	0	0	0	0	0	0	0	0	0	0	0	0	0	0	0	0	0	0	0	0	0	0	0	0	0	0	0	0	0
Positive	378.995	1.22418	0	0	0	0	0	0	0	0	0	0	0	0	0	0	0	0	0	0	0	0	0	0	0	0	0	0	0	0	0	0	0	0	0	0	0	0	0	0	0	0	0	0	103.559	0	0	0	0
Positive	247.972	1.22419	0	0	0	0	0	0	0	0	0	0	0	0	0	0	0	0	0	0	0	0	0	0	0	0	0	0	0	0	0	0	0	0	0	0	0	0	0	0	0	0	0	0	0	0	0	0	0
Positive	736.017	1.2242	0	0	0	0	0	0	0	0	0	0	0	0	0	0	0	0	0	0	0	0	0	0	0	0	0	0	0	0	0	0	0	0	0	0	0	0	0	0	0	0	0	0	0	0	0	0	0
Positive	384.97	1.2242	0	0	0	0	0	0	0	0	0	0	0	0	0	0	0	0	0	0	0	0	0	0	0	0	0	0	0	0	0	0	0	0	0	0	0	0	0	0	0	0	0	0	0	0	0	0	0
Positive	331.009	1.2242	0	0	0	0	0	0	0	0	0	0	0	0	0	0	0	0	0	0	0	0	0	0	0	0	0	0	0	0	0	0	0	0	0	0	0	0	0	0	0	0	0	0	0	0	0	0	0
Positive	431.955	1.2242	0	0	0	0	0	0	0	0	0	0	0	0	0	0	0	0	0	0	0	0	0	0	0	0	0	0	0	0	0	0	0	0	0	0	0	0	0	0	0	0	0	0	0	0	0	0	0
Positive	568.193	1.22428	0	0	0	0	0	0	0	0	0	0	0	0	0	0	0	0	0	0	0	0	0	0	0	0	0	0	0	0	0	0	0	0	0	0	0	0	0	0	0	0	0	0	0	0	0	0	0
Positive	494.001	1.2243	0	0	0	0	0	0	0	0	0	0	0	0	0	0	0	0	0	0	0	0	0	0	0	0	0	0	0	0	0	0	0	0	0	0	0	0	0	0	0	0	0	0	0	0	0	0	0
Positive	190.022	1.22438	0	0	0	0	0	0	0	0	0	0	0	0	0	0	0	0	0	0	0	0	0	0	0	0	0	0	0	0	0	0	0	0	0	0	0	0	0	0	0	0	0	0	0	0	0	0	0
Positive	147.956	1.22438	0	0	0	0	0	0	0	0	0	0	0	0	0	0	0	0	0	0	0	0	0	0	0	0	0	0	0	0	0	0	0	0	0	0	0	0	0	0	0	0	0	0	0	0	0	0	0
Positive	262.972	1.22439	0	0	0	0	0	0	0	0	0	0	0	0	0	0	0	0	0	0	0	0	0	0	0	0	0	0	0	0	0	0	0	0	0	0	0	0	0	0	0	0	0	0	0	0	0	0	0
Positive	347.113	1.2244	0	0	0	0	0	0	0	0	0	0	0	0	0	0	0	0	0	0	0	0	0	0	0	0	0	0	0	0	0	0	0	0	0	0	0	0	0	0	0	0	0	0	0	0	0	0	0
Positive	948.098	1.22447	0	0	0	0	0	0	0	0	0	0	0	0	0	0	0	0	0	0	0	0	0	0	0	0	0	0	0	0	0	0	0	0	0	213.666	0	0	0	0	0	0	0	0	0	0	0	0	0
Positive	875.148	1.22447	0	0	0	0	0	0	0	0	0	0	0	0	0	0	0	0	0	0	0	0	0	0	0	0	0	0	0	0	0	0	0	0	0	249.912	0	0	0	0	0	0	0	0	0	0	0	0	0
Positive	959.016	1.22447	0	0	0	0	0	0	0	0	0	0	0	0	0	0	0	0	0	0	0	0	0	0	0	0	0	0	0	0	0	0	0	0	0	138.754	0	0	0	0	0	0	0	0	0	0	0	0	0
Positive	851.11	1.22447	0	0	0	0	0	0	0	0	0	0	0	0	0	0	0	0	0	0	0	0	0	0	0	0	0	0	0	0	0	0	0	0	0	80.086	0	0	0	0	0	0	0	0	0	0	0	0	0
Positive	931.06	1.22447	0	0	0	0	0	0	0	0	0	0	0	0	0	0	0	0	0	0	0	0	0	0	0	0	0	0	0	0	0	0	0	0	0	0	0	0	0	0	0	391.058	0	0	0	0	0	0	0
Positive	533.125	1.22448	0	0	0	0	0	0	0	0	0	0	0	0	0	0	0	0	0	0	0	0	0	0	0	0	0	0	0	0	0	0	0	0	0	0	0	0	0	0	0	0	0	0	0	0	0	0	0
Positive	838.091	1.2245	0	0	0	0	0	0	0	0	0	0	0	0	0	0	0	0	0	0	0	0	0	0	0	0	0	0	0	0	0	0	0	0	0	0	0	0	0	0	0	0	0	0	0	0	0	0	0
Positive	698.013	1.22457	0	0	0	0	0	0	0	0	0	0	0	0	0	0	0	0	0	0	0	0	0	0	0	0	0	0	0	0	0	0	0	0	0	0	0	0	0	0	0	0	0	0	0	0	0	0	0
Positive	969.275	1.22458	0	0	0	0	0	0	0	0	0	0	0	0	0	0	0	0	0	0	0	0	0	0	0	0	0	0	0	0	0	0	0	0	0	0	0	0	0	0	0	0	0	0	0	0	0	0	0
Positive	128.955	1.22743	208.639	0	0	0	0	0	0	0	0	60.7095	0	0	0	0	415.757	324.529	0	0	0	0	0	0	0	0	66.319	0	0	0	0	322.337	61.724	0	0	0	0	0	0	175.49	0	78.0035	59.691	0	0	88.2505	0	61.21	0
Positive	221.082	1.22822	0	0	0	0	152.976	0	0	0	0	0	0	0	0	63.7685	0	0	61.718	0	66.8255	0	0	0	0	0	0	0	0	0	0	55.597	0	0	0	0	0	0	0	0	0	0	0	0	0	0	0	0	0
Positive	429.017	1.22853	0	0	0	0	0	0	0	0	0	0	0	0	0	0	0	0	0	0	0	0	0	0	0	0	0	0	0	0	0	0	0	0	0	0	0	0	0	0	0	0	0	0	0	0	0	0	0
Positive	342.132	1.2327	0	0	0	0	0	0	0	0	0	0	0	0	0	0	0	0	0	0	0	0	0	0	0	0	0	0	0	0	0	0	0	0	0	0	0	0	0	0	0	0	0	0	0	0	0	0	0
Positive	289.854	1.23284	0	0	0	0	0	0	0	0	0	0	0	0	0	0	0	0	0	0	0	0	0	0	0	0	0	0	0	0	0	0	0	0	0	0	0	0	0	0	0	0	0	0	0	0	0	0	0
Positive	294.966	1.23474	0	0	0	0	0	0	0	0	0	0	0	0	0	0	0	0	0	0	0	0	0	0	0	0	0	0	0	0	0	0	0	0	0	0	0	0	0	0	0	0	0	0	0	0	0	0	0
Positive	157.978	1.23515	0	100.337	56.628	57.6495	0	0	0	0	0	0	0	71.82	0	0	0	0	91.368	0	0	0	0	0	0	0	0	0	0	0	0	0	0	0	0	0	0	0	0	0	0	0	0	0	0	0	0	0	0
Positive	734.068	1.2356	0	0	0	0	0	0	0	0	0	0	0	0	0	0	0	0	0	0	0	0	0	0	0	0	0	0	0	0	0	0	0	0	0	0	0	0	0	0	0	0	0	0	0	0	0	0	0
Positive	273.97	1.23676	0	111.492	208.187	157.128	0	57.692	0	0	0	0	0	0	203.036	87.7455	261.187	188.21	75.0255	0	0	0	0	0	0	0	0	0	83.155	0	0	229.493	0	0	0	0	0	0	0	0	0	0	0	0	0	95.4	0	0	0
Positive	495.466	1.24102	0	0	0	0	0	0	0	0	0	0	0	0	0	0	0	0	0	0	0	0	0	0	0	0	0	0	0	0	0	0	0	0	0	0	0	0	0	0	0	0	0	0	0	0	0	0	0
Positive	490.106	1.24122	0	0	0	0	0	0	0	0	0	0	0	0	0	0	0	0	0	0	0	0	0	0	0	0	0	0	0	0	0	0	0	0	0	0	0	0	0	0	0	0	0	0	0	0	0	0	0
Positive	463.998	1.24122	0	0	0	0	0	0	0	0	0	0	0	0	0	0	0	0	0	0	0	0	0	0	0	0	0	0	0	0	0	0	0	0	0	0	0	0	0	0	0	0	0	0	0	0	0	0	0
Positive	674.043	1.24127	0	0	0	0	0	0	0	0	0	0	0	0	0	0	0	0	0	0	0	0	0	0	0	0	0	0	0	0	0	0	0	0	0	82.137	0	0	0	0	0	0	0	0	0	0	0	0	0
Positive	950.09	1.24129	0	0	0	0	0	0	0	0	0	0	0	0	0	0	0	0	0	0	0	0	0	0	0	0	0	0	0	0	0	0	0	0	0	203.544	0	0	0	0	0	0	0	0	0	0	0	0	0
Positive	357.967	1.2413	0	0	0	0	0	0	0	0	0	0	0	0	0	0	0	0	0	0	0	0	0	0	0	0	0	0	0	0	0	0	0	0	0	0	0	0	0	0	0	0	0	0	0	0	0	0	0
Positive	824.075	1.2413	0	0	0	0	0	0	0	0	0	0	0	0	0	0	0	0	0	0	0	0	0	0	0	0	0	0	0	0	0	0	0	0	0	0	0	0	0	0	0	0	0	0	0	0	0	0	0
Positive	177.04	1.24131	0	0	0	0	0	0	0	0	0	0	0	0	0	0	0	0	0	0	0	0	0	0	0	0	0	0	0	0	0	0	0	0	0	0	0	0	0	0	0	0	0	0	0	0	0	0	0
Positive	423.107	1.2414	0	0	0	0	0	0	0	0	0	0	0	0	0	0	0	0	0	0	0	0	0	0	0	0	0	0	0	0	0	0	0	0	0	0	0	0	0	0	0	0	0	0	0	0	0	0	0
Positive	461.061	1.2414	0	0	0	0	0	0	0	0	0	0	0	0	0	0	0	0	0	0	0	0	0	0	0	0	0	0	0	0	0	0	0	0	0	0	0	0	0	0	0	0	0	0	0	0	0	0	0
Positive	670.048	1.24148	0	0	0	0	0	0	0	0	0	0	0	0	0	0	0	0	0	0	0	0	0	0	0	0	0	0	0	0	0	0	0	0	0	284.671	0	0	0	0	0	0	0	0	0	0	0	0	0
Positive	644.061	1.24148	0	0	0	0	0	0	0	0	0	0	0	0	0	0	0	0	0	0	0	0	0	0	0	0	0	0	0	0	0	0	0	0	0	62.7435	0	0	0	0	0	0	0	0	0	0	0	0	0
Positive	465.981	1.24148	0	0	0	0	0	0	0	0	0	0	0	0	0	0	0	0	0	0	0	0	0	0	0	0	0	0	0	0	0	0	0	0	0	0	0	0	0	0	0	111.205	0	0	0	0	0	0	0
Positive	676.066	1.24148	0	0	0	0	0	0	0	0	0	0	0	0	0	0	0	0	0	0	0	0	0	0	0	0	0	0	0	0	0	0	0	0	0	0	0	0	0	0	0	0	0	0	0	0	0	0	0
Positive	527.101	1.24148	0	0	0	0	0	0	0	0	0	0	0	0	0	0	0	0	0	0	0	0	0	0	0	0	0	0	0	0	0	0	0	0	0	0	0	0	0	0	0	0	0	0	0	0	0	0	0
Positive	806.084	1.2415	0	0	0	0	0	0	0	0	0	0	0	0	0	0	0	0	0	0	0	0	0	0	0	0	0	0	0	0	0	0	0	0	0	0	0	0	0	0	0	0	0	0	0	0	0	0	0
Positive	157.017	1.24184	0	58.1625	0	0	0	0	0	0	0	98.453	0	58.475	0	0	0	0	0	0	0	0	0	0	0	0	0	0	0	0	0	0	0	61.2195	0	0	0	0	0	0	0	0	0	0	0	0	0	0	0
Positive	154.972	1.24605	0	0	0	0	0	0	0	0	0	0	0	0	0	0	0	0	0	0	0	0	0	485.07	0	112.16	0	0	0	0	150.435	0	408.619	102.536	0	0	0	74.4865	0	0	128.56	0	265.239	0	0	90.812	158.652	97.426	0
Positive	195.933	1.24706	0	0	0	0	108.151	205.645	145.387	0	0	61.216	0	64.628	0	0	0	0	0	0	0	0	0	0	0	0	0	0	58.111	0	0	0	0	0	0	0	0	0	0	0	0	0	0	0	0	0	0	0	0
Positive	117.963	1.24833	0	0	0	0	0	0	0	0	0	0	0	0	0	0	0	0	0	120.896	0	0	0	0	73.916	0	51.5165	0	0	0	0	0	0	0	0	0	0	0	0	0	0	0	0	0	58.1585	0	0	74.989	0
Positive	348.978	1.24966	0	0	0	0	0	0	0	0	0	0	0	0	0	0	0	0	0	0	0	0	0	0	0	0	0	0	0	0	0	0	0	0	0	0	0	0	0	0	0	0	0	0	0	0	0	0	0
Positive	301.98	1.24971	0	0	0	0	0	0	0	0	0	0	0	0	0	0	0	0	0	0	0	0	0	0	0	0	0	0	0	0	0	0	0	0	0	0	0	0	0	0	0	0	0	0	0	108.146	0	0	0
Positive	469.021	1.25108	0	0	0	0	0	0	0	0	0	0	0	0	0	0	0	0	0	0	0	0	0	0	0	136.13	0	0	0	0	0	0	0	0	0	0	0	0	0	0	0	0	0	0	136.196	279.563	0	0	0
Positive	114.959	1.25181	0	0	0	0	0	0	0	0	0	0	0	0	0	0	0	0	0	0	0	0	0	0	0	0	0	0	0	0	0	0	0	0	0	0	0	0	0	0	0	0	0	62.7535	0	0	0	0	238.237
Positive	968.981	1.25202	0	0	0	0	0	0	0	0	0	0	0	0	0	0	0	0	0	0	0	0	0	0	0	0	0	0	0	0	0	0	0	0	0	0	0	0	0	0	0	0	0	0	0	0	0	0	0
Positive	308.981	1.25209	49.9955	0	0	0	0	0	75.507	110.181	0	169.364	0	230.331	0	0	0	97.932	87.828	0	0	0	85.698	0	0	819.735	197.938	0	76.526	0	0	0	0	0	0	0	0	205.162	0	0	0	0	0	188.244	0	792.739	0	0	0
Positive	103.966	1.25261	0	0	0	0	0	0	0	0	0	0	0	0	0	0	70.3995	0	0	0	0	0	0	0	0	0	0	0	0	0	0	0	0	0	0	0	0	0	0	64.787	0	0	0	0	0	0	0	0	0
Positive	263.141	1.25345	0	0	0	0	0	0	0	0	0	0	0	0	0	0	0	0	0	0	0	0	0	0	0	0	0	0	0	0	0	0	0	0	0	0	0	0	0	0	0	0	0	0	0	0	0	0	0
Positive	110.01	1.25392	0	0	0	0	0	0	0	0	0	0	0	0	0	0	55.1	0	0	0	0	0	150.999	754.467	0	0	420.353	0	0	0	0	0	245.875	115.288	0	0	0	196.399	180.087	0	0	0	0	409.144	0	0	0	237.73	144.367
Positive	445.06	1.25582	0	0	0	0	0	0	0	0	0	0	0	0	0	0	0	0	0	0	0	0	0	0	0	0	0	0	0	0	0	0	0	0	0	0	0	0	0	0	0	0	0	0	0	0	0	0	0
Positive	164.03	1.25792	0	0	0	0	0	0	0	0	0	0	0	0	0	0	0	0	0	0	0	0	0	0	0	0	0	0	0	0	0	0	0	0	0	0	0	0	0	0	0	0	0	0	0	0	0	0	0
Positive	685.037	1.25802	0	0	0	0	0	0	0	0	0	0	0	0	0	0	0	0	0	0	0	0	0	0	0	0	0	0	0	0	0	0	0	0	0	0	0	0	0	0	0	0	0	0	0	0	0	0	0
Positive	314	1.25802	0	0	0	0	0	0	0	0	0	0	0	0	0	0	0	0	0	0	0	0	0	0	0	0	0	0	0	0	0	0	0	0	0	0	0	0	0	0	0	0	0	0	0	0	0	0	0
Positive	570.958	1.25802	0	0	0	0	0	0	0	0	0	0	0	0	0	0	0	0	0	0	0	0	0	0	0	0	0	0	0	0	0	0	0	0	0	0	0	0	0	0	0	0	0	0	0	0	0	0	0
Positive	454.035	1.25802	0	0	0	0	0	0	0	0	0	0	0	0	0	0	0	0	0	0	0	0	0	0	0	0	0	0	0	0	0	0	0	0	0	0	0	0	0	0	0	0	0	0	0	0	0	0	0
Positive	515.965	1.25802	0	0	0	0	0	0	0	0	0	0	0	0	0	0	0	0	0	0	0	0	0	0	0	0	0	0	0	0	0	0	0	0	0	0	0	0	0	0	0	0	0	0	0	0	0	0	0
Positive	427.105	1.25802	0	0	0	0	0	0	0	0	0	0	0	0	0	0	0	0	0	0	0	0	0	0	0	0	0	0	0	0	0	0	0	0	0	0	0	0	0	0	0	0	0	0	0	0	0	0	0
Positive	658.02	1.25802	0	0	0	0	0	0	0	0	0	0	0	0	0	0	0	0	0	0	0	0	0	0	0	0	0	0	0	0	0	0	0	0	0	0	0	0	0	0	0	0	0	0	0	0	0	0	0
Positive	299.005	1.25826	0	0	0	0	0	0	0	0	0	0	0	0	0	0	0	0	0	0	0	0	0	0	0	0	0	0	0	0	0	0	0	0	0	0	0	0	0	0	0	0	0	0	0	0	0	0	0
Positive	136.064	1.25829	0	0	0	0	0	0	0	0	0	0	0	0	0	0	0	0	0	0	0	0	0	0	0	0	0	0	0	0	0	0	0	0	0	0	0	0	0	0	0	0	0	0	0	0	0	0	0
Positive	723.004	1.2583	0	0	0	0	0	0	0	0	0	0	0	0	0	0	0	0	0	0	0	0	0	0	0	0	0	0	0	0	0	0	0	0	0	0	0	0	0	0	0	0	0	0	0	0	0	0	0
Positive	536.889	1.2583	0	0	0	0	0	0	0	0	0	0	0	0	0	0	0	0	0	0	0	0	0	0	0	0	0	0	0	0	0	0	0	0	0	0	0	0	0	0	0	0	0	0	0	0	0	0	0
Positive	143.964	1.2583	0	0	0	0	0	0	0	0	0	0	0	0	0	0	0	0	0	0	0	0	0	0	0	0	0	0	0	0	0	0	0	0	0	0	0	0	0	0	0	0	0	0	0	0	0	0	0
Positive	143.964	1.2583	0	0	0	0	0	0	0	0	0	0	0	0	0	0	0	0	0	0	0	0	0	0	0	0	0	0	0	0	0	0	0	0	0	0	0	0	0	0	0	0	0	0	0	0	0	0	0
Positive	464.96	1.25832	0	0	0	0	0	0	0	0	0	0	0	0	0	0	0	0	0	0	0	0	0	0	0	0	0	0	0	0	0	0	0	0	0	0	0	0	0	0	0	0	0	0	0	0	0	0	0
Positive	720.04	1.25833	0	0	0	0	0	0	0	0	0	0	0	0	0	0	91.8215	0	0	0	0	0	0	0	0	0	0	0	0	0	0	0	0	0	0	0	0	237.214	0	0	0	0	0	0	0	0	0	0	0
Positive	386.193	1.25844	0	0	0	0	0	0	0	0	0	0	0	0	0	0	0	0	0	0	0	0	0	0	0	0	0	0	0	0	0	0	0	0	0	0	0	0	0	0	0	0	0	0	0	0	0	0	0
Positive	913.075	1.2585	0	0	0	0	0	0	0	0	0	0	0	0	0	0	0	0	0	0	0	0	0	0	0	0	0	0	0	0	0	0	0	0	0	0	0	0	0	0	0	0	0	0	0	0	0	0	0
Positive	197.921	1.2586	0	0	0	0	0	0	0	0	0	0	0	0	0	0	0	0	0	0	0	0	0	0	0	0	0	0	0	0	0	0	0	0	0	0	0	0	0	0	0	0	0	0	0	0	0	0	0
Positive	275.979	1.26244	0	0	0	0	0	0	0	0	0	0	0	0	0	0	0	116.866	0	0	0	0	0	0	0	0	0	0	0	0	48.459	58.6665	0	0	0	0	0	0	0	0	0	0	0	0	0	0	0	0	0
Positive	137.968	1.26255	0	0	0	0	0	0	0	0	0	0	0	0	0	0	0	0	0	0	0	0	0	0	0	0	0	0	0	0	0	0	0	0	0	0	456.936	0	0	0	0	0	0	0	0	0	0	0	0
Positive	462.024	1.26393	0	0	0	0	0	0	0	0	0	0	0	0	0	0	0	0	0	0	0	0	0	0	0	0	0	0	0	0	0	0	0	0	0	0	0	0	0	0	0	150.306	69.8935	0	102.537	78.552	0	0	200.986
Positive	223.068	1.26397	0	0	0	0	0	0	0	0	0	0	0	0	0	0	0	0	0	0	0	0	0	0	0	0	0	0	0	0	0	0	0	0	0	0	0	0	0	0	0	0	0	0	0	0	0	0	0
Positive	304.001	1.26529	0	0	0	0	0	0	0	0	0	0	0	0	0	0	0	0	0	0	0	0	0	0	0	71.3555	0	0	0	0	134.571	0	0	57.135	0	0	0	0	0	0	0	0	0	0	84.678	96.932	0	0	0
Positive	171.976	1.26648	0	157.126	0	301.988	0	0	0	0	0	0	0	252.382	0	0	0	0	0	0	0	0	0	0	0	0	0	0	0	0	0	0	0	0	0	0	0	0	0	0	0	0	0	0	0	0	0	0	0
Positive	174.085	1.26673	106.116	0	0	0	0	0	0	0	0	0	0	0	0	0	0	0	0	0	0	0	0	0	0	0	0	0	0	0	0	0	0	0	0	0	0	0	0	0	0	0	0	0	0	0	0	0	0
Positive	483.977	1.26676	0	0	0	0	0	0	0	0	0	0	0	0	0	0	0	0	0	0	0	0	0	0	0	0	0	0	0	0	0	0	0	0	0	0	0	0	0	0	0	0	0	0	0	0	0	0	0
Positive	411.03	1.26677	0	0	0	0	0	0	0	0	0	0	0	0	0	0	0	0	0	0	0	0	0	0	0	0	0	0	0	0	0	0	0	0	0	0	0	0	0	0	0	0	0	0	0	0	0	0	0
Positive	297.009	1.26677	0	0	0	0	0	0	0	0	0	0	0	0	0	0	0	0	0	0	0	0	0	0	0	0	0	0	0	0	0	0	0	0	0	0	0	0	0	0	0	0	0	0	0	0	0	0	0
Positive	201.972	1.26697	0	0	0	0	0	0	0	0	115.802	0	0	0	0	0	0	0	0	0	0	0	0	0	0	0	0	0	0	0	0	0	0	0	0	0	0	0	0	0	0	0	0	0	0	0	0	0	0
Positive	214.055	1.26964	0	0	0	0	0	0	0	0	0	0	0	0	0	0	0	0	0	0	0	0	0	0	0	0	0	0	0	0	0	0	0	0	0	0	0	0	0	0	0	0	0	0	0	0	0	0	0
Positive	184.073	1.26977	0	0	0	0	0	0	0	0	0	0	0	0	0	0	0	0	0	0	0	0	0	0	0	0	0	0	0	0	0	0	0	0	0	0	0	0	0	0	0	0	0	0	0	0	0	0	0
Positive	142.995	1.27034	0	0	0	0	0	0	0	0	0	0	0	0	0	0	0	0	0	0	0	0	0	0	243.331	0	0	0	0	0	0	0	0	0	0	0	0	0	0	0	174.97	262.124	0	0	248.435	0	0	0	0
Positive	382.837	1.27109	0	0	0	0	0	0	58.658	0	0	0	0	0	0	0	0	0	0	0	0	0	0	0	0	0	0	0	0	0	0	0	0	0	0	0	0	0	0	0	0	0	0	0	0	0	0	0	0
Positive	310.986	1.2716	0	0	139.819	109.17	0	0	0	0	0	0	0	0	0	0	0	0	0	0	0	0	0	0	0	107.058	0	0	0	0	113.76	0	0	0	148.448	0	0	0	0	0	0	0	153.572	0	60.1635	175.481	0	57.646	0
Positive	442.071	1.27503	0	0	0	0	0	0	0	0	0	0	0	0	0	0	0	0	0	0	0	0	0	0	0	0	0	0	0	0	0	0	0	0	0	0	0	0	0	0	0	0	0	0	0	0	0	0	0
Positive	320.076	1.27503	0	0	0	0	0	0	0	0	0	0	0	0	0	0	0	0	0	0	0	0	0	0	0	0	0	0	0	0	0	0	0	0	0	0	0	0	0	0	0	0	0	0	0	0	0	0	0
Positive	497.016	1.27503	0	0	0	0	0	0	0	0	0	0	0	0	0	0	0	0	0	0	0	0	0	0	0	0	0	0	0	0	0	0	0	0	0	0	0	0	0	0	0	0	0	0	0	0	0	0	0
Positive	410.045	1.27503	0	0	0	0	0	0	0	0	0	0	0	0	0	0	0	0	0	0	0	0	0	0	0	0	0	0	0	0	0	0	0	0	0	0	0	0	0	0	0	0	0	0	0	0	0	0	0
Positive	572.966	1.27503	0	0	0	0	0	0	0	0	0	0	0	0	0	0	0	0	0	0	0	0	0	0	0	0	0	0	0	0	0	0	0	0	0	0	0	0	0	0	0	0	0	0	0	0	0	0	0
Positive	510.07	1.27503	0	0	0	0	0	0	0	0	0	0	0	0	0	0	0	0	0	0	0	0	0	0	0	0	0	0	0	0	0	0	0	0	0	0	0	0	0	0	0	0	0	0	0	0	0	0	0
Positive	326.063	1.27503	0	0	0	0	0	0	0	0	0	0	0	0	0	0	0	0	0	0	0	0	0	0	0	0	0	0	0	0	0	0	0	0	0	0	0	0	0	0	0	0	0	0	0	0	0	0	0
Positive	315.99	1.27503	0	0	0	0	0	0	0	0	0	0	0	0	0	0	0	0	0	0	0	0	0	0	0	0	0	0	0	0	0	0	0	0	0	0	0	0	0	0	0	0	0	0	0	0	0	0	0
Positive	128.038	1.27503	0	0	0	0	0	0	0	0	0	0	0	0	0	0	0	0	0	0	0	0	0	0	0	0	0	0	0	0	0	0	0	0	0	0	0	0	0	0	0	0	0	0	0	0	0	0	0
Positive	540.042	1.27513	0	0	0	0	0	0	0	0	0	0	0	0	0	0	0	0	0	0	0	0	0	0	0	0	0	0	0	0	0	0	0	0	0	0	0	0	0	0	0	0	0	0	0	0	0	0	0
Positive	116.07	1.27536	0	0	0	0	0	0	0	0	0	0	0	0	0	0	0	0	0	0	0	0	0	0	0	0	0	0	0	0	0	0	0	0	0	0	0	74.477	0	0	0	0	0	0	0	0	0	0	0
Positive	381.852	1.2754	0	0	0	0	0	0	0	0	0	0	0	0	0	0	0	0	0	0	0	93.354	0	0	0	0	0	0	0	0	0	0	0	0	0	0	0	0	0	0	0	0	0	0	0	0	0	0	0
Positive	656.042	1.2755	0	0	0	0	0	0	0	0	0	0	0	0	0	0	0	0	0	0	0	0	0	0	0	0	0	0	0	0	0	0	0	0	0	0	0	0	0	0	0	0	0	0	0	0	0	0	0
Positive	471.017	1.27955	0	0	0	0	0	0	0	0	0	0	0	0	0	0	0	0	0	0	0	0	0	0	0	0	0	0	0	0	0	0	0	0	0	0	0	0	0	0	0	0	0	0	0	76.011	0	0	0
Positive	513.974	1.27956	0	0	0	0	0	0	0	0	0	0	0	0	0	0	0	0	0	0	0	0	0	0	0	0	0	0	0	0	0	0	0	0	0	0	0	0	0	0	0	0	0	0	0	0	0	0	0
Positive	406.999	1.28091	0	0	0	0	0	0	0	0	0	0	0	0	0	0	0	0	0	0	0	0	0	0	0	0	0	0	0	0	0	0	0	0	0	0	0	0	0	0	0	0	0	0	0	0	0	0	0
Positive	163.06	1.2838	0	0	0	0	0	0	43.3585	0	0	0	0	0	0	0	0	0	0	0	0	0	0	0	0	0	0	0	0	0	0	0	0	0	0	0	0	0	0	0	0	0	0	0	0	0	0	0	0
Positive	312.995	1.28381	0	0	0	0	0	0	0	0	0	0	0	0	0	0	0	0	0	0	0	0	0	0	0	0	0	0	0	0	0	0	0	0	0	0	0	0	0	0	0	0	0	0	0	0	0	0	0
Positive	358.11	1.28387	0	0	0	0	0	0	0	0	0	0	0	0	0	0	0	0	0	0	0	0	0	0	0	0	0	0	0	0	0	0	0	0	0	0	0	0	0	0	0	0	0	0	0	0	0	0	0
Positive	101.968	1.28454	0	0	0	0	0	0	0	0	0	0	0	0	0	0	0	0	0	0	0	0	0	0	0	0	0	0	0	0	626.964	0	0	0	0	419.302	0	0	0	0	0	0	0	0	0	0	0	0	0
Positive	250.021	1.28659	0	0	0	0	0	0	0	0	0	0	0	0	0	0	0	0	0	0	0	0	0	0	0	0	0	0	0	0	0	0	0	0	0	0	0	0	0	0	0	0	0	0	0	0	0	0	0
Positive	461.995	1.28666	0	0	0	0	0	0	0	0	0	0	0	0	0	91.8305	0	0	0	0	0	0	0	0	0	0	0	0	0	0	0	0	0	0	276.019	0	0	0	0	0	0	107.562	0	0	0	111.712	0	0	0
Positive	453.02	1.28799	0	0	0	0	0	0	0	0	0	0	0	0	0	0	0	0	0	0	0	0	0	0	0	0	0	0	0	0	0	0	0	0	0	0	0	0	0	0	0	0	0	0	0	0	0	0	0
Positive	706.01	1.28894	0	0	0	0	0	0	0	0	0	0	0	0	0	0	0	0	0	0	0	0	0	0	0	0	0	0	0	0	0	0	0	0	163.772	0	0	103.556	0	0	0	0	0	0	0	0	0	0	0
Positive	141.965	1.28907	0	0	0	0	0	0	0	0	691.295	0	0	0	0	0	0	0	0	0	0	0	0	0	0	0	0	0	0	0	413.709	0	0	563.7	250.474	390.719	982.303	0	762.141	0	0	0	626.99	0	0	0	0	360.666	633.992
Positive	476.014	1.29083	0	0	0	62.2385	118.359	0	0	0	0	0	0	0	0	0	0	0	0	0	0	0	0	0	0	59.6775	0	0	0	0	0	0	0	0	0	3201.64	169.863	0	0	0	0	0	0	0	0	0	0	0	0
Positive	718.027	1.29089	0	0	0	0	0	0	0	0	0	0	0	0	0	1462.23	0	76.5225	0	0	0	0	0	0	0	0	0	0	0	0	0	0	0	0	458.103	0	218.86	1476.65	0	0	0	0	0	173.444	0	0	0	0	0
Positive	493.049	1.29203	0	0	0	0	0	0	0	0	0	0	0	0	0	0	0	0	0	0	0	0	0	0	0	0	0	0	0	0	0	0	0	0	0	0	0	0	0	0	0	0	0	0	0	0	0	0	0
Positive	290.006	1.29203	0	0	0	0	0	0	0	0	0	0	0	0	0	0	0	0	0	0	0	0	0	0	0	0	0	0	0	0	0	0	0	0	0	0	0	0	0	0	0	0	0	0	0	0	0	0	0
Positive	574.955	1.29203	0	0	0	0	0	0	0	0	0	0	0	0	0	0	0	0	0	0	0	0	0	0	0	0	0	0	0	0	0	0	0	0	0	0	0	0	0	0	0	0	0	0	0	0	0	0	0
Positive	956.952	1.29203	0	0	0	0	0	0	0	0	0	0	0	0	0	0	0	0	0	0	0	0	0	0	0	0	0	0	0	0	0	0	0	0	0	0	0	0	0	0	0	0	0	0	0	0	0	0	0
Positive	118.035	1.29217	0	0	0	0	0	0	0	0	0	0	0	0	0	0	0	0	0	0	0	0	0	0	0	0	0	0	0	0	0	0	0	0	0	0	0	0	0	0	0	0	0	0	0	0	0	0	0
Positive	106.05	1.29219	0	0	0	0	0	0	0	0	0	0	0	0	0	0	0	0	0	0	0	0	0	0	0	0	0	0	0	0	0	0	0	0	0	0	0	0	0	0	0	0	0	0	0	0	0	0	0
Positive	661.132	1.29222	0	0	0	0	0	0	0	0	0	0	0	0	0	0	0	0	0	0	0	0	0	0	0	0	0	0	0	0	0	0	0	0	0	0	0	0	0	0	0	0	0	0	0	0	0	0	0
Positive	753.284	1.29222	0	0	0	0	0	0	0	0	0	0	0	0	0	0	0	0	0	0	0	0	0	0	0	0	0	0	0	0	0	0	0	0	0	0	0	0	0	0	0	0	0	0	0	0	0	0	0
Positive	484.114	1.29222	0	0	0	0	0	0	0	0	0	0	0	0	0	0	0	0	0	0	0	0	0	0	0	0	0	0	0	0	0	0	0	0	0	0	0	0	0	0	0	0	0	0	0	0	0	0	0
Positive	381.08	1.29222	0	0	0	0	0	0	0	0	0	0	0	0	0	0	0	0	0	0	0	0	0	0	0	0	0	0	0	0	0	0	0	0	0	0	0	0	0	0	0	0	0	0	0	0	0	0	0
Positive	163.097	1.29232	0	0	0	0	0	0	0	0	0	0	0	0	0	0	0	0	0	0	0	0	0	0	0	0	0	0	0	0	0	0	0	0	0	0	153.506	0	0	0	0	0	0	0	0	0	0	0	0
Positive	267.981	1.29232	0	0	0	0	0	0	0	0	0	0	0	0	0	0	0	0	0	0	0	0	0	0	0	0	0	0	0	0	0	0	0	0	0	0	0	0	0	0	0	0	0	0	0	0	0	0	0
Positive	722.039	1.29234	0	0	0	0	0	0	0	0	0	0	0	0	0	0	0	0	0	0	0	0	0	0	0	0	0	0	0	0	0	0	0	0	0	0	0	0	0	0	0	0	0	0	0	0	0	0	0
Positive	292.993	1.29237	0	0	0	55.605	0	0	0	0	0	0	0	0	75.5045	78.5065	0	0	0	0	0	0	0	0	0	0	0	0	0	0	0	0	0	0	0	0	0	0	0	0	0	0	0	0	0	0	0	0	0
Positive	555.136	1.29238	0	0	0	0	0	0	0	0	0	0	0	0	0	0	0	0	0	0	0	0	0	0	0	0	0	0	0	0	0	0	0	0	0	0	0	0	0	0	0	0	0	0	0	0	0	0	0
Positive	684.116	1.2924	0	0	0	0	0	0	0	0	0	0	0	0	0	0	0	0	0	0	0	0	0	0	0	0	0	0	0	0	0	0	0	0	0	0	0	0	0	0	0	0	0	0	0	0	0	0	0
Positive	267.898	1.29241	0	0	0	0	0	0	0	0	0	0	0	0	0	0	0	68.871	0	0	0	0	0	0	0	0	0	0	46.887	0	0	0	0	0	0	0	0	0	0	0	0	0	0	0	0	0	0	0	0
Positive	244.096	1.29248	0	0	0	0	0	0	0	0	0	0	0	0	0	0	0	0	0	0	0	0	0	0	0	0	0	0	0	0	0	0	0	0	0	0	0	0	0	0	0	0	0	0	0	0	0	0	0
Positive	954.978	1.29256	0	0	0	0	0	0	0	0	0	0	0	0	0	0	0	0	0	0	0	0	0	0	0	0	0	0	0	0	0	0	0	0	0	0	0	0	0	0	0	0	0	0	0	0	0	0	0
Positive	740.248	1.29262	0	0	0	0	0	0	0	0	0	0	0	0	0	0	0	0	0	0	0	0	0	0	0	0	0	0	0	0	0	0	0	0	0	0	0	0	0	0	0	0	0	0	0	0	0	0	0
Positive	913.31	1.29262	0	0	0	0	0	0	0	0	0	0	0	0	0	0	0	0	0	0	0	0	0	0	0	0	0	0	0	0	0	0	0	0	0	0	0	0	0	0	0	0	0	0	0	0	0	0	0
Positive	158.968	1.29653	0	0	0	0	0	0	0	0	0	0	0	0	0	0	0	0	0	0	0	0	0	0	0	0	0	0	0	0	0	0	0	0	0	0	0	0	0	951.436	0	0	0	0	0	0	0	0	0
Positive	309.003	1.2982	0	0	0	0	0	0	0	0	0	0	0	0	0	0	0	0	0	0	0	0	0	0	0	0	0	0	0	0	0	0	0	0	0	0	0	0	0	0	0	0	0	0	0	0	0	0	0
Positive	212.063	1.29824	0	0	0	0	0	0	0	0	0	0	0	0	0	0	0	0	0	0	0	0	0	0	0	0	0	0	0	0	0	0	0	0	0	0	0	0	0	0	0	0	0	0	0	0	0	0	0
Positive	704.057	1.29904	0	0	0	0	0	0	0	0	0	0	0	0	0	0	0	0	0	0	0	0	0	0	0	0	0	0	0	0	0	0	0	0	0	0	0	0	0	0	0	0	0	0	0	0	0	0	0
Positive	706.054	1.29908	0	0	0	0	0	0	0	0	0	0	0	0	0	0	0	0	0	0	0	0	0	0	0	0	0	0	0	0	0	0	0	0	0	0	0	0	0	0	0	154.513	0	0	0	0	0	0	0
Positive	481.961	1.29911	156.104	0	0	0	0	0	0	0	0	0	0	0	0	0	0	0	0	0	0	0	0	0	0	0	0	0	0	0	0	0	0	0	261.213	0	1108.01	183.647	0	0	0	0	0	0	0	0	0	0	0
Positive	396.06	1.29984	0	0	0	0	0	0	0	0	0	0	81.112	0	0	0	0	0	0	0	0	0	0	0	0	0	58.148	0	0	0	0	0	0	0	0	0	168.335	0	81.622	0	0	0	0	0	0	0	0	120.385	114.775
Positive	477.999	1.30058	0	0	0	0	0	0	0	0	0	0	0	0	0	0	0	0	0	0	0	0	0	0	0	0	0	0	0	0	0	0	0	0	0	0	0	0	0	0	0	0	0	0	0	0	0	0	0
Positive	335.065	1.30063	0	0	0	0	0	0	0	0	0	0	0	0	0	0	0	0	0	0	0	0	0	0	0	0	0	0	0	0	0	0	0	0	0	0	0	0	0	0	0	0	0	0	0	0	0	0	0
Positive	501.025	1.30078	0	0	0	0	0	0	0	0	0	0	0	0	0	0	0	0	0	0	0	0	0	0	0	0	0	0	0	0	0	0	0	0	0	0	0	0	0	0	0	0	0	0	0	0	0	0	0
Positive	175.519	1.30082	0	0	0	0	0	0	0	0	0	0	0	0	0	0	0	0	0	0	0	0	0	0	0	0	0	0	0	0	0	0	0	0	0	0	0	0	0	0	0	0	0	0	0	0	0	0	0
Positive	718.059	1.30173	0	0	0	0	0	0	0	0	0	0	0	0	0	0	0	0	0	0	0	0	0	0	0	0	0	0	0	0	2142.89	0	0	152.517	0	0	0	0	0	0	0	1250.82	0	0	280.912	0	0	0	0
Positive	716.022	1.30259	0	0	0	0	0	0	0	0	0	0	0	0	0	0	0	0	0	0	0	0	0	0	0	0	0	0	0	0	0	0	0	0	123.96	0	0	0	0	0	0	0	0	0	0	0	0	0	0
Positive	155.003	1.30362	0	0	0	0	0	0	0	0	0	0	0	0	0	0	0	0	0	0	0	0	0	0	0	0	0	0	0	0	0	0	0	0	0	0	0	0	0	0	0	0	0	0	0	0	0	0	0
Positive	557.119	1.3038	0	0	0	0	0	0	0	0	0	0	0	0	0	0	0	0	0	0	0	0	0	0	0	0	0	0	0	0	0	0	0	0	0	0	0	0	0	0	0	0	0	0	0	0	0	0	0
Positive	118.088	1.30414	452.996	989.856	1056	0	2168.63	1774.05	1726.27	998.83	1385.55	0	0	0	1196.26	1544.31	1387.59	1254.29	805.126	622.321	492.781	874.905	871.327	501.466	397.8	0	647.372	829.471	923.259	783.534	0	0	598.407	970.765	0	2073.79	1564.18	0	601.126	0	730.028	1166.43	837.803	238.231	1453.86	0	836.781	612.197	0
Positive	282.995	1.30464	0	0	0	0	0	0	0	0	0	0	0	0	0	0	0	0	0	0	0	0	0	0	0	0	0	0	0	0	0	0	0	0	0	0	0	0	0	0	0	0	0	0	0	0	0	0	0
Positive	326.991	1.30501	0	0	0	0	0	0	0	0	0	0	0	0	0	0	0	0	0	0	0	0	0	0	0	0	0	0	0	0	0	0	0	0	0	0	0	0	0	0	0	0	0	0	0	0	0	0	0
Positive	451.042	1.30556	0	0	0	0	0	0	0	0	0	0	0	0	0	0	0	0	0	0	0	0	0	0	0	0	0	0	0	0	0	0	0	0	0	0	0	0	0	0	0	0	0	145.387	0	0	0	0	0
Positive	382.042	1.30574	0	0	0	0	0	0	0	0	0	0	0	0	0	0	0	0	0	0	0	0	0	0	0	0	0	0	0	0	0	0	0	0	356.107	0	0	0	0	0	0	0	0	0	0	0	0	0	0
Positive	162.078	1.30594	0	0	0	0	0	0	0	0	0	0	0	0	0	0	0	0	0	0	0	0	0	0	0	0	0	0	0	0	147.625	0	0	0	0	0	0	0	0	0	0	0	0	0	0	103.547	0	0	0
Positive	411.007	1.3085	0	0	0	0	0	0	101.516	0	0	0	0	0	0	0	0	0	0	0	0	0	0	0	0	0	54.08	0	0	0	0	0	0	0	0	0	0	0	0	0	0	0	0	89.7815	0	0	0	0	0
Positive	479.97	1.30901	338.206	0	0	0	0	0	0	0	0	0	0	0	0	764.907	0	0	0	0	0	0	0	0	0	0	0	0	0	0	420.933	429.011	0	288.205	484.678	0	1871.14	388.692	0	597.854	266.833	0	305.528	0	345.856	308.106	251.999	0	0
Positive	110.984	1.30902	0	0	0	0	0	0	0	0	0	0	0	0	0	0	0	0	0	70.405	0	0	0	0	0	0	0	0	0	0	0	0	0	0	0	0	0	0	0	0	0	0	0	0	0	0	0	0	0
Positive	261.977	1.30903	0	0	0	0	0	0	0	0	0	0	0	0	0	0	0	0	0	0	0	0	0	0	0	0	0	0	0	0	0	0	0	0	0	0	0	0	0	0	0	0	0	0	0	0	0	0	0
Positive	715.025	1.30913	0	0	0	0	0	0	0	0	0	0	0	0	0	0	0	0	0	0	0	0	0	0	0	0	0	0	0	0	0	0	0	0	0	0	0	0	0	0	0	0	0	0	0	0	0	0	0
Positive	571.095	1.30922	0	0	0	0	0	0	0	0	0	0	0	0	0	0	0	0	0	0	0	0	0	0	0	0	0	0	0	0	0	0	0	0	0	0	0	0	0	0	0	0	0	0	0	0	0	0	0
Positive	391.952	1.30922	0	0	0	0	0	0	0	0	0	0	0	0	0	0	0	0	0	0	0	0	0	0	0	0	0	0	0	0	0	0	0	0	0	0	0	0	0	0	0	0	0	0	0	0	0	0	0
Positive	519.133	1.30923	0	0	0	0	0	0	0	0	0	0	0	0	0	0	0	0	0	0	0	0	0	0	0	0	0	0	0	0	0	0	0	0	0	0	0	0	0	0	0	0	0	0	0	0	0	0	0
Positive	394.109	1.30927	0	0	0	0	0	0	0	0	0	0	0	0	0	0	0	0	0	0	0	0	0	0	0	0	0	0	0	0	130.446	0	0	0	0	0	0	0	0	0	0	0	0	0	0	0	0	0	0
Positive	145.957	1.30932	0	0	0	0	0	0	0	0	0	0	0	0	0	0	0	0	0	0	0	0	0	0	0	0	0	0	0	0	0	0	0	0	0	0	2545.05	0	0	0	0	0	0	0	0	0	0	0	0
Positive	1101.21	1.30932	0	0	0	0	0	0	0	0	0	0	0	0	0	0	0	0	0	0	0	0	0	0	0	0	0	0	0	0	0	0	0	0	0	0	0	0	0	0	0	0	0	0	0	0	0	0	0
Positive	299.075	1.30932	0	0	0	0	0	0	0	0	0	0	0	0	0	0	0	0	0	0	0	0	0	0	0	0	0	0	0	0	0	0	0	0	0	0	0	0	0	0	0	0	0	0	0	0	0	0	0
Positive	555.158	1.30936	0	0	0	0	0	0	0	0	0	0	0	0	0	0	0	0	0	0	0	0	0	0	0	0	0	0	0	0	0	0	0	0	0	640.769	0	0	0	0	0	61.219	0	0	0	0	0	0	0
Positive	919.014	1.30942	0	0	0	0	0	0	0	0	0	0	0	0	0	0	0	0	0	0	0	0	0	0	0	0	0	0	0	0	0	0	0	0	0	0	0	0	0	0	0	0	0	0	0	0	0	0	0
Positive	139.051	1.30942	0	0	0	0	0	0	0	0	0	0	0	0	0	0	0	0	0	0	0	0	0	0	0	0	0	0	0	0	0	0	0	0	0	0	0	0	0	0	0	0	0	0	0	0	0	0	0
Positive	762.298	1.3095	0	0	0	0	0	0	0	0	0	0	0	0	0	0	0	0	0	0	0	0	0	0	0	0	0	0	0	0	0	0	0	0	0	0	0	0	0	0	0	0	0	0	0	0	0	0	0
Positive	781.143	1.30952	0	0	0	0	0	0	0	0	0	0	0	0	0	0	0	0	0	0	0	0	0	0	0	0	0	0	0	0	0	0	0	0	0	0	0	0	0	0	0	0	0	0	0	0	0	0	0
Positive	915.068	1.30952	0	0	0	0	0	0	0	0	0	0	0	0	0	0	0	0	0	0	0	0	0	0	0	0	0	0	0	0	0	0	0	0	0	0	0	0	0	0	0	0	0	0	0	0	0	0	0
Positive	132.049	1.30958	0	0	0	0	0	0	0	0	0	0	0	0	0	0	0	0	0	0	0	0	0	0	0	0	0	0	0	0	0	0	0	0	0	0	0	0	0	0	0	0	0	0	0	0	0	0	0
Positive	386.841	1.3096	0	0	0	0	0	0	0	0	0	0	0	0	0	0	0	0	0	0	0	0	0	0	0	0	0	0	0	0	0	0	0	0	0	0	0	0	0	0	0	0	0	0	0	0	0	0	0
Positive	969.267	1.30962	0	0	0	0	0	0	0	0	0	0	0	0	0	0	0	0	0	0	0	0	0	0	0	0	0	0	0	0	0	0	0	0	0	0	0	0	0	0	0	0	0	0	0	0	0	0	0
Positive	104.105	1.3097	0	0	0	0	0	0	0	0	0	0	0	0	0	0	0	0	0	0	0	0	0	0	0	0	0	0	0	0	0	0	0	0	0	0	0	0	0	0	0	0	0	0	0	0	0	0	0
Positive	344.092	1.31238	0	0	0	0	0	0	0	0	0	0	0	0	0	0	0	0	0	0	0	0	0	0	0	0	0	0	0	0	0	0	0	0	0	0	0	0	0	0	0	0	0	0	0	0	0	0	0
Positive	836.126	1.31274	0	0	0	0	0	0	0	0	0	0	0	0	0	0	0	0	0	0	0	0	0	0	0	0	0	0	0	0	0	0	0	0	0	116.823	0	0	0	0	0	0	0	0	0	0	0	0	0
Positive	704.027	1.31275	0	0	0	0	0	0	0	0	0	0	0	0	0	0	0	0	0	0	0	0	0	0	0	0	0	0	0	0	346.187	0	0	0	410.153	0	0	0	0	0	0	116.164	0	0	0	0	0	0	0
Positive	702.014	1.31501	0	0	0	0	0	0	0	0	0	0	0	0	0	0	0	0	0	0	0	0	0	0	0	0	0	0	0	0	0	0	0	0	572.956	0	0	0	0	0	0	0	0	0	0	0	0	0	0
Positive	182.034	1.31616	0	0	0	0	0	0	0	0	0	0	0	0	0	0	0	0	0	0	0	0	0	0	0	0	0	0	0	0	0	0	0	0	0	0	0	0	0	0	0	0	0	0	0	0	0	0	0
Positive	502.116	1.31662	0	0	0	0	0	0	0	0	0	0	0	0	0	0	0	0	0	0	0	0	0	0	0	0	0	0	0	0	0	0	0	0	0	0	0	0	0	0	0	0	0	0	0	0	0	0	0
Positive	243.979	1.31765	105.608	485.464	370.461	323.422	183.142	289.337	187.679	71.93	145.39	177.536	80.0475	235.435	271.375	0	520.339	320.926	221.452	0	0	186.717	72.9455	0	0	0	47.955	132.114	317.721	73.9665	415.272	686.995	137.225	0	0	0	0	130.093	0	0	0	0	0	0	0	0	197.938	0	0
Positive	342.163	1.31777	0	0	0	0	0	0	0	0	0	0	0	0	0	0	0	0	0	0	0	0	0	0	0	0	0	0	0	0	0	0	0	0	0	0	0	0	0	0	0	0	0	0	0	0	0	0	0
Positive	585.113	1.31792	0	0	0	0	0	0	0	0	0	0	0	0	0	0	0	0	0	0	0	0	0	0	0	0	0	0	0	0	0	0	0	0	0	0	0	0	0	0	0	0	0	0	0	0	0	0	0
Positive	130.088	1.31849	527.488	0	0	635.609	0	0	0	0	0	0	0	0	1464.01	2731.4	1924.79	975.609	247.87	0	0	0	1865.62	0	222.898	4067.6	1609.51	911.575	3051.16	2102.23	3718.65	4752.25	1391.22	2631.04	2179.86	4479.38	3362.52	3197.78	1263.14	584.115	1064.44	2858.41	1636.53	1322.19	2170.9	2854.25	2209.72	1972.23	3315.49
Positive	245.976	1.31874	0	0	143.348	0	0	70.9545	0	0	0	0	0	0	0	0	0	0	0	0	0	0	0	0	0	0	0	0	0	0	0	0	0	0	0	0	0	0	0	0	0	0	0	0	0	0	0	106.659	0
Positive	700.046	1.3198	0	0	0	0	0	0	0	0	0	0	0	0	0	0	0	0	0	0	0	0	0	0	0	126.008	0	0	0	0	0	109.689	0	0	190.8	2530.85	0	0	0	0	77.5445	0	100.07	0	0	0	0	0	0
Positive	917.018	1.32063	0	0	0	0	0	0	0	0	0	0	0	0	0	0	0	0	0	0	0	0	0	0	0	0	0	0	0	0	0	0	0	0	0	0	0	0	0	0	0	0	0	0	0	0	0	0	0
Positive	295.106	1.32147	0	0	0	0	0	0	0	0	0	0	0	0	0	0	0	0	0	0	0	0	0	0	0	0	0	0	0	0	0	0	0	0	0	0	0	0	0	0	0	0	0	0	0	0	0	0	0
Positive	297.088	1.322	0	0	0	0	0	0	0	0	0	0	0	0	0	0	0	0	0	0	0	0	0	1458.49	0	0	0	1455.67	0	0	0	0	0	0	0	0	0	0	0	0	0	0	0	0	0	0	0	1435.62	0
Positive	348.076	1.32305	251.512	0	0	0	0	0	0	0	0	0	0	0	0	0	0	0	0	0	0	0	0	0	0	0	0	0	0	0	0	0	0	0	0	0	227.487	254.564	0	0	0	0	0	0	0	0	0	0	0
Positive	624.239	1.32392	0	0	0	0	0	0	0	0	0	0	0	0	0	0	0	0	0	0	0	0	0	0	0	0	0	0	0	0	0	0	0	0	0	0	0	0	0	0	0	0	0	0	0	0	0	0	0
Positive	277.035	1.32499	64.277	882.846	1435.26	0	899.205	1097.45	0	0	0	0	2692.86	1210.68	634.089	0	911.109	0	90.799	120.906	114.785	0	135.696	0	160.177	0	1740.61	0	197.298	153.61	0	0	2029.41	2364.57	4281.56	0	0	4006.06	1976.08	0	0	0	0	0	2012.48	0	260.16	1644	0
Positive	762.078	1.32605	0	0	0	0	0	0	0	0	0	0	0	0	0	0	0	0	0	0	0	0	0	0	0	0	0	0	0	0	0	0	0	0	0	0	0	0	0	0	0	0	0	0	0	0	0	0	0
Positive	584.116	1.32612	0	0	0	0	0	0	0	0	0	0	0	0	0	0	0	0	0	0	0	0	0	0	0	0	0	0	0	0	0	0	0	0	0	0	0	0	0	0	0	0	0	0	0	0	0	0	0
Positive	284.989	1.32612	0	0	0	0	0	0	0	0	0	0	0	0	0	0	0	0	0	0	0	0	0	0	0	0	0	0	0	0	0	0	0	0	0	0	0	0	0	0	0	0	0	0	0	0	0	0	0
Positive	557.151	1.32613	0	0	0	0	0	0	0	0	0	0	0	0	0	0	0	0	0	0	0	0	0	0	0	0	0	0	0	0	0	0	0	0	0	0	0	0	0	0	0	0	0	0	0	0	0	0	0
Positive	1104.19	1.32622	0	0	0	0	0	0	0	0	0	0	0	0	0	0	0	0	0	0	0	0	0	0	0	0	0	0	0	0	0	0	0	0	0	0	0	0	0	0	0	0	0	0	0	0	0	0	0
Positive	377.042	1.32623	0	0	0	0	0	0	0	0	0	0	0	0	0	0	0	0	0	0	0	0	0	0	0	0	0	0	0	0	0	0	0	0	0	0	0	0	0	0	0	0	0	0	0	0	0	0	0
Positive	207.038	1.32628	0	0	0	0	0	0	0	0	0	0	0	0	0	0	0	0	0	0	0	0	0	0	0	0	0	0	0	0	0	0	0	0	0	0	0	0	0	0	0	0	0	0	0	0	0	0	0
Positive	729.028	1.32629	0	0	0	0	0	0	0	0	0	0	0	0	0	0	0	0	0	0	0	0	0	0	0	0	0	0	0	0	0	0	0	0	0	0	0	0	0	0	0	0	0	0	0	0	0	0	0
Positive	967.291	1.32632	0	0	0	0	0	0	0	0	0	0	0	0	0	0	0	0	0	0	0	0	0	0	0	0	0	0	0	0	0	0	0	0	0	0	0	0	0	0	0	0	0	0	0	0	0	0	0
Positive	645.189	1.32632	0	0	0	0	0	0	0	0	0	0	0	0	0	0	0	0	0	0	0	0	0	0	0	0	0	0	0	0	0	0	0	0	0	0	0	0	0	0	0	0	0	0	0	0	0	0	0
Positive	349.028	1.32633	0	0	0	0	0	0	0	0	0	0	0	0	0	0	0	0	0	0	0	0	0	0	0	0	0	0	0	0	0	0	0	0	0	0	0	0	0	0	0	0	0	0	0	0	0	0	0
Positive	330.878	1.32633	0	0	0	0	0	0	0	0	0	0	0	0	0	0	0	0	0	0	0	0	0	0	0	0	0	0	0	0	0	0	0	0	0	0	0	0	0	0	0	0	0	0	0	0	0	0	0
Positive	356.161	1.32634	0	0	0	0	0	0	0	0	0	0	0	0	0	0	0	0	0	0	0	0	0	0	0	0	0	0	0	0	201.606	0	0	0	0	0	0	0	0	0	0	0	0	0	0	0	0	0	0
Positive	279.03	1.32638	0	0	0	0	0	0	0	0	0	0	0	0	0	0	0	0	0	0	0	0	0	0	0	0	0	0	0	0	0	0	0	0	0	0	0	0	0	0	0	0	0	0	0	0	0	0	0
Positive	917.059	1.3264	0	0	0	0	0	0	0	0	0	0	0	0	0	0	0	0	0	0	0	0	0	0	0	0	0	0	0	0	0	0	0	0	0	280.236	0	0	0	0	0	0	0	0	0	0	0	0	0
Positive	955.025	1.3264	0	0	0	0	0	0	0	0	0	0	0	0	0	0	0	0	0	0	0	0	0	0	0	0	0	0	0	0	0	0	0	0	0	215.56	0	0	0	0	0	0	0	0	0	0	0	0	0
Positive	658.071	1.3264	0	0	0	0	0	0	0	0	0	0	0	0	0	0	0	0	0	0	0	0	0	0	0	0	0	0	0	0	0	0	0	0	0	76.4165	0	0	0	0	0	0	0	0	0	0	0	0	0
Positive	589.203	1.3264	0	0	0	0	0	0	0	0	0	0	0	0	0	0	0	0	0	0	0	0	0	0	0	0	0	0	0	0	0	0	0	0	0	0	0	0	0	0	0	0	0	0	0	0	0	0	0
Positive	686.045	1.32641	0	0	0	0	0	0	0	0	0	0	0	0	0	0	0	0	0	0	0	0	0	0	0	0	0	0	0	0	0	0	0	0	0	190.709	0	0	0	0	0	0	0	0	0	0	0	0	0
Positive	613.977	1.32642	0	0	0	0	0	0	0	0	0	0	0	0	0	0	0	0	0	0	0	0	0	0	0	0	0	0	0	0	0	0	0	0	0	0	0	0	0	0	0	0	0	0	0	0	0	0	0
Positive	660.116	1.32642	0	0	0	0	0	0	0	0	0	0	0	0	0	0	0	0	0	0	0	0	0	0	0	0	0	0	0	0	0	0	0	0	0	0	0	0	0	0	0	0	0	0	0	0	0	0	0
Positive	519.172	1.32643	0	0	0	0	0	0	0	0	0	0	0	0	0	0	0	0	0	0	0	0	0	0	0	0	0	0	0	0	0	0	0	0	0	0	0	0	0	0	0	0	0	0	0	0	0	0	0
Positive	567.14	1.32652	0	0	0	0	0	0	0	0	0	0	0	0	0	0	0	0	0	0	0	0	0	0	0	0	0	0	0	0	0	0	0	0	0	0	0	0	0	0	0	0	0	0	0	0	0	0	0
Positive	792.104	1.32652	0	0	0	0	0	0	0	0	0	0	0	0	0	0	0	0	0	0	0	0	0	0	0	0	0	0	0	0	0	0	0	0	0	0	0	0	0	0	0	0	0	0	0	0	0	0	0
Positive	923.001	1.3266	0	0	0	0	0	0	0	0	0	0	0	0	0	0	0	0	0	0	0	0	0	0	0	0	0	0	0	0	0	0	0	0	0	0	0	0	0	0	0	0	0	0	0	0	0	0	0
Positive	924.997	1.3266	0	0	0	0	0	0	0	0	0	0	0	0	0	0	0	0	0	0	0	0	0	0	0	0	0	0	0	0	0	0	0	0	0	0	0	0	0	0	0	0	0	0	0	0	0	0	0
Positive	414.029	1.3266	0	0	0	0	0	0	0	0	0	0	0	0	0	0	0	0	0	0	0	0	0	0	0	0	0	0	0	0	0	0	0	0	0	0	0	0	0	0	0	0	0	0	0	0	0	0	0
Positive	244.944	1.3266	0	0	0	0	0	0	0	0	0	0	0	0	0	0	0	0	0	0	0	0	0	0	0	0	0	0	0	0	0	0	0	0	0	0	0	0	0	0	0	0	0	0	0	0	0	0	0
Positive	707.982	1.3266	0	0	0	0	0	0	0	0	0	0	0	0	0	0	0	0	0	0	0	0	0	0	0	0	0	0	0	0	0	0	0	0	0	0	0	0	0	0	0	0	0	0	0	0	0	0	0
Positive	332.065	1.32944	0	0	0	0	0	0	0	0	0	0	0	0	0	0	0	0	0	0	0	0	0	0	0	0	0	0	0	0	0	0	0	0	0	0	0	0	0	0	0	0	0	0	0	0	0	0	0
Positive	645.159	1.3297	0	0	0	0	0	0	0	0	0	0	0	0	0	0	0	0	0	0	0	0	0	0	0	0	0	0	0	0	0	0	0	0	0	0	0	0	0	0	0	0	0	0	0	0	0	0	0
Positive	1100.18	1.33059	0	0	0	0	0	0	0	0	0	0	0	0	0	0	0	0	0	0	0	0	0	0	0	0	0	0	0	0	0	0	0	0	0	0	0	0	0	0	0	0	0	0	0	0	0	0	0
Positive	182.967	1.33208	260.165	0	0	0	432.49	0	0	129.06	218.397	178.031	105.498	0	204.57	0	131.611	0	0	0	0	0	0	116.257	0	219.931	93.864	1202.15	0	292.899	0	574.798	0	0	0	0	694.143	0	0	0	83.1485	0	233.659	194.866	0	120.908	257.111	132.697	94.8755
Positive	384.842	1.33363	0	0	0	0	0	0	0	0	0	0	0	102.078	0	0	0	0	0	0	0	0	0	0	0	0	0	0	0	0	0	0	0	0	0	0	0	0	0	0	0	0	0	0	0	0	0	0	0
Positive	409.018	1.33459	0	0	0	0	0	0	0	0	0	0	0	0	0	0	0	0	0	0	0	0	0	0	0	0	0	0	0	0	0	0	0	0	0	0	0	0	0	0	0	0	0	0	0	0	0	0	0
Positive	259.965	1.3348	0	0	0	0	0	0	0	0	0	0	0	0	0	0	0	0	0	0	0	0	0	0	0	62.7505	0	0	0	0	79.0735	69.376	0	0	0	0	0	0	0	0	0	0	0	0	53.01	0	0	0	0
Positive	265.095	1.33485	0	0	0	0	0	0	0	0	0	0	0	0	0	0	0	0	0	0	0	0	0	0	0	0	0	0	0	0	0	0	0	0	0	0	0	0	0	0	0	0	0	0	0	0	0	0	0
Positive	467.976	1.33493	0	0	0	0	0	0	0	0	0	0	0	0	0	69.293	0	0	0	0	0	0	0	0	0	0	0	0	0	0	0	0	0	0	0	0	0	93.8625	0	0	0	244.726	0	0	0	0	83.1575	0	0
Positive	304.15	1.33502	0	0	0	0	0	0	0	0	0	0	0	0	0	0	0	0	0	0	0	0	0	0	0	0	0	0	0	0	0	0	0	0	0	0	0	0	0	0	0	0	0	0	0	0	0	0	0
Positive	708.018	1.33508	0	0	0	0	0	0	0	0	0	0	0	0	0	0	0	0	0	0	0	0	0	0	0	0	0	0	0	0	0	0	0	0	0	0	0	0	0	0	0	0	0	0	0	0	0	0	0
Positive	438.064	1.33588	0	0	0	0	0	0	0	0	0	0	0	0	0	0	0	0	0	0	0	0	0	0	0	0	0	0	0	0	0	0	0	0	112.237	0	1012.51	141.821	0	0	0	220.81	0	0	0	0	0	0	0
Positive	141.001	1.33848	0	0	0	0	0	0	0	0	0	0	0	0	0	0	0	0	0	0	0	0	0	0	0	0	0	0	0	0	660.088	0	0	826.956	0	861.104	0	0	0	1322.34	759.115	0	0	0	0	0	0	0	0
Positive	221.084	1.33867	0	0	0	0	0	0	0	0	0	0	0	84.6305	0	49.4365	54.577	0	0	0	0	80.0925	64.7815	0	0	0	0	0	142.787	0	0	87.7395	0	0	0	0	89.7905	0	0	0	0	0	0	0	0	0	0	0	0
Positive	231.979	1.33898	0	0	0	0	0	0	0	0	0	0	0	0	0	0	0	0	0	0	0	0	0	0	0	0	0	0	0	0	0	0	0	0	0	0	0	0	0	0	0	0	0	0	0	0	0	0	0
Positive	143.034	1.34025	0	0	62.7565	80.089	0	0	0	0	0	0	0	0	0	0	0	0	0	0	0	0	0	0	0	0	0	0	0	0	0	82.6485	0	0	91.825	52.092	0	53.0545	0	0	0	0	0	0	0	0	0	0	0
Positive	451.056	1.34091	0	0	0	0	0	0	0	0	0	0	0	0	0	0	0	0	0	0	0	0	0	0	0	0	0	0	0	0	0	0	0	163.764	353.517	149.665	0	333.644	0	0	0	0	0	145.387	90.702	179.564	0	0	0
Positive	114.96	1.34263	0	0	0	0	0	0	0	0	0	0	0	0	0	0	0	0	0	0	0	0	0	0	0	0	0	0	0	0	0	0	157.113	0	65.809	0	0	0	0	0	0	0	0	158.167	0	145.895	0	0	0
Positive	501.143	1.34295	0	0	0	0	0	0	0	0	0	0	0	0	0	0	0	0	0	0	0	0	0	0	0	0	0	0	0	0	0	0	0	0	0	0	0	0	0	0	0	0	0	0	0	0	0	0	0
Positive	128.988	1.34303	0	0	0	0	0	0	0	0	0	0	0	0	0	0	0	0	0	120.395	0	0	0	0	0	0	0	0	0	0	0	0	0	0	0	0	0	0	0	0	0	0	0	0	0	0	0	0	0
Positive	331.925	1.34305	0	0	0	0	0	0	0	0	0	0	0	0	0	0	0	0	0	0	0	0	0	0	0	0	0	0	0	0	0	0	0	0	0	0	0	0	0	0	0	0	0	0	0	0	0	0	0
Positive	641.022	1.34305	0	0	0	0	0	0	0	0	0	0	0	0	0	0	0	0	0	0	0	0	0	0	0	0	0	0	0	0	0	0	0	0	0	0	0	0	0	0	0	0	0	0	0	0	0	0	0
Positive	624.982	1.34313	0	0	0	0	0	0	0	0	0	0	0	0	0	0	0	0	0	0	0	0	0	0	0	0	0	0	0	0	0	0	0	0	0	0	0	0	0	0	0	0	0	0	0	0	0	0	0
Positive	717.065	1.34323	0	0	0	0	0	0	0	0	0	0	0	0	0	0	0	0	0	0	0	0	0	0	0	0	0	0	0	0	0	0	0	0	0	0	0	0	0	0	0	0	0	0	0	0	0	0	0
Positive	656.14	1.34323	0	0	0	0	0	0	0	0	0	0	0	0	0	0	0	0	0	0	0	0	0	0	0	0	0	0	0	0	0	0	0	0	0	0	0	0	0	0	0	0	0	0	0	0	0	0	0
Positive	649.212	1.34323	0	0	0	0	0	0	0	0	0	0	0	0	0	0	0	0	0	0	0	0	0	0	0	0	0	0	0	0	0	0	0	0	0	0	0	0	0	0	0	0	0	0	0	0	0	0	0
Positive	487.167	1.34323	0	0	0	0	0	0	0	0	0	0	0	0	0	0	0	0	0	0	0	0	0	0	0	0	0	0	0	0	0	0	0	0	0	0	0	0	0	0	0	0	0	0	0	0	0	0	0
Positive	528.073	1.34323	0	0	0	0	0	0	0	0	0	0	0	0	0	0	0	0	0	0	0	0	0	0	0	0	0	0	0	0	0	0	0	0	0	0	0	0	0	0	0	0	0	0	0	0	0	0	0
Positive	256.096	1.34323	0	0	0	0	0	0	0	0	0	0	0	0	0	0	0	0	0	0	0	0	0	0	0	0	0	0	0	0	0	0	0	0	0	0	0	0	0	0	0	0	0	0	0	0	0	0	0
Positive	1097.17	1.34323	0	0	0	0	0	0	0	0	0	0	0	0	0	0	0	0	0	0	0	0	0	0	0	0	0	0	0	0	0	0	0	0	0	0	0	0	0	0	0	0	0	0	0	0	0	0	0
Positive	398.053	1.34323	0	0	0	0	0	0	0	0	0	0	0	0	0	0	0	0	0	0	0	0	0	0	0	0	0	0	0	0	0	0	0	0	0	0	0	0	0	0	0	0	0	0	0	0	0	0	0
Positive	457.161	1.34327	0	0	0	0	0	0	0	0	0	0	0	0	0	0	0	0	0	0	0	0	0	0	0	0	0	0	0	0	0	0	0	0	0	0	0	0	0	0	0	0	0	0	0	0	0	0	0
Positive	487.031	1.34333	0	0	0	0	0	0	0	0	0	0	0	0	0	0	0	0	0	0	0	0	0	0	0	0	0	0	0	0	0	0	0	0	0	0	0	0	0	0	0	0	0	0	0	0	0	0	0
Positive	913.35	1.34333	0	0	0	0	0	0	0	0	0	0	0	0	0	0	0	0	0	0	0	0	0	0	0	0	0	0	0	0	0	0	0	0	0	0	0	0	0	0	0	0	0	0	0	0	0	0	0
Positive	660.158	1.34333	0	0	0	0	0	0	0	0	0	0	0	0	0	0	0	0	0	0	0	0	0	0	0	0	0	0	0	0	0	0	0	0	0	0	0	0	0	0	0	0	0	0	0	0	0	0	0
Positive	649.248	1.34333	0	0	0	0	0	0	0	0	0	0	0	0	0	0	0	0	0	0	0	0	0	0	0	0	0	0	0	0	0	0	0	0	0	0	0	0	0	0	0	0	0	0	0	0	0	0	0
Positive	494.109	1.34337	0	0	0	0	0	0	0	0	0	0	0	0	0	0	0	0	0	0	0	0	0	0	0	0	0	0	0	0	0	0	0	0	0	0	0	0	0	0	0	0	0	0	0	0	0	0	0
Positive	381.015	1.34342	0	0	0	0	0	0	0	0	0	0	0	0	0	0	0	0	0	0	0	0	0	0	0	0	0	0	0	0	0	0	0	0	0	0	0	0	0	0	0	0	0	0	0	0	0	0	0
Positive	144.97	1.34342	0	0	0	0	0	0	0	0	0	0	0	0	0	0	0	0	0	0	0	0	0	0	0	0	0	0	0	0	0	0	0	0	0	0	0	0	0	0	0	0	0	0	0	0	0	0	0
Positive	665.173	1.34343	0	0	0	0	0	0	0	0	0	0	0	0	0	0	0	0	0	0	0	0	0	0	0	0	0	0	0	0	0	0	0	0	0	0	0	0	0	0	0	0	0	0	0	0	0	0	0
Positive	570.115	1.34353	0	0	0	0	0	0	0	0	0	0	0	0	0	0	0	0	0	0	0	0	0	0	0	0	0	0	0	0	0	0	0	0	0	0	0	0	0	0	0	0	0	0	0	0	0	0	0
Positive	636.994	1.3436	0	0	0	0	0	0	0	0	0	0	0	0	0	0	0	0	0	0	0	0	0	0	0	0	0	0	0	0	0	0	0	0	0	0	0	0	0	0	0	0	0	0	0	0	0	0	0
Positive	130.967	1.34478	104.573	93.2975	0	0	183.07	69.385	85.1365	46.4185	0	0	0	51.3	0	145.31	0	83.6625	65.8125	0	0	82.6365	173.445	0	0	0	0	0	162.67	0	0	155.59	0	0	0	0	0	0	0	170.392	0	0	0	0	0	0	0	0	0
Positive	184.995	1.34484	0	0	0	0	0	0	0	0	0	0	0	0	0	0	0	0	0	0	0	0	0	0	0	0	0	0	0	0	832.097	0	0	0	0	707.531	0	0	0	0	0	0	0	0	0	0	0	0	0
Positive	264.973	1.34824	0	0	0	93.87	0	0	0	0	0	0	0	0	0	0	0	0	0	0	0	0	0	0	0	0	0	0	0	0	0	0	0	0	0	0	0	0	0	0	0	0	0	0	63.745	0	0	0	0
Positive	427.014	1.34883	0	0	0	0	0	0	0	0	0	0	0	0	0	0	0	0	0	0	0	0	0	0	0	0	0	0	0	0	0	0	0	0	0	0	0	0	0	0	0	0	0	0	0	0	0	0	0
Positive	607.208	1.349	0	0	0	0	0	0	0	0	0	0	0	0	0	0	0	0	0	0	0	0	0	0	0	0	0	0	0	0	0	0	0	0	0	0	0	0	0	0	0	0	0	0	0	0	0	0	0
Positive	716.06	1.35186	0	0	0	0	0	0	0	0	0	0	0	0	0	0	0	0	0	0	0	0	0	0	0	0	0	0	0	0	88.637	0	0	0	0	339.406	0	0	0	0	0	0	0	0	0	0	0	0	0
Positive	702.039	1.35187	0	0	0	0	0	0	0	0	0	0	0	0	0	0	0	0	0	0	0	0	0	0	0	0	0	0	0	0	0	0	0	0	0	0	0	0	0	0	0	0	0	0	0	0	0	0	0
Positive	312.118	1.35187	0	0	0	0	0	0	0	0	0	0	0	0	0	0	0	0	0	0	0	0	0	0	0	0	0	0	0	0	0	0	0	0	0	0	0	0	0	0	0	0	0	0	0	0	0	0	0
Positive	510.105	1.352	0	0	0	0	0	0	0	0	0	0	0	0	0	0	0	0	0	0	0	0	0	0	0	0	0	0	0	0	0	0	0	0	235.688	0	0	232.109	0	0	0	0	0	0	0	0	0	0	0
Positive	836.093	1.35349	0	0	0	0	0	0	0	0	0	0	0	0	0	0	0	0	0	0	0	0	0	0	0	0	0	0	0	0	0	0	0	0	0	0	0	0	0	0	0	0	0	0	0	0	0	0	0
Positive	262.97	1.35444	0	191.671	82.641	0	0	0	0	0	0	0	0	0	113.761	146.914	69.369	0	0	0	0	0	0	0	0	0	0	0	0	0	0	0	0	0	0	0	0	0	0	0	0	0	106.111	0	0	0	0	62.7485	0
Positive	160.952	1.35451	0	0	0	0	0	0	0	0	0	0	0	0	0	0	0	0	0	334.128	0	0	141.825	0	0	0	74.985	0	0	0	0	0	0	0	0	0	0	0	0	0	0	0	0	0	0	0	0	0	0
Positive	227.988	1.35453	0	0	0	0	0	0	0	0	0	0	0	0	0	0	0	0	0	0	0	0	0	0	0	0	0	0	0	0	0	0	0	0	0	0	0	0	0	0	0	0	0	0	0	0	0	0	0
Positive	672.016	1.35467	0	0	0	0	0	0	0	0	0	0	0	0	0	0	0	0	0	0	0	0	0	0	0	0	0	0	0	0	0	0	0	0	0	0	0	0	0	0	0	0	0	0	0	0	0	0	0
Positive	263.096	1.35548	0	0	0	0	0	0	0	0	0	0	0	0	0	0	0	0	0	0	0	0	0	0	0	0	0	0	0	0	0	0	0	0	0	0	0	0	0	0	0	0	0	0	0	0	0	0	0
Positive	343.004	1.35585	0	0	0	0	0	0	0	0	0	0	0	0	0	0	0	0	0	0	0	0	0	0	0	66.833	0	0	0	0	58.5825	0	0	0	0	0	0	0	0	0	0	0	100.982	0	124.996	118.347	0	0	0
Positive	233.991	1.35753	0	0	0	0	0	0	0	0	0	0	0	0	0	0	0	0	0	0	0	0	0	0	0	0	0	0	0	0	0	0	0	0	0	0	0	0	0	0	0	0	0	0	0	0	0	0	0
Positive	187.927	1.3602	0	93.867	0	0	0	0	104.022	0	0	0	0	0	0	0	0	0	0	0	0	0	0	0	0	0	0	0	0	0	0	0	0	0	0	0	0	0	0	0	0	0	0	0	0	0	0	0	0
Positive	1100.23	1.36023	0	0	0	0	0	0	0	0	0	0	0	0	0	0	0	0	0	0	0	0	0	0	0	0	0	0	0	0	0	0	0	0	0	0	0	0	0	0	0	0	0	0	0	0	0	0	0
Positive	1098.17	1.36025	0	0	0	0	0	0	0	0	0	0	0	0	0	0	0	0	0	0	0	0	0	0	0	0	0	0	0	0	0	0	0	0	0	0	0	0	0	0	0	0	0	0	0	0	0	0	0
Positive	485.123	1.36025	0	0	0	0	0	0	0	0	0	0	0	0	0	0	0	0	0	0	0	0	0	0	0	0	0	0	0	0	0	0	0	0	0	0	0	0	0	0	0	0	0	0	0	0	0	0	0
Positive	336.969	1.36033	0	0	0	0	0	0	0	0	0	0	0	0	0	0	0	0	0	0	0	0	0	0	0	0	0	0	0	0	0	0	0	0	0	0	0	0	0	0	0	0	0	52.551	0	0	0	0	0
Positive	914.343	1.36033	0	0	0	0	0	0	0	0	0	0	0	0	0	0	0	0	0	0	0	0	0	0	0	0	0	0	0	0	0	0	0	0	0	0	0	0	0	0	0	0	0	0	0	0	0	0	0
Positive	1098.22	1.36033	0	0	0	0	0	0	0	0	0	0	0	0	0	0	0	0	0	0	0	0	0	0	0	0	0	0	0	0	0	0	0	0	0	0	0	0	0	0	0	0	0	0	0	0	0	0	0
Positive	730.081	1.36033	0	0	0	0	0	0	0	0	0	0	0	0	0	0	0	0	0	0	0	0	0	0	0	0	0	0	0	0	0	0	0	0	0	0	0	0	0	0	0	0	0	0	0	0	0	0	0
Positive	145.059	1.36033	0	0	0	0	0	0	0	0	0	0	0	0	0	0	0	0	0	0	0	0	0	0	0	0	0	0	0	0	0	0	0	0	0	0	0	0	0	0	0	0	0	0	0	0	0	0	0
Positive	732.04	1.36037	0	0	0	0	0	0	0	0	0	0	0	0	0	0	111.216	0	0	0	0	0	0	0	0	0	0	0	0	0	0	0	0	0	0	0	0	0	0	0	0	0	0	0	0	0	0	0	0
Positive	441.028	1.36042	0	0	0	0	0	0	0	0	0	0	0	0	0	0	0	0	0	0	0	0	0	0	0	0	0	0	0	0	0	0	0	0	0	0	0	0	0	0	0	0	0	0	0	0	0	0	0
Positive	501.068	1.36042	0	0	0	0	0	0	0	0	0	0	0	0	0	0	0	0	0	0	0	0	0	0	0	0	0	0	0	0	0	0	0	0	0	0	0	0	0	0	0	0	0	0	0	0	0	0	0
Positive	272.88	1.36042	0	0	0	0	0	0	0	0	0	0	0	0	0	0	0	0	0	0	0	0	0	0	0	0	0	0	0	0	0	0	0	0	0	0	0	0	0	0	0	0	0	0	0	0	0	0	0
Positive	383.844	1.36042	0	0	0	0	0	0	0	0	0	0	0	0	0	0	0	0	0	0	0	128.552	0	0	0	0	0	0	0	0	0	0	0	0	0	0	0	0	0	0	0	0	0	0	0	0	0	0	0
Positive	169.972	1.36043	0	0	0	0	0	0	0	0	0	0	0	0	0	0	0	0	0	0	59.1805	0	0	0	0	0	0	0	0	0	0	0	0	0	0	0	0	0	0	0	0	0	0	0	0	0	0	0	0
Positive	325.075	1.36043	0	0	0	0	0	0	0	0	0	0	0	0	0	0	0	0	0	0	0	0	0	0	0	0	0	0	0	0	0	0	0	0	0	0	0	0	0	0	0	0	0	0	0	0	0	0	0
Positive	175.025	1.36047	0	0	86.733	0	0	0	0	0	0	0	0	0	0	0	0	0	0	0	0	0	0	0	0	0	0	0	0	0	0	0	0	0	0	0	0	64.2735	0	0	0	0	0	0	0	0	0	0	0
Positive	348.943	1.36052	0	0	0	0	0	0	0	0	0	0	0	0	0	0	0	0	0	0	0	0	0	0	0	0	0	0	0	0	0	0	0	0	79.5835	0	0	0	0	0	0	0	0	0	0	0	0	0	0
Positive	913.065	1.36053	0	0	0	0	0	0	0	0	0	0	0	0	0	0	0	0	0	0	0	0	0	0	0	0	0	0	0	0	0	0	0	0	0	0	0	0	0	0	0	0	0	0	0	0	0	0	0
Positive	632.005	1.36058	0	0	0	0	0	0	0	0	0	0	0	0	0	0	0	0	0	0	0	0	0	0	0	0	0	0	0	0	0	0	0	0	0	0	0	0	0	0	0	0	0	0	0	0	0	0	0
Positive	124.041	1.36157	0	0	0	0	0	0	0	0	0	0	0	0	0	0	0	0	0	0	0	0	0	0	0	0	0	0	0	0	202.447	0	0	0	0	0	0	0	0	0	0	0	0	0	0	0	0	0	0
Positive	532.988	1.36188	0	0	0	0	0	0	0	0	0	0	0	0	0	0	0	0	0	0	0	0	0	0	0	0	0	0	0	0	0	56.12	0	0	0	0	438.561	0	0	0	0	0	0	0	0	0	0	0	0
Positive	229.015	1.36202	0	0	0	150.489	0	0	105.526	0	0	0	0	0	0	0	0	0	0	0	0	0	0	0	0	0	0	0	0	0	0	0	0	0	0	0	0	0	0	0	0	0	0	0	0	0	0	0	0
Positive	261.06	1.36298	0	0	134.179	172.421	0	0	0	0	0	42.812	81.103	0	0	102.448	117.836	0	0	484.118	102.537	0	0	106.049	0	283.084	0	67.3345	0	0	0	97.4405	123.962	0	112.738	0	0	126.002	265.786	0	270.368	0	115.354	254.05	151.011	491.777	0	0	148.455
Positive	223.068	1.36386	72.4345	264.117	0	377.574	0	102.03	476.932	0	0	96.925	0	637.654	0	0	0	0	579.516	74.989	109.676	0	0	125.506	0	0	162.742	104.585	576.228	0	0	0	0	147.434	0	0	166.767	107.121	75.4975	0	0	0	74.4805	93.862	0	198.445	111.207	0	113.757
Positive	280.983	1.36463	0	0	0	0	0	0	0	0	0	0	0	0	0	0	0	0	0	0	0	0	0	0	0	51.015	0	0	0	0	0	0	0	0	0	0	0	0	0	0	0	0	0	0	0	0	0	0	0
Positive	734.054	1.36609	0	0	0	0	0	0	0	0	0	0	0	0	0	0	0	0	0	0	0	0	0	0	0	0	0	0	0	0	0	0	0	0	0	0	0	0	0	0	0	0	0	0	0	0	0	0	0
Positive	341.006	1.36774	0	141.819	197.463	441.823	0	0	96.872	0	77.029	53.483	0	104.652	0	230.405	165.268	154.074	0	0	0	0	0	0	0	547.386	0	63.771	137.654	87.7895	257.186	289.751	0	118.854	161.203	0	0	208.65	68.868	0	0	0	215.201	196.407	248.422	385.147	106.616	109.169	196.915
Positive	281.058	1.36837	0	0	0	0	0	0	0	0	0	0	452.336	0	0	0	0	0	0	818.067	469.818	0	0	0	0	0	265.275	0	1501.83	0	616.101	1571.73	865.812	0	394.33	0	0	435.737	260.178	0	912.227	953.953	1173.27	651.441	861.149	884.461	0	913.736	0
Positive	171.028	1.36884	0	0	0	0	0	0	0	0	0	0	0	0	0	0	0	0	0	0	0	0	0	0	0	0	0	0	0	0	0	0	0	0	0	0	0	0	0	0	0	0	0	0	0	0	0	0	0
Positive	353.006	1.36892	0	0	0	0	0	0	0	0	0	0	0	0	0	0	0	0	0	0	0	0	0	0	0	83.664	0	0	0	0	0	0	0	0	0	0	0	0	0	0	0	0	0	0	0	74.9945	0	0	0
Positive	161.971	1.37061	0	0	0	0	0	0	0	0	0	0	0	0	0	0	0	0	194.369	0	0	362.683	0	0	0	0	0	0	0	0	0	0	0	0	0	0	0	0	0	0	0	0	0	0	0	0	0	0	0
Positive	147.076	1.3717	0	0	0	0	0	0	0	0	0	0	0	0	0	0	0	0	0	0	0	0	0	0	0	0	95.9005	0	0	0	0	0	0	0	0	0	212.134	0	0	0	0	0	0	0	0	46.927	0	0	0
Positive	192.964	1.37312	0	208.635	0	201.497	0	0	0	0	0	0	0	0	0	0	0	0	0	0	0	0	0	0	0	0	0	0	0	0	0	0	0	0	0	0	0	0	0	0	0	0	0	0	0	0	0	0	0
Positive	629.992	1.37313	0	0	0	0	0	0	0	0	0	0	0	0	0	0	0	0	0	0	0	0	0	0	0	0	0	0	0	0	0	0	0	0	0	0	0	155.073	0	0	0	0	0	0	0	0	0	0	0
Positive	128.954	1.37481	0	338.033	0	258.132	376.907	251.581	264.17	0	161.216	0	0	246.23	329.553	254.978	0	0	0	0	0	310.163	0	0	0	0	56.1195	200.991	0	149.573	0	0	0	0	0	0	0	0	0	0	0	0	56.6955	63.7725	143.792	0	148.968	0	0
Positive	338.985	1.37575	0	0	0	0	0	0	0	0	0	0	0	0	0	0	0	0	0	0	0	0	0	0	0	0	0	0	0	0	0	0	0	0	0	0	0	0	0	0	0	0	0	0	0	0	0	0	0
Positive	591.961	1.37705	0	0	0	0	0	0	0	0	0	0	0	0	0	0	0	0	0	0	0	0	0	0	0	0	0	0	0	0	0	0	0	0	0	0	0	0	0	0	0	0	0	0	0	0	0	0	0
Positive	224.078	1.37705	0	0	0	0	0	0	0	0	0	0	0	0	0	0	0	0	0	0	0	0	0	0	0	0	0	0	0	0	0	0	0	0	0	0	0	0	0	0	0	0	0	0	0	0	0	0	0
Positive	968.983	1.37705	0	0	0	0	0	0	0	0	0	0	0	0	0	0	0	0	0	0	0	0	0	0	0	0	0	0	0	0	0	0	0	0	0	0	0	0	0	0	0	0	0	0	0	0	0	0	0
Positive	402.891	1.37713	0	0	0	0	0	0	0	0	0	0	0	0	0	0	0	0	0	0	0	0	0	0	0	0	0	0	0	0	0	0	0	0	0	0	0	0	0	0	0	0	0	0	0	0	0	0	0
Positive	226.989	1.37713	0	0	0	0	0	0	0	0	0	0	0	0	0	0	0	0	0	0	0	0	0	0	0	0	0	0	0	0	0	0	0	0	0	0	0	0	0	0	0	0	0	0	0	0	0	0	0
Positive	277.969	1.37723	0	0	0	0	0	0	0	0	0	0	0	0	0	0	0	0	0	0	0	0	0	0	0	0	0	0	0	0	0	0	0	0	0	0	0	0	0	0	0	0	0	0	0	0	0	0	0
Positive	731.081	1.37725	0	0	0	0	0	0	0	0	0	0	0	0	0	0	0	0	0	0	0	0	0	0	0	0	0	0	0	0	0	0	0	0	0	0	0	0	0	0	0	0	0	0	0	0	0	0	0
Positive	115.968	1.37726	0	0	0	0	0	0	0	0	0	0	0	0	0	0	0	0	0	0	0	0	0	0	0	0	0	0	0	0	0	0	0	0	0	0	0	0	0	0	0	0	0	0	0	0	0	0	0
Positive	493.976	1.37727	0	0	0	0	0	0	0	0	0	0	0	0	0	0	0	0	0	0	0	0	0	0	0	0	0	0	0	0	0	0	0	0	0	0	5014.72	0	0	0	0	0	0	0	0	0	0	0	0
Positive	261.008	1.37733	0	0	0	0	0	0	0	0	0	0	0	0	0	0	0	0	0	0	0	0	0	0	0	0	0	0	0	0	0	0	0	0	0	0	0	0	0	0	0	0	0	0	0	0	0	0	0
Positive	756.927	1.37733	0	0	0	0	0	0	0	0	0	0	0	0	0	0	0	0	0	0	0	0	0	0	0	0	0	0	0	0	0	0	0	0	0	0	0	0	0	0	0	0	0	0	0	0	0	0	0
Positive	211.948	1.37742	0	0	0	0	0	0	0	0	0	0	0	0	0	0	0	0	0	0	0	0	0	0	0	0	0	0	0	0	0	0	0	0	0	0	0	0	0	0	0	0	0	0	0	0	0	0	0
Positive	469.994	1.37742	0	0	0	0	0	0	0	0	0	0	0	0	0	0	0	0	0	0	0	0	0	0	0	0	0	0	0	0	0	0	0	0	0	0	0	71.932	0	0	0	0	0	0	0	0	0	0	0
Positive	205.996	1.37743	0	0	0	0	0	0	0	0	0	0	0	0	0	0	0	0	0	0	0	0	0	0	0	0	0	0	0	0	0	0	0	0	0	0	0	0	0	0	0	0	0	0	0	0	0	0	0
Positive	969.035	1.37752	0	0	0	0	0	0	0	0	0	0	0	0	0	0	0	0	0	0	0	0	0	0	0	0	0	0	0	0	0	0	0	0	0	241.048	0	0	0	0	0	0	0	0	0	0	0	0	0
Positive	1057.96	1.37752	0	0	0	0	0	0	0	0	0	0	0	0	0	0	0	0	0	0	0	0	0	0	0	0	0	0	0	0	0	0	0	0	0	70.483	0	0	0	0	0	0	0	0	0	0	0	0	0
Positive	522.208	1.37752	0	0	0	0	0	0	0	0	0	0	0	0	0	0	0	0	0	0	0	0	0	0	0	0	0	0	0	0	0	0	0	0	0	0	0	0	0	0	0	0	0	0	0	0	0	0	0
Positive	834.074	1.37753	0	0	0	0	0	0	0	0	0	0	0	0	0	0	0	0	0	0	0	0	0	0	0	0	0	0	0	0	0	0	0	0	0	0	0	0	0	0	0	0	0	0	0	0	0	0	0
Positive	197.925	1.37782	0	0	0	0	0	0	0	0	0	0	0	0	0	0	0	0	0	0	0	0	0	0	0	0	0	0	0	0	0	0	0	0	0	0	0	0	0	0	0	0	0	0	0	0	0	0	0
Positive	158.969	1.37975	0	0	0	0	0	0	0	0	0	0	0	0	0	0	0	0	0	0	0	0	0	0	0	0	0	0	0	0	0	0	0	0	0	206.556	0	0	0	951.436	310.673	0	0	0	0	0	0	0	0
Positive	449.982	1.38154	98.9695	0	0	0	0	0	0	0	0	0	0	0	0	0	0	0	0	0	0	0	0	0	0	0	0	0	0	0	0	0	0	0	0	0	0	52.0295	0	0	0	0	0	0	0	0	0	0	0
Positive	178.99	1.38166	0	0	0	0	0	0	0	0	0	0	0	0	0	0	0	0	55.0965	0	0	0	0	0	0	0	0	0	0	0	0	0	0	0	0	0	0	0	0	0	0	0	0	0	0	0	0	0	0
Positive	263.011	1.38291	0	0	0	0	0	0	0	0	0	0	0	0	0	0	0	0	0	0	0	0	0	0	0	0	0	0	0	0	0	0	0	0	0	0	0	0	0	0	0	0	0	0	0	0	0	0	0
Positive	189.978	1.38303	0	0	0	0	0	0	0	0	0	61.718	0	0	0	0	0	0	0	0	0	0	0	0	0	0	0	0	0	0	0	0	0	0	0	0	0	0	0	0	0	0	0	0	0	0	0	0	0
Positive	333.868	1.38568	0	0	0	0	0	0	0	0	0	0	0	0	0	0	0	0	0	0	0	0	0	0	0	0	0	0	0	0	0	0	0	0	0	0	0	0	0	0	0	0	0	0	0	0	0	0	0
Positive	671.031	1.38569	0	0	0	0	0	0	0	0	0	0	0	0	0	0	0	0	0	0	0	0	0	0	0	0	0	0	0	0	0	0	0	0	0	0	0	0	0	0	0	0	0	0	0	0	0	0	0
Positive	194.962	1.38578	0	0	0	0	0	0	0	0	0	0	0	0	0	0	0	0	0	0	0	0	0	0	0	0	0	0	0	0	0	0	0	0	0	0	0	0	0	0	0	0	0	0	0	0	0	0	0
Positive	110.012	1.38583	0	0	0	0	0	0	0	0	0	0	0	0	0	0	0	0	0	0	0	0	0	0	0	0	0	0	0	0	0	0	0	0	0	0	0	0	0	0	0	0	0	0	0	0	0	0	180.079
Positive	301.97	1.38597	0	0	0	0	0	0	0	0	0	0	0	0	0	0	0	0	0	0	0	0	0	0	0	0	0	0	0	0	0	0	0	0	0	0	0	0	0	0	0	0	0	0	0	0	0	0	0
Positive	189.042	1.3883	0	224.827	0	0	95.856	212.279	70.8975	0	0	0	0	0	0	0	0	112.234	0	0	0	0	0	0	0	0	0	108.15	0	0	0	0	0	0	0	0	0	0	0	0	0	61.174	0	156.102	0	0	0	129.135	0
Positive	445.05	1.38857	0	0	0	0	0	0	0	0	0	0	0	0	0	0	0	0	0	0	0	0	0	0	0	0	0	0	0	0	0	0	0	0	0	0	0	0	0	0	0	0	0	0	0	0	0	0	0
Positive	732.067	1.38925	0	0	0	0	0	0	0	0	0	0	0	0	0	0	0	0	0	0	0	0	0	0	0	0	0	0	0	0	0	0	0	0	0	1631.12	0	0	0	0	0	437.509	0	0	0	0	0	0	0
Positive	409.084	1.38951	0	0	0	0	0	0	0	0	0	0	0	0	0	0	0	0	0	0	0	0	0	0	0	0	0	0	0	0	0	0	0	0	0	0	0	0	0	0	0	0	0	0	0	0	0	0	0
Positive	697.004	1.39009	0	0	0	0	0	0	0	0	0	0	0	0	0	0	0	0	0	0	0	0	0	0	0	0	0	0	0	0	0	0	0	0	0	0	0	0	0	0	0	0	0	0	0	0	0	0	0
Positive	447.992	1.39075	233.131	0	137.74	0	0	0	0	0	0	0	0	0	0	0	0	0	0	0	0	0	0	0	0	0	0	0	0	0	0	0	0	0	0	0	0	72.9495	0	0	0	0	0	0	0	0	0	0	0
Positive	184.017	1.39407	0	0	0	0	0	0	0	0	0	0	0	0	0	0	0	0	0	0	0	0	0	0	0	0	0	0	0	0	0	0	0	0	0	0	0	0	0	0	0	0	0	0	0	0	0	0	0
Positive	461.978	1.39407	0	0	0	0	0	0	0	0	0	0	0	0	0	0	0	0	0	0	0	0	0	0	0	0	0	0	0	0	0	0	0	0	0	0	0	0	0	0	0	0	0	0	0	0	0	0	0
Positive	184.923	1.39415	0	0	0	0	0	0	0	0	0	0	0	0	0	0	0	0	0	0	0	0	0	0	0	0	0	0	0	0	0	0	0	0	0	0	0	0	0	0	0	0	0	0	0	0	0	0	0
Positive	698.024	1.39424	0	0	0	0	0	0	0	0	0	0	0	0	0	0	0	0	0	0	0	0	0	0	0	0	0	0	0	0	0	0	0	0	0	0	0	0	0	0	0	0	0	0	0	0	0	0	0
Positive	663.907	1.39425	0	0	0	0	0	0	0	0	0	0	0	0	0	0	0	0	0	0	0	0	0	0	0	0	0	0	0	0	0	0	0	0	0	0	0	0	0	0	0	0	0	0	0	0	0	0	0
Positive	630.034	1.39425	0	0	0	0	0	0	0	0	0	0	0	0	0	0	0	0	0	0	0	0	0	0	0	0	0	0	0	0	0	0	0	0	0	0	0	0	0	0	0	0	0	0	0	0	0	0	0
Positive	109.971	1.39425	0	0	0	0	0	0	0	0	0	0	0	0	0	0	0	0	0	0	0	0	0	0	0	0	0	0	0	0	0	0	0	0	0	0	0	0	0	0	0	0	0	0	0	0	0	0	0
Positive	422.993	1.39434	0	0	0	0	0	0	0	0	0	0	0	0	0	0	0	0	0	0	0	0	0	0	0	0	0	0	0	0	0	0	0	0	0	0	0	0	0	0	0	0	0	0	0	0	0	0	0
Positive	100.51	1.39434	0	0	0	0	0	0	0	0	0	0	0	0	0	0	0	0	0	0	0	0	0	0	0	0	0	0	0	0	0	0	0	0	0	0	0	0	0	0	0	0	0	0	0	0	0	0	0
Positive	839.154	1.39436	0	0	0	0	0	0	0	0	0	0	0	0	0	0	0	0	0	0	0	0	0	0	0	0	0	0	0	0	0	0	0	0	0	0	0	0	0	0	0	0	0	0	0	0	0	0	0
Positive	504.171	1.39437	0	0	0	0	0	0	0	0	0	0	0	0	0	0	0	0	0	0	0	0	0	0	0	0	0	0	0	0	0	0	0	0	0	0	0	0	0	0	0	0	0	0	0	0	0	0	0
Positive	187.992	1.39445	0	0	0	0	0	0	0	0	477.56	0	0	0	0	0	0	0	0	0	0	0	0	0	0	0	0	0	0	0	0	0	0	0	0	0	0	0	0	0	0	0	0	0	0	0	0	0	0
Positive	950.026	1.39452	0	0	0	0	0	0	0	0	0	0	0	0	0	0	0	0	0	0	0	0	0	0	0	0	0	0	0	0	0	0	0	0	0	0	0	0	0	0	0	0	0	0	0	0	0	0	0
Positive	853.071	1.39453	0	0	0	0	0	0	0	0	0	0	0	0	0	0	0	0	0	0	0	0	0	0	0	0	0	0	0	0	0	0	0	0	0	0	0	0	0	0	0	0	0	0	0	0	0	0	0
Positive	323.933	1.39453	0	0	0	0	0	0	0	0	0	0	0	0	0	0	0	0	0	0	0	0	0	0	0	0	0	0	0	0	0	0	0	0	0	0	0	0	0	0	0	0	0	0	0	0	0	0	0
Positive	102.055	1.39455	0	0	0	0	0	0	0	0	0	0	0	0	0	0	0	0	0	0	0	0	0	0	0	0	0	0	0	0	0	0	0	0	0	0	0	0	0	0	0	0	0	0	0	0	0	0	0
Positive	725.974	1.39455	0	0	0	0	0	0	0	0	0	0	0	0	0	0	0	0	0	0	0	0	0	0	0	0	0	0	0	0	0	0	0	0	0	0	0	0	0	0	0	0	0	0	0	0	0	0	0
Positive	125.971	1.39527	214.779	0	0	0	0	151.054	0	80.013	0	157.572	0	166.196	390.252	309.618	370.865	334.741	0	0	0	283.113	0	0	0	0	0	106.108	0	75.5545	0	0	0	0	0	0	0	0	57.6375	66.32	0	0	49.4835	102.024	43.3215	58.1605	83.158	0	99.982
Positive	169.039	1.39626	0	572.889	621.153	706.553	0	0	0	0	0	0	0	0	214.776	317.233	181.093	215.281	183.152	135.188	0	169.375	229.564	76.977	0	0	0	0	182.565	0	133.167	0	0	0	0	0	0	0	0	0	0	0	0	0	0	109.16	0	0	0
Positive	458.022	1.39708	0	0	0	0	0	0	0	0	0	0	0	0	0	0	0	0	0	0	0	0	0	0	0	0	0	0	0	0	68.919	0	0	0	0	109.811	0	0	0	0	0	0	0	0	0	0	0	0	0
Positive	490.014	1.39873	0	0	0	0	0	0	0	0	0	0	0	0	0	0	0	0	0	0	0	0	0	0	0	0	0	0	0	0	0	0	0	0	0	0	0	0	0	0	0	0	0	0	0	0	0	0	0
Positive	238.945	1.40013	0	0	0	0	0	0	0	0	0	0	0	0	0	0	0	0	0	0	0	0	0	0	0	0	0	0	0	0	0	0	0	0	0	0	0	0	0	0	0	0	0	0	0	0	0	0	0
Positive	674.055	1.40112	0	0	0	0	0	0	0	0	0	0	0	0	0	0	0	0	0	0	0	0	0	0	0	0	0	0	0	0	0	0	0	0	0	0	0	0	0	0	0	0	0	0	0	0	0	0	0
Positive	273.964	1.40168	0	0	0	0	0	0	0	0	0	0	0	0	0	69.331	0	0	0	0	0	0	0	0	0	0	0	0	0	0	0	66.8305	0	0	77.031	65.2995	0	0	0	0	0	0	0	0	0	0	0	0	0
Positive	117.965	1.40189	0	0	0	0	0	0	0	388.726	0	0	0	0	0	0	0	0	0	0	0	0	0	0	0	0	133.147	0	0	0	64.7885	0	0	0	0	87.3015	0	0	0	0	70.3995	0	0	116.314	198.442	160.686	0	0	73.967
Positive	138.974	1.40274	0	0	0	0	0	0	0	0	0	0	0	0	0	0	0	0	0	0	0	0	0	0	0	0	0	0	0	0	0	0	0	0	0	0	0	0	0	0	0	0	0	0	0	0	0	0	0
Positive	730.039	1.40296	0	0	0	0	0	0	0	0	0	0	0	0	0	0	0	0	0	0	0	0	0	0	0	0	0	0	0	0	0	0	0	0	0	0	0	0	0	0	0	0	0	0	0	0	0	0	0
Positive	783.096	1.40298	0	0	0	0	0	0	0	0	0	0	0	0	0	0	0	0	0	0	0	0	0	0	0	0	0	0	0	0	0	0	0	0	0	0	0	0	0	0	0	0	0	0	0	0	0	0	0
Positive	491.987	1.40371	0	0	0	0	0	0	0	0	0	0	0	0	0	0	0	0	0	0	0	0	0	0	0	0	0	0	0	0	0	0	0	0	0	0	312.578	0	0	0	0	0	0	0	0	0	0	0	0
Positive	442.123	1.40516	0	0	0	0	0	0	0	0	0	0	0	0	0	0	0	0	0	0	0	0	0	0	0	0	0	0	0	0	77.6275	0	0	0	155.594	0	0	160.192	0	0	0	0	0	0	0	0	0	0	0
Positive	931.026	1.40558	0	0	0	0	0	0	0	0	0	0	0	0	0	0	0	0	0	0	0	0	0	0	0	0	0	0	0	0	0	0	0	0	0	0	2162.83	0	0	0	0	0	0	0	0	0	0	0	0
Positive	137.964	1.40708	0	0	0	0	0	0	0	0	0	0	0	0	0	0	0	0	0	0	0	0	0	0	0	0	0	0	0	0	0	0	0	0	0	0	0	0	0	0	0	0	0	0	0	0	0	0	0
Positive	243.984	1.40781	0	0	0	0	0	66.323	0	52.596	0	0	0	0	0	0	0	0	0	0	0	0	0	0	0	504.888	64.7785	0	0	0	0	0	0	368.834	0	392.293	0	0	0	0	0	0	514.301	0	473.413	624.918	0	0	0
Positive	195.929	1.40912	0	0	0	0	0	0	0	0	0	0	0	82.593	0	0	0	0	0	0	0	0	0	0	0	0	0	0	0	0	0	0	0	0	0	0	0	0	0	0	0	0	0	0	0	0	0	0	0
Positive	365.005	1.41105	0	0	0	0	0	0	0	0	0	0	0	0	0	0	0	0	0	103.052	0	0	0	0	0	0	0	0	0	0	0	0	0	0	0	0	0	0	0	0	0	0	0	0	0	0	0	0	0
Positive	439.018	1.41117	0	0	0	0	0	0	0	0	0	0	0	0	0	0	0	0	0	0	0	0	0	0	0	0	0	0	0	0	73.969	0	0	0	0	0	0	0	0	0	0	0	0	0	0	0	0	0	0
Positive	159.971	1.41125	0	0	0	0	0	0	0	0	0	0	0	0	0	0	0	0	0	0	0	0	0	0	0	0	0	0	0	0	0	0	0	0	0	0	0	0	0	0	0	0	0	0	0	0	0	0	0
Positive	639.038	1.41131	0	0	0	0	0	0	0	0	0	0	0	0	0	0	0	0	0	0	0	0	0	0	0	0	0	0	0	0	0	0	0	0	0	69.8905	92.3255	0	0	0	0	0	0	0	0	0	0	0	0
Positive	154.973	1.41134	0	0	0	0	0	0	0	0	0	0	0	0	0	0	0	0	0	0	0	0	0	0	0	0	0	350.47	0	0	0	0	0	0	0	93.391	0	73.9745	0	446.949	88.254	267.178	0	0	0	0	120.4	0	0
Positive	613.195	1.41135	0	0	0	0	0	0	0	0	0	0	0	0	0	0	0	0	0	0	0	0	0	0	0	0	0	0	0	0	0	0	0	0	0	0	0	0	0	0	0	0	0	0	0	0	0	0	0
Positive	410.112	1.41135	0	0	0	0	0	0	0	0	0	0	0	0	0	0	0	0	0	0	0	0	0	0	0	0	0	0	0	0	0	0	0	0	0	0	0	0	0	0	0	0	0	0	0	0	0	0	0
Positive	103.965	1.41138	0	0	0	0	0	0	0	0	0	0	0	0	0	0	71.425	0	0	0	0	0	69.888	0	0	0	0	0	0	53.601	0	0	0	0	0	0	0	0	0	0	0	0	0	0	0	0	0	0	0
Positive	140.998	1.41138	0	0	0	0	0	0	0	0	0	0	0	0	0	0	0	0	0	0	0	0	0	0	0	0	0	0	0	0	0	0	0	0	0	0	0	0	0	0	0	0	0	0	0	0	0	0	0
Positive	314.111	1.41145	0	0	0	0	0	0	0	0	0	0	0	0	0	0	0	0	0	0	0	0	0	0	0	0	0	0	0	0	0	0	0	0	0	0	0	0	0	0	0	0	0	0	0	0	0	0	0
Positive	339.004	1.41149	0	0	0	0	0	0	0	0	0	0	0	0	0	0	0	0	0	0	0	0	0	0	0	0	0	0	0	0	0	0	0	0	0	0	0	0	0	0	0	0	0	0	0	0	0	0	0
Positive	142.094	1.41152	0	0	0	0	0	0	0	0	0	0	0	0	0	0	0	0	0	0	0	0	0	0	0	0	0	0	0	0	0	0	0	0	0	64.328	0	0	0	0	0	0	0	0	0	0	0	0	0
Positive	455.007	1.4135	0	0	0	0	0	0	0	0	0	0	0	0	0	0	0	0	0	0	0	0	0	0	0	0	0	0	0	0	120.397	0	0	0	0	0	0	670.295	0	0	0	0	0	0	0	365.259	0	0	124.982
Positive	338.11	1.41382	0	0	0	0	0	0	0	0	0	0	0	0	0	87.2355	0	0	0	0	0	0	0	0	0	0	0	0	0	0	210.189	0	0	0	0	150.048	0	0	0	0	0	0	0	0	0	0	0	0	0
[truncated: 17,397 more rows]
[truncated: 97 more columns]
