# Supplementary material for: iMet-Q: A User-Friendly Tool for Label-Free Metabolomics Quantitation Using Dynamic Peak-Width Determination
Source: PLoS One. 2016 Jan 19;11(1):e0146112. doi: 10.1371/journal.pone.0146112 (PMC4718670; doi:10.1371/journal.pone.0146112)
Supplement: S11 Table — (XLSX) [file pone.0146112.s016.xlsx]

## Sheet: S11 Table
S11 Table. The average abundance correlations of the eight plant classes using the quantitation results obtained from iMet-Q, XCMS, MetAlign, and MZmine 2.
	Cotypedons	Stem	Leaf	Shoot	Flowers	Root	Seed	Siliques	Average
iMet-Q	0.848	0.833	0.684	0.992	0.877	0.677	0.555	0.547	0.712611
XCMS	0.9131	0.8777	0.7419	0.9945	0.858	0.687	0.6424	0.6147	0.751747
MetAlign	0.875	0.804	0.673	0.808	0.724	0.594	0.49	0.527	0.651
MZmine 2	0.913	0.71	0.603	0.785	0.685	0.511	0.49	0.363	0.590083
