# Supplementary material for: iMet-Q: A User-Friendly Tool for Label-Free Metabolomics Quantitation Using Dynamic Peak-Width Determination
Source: PLoS One. 2016 Jan 19;11(1):e0146112. doi: 10.1371/journal.pone.0146112 (PMC4718670; doi:10.1371/journal.pone.0146112)
Supplement: S12 Table — (XLSX) [file pone.0146112.s017.xlsx]

## Sheet: S12 Table
S12 Table. The isotope ratio of the 19 identified metabolites in the public Arabidopsis data set.
ID	name	Chemical Formula	Isotope Ratio
			Theoretical	Calculated	△
1	4-methylsulfinyl-n-butylglucosinolate	C12H23NO10S3	0.16	0.39	0.23
2	Methionine	C5H11NO2S	0.07	0.12	0.05
3	Glutathione (reduced form)	C10H17N3O6S	0.13	0.15	0.02
4	Glutathione (oxidized form)	C20H32N6O12S2	0.13	0.15	0.02
5	Tyrosine	C9H11NO3	0.1	0.13	0.03
6	Tyramine	C8H11NO	0.09	0.2	0.11
7	Phenylalanine	C9H11NO2	0.1	0.14	0.04
8	Tryptophan	C11H12N2O2	0.13	0.16	0.03
9	Scopolin	C16H18O9	0.18	0.21	0.03
10	Quercetin-3-O-a-L-rhamnopyranosyl(1,2)-b-D-glucopyranoside-7-O-a-L-rhamnopyranoside	C33H40O20	0.37	0.38	0.01
11	Kaempferol-3-O-a-L-rhamnopyranosyl(1,2)-b-D-glucopyranoside-7-O-a-L-rhamnopyranoside	C33H40O19	0.37	0.36	0.01
12	Epicatechin	C15H14O6	0.17	0.19	0.02
13	Quercetin-3-O-b-glucopyranosyl-7-O-a-rhamnopyranoside	C27H30O16	0.3	0.31	0.01
14	Quercetin-3,7-O-a-L-dirhamnopyranoside	C27H30O15	0.3	0.29	0.01
15	Kaempferol 3,7-O-dirhamnopyranoside	C27H30O14	0.3	0.3	0
16	Sinapoymalate	C15H16O9	0.17	0.22	0.05
17	Sinapoymalate (isomer)	C15H16O9	0.17	0.22	0.05
18	Sulforaphan	C6H11NOS2	0.09	0.12	0.03
19	Kaempferol-3-Glu	C21H20O11	0.23	0.27	0.04
